# Supplementary material for: Universal signatures of transposable element compartmentalization across eukaryotic genomes
Source: bioRxiv. 2024 Mar 27:2023.10.17.562820. Preprint. [Version 2] doi: 10.1101/2023.10.17.562820 (PMC10996525; doi:10.1101/2023.10.17.562820)
Supplement: Supplement 1 [file media-1.xlsx]

## Sheet: Supplementary Table 1
Species	Group	Strain	Sample	Project	Genbank Accession	Completeness	Length	GC content	notes	WGS project	scaffold count	gene count	assembly date	genbank link	refseq link
Emiliania huxleyi CCMP1516	Eukaryota;Protists;Other Protists	CCMP1516	SAMN02744062	PRJNA77753	GCA_000372725.1	Scaffold	167.676	64.5		AHAL01	7795	38554	2013-04-19T00:00:00Z	ftp://ftp.ncbi.nlm.nih.gov/genomes/all/GCA/000/372/725/GCA_000372725.1_Emiliana_huxleyi_CCMP1516_main_genome_assembly_v1.0	ftp://ftp.ncbi.nlm.nih.gov/genomes/all/GCF/000/372/725/GCF_000372725.1_Emiliana_huxleyi_CCMP1516_main_genome_assembly_v1.0
Arabidopsis thaliana	Eukaryota;Plants;Land Plants		SAMN03081427	PRJNA10719	GCA_000001735.2	Chromosome	119.669	36.0529	chromosome 1:NC_003070.9/CP002684.1; chromosome 2:NC_003071.7/CP002685.1; chromosome 3:NC_003074.8/CP002686.1; chromosome 4:NC_003075.7/CP002687.1; chromosome 5:NC_003076.8/CP002688.1; mitochondrion MT:NC_037304.1/BK010421.1; chloroplast Pltd:NC_000932.1/AP000423.1		7	48265	2001-08-13T00:00:00Z	ftp://ftp.ncbi.nlm.nih.gov/genomes/all/GCA/000/001/735/GCA_000001735.2_TAIR10.1	ftp://ftp.ncbi.nlm.nih.gov/genomes/all/GCF/000/001/735/GCF_000001735.4_TAIR10.1
Glycine max	Eukaryota;Plants;Land Plants		SAMN00002965	PRJNA19861	GCA_000004515.4	Chromosome	979.046	35.1153	chromosome 1:NC_016088.3/CM000834.3; chromosome 2:NC_016089.3/CM000835.3; chromosome 3:NC_016090.3/CM000836.3; chromosome 4:NC_016091.3/CM000837.3; chromosome 5:NC_038241.1/CM000838.2; chromosome 6:NC_038242.1/CM000839.3; chromosome 7:NC_038243.1/CM000840.3; chromosome 8:NC_038244.1/CM000841.3; chromosome 9:NC_038245.1/CM000842.3; chromosome 10:NC_038246.1/CM000843.3; chromosome 11:NC_038247.1/CM…	ACUP03	1579	71219	2010-01-05T00:00:00Z	ftp://ftp.ncbi.nlm.nih.gov/genomes/all/GCA/000/004/515/GCA_000004515.4_Glycine_max_v2.1	ftp://ftp.ncbi.nlm.nih.gov/genomes/all/GCF/000/004/515/GCF_000004515.5_Glycine_max_v2.1
Medicago truncatula	Eukaryota;Plants;Land Plants	A17	SAMN02299339	PRJNA10791	GCA_000219495.2	Chromosome	412.924	34.047	chromosome 1:NC_016407.2/CM001217.2; chromosome 2:NC_016408.2/CM001218.2; chromosome 3:NC_016409.2/CM001219.2; chromosome 4:NC_016410.2/CM001220.2; chromosome 5:NC_016411.2/CM001221.2; chromosome 6:NC_016412.2/CM001222.2; chromosome 7:NC_016413.2/CM001223.2; chromosome 8:NC_016414.2/CM001224.2; chloroplast Pltd:NC_003119.6/	APNO01	2187	41939	2011-08-12T00:00:00Z	ftp://ftp.ncbi.nlm.nih.gov/genomes/all/GCA/000/219/495/GCA_000219495.2_MedtrA17_4.0	ftp://ftp.ncbi.nlm.nih.gov/genomes/all/GCF/000/219/495/GCF_000219495.3_MedtrA17_4.0
Solanum lycopersicum	Eukaryota;Plants;Land Plants		SAMN02981290	PRJNA119	GCA_000188115.3	Chromosome	828.349	35.6991	chromosome 1:NC_015438.3/CM001064.3; chromosome 2:NC_015439.3/CM001065.3; chromosome 3:NC_015440.3/CM001066.3; chromosome 4:NC_015441.3/CM001067.3; chromosome 5:NC_015442.3/CM001068.3; chromosome 6:NC_015443.3/CM001069.3; chromosome 7:NC_015444.3/CM001070.3; chromosome 8:NC_015445.3/CM001071.3; chromosome 9:NC_015446.3/CM001072.3; chromosome 10:NC_015447.3/CM001073.3; chromosome 11:NC_015448.3/CM…	AEKE03	3150	37660	2010-12-10T00:00:00Z	ftp://ftp.ncbi.nlm.nih.gov/genomes/all/GCA/000/188/115/GCA_000188115.3_SL3.0	ftp://ftp.ncbi.nlm.nih.gov/genomes/all/GCF/000/188/115/GCF_000188115.4_SL3.0
Oryza sativa Japonica Group	Eukaryota;Plants;Land Plants		SAMD00000397	PRJNA12269	GCA_001433935.1	Chromosome	374.423	43.5769	chromosome 1:NC_029256.1/AP014957.1; chromosome 2:NC_029257.1/AP014958.1; chromosome 3:NC_029258.1/AP014959.1; chromosome 4:NC_029259.1/AP014960.1; chromosome 5:NC_029260.1/AP014961.1; chromosome 6:NC_029261.1/AP014962.1; chromosome 7:NC_029262.1/AP014963.1; chromosome 8:NC_029263.1/AP014964.1; chromosome 9:NC_029264.1/AP014965.1; chromosome 10:NC_029265.1/AP014966.1; chromosome 11:NC_029266.1/AP…		58	42578	2015-10-10T00:00:00Z	ftp://ftp.ncbi.nlm.nih.gov/genomes/all/GCA/001/433/935/GCA_001433935.1_IRGSP-1.0	ftp://ftp.ncbi.nlm.nih.gov/genomes/all/GCF/001/433/935/GCF_001433935.1_IRGSP-1.0
Zea mays	Eukaryota;Plants;Land Plants		SAMN04296295	PRJNA10769	GCA_000005005.6	Chromosome	2135.08	46.9109	chromosome 1:NC_024459.2/CM007647.1; chromosome 2:NC_024460.2/CM007648.1; chromosome 3:NC_024461.2/CM007649.1; chromosome 4:NC_024462.2/CM000780.4; chromosome 5:NC_024463.2/CM000781.4; chromosome 6:NC_024464.2/CM000782.4; chromosome 7:NC_024465.2/CM007650.1; chromosome 8:NC_024466.2/CM000784.4; chromosome 9:NC_024467.2/CM000785.4; chromosome 10:NC_024468.2/CM000786.4; mitochondrion MT:NC_007982.1…	LPUQ01	598	51765	2010-01-29T00:00:00Z	ftp://ftp.ncbi.nlm.nih.gov/genomes/all/GCA/000/005/005/GCA_000005005.6_B73_RefGen_v4	ftp://ftp.ncbi.nlm.nih.gov/genomes/all/GCF/000/005/005/GCF_000005005.2_B73_RefGen_v4
Pneumocystis carinii B80	Eukaryota;Fungi;Ascomycetes	B80	SAMN02380717	PRJNA223511	GCA_001477545.1	Contig	7.66146	27.8		LFVZ01	62	3646	2015-12-22T00:00:00Z	ftp://ftp.ncbi.nlm.nih.gov/genomes/all/GCA/001/477/545/GCA_001477545.1_Pneu_cari_B80_V3	ftp://ftp.ncbi.nlm.nih.gov/genomes/all/GCF/001/477/545/GCF_001477545.1_Pneu_cari_B80_V3
Schizosaccharomyces pombe	Eukaryota;Fungi;Ascomycetes	972h-	SAMEA3138176	PRJNA13836	GCA_000002945.2	Chromosome	12.5913	36.0381	chromosome I:NC_003424.3/CU329670.1; chromosome II:NC_003423.3/CU329671.1; chromosome III:NC_003421.2/CU329672.1; mitochondrion MT:NC_001326.1/X54421.1		4	5132	2002-02-28T00:00:00Z	ftp://ftp.ncbi.nlm.nih.gov/genomes/all/GCA/000/002/945/GCA_000002945.2_ASM294v2	ftp://ftp.ncbi.nlm.nih.gov/genomes/all/GCF/000/002/945/GCF_000002945.1_ASM294v2
Saccharomyces cerevisiae S288C	Eukaryota;Fungi;Ascomycetes	S288C		PRJNA43747	GCA_000146045.2	Complete	12.1571	38.1556	chromosome I:NC_001133.9/BK006935.2; chromosome II:NC_001134.8/BK006936.2; chromosome III:NC_001135.5/BK006937.2; chromosome IV:NC_001136.10/BK006938.2; chromosome V:NC_001137.3/BK006939.2; chromosome VI:NC_001138.5/BK006940.2; chromosome VII:NC_001139.9/BK006941.2; chromosome VIII:NC_001140.6/BK006934.2; chromosome IX:NC_001141.2/BK006942.2; chromosome X:NC_001142.9/BK006943.2; chromosome XI:NC_…		17	6002	1999-11-08T00:00:00Z	ftp://ftp.ncbi.nlm.nih.gov/genomes/all/GCA/000/146/045/GCA_000146045.2_R64	ftp://ftp.ncbi.nlm.nih.gov/genomes/all/GCF/000/146/045/GCF_000146045.2_R64
Aspergillus nidulans FGSC A4	Eukaryota;Fungi;Ascomycetes	FGSC A4	SAMN02953587	PRJNA130	GCA_000149205.2	Scaffold	30.276	50.2721	mitochondrion MT:NC_017896.1/JQ435097.1	AACD01	91	9556	2003-04-07T00:00:00Z	ftp://ftp.ncbi.nlm.nih.gov/genomes/all/GCA/000/149/205/GCA_000149205.2_ASM14920v2	ftp://ftp.ncbi.nlm.nih.gov/genomes/all/GCF/000/149/205/GCF_000149205.2_ASM14920v2
Aspergillus fumigatus Af293	Eukaryota;Fungi;Ascomycetes	Af293	SAMN00115746	PRJNA131	GCA_000002655.1	Chromosome	29.385	49.8105	chromosome 1:NC_007194.1/CM000169.1; chromosome 2:NC_007195.1/CM000170.1; chromosome 3:NC_007196.1/CM000171.1; chromosome 4:NC_007197.1/CM000172.1; chromosome 5:NC_007198.1/CM000173.1; chromosome 6:NC_007199.1/CM000174.1; chromosome 7:NC_007200.1/CM000175.1; chromosome 8:NC_007201.1/CM000176.1	AAHF01	8	19260	2005-06-01T00:00:00Z	ftp://ftp.ncbi.nlm.nih.gov/genomes/all/GCA/000/002/655/GCA_000002655.1_ASM265v1	ftp://ftp.ncbi.nlm.nih.gov/genomes/all/GCF/000/002/655/GCF_000002655.1_ASM265v1
Neurospora crassa OR74A	Eukaryota;Fungi;Ascomycetes	OR74A	SAMN02953583	PRJNA13841	GCA_000182925.2	Chromosome	41.1024	48.2319	linkage group I:NC_026501.1/CM002236.1; linkage group II:NC_026502.1/CM002237.1; linkage group III:NC_026503.1/CM002238.1; linkage group IV:NC_026504.1/CM002239.1; linkage group V:NC_026505.1/CM002240.1; linkage group VI:NC_026506.1/CM002241.1; linkage group VII:NC_026507.1/CM002242.1; mitochondrion MT:NC_026614.1/KC683708.1	AABX03	21	10812	2003-03-12T00:00:00Z	ftp://ftp.ncbi.nlm.nih.gov/genomes/all/GCA/000/182/925/GCA_000182925.2_NC12	ftp://ftp.ncbi.nlm.nih.gov/genomes/all/GCF/000/182/925/GCF_000182925.2_NC12
Candida albicans SC5314	Eukaryota;Fungi;Ascomycetes	SC5314	SAMN02953594	PRJNA10701	GCA_000182965.3	Chromosome	14.2827	33.4827	chromosome 1:NC_032089.1/CP017623.1; chromosome 2:NC_032090.1/CP017624.1; chromosome 3:NC_032091.1/CP017625.1; chromosome 4:NC_032092.1/CP017626.1; chromosome 5:NC_032093.1/CP017627.1; chromosome 6:NC_032094.1/CP017628.1; chromosome 7:NC_032095.1/CP017629.1; chromosome R:NC_032096.1/CP017630.1		8	6030	2016-10-12T00:00:00Z	ftp://ftp.ncbi.nlm.nih.gov/genomes/all/GCA/000/182/965/GCA_000182965.3_ASM18296v3	ftp://ftp.ncbi.nlm.nih.gov/genomes/all/GCF/000/182/965/GCF_000182965.3_ASM18296v3
Leishmania major strain Friedlin	Eukaryota;Protists;Kinetoplasts	Friedlin	SAMEA3138173	PRJNA10724	GCA_000002725.2	Complete	32.8551	59.7114	chromosome 1:NC_001905.3/FR796397.1; chromosome 2:NC_007244.2/FR796398.1; chromosome 3:NC_004916.2/FR796399.1; chromosome 4:NC_007245.2/FR796400.1; chromosome 5:NC_007246.2/FR796401.1; chromosome 6:NC_007247.2/FR796402.1; chromosome 7:NC_007248.2/FR796403.1; chromosome 8:NC_007249.2/FR796404.1; chromosome 9:NC_007250.2/FR796405.1; chromosome 10:NC_007251.2/FR796406.1; chromosome 11:NC_007252.2/FR…		36	8316	1998-06-29T00:00:00Z	ftp://ftp.ncbi.nlm.nih.gov/genomes/all/GCA/000/002/725/GCA_000002725.2_ASM272v2	ftp://ftp.ncbi.nlm.nih.gov/genomes/all/GCF/000/002/725/GCF_000002725.2_ASM272v2
Trypanosoma brucei gambiense DAL972	Eukaryota;Protists;Kinetoplasts	Dal 972 clone 1 (MHOM/CI/86/DAL972)	SAMEA2272188	PRJEA40697	GCA_000210295.1	Chromosome	22.1481	47.1525	chromosome 1:NC_026734.1/FN554964.1; chromosome 2:NC_026735.1/FN554965.1; chromosome 3:NC_026736.1/FN554966.1; chromosome 4:NC_026737.1/FN554967.1; chromosome 5:NC_026738.1/FN554968.1; chromosome 6:NC_026739.1/FN554969.1; chromosome 7:NC_026740.1/FN554970.1; chromosome 8:NC_026741.1/FN554971.1; chromosome 9:NC_026742.1/FN554972.1; chromosome 10:NC_026743.1/FN554973.1; chromosome 11:NC_026744.1/FN…		11	9822	2009-10-14T00:00:00Z	ftp://ftp.ncbi.nlm.nih.gov/genomes/all/GCA/000/210/295/GCA_000210295.1_ASM21029v1	ftp://ftp.ncbi.nlm.nih.gov/genomes/all/GCF/000/210/295/GCF_000210295.1_ASM21029v1
Trypanosoma cruzi	Eukaryota;Protists;Kinetoplasts	CL Brener	SAMN02953627	PRJNA11755	GCA_000209065.1	Scaffold	89.9375	51.7		AAHK01	29495	19607	2005-07-14T00:00:00Z	ftp://ftp.ncbi.nlm.nih.gov/genomes/all/GCA/000/209/065/GCA_000209065.1_ASM20906v1	ftp://ftp.ncbi.nlm.nih.gov/genomes/all/GCF/000/209/065/GCF_000209065.1_ASM20906v1
Entamoeba histolytica HM-1:IMSS	Eukaryota;Protists;Other Protists	HM-1:IMSS	SAMN02953605	PRJNA142	GCA_000208925.2	Scaffold	20.8354	24.3		AAFB02	1529	8163	2004-12-09T00:00:00Z	ftp://ftp.ncbi.nlm.nih.gov/genomes/all/GCA/000/208/925/GCA_000208925.2_JCVI_ESG2_1.0	ftp://ftp.ncbi.nlm.nih.gov/genomes/all/GCF/000/208/925/GCF_000208925.1_JCVI_ESG2_1.0
Encephalitozoon cuniculi GB-M1	Eukaryota;Fungi;Other Fungi	GB-M1	SAMEA3138295	PRJNA13833	GCA_000091225.1	Chromosome	2.49752	47.3005	chromosome I:NC_003242.2/AL391737.2; chromosome II:NC_003229.1/AL590442.1; chromosome III:NC_003230.1/AL590443.1; chromosome IV:NC_003231.1/AL590444.1; chromosome V:NC_003232.1/AL590445.1; chromosome VI:NC_003233.1/AL590446.1; chromosome VII:NC_003234.1/AL590447.1; chromosome VIII:NC_003235.1/AL590448.1; chromosome IX:NC_003238.2/AL590451.2; chromosome X:NC_003236.1/AL590449.1; chromosome XI:NC_0…		11	1996	2001-02-05T00:00:00Z	ftp://ftp.ncbi.nlm.nih.gov/genomes/all/GCA/000/091/225/GCA_000091225.1_ASM9122v1	ftp://ftp.ncbi.nlm.nih.gov/genomes/all/GCF/000/091/225/GCF_000091225.1_ASM9122v1
Caenorhabditis elegans	Eukaryota;Animals;Roundworms	Bristol N2	SAMEA3138177	PRJNA13758	GCA_000002985.3	Complete	100.286	35.4317	chromosome I:NC_003279.8/BX284601.5; chromosome II:NC_003280.10/BX284602.5; chromosome III:NC_003281.10/BX284603.4; chromosome IV:NC_003282.8/BX284604.4; chromosome V:NC_003283.11/BX284605.5; chromosome X:NC_003284.9/BX284606.5; mitochondrion MT:NC_001328.1/		7	28350	2001-12-03T00:00:00Z	ftp://ftp.ncbi.nlm.nih.gov/genomes/all/GCA/000/002/985/GCA_000002985.3_WBcel235	ftp://ftp.ncbi.nlm.nih.gov/genomes/all/GCF/000/002/985/GCF_000002985.6_WBcel235
Brugia malayi	Eukaryota;Animals;Roundworms		SAMN02953652	PRJNA10729	GCA_000002995.2	Scaffold	93.6591	31.499	mitochondrion MT:NC_004298.1/	AAQA01	24286	11472	2002-09-25T00:00:00Z	ftp://ftp.ncbi.nlm.nih.gov/genomes/all/GCA/000/002/995/GCA_000002995.2_ASM299v2	ftp://ftp.ncbi.nlm.nih.gov/genomes/all/GCF/000/002/995/GCF_000002995.3_ASM299v2
Aedes aegypti	Eukaryota;Animals;Insects	LVP_AGWG	SAMN07177802	PRJNA392114	GCA_002204515.1	Chromosome	1278.73	38.1667	chromosome 1:NC_035107.1/CM008043.1; chromosome 2:NC_035108.1/CM008044.1; chromosome 3:NC_035109.1/CM008045.1; mitochondrion MT:NC_035159.1/MF194022.1	NIGP01	2310	28317	2017-06-15T00:00:00Z	ftp://ftp.ncbi.nlm.nih.gov/genomes/all/GCA/002/204/515/GCA_002204515.1_AaegL5.0	ftp://ftp.ncbi.nlm.nih.gov/genomes/all/GCF/002/204/515/GCF_002204515.2_AaegL5.0
Aedes albopictus	Eukaryota;Animals;Insects	FPA	SAMN11317331	PRJNA552090	GCA_006496715.1	Scaffold	2538.39	40.3999	mitochondrion MT:NC_006817.1/	SWKY01	2197	40086	2019-06-28T00:00:00Z	ftp://ftp.ncbi.nlm.nih.gov/genomes/all/GCA/006/496/715/GCA_006496715.1_Aalbo_primary.1	ftp://ftp.ncbi.nlm.nih.gov/genomes/all/GCF/006/496/715/GCF_006496715.1_Aalbo_primary.1
Anopheles gambiae str. PEST	Eukaryota;Animals;Insects	PEST	SAMN02952903	PRJNA1438	GCA_000005575.1	Chromosome	265.027	44.5151	chromosome X:NC_004818.2/CM000360.1; chromosome 2R:NT_078266.2/CM000357.1; chromosome 3R:NT_078268.4/CM000359.1; chromosome 2L:NT_078265.2/CM000356.1; chromosome 3L:NT_078267.5/CM000358.1; mitochondrion MT:NC_002084.1/	AAAB01	8145	14102	2002-03-22T00:00:00Z	ftp://ftp.ncbi.nlm.nih.gov/genomes/all/GCA/000/005/575/GCA_000005575.1_AgamP3	ftp://ftp.ncbi.nlm.nih.gov/genomes/all/GCF/000/005/575/GCF_000005575.2_AgamP3
Drosophila melanogaster	Eukaryota;Animals;Insects		SAMN02803731	PRJNA13669	GCA_000001215.4	Chromosome	143.726	42.0803	chromosome X:NC_004354.4/AE014298.5; chromosome 2L:NT_033779.5/AE014134.6; chromosome 2R:NT_033778.4/AE013599.5; chromosome 3L:NT_037436.4/AE014296.5; chromosome 3R:NT_033777.3/AE014297.3; chromosome 4:NC_004353.4/AE014135.4; chromosome Y:NC_024512.1/CP007106.1; mitochondrion MT:NC_024511.2/KJ947872.2		1870	30717	2002-04-30T00:00:00Z	ftp://ftp.ncbi.nlm.nih.gov/genomes/all/GCA/000/001/215/GCA_000001215.4_Release_6_plus_ISO1_MT	ftp://ftp.ncbi.nlm.nih.gov/genomes/all/GCF/000/001/215/GCF_000001215.4_Release_6_plus_ISO1_MT
Ciona intestinalis	Eukaryota;Animals;Other Animals			PRJDA65419	GCA_000224145.2	Chromosome	115.227	36.0239	chromosome 1:NC_020166.2/HT000001.2; chromosome 2:NC_020167.2/HT000007.2; chromosome 3:NC_020168.2/HT000008.2; chromosome 4:NC_020169.2/HT000009.2; chromosome 5:NC_020170.2/HT000010.2; chromosome 6:NC_020171.2/HT000011.2; chromosome 7:NC_020172.2/HT000012.2; chromosome 8:NC_020173.2/HT000013.2; chromosome 9:NC_020174.2/HT000014.2; chromosome 10:NC_020175.2/HT000002.2; chromosome 11:NC_020176.2/HT…	EAAA01	1280	21099	2011-04-27T00:00:00Z	ftp://ftp.ncbi.nlm.nih.gov/genomes/all/GCA/000/224/145/GCA_000224145.2_KH	ftp://ftp.ncbi.nlm.nih.gov/genomes/all/GCF/000/224/145/GCF_000224145.3_KH
Apis mellifera	Eukaryota;Animals;Insects	DH4	SAMN09259743	PRJNA477511	GCA_003254395.2	Chromosome	225.251	32.6352	linkage group LG1:NC_037638.1/CM009931.2; linkage group LG2:NC_037639.1/CM009932.2; linkage group LG3:NC_037640.1/CM009933.2; linkage group LG4:NC_037641.1/CM009934.2; linkage group LG5:NC_037642.1/CM009935.2; linkage group LG6:NC_037643.1/CM009936.2; linkage group LG7:NC_037644.1/CM009937.2; linkage group LG8:NC_037645.1/CM009938.2; linkage group LG9:NC_037646.1/CM009939.2; linkage group LG10:NC…	QIUM02	177	23471	2018-06-19T00:00:00Z	ftp://ftp.ncbi.nlm.nih.gov/genomes/all/GCA/003/254/395/GCA_003254395.2_Amel_HAv3.1	ftp://ftp.ncbi.nlm.nih.gov/genomes/all/GCF/003/254/395/GCF_003254395.2_Amel_HAv3.1
Danio rerio	Eukaryota;Animals;Fishes	Tuebingen	SAMN06930106	PRJNA11776	GCA_000002035.4	Chromosome	1679.2	36.6374	chromosome 1:NC_007112.7/CM002885.2; chromosome 2:NC_007113.7/CM002886.2; chromosome 3:NC_007114.7/CM002887.2; chromosome 4:NC_007115.7/CM002888.2; chromosome 5:NC_007116.7/CM002889.2; chromosome 6:NC_007117.7/CM002890.2; chromosome 7:NC_007118.7/CM002891.2; chromosome 8:NC_007119.7/CM002892.2; chromosome 9:NC_007120.7/CM002893.2; chromosome 10:NC_007121.7/CM002894.2; chromosome 11:NC_007122.7/CM…		2848	57100	2005-07-05T00:00:00Z	ftp://ftp.ncbi.nlm.nih.gov/genomes/all/GCA/000/002/035/GCA_000002035.4_GRCz11	ftp://ftp.ncbi.nlm.nih.gov/genomes/all/GCF/000/002/035/GCF_000002035.6_GRCz11
Homo sapiens	Eukaryota;Animals;Mammals			PRJNA31257	GCA_000001405.28	Chromosome	3272.09	41.4778	chromosome 1:NC_000001.11/CM000663.2; chromosome 2:NC_000002.12/CM000664.2; chromosome 3:NC_000003.12/CM000665.2; chromosome 4:NC_000004.12/CM000666.2; chromosome 5:NC_000005.10/CM000667.2; chromosome 6:NC_000006.12/CM000668.2; chromosome 7:NC_000007.14/CM000669.2; chromosome 8:NC_000008.11/CM000670.2; chromosome 9:NC_000009.12/CM000671.2; chromosome 10:NC_000010.11/CM000672.2; chromosome 11:NC_0…		919	119801	2002-08-02T00:00:00Z	ftp://ftp.ncbi.nlm.nih.gov/genomes/all/GCA/000/001/405/GCA_000001405.28_GRCh38.p13	ftp://ftp.ncbi.nlm.nih.gov/genomes/all/GCF/000/001/405/GCF_000001405.39_GRCh38.p13
Mus musculus	Eukaryota;Animals;Mammals	C57BL/6J		PRJNA11777	GCA_000001635.8	Chromosome	2818.97	41.951	chromosome 1:NC_000067.6/CM000994.2; chromosome 2:NC_000068.7/CM000995.2; chromosome 3:NC_000069.6/CM000996.2; chromosome 4:NC_000070.6/CM000997.2; chromosome 5:NC_000071.6/CM000998.2; chromosome 6:NC_000072.6/CM000999.2; chromosome 7:NC_000073.6/CM001000.2; chromosome 8:NC_000074.6/CM001001.2; chromosome 9:NC_000075.6/CM001002.2; chromosome 10:NC_000076.6/CM001003.2; chromosome 11:NC_000077.6/CM…		336	87887	2004-09-02T00:00:00Z	ftp://ftp.ncbi.nlm.nih.gov/genomes/all/GCA/000/001/635/GCA_000001635.8_GRCm38.p6	ftp://ftp.ncbi.nlm.nih.gov/genomes/all/GCF/000/001/635/GCF_000001635.26_GRCm38.p6
Aspergillus terreus NIH2624	Eukaryota;Fungi;Ascomycetes	NIH2624	SAMN02953635	PRJNA15631	GCA_000149615.1	Scaffold	29.364	52.8		AAJN01	27	10401	2005-09-09T00:00:00Z	ftp://ftp.ncbi.nlm.nih.gov/genomes/all/GCA/000/149/615/GCA_000149615.1_ASM14961v1	ftp://ftp.ncbi.nlm.nih.gov/genomes/all/GCF/000/149/615/GCF_000149615.1_ASM14961v1
Dictyostelium discoideum AX4	Eukaryota;Protists;Other Protists	AX4	SAMN02953606	PRJNA201	GCA_000004695.1	Chromosome	34.205	22.4631	chromosome 1:NC_007087.3/CM000150.2; chromosome 2:NC_007088.5/CM000151.3; chromosome 3:NC_007089.4/CM000152.2; chromosome 4:NC_007090.3/CM000153.2; chromosome 5:NC_007091.3/CM000154.2; chromosome 6:NC_007092.3/CM000155.2; plasmid Ddp5:NC_001889.1/; mitochondrion MT:NC_000895.1/	AAFI02	41	13315	2005-03-03T00:00:00Z	ftp://ftp.ncbi.nlm.nih.gov/genomes/all/GCA/000/004/695/GCA_000004695.1_dicty_2.7	ftp://ftp.ncbi.nlm.nih.gov/genomes/all/GCF/000/004/695/GCF_000004695.1_dicty_2.7
Guillardia theta CCMP2712	Eukaryota;Other;Other	CCMP2712	SAMN00116900	PRJNA53577	GCA_000315625.1	Scaffold	87.1453	52.9		AEIE01	669	24822	2012-11-02T00:00:00Z	ftp://ftp.ncbi.nlm.nih.gov/genomes/all/GCA/000/315/625/GCA_000315625.1_Guith1	ftp://ftp.ncbi.nlm.nih.gov/genomes/all/GCF/000/315/625/GCF_000315625.1_Guith1
Thalassiosira pseudonana CCMP1335	Eukaryota;Other;Other	CCMP1335	SAMN02744045	PRJNA191	GCA_000149405.2	Chromosome	32.4374	46.905	chromosome 1:NC_012064.1/CM000638.1; chromosome 2:NC_012065.1/CM000639.1; chromosome 3:NC_012066.1/CM000640.1; chromosome 4:NC_012067.1/CM000641.1; chromosome 5:NC_012068.1/CM000642.1; chromosome 6:NC_012069.1/CM000643.1; chromosome 7:NC_012070.1/CP001160.1; chromosome 8:NC_012071.1/CM000644.1; chromosome 9:NC_012072.1/CM000645.1; chromosome 10:NC_012073.1/CM000646.1; chromosome 12:NC_012075.1/CM…	AAFD02	64	11673	2004-10-07T00:00:00Z	ftp://ftp.ncbi.nlm.nih.gov/genomes/all/GCA/000/149/405/GCA_000149405.2_ASM14940v2	ftp://ftp.ncbi.nlm.nih.gov/genomes/all/GCF/000/149/405/GCF_000149405.2_ASM14940v2
Fusarium graminearum PH-1	Eukaryota;Fungi;Ascomycetes	PH-1; NRRL 31084	SAMN02953593	PRJNA13839	GCA_000240135.3	Chromosome	36.458	48.3278	chromosome 1:NC_026474.1/CM000574.1; chromosome 2:NC_026475.1/CM000575.1; chromosome 3:NC_026476.1/CM000576.1; chromosome 4:NC_026477.1/CM000577.1	AACM02	31	13313	2003-05-09T00:00:00Z	ftp://ftp.ncbi.nlm.nih.gov/genomes/all/GCA/000/240/135/GCA_000240135.3_ASM24013v3	ftp://ftp.ncbi.nlm.nih.gov/genomes/all/GCF/000/240/135/GCF_000240135.3_ASM24013v3
Cryptococcus neoformans var. neoformans JEC21	Eukaryota;Fungi;Basidiomycetes	JEC21	SAMN03081418	PRJNA13856	GCA_000091045.1	Chromosome	19.0519	48.5368	chromosome 1:NC_006670.1/AE017341.1; chromosome 2:NC_006684.1/AE017342.1; chromosome 3:NC_006685.1/AE017343.1; chromosome 4:NC_006686.1/AE017344.1; chromosome 5:NC_006687.1/AE017345.1; chromosome 6:NC_006691.1/AE017346.1; chromosome 7:NC_006692.1/AE017347.1; chromosome 8:NC_006693.1/AE017348.1; chromosome 9:NC_006694.1/AE017349.1; chromosome 10:NC_006679.1/AE017350.1; chromosome 11:NC_006680.1/AE…		14	6863	2005-01-07T00:00:00Z	ftp://ftp.ncbi.nlm.nih.gov/genomes/all/GCA/000/091/045/GCA_000091045.1_ASM9104v1	ftp://ftp.ncbi.nlm.nih.gov/genomes/all/GCF/000/091/045/GCF_000091045.1_ASM9104v1
Pyricularia oryzae 70-15	Eukaryota;Fungi;Ascomycetes	70-15	SAMN02953596	PRJNA13840	GCA_000002495.2	Chromosome	40.9791	51.5882	chromosome 1:NC_017844.1/CM001231.1; chromosome 2:NC_017850.1/CM001232.1; chromosome 3:NC_017849.1/CM001233.1; chromosome 4:NC_017851.1/CM001234.1; chromosome 5:NC_017852.1/CM001235.1; chromosome 6:NC_017853.1/CM001236.1; chromosome 7:NC_017854.1/CM001237.1	AACU03	53	12989	2003-10-31T00:00:00Z	ftp://ftp.ncbi.nlm.nih.gov/genomes/all/GCA/000/002/495/GCA_000002495.2_MG8	ftp://ftp.ncbi.nlm.nih.gov/genomes/all/GCF/000/002/495/GCF_000002495.2_MG8
Takifugu rubripes	Eukaryota;Animals;Fishes		SAMEA104384834	PRJEB31988	GCA_901000725.2	Chromosome	384.127	45.6992	chromosome 1:NC_042285.1/LR584231.2; chromosome 2:NC_042286.1/LR584245.2; chromosome 3:NC_042287.1/LR584237.1; chromosome 4:NC_042288.1/LR584242.2; chromosome 5:NC_042289.1/LR584247.1; chromosome 6:NC_042290.1/LR584250.1; chromosome 7:NC_042291.1/LR584238.1; chromosome 8:NC_042292.1/LR584234.2; chromosome 9:NC_042293.1/LR584246.2; chromosome 10:NC_042294.1/LR584251.2; chromosome 11:NC_042295.1/LR…	CAAJGN02	128	46760	2019-04-09T00:00:00Z	ftp://ftp.ncbi.nlm.nih.gov/genomes/all/GCA/901/000/725/GCA_901000725.2_fTakRub1.2	ftp://ftp.ncbi.nlm.nih.gov/genomes/all/GCF/901/000/725/GCF_901000725.2_fTakRub1.2
Saccharomyces paradoxus	Eukaryota;Fungi;Ascomycetes	CBS432	SAMEA2757769	PRJNA625777	GCA_002079055.1	Chromosome	12.0928	38.5612	chromosome I:CP020242.1; chromosome II:CP020243.1; chromosome III:CP020244.1; chromosome IV:CP020245.1; chromosome V:CP020246.1; chromosome VI:CP020247.1; chromosome VII:CP020248.1; chromosome VIII:CP020249.1; chromosome IX:CP020250.1; chromosome X:CP020251.1; chromosome XI:CP020252.1; chromosome XII:CP020253.1; chromosome XIII:CP020254.1; chromosome XIV:CP020255.1; chromosome XV:CP020256.1; chro…		17	5528	2017-03-21T00:00:00Z	ftp://ftp.ncbi.nlm.nih.gov/genomes/all/GCA/002/079/055/GCA_002079055.1_ASM207905v1	ftp://ftp.ncbi.nlm.nih.gov/genomes/all/GCF/002/079/055/GCF_002079055.1_ASM207905v1
Naumovozyma castellii CBS 4309	Eukaryota;Fungi;Ascomycetes	type strain:CBS 4309	SAMEA2271985	PRJEA70625	GCA_000237345.1	Chromosome	11.2195	36.7559	chromosome 1:NC_016491.1/HE576752.1; chromosome 2:NC_016492.1/HE576753.1; chromosome 3:NC_016493.1/HE576754.1; chromosome 4:NC_016494.1/HE576755.1; chromosome 5:NC_016495.1/HE576756.1; chromosome 6:NC_016496.1/HE576757.1; chromosome 7:NC_016497.1/HE576758.1; chromosome 8:NC_016498.1/HE576759.1; chromosome 9:NC_016499.1/HE576760.1; chromosome 10:NC_016500.1/HE576761.1		10	5589	2011-08-01T00:00:00Z	ftp://ftp.ncbi.nlm.nih.gov/genomes/all/GCA/000/237/345/GCA_000237345.1_ASM23734v1	ftp://ftp.ncbi.nlm.nih.gov/genomes/all/GCF/000/237/345/GCF_000237345.1_ASM23734v1
Ustilago maydis 521	Eukaryota;Fungi;Basidiomycetes	521	SAMN02900459	PRJNA1446	GCA_000328475.2	Chromosome	19.6644	54.0121	chromosome 1:NC_026478.1/CM003140.1; chromosome 2:NC_026479.1/CM003141.1; chromosome 3:NC_026480.1/CM003142.1; chromosome 4:NC_026481.1/CM003143.1; chromosome 5:NC_026482.1/CM003144.1; chromosome 6:NC_026483.1/CM003145.1; chromosome 7:NC_026484.1/CM003146.1; chromosome 8:NC_026485.1/CM003147.1; chromosome 9:NC_026486.1/CM003148.1; chromosome 10:NC_026487.1/CM003149.1; chromosome 11:NC_026488.1/CM…	AACP02	27	6782	2003-07-29T00:00:00Z	ftp://ftp.ncbi.nlm.nih.gov/genomes/all/GCA/000/328/475/GCA_000328475.2_Umaydis521_2.0	ftp://ftp.ncbi.nlm.nih.gov/genomes/all/GCF/000/328/475/GCF_000328475.2_Umaydis521_2.0
Coprinopsis cinerea okayama7#130	Eukaryota;Fungi;Basidiomycetes	okayama7#130	SAMN02953595	PRJNA1447	GCA_000182895.1	Contig	36.1926	51.6		AACS02	68	13356	2003-07-30T00:00:00Z	ftp://ftp.ncbi.nlm.nih.gov/genomes/all/GCA/000/182/895/GCA_000182895.1_CC3	ftp://ftp.ncbi.nlm.nih.gov/genomes/all/GCF/000/182/895/GCF_000182895.1_CC3
Rattus norvegicus	Eukaryota;Animals;Mammals	mixed	SAMN02808228	PRJNA10629	GCA_000001895.4	Chromosome	2870.18	42.3282	chromosome 1:NC_005100.4/CM000072.5; chromosome 2:NC_005101.4/CM000073.5; chromosome 3:NC_005102.4/CM000074.5; chromosome 4:NC_005103.4/CM000075.5; chromosome 5:NC_005104.4/CM000076.5; chromosome 6:NC_005105.4/CM000077.5; chromosome 7:NC_005106.4/CM000078.5; chromosome 8:NC_005107.4/CM000079.5; chromosome 9:NC_005108.4/CM000080.5; chromosome 10:NC_005109.4/CM000081.5; chromosome 11:NC_005110.4/CM…	AABR07	1395	56113	2002-11-27T00:00:00Z	ftp://ftp.ncbi.nlm.nih.gov/genomes/all/GCA/000/001/895/GCA_000001895.4_Rnor_6.0	ftp://ftp.ncbi.nlm.nih.gov/genomes/all/GCF/000/001/895/GCF_000001895.5_Rnor_6.0
Branchiostoma floridae	Eukaryota;Animals;Other Animals	S238N-H82	SAMN02953694	PRJNA20249	GCA_000003815.1	Scaffold	521.895	41.8		ABEP02	398	28623	2008-04-24T00:00:00Z	ftp://ftp.ncbi.nlm.nih.gov/genomes/all/GCA/000/003/815/GCA_000003815.1_Version_2	ftp://ftp.ncbi.nlm.nih.gov/genomes/all/GCF/000/003/815/GCF_000003815.1_Version_2
Bombyx mori	Eukaryota;Animals;Insects	p50T (= Dazao)	SAMD00036537	PRJDA20217	GCA_000151625.1	Scaffold	481.819	38.7993	mitochondrion MT:NC_002355.1/	BABH01	43463	22571	2008-04-23T00:00:00Z	ftp://ftp.ncbi.nlm.nih.gov/genomes/all/GCA/000/151/625/GCA_000151625.1_ASM15162v1	ftp://ftp.ncbi.nlm.nih.gov/genomes/all/GCF/000/151/625/GCF_000151625.1_ASM15162v1
Eremothecium gossypii ATCC 10895	Eukaryota;Fungi;Ascomycetes	ATCC 10895	SAMN03081415	PRJNA13834	GCA_000091025.4	Complete	9.11931	51.6989	chromosome I:NC_005782.2/AE016814.2; chromosome II:NC_005783.5/AE016815.5; chromosome III:NC_005784.3/AE016816.3; chromosome IV:NC_005785.6/AE016817.6; chromosome V:NC_005786.2/AE016818.2; chromosome VI:NC_005787.5/AE016819.5; chromosome VII:NC_005788.4/AE016820.4; mitochondrion MT:NC_005789.1/AE016821.1		8	4776	2004-03-04T00:00:00Z	ftp://ftp.ncbi.nlm.nih.gov/genomes/all/GCA/000/091/025/GCA_000091025.4_ASM9102v4	ftp://ftp.ncbi.nlm.nih.gov/genomes/all/GCF/000/091/025/GCF_000091025.4_ASM9102v4
Coffea arabica	Eukaryota;Plants;Land Plants	CCC135-36	SAMN10272287	PRJNA506972	GCA_003713225.1	Chromosome	1094.45	36.9585	chromosome 1c:NC_039898.1/CM011106.1; chromosome 1e:NC_039899.1/CM011107.1; chromosome 2c:NC_039900.1/CM011108.1; chromosome 2e:NC_039901.1/CM011109.1; chromosome 3c:NC_039902.1/CM011110.1; chromosome 3e:NC_039903.1/CM011111.1; chromosome 4c:NC_039904.1/CM011112.1; chromosome 4e:NC_039905.1/CM011113.1; chromosome 5e:NC_039906.1/CM011115.1; chromosome 5c:NC_039907.1/CM011114.1; chromosome 6c:NC_03…	RHJU01	2833	67222	2018-11-06T00:00:00Z	ftp://ftp.ncbi.nlm.nih.gov/genomes/all/GCA/003/713/225/GCA_003713225.1_Cara_1.0	ftp://ftp.ncbi.nlm.nih.gov/genomes/all/GCF/003/713/225/GCF_003713225.1_Cara_1.0
Felis catus	Eukaryota;Animals;Mammals	Cinnamon	SAMN02953640	PRJNA16726	GCA_000181335.4	Chromosome	2521.86	41.8806	chromosome A1:NC_018723.3/CM001378.3; chromosome A2:NC_018724.3/CM001379.3; chromosome A3:NC_018725.3/CM001380.3; chromosome B1:NC_018726.3/CM001381.3; chromosome B2:NC_018727.3/CM001382.3; chromosome B3:NC_018728.3/CM001383.3; chromosome B4:NC_018729.3/CM001384.3; chromosome C1:NC_018730.3/CM001385.3; chromosome C2:NC_018731.3/CM001386.3; chromosome D1:NC_018732.3/CM001387.3; chromosome D2:NC_01…	AANG04	4525	54726	2006-04-27T00:00:00Z	ftp://ftp.ncbi.nlm.nih.gov/genomes/all/GCA/000/181/335/GCA_000181335.4_Felis_catus_9.0	ftp://ftp.ncbi.nlm.nih.gov/genomes/all/GCF/000/181/335/GCF_000181335.3_Felis_catus_9.0
Cyanidioschyzon merolae strain 10D	Eukaryota;Other;Other	10D		PRJNA10792	GCA_000091205.1	Complete	16.5467	55.0171	chromosome 1:NC_010127.1/AP006483.2; chromosome 2:NC_010128.1/AP006484.2; chromosome 3:NC_010129.1/AP006485.2; chromosome 4:NC_010130.1/AP006486.2; chromosome 5:NC_010131.1/AP006487.2; chromosome 6:NC_010132.1/AP006488.2; chromosome 7:NC_010133.1/AP006489.2; chromosome 8:NC_010134.1/AP006490.2; chromosome 9:NC_010135.1/AP006491.2; chromosome 10:NC_010136.1/AP006492.2; chromosome 11:NC_010137.1/AP…		20	4803	2004-04-09T00:00:00Z	ftp://ftp.ncbi.nlm.nih.gov/genomes/all/GCA/000/091/205/GCA_000091205.1_ASM9120v1	ftp://ftp.ncbi.nlm.nih.gov/genomes/all/GCF/000/091/205/GCF_000091205.1_ASM9120v1
Xenopus tropicalis	Eukaryota;Animals;Amphibians	Nigerian	SAMN13041969	PRJNA577946	GCA_000004195.4	Chromosome	1451.3	40.7533	chromosome 1:NC_030677.2/CM004443.2; chromosome 2:NC_030678.2/CM004444.2; chromosome 3:NC_030679.2/CM004445.2; chromosome 4:NC_030680.2/CM004446.2; chromosome 5:NC_030681.2/CM004447.2; chromosome 6:NC_030682.2/CM004448.2; chromosome 7:NC_030683.2/CM004449.2; chromosome 8:NC_030684.2/CM004450.2; chromosome 9:NC_030685.2/CM004451.2; chromosome 10:NC_030686.2/CM004452.2; mitochondrion MT:NC_006839.1/	AAMC04	167	45099	2009-11-13T00:00:00Z	ftp://ftp.ncbi.nlm.nih.gov/genomes/all/GCA/000/004/195/GCA_000004195.4_UCB_Xtro_10.0	ftp://ftp.ncbi.nlm.nih.gov/genomes/all/GCF/000/004/195/GCF_000004195.4_UCB_Xtro_10.0
Xenopus laevis	Eukaryota;Animals;Amphibians	J	SAMN04518361	PRJNA338693	GCA_001663975.1	Chromosome	2718.43	40.2325	chromosome 1L:NC_030724.1/CM004466.1; chromosome 1S:NC_030725.1/CM004467.1; chromosome 2L:NC_030726.1/CM004468.1; chromosome 2S:NC_030727.1/CM004469.1; chromosome 3L:NC_030728.1/CM004470.1; chromosome 3S:NC_030729.1/CM004471.1; chromosome 4L:NC_030730.1/CM004472.1; chromosome 4S:NC_030731.1/CM004473.1; chromosome 5L:NC_030732.1/CM004474.1; chromosome 5S:NC_030733.1/CM004475.1; chromosome 6L:NC_03…	LYTH01	108033	56817	2016-06-14T00:00:00Z	ftp://ftp.ncbi.nlm.nih.gov/genomes/all/GCA/001/663/975/GCA_001663975.1_Xenopus_laevis_v2	ftp://ftp.ncbi.nlm.nih.gov/genomes/all/GCF/001/663/975/GCF_001663975.1_Xenopus_laevis_v2
Bos taurus	Eukaryota;Animals;Mammals	L1 Dominette 01449 registration number 42190680	SAMN03145444	PRJNA450837	GCA_002263795.2	Chromosome	2715.85	41.9362	chromosome 1:NC_037328.1/CM008168.2; chromosome 2:NC_037329.1/CM008169.2; chromosome 3:NC_037330.1/CM008170.2; chromosome 4:NC_037331.1/CM008171.2; chromosome 5:NC_037332.1/CM008172.2; chromosome 6:NC_037333.1/CM008173.2; chromosome 7:NC_037334.1/CM008174.2; chromosome 8:NC_037335.1/CM008175.2; chromosome 9:NC_037336.1/CM008176.2; chromosome 10:NC_037337.1/CM008177.2; chromosome 11:NC_037338.1/CM…	NKLS02	2211	63696	2017-08-21T00:00:00Z	ftp://ftp.ncbi.nlm.nih.gov/genomes/all/GCA/002/263/795/GCA_002263795.2_ARS-UCD1.2	ftp://ftp.ncbi.nlm.nih.gov/genomes/all/GCF/002/263/795/GCF_002263795.1_ARS-UCD1.2
Ovis aries	Eukaryota;Animals;Mammals	OAR_USU_Benz2616	SAMEA104496890	PRJNA517172	GCA_002742125.1	Chromosome	2869.91	41.9088	chromosome 1:NC_040252.1/CM008472.1; chromosome 2:NC_040253.1/CM008473.1; chromosome 3:NC_040254.1/CM008474.1; chromosome 4:NC_040255.1/CM008475.1; chromosome 5:NC_040256.1/CM008476.1; chromosome 6:NC_040257.1/CM008477.1; chromosome 7:NC_040258.1/CM008478.1; chromosome 8:NC_040259.1/CM008479.1; chromosome 9:NC_040260.1/CM008480.1; chromosome 10:NC_040261.1/CM008481.1; chromosome 11:NC_040262.1/CM…	PEKD01	2641	42391	2017-10-31T00:00:00Z	ftp://ftp.ncbi.nlm.nih.gov/genomes/all/GCA/002/742/125/GCA_002742125.1_Oar_rambouillet_v1.0	ftp://ftp.ncbi.nlm.nih.gov/genomes/all/GCF/002/742/125/GCF_002742125.1_Oar_rambouillet_v1.0
Sus scrofa	Eukaryota;Animals;Mammals	TJ Tabasco	SAMN02953785	PRJNA13421	GCA_000003025.6	Chromosome	2501.91	41.971	chromosome 1:NC_010443.5/CM000812.5; chromosome 2:NC_010444.4/CM000813.5; chromosome 3:NC_010445.4/CM000814.5; chromosome 4:NC_010446.5/CM000815.5; chromosome 5:NC_010447.5/CM000816.5; chromosome 6:NC_010448.4/CM000817.5; chromosome 7:NC_010449.5/CM000818.5; chromosome 8:NC_010450.4/CM000819.5; chromosome 9:NC_010451.4/CM000820.5; chromosome 10:NC_010452.4/CM000821.5; chromosome 11:NC_010453.5/CM…	AEMK02	706	63577	2008-07-11T00:00:00Z	ftp://ftp.ncbi.nlm.nih.gov/genomes/all/GCA/000/003/025/GCA_000003025.6_Sscrofa11.1	ftp://ftp.ncbi.nlm.nih.gov/genomes/all/GCF/000/003/025/GCF_000003025.6_Sscrofa11.1
Strongylocentrotus purpuratus	Eukaryota;Animals;Other Animals	Spur 01	SAMN00829422	PRJNA10736	GCA_000002235.4	Scaffold	921.856	37.4001	mitochondrion MT:NC_001453.1/	AAGJ06	871	38439	2005-03-11T00:00:00Z	ftp://ftp.ncbi.nlm.nih.gov/genomes/all/GCA/000/002/235/GCA_000002235.4_Spur_5.0	ftp://ftp.ncbi.nlm.nih.gov/genomes/all/GCF/000/002/235/GCF_000002235.5_Spur_5.0
Coccidioides posadasii C735 delta SOWgp	Eukaryota;Fungi;Ascomycetes	C735 delta SOWgp	SAMN02953748	PRJNA9616	GCA_000151335.1	Contig	27.0134	46.6		ACFW01	55	7227	2009-06-17T00:00:00Z	ftp://ftp.ncbi.nlm.nih.gov/genomes/all/GCA/000/151/335/GCA_000151335.1_JCVI-cpa1-1.0	ftp://ftp.ncbi.nlm.nih.gov/genomes/all/GCF/000/151/335/GCF_000151335.2_JCVI-cpa1-1.0
Populus trichocarpa	Eukaryota;Plants;Land Plants	Nisqually-1	SAMN02953657	PRJNA10772	GCA_000002775.3	Chromosome	434.29	34.1468	chromosome 1:NC_037285.1/CM009290.1; chromosome 2:NC_037286.1/CM009291.1; chromosome 3:NC_037287.1/CM009292.1; chromosome 4:NC_037288.1/CM009293.1; chromosome 5:NC_037289.1/CM009294.1; chromosome 6:NC_037290.1/CM009295.1; chromosome 7:NC_037291.1/CM009296.1; chromosome 8:NC_037292.1/CM009297.1; chromosome 9:NC_037293.1/CM009298.1; chromosome 10:NC_037294.1/CM009299.1; chromosome 11:NC_037295.1/CM…	AARH03	1694	51717	2006-09-14T00:00:00Z	ftp://ftp.ncbi.nlm.nih.gov/genomes/all/GCA/000/002/775/GCA_000002775.3_Pop_tri_v3	ftp://ftp.ncbi.nlm.nih.gov/genomes/all/GCF/000/002/775/GCF_000002775.4_Pop_tri_v3
Sorghum bicolor	Eukaryota;Plants;Land Plants		SAMN02953738	PRJNA13876	GCA_000003195.3	Chromosome	709.345	44.1611	chromosome 1:NC_012870.2/CM000760.3; chromosome 2:NC_012871.2/CM000761.3; chromosome 3:NC_012872.2/CM000762.3; chromosome 4:NC_012873.2/CM000763.3; chromosome 5:NC_012874.2/CM000764.3; chromosome 6:NC_012875.2/CM000765.3; chromosome 7:NC_012876.2/CM000766.3; chromosome 8:NC_012877.2/CM000767.3; chromosome 9:NC_012878.2/CM000768.3; chromosome 10:NC_012879.2/CM000769.3; mitochondrion MT:NC_008360.1…	ABXC03	869	39248	2009-05-22T00:00:00Z	ftp://ftp.ncbi.nlm.nih.gov/genomes/all/GCA/000/003/195/GCA_000003195.3_Sorghum_bicolor_NCBIv3	ftp://ftp.ncbi.nlm.nih.gov/genomes/all/GCF/000/003/195/GCF_000003195.3_Sorghum_bicolor_NCBIv3
Ornithorhynchus anatinus	Eukaryota;Animals;Mammals	Pmale09	SAMN08537700	PRJNA534073	GCA_004115215.2	Chromosome	1858.55	46.1699	chromosome 1:NC_041728.1/CM014200.1; chromosome 2:NC_041729.1/CM014201.1; chromosome 3:NC_041730.1/CM014202.1; chromosome 4:NC_041731.1/CM014203.1; chromosome 5:NC_041732.1/CM014204.1; chromosome 6:NC_041733.1/CM014205.1; chromosome 7:NC_041734.1/CM014206.1; chromosome 8:NC_041735.1/CM014207.1; chromosome 9:NC_041736.1/CM014208.1; chromosome 10:NC_041737.1/CM014209.1; chromosome 11:NC_041738.1/CM…	RZJT01	305	43095	2019-01-28T00:00:00Z	ftp://ftp.ncbi.nlm.nih.gov/genomes/all/GCA/004/115/215/GCA_004115215.2_mOrnAna1.p.v1	ftp://ftp.ncbi.nlm.nih.gov/genomes/all/GCF/004/115/215/GCF_004115215.1_mOrnAna1.p.v1
Coturnix japonica	Eukaryota;Animals;Birds	7356	SAMN03989050	PRJNA314147	GCA_001577835.2	Chromosome	927.657	41.3681	chromosome 1:NC_029516.1/CM003781.1; chromosome 2:NC_029517.1/CM003782.1; chromosome 3:NC_029518.1/CM003783.1; chromosome 4:NC_029519.1/CM003784.1; chromosome 5:NC_029520.1/CM003785.1; chromosome 6:NC_029521.1/CM003786.1; chromosome 7:NC_029522.1/CM003787.1; chromosome 8:NC_029523.1/CM003788.1; chromosome 9:NC_029524.1/CM003789.1; chromosome 10:NC_029525.1/CM003790.1; chromosome 11:NC_029526.1/CM…	LSZS01	2531	40894	2016-02-24T00:00:00Z	ftp://ftp.ncbi.nlm.nih.gov/genomes/all/GCA/001/577/835/GCA_001577835.2_Coturnix_japonica_2.1	ftp://ftp.ncbi.nlm.nih.gov/genomes/all/GCF/001/577/835/GCF_001577835.2_Coturnix_japonica_2.1
Struthio camelus australis	Eukaryota;Animals;Birds	BGI_N308	SAMN02316164	PRJNA263340	GCA_000698965.1	Scaffold	1225.04	41.3	mitochondrion MT:NC_002785.1/	JJRT01	6915	25438	2014-05-06T00:00:00Z	ftp://ftp.ncbi.nlm.nih.gov/genomes/all/GCA/000/698/965/GCA_000698965.1_ASM69896v1	ftp://ftp.ncbi.nlm.nih.gov/genomes/all/GCF/000/698/965/GCF_000698965.1_ASM69896v1
Dromaius novaehollandiae	Eukaryota;Animals;Birds	6597	SAMN08476457	PRJNA484763	GCA_003342905.1	Scaffold	1192.25	41.7	mitochondrion MT:NC_002784.1/	PTEY01	2778	31311	2018-07-26T00:00:00Z	ftp://ftp.ncbi.nlm.nih.gov/genomes/all/GCA/003/342/905/GCA_003342905.1_droNov1	ftp://ftp.ncbi.nlm.nih.gov/genomes/all/GCF/003/342/905/GCF_003342905.1_droNov1
Falco peregrinus	Eukaryota;Animals;Birds		SAMN02981425	PRJNA198010	GCA_000337955.1	Scaffold	1171.97	41.8	mitochondrion MT:NC_000878.1/	AKMT01	7021	31140	2013-02-05T00:00:00Z	ftp://ftp.ncbi.nlm.nih.gov/genomes/all/GCA/000/337/955/GCA_000337955.1_F_peregrinus_v1.0	ftp://ftp.ncbi.nlm.nih.gov/genomes/all/GCF/000/337/955/GCF_000337955.1_F_peregrinus_v1.0
Gallus gallus	Eukaryota;Animals;Birds	RJF #256	SAMN02981218	PRJNA13342	GCA_000002315.5	Chromosome	1065.37	42.3032	chromosome 1:NC_006088.5/CM000093.5; chromosome 2:NC_006089.5/CM000094.5; chromosome 3:NC_006090.5/CM000095.5; chromosome 4:NC_006091.5/CM000096.5; chromosome 5:NC_006092.5/CM000097.5; chromosome 6:NC_006093.5/CM000098.5; chromosome 7:NC_006094.5/CM000099.5; chromosome 8:NC_006095.5/CM000100.5; chromosome 9:NC_006096.5/CM000101.5; chromosome 10:NC_006097.5/CM000102.5; chromosome 11:NC_006098.5/CM…	AADN05	525	49681	2004-02-29T00:00:00Z	ftp://ftp.ncbi.nlm.nih.gov/genomes/all/GCA/000/002/315/GCA_000002315.5_GRCg6a	ftp://ftp.ncbi.nlm.nih.gov/genomes/all/GCF/000/002/315/GCF_000002315.6_GRCg6a
Meleagris gallopavo	Eukaryota;Animals;Birds	NT-WF06-2002-E0010	SAMN02981253	PRJNA42129	GCA_000146605.4	Chromosome	1115.47	41.6144	chromosome 1:NC_015011.2/CM000962.2; chromosome 2:NC_015012.2/CM000963.2; chromosome 3:NC_015013.2/CM000964.2; chromosome 4:NC_015014.2/CM000965.2; chromosome 5:NC_015015.2/CM000966.2; chromosome 6:NC_015016.2/CM000967.2; chromosome 7:NC_015017.2/CM000968.2; chromosome 8:NC_015018.2/CM000969.2; chromosome 9:NC_015019.2/CM000970.2; chromosome 10:NC_015020.2/CM000971.2; chromosome 11:NC_015021.2/CM…	ADDD02	187695	29667	2010-09-07T00:00:00Z	ftp://ftp.ncbi.nlm.nih.gov/genomes/all/GCA/000/146/605/GCA_000146605.4_Turkey_5.1	ftp://ftp.ncbi.nlm.nih.gov/genomes/all/GCF/000/146/605/GCF_000146605.3_Turkey_5.1
Equus caballus	Eukaryota;Animals;Mammals	Twilight	SAMN02953672	PRJNA421018	GCA_002863925.1	Chromosome	2506.97	41.5271	chromosome 1:NC_009144.3/CM009148.1; chromosome 2:NC_009145.3/CM009149.1; chromosome 3:NC_009146.3/CM009150.1; chromosome 4:NC_009147.3/CM009151.1; chromosome 5:NC_009148.3/CM009152.1; chromosome 6:NC_009149.3/CM009153.1; chromosome 7:NC_009150.3/CM009154.1; chromosome 8:NC_009151.3/CM009155.1; chromosome 9:NC_009152.3/CM009156.1; chromosome 10:NC_009153.3/CM009157.1; chromosome 11:NC_009154.3/CM…	PJAA01	4701	60900	2007-06-26T00:00:00Z	ftp://ftp.ncbi.nlm.nih.gov/genomes/all/GCA/002/863/925/GCA_002863925.1_EquCab3.0	ftp://ftp.ncbi.nlm.nih.gov/genomes/all/GCF/002/863/925/GCF_002863925.1_EquCab3.0
Chlamydomonas reinhardtii	Eukaryota;Plants;Green Algae	CC-503 cw92 mt+	SAMN02953692	PRJNA12260	GCA_000002595.2	Scaffold	120.405	61.9512	mitochondrion MT:NC_001638.1/; chloroplast Pltd:NC_005353.1/	ABCN01	1558	14488	2007-08-03T00:00:00Z	ftp://ftp.ncbi.nlm.nih.gov/genomes/all/GCA/000/002/595/GCA_000002595.2_v3.0	ftp://ftp.ncbi.nlm.nih.gov/genomes/all/GCF/000/002/595/GCF_000002595.1_v3.0
Drosophila yakuba	Eukaryota;Animals;Insects	Tai18E2	SAMN02952910	PRJNA12366	GCA_000005975.1	Chromosome	165.71	42.3955	chromosome X:NC_011091.1/CM000162.2; chromosome 2L:NT_167062.1/CM000157.2; chromosome 2R:NT_167063.1/CM000158.2; chromosome 3L:NT_167064.1/CM000159.2; chromosome 3R:NT_167065.1/CM000160.2; chromosome 4:NC_011090.1/CM000161.2; mitochondrion MT:NC_001322.1/	AAEU02	8123	23317	2004-07-07T00:00:00Z	ftp://ftp.ncbi.nlm.nih.gov/genomes/all/GCA/000/005/975/GCA_000005975.1_dyak_caf1	ftp://ftp.ncbi.nlm.nih.gov/genomes/all/GCF/000/005/975/GCF_000005975.2_dyak_caf1
[Candida] glabrata	Eukaryota;Fungi;Ascomycetes	CBS 138	SAMEA3138172	PRJNA13831	GCA_000002545.2	Chromosome	12.3383	38.6198	chromosome A:NC_005967.2/CR380947.2; chromosome B:NC_005968.1/CR380948.1; chromosome C:NC_006026.1/CR380949.1; chromosome D:NC_006027.1/CR380950.1; chromosome E:NC_006028.2/CR380951.2; chromosome F:NC_006029.1/CR380952.1; chromosome G:NC_006030.1/CR380953.1; chromosome H:NC_006031.1/CR380954.1; chromosome I:NC_006032.2/CR380955.2; chromosome J:NC_006033.2/CR380956.2; chromosome K:NC_006034.2/CR38…		14	5213	2004-06-30T00:00:00Z	ftp://ftp.ncbi.nlm.nih.gov/genomes/all/GCA/000/002/545/GCA_000002545.2_ASM254v2	ftp://ftp.ncbi.nlm.nih.gov/genomes/all/GCF/000/002/545/GCF_000002545.3_ASM254v2
Kluyveromyces lactis	Eukaryota;Fungi;Ascomycetes	NRRL Y-1140	SAMEA3138170	PRJNA13835	GCA_000002515.1	Complete	10.7294	38.7053	chromosome A:NC_006037.1/CR382121.1; chromosome B:NC_006038.1/CR382122.1; chromosome C:NC_006039.1/CR382123.1; chromosome D:NC_006040.1/CR382124.1; chromosome E:NC_006041.1/CR382125.1; chromosome F:NC_006042.1/CR382126.1; mitochondrion MT:NC_006077.1/		7	5085	2004-07-02T23:06:00Z	ftp://ftp.ncbi.nlm.nih.gov/genomes/all/GCA/000/002/515/GCA_000002515.1_ASM251v1	ftp://ftp.ncbi.nlm.nih.gov/genomes/all/GCF/000/002/515/GCF_000002515.2_ASM251v1
Yarrowia lipolytica CLIB122	Eukaryota;Fungi;Ascomycetes	CLIB122	SAMEA3138171	PRJNA13837	GCA_000002525.1	Chromosome	20.5509	48.9801	chromosome A:NC_006067.1/CR382127.1; chromosome B:NC_006068.1/CR382128.1; chromosome C:NC_006069.1/CR382129.1; chromosome D:NC_006070.1/CR382130.1; chromosome E:NC_006071.1/CR382131.1; chromosome F:NC_006072.1/CR382132.1; mitochondrion MT:NC_002659.1/		7	6472	2004-07-02T23:11:00Z	ftp://ftp.ncbi.nlm.nih.gov/genomes/all/GCA/000/002/525/GCA_000002525.1_ASM252v1	ftp://ftp.ncbi.nlm.nih.gov/genomes/all/GCF/000/002/525/GCF_000002525.2_ASM252v1
Debaryomyces hansenii CBS767	Eukaryota;Fungi;Ascomycetes	CBS767	SAMEA3138183	PRJNA13832	GCA_000006445.2	Chromosome	12.1819	36.3369	chromosome A:NC_006043.2/CR382133.2; chromosome B:NC_006044.2/CR382134.2; chromosome C:NC_006045.2/CR382135.2; chromosome D:NC_006046.2/CR382136.2; chromosome E:NC_006047.2/CR382137.2; chromosome F:NC_006048.2/CR382138.2; chromosome G:NC_006049.2/CR382139.2; mitochondrion MT:NC_010166.1/		8	6286	2004-07-03T00:00:00Z	ftp://ftp.ncbi.nlm.nih.gov/genomes/all/GCA/000/006/445/GCA_000006445.2_ASM644v2	ftp://ftp.ncbi.nlm.nih.gov/genomes/all/GCF/000/006/445/GCF_000006445.2_ASM644v2
Oncorhynchus mykiss	Eukaryota;Animals;Fishes	Swanson	SAMN05449231	PRJNA390662	GCA_002163495.1	Chromosome	2179	43.4875	chromosome 1:NC_035077.1/CM007935.1; chromosome 2:NC_035078.1/CM007936.1; chromosome 3:NC_035079.1/CM007937.1; chromosome 4:NC_035080.1/CM007938.1; chromosome 5:NC_035081.1/CM007939.1; chromosome 6:NC_035082.1/CM007940.1; chromosome 7:NC_035083.1/CM007941.1; chromosome 8:NC_035084.1/CM007942.1; chromosome 9:NC_035085.1/CM007943.1; chromosome 10:NC_035086.1/CM007944.1; chromosome 11:NC_035087.1/CM…	MSJN01	139800	71266	2017-05-31T00:00:00Z	ftp://ftp.ncbi.nlm.nih.gov/genomes/all/GCA/002/163/495/GCA_002163495.1_Omyk_1.0	ftp://ftp.ncbi.nlm.nih.gov/genomes/all/GCF/002/163/495/GCF_002163495.1_Omyk_1.0
Oreochromis niloticus	Eukaryota;Animals;Fishes	F11D_XX	SAMN05859795	PRJNA354796	GCA_001858045.3	Chromosome	1005.68	40.7187	linkage group LG1:NC_031965.2/CM007481.2; linkage group LG2:NC_031966.2/CM007482.2; linkage group LG4:NC_031969.2/CM007485.2; linkage group LG5:NC_031970.2/CM007486.2; linkage group LG6:NC_031971.2/CM007487.2; linkage group LG7:NC_031972.2/CM007488.2; linkage group LG8:NC_031973.2/CM007489.2; linkage group LG9:NC_031974.2/CM007490.2; linkage group LG10:NC_031975.2/CM007491.2; linkage group LG11:N…	MKQE02	2460	61679	2016-10-31T00:00:00Z	ftp://ftp.ncbi.nlm.nih.gov/genomes/all/GCA/001/858/045/GCA_001858045.3_O_niloticus_UMD_NMBU	ftp://ftp.ncbi.nlm.nih.gov/genomes/all/GCF/001/858/045/GCF_001858045.2_O_niloticus_UMD_NMBU
Ictalurus punctatus	Eukaryota;Animals;Fishes		SAMN03486842	PRJNA327588	GCA_001660625.1	Chromosome	783.275	39.8391	chromosome 1:NC_030416.1/CM004414.1; chromosome 2:NC_030417.1/CM004415.1; chromosome 3:NC_030418.1/CM004416.1; chromosome 4:NC_030419.1/CM004417.1; chromosome 5:NC_030420.1/CM004418.1; chromosome 6:NC_030421.1/CM004419.1; chromosome 7:NC_030422.1/CM004420.1; chromosome 8:NC_030423.1/CM004421.1; chromosome 9:NC_030424.1/CM004422.1; chromosome 10:NC_030425.1/CM004423.1; chromosome 11:NC_030426.1/CM…	LBML01	9975	47978	2016-06-09T00:00:00Z	ftp://ftp.ncbi.nlm.nih.gov/genomes/all/GCA/001/660/625/GCA_001660625.1_IpCoco_1.2	ftp://ftp.ncbi.nlm.nih.gov/genomes/all/GCF/001/660/625/GCF_001660625.1_IpCoco_1.2
Drosophila simulans	Eukaryota;Animals;Insects	w501	SAMN01086904	PRJNA297806	GCA_000754195.3	Chromosome	124.964	42.9696	chromosome 2L:NT_479533.1/CM002910.1; chromosome 2R:NT_479534.1/CM002911.1; chromosome 3L:NT_479535.1/CM002912.1; chromosome 3R:NT_479536.1/CM002913.1; chromosome 4:NC_029796.1/CM002916.1; chromosome X:NC_029795.1/CM002914.1; mitochondrion MT:NC_005781.1/	JPYS01	7619	24132	2014-08-18T00:00:00Z	ftp://ftp.ncbi.nlm.nih.gov/genomes/all/GCA/000/754/195/GCA_000754195.3_ASM75419v3	ftp://ftp.ncbi.nlm.nih.gov/genomes/all/GCF/000/754/195/GCF_000754195.2_ASM75419v2
Drosophila mauritiana	Eukaryota;Animals;Insects	mau12	SAMN06827991	PRJNA383250	GCA_004382145.1	Chromosome	152.317	42.1937	chromosome 2L:NC_046667.1/CM015614.1; chromosome 2R:NC_046668.1/CM015615.1; chromosome 3L:NC_046669.1/CM015616.1; chromosome 3R:NC_046670.1/CM015617.1; chromosome 4:NC_046671.1/CM015612.1; chromosome X:NC_046672.1/CM015613.1; mitochondrion MT:NC_005779.1/CM016415.1	NIGA01	353	23239	2019-03-26T00:00:00Z	ftp://ftp.ncbi.nlm.nih.gov/genomes/all/GCA/004/382/145/GCA_004382145.1_ASM438214v1	ftp://ftp.ncbi.nlm.nih.gov/genomes/all/GCF/004/382/145/GCF_004382145.1_ASM438214v1
Brassica napus	Eukaryota;Plants;Land Plants		SAMN02742820	PRJNA293435	GCA_000686985.2	Chromosome	976.191	37.4074	chromosome A1:NC_027757.2/CM002759.2; chromosome A2:NC_027758.2/CM002760.2; chromosome A3:NC_027759.2/CM002761.2; chromosome A4:NC_027760.2/CM002762.2; chromosome A5:NC_027761.2/CM002763.2; chromosome A6:NC_027762.2/CM002764.2; chromosome A7:NC_027763.2/CM002765.2; chromosome A8:NC_027764.2/CM002766.2; chromosome A9:NC_027765.2/CM002767.2; chromosome A10:NC_027766.2/CM002768.2; chromosome C1:NC_0…	JMKK02	1471	123467	2014-05-05T00:00:00Z	ftp://ftp.ncbi.nlm.nih.gov/genomes/all/GCA/000/686/985/GCA_000686985.2_Bra_napus_v2.0	ftp://ftp.ncbi.nlm.nih.gov/genomes/all/GCF/000/686/985/GCF_000686985.2_Bra_napus_v2.0
Pan troglodytes	Eukaryota;Animals;Mammals	Yerkes chimp pedigree #C0471 (Clint)	SAMN06272697	PRJNA10627	GCA_002880755.3	Chromosome	3050.4	40.8082	chromosome 1:NC_036879.1/CM009238.2; chromosome 2A:NC_036880.1/CM009239.2; chromosome 2B:NC_036881.1/CM009240.2; chromosome 3:NC_036882.1/CM009241.2; chromosome 4:NC_036883.1/CM009242.2; chromosome 5:NC_036884.1/CM009243.2; chromosome 6:NC_036885.1/CM009244.2; chromosome 7:NC_036886.1/CM009245.2; chromosome 8:NC_036887.1/CM009246.2; chromosome 9:NC_036888.1/CM009247.2; chromosome 10:NC_036889.1/C…	NBAG03	4432	80811	2004-12-02T00:00:00Z	ftp://ftp.ncbi.nlm.nih.gov/genomes/all/GCA/002/880/755/GCA_002880755.3_Clint_PTRv2	ftp://ftp.ncbi.nlm.nih.gov/genomes/all/GCF/002/880/755/GCF_002880755.1_Clint_PTRv2
Zygosaccharomyces rouxii	Eukaryota;Fungi;Ascomycetes	CBS 732	SAMEA3138235	PRJNA12502	GCA_000026365.1	Chromosome	9.76464	39.1509	chromosome A:NC_012990.1/CU928173.1; chromosome B:NC_012991.1/CU928174.1; chromosome C:NC_012992.1/CU928175.1; chromosome D:NC_012993.1/CU928176.1; chromosome E:NC_012994.1/CU928181.1; chromosome F:NC_012995.1/CU928178.1; chromosome G:NC_012996.1/CU928179.1		7	4991	2009-06-05T00:00:00Z	ftp://ftp.ncbi.nlm.nih.gov/genomes/all/GCA/000/026/365/GCA_000026365.1_ASM2636v1	ftp://ftp.ncbi.nlm.nih.gov/genomes/all/GCF/000/026/365/GCF_000026365.1_ASM2636v1
Lachancea thermotolerans CBS 6340	Eukaryota;Fungi;Ascomycetes	CBS 6340	SAMEA3138300	PRJNA12499	GCA_000142805.1	Chromosome	10.3929	47.2838	chromosome A:NC_013077.1/CU928165.1; chromosome B:NC_013078.1/CU928166.1; chromosome C:NC_013079.1/CU928167.1; chromosome D:NC_013080.1/CU928168.1; chromosome E:NC_013081.1/CU928169.1; chromosome F:NC_013082.1/CU928170.1; chromosome G:NC_013083.1/CU928171.1; chromosome H:NC_013084.1/CU928180.1		8	5092	2009-06-05T00:00:00Z	ftp://ftp.ncbi.nlm.nih.gov/genomes/all/GCA/000/142/805/GCA_000142805.1_ASM14280v1	ftp://ftp.ncbi.nlm.nih.gov/genomes/all/GCF/000/142/805/GCF_000142805.1_ASM14280v1
Candida tropicalis MYA-3404	Eukaryota;Fungi;Ascomycetes	MYA-3404	SAMN02953608	PRJNA13675	GCA_000006335.3	Scaffold	14.6301	33.2		AAFN02	24	6254	2005-03-16T00:00:00Z	ftp://ftp.ncbi.nlm.nih.gov/genomes/all/GCA/000/006/335/GCA_000006335.3_ASM633v3	ftp://ftp.ncbi.nlm.nih.gov/genomes/all/GCF/000/006/335/GCF_000006335.3_ASM633v3
Macaca mulatta	Eukaryota;Animals;Mammals	AG07107	SAMN09435472	PRJNA528504	GCA_003339765.3	Chromosome	2971.33	41.1015	chromosome 1:NC_041754.1/CM014336.1; chromosome 2:NC_041755.1/CM014337.1; chromosome 3:NC_041756.1/CM014338.1; chromosome 4:NC_041757.1/CM014339.1; chromosome 5:NC_041758.1/CM014340.1; chromosome 6:NC_041759.1/CM014341.1; chromosome 7:NC_041760.1/CM014342.1; chromosome 8:NC_041761.1/CM014343.1; chromosome 9:NC_041762.1/CM014344.1; chromosome 10:NC_041763.1/CM014345.1; chromosome 11:NC_041764.1/CM…	QNVO02	2979	67859	2015-08-20T00:00:00Z	ftp://ftp.ncbi.nlm.nih.gov/genomes/all/GCA/003/339/765/GCA_003339765.3_Mmul_10	ftp://ftp.ncbi.nlm.nih.gov/genomes/all/GCF/003/339/765/GCF_003339765.1_Mmul_10
Tribolium castaneum	Eukaryota;Animals;Insects	Georgia GA2	SAMN02953634	PRJNA12540	GCA_000002335.3	Chromosome	165.944	35.1887	linkage group LGX:NC_007416.3/CM000276.3; linkage group LG2:NC_007417.3/CM000277.3; linkage group LG3:NC_007418.3/CM000278.3; linkage group LG4:NC_007419.2/CM000279.2; linkage group LG5:NC_007420.3/CM000280.3; linkage group LG6:NC_007421.3/CM000281.3; linkage group LG7:NC_007422.5/CM000282.3; linkage group LG8:NC_007423.3/CM000283.3; linkage group LG9:NC_007424.3/CM000284.3; linkage group LG10:NC…	AAJJ02	2149	22611	2005-08-17T00:00:00Z	ftp://ftp.ncbi.nlm.nih.gov/genomes/all/GCA/000/002/335/GCA_000002335.3_Tcas5.2	ftp://ftp.ncbi.nlm.nih.gov/genomes/all/GCF/000/002/335/GCF_000002335.3_Tcas5.2
Drosophila pseudoobscura	Eukaryota;Animals;Insects	MV2-25	SAMN13616452	PRJNA622252	GCA_009870125.2	Chromosome	163.283	45.119	chromosome 2:NC_046679.1/CM020868.1; chromosome 3:NC_046680.1/CM020869.1; chromosome 4:NC_046681.1/CM020870.1; chromosome 5:NC_046682.1/CM020871.1; chromosome X:NC_046683.1/CM020872.1; mitochondrion MT:NC_046603.1/CM020873.2	WVEN01	70	26574	2020-01-14T00:00:00Z	ftp://ftp.ncbi.nlm.nih.gov/genomes/all/GCA/009/870/125/GCA_009870125.2_UCI_Dpse_MV25	ftp://ftp.ncbi.nlm.nih.gov/genomes/all/GCF/009/870/125/GCF_009870125.1_UCI_Dpse_MV25
Monodelphis domestica	Eukaryota;Animals;Mammals		SAMN02953611	PRJNA12561	GCF_000002295.2	Chromosome	3598.44	38.1446	chromosome 1:NC_008801.1/; chromosome 2:NC_008802.1/; chromosome 3:NC_008803.1/; chromosome 4:NC_008804.1/; chromosome 5:NC_008805.1/; chromosome 6:NC_008806.1/; chromosome 7:NC_008807.1/; chromosome 8:NC_008808.1/; chromosome X:NC_008809.1/; mitochondrion MT:NC_006299.1/	AAFR03	5223	49112	2004-11-08T00:00:00Z		ftp://ftp.ncbi.nlm.nih.gov/genomes/all/GCF/000/002/295/GCF_000002295.2_MonDom5
Beta vulgaris subsp. vulgaris	Eukaryota;Plants;Land Plants		SAMN02182557	PRJNA41497	GCA_000511025.2	Chromosome	566.55	37.3049	chromosome 1:NC_025812.2/CM002321.2; chromosome 2:NC_025813.2/CM002322.2; chromosome 3:NC_025814.2/CM002323.2; chromosome 4:NC_025815.2/CM002324.2; chromosome 5:NC_025816.2/CM002325.2; chromosome 6:NC_025817.2/CM002326.2; chromosome 7:NC_025818.2/CM002327.2; chromosome 8:NC_025819.2/CM002328.2; chromosome 9:NC_025820.2/CM002329.2; mitochondrion MT:NC_002511.2/	AYZS02	40406	32872	2013-12-18T00:00:00Z	ftp://ftp.ncbi.nlm.nih.gov/genomes/all/GCA/000/511/025/GCA_000511025.2_RefBeet-1.2.2	ftp://ftp.ncbi.nlm.nih.gov/genomes/all/GCF/000/511/025/GCF_000511025.2_RefBeet-1.2.2
Tetrahymena thermophila SB210	Eukaryota;Protists;Other Protists	SB210	SAMN02953617	PRJNA12564	GCA_000189635.1	Scaffold	103.014	22.3	macronuclear:AAGF00000000.3	AAGF03	1158	26996	2005-02-14T00:00:00Z	ftp://ftp.ncbi.nlm.nih.gov/genomes/all/GCA/000/189/635/GCA_000189635.1_JCVI-TTA1-2.2	ftp://ftp.ncbi.nlm.nih.gov/genomes/all/GCF/000/189/635/GCF_000189635.1_JCVI-TTA1-2.2
Phytophthora sojae	Eukaryota;Protists;Other Protists	P6497	SAMN02953656	PRJNA17989	GCA_000149755.2	Scaffold	82.5976	54.4		AAQY02	82	26489	2006-09-01T00:00:00Z	ftp://ftp.ncbi.nlm.nih.gov/genomes/all/GCA/000/149/755/GCA_000149755.2_P.sojae_V3.0	ftp://ftp.ncbi.nlm.nih.gov/genomes/all/GCF/000/149/755/GCF_000149755.1_P.sojae_V3.0
Loxodonta africana	Eukaryota;Animals;Mammals	ISIS603380	SAMN02953622	PRJNA12569	GCA_000001905.1	Scaffold	3196.74	40.9	mitochondrion MT:NC_000934.1/	AAGU03	2352	41267	2005-05-18T00:00:00Z	ftp://ftp.ncbi.nlm.nih.gov/genomes/all/GCA/000/001/905/GCA_000001905.1_Loxafr3.0	ftp://ftp.ncbi.nlm.nih.gov/genomes/all/GCF/000/001/905/GCF_000001905.1_Loxafr3.0
Sorex araneus	Eukaryota;Animals;Mammals	GB8-d	SAMN00210854	PRJNA13689	GCA_000181275.2	Scaffold	2423.16	43.4		AALT02	12845	23427	2005-11-05T00:00:00Z	ftp://ftp.ncbi.nlm.nih.gov/genomes/all/GCA/000/181/275/GCA_000181275.2_SorAra2.0	ftp://ftp.ncbi.nlm.nih.gov/genomes/all/GCF/000/181/275/GCF_000181275.1_SorAra2.0
Erinaceus europaeus	Eukaryota;Animals;Mammals	Erinaceus europaeus_13Jul2011	SAMN00760989	PRJNA74585	GCA_000296755.1	Scaffold	2715.72	42.4999	mitochondrion MT:NC_002080.2/	AMDU01	5803	29382	2012-09-10T00:00:00Z	ftp://ftp.ncbi.nlm.nih.gov/genomes/all/GCA/000/296/755/GCA_000296755.1_EriEur2.0	ftp://ftp.ncbi.nlm.nih.gov/genomes/all/GCF/000/296/755/GCF_000296755.1_EriEur2.0
Brassica rapa	Eukaryota;Plants;Land Plants		SAMN02981293	PRJNA59981	GCA_000309985.3	Chromosome	352.983	36.8946	chromosome A1:NC_024795.2/CM020888.1; chromosome A2:NC_024796.2/CM020889.1; chromosome A3:NC_024797.2/CM020890.1; chromosome A4:NC_024798.2/CM020891.1; chromosome A5:NC_024799.2/CM020892.1; chromosome A6:NC_024800.2/CM020893.1; chromosome A7:NC_024801.2/CM020894.1; chromosome A8:NC_024802.2/CM020895.1; chromosome A9:NC_024803.2/CM020896.1; chromosome A10:NC_024804.2/CM020897.1; chloroplast Pltd:N…	AENI03	1100	60609	2011-07-14T00:00:00Z	ftp://ftp.ncbi.nlm.nih.gov/genomes/all/GCA/000/309/985/GCA_000309985.3_CAAS_Brap_v3.01	ftp://ftp.ncbi.nlm.nih.gov/genomes/all/GCF/000/309/985/GCF_000309985.2_CAAS_Brap_v3.01
Nematostella vectensis	Eukaryota;Animals;Other Animals	CH2 x CH6	SAMN02953687	PRJNA12581	GCA_000209225.1	Scaffold	356.614	41.9		ABAV01	10804	34311	2007-06-21T00:00:00Z	ftp://ftp.ncbi.nlm.nih.gov/genomes/all/GCA/000/209/225/GCA_000209225.1_ASM20922v1	ftp://ftp.ncbi.nlm.nih.gov/genomes/all/GCF/000/209/225/GCF_000209225.1_ASM20922v1
Cavia porcellus	Eukaryota;Animals;Mammals	inbred line 2N	SAMN02981223	PRJNA12583	GCA_000151735.1	Scaffold	2723.22	40.1	mitochondrion MT:NC_000884.1/	AAKN02	3144	37362	2005-11-04T00:00:00Z	ftp://ftp.ncbi.nlm.nih.gov/genomes/all/GCA/000/151/735/GCA_000151735.1_Cavpor3.0	ftp://ftp.ncbi.nlm.nih.gov/genomes/all/GCF/000/151/735/GCF_000151735.1_Cavpor3.0
Echinops telfairi	Eukaryota;Animals;Mammals	266	SAMN00216137	PRJNA12590	GCA_000313985.2	Scaffold	2947.12	43.8	mitochondrion MT:NC_002631.2/	AAIY03	7490	24821	2005-08-16T00:00:00Z	ftp://ftp.ncbi.nlm.nih.gov/genomes/all/GCA/000/313/985/GCA_000313985.2_ASM31398v2	ftp://ftp.ncbi.nlm.nih.gov/genomes/all/GCF/000/313/985/GCF_000313985.2_ASM31398v2
Dasypus novemcinctus	Eukaryota;Animals;Mammals	3-136	SAMN02953623	PRJNA196486	GCA_000208655.2	Scaffold	3631.52	41.5	mitochondrion MT:NC_001821.1/	AAGV03	46559	38178	2005-05-14T00:00:00Z	ftp://ftp.ncbi.nlm.nih.gov/genomes/all/GCA/000/208/655/GCA_000208655.2_Dasnov3.0	ftp://ftp.ncbi.nlm.nih.gov/genomes/all/GCF/000/208/655/GCF_000208655.1_Dasnov3.0
Schistosoma mansoni	Eukaryota;Animals;Flatworms	Puerto Rico	SAMEA2272516	PRJEA36577	GCA_000237925.2	Chromosome	364.538	35.2771	chromosome 1:NC_031495.1/HE601624.1; chromosome 2:NC_031496.1/HE601625.1; chromosome 3:NC_031497.1/HE601626.1; chromosome 4:NC_031498.1/HE601627.1; chromosome 5:NC_031499.1/HE601628.1; chromosome 6:NC_031500.1/HE601629.1; chromosome 7:NC_031501.1/HE601630.1; chromosome W:NC_031502.1/HE601631.1; mitochondrion MT:NC_002545.1/HE601612.1	CABG01	885	11713	2011-10-03T00:00:00Z	ftp://ftp.ncbi.nlm.nih.gov/genomes/all/GCA/000/237/925/GCA_000237925.2_ASM23792v2	ftp://ftp.ncbi.nlm.nih.gov/genomes/all/GCF/000/237/925/GCF_000237925.1_ASM23792v2
Histoplasma capsulatum NAm1	Eukaryota;Fungi;Ascomycetes	NAm1	SAMN02953633	PRJNA12654	GCA_000149585.1	Scaffold	33.0303	46.3		AAJI01	280	9313	2005-09-19T00:00:00Z	ftp://ftp.ncbi.nlm.nih.gov/genomes/all/GCA/000/149/585/GCA_000149585.1_ASM14958v1	ftp://ftp.ncbi.nlm.nih.gov/genomes/all/GCF/000/149/585/GCF_000149585.1_ASM14958v1
Drosophila ananassae	Eukaryota;Animals;Insects	14024-0371.16-18	SAMN09383008	PRJNA501875	GCA_003285975.3	Contig	217.109	41.9		QMES02	235	23700	2018-07-02T00:00:00Z	ftp://ftp.ncbi.nlm.nih.gov/genomes/all/GCA/003/285/975/GCA_003285975.3_DanaRS2.1	ftp://ftp.ncbi.nlm.nih.gov/genomes/all/GCF/003/285/975/GCF_003285975.2_DanaRS2.1
Leishmania infantum JPCM5	Eukaryota;Protists;Kinetoplasts	JPCM5	SAMEA3138175	PRJNA12658	GCA_000002875.2	Chromosome	32.1221	59.5663	chromosome 1:NC_009386.2/FR796433.1; chromosome 2:NC_009387.2/FR796434.1; chromosome 3:NC_009388.2/FR796435.1; chromosome 4:NC_009389.2/FR796436.1; chromosome 5:NC_009390.2/FR796437.1; chromosome 6:NC_009277.2/FR796438.1; chromosome 7:NC_009391.2/FR796439.1; chromosome 8:NC_009392.2/FR796440.1; chromosome 9:NC_009393.2/FR796441.1; chromosome 10:NC_009394.2/FR796442.1; chromosome 11:NC_009395.2/FR…	CACT01	76	8150	2007-04-04T00:00:00Z	ftp://ftp.ncbi.nlm.nih.gov/genomes/all/GCA/000/002/875/GCA_000002875.2_ASM287v2	ftp://ftp.ncbi.nlm.nih.gov/genomes/all/GCF/000/002/875/GCF_000002875.2_ASM287v2
Drosophila erecta	Eukaryota;Animals;Insects	14021-0224.00,06,07	SAMN09383010	PRJNA501875	GCA_003286155.2	Contig	146.538	42.4		QMER02	94	23135	2018-07-02T00:00:00Z	ftp://ftp.ncbi.nlm.nih.gov/genomes/all/GCA/003/286/155/GCA_003286155.2_DereRS2	ftp://ftp.ncbi.nlm.nih.gov/genomes/all/GCF/003/286/155/GCF_003286155.1_DereRS2
Drosophila willistoni	Eukaryota;Animals;Insects	TSC#14030-0811.24	SAMN02953653	PRJNA12664	GCA_000005925.1	Scaffold	235.516	37.8		AAQB01	14838	18834	2006-04-21T00:00:00Z	ftp://ftp.ncbi.nlm.nih.gov/genomes/all/GCA/000/005/925/GCA_000005925.1_dwil_caf1	ftp://ftp.ncbi.nlm.nih.gov/genomes/all/GCF/000/005/925/GCF_000005925.1_dwil_caf1
Caenorhabditis remanei	Eukaryota;Animals;Roundworms	PB4641	SAMN00627085	PRJNA12588	GCA_000149515.1	Scaffold	145.443	38.5		AAGD02	3670	31476	2005-02-09T00:00:00Z	ftp://ftp.ncbi.nlm.nih.gov/genomes/all/GCA/000/149/515/GCA_000149515.1_ASM14951v1	ftp://ftp.ncbi.nlm.nih.gov/genomes/all/GCF/000/149/515/GCF_000149515.1_ASM14951v1
Drosophila grimshawi	Eukaryota;Animals;Insects	TSC#15287-2541.00	SAMN02953650	PRJNA12678	GCA_000005155.1	Scaffold	200.468	38.8		AAPT01	17440	20068	2006-04-11T00:00:00Z	ftp://ftp.ncbi.nlm.nih.gov/genomes/all/GCA/000/005/155/GCA_000005155.1_dgri_caf1	ftp://ftp.ncbi.nlm.nih.gov/genomes/all/GCF/000/005/155/GCF_000005155.2_dgri_caf1
Trichomonas vaginalis G3	Eukaryota;Protists;Other Protists	G3; ATCC PRA-98	SAMN02953626	PRJNA16084	GCA_000002825.1	Scaffold	176.42	32.9		AAHC01	64769	59679	2005-05-25T00:00:00Z	ftp://ftp.ncbi.nlm.nih.gov/genomes/all/GCA/000/002/825/GCA_000002825.1_ASM282v1	ftp://ftp.ncbi.nlm.nih.gov/genomes/all/GCF/000/002/825/GCF_000002825.2_ASM282v1
Drosophila mojavensis	Eukaryota;Animals;Insects	TSC#15081-1352.22	SAMN02953651	PRJNA12682	GCA_000005175.1	Scaffold	193.826	40.2		AAPU01	6841	21665	2006-04-11T00:00:00Z	ftp://ftp.ncbi.nlm.nih.gov/genomes/all/GCA/000/005/175/GCA_000005175.1_dmoj_caf1	ftp://ftp.ncbi.nlm.nih.gov/genomes/all/GCF/000/005/175/GCF_000005175.2_dmoj_caf1
Drosophila virilis	Eukaryota;Animals;Insects	15010-1051.48,49,85	SAMN09383168	PRJNA501875	GCA_003285735.2	Contig	189.444	40.3		QMEO02	222	23429	2018-07-02T00:00:00Z	ftp://ftp.ncbi.nlm.nih.gov/genomes/all/GCA/003/285/735/GCA_003285735.2_DvirRS2	ftp://ftp.ncbi.nlm.nih.gov/genomes/all/GCF/003/285/735/GCF_003285735.1_DvirRS2
Drosophila persimilis	Eukaryota;Animals;Insects	14011-0111.01,24,50	SAMN09383163	PRJNA501875	GCA_003286085.2	Contig	195.513	45		QMET02	432	20342	2018-07-02T00:00:00Z	ftp://ftp.ncbi.nlm.nih.gov/genomes/all/GCA/003/286/085/GCA_003286085.2_DperRS2	ftp://ftp.ncbi.nlm.nih.gov/genomes/all/GCF/003/286/085/GCF_003286085.1_DperRS2
Naegleria gruberi	Eukaryota;Protists;Other Protists	NEG-M	SAMN02953745	PRJNA14010	GCA_000004985.1	Scaffold	40.9641	35		ACER01	784	15711	2009-12-23T00:00:00Z	ftp://ftp.ncbi.nlm.nih.gov/genomes/all/GCA/000/004/985/GCA_000004985.1_V1.0	ftp://ftp.ncbi.nlm.nih.gov/genomes/all/GCF/000/004/985/GCF_000004985.1_V1.0
Drosophila sechellia	Eukaryota;Animals;Insects	sech25	SAMN06827992	PRJNA609127	GCA_004382195.1	Chromosome	154.171	42.2576	chromosome 2L:NC_045949.1/CM015602.1; chromosome 2R:NC_045950.1/CM015603.1; chromosome 3L:NC_045951.1/CM015604.1; chromosome 3R:NC_045952.1/CM015605.1; chromosome 4:NC_045953.1/CM015600.1; chromosome X:NC_045954.1/CM015601.1; mitochondrion MT:CM016413.1	NIFZ01	402	24001	2019-03-26T00:00:00Z	ftp://ftp.ncbi.nlm.nih.gov/genomes/all/GCA/004/382/195/GCA_004382195.1_ASM438219v1	ftp://ftp.ncbi.nlm.nih.gov/genomes/all/GCF/004/382/195/GCF_004382195.1_ASM438219v1
Paramecium tetraurelia	Eukaryota;Protists;Other Protists	Stock d4-2	SAMEA3138302	PRJNA18363	GCA_000165425.1	Scaffold	72.0945	28.2		CAAL01	697	39580	2006-10-30T00:00:00Z	ftp://ftp.ncbi.nlm.nih.gov/genomes/all/GCA/000/165/425/GCA_000165425.1_ASM16542v1	ftp://ftp.ncbi.nlm.nih.gov/genomes/all/GCF/000/165/425/GCF_000165425.1_ASM16542v1
Meyerozyma guilliermondii ATCC 6260	Eukaryota;Fungi;Ascomycetes	ATCC 6260	SAMN02953607	PRJNA12729	GCA_000149425.1	Scaffold	10.61	43.8		AAFM01	9	5920	2005-03-17T00:00:00Z	ftp://ftp.ncbi.nlm.nih.gov/genomes/all/GCA/000/149/425/GCA_000149425.1_ASM14942v1	ftp://ftp.ncbi.nlm.nih.gov/genomes/all/GCF/000/149/425/GCF_000149425.1_ASM14942v1
Acanthamoeba castellanii str. Neff	Eukaryota;Protists;Other Protists	Neff	SAMN02953809	PRJNA66753	GCA_000313135.1	Scaffold	42.0198	57.8		AHJI01	384	14974	2012-11-14T00:00:00Z	ftp://ftp.ncbi.nlm.nih.gov/genomes/all/GCA/000/313/135/GCA_000313135.1_Acastellanii.strNEFF_v1	ftp://ftp.ncbi.nlm.nih.gov/genomes/all/GCF/000/313/135/GCF_000313135.1_Acastellanii.strNEFF_v1
Clavispora lusitaniae ATCC 42720	Eukaryota;Fungi;Ascomycetes	ATCC 42720	SAMN02953613	PRJNA12753	GCA_000003835.1	Scaffold	12.1149	44.5		AAFT01	9	5936	2005-03-16T00:00:00Z	ftp://ftp.ncbi.nlm.nih.gov/genomes/all/GCA/000/003/835/GCA_000003835.1_ASM383v1	ftp://ftp.ncbi.nlm.nih.gov/genomes/all/GCF/000/003/835/GCF_000003835.1_ASM383v1
Petromyzon marinus	Eukaryota;Animals;Fishes	kPetMar1	SAMN12629506	PRJNA611764	GCA_010993605.1	Chromosome	1089.05	48.3309	chromosome 1:CM021441.1; chromosome 2:CM021442.1; chromosome 3:CM021443.1; chromosome 4:CM021444.1; chromosome 5:CM021445.1; chromosome 6:CM021446.1; chromosome 7:CM021447.1; chromosome 8:CM021448.1; chromosome 9:CM021449.1; chromosome 10:CM021450.1; chromosome 11:CM021451.1; chromosome 12:CM021452.1; chromosome 13:CM021453.1; chromosome 14:CM021454.1; chromosome 15:CM021455.1; chromosome 16:CM02…	JAAIYE01	1434	3332	2020-02-24T00:00:00Z	ftp://ftp.ncbi.nlm.nih.gov/genomes/all/GCA/010/993/605/GCA_010993605.1_kPetMar1.pri	ftp://ftp.ncbi.nlm.nih.gov/genomes/all/GCF/010/993/605/GCF_010993605.1_kPetMar1.pri
Phytophthora infestans T30-4	Eukaryota;Protists;Other Protists	T30-4	SAMN02953670	PRJNA17665	GCA_000142945.1	Scaffold	228.544	50.6		AATU01	4921	17797	2006-11-15T00:00:00Z	ftp://ftp.ncbi.nlm.nih.gov/genomes/all/GCA/000/142/945/GCA_000142945.1_ASM14294v1	ftp://ftp.ncbi.nlm.nih.gov/genomes/all/GCF/000/142/945/GCF_000142945.1_ASM14294v1
Blastocystis hominis	Eukaryota;Protists;Other Protists	Singapore isolate B (sub-type 7)	SAMEA2272370	PRJEA45923	GCA_000151665.1	Scaffold	18.8172	45.3		CABX01	54	6020	2010-07-02T00:00:00Z	ftp://ftp.ncbi.nlm.nih.gov/genomes/all/GCA/000/151/665/GCA_000151665.1_ASM15166v1	ftp://ftp.ncbi.nlm.nih.gov/genomes/all/GCF/000/151/665/GCF_000151665.1_ASM15166v1
Chaetomium globosum CBS 148.51	Eukaryota;Fungi;Ascomycetes	CBS 148.51	SAMN02953614	PRJNA12795	GCA_000143365.1	Scaffold	34.8869	55.4		AAFU01	37	11048	2005-03-14T00:00:00Z	ftp://ftp.ncbi.nlm.nih.gov/genomes/all/GCA/000/143/365/GCA_000143365.1_ASM14336v1	ftp://ftp.ncbi.nlm.nih.gov/genomes/all/GCF/000/143/365/GCF_000143365.1_ASM14336v1
Oryctolagus cuniculus	Eukaryota;Animals;Mammals		SAMN02953624	PRJNA12819	GCA_000003625.1	Chromosome	2737.46	44.0526	chromosome 1:NC_013669.1/CM000790.1; chromosome 2:NC_013670.1/CM000791.1; chromosome 3:NC_013671.1/CM000792.1; chromosome 4:NC_013672.1/CM000793.1; chromosome 5:NC_013673.1/CM000794.1; chromosome 6:NC_013674.1/CM000795.1; chromosome 7:NC_013675.1/CM000796.1; chromosome 8:NC_013676.1/CM000797.1; chromosome 9:NC_013677.1/CM000798.1; chromosome 10:NC_013678.1/CM000799.1; chromosome 11:NC_013679.1/CM…	AAGW02	3318	38463	2005-05-13T00:00:00Z	ftp://ftp.ncbi.nlm.nih.gov/genomes/all/GCA/000/003/625/GCA_000003625.1_OryCun2.0	ftp://ftp.ncbi.nlm.nih.gov/genomes/all/GCF/000/003/625/GCF_000003625.3_OryCun2.0
Coccidioides immitis RS	Eukaryota;Fungi;Ascomycetes	RS	SAMN02953601	PRJNA12883	GCA_000149335.2	Scaffold	29.016	46		AAEC03	7	9910	2004-10-04T00:00:00Z	ftp://ftp.ncbi.nlm.nih.gov/genomes/all/GCA/000/149/335/GCA_000149335.2_ASM14933v2	ftp://ftp.ncbi.nlm.nih.gov/genomes/all/GCF/000/149/335/GCF_000149335.2_ASM14933v2
Lodderomyces elongisporus NRRL YB-4239	Eukaryota;Fungi;Ascomycetes	NRRL YB-4239	SAMN02953647	PRJNA12899	GCA_000149685.1	Scaffold	15.5473	37		AAPO01	28	5799	2006-08-10T00:00:00Z	ftp://ftp.ncbi.nlm.nih.gov/genomes/all/GCA/000/149/685/GCA_000149685.1_ASM14968v1	ftp://ftp.ncbi.nlm.nih.gov/genomes/all/GCF/000/149/685/GCF_000149685.1_ASM14968v1
Trichoderma reesei QM6a	Eukaryota;Fungi;Ascomycetes	QM6a	SAMN02746107	PRJNA15571	GCA_000167675.2	Scaffold	33.3957	52.8		AAIL02	77	9111	2005-08-04T00:00:00Z	ftp://ftp.ncbi.nlm.nih.gov/genomes/all/GCA/000/167/675/GCA_000167675.2_v2.0	ftp://ftp.ncbi.nlm.nih.gov/genomes/all/GCF/000/167/675/GCF_000167675.1_v2.0
Uncinocarpus reesii 1704	Eukaryota;Fungi;Ascomycetes	1704	SAMN02953631	PRJNA15634	GCA_000003515.2	Scaffold	22.3497	48.6		AAIW01	45	7760	2005-09-13T00:00:00Z	ftp://ftp.ncbi.nlm.nih.gov/genomes/all/GCA/000/003/515/GCA_000003515.2_ASM351v2	ftp://ftp.ncbi.nlm.nih.gov/genomes/all/GCF/000/003/515/GCF_000003515.1_ASM351v2
Ichthyophthirius multifiliis	Eukaryota;Protists;Other Protists	G5	SAMN02953779	PRJNA49999	GCA_000220395.1	Scaffold	48.8	15.95	macronuclear:NZ_AEDN00000000.1/AEDN00000000.1	AEDN01	2017	16112	2011-07-11T00:00:00Z	ftp://ftp.ncbi.nlm.nih.gov/genomes/all/GCA/000/220/395/GCA_000220395.1_JCVI-IMG1-V.1	ftp://ftp.ncbi.nlm.nih.gov/genomes/all/GCF/000/220/395/GCF_000220395.1_JCVI-IMG1-V.1
Paracoccidioides brasiliensis Pb18	Eukaryota;Fungi;Ascomycetes	Pb18	SAMN02953720	PRJNA28733	GCA_000150735.2	Scaffold	29.9525	44.4		ABKI02	57	8390	2008-03-20T00:00:00Z	ftp://ftp.ncbi.nlm.nih.gov/genomes/all/GCA/000/150/735/GCA_000150735.2_Paracocci_br_Pb18_V2	ftp://ftp.ncbi.nlm.nih.gov/genomes/all/GCF/000/150/735/GCF_000150735.1_Paracocci_br_Pb18_V2
Scheffersomyces stipitis CBS 6054	Eukaryota;Fungi;Ascomycetes	CBS 6054	SAMN02746101	PRJNA16843	GCA_000209165.1	Chromosome	15.4412	41.162	chromosome 1:NC_009068.1/CM000437.1; chromosome 2:NC_009042.1/CP000496.1; chromosome 3:NC_009043.1/CP000497.1; chromosome 4:NC_009044.1/CP000498.1; chromosome 5:NC_009045.1/CP000499.1; chromosome 6:NC_009046.1/CP000500.1; chromosome 7:NC_009047.1/CP000501.1; chromosome 8:NC_009048.1/CP000502.1	AAVQ01	8	7094	2007-02-23T00:00:00Z	ftp://ftp.ncbi.nlm.nih.gov/genomes/all/GCA/000/209/165/GCA_000209165.1_ASM20916v1	ftp://ftp.ncbi.nlm.nih.gov/genomes/all/GCF/000/209/165/GCF_000209165.1_ASM20916v1
Pongo abelii	Eukaryota;Animals;Mammals	Susie	SAMN06275555	PRJNA37793	GCA_002880775.3	Chromosome	3065.05	40.8623	chromosome 1:NC_036903.1/CM009262.2; chromosome 2A:NC_036904.1/CM009263.2; chromosome 2B:NC_036905.1/CM009264.2; chromosome 3:NC_036906.1/CM009265.2; chromosome 4:NC_036907.1/CM009266.2; chromosome 5:NC_036908.1/CM009267.2; chromosome 6:NC_036909.1/CM009268.2; chromosome 7:NC_036910.1/CM009269.2; chromosome 8:NC_036911.1/CM009270.2; chromosome 9:NC_036912.1/CM009271.2; chromosome 10:NC_036913.1/C…	NDHI03	5300	49721	2018-01-16T00:00:00Z	ftp://ftp.ncbi.nlm.nih.gov/genomes/all/GCA/002/880/775/GCA_002880775.3_Susie_PABv2	ftp://ftp.ncbi.nlm.nih.gov/genomes/all/GCF/002/880/775/GCF_002880775.1_Susie_PABv2
Puccinia graminis f. sp. tritici CRL 75-36-700-3	Eukaryota;Fungi;Basidiomycetes	CRL 75-36-700-3	SAMN00013043	PRJNA18535	GCA_000149925.1	Scaffold	88.7244	43.8		AAWC01	393	15979	2007-01-22T00:00:00Z	ftp://ftp.ncbi.nlm.nih.gov/genomes/all/GCA/000/149/925/GCA_000149925.1_ASM14992v1	ftp://ftp.ncbi.nlm.nih.gov/genomes/all/GCF/000/149/925/GCF_000149925.1_ASM14992v1
Schizophyllum commune H4-8	Eukaryota;Fungi;Basidiomycetes	H4-8	SAMN02194201	PRJNA32757	GCA_000143185.1	Scaffold	38.482	57.4		ADMJ01	36	13193	2010-07-01T00:00:00Z	ftp://ftp.ncbi.nlm.nih.gov/genomes/all/GCA/000/143/185/GCA_000143185.1_v1.0	ftp://ftp.ncbi.nlm.nih.gov/genomes/all/GCF/000/143/185/GCF_000143185.1_v1.0
Spizellomyces punctatus DAOM BR117	Eukaryota;Fungi;Other Fungi	DAOM BR117	SAMN00716787	PRJNA37881	GCA_000182565.2	Scaffold	24.1311	47.6		ACOE01	38	9422	2009-09-03T00:00:00Z	ftp://ftp.ncbi.nlm.nih.gov/genomes/all/GCA/000/182/565/GCA_000182565.2_S_punctatus_V1	ftp://ftp.ncbi.nlm.nih.gov/genomes/all/GCF/000/182/565/GCF_000182565.1_S_punctatus_V1
Helianthus annuus	Eukaryota;Plants;Land Plants		SAMN05868438	PRJNA396063	GCA_002127325.1	Chromosome	3027.84	38.911	linkage group 1:NC_035433.1/CM007890.1; linkage group 2:NC_035434.1/CM007891.1; linkage group 3:NC_035435.1/CM007892.1; linkage group 4:NC_035436.1/CM007893.1; linkage group 5:NC_035437.1/CM007894.1; linkage group 6:NC_035438.1/CM007895.1; linkage group 7:NC_035439.1/CM007896.1; linkage group 8:NC_035440.1/CM007897.1; linkage group 9:NC_035441.1/CM007898.1; linkage group 10:NC_035442.1/CM007899.1…	MNCJ01	1528	73839	2017-05-08T00:00:00Z	ftp://ftp.ncbi.nlm.nih.gov/genomes/all/GCA/002/127/325/GCA_002127325.1_HanXRQr1.0	ftp://ftp.ncbi.nlm.nih.gov/genomes/all/GCF/002/127/325/GCF_002127325.1_HanXRQr1.0
Lactuca sativa	Eukaryota;Plants;Land Plants		SAMN01730979	PRJNA432228	GCA_002870075.1	Scaffold	2384.19	38.6999	chloroplast Pltd:NC_007578.1/	NBSK01	11453	45242	2018-01-09T00:00:00Z	ftp://ftp.ncbi.nlm.nih.gov/genomes/all/GCA/002/870/075/GCA_002870075.1_Lsat_Salinas_v7	ftp://ftp.ncbi.nlm.nih.gov/genomes/all/GCF/002/870/075/GCF_002870075.1_Lsat_Salinas_v7
Trichoplax adhaerens	Eukaryota;Animals;Other Animals	Grell-BS-1999	SAMN02953699	PRJNA12874	GCA_000150275.1	Scaffold	105.632	34.5		ABGP01	1414	11520	2008-06-13T00:00:00Z	ftp://ftp.ncbi.nlm.nih.gov/genomes/all/GCA/000/150/275/GCA_000150275.1_v1.0	ftp://ftp.ncbi.nlm.nih.gov/genomes/all/GCF/000/150/275/GCF_000150275.1_v1.0
Biomphalaria glabrata	Eukaryota;Animals;Other Animals	BB02	SAMN02953846	PRJNA12879	GCA_000457365.1	Scaffold	916.388	36.1998	mitochondrion MT:NC_005439.1/	APKA01	331401	36675	2013-08-09T00:00:00Z	ftp://ftp.ncbi.nlm.nih.gov/genomes/all/GCA/000/457/365/GCA_000457365.1_ASM45736v1	ftp://ftp.ncbi.nlm.nih.gov/genomes/all/GCF/000/457/365/GCF_000457365.1_ASM45736v1
Malus domestica	Eukaryota;Plants;Land Plants	X9273 #13	SAMN05603590	PRJNA534520	GCA_002114115.1	Chromosome	703.358	39.359	chromosome 1:NC_041789.1/CM007867.1; chromosome 2:NC_041790.1/CM007868.1; chromosome 3:NC_041791.1/CM007869.1; chromosome 4:NC_041792.1/CM007870.1; chromosome 5:NC_041793.1/CM007871.1; chromosome 6:NC_041794.1/CM007872.1; chromosome 7:NC_041795.1/CM007873.1; chromosome 8:NC_041796.1/CM007874.1; chromosome 9:NC_041797.1/CM007875.1; chromosome 10:NC_041798.1/CM007876.1; chromosome 11:NC_041799.1/CM…	MJAX01	807	52039	2017-04-28T00:00:00Z	ftp://ftp.ncbi.nlm.nih.gov/genomes/all/GCA/002/114/115/GCA_002114115.1_ASM211411v1	ftp://ftp.ncbi.nlm.nih.gov/genomes/all/GCF/002/114/115/GCF_002114115.1_ASM211411v1
Saccoglossus kowalevskii	Eukaryota;Animals;Other Animals		SAMN00102747	PRJNA12887	GCA_000003605.1	Scaffold	775.84	38.1	mitochondrion MT:NC_007438.1/	ACQM01	54120	22132	2009-08-04T00:00:00Z	ftp://ftp.ncbi.nlm.nih.gov/genomes/all/GCA/000/003/605/GCA_000003605.1_Skow_1.1	ftp://ftp.ncbi.nlm.nih.gov/genomes/all/GCF/000/003/605/GCF_000003605.2_Skow_1.1
Aspergillus flavus NRRL3357	Eukaryota;Fungi;Ascomycetes	NRRL3357	SAMN02953629	PRJNA13284	GCA_000006275.2	Scaffold	36.8923	48.3		AAIH02	331	13485	2005-08-01T00:00:00Z	ftp://ftp.ncbi.nlm.nih.gov/genomes/all/GCA/000/006/275/GCA_000006275.2_JCVI-afl1-v2.0	ftp://ftp.ncbi.nlm.nih.gov/genomes/all/GCF/000/006/275/GCF_000006275.2_JCVI-afl1-v2.0
Canis lupus dingo	Eukaryota;Animals;Mammals	Sandy	SAMN09397198	PRJNA477859	GCA_003254725.1	Scaffold	2439.83	41.4		QKWQ01	2444	62946	2018-06-18T00:00:00Z	ftp://ftp.ncbi.nlm.nih.gov/genomes/all/GCA/003/254/725/GCA_003254725.1_ASM325472v1	ftp://ftp.ncbi.nlm.nih.gov/genomes/all/GCF/003/254/725/GCF_003254725.1_ASM325472v1
Taeniopygia guttata	Eukaryota;Animals;Birds	Blue55	SAMN09946140	PRJNA577119	GCA_008822105.2	Chromosome	1068.99	41.9812	chromosome 1:NC_044998.1/CM018230.2; chromosome 1A:NC_044999.1/CM018231.2; chromosome 2:NC_045000.1/CM018232.2; chromosome 3:NC_045001.1/CM018233.2; chromosome 4:NC_045002.1/CM018234.2; chromosome 4A:NC_045003.1/CM018235.2; chromosome 5:NC_045004.1/CM018236.2; chromosome 6:NC_045005.1/CM018237.2; chromosome 7:NC_045006.1/CM018238.2; chromosome 8:NC_045007.1/CM018239.2; chromosome 9:NC_045008.1/CM…	VOHI02	205	42360	2019-10-03T00:00:00Z	ftp://ftp.ncbi.nlm.nih.gov/genomes/all/GCA/008/822/105/GCA_008822105.2_bTaeGut2.pat.W.v2	ftp://ftp.ncbi.nlm.nih.gov/genomes/all/GCF/008/822/105/GCF_008822105.2_bTaeGut2.pat.W.v2
Salmo salar	Eukaryota;Animals;Fishes	Sally	SAMN02749551	PRJNA287919	GCA_000233375.4	Chromosome	2966.89	43.8912	chromosome ssa01:NC_027300.1/CM003279.1; chromosome ssa02:NC_027301.1/CM003280.1; chromosome ssa03:NC_027302.1/CM003281.1; chromosome ssa04:NC_027303.1/CM003282.1; chromosome ssa05:NC_027304.1/CM003283.1; chromosome ssa06:NC_027305.1/CM003284.1; chromosome ssa07:NC_027306.1/CM003285.1; chromosome ssa08:NC_027307.1/CM003286.1; chromosome ssa09:NC_027308.1/CM003287.1; chromosome ssa10:NC_027309.1/C…	AGKD04	241573	97738	2011-10-25T00:00:00Z	ftp://ftp.ncbi.nlm.nih.gov/genomes/all/GCA/000/233/375/GCA_000233375.4_ICSASG_v2	ftp://ftp.ncbi.nlm.nih.gov/genomes/all/GCF/000/233/375/GCF_000233375.1_ICSASG_v2
Entamoeba dispar SAW760	Eukaryota;Protists;Other Protists	SAW760	SAMN02953643	PRJNA12914	GCA_000209125.2	Scaffold	30.6332	24.1		AANV02	12258	8811	2006-02-11T00:00:00Z	ftp://ftp.ncbi.nlm.nih.gov/genomes/all/GCA/000/209/125/GCA_000209125.2_JCVI_EDISG_1.0	ftp://ftp.ncbi.nlm.nih.gov/genomes/all/GCF/000/209/125/GCF_000209125.1_JCVI_EDISG_1.0
Ostreococcus tauri	Eukaryota;Plants;Green Algae	RCC4221	SAMEA3138397	PRJNA12912	GCA_000214015.2	Chromosome	13.0328	59.1984	chromosome 1:NC_014426.2/CAID01000001.2; chromosome 2:NC_014427.2/CAID01000002.2; chromosome 3:NC_014428.2/CAID01000003.2; chromosome 4:NC_014429.2/CAID01000004.2; chromosome 5:NC_014430.2/CAID01000005.2; chromosome 6:NC_014431.2/CAID01000006.2; chromosome 7:NC_014432.2/CAID01000007.2; chromosome 8:NC_014433.2/CAID01000008.2; chromosome 9:NC_014434.2/CAID01000009.2; chromosome 10:NC_014435.2/CAID…	CAID01	22	7766	2010-10-15T00:00:00Z	ftp://ftp.ncbi.nlm.nih.gov/genomes/all/GCA/000/214/015/GCA_000214015.2_version_140606	ftp://ftp.ncbi.nlm.nih.gov/genomes/all/GCF/000/214/015/GCF_000214015.3_version_140606
Entamoeba invadens IP1	Eukaryota;Protists;Other Protists	IP1	SAMN02953644	PRJNA12926	GCA_000330505.1	Scaffold	40.8783	30.3		AANW03	1144	11997	2006-02-11T00:00:00Z	ftp://ftp.ncbi.nlm.nih.gov/genomes/all/GCA/000/330/505/GCA_000330505.1_EIA2_v2	ftp://ftp.ncbi.nlm.nih.gov/genomes/all/GCF/000/330/505/GCF_000330505.1_EIA2_v2
Phaseolus vulgaris	Eukaryota;Plants;Land Plants		SAMN02981484	PRJNA41439	GCA_000499845.1	Chromosome	521.077	36.2199	chromosome 1:NC_023759.1/CM002288.1; chromosome 2:NC_023758.1/CM002289.1; chromosome 3:NC_023757.1/CM002290.1; chromosome 4:NC_023756.1/CM002291.1; chromosome 5:NC_023755.1/CM002292.1; chromosome 6:NC_023754.1/CM002293.1; chromosome 7:NC_023753.1/CM002294.1; chromosome 8:NC_023752.1/CM002295.1; chromosome 9:NC_023751.1/CM002296.1; chromosome 10:NC_023750.1/CM002297.1; chromosome 11:NC_023749.1/CM…	ANNZ01	708	32720	2013-11-26T00:00:00Z	ftp://ftp.ncbi.nlm.nih.gov/genomes/all/GCA/000/499/845/GCA_000499845.1_PhaVulg1_0	ftp://ftp.ncbi.nlm.nih.gov/genomes/all/GCF/000/499/845/GCF_000499845.1_PhaVulg1_0
Physcomitrium patens	Eukaryota;Plants;Land Plants		SAMN00120126	PRJNA13064	GCA_000002425.2	Chromosome	472.081	33.8892	chromosome 1:NC_037253.1/CM009316.1; chromosome 2:NC_037254.1/CM009317.1; chromosome 3:NC_037255.1/CM009318.1; chromosome 4:NC_037256.1/CM009319.1; chromosome 5:NC_037257.1/CM009320.1; chromosome 6:NC_037258.1/CM009321.1; chromosome 7:NC_037259.1/CM009322.1; chromosome 8:NC_037260.1/CM009323.1; chromosome 9:NC_037261.1/CM009324.1; chromosome 10:NC_037262.1/CM009325.1; chromosome 11:NC_037263.1/CM…	ABEU02	359	48022	2007-11-27T00:00:00Z	ftp://ftp.ncbi.nlm.nih.gov/genomes/all/GCA/000/002/425/GCA_000002425.2_Phypa_V3	ftp://ftp.ncbi.nlm.nih.gov/genomes/all/GCF/000/002/425/GCF_000002425.4_Phypa_V3
Prunus persica	Eukaryota;Plants;Land Plants		SAMN02981429	PRJNA31227	GCA_000346465.2	Chromosome	227.569	37.6659	chromosome G1:NC_034009.1/CM007651.1; chromosome G2:NC_034010.1/CM007652.1; chromosome G3:NC_034011.1/CM007653.1; chromosome G4:NC_034012.1/CM007654.1; chromosome G5:NC_034013.1/CM007655.1; chromosome G6:NC_034014.1/CM007656.1; chromosome G7:NC_034015.1/CM007657.1; chromosome G8:NC_034016.1/CM007658.1; chloroplast Pltd:NC_014697.1/	AKXU02	192	32595	2013-03-14T00:00:00Z	ftp://ftp.ncbi.nlm.nih.gov/genomes/all/GCA/000/346/465/GCA_000346465.2_Prunus_persica_NCBIv2	ftp://ftp.ncbi.nlm.nih.gov/genomes/all/GCF/000/346/465/GCF_000346465.2_Prunus_persica_NCBIv2
Culex quinquefasciatus	Eukaryota;Animals;Insects	JHB	SAMN02953674	PRJNA18751	GCA_000209185.1	Scaffold	579.042	38.1		AAWU01	3171	18883	2007-04-19T00:00:00Z	ftp://ftp.ncbi.nlm.nih.gov/genomes/all/GCA/000/209/185/GCA_000209185.1_CulPip1.0	ftp://ftp.ncbi.nlm.nih.gov/genomes/all/GCF/000/209/185/GCF_000209185.1_CulPip1.0
Papio anubis	Eukaryota;Animals;Mammals	15944	SAMN11179045	PRJNA576697	GCA_008728515.1	Chromosome	2869.82	40.9162	chromosome 1:NC_044976.1/CM018180.1; chromosome 2:NC_044977.1/CM018181.1; chromosome 3:NC_044978.1/CM018182.1; chromosome 4:NC_044979.1/CM018183.1; chromosome 5:NC_044980.1/CM018184.1; chromosome 6:NC_044981.1/CM018185.1; chromosome 7:NC_044982.1/CM018186.1; chromosome 8:NC_044983.1/CM018187.1; chromosome 9:NC_044984.1/CM018188.1; chromosome 10:NC_044985.1/CM018189.1; chromosome 11:NC_044986.1/CM…	VSMJ01	11145	71987	2019-09-30T00:00:00Z	ftp://ftp.ncbi.nlm.nih.gov/genomes/all/GCA/008/728/515/GCA_008728515.1_Panubis1.0	ftp://ftp.ncbi.nlm.nih.gov/genomes/all/GCF/008/728/515/GCF_008728515.1_Panubis1.0
Crassostrea virginica	Eukaryota;Animals;Other Animals	RU13XGHG1-28	SAMN06349363	PRJNA379157	GCA_002022765.4	Chromosome	684.741	34.8191	chromosome 1:NC_035780.1/CM008241.1; chromosome 2:NC_035781.1/CM008242.1; chromosome 3:NC_035782.1/CM008243.1; chromosome 4:NC_035783.1/CM008244.1; chromosome 5:NC_035784.1/CM008245.1; chromosome 6:NC_035785.1/CM008246.1; chromosome 7:NC_035786.1/CM008247.1; chromosome 8:NC_035787.1/CM008248.1; chromosome 9:NC_035788.1/CM008249.1; chromosome 10:NC_035789.1/CM008250.1; mitochondrion MT:NC_007175.2/	MWPT03	11	60213	2017-03-07T00:00:00Z	ftp://ftp.ncbi.nlm.nih.gov/genomes/all/GCA/002/022/765/GCA_002022765.4_C_virginica-3.0	ftp://ftp.ncbi.nlm.nih.gov/genomes/all/GCF/002/022/765/GCF_002022765.2_C_virginica-3.0
Solanum tuberosum	Eukaryota;Plants;Land Plants		SAMN02981305	PRJNA63145	GCA_000226075.1	Scaffold	705.934	35.6005	chloroplast Pltd:NC_008096.2/	AEWC01	14854	37966	2011-05-24T00:00:00Z	ftp://ftp.ncbi.nlm.nih.gov/genomes/all/GCA/000/226/075/GCA_000226075.1_SolTub_3.0	ftp://ftp.ncbi.nlm.nih.gov/genomes/all/GCF/000/226/075/GCF_000226075.1_SolTub_3.0
Vitis vinifera	Eukaryota;Plants;Land Plants		SAMEA2272750	PRJEA18785	GCA_000003745.2	Chromosome	486.197	35.0336	chromosome 1:NC_012007.3/FN597015.1; chromosome 2:NC_012008.3/FN597017.1; chromosome 3:NC_012009.3/FN597018.1; chromosome 4:NC_012010.3/FN597020.1; chromosome 5:NC_012011.3/FN597022.1; chromosome 6:NC_012012.3/FN597024.1; chromosome 7:NC_012013.3/FN597025.1; chromosome 8:NC_012014.3/FN597027.1; chromosome 9:NC_012015.3/FN597028.1; chromosome 10:NC_012016.3/FN597030.1; chromosome 11:NC_012017.3/FN…	CAAP03	2061	41208	2007-02-13T00:00:00Z	ftp://ftp.ncbi.nlm.nih.gov/genomes/all/GCA/000/003/745/GCA_000003745.2_12X	ftp://ftp.ncbi.nlm.nih.gov/genomes/all/GCF/000/003/745/GCF_000003745.3_12X
Galdieria sulphuraria	Eukaryota;Other;Other	074W	SAMN00011278	PRJNA13023	GCA_000341285.1	Scaffold	13.712	37.9		ADNM02	433	7174	2013-01-08T00:00:00Z	ftp://ftp.ncbi.nlm.nih.gov/genomes/all/GCA/000/341/285/GCA_000341285.1_ASM34128v1	ftp://ftp.ncbi.nlm.nih.gov/genomes/all/GCF/000/341/285/GCF_000341285.1_ASM34128v1
Ostreococcus lucimarinus CCE9901	Eukaryota;Plants;Green Algae	CCE9901	SAMN03081420	PRJNA13044	GCA_000092065.1	Complete	13.2049	60.4431	chromosome 1:NC_009355.1/CP000581.1; chromosome 2:NC_009356.1/CP000582.1; chromosome 3:NC_009357.1/CP000583.1; chromosome 4:NC_009358.1/CP000584.1; chromosome 5:NC_009359.1/CP000585.1; chromosome 6:NC_009360.1/CP000586.1; chromosome 7:NC_009361.1/CP000587.1; chromosome 8:NC_009362.1/CP000588.1; chromosome 9:NC_009363.1/CP000589.1; chromosome 10:NC_009364.1/CP000590.1; chromosome 11:NC_009365.1/CP…		21	7603	2007-04-10T00:00:00Z	ftp://ftp.ncbi.nlm.nih.gov/genomes/all/GCA/000/092/065/GCA_000092065.1_ASM9206v1	ftp://ftp.ncbi.nlm.nih.gov/genomes/all/GCF/000/092/065/GCF_000092065.1_ASM9206v1
Selaginella moellendorffii	Eukaryota;Plants;Land Plants		SAMN02981255	PRJNA13078	GCA_000143415.2	Scaffold	212.315	45.3		ADFJ01	757	45247	2010-06-24T00:00:00Z	ftp://ftp.ncbi.nlm.nih.gov/genomes/all/GCA/000/143/415/GCA_000143415.2_v1.0	ftp://ftp.ncbi.nlm.nih.gov/genomes/all/GCF/000/143/415/GCF_000143415.4_v1.0
Volvox carteri f. nagariensis	Eukaryota;Plants;Green Algae	Eve	SAMN02953753	PRJNA13109	GCA_000143455.1	Scaffold	137.684	55.3		ACJH01	1251	14436	2010-07-06T00:00:00Z	ftp://ftp.ncbi.nlm.nih.gov/genomes/all/GCA/000/143/455/GCA_000143455.1_v1.0	ftp://ftp.ncbi.nlm.nih.gov/genomes/all/GCF/000/143/455/GCF_000143455.1_v1.0
Candida dubliniensis CD36	Eukaryota;Fungi;Ascomycetes	CD36	SAMEA2272258	PRJEA34697	GCA_000026945.1	Complete	14.6184	33.2489	chromosome R:NC_012867.1/FM992695.1; chromosome 1:NC_012860.1/FM992688.1; chromosome 2:NC_012861.1/FM992689.1; chromosome 3:NC_012862.1/FM992690.1; chromosome 4:NC_012863.1/FM992691.1; chromosome 5:NC_012864.1/FM992692.1; chromosome 6:NC_012865.1/FM992693.1; chromosome 7:NC_012866.1/FM992694.1		8	5859	2009-02-16T00:00:00Z	ftp://ftp.ncbi.nlm.nih.gov/genomes/all/GCA/000/026/945/GCA_000026945.1_ASM2694v1	ftp://ftp.ncbi.nlm.nih.gov/genomes/all/GCF/000/026/945/GCF_000026945.1_ASM2694v1
Nicotiana tabacum	Eukaryota;Plants;Land Plants		SAMN02316627	PRJNA319578	GCA_000715135.1	Scaffold	3643.47	39.2006	plastid Pltd:NC_001879.2/; mitochondrion MT:NC_006581.1/	AYMY01	168247	84255	2014-05-29T00:00:00Z	ftp://ftp.ncbi.nlm.nih.gov/genomes/all/GCA/000/715/135/GCA_000715135.1_Ntab-TN90	ftp://ftp.ncbi.nlm.nih.gov/genomes/all/GCF/000/715/135/GCF_000715135.1_Ntab-TN90
Aspergillus niger	Eukaryota;Fungi;Ascomycetes		SAMEA3283178	PRJNA19275	GCA_000002855.2	Scaffold	34.0067	50.3785	mitochondrion MT:NC_007445.1/		20	10609	2005-10-05T00:00:00Z	ftp://ftp.ncbi.nlm.nih.gov/genomes/all/GCA/000/002/855/GCA_000002855.2_ASM285v2	ftp://ftp.ncbi.nlm.nih.gov/genomes/all/GCF/000/002/855/GCF_000002855.3_ASM285v2
Aureococcus anophagefferens	Eukaryota;Protists;Other Protists	CCMP1984	SAMN02953754	PRJNA13500	GCA_000186865.1	Scaffold	56.6606	67.4		ACJI01	1185	11520	2011-01-26T00:00:00Z	ftp://ftp.ncbi.nlm.nih.gov/genomes/all/GCA/000/186/865/GCA_000186865.1_v_1.0	ftp://ftp.ncbi.nlm.nih.gov/genomes/all/GCF/000/186/865/GCF_000186865.1_v_1.0
Manihot esculenta	Eukaryota;Plants;Land Plants		SAMN04116956	PRJNA394209	GCA_001659605.1	Chromosome	582.279	38.0059	chromosome LG1:NC_035161.1/CM004387.1; chromosome LG2:NC_035162.1/CM004388.1; chromosome LG3:NC_035163.1/CM004389.1; chromosome LG4:NC_035164.1/CM004390.1; chromosome LG5:NC_035165.1/CM004391.1; chromosome LG6:NC_035166.1/CM004392.1; chromosome LG7:NC_035167.1/CM004393.1; chromosome LG8:NC_035168.1/CM004394.1; chromosome LG9:NC_035169.1/CM004395.1; chromosome LG10:NC_035170.1/CM004396.1; chromoso…	LTYI01	2020	43286	2016-06-07T00:00:00Z	ftp://ftp.ncbi.nlm.nih.gov/genomes/all/GCA/001/659/605/GCA_001659605.1_Manihot_esculenta_v6	ftp://ftp.ncbi.nlm.nih.gov/genomes/all/GCF/001/659/605/GCF_001659605.1_Manihot_esculenta_v6
Callithrix jacchus	Eukaryota;Animals;Mammals		SAMN02981242	PRJNA20401	GCA_000004665.1	Chromosome	2914.96	41.3414	chromosome 1:NC_013896.1/CM000856.1; chromosome 2:NC_013897.1/CM000857.1; chromosome 3:NC_013898.1/CM000858.1; chromosome 4:NC_013899.1/CM000859.1; chromosome 5:NC_013900.1/CM000860.1; chromosome 6:NC_013901.1/CM000861.1; chromosome 7:NC_013902.1/CM000862.1; chromosome 8:NC_013903.1/CM000863.1; chromosome 9:NC_013904.1/CM000864.1; chromosome 10:NC_013905.1/CM000865.1; chromosome 11:NC_013906.1/CM…	ACFV01	16399	45251	2010-01-21T00:00:00Z	ftp://ftp.ncbi.nlm.nih.gov/genomes/all/GCA/000/004/665/GCA_000004665.1_Callithrix_jacchus-3.2	ftp://ftp.ncbi.nlm.nih.gov/genomes/all/GCF/000/004/665/GCF_000004665.1_Callithrix_jacchus-3.2
Aplysia californica	Eukaryota;Animals;Other Animals	F4 #8	SAMN02953658	PRJNA13635	GCA_000002075.2	Scaffold	927.31	41.9999	mitochondrion MT:NC_005827.1/	AASC03	4332	27608	2006-08-17T00:00:00Z	ftp://ftp.ncbi.nlm.nih.gov/genomes/all/GCA/000/002/075/GCA_000002075.2_AplCal3.0	ftp://ftp.ncbi.nlm.nih.gov/genomes/all/GCF/000/002/075/GCF_000002075.1_AplCal3.0
Schizosaccharomyces octosporus yFS286	Eukaryota;Fungi;Ascomycetes	yFS286	SAMN02953709	PRJNA13639	GCA_000150505.2	Scaffold	11.6345	37.9		ABHY03	5	4986	2007-12-12T00:00:00Z	ftp://ftp.ncbi.nlm.nih.gov/genomes/all/GCA/000/150/505/GCA_000150505.2_SO6	ftp://ftp.ncbi.nlm.nih.gov/genomes/all/GCF/000/150/505/GCF_000150505.1_SO6
Schizosaccharomyces japonicus yFS275	Eukaryota;Fungi;Ascomycetes	yFS275	SAMN02953668	PRJNA13640	GCA_000149845.2	Scaffold	11.7332	44.1		AATM02	32	4878	2006-10-11T00:00:00Z	ftp://ftp.ncbi.nlm.nih.gov/genomes/all/GCA/000/149/845/GCA_000149845.2_SJ5	ftp://ftp.ncbi.nlm.nih.gov/genomes/all/GCF/000/149/845/GCF_000149845.2_SJ5
Batrachochytrium dendrobatidis JAM81	Eukaryota;Fungi;Other Fungi	JAM81	SAMN02746048	PRJNA41157	GCA_000203795.1	Scaffold	24.3151	39.3		ADAR01	127	8677	2011-04-07T00:00:00Z	ftp://ftp.ncbi.nlm.nih.gov/genomes/all/GCA/000/203/795/GCA_000203795.1_v1.0	ftp://ftp.ncbi.nlm.nih.gov/genomes/all/GCF/000/203/795/GCF_000203795.1_v1.0
Acyrthosiphon pisum	Eukaryota;Animals;Insects	AL4f	SAMN10253041	PRJNA547584	GCA_005508785.1	Chromosome	541.138	31.2911	chromosome X:NC_042493.1/CM016665.1; chromosome A1:NC_042494.1/CM016664.1; chromosome A2:NC_042495.1/CM016666.1; chromosome A3:NC_042496.1/CM016667.1; mitochondrion MT:NC_011594.1/	SDIB01	21920	28509	2019-05-17T00:00:00Z	ftp://ftp.ncbi.nlm.nih.gov/genomes/all/GCA/005/508/785/GCA_005508785.1_pea_aphid_22Mar2018_4r6ur	ftp://ftp.ncbi.nlm.nih.gov/genomes/all/GCF/005/508/785/GCF_005508785.1_pea_aphid_22Mar2018_4r6ur
Nasonia vitripennis	Eukaryota;Animals;Insects	AsymCx	SAMN12877551	PRJNA594415	GCA_009193385.2	Chromosome	297.31	41.1431	chromosome 1:NC_045757.1/CM020934.1; chromosome 2:NC_045758.1/CM020935.1; chromosome 3:NC_045759.1/CM020936.1; chromosome 4:NC_045760.1/CM020937.1; chromosome 5:NC_045761.1/CM020938.1	WELF01	444	34173	2019-10-21T00:00:00Z	ftp://ftp.ncbi.nlm.nih.gov/genomes/all/GCA/009/193/385/GCA_009193385.2_Nvit_psr_1.1	ftp://ftp.ncbi.nlm.nih.gov/genomes/all/GCF/009/193/385/GCF_009193385.2_Nvit_psr_1.1
Otolemur garnettii	Eukaryota;Animals;Mammals	467f Iridium	SAMN02981229	PRJNA16955	GCA_000181295.3	Scaffold	2519.72	41.5		AAQR03	7793	32556	2006-06-02T00:00:00Z	ftp://ftp.ncbi.nlm.nih.gov/genomes/all/GCA/000/181/295/GCA_000181295.3_OtoGar3	ftp://ftp.ncbi.nlm.nih.gov/genomes/all/GCF/000/181/295/GCF_000181295.1_OtoGar3
Zymoseptoria tritici IPO323	Eukaryota;Fungi;Ascomycetes	IPO323	SAMN02746078	PRJNA19047	GCA_000219625.1	Chromosome	39.6863	52.1368	chromosome 1:NC_018218.1/CM001196.1; chromosome 2:NC_018217.1/CM001197.1; chromosome 3:NC_018216.1/CM001198.1; chromosome 4:NC_018215.1/CM001199.1; chromosome 5:NC_018214.1/CM001200.1; chromosome 6:NC_018213.1/CM001201.1; chromosome 7:NC_018212.1/CM001202.1; chromosome 8:NC_018211.1/CM001203.1; chromosome 9:NC_018210.1/CM001204.1; chromosome 10:NC_018209.1/CM001205.1; chromosome 11:NC_018208.1/CM…	ACPE01	21	10941	2011-06-22T00:00:00Z	ftp://ftp.ncbi.nlm.nih.gov/genomes/all/GCA/000/219/625/GCA_000219625.1_MYCGR_v2.0	ftp://ftp.ncbi.nlm.nih.gov/genomes/all/GCF/000/219/625/GCF_000219625.1_MYCGR_v2.0
Parastagonospora nodorum SN15	Eukaryota;Fungi;Ascomycetes	SN15	SAMN02953619	PRJNA13754	GCA_000146915.2	Scaffold	37.214	50.3719	mitochondrion MT:NC_009746.1/EU053989.1	AAGI01	108	15994	2005-04-04T00:00:00Z	ftp://ftp.ncbi.nlm.nih.gov/genomes/all/GCA/000/146/915/GCA_000146915.2_ASM14691v2	ftp://ftp.ncbi.nlm.nih.gov/genomes/all/GCF/000/146/915/GCF_000146915.1_ASM14691v2
Ictidomys tridecemlineatus	Eukaryota;Animals;Mammals	#75	SAMN00210855	PRJNA61725	GCA_000236235.1	Scaffold	2478.39	40.5		AGTP01	12483	38592	2011-11-25T00:00:00Z	ftp://ftp.ncbi.nlm.nih.gov/genomes/all/GCA/000/236/235/GCA_000236235.1_SpeTri2.0	ftp://ftp.ncbi.nlm.nih.gov/genomes/all/GCF/000/236/235/GCF_000236235.1_SpeTri2.0
Nomascus leucogenys	Eukaryota;Animals;Mammals	Asia	SAMN11124083	PRJNA564096	GCA_006542625.1	Chromosome	2843.98	41.0665	chromosome 1a:NC_044381.1/CM016945.1; chromosome 2:NC_044382.1/CM016946.1; chromosome 3:NC_044383.1/CM016947.1; chromosome 4:NC_044384.1/CM016948.1; chromosome 5:NC_044385.1/CM016949.1; chromosome 6:NC_044386.1/CM016950.1; chromosome 7b:NC_044387.1/CM016951.1; chromosome 8:NC_044388.1/CM016952.1; chromosome 9:NC_044389.1/CM016953.1; chromosome 10:NC_044390.1/CM016954.1; chromosome 11:NC_044391.1/…	VIFL01	2377	51330	2019-07-01T00:00:00Z	ftp://ftp.ncbi.nlm.nih.gov/genomes/all/GCA/006/542/625/GCA_006542625.1_Asia_NLE_v1	ftp://ftp.ncbi.nlm.nih.gov/genomes/all/GCF/006/542/625/GCF_006542625.1_Asia_NLE_v1
Sclerotinia sclerotiorum 1980 UF-70	Eukaryota;Fungi;Ascomycetes	1980	SAMN02953621	PRJNA15530	GCA_000146945.2	Scaffold	38.4592	41.8631	mitochondrion MT:NC_035155.1/KT283062.1	AAGT01	37	14490	2005-09-19T00:00:00Z	ftp://ftp.ncbi.nlm.nih.gov/genomes/all/GCA/000/146/945/GCA_000146945.2_ASM14694v2	ftp://ftp.ncbi.nlm.nih.gov/genomes/all/GCF/000/146/945/GCF_000146945.2_ASM14694v2
Fusarium verticillioides 7600	Eukaryota;Fungi;Ascomycetes	7600	SAMN02953630	PRJNA15553	GCA_000149555.1	Chromosome	41.8449	48.6857	chromosome 1:NC_031675.1/CM000578.1; chromosome 2:NC_031676.1/CM000579.1; chromosome 3:NC_031677.1/CM000580.1; chromosome 4:NC_031678.1/CM000581.1; chromosome 5:NC_031679.1/CM000582.1; chromosome 6:NC_031680.1/CM000583.1; chromosome 7:NC_031681.1/CM000584.1; chromosome 8:NC_031682.1/CM000585.1; chromosome 9:NC_031683.1/CM000586.1; chromosome 10:NC_031684.1/CM000587.1; chromosome 11:NC_031685.1/CM…	AAIM02	37	20574	2005-10-18T00:00:00Z	ftp://ftp.ncbi.nlm.nih.gov/genomes/all/GCA/000/149/555/GCA_000149555.1_ASM14955v1	ftp://ftp.ncbi.nlm.nih.gov/genomes/all/GCF/000/149/555/GCF_000149555.1_ASM14955v1
Arabidopsis lyrata subsp. lyrata	Eukaryota;Plants;Land Plants		SAMN02981250	PRJNA41137	GCA_000004255.1	Scaffold	206.823	37.5991	chloroplast Pltd:NC_034379.1/	ADBK01	696	39161	2009-11-30T00:00:00Z	ftp://ftp.ncbi.nlm.nih.gov/genomes/all/GCA/000/004/255/GCA_000004255.1_v.1.0	ftp://ftp.ncbi.nlm.nih.gov/genomes/all/GCF/000/004/255/GCF_000004255.2_v.1.0
Botrytis cinerea B05.10	Eukaryota;Fungi;Ascomycetes	B05.10	SAMN02953628	PRJNA15632	GCA_000143535.4	Complete	42.6301	42.0028	chromosome 1:NC_037310.1/CP009805.1; chromosome 2:NC_037311.1/CP009806.1; chromosome 3:NC_037312.1/CP009807.1; chromosome 4:NC_037313.1/CP009808.1; chromosome 5:NC_037314.1/CP009809.1; chromosome 6:NC_037315.1/CP009810.1; chromosome 7:NC_037316.1/CP009811.1; chromosome 8:NC_037317.1/CP009812.1; chromosome 9:NC_037318.1/CP009813.1; chromosome 10:NC_037319.1/CP009814.1; chromosome 11:NC_037320.1/CP…		18	13703	2015-02-05T00:00:00Z	ftp://ftp.ncbi.nlm.nih.gov/genomes/all/GCA/000/143/535/GCA_000143535.4_ASM14353v4	ftp://ftp.ncbi.nlm.nih.gov/genomes/all/GCF/000/143/535/GCF_000143535.2_ASM14353v4
Erythranthe guttata	Eukaryota;Plants;Land Plants		SAMN02742818	PRJNA13880	GCA_000504015.1	Scaffold	322.167	36.3144	mitochondrion MT:NC_018041.1/	APLE01	2212	31861	2013-12-04T00:00:00Z	ftp://ftp.ncbi.nlm.nih.gov/genomes/all/GCA/000/504/015/GCA_000504015.1_Mimgu1_0	ftp://ftp.ncbi.nlm.nih.gov/genomes/all/GCF/000/504/015/GCF_000504015.1_Mimgu1_0
Capsella rubella	Eukaryota;Plants;Land Plants		SAMN02981483	PRJNA13878	GCA_000375325.1	Scaffold	133.064	35.9		ANNY01	773	34126	2013-04-19T00:00:00Z	ftp://ftp.ncbi.nlm.nih.gov/genomes/all/GCA/000/375/325/GCA_000375325.1_Caprub1_0	ftp://ftp.ncbi.nlm.nih.gov/genomes/all/GCF/000/375/325/GCF_000375325.1_Caprub1_0
Aspergillus clavatus NRRL 1	Eukaryota;Fungi;Ascomycetes	NRRL 1	SAMN02953636	PRJNA15664	GCA_000002715.1	Scaffold	27.8594	49.2		AAKD03	143	9121	2005-09-09T00:00:00Z	ftp://ftp.ncbi.nlm.nih.gov/genomes/all/GCA/000/002/715/GCA_000002715.1_ASM271v1	ftp://ftp.ncbi.nlm.nih.gov/genomes/all/GCF/000/002/715/GCF_000002715.2_ASM271v1
Aspergillus fischeri NRRL 181	Eukaryota;Fungi;Ascomycetes	NRRL 181	SAMN02953637	PRJNA15672	GCA_000149645.2	Scaffold	31.77	49.5		AAKE03	438	10395	2005-09-09T00:00:00Z	ftp://ftp.ncbi.nlm.nih.gov/genomes/all/GCA/000/149/645/GCA_000149645.2_ASM14964v1	ftp://ftp.ncbi.nlm.nih.gov/genomes/all/GCF/000/149/645/GCF_000149645.1_ASM14964v1
Micromonas pusilla CCMP1545	Eukaryota;Plants;Green Algae	CCMP1545	SAMN02953743	PRJNA15678	GCA_000151265.1	Scaffold	21.9583	65.7		ACCP01	21	10242	2009-04-07T00:00:00Z	ftp://ftp.ncbi.nlm.nih.gov/genomes/all/GCA/000/151/265/GCA_000151265.1_Micromonas_pusilla_CCMP1545_v2.0	ftp://ftp.ncbi.nlm.nih.gov/genomes/all/GCF/000/151/265/GCF_000151265.2_Micromonas_pusilla_CCMP1545_v2.0
Hevea brasiliensis	Eukaryota;Plants;Land Plants		SAMN04451765	PRJNA394253	GCA_001654055.1	Scaffold	1373.53	35.7	chloroplast Pltd:NC_015308.1/	LVXX01	7453	58062	2016-06-01T00:00:00Z	ftp://ftp.ncbi.nlm.nih.gov/genomes/all/GCA/001/654/055/GCA_001654055.1_ASM165405v1	ftp://ftp.ncbi.nlm.nih.gov/genomes/all/GCF/001/654/055/GCF_001654055.1_ASM165405v1
Carica papaya	Eukaryota;Plants;Land Plants		SAMN02953710	PRJNA20267	GCA_000150535.1	Scaffold	370.419	39.0069	mitochondrion MT:NC_012116.1/; chloroplast Pltd:NC_010323.1/	ABIM01	17766	26103	2008-04-23T00:00:00Z	ftp://ftp.ncbi.nlm.nih.gov/genomes/all/GCA/000/150/535/GCA_000150535.1_Papaya1.0	ftp://ftp.ncbi.nlm.nih.gov/genomes/all/GCF/000/150/535/GCF_000150535.2_Papaya1.0
Ixodes scapularis	Eukaryota;Animals;Other Animals		SAMN06329993	PRJNA357111	GCA_002892825.2	Contig	2081.33	46		PKSA02	6476	32572	2018-01-19T00:00:00Z	ftp://ftp.ncbi.nlm.nih.gov/genomes/all/GCA/002/892/825/GCA_002892825.2_ISE6_asm2.2_deduplicated	ftp://ftp.ncbi.nlm.nih.gov/genomes/all/GCF/002/892/825/GCF_002892825.2_ISE6_asm2.2_deduplicated
Pediculus humanus corporis	Eukaryota;Animals;Insects	USDA	SAMN02953682	PRJNA16223	GCA_000006295.1	Scaffold	110.781	27.9		AAZO01	1882	10775	2007-04-18T00:00:00Z	ftp://ftp.ncbi.nlm.nih.gov/genomes/all/GCA/000/006/295/GCA_000006295.1_JCVI_LOUSE_1.0	ftp://ftp.ncbi.nlm.nih.gov/genomes/all/GCF/000/006/295/GCF_000006295.1_JCVI_LOUSE_1.0
Aspergillus oryzae RIB40	Eukaryota;Fungi;Ascomycetes	RIB40	SAMD00067075	PRJNA17431	GCA_000184455.3	Chromosome	37.912	48.2552	chromosome 1:NC_036435.1/BA000049.1; chromosome 2:NC_036436.1/BA000050.1; chromosome 3:NC_036437.1/BA000051.1; chromosome 4:NC_036438.1/BA000052.1; chromosome 5:NC_036439.1/BA000053.1; chromosome 6:NC_036440.1/BA000054.1; chromosome 7:NC_036441.1/BA000055.1; chromosome 8:NC_036442.1/BA000056.1; mitochondrion MT:NC_008282.1/AP007176.1		12	12074	2011-06-07T00:00:00Z	ftp://ftp.ncbi.nlm.nih.gov/genomes/all/GCA/000/184/455/GCA_000184455.3_ASM18445v3	ftp://ftp.ncbi.nlm.nih.gov/genomes/all/GCF/000/184/455/GCF_000184455.2_ASM18445v3
[Nectria] haematococca mpVI 77-13-4	Eukaryota;Fungi;Ascomycetes	77-13-4	SAMN02746079	PRJNA16586	GCA_000151355.1	Scaffold	51.2865	50.8		ACJF01	209	15708	2009-08-24T00:00:00Z	ftp://ftp.ncbi.nlm.nih.gov/genomes/all/GCA/000/151/355/GCA_000151355.1_v2.0	ftp://ftp.ncbi.nlm.nih.gov/genomes/all/GCF/000/151/355/GCF_000151355.1_v2.0
Oryzias latipes	Eukaryota;Animals;Fishes	Hd-rR	SAMN06689957	PRJNA325079	GCA_002234675.1	Chromosome	734.057	40.8475	chromosome 1:NC_019859.2/CP020665.1; chromosome 2:NC_019860.2/CP020666.1; chromosome 3:NC_019861.2/CP020667.1; chromosome 4:NC_019862.2/CP020668.1; chromosome 5:NC_019863.2/CP020669.1; chromosome 6:NC_019864.2/CP020670.1; chromosome 7:NC_019865.2/CP020671.1; chromosome 8:NC_019866.2/CP020672.1; chromosome 9:NC_019867.2/CP020673.1; chromosome 10:NC_019868.2/CP020674.1; chromosome 11:NC_019869.2/CP…		25	44766	2012-12-22T00:00:00Z	ftp://ftp.ncbi.nlm.nih.gov/genomes/all/GCA/002/234/675/GCA_002234675.1_ASM223467v1	ftp://ftp.ncbi.nlm.nih.gov/genomes/all/GCF/002/234/675/GCF_002234675.1_ASM223467v1
Theobroma cacao	Eukaryota;Plants;Land Plants		SAMEA4028428	PRJEB14326	GCA_000208745.2	Chromosome	324.88	34.9922	chromosome 1:NC_030850.1/LT594788.1; chromosome 2:NC_030851.1/LT594789.1; chromosome 3:NC_030852.1/LT594790.1; chromosome 4:NC_030853.1/LT594791.1; chromosome 5:NC_030854.1/LT594792.1; chromosome 6:NC_030855.1/LT594793.1; chromosome 7:NC_030856.1/LT594794.1; chromosome 8:NC_030857.1/LT594795.1; chromosome 9:NC_030858.1/LT594796.1; chromosome 10:NC_030859.1/LT594797.1; chloroplast Pltd:NC_014676.2/	FLSQ01	431	30854	2016-07-08T00:00:00Z	ftp://ftp.ncbi.nlm.nih.gov/genomes/all/GCA/000/208/745/GCA_000208745.2_Criollo_cocoa_genome_V2	ftp://ftp.ncbi.nlm.nih.gov/genomes/all/GCF/000/208/745/GCF_000208745.1_Criollo_cocoa_genome_V2
Myotis lucifugus	Eukaryota;Animals;Mammals		SAMN02953645	PRJNA16951	GCA_000147115.1	Scaffold	2034.58	42.7		AAPE02	11654	43106	2006-06-01T00:00:00Z	ftp://ftp.ncbi.nlm.nih.gov/genomes/all/GCA/000/147/115/GCA_000147115.1_Myoluc2.0	ftp://ftp.ncbi.nlm.nih.gov/genomes/all/GCF/000/147/115/GCF_000147115.1_Myoluc2.0
Ricinus communis	Eukaryota;Plants;Land Plants		SAMN02953659	PRJNA16585	GCA_000151685.2	Scaffold	350.622	34.4006	chloroplast Pltd:NC_016736.1/JF937588.1	AASG02	25763	28584	2006-07-18T00:00:00Z	ftp://ftp.ncbi.nlm.nih.gov/genomes/all/GCA/000/151/685/GCA_000151685.2_JCVI_RCG_1.1	ftp://ftp.ncbi.nlm.nih.gov/genomes/all/GCF/000/151/685/GCF_000151685.1_JCVI_RCG_1.1
Laccaria bicolor S238N-H82	Eukaryota;Fungi;Basidiomycetes	S238N-H82	SAMN02769624	PRJNA19043	GCA_000143565.1	Scaffold	64.8774	47.1		ABFE01	665	18215	2007-11-29T00:00:00Z	ftp://ftp.ncbi.nlm.nih.gov/genomes/all/GCA/000/143/565/GCA_000143565.1_V1.0	ftp://ftp.ncbi.nlm.nih.gov/genomes/all/GCF/000/143/565/GCF_000143565.1_V1.0
Vigna radiata var. radiata	Eukaryota;Plants;Land Plants		SAMN02720863	PRJNA301363	GCA_000741045.2	Chromosome	463.638	34.3983	chromosome 1:NC_028351.1/CM003504.1; chromosome 2:NC_028352.1/CM003505.1; chromosome 3:NC_028353.1/CM003506.1; chromosome 4:NC_028354.1/CM003507.1; chromosome 5:NC_028355.1/CM003508.1; chromosome 6:NC_028356.1/CM003509.1; chromosome 7:NC_028357.1/CM003510.1; chromosome 8:NC_028358.1/CM003511.1; chromosome 9:NC_028359.1/CM003512.1; chromosome 10:NC_028360.1/CM003513.1; chromosome 11:NC_028361.1/CM…	JJMO01	2499	42284	2014-08-18T00:00:00Z	ftp://ftp.ncbi.nlm.nih.gov/genomes/all/GCA/000/741/045/GCA_000741045.2_Vradiata_ver6	ftp://ftp.ncbi.nlm.nih.gov/genomes/all/GCF/000/741/045/GCF_000741045.1_Vradiata_ver6
Bemisia tabaci	Eukaryota;Animals;Insects	MEAM1	SAMN04500967	PRJNA352527	GCA_001854935.1	Scaffold	615.017	39.8996	mitochondrion MT:NC_006279.1/	MAMS01	19751	22737	2016-10-26T00:00:00Z	ftp://ftp.ncbi.nlm.nih.gov/genomes/all/GCA/001/854/935/GCA_001854935.1_ASM185493v1	ftp://ftp.ncbi.nlm.nih.gov/genomes/all/GCF/001/854/935/GCF_001854935.1_ASM185493v1
Callorhinchus milii	Eukaryota;Animals;Fishes	IMCB2004	SAMN00000800	PRJNA18361	GCA_000165045.2	Scaffold	974.499	42.5998	mitochondrion MT:NC_014285.1/	AAVX02	21204	28237	2007-01-05T00:00:00Z	ftp://ftp.ncbi.nlm.nih.gov/genomes/all/GCA/000/165/045/GCA_000165045.2_Callorhinchus_milii-6.1.3	ftp://ftp.ncbi.nlm.nih.gov/genomes/all/GCF/000/165/045/GCF_000165045.1_Callorhinchus_milii-6.1.3
Chlorella variabilis	Eukaryota;Plants;Green Algae	NC64A	SAMN02744065	PRJNA45853	GCA_000147415.1	Scaffold	46.1595	65.5		ADIC01	414	9780	2010-08-31T00:00:00Z	ftp://ftp.ncbi.nlm.nih.gov/genomes/all/GCA/000/147/415/GCA_000147415.1_v_1.0	ftp://ftp.ncbi.nlm.nih.gov/genomes/all/GCF/000/147/415/GCF_000147415.1_v_1.0
Brachypodium distachyon	Eukaryota;Plants;Land Plants	Bd21	SAMN02981254	PRJNA32607	GCA_000005505.4	Chromosome	271.299	46.4183	chromosome 1:NC_016131.3/CM000880.3; chromosome 2:NC_016132.3/CM000881.3; chromosome 3:NC_016133.3/CM000882.3; chromosome 4:NC_016134.3/CM000883.3; chromosome 5:NC_016135.3/CM000884.3; chloroplast Pltd:NC_011032.1/	ADDN03	15	37892	2010-02-10T00:00:00Z	ftp://ftp.ncbi.nlm.nih.gov/genomes/all/GCA/000/005/505/GCA_000005505.4_Brachypodium_distachyon_v3.0	ftp://ftp.ncbi.nlm.nih.gov/genomes/all/GCF/000/005/505/GCF_000005505.3_Brachypodium_distachyon_v3.0
Malassezia globosa CBS 7966	Eukaryota;Fungi;Basidiomycetes	CBS 7966	SAMN02953680	PRJNA18719	GCA_000181695.1	Contig	8.95812	52.1		AAYY01	67	4286	2007-11-02T00:00:00Z	ftp://ftp.ncbi.nlm.nih.gov/genomes/all/GCA/000/181/695/GCA_000181695.1_ASM18169v1	ftp://ftp.ncbi.nlm.nih.gov/genomes/all/GCF/000/181/695/GCF_000181695.1_ASM18169v1
Malassezia restricta	Eukaryota;Fungi;Basidiomycetes	KCTC 27527	SAMN09478194	PRJNA495494	GCA_003290485.1	Complete	7.36963	55.6659	chromosome I:NC_040193.1/CP030251.1; chromosome II:NC_040194.1/CP030252.1; chromosome III:NC_040195.1/CP030253.1; chromosome IV:NC_040196.1/CP030254.1; chromosome V:NC_040197.1/CP030255.1; chromosome VI:NC_040198.1/CP030256.1; chromosome VII:NC_040199.1/CP030257.1; chromosome VIII:NC_040200.1/CP030258.1; chromosome IX:NC_040201.1/CP030259.1; mitochondrion MT:NC_039455.1/CP030260.1		10	4406	2018-07-09T00:00:00Z	ftp://ftp.ncbi.nlm.nih.gov/genomes/all/GCA/003/290/485/GCA_003290485.1_ASM329048v1	ftp://ftp.ncbi.nlm.nih.gov/genomes/all/GCF/003/290/485/GCF_003290485.1_ASM329048v1
Pyrenophora tritici-repentis Pt-1C-BFP	Eukaryota;Fungi;Ascomycetes	Pt-1C-BFP	SAMN02953676	PRJNA18815	GCA_000149985.1	Scaffold	37.9975	50.8		AAXI01	48	12169	2007-04-10T00:00:00Z	ftp://ftp.ncbi.nlm.nih.gov/genomes/all/GCA/000/149/985/GCA_000149985.1_ASM14998v1	ftp://ftp.ncbi.nlm.nih.gov/genomes/all/GCF/000/149/985/GCF_000149985.1_ASM14998v1
Fusarium oxysporum f. sp. lycopersici 4287	Eukaryota;Fungi;Ascomycetes	4287	SAMN02953675	PRJNA18813	GCA_000149955.2	Chromosome	61.3869	48.4264	chromosome 1:NC_030986.1/CM000589.1; chromosome 2:NC_030987.1/CM000590.1; chromosome 3:NC_030988.1/CM000591.1; chromosome 4:NC_030989.1/CM000592.1; chromosome 5:NC_030990.1/CM000593.1; chromosome 6:NC_030991.1/CM000594.1; chromosome 7:NC_030992.1/CM000595.1; chromosome 8:NC_030993.1/CM000596.1; chromosome 9:NC_030994.1/CM000597.1; chromosome 10:NC_030995.1/CM000598.1; chromosome 11:NC_030996.1/CM…	AAXH01	114	27347	2007-04-10T00:00:00Z	ftp://ftp.ncbi.nlm.nih.gov/genomes/all/GCA/000/149/955/GCA_000149955.2_ASM14995v2	ftp://ftp.ncbi.nlm.nih.gov/genomes/all/GCF/000/149/955/GCF_000149955.1_ASM14995v2
Anolis carolinensis	Eukaryota;Animals;Reptiles		SAMN02981230	PRJNA18787	GCA_000090745.2	Chromosome	1799.14	40.8238	chromosome 1:NC_014776.1/CM000937.1; chromosome 2:NC_014777.1/CM000938.1; chromosome 3:NC_014778.1/CM000939.1; chromosome 4:NC_014779.1/CM000940.1; chromosome 5:NC_014780.1/CM000941.1; chromosome 6:NC_014781.1/CM000942.1; linkage group a:NC_014782.1/CM000943.1; linkage group b:NC_014783.1/CM000944.1; linkage group c:NC_014784.1/CM000945.1; linkage group d:NC_014785.1/CM000946.1; linkage group f:N…	AAWZ02	6646	34827	2007-02-15T00:00:00Z	ftp://ftp.ncbi.nlm.nih.gov/genomes/all/GCA/000/090/745/GCA_000090745.2_AnoCar2.0	ftp://ftp.ncbi.nlm.nih.gov/genomes/all/GCF/000/090/745/GCF_000090745.1_AnoCar2.0
Monosiga brevicollis MX1	Eukaryota;Protists;Other Protists	MX1	SAMN02953695	PRJNA19045	GCA_000002865.1	Scaffold	41.7099	54.3258	mitochondrion MT:NC_004309.1/	ABFJ01	219	9202	2007-11-20T00:00:00Z	ftp://ftp.ncbi.nlm.nih.gov/genomes/all/GCA/000/002/865/GCA_000002865.1_V1.0	ftp://ftp.ncbi.nlm.nih.gov/genomes/all/GCF/000/002/865/GCF_000002865.3_V1.0
Vanderwaltozyma polyspora DSM 70294	Eukaryota;Fungi;Ascomycetes	DSM 70294	SAMN02953681	PRJNA19237	GCA_000150035.1	Scaffold	14.6746	33		AAZN01	281	5367	2007-04-25T00:00:00Z	ftp://ftp.ncbi.nlm.nih.gov/genomes/all/GCA/000/150/035/GCA_000150035.1_ASM15003v1	ftp://ftp.ncbi.nlm.nih.gov/genomes/all/GCF/000/150/035/GCF_000150035.1_ASM15003v1
Talaromyces stipitatus ATCC 10500	Eukaryota;Fungi;Ascomycetes	ATCC 10500	SAMN02953686	PRJNA19557	GCA_000003125.1	Scaffold	35.6854	46.1		ABAS01	820	13252	2007-05-16T00:00:00Z	ftp://ftp.ncbi.nlm.nih.gov/genomes/all/GCA/000/003/125/GCA_000003125.1_JCVI-TSTA1-3.0	ftp://ftp.ncbi.nlm.nih.gov/genomes/all/GCF/000/003/125/GCF_000003125.1_JCVI-TSTA1-3.0
Talaromyces marneffei ATCC 18224	Eukaryota;Fungi;Ascomycetes	ATCC 18224	SAMN02953685	PRJNA19555	GCA_000001985.1	Scaffold	28.6439	46.7		ABAR01	452	10638	2007-05-16T00:00:00Z	ftp://ftp.ncbi.nlm.nih.gov/genomes/all/GCA/000/001/985/GCA_000001985.1_JCVI-PMFA1-2.0	ftp://ftp.ncbi.nlm.nih.gov/genomes/all/GCF/000/001/985/GCF_000001985.1_JCVI-PMFA1-2.0
Postia placenta MAD-698-R-SB12	Eukaryota;Fungi;Basidiomycetes	MAD-698-R-SB12	SAMN02193972	PRJNA445945	GCA_002117355.1	Scaffold	42.4529	53.5		NEDQ01	549	12539	2017-05-02T00:00:00Z	ftp://ftp.ncbi.nlm.nih.gov/genomes/all/GCA/002/117/355/GCA_002117355.1_PosplRSB12_1	ftp://ftp.ncbi.nlm.nih.gov/genomes/all/GCF/002/117/355/GCF_002117355.1_PosplRSB12_1
Trichoderma virens Gv29-8	Eukaryota;Fungi;Ascomycetes	Gv29-8	SAMN02744059	PRJNA19983	GCA_000170995.2	Scaffold	39.0227	49.2		ABDF02	93	12406	2007-07-17T00:00:00Z	ftp://ftp.ncbi.nlm.nih.gov/genomes/all/GCA/000/170/995/GCA_000170995.2_TRIVI_v2.0	ftp://ftp.ncbi.nlm.nih.gov/genomes/all/GCF/000/170/995/GCF_000170995.1_TRIVI_v2.0
Trichoderma atroviride IMI 206040	Eukaryota;Fungi;Ascomycetes	IMI 206040	SAMN02744066	PRJNA19867	GCA_000171015.2	Contig	36.1437	49.7		ABDG02	29	11816	2007-07-17T00:00:00Z	ftp://ftp.ncbi.nlm.nih.gov/genomes/all/GCA/000/171/015/GCA_000171015.2_TRIAT_v2.0	ftp://ftp.ncbi.nlm.nih.gov/genomes/all/GCF/000/171/015/GCF_000171015.1_TRIAT_v2.0
Fundulus heteroclitus	Eukaryota;Animals;Fishes	Maine	SAMN03277211	PRJNA286680	GCA_000826765.1	Scaffold	1021.9	41.2	mitochondrion MT:NC_012312.1/	JXMV01	10180	38234	2015-01-20T00:00:00Z	ftp://ftp.ncbi.nlm.nih.gov/genomes/all/GCA/000/826/765/GCA_000826765.1_Fundulus_heteroclitus-3.0.2	ftp://ftp.ncbi.nlm.nih.gov/genomes/all/GCF/000/826/765/GCF_000826765.1_Fundulus_heteroclitus-3.0.2
Pteropus vampyrus	Eukaryota;Animals;Mammals	Shadow	SAMN02894360	PRJNA20325	GCA_000151845.2	Scaffold	2198.28	40.5		ABRP02	36094	43630	2008-09-12T00:00:00Z	ftp://ftp.ncbi.nlm.nih.gov/genomes/all/GCA/000/151/845/GCA_000151845.2_Pvam_2.0	ftp://ftp.ncbi.nlm.nih.gov/genomes/all/GCF/000/151/845/GCF_000151845.1_Pvam_2.0
Capsaspora owczarzaki ATCC 30864	Eukaryota;Protists;Other Protists	ATCC 30864	SAMN02953747	PRJNA20341	GCA_000151315.2	Scaffold	27.9678	53.7		ACFS02	84	8792	2009-08-05T00:00:00Z	ftp://ftp.ncbi.nlm.nih.gov/genomes/all/GCA/000/151/315/GCA_000151315.2_C_owczarzaki_V2	ftp://ftp.ncbi.nlm.nih.gov/genomes/all/GCF/000/151/315/GCF_000151315.2_C_owczarzaki_V2
Tursiops truncatus	Eukaryota;Animals;Mammals	mTurTru1	SAMN12326775	PRJNA625792	GCA_011762595.1	Chromosome	2378.52	41.4544	chromosome 1:NC_047034.1/CM022274.1; chromosome 2:NC_047035.1/CM022275.1; chromosome 3:NC_047036.1/CM022276.1; chromosome 4:NC_047037.1/CM022277.1; chromosome 5:NC_047038.1/CM022278.1; chromosome 6:NC_047039.1/CM022279.1; chromosome 7:NC_047040.1/CM022280.1; chromosome 8:NC_047041.1/CM022281.1; chromosome 9:NC_047042.1/CM022282.1; chromosome 10:NC_047043.1/CM022283.1; chromosome 11:NC_047044.1/CM…	JAAOMD01	362	55739	2020-03-25T00:00:00Z	ftp://ftp.ncbi.nlm.nih.gov/genomes/all/GCA/011/762/595/GCA_011762595.1_mTurTru1.mat.Y	ftp://ftp.ncbi.nlm.nih.gov/genomes/all/GCF/011/762/595/GCF_011762595.1_mTurTru1.mat.Y
Necator americanus	Eukaryota;Animals;Roundworms		SAMN02953824	PRJNA72135	GCA_000507365.1	Scaffold	244.075	41.3		ANCG01	11864	19153	2013-12-13T00:00:00Z	ftp://ftp.ncbi.nlm.nih.gov/genomes/all/GCA/000/507/365/GCA_000507365.1_N_americanus_v1	ftp://ftp.ncbi.nlm.nih.gov/genomes/all/GCF/000/507/365/GCF_000507365.1_N_americanus_v1
Ochotona princeps	Eukaryota;Animals;Mammals	Ochotona princeps_07Jul2011	SAMN00767999	PRJNA74593	GCA_000292845.1	Scaffold	2229.84	44	mitochondrion MT:NC_005358.1/	ALIT01	10421	25691	2012-08-13T00:00:00Z	ftp://ftp.ncbi.nlm.nih.gov/genomes/all/GCA/000/292/845/GCA_000292845.1_OchPri3.0	ftp://ftp.ncbi.nlm.nih.gov/genomes/all/GCF/000/292/845/GCF_000292845.1_OchPri3.0
Microcebus murinus	Eukaryota;Animals;Mammals	mixed	SAMN06275470	PRJNA19967	GCA_000165445.3	Chromosome	2487.41	41.3423	chromosome 1:NC_033660.1/CM007661.1; chromosome 2:NC_033661.1/CM007662.1; chromosome 3:NC_033662.1/CM007663.1; chromosome 4:NC_033663.1/CM007664.1; chromosome 5:NC_033664.1/CM007665.1; chromosome 6:NC_033665.1/CM007666.1; chromosome 7:NC_033666.1/CM007667.1; chromosome 8:NC_033667.1/CM007668.1; chromosome 9:NC_033668.1/CM007669.1; chromosome 10:NC_033669.1/CM007670.1; chromosome 11:NC_033670.1/CM…	ABDC03	7678	59023	2007-07-20T00:00:00Z	ftp://ftp.ncbi.nlm.nih.gov/genomes/all/GCA/000/165/445/GCA_000165445.3_Mmur_3.0	ftp://ftp.ncbi.nlm.nih.gov/genomes/all/GCF/000/165/445/GCF_000165445.2_Mmur_3.0
Limulus polyphemus	Eukaryota;Animals;Other Animals		SAMN02953878	PRJNA20489	GCA_000517525.1	Scaffold	1828.27	34.5	mitochondrion MT:NC_003057.1/	AZTN01	286793	38682	2013-12-30T00:00:00Z	ftp://ftp.ncbi.nlm.nih.gov/genomes/all/GCA/000/517/525/GCA_000517525.1_Limulus_polyphemus-2.1.2	ftp://ftp.ncbi.nlm.nih.gov/genomes/all/GCF/000/517/525/GCF_000517525.1_Limulus_polyphemus-2.1.2
Priapulus caudatus	Eukaryota;Animals;Other Animals		SAMN02953874	PRJNA20497	GCA_000485595.2	Scaffold	511.738	45.6996	mitochondrion MT:NC_008557.1/	AXZU02	59587	20692	2013-10-25T00:00:00Z	ftp://ftp.ncbi.nlm.nih.gov/genomes/all/GCA/000/485/595/GCA_000485595.2_Priapulus_caudatus-5.0.1	ftp://ftp.ncbi.nlm.nih.gov/genomes/all/GCF/000/485/595/GCF_000485595.1_Priapulus_caudatus-5.0.1
Dipodomys ordii	Eukaryota;Animals;Mammals	6190	SAMN02900551	PRJNA20385	GCA_000151885.2	Scaffold	2236.37	42.6		ABRO02	65193	29351	2008-09-18T00:00:00Z	ftp://ftp.ncbi.nlm.nih.gov/genomes/all/GCA/000/151/885/GCA_000151885.2_Dord_2.0	ftp://ftp.ncbi.nlm.nih.gov/genomes/all/GCF/000/151/885/GCF_000151885.1_Dord_2.0
Macaca fascicularis	Eukaryota;Animals;Mammals		SAMN00811240	PRJNA20409	GCA_000364345.1	Chromosome	2946.84	41.3398	chromosome 1:NC_022272.1/CM001919.1; chromosome 2:NC_022273.1/CM001920.1; chromosome 3:NC_022274.1/CM001921.1; chromosome 4:NC_022275.1/CM001922.1; chromosome 5:NC_022276.1/CM001923.1; chromosome 6:NC_022277.1/CM001924.1; chromosome 7:NC_022278.1/CM001925.1; chromosome 8:NC_022279.1/CM001926.1; chromosome 9:NC_022280.1/CM001927.1; chromosome 10:NC_022281.1/CM001928.1; chromosome 11:NC_022282.1/CM…	AQIA01	7625	62703	2013-05-20T00:00:00Z	ftp://ftp.ncbi.nlm.nih.gov/genomes/all/GCA/000/364/345/GCA_000364345.1_Macaca_fascicularis_5.0	ftp://ftp.ncbi.nlm.nih.gov/genomes/all/GCF/000/364/345/GCF_000364345.1_Macaca_fascicularis_5.0
Bubalus bubalis	Eukaryota;Animals;Mammals		SAMN08640746	PRJNA471901	GCA_003121395.1	Chromosome	2655.78	41.814	chromosome 1:NC_037545.1/CM009840.1; chromosome 2:NC_037546.1/CM009841.1; chromosome 3:NC_037547.1/CM009842.1; chromosome 4:NC_037548.1/CM009843.1; chromosome 5:NC_037549.1/CM009844.1; chromosome 6:NC_037550.1/CM009845.1; chromosome 7:NC_037551.1/CM009846.1; chromosome 8:NC_037552.1/CM009847.1; chromosome 9:NC_037553.1/CM009848.1; chromosome 10:NC_037554.1/CM009849.1; chromosome 11:NC_037555.1/CM…	PZYV01	509	58204	2018-05-11T00:00:00Z	ftp://ftp.ncbi.nlm.nih.gov/genomes/all/GCA/003/121/395/GCA_003121395.1_UOA_WB_1	ftp://ftp.ncbi.nlm.nih.gov/genomes/all/GCF/003/121/395/GCF_003121395.1_ASM312139v1
Galeopterus variegatus	Eukaryota;Animals;Mammals		SAMN01758971	PRJNA20511	GCA_000696425.1	Scaffold	3187.66	41.2	mitochondrion MT:NC_004031.1/	JMZW01	179514	32104	2014-05-23T00:00:00Z	ftp://ftp.ncbi.nlm.nih.gov/genomes/all/GCA/000/696/425/GCA_000696425.1_G_variegatus-3.0.2	ftp://ftp.ncbi.nlm.nih.gov/genomes/all/GCF/000/696/425/GCF_000696425.1_G_variegatus-3.0.2
Microsporum canis CBS 113480	Eukaryota;Fungi;Ascomycetes	CBS 113480	SAMN02953735	PRJNA30939	GCA_000151145.1	Scaffold	23.2631	47.5		ABVF01	17	8765	2008-10-15T00:00:00Z	ftp://ftp.ncbi.nlm.nih.gov/genomes/all/GCA/000/151/145/GCA_000151145.1_ASM15114v1	ftp://ftp.ncbi.nlm.nih.gov/genomes/all/GCF/000/151/145/GCF_000151145.1_ASM15114v1
Trichophyton rubrum CBS 118892	Eukaryota;Fungi;Ascomycetes	CBS 118892	SAMN02953760	PRJNA38221	GCA_000151425.1	Scaffold	22.53	48.3		ACPH01	36	8706	2009-09-16T00:00:00Z	ftp://ftp.ncbi.nlm.nih.gov/genomes/all/GCA/000/151/425/GCA_000151425.1_ASM15142v1	ftp://ftp.ncbi.nlm.nih.gov/genomes/all/GCF/000/151/425/GCF_000151425.1_ASM15142v1
Nannizzia gypsea CBS 118893	Eukaryota;Fungi;Ascomycetes	CBS 118893	SAMN02953728	PRJNA20599	GCA_000150975.2	Scaffold	23.2729	48.4		ABQE01	19	8921	2008-07-25T00:00:00Z	ftp://ftp.ncbi.nlm.nih.gov/genomes/all/GCA/000/150/975/GCA_000150975.2_MS_CBS118893	ftp://ftp.ncbi.nlm.nih.gov/genomes/all/GCF/000/150/975/GCF_000150975.2_MS_CBS118893
Enterocytozoon bieneusi H348	Eukaryota;Fungi;Other Fungi	H348	SAMN00017218	PRJNA21011	GCA_000209485.1	Scaffold	3.86074	33.7		ABGB01	1733	3632	2007-12-05T00:00:00Z	ftp://ftp.ncbi.nlm.nih.gov/genomes/all/GCA/000/209/485/GCA_000209485.1_ASM20948v1	ftp://ftp.ncbi.nlm.nih.gov/genomes/all/GCF/000/209/485/GCF_000209485.1_ASM20948v1
Hemiselmis andersenii	Eukaryota;Protists;Other Protists	CCMP644		PRJNA27761	GCA_000018645.1	Chromosome	0.632425	25.5344	chromosome 1:NC_009977.1/CP000881.1; chromosome 2:NC_009978.1/CP000882.1; chromosome 3:NC_009979.1/CP000883.1; mitochondrion MT:NC_010637.1/		4	515	2007-11-09T00:00:00Z	ftp://ftp.ncbi.nlm.nih.gov/genomes/all/GCA/000/018/645/GCA_000018645.1_ASM1864v1	ftp://ftp.ncbi.nlm.nih.gov/genomes/all/GCF/000/018/645/GCF_000018645.1_ASM1864v1
Verticillium dahliae VdLs.17	Eukaryota;Fungi;Ascomycetes	VdLs.17	SAMN02953716	PRJNA28529	GCA_000150675.2	Scaffold	33.9003	55.6		ABJE01	55	10535	2008-03-18T00:00:00Z	ftp://ftp.ncbi.nlm.nih.gov/genomes/all/GCA/000/150/675/GCA_000150675.2_ASM15067v2	ftp://ftp.ncbi.nlm.nih.gov/genomes/all/GCF/000/150/675/GCF_000150675.1_ASM15067v2
Moniliophthora perniciosa FA553	Eukaryota;Fungi;Basidiomycetes	FA553	SAMN02953729	PRJNA28951	GCA_000183025.1	Scaffold	26.6633	47.7		ABRE01	25056	13560	2008-12-02T00:00:00Z	ftp://ftp.ncbi.nlm.nih.gov/genomes/all/GCA/000/183/025/GCA_000183025.1_ASM18302v1	ftp://ftp.ncbi.nlm.nih.gov/genomes/all/GCF/000/183/025/GCF_000183025.1_ASM18302v1
Daucus carota subsp. sativus	Eukaryota;Plants;Land Plants		SAMN03216637	PRJNA326436	GCA_001625215.1	Chromosome	421.539	36.0427	chromosome 1:NC_030381.1/CM004278.1; chromosome 2:NC_030382.1/CM004279.1; chromosome 3:NC_030383.1/CM004280.1; chromosome 4:NC_030384.1/CM004281.1; chromosome 5:NC_030385.1/CM004282.1; chromosome 6:NC_030386.1/CM004283.1; chromosome 7:NC_030387.1/CM004284.1; chromosome 8:NC_030388.1/CM004285.1; chromosome 9:NC_030389.1/CM004286.1; chloroplast Pltd:NC_008325.1/CM004358.1; mitochondrion MT:NC_01785…	LNRQ01	4826	44655	2016-04-20T00:00:00Z	ftp://ftp.ncbi.nlm.nih.gov/genomes/all/GCA/001/625/215/GCA_001625215.1_ASM162521v1	ftp://ftp.ncbi.nlm.nih.gov/genomes/all/GCF/001/625/215/GCF_001625215.1_ASM162521v1
Diaphorina citri	Eukaryota;Animals;Insects		SAMN00100712	PRJNA29447	GCA_000475195.1	Scaffold	485.705	38.5		AWGM01	161988	24730	2013-09-29T00:00:00Z	ftp://ftp.ncbi.nlm.nih.gov/genomes/all/GCA/000/475/195/GCA_000475195.1_Diaci_psyllid_genome_assembly_version_1.1	ftp://ftp.ncbi.nlm.nih.gov/genomes/all/GCF/000/475/195/GCF_000475195.1_Diaci_psyllid_genome_assembly_version_1.1
Trichophyton benhamiae CBS 112371	Eukaryota;Fungi;Ascomycetes	CBS 112371	SAMN02953733	PRJNA30573	GCA_000151125.2	Contig	22.2242	48.7		ABSU01	68	7974	2010-03-17T00:00:00Z	ftp://ftp.ncbi.nlm.nih.gov/genomes/all/GCA/000/151/125/GCA_000151125.2_ASM15112v2	ftp://ftp.ncbi.nlm.nih.gov/genomes/all/GCF/000/151/125/GCF_000151125.1_ASM15112v2
Vicugna pacos	Eukaryota;Animals;Mammals	Carlotta (AHFN-0088)	SAMN01096418	PRJNA544883	GCA_000164845.4	Scaffold	2119.62	41.8	mitochondrion MT:NC_002504.1/	ABRR03	77390	44159	2008-09-24T00:00:00Z	ftp://ftp.ncbi.nlm.nih.gov/genomes/all/GCA/000/164/845/GCA_000164845.4_VicPac3.1	ftp://ftp.ncbi.nlm.nih.gov/genomes/all/GCF/000/164/845/GCF_000164845.3_VicPac3.1
Beauveria bassiana ARSEF 2860	Eukaryota;Fungi;Ascomycetes	ARSEF 2860	SAMN02981247	PRJNA38719	GCA_000280675.1	Scaffold	33.6978	51.5		ADAH01	237	10364	2012-07-18T00:00:00Z	ftp://ftp.ncbi.nlm.nih.gov/genomes/all/GCA/000/280/675/GCA_000280675.1_ASM28067v1	ftp://ftp.ncbi.nlm.nih.gov/genomes/all/GCF/000/280/675/GCF_000280675.1_ASM28067v1
Jatropha curcas	Eukaryota;Plants;Land Plants		SAMN02799222	PRJNA63485	GCA_000696525.1	Scaffold	318.527	35.8997	chloroplast Pltd:NC_012224.1/	AFEW01	6024	32547	2014-05-23T00:00:00Z	ftp://ftp.ncbi.nlm.nih.gov/genomes/all/GCA/000/696/525/GCA_000696525.1_JatCur_1.0	ftp://ftp.ncbi.nlm.nih.gov/genomes/all/GCF/000/696/525/GCF_000696525.1_JatCur_1.0
Rhodotorula graminis WP1	Eukaryota;Fungi;Basidiomycetes	WP1	SAMN00138171	PRJNA32711	GCA_001329695.1	Scaffold	21.014	67.5		JTAO01	26	7225	2015-10-14T00:00:00Z	ftp://ftp.ncbi.nlm.nih.gov/genomes/all/GCA/001/329/695/GCA_001329695.1_Rhoba1_1	ftp://ftp.ncbi.nlm.nih.gov/genomes/all/GCF/001/329/695/GCF_001329695.1_Rhoba1_1
Serpula lacrymans var. lacrymans S7.9	Eukaryota;Fungi;Basidiomycetes	S7.9	SAMN02744068	PRJNA32885	GCA_000218685.1	Scaffold	42.7972	45.3		AEQB01	46	12925	2011-06-16T00:00:00Z	ftp://ftp.ncbi.nlm.nih.gov/genomes/all/GCA/000/218/685/GCA_000218685.1_v1.0	ftp://ftp.ncbi.nlm.nih.gov/genomes/all/GCF/000/218/685/GCF_000218685.1_v1.0
Nosema ceranae	Eukaryota;Fungi;Other Fungi	PA08 1199	SAMN02213592	PRJNA445857	GCA_000988165.1	Contig	5.69075	25.4		JPQZ01	536	3209	2015-05-05T00:00:00Z	ftp://ftp.ncbi.nlm.nih.gov/genomes/all/GCA/000/988/165/GCA_000988165.1_ASM98816v1	ftp://ftp.ncbi.nlm.nih.gov/genomes/all/GCF/000/988/165/GCF_000988165.1_ASM98816v1
Varroa destructor	Eukaryota;Animals;Other Animals		SAMD00093521	PRJDB6279	GCA_002443255.1	Scaffold	368.942	40.8991	mitochondrion MT:NC_004454.2/	BEIS01	1426	30221	2017-09-27T00:00:00Z	ftp://ftp.ncbi.nlm.nih.gov/genomes/all/GCA/002/443/255/GCA_002443255.1_Vdes_3.0	ftp://ftp.ncbi.nlm.nih.gov/genomes/all/GCF/002/443/255/GCF_002443255.1_Vdes_3.0
Cucumis sativus	Eukaryota;Plants;Land Plants		SAMN02953750	PRJNA33619	GCA_000004075.3	Chromosome	226.641	32.8384	chromosome 1:NC_026655.2/CM002922.2; chromosome 2:NC_026656.2/CM002923.2; chromosome 3:NC_026657.2/CM002924.2; chromosome 4:NC_026658.2/CM002925.2; chromosome 5:NC_026659.2/CM002926.2; chromosome 6:NC_026660.2/CM002927.2; chromosome 7:NC_026661.2/CM002928.2; mitochondrion 1:NC_016005.1/CM002922.2; mitochondrion 2:NC_016004.1/CM002923.2; mitochondrion 3:NC_016006.1/CM002924.2; chloroplast Pltd:NC_…	ACHR03	88	30919	2009-10-20T00:00:00Z	ftp://ftp.ncbi.nlm.nih.gov/genomes/all/GCA/000/004/075/GCA_000004075.3_Cucumber_9930_V3	ftp://ftp.ncbi.nlm.nih.gov/genomes/all/GCF/000/004/075/GCF_000004075.3_Cucumber_9930_V3
Colletotrichum graminicola M1.001	Eukaryota;Fungi;Ascomycetes	M1.001	SAMN02953757	PRJNA37879	GCA_000149035.1	Scaffold	51.6443	49.0853	mitochondrion MT:NW_007361658.1/CM001021.1	ACOD01	654	12020	2009-08-05T00:00:00Z	ftp://ftp.ncbi.nlm.nih.gov/genomes/all/GCA/000/149/035/GCA_000149035.1_C_graminicola_M1_001_V1	ftp://ftp.ncbi.nlm.nih.gov/genomes/all/GCF/000/149/035/GCF_000149035.1_C_graminicola_M1_001_V1
Gorilla gorilla gorilla	Eukaryota;Animals;Mammals	Kamilah (stud number 0661)	SAMN11078986	PRJNA564096	GCA_008122165.1	Chromosome	3044.87	40.7803	chromosome 1:NC_044602.1/CM017847.1; chromosome 2A:NC_044603.1/CM017848.1; chromosome 2B:NC_044604.1/CM017849.1; chromosome 3:NC_044605.1/CM017850.1; chromosome 4:NC_044606.1/CM017851.1; chromosome 5:NC_044607.1/CM017852.1; chromosome 6:NC_044608.1/CM017853.1; chromosome 7:NC_044609.1/CM017854.1; chromosome 8:NC_044610.1/CM017855.1; chromosome 9:NC_044611.1/CM017856.1; chromosome 10:NC_044612.1/C…	SRLZ01	5706	51654	2019-08-26T00:00:00Z	ftp://ftp.ncbi.nlm.nih.gov/genomes/all/GCA/008/122/165/GCA_008122165.1_Kamilah_GGO_v0	ftp://ftp.ncbi.nlm.nih.gov/genomes/all/GCF/008/122/165/GCF_008122165.1_Kamilah_GGO_v0
Eucalyptus grandis	Eukaryota;Plants;Land Plants		SAMN02230419	PRJNA49047	GCA_000612305.1	Scaffold	691.43	39.9993	chloroplast Pltd:NC_014570.1/	AUSX01	4951	52554	2014-04-02T00:00:00Z	ftp://ftp.ncbi.nlm.nih.gov/genomes/all/GCA/000/612/305/GCA_000612305.1_Egrandis1_0	ftp://ftp.ncbi.nlm.nih.gov/genomes/all/GCF/000/612/305/GCF_000612305.1_Egrandis1_0
Tuber melanosporum	Eukaryota;Fungi;Ascomycetes	Mel28	SAMEA2272024	PRJEA38847	GCA_000151645.1	Scaffold	124.946	44.9		CABJ01	398	7496	2010-04-27T00:00:00Z	ftp://ftp.ncbi.nlm.nih.gov/genomes/all/GCA/000/151/645/GCA_000151645.1_ASM15164v1	ftp://ftp.ncbi.nlm.nih.gov/genomes/all/GCF/000/151/645/GCF_000151645.1_ASM15164v1
Phanerochaete carnosa HHB-10118-sp	Eukaryota;Fungi;Basidiomycetes	HHB-10118-sp	SAMN02981278	PRJNA38425	GCA_000300595.1	Scaffold	46.2933	52.9		AEHB01	1137	13918	2012-10-01T00:00:00Z	ftp://ftp.ncbi.nlm.nih.gov/genomes/all/GCA/000/300/595/GCA_000300595.1_Phanerochaete_carnosa_HHB-10118-Sp_v1.0	ftp://ftp.ncbi.nlm.nih.gov/genomes/all/GCF/000/300/595/GCF_000300595.1_Phanerochaete_carnosa_HHB-10118-Sp_v1.0
Sordaria macrospora k-hell	Eukaryota;Fungi;Ascomycetes	k-hell	SAMEA3138314	PRJNA39253	GCA_000182805.2	Scaffold	38.3914	52.1		CABT02	1583	9896	2009-12-10T00:00:00Z	ftp://ftp.ncbi.nlm.nih.gov/genomes/all/GCA/000/182/805/GCA_000182805.2_ASM18280v2	ftp://ftp.ncbi.nlm.nih.gov/genomes/all/GCF/000/182/805/GCF_000182805.2_ASM18280v2
Pseudogymnoascus destructans	Eukaryota;Fungi;Ascomycetes	20631-21	SAMN03382554	PRJNA342683	GCA_001641265.1	Scaffold	35.8182	49.2		LAJJ01	83	9405	2016-05-10T00:00:00Z	ftp://ftp.ncbi.nlm.nih.gov/genomes/all/GCA/001/641/265/GCA_001641265.1_ASM164126v1	ftp://ftp.ncbi.nlm.nih.gov/genomes/all/GCF/001/641/265/GCF_001641265.1_ASM164126v1
Schizosaccharomyces cryophilus OY26	Eukaryota;Fungi;Ascomycetes	OY26	SAMN02953762	PRJNA38373	GCA_000004155.2	Scaffold	11.5548	37.7		ACQJ02	30	5180	2009-11-13T00:00:00Z	ftp://ftp.ncbi.nlm.nih.gov/genomes/all/GCA/000/004/155/GCA_000004155.2_SCY4	ftp://ftp.ncbi.nlm.nih.gov/genomes/all/GCF/000/004/155/GCF_000004155.1_SCY4
Trichophyton verrucosum HKI 0517	Eukaryota;Fungi;Ascomycetes	HKI 0517	SAMN02953766	PRJNA39693	GCA_000151505.1	Scaffold	22.541	48.2		ACYE01	523	8028	2010-03-17T00:00:00Z	ftp://ftp.ncbi.nlm.nih.gov/genomes/all/GCA/000/151/505/GCA_000151505.1_ASM15150v1	ftp://ftp.ncbi.nlm.nih.gov/genomes/all/GCF/000/151/505/GCF_000151505.1_ASM15150v1
Grosmannia clavigera kw1407	Eukaryota;Fungi;Ascomycetes	kw1407	SAMN02953765	PRJNA39837	GCA_000143105.2	Scaffold	29.794	53.3		ACXQ02	289	8312	2009-09-04T00:00:00Z	ftp://ftp.ncbi.nlm.nih.gov/genomes/all/GCA/000/143/105/GCA_000143105.2_Sanger-454-IlluminaPA_2.0	ftp://ftp.ncbi.nlm.nih.gov/genomes/all/GCF/000/143/105/GCF_000143105.1_Sanger-454-IlluminaPA_2.0
Fusarium proliferatum ET1	Eukaryota;Fungi;Ascomycetes	ET1	SAMEA3862493	PRJEB9885	GCA_900067095.1	Scaffold	45.2103	48.5		FJOF01	32	16136	2016-12-06T00:00:00Z	ftp://ftp.ncbi.nlm.nih.gov/genomes/all/GCA/900/067/095/GCA_900067095.1_F._proliferatum_ET1_version_1	ftp://ftp.ncbi.nlm.nih.gov/genomes/all/GCF/900/067/095/GCF_900067095.1_F._proliferatum_ET1_version_1
Trichoderma harzianum CBS 226.95	Eukaryota;Fungi;Ascomycetes	CBS 226.95	SAMN00761861	PRJNA207867	GCA_003025095.1	Scaffold	40.9806	47.6		MBGI01	532	14065	2018-03-30T00:00:00Z	ftp://ftp.ncbi.nlm.nih.gov/genomes/all/GCA/003/025/095/GCA_003025095.1_Triha_v1.0	ftp://ftp.ncbi.nlm.nih.gov/genomes/all/GCF/003/025/095/GCF_003025095.1_Triha_v1.0
Metarhizium acridum CQMa 102	Eukaryota;Fungi;Ascomycetes	CQMa 102	SAMN02981259	PRJNA38715	GCA_000187405.1	Scaffold	39.4223	49.8		ADNI01	241	9849	2011-01-31T00:00:00Z	ftp://ftp.ncbi.nlm.nih.gov/genomes/all/GCA/000/187/405/GCA_000187405.1_MetAcr_May2010	ftp://ftp.ncbi.nlm.nih.gov/genomes/all/GCF/000/187/405/GCF_000187405.1_MetAcr_May2010
Encephalitozoon intestinalis ATCC 50506	Eukaryota;Fungi;Other Fungi	ATCC 50506	SAMN03081424	PRJNA42703	GCA_000146465.1	Chromosome	2.2169	41.5182	chromosome I:NC_014415.1/CP001942.1; chromosome II:NC_014416.1/CP001943.1; chromosome III:NC_014417.1/CP001944.1; chromosome IV:NC_014418.1/CP001945.1; chromosome V:NC_014419.1/CP001946.1; chromosome VI:NC_014420.1/CP001947.1; chromosome VII:NC_014421.1/CP001948.1; chromosome VIII:NC_014422.1/CP001949.1; chromosome IX:NC_014423.1/CP001950.1; chromosome X:NC_014424.1/CP001951.1; chromosome XI:NC_0…		11	1938	2010-08-16T00:00:00Z	ftp://ftp.ncbi.nlm.nih.gov/genomes/all/GCA/000/146/465/GCA_000146465.1_ASM14646v1	ftp://ftp.ncbi.nlm.nih.gov/genomes/all/GCF/000/146/465/GCF_000146465.1_ASM14646v1
Cavenderia fasciculata	Eukaryota;Protists;Other Protists	SH3	SAMN02953769	PRJNA40189	GCA_000203815.1	Scaffold	31.0192	33.8		ADHC01	25	12165	2011-04-07T00:00:00Z	ftp://ftp.ncbi.nlm.nih.gov/genomes/all/GCA/000/203/815/GCA_000203815.1_DFas_2.0	ftp://ftp.ncbi.nlm.nih.gov/genomes/all/GCF/000/203/815/GCF_000203815.1_DFas_2.0
Bipolaris maydis ATCC 48331	Eukaryota;Fungi;Ascomycetes	ATCC 48331	SAMN00113370	PRJNA295860	GCA_000354255.1	Scaffold	32.9292	50.7		AIHU01	207	12705	2013-04-06T00:00:00Z	ftp://ftp.ncbi.nlm.nih.gov/genomes/all/GCA/000/354/255/GCA_000354255.1_CocheC4_1	ftp://ftp.ncbi.nlm.nih.gov/genomes/all/GCF/000/354/255/GCF_000354255.1_CocheC4_1
Maylandia zebra	Eukaryota;Animals;Fishes	#2_Kocher and #3_Kocher	SAMN03892560	PRJNA60369	GCA_000238955.5	Chromosome	957.485	41.1537	linkage group LG1:NC_036780.1/CM009180.2; linkage group LG2:NC_036781.1/CM009181.2; linkage group LG3:NC_036782.1/CM009182.2; linkage group LG4:NC_036783.1/CM009183.2; linkage group LG5:NC_036784.1/CM009184.2; linkage group LG6:NC_036785.1/CM009185.2; linkage group LG7:NC_036786.1/CM009186.2; linkage group LG8:NC_036787.1/CM009187.2; linkage group LG9:NC_036788.1/CM009188.2; linkage group LG10:NC…	AGTA05	1690	46173	2011-12-01T00:00:00Z	ftp://ftp.ncbi.nlm.nih.gov/genomes/all/GCA/000/238/955/GCA_000238955.5_M_zebra_UMD2a	ftp://ftp.ncbi.nlm.nih.gov/genomes/all/GCF/000/238/955/GCF_000238955.4_M_zebra_UMD2a
Nothobranchius furzeri	Eukaryota;Animals;Fishes	GRZ	SAMEA2698544	PRJEB5837	GCA_001465895.2	Chromosome	1242.52	44.8104	chromosome sgr01:NC_029649.1/LN609383.1; chromosome sgr02:NC_029650.1/LN609382.1; chromosome sgr03:NC_029651.1/LN609391.1; chromosome sgr04:NC_029652.1/LN609393.1; chromosome sgr05:NC_029653.1/LN609377.1; chromosome sgr06:NC_029654.1/LN609381.1; chromosome sgr07:NC_029655.1/LN609387.1; chromosome sgr08:NC_029656.1/LN609384.1; chromosome sgr09:NC_029657.1/LN609379.1; chromosome sgr10:NC_029658.1/L…	CCSH01	6013	36873	2015-12-01T00:00:00Z	ftp://ftp.ncbi.nlm.nih.gov/genomes/all/GCA/001/465/895/GCA_001465895.2_Nfu_20140520	ftp://ftp.ncbi.nlm.nih.gov/genomes/all/GCF/001/465/895/GCF_001465895.1_Nfu_20140520
Tachysurus fulvidraco	Eukaryota;Animals;Fishes	Tf-2017	SAMN10147840	PRJNA506049	GCA_003724035.1	Scaffold	713.811	39.6001	mitochondrion MT:NC_015888.1/	REGT01	663	47176	2018-11-13T00:00:00Z	ftp://ftp.ncbi.nlm.nih.gov/genomes/all/GCA/003/724/035/GCA_003724035.1_ASM372403v1	ftp://ftp.ncbi.nlm.nih.gov/genomes/all/GCF/003/724/035/GCF_003724035.1_ASM372403v1
Acropora millepora	Eukaryota;Animals;Other Animals	SF001	SAMN09287627	PRJNA524133	GCA_004143615.1	Scaffold	386.6	39.9		QTZP01	3869	35355	2019-02-06T00:00:00Z	ftp://ftp.ncbi.nlm.nih.gov/genomes/all/GCA/004/143/615/GCA_004143615.1_amil_sf_1.1	ftp://ftp.ncbi.nlm.nih.gov/genomes/all/GCF/004/143/615/GCF_004143615.1_amil_sf_1.1
Gadus morhua	Eukaryota;Animals;Fishes		SAMEA5574046	PRJEB33455	GCA_902167405.1	Chromosome	669.966	45.8019	chromosome 1:NC_044048.1/LR633943.1; chromosome 2:NC_044049.1/LR633944.1; chromosome 3:NC_044050.1/LR633945.1; chromosome 4:NC_044051.1/LR633946.1; chromosome 5:NC_044052.1/LR633947.1; chromosome 6:NC_044053.1/LR633948.1; chromosome 7:NC_044054.1/LR633949.1; chromosome 8:NC_044055.1/LR633950.1; chromosome 9:NC_044056.1/LR633951.1; chromosome 10:NC_044057.1/LR633952.1; chromosome 11:NC_044058.1/LR…	CABHMC01	227	45039	2019-07-11T00:00:00Z	ftp://ftp.ncbi.nlm.nih.gov/genomes/all/GCA/902/167/405/GCA_902167405.1_gadMor3.0	ftp://ftp.ncbi.nlm.nih.gov/genomes/all/GCF/902/167/405/GCF_902167405.1_gadMor3.0
Phoenix dactylifera	Eukaryota;Plants;Land Plants		SAMN02981540	PRJNA249070	GCA_000413155.1	Scaffold	556.481	40.1056	mitochondrion MT:NC_016740.1/; chloroplast Pltd:NC_013991.2/	ATBV01	80317	40634	2013-06-19T00:00:00Z	ftp://ftp.ncbi.nlm.nih.gov/genomes/all/GCA/000/413/155/GCA_000413155.1_DPV01	ftp://ftp.ncbi.nlm.nih.gov/genomes/all/GCF/000/413/155/GCF_000413155.1_DPV01
Elaeis guineensis	Eukaryota;Plants;Land Plants		SAMN02981535	PRJNA268357	GCA_000442705.1	Chromosome	1535.18	40.9988	chromosome 1:NC_025993.1/CM002081.1; chromosome 2:NC_025994.1/CM002082.1; chromosome 3:NC_025995.1/CM002083.1; chromosome 4:NC_025996.1/CM002084.1; chromosome 5:NC_025997.1/CM002085.1; chromosome 6:NC_025998.1/CM002086.1; chromosome 7:NC_025999.1/CM002087.1; chromosome 8:NC_026000.1/CM002088.1; chromosome 9:NC_026001.1/CM002089.1; chromosome 10:NC_026002.1/CM002090.1; chromosome 11:NC_026003.1/CM…	ASJS01	40349	43548	2013-07-26T00:00:00Z	ftp://ftp.ncbi.nlm.nih.gov/genomes/all/GCA/000/442/705/GCA_000442705.1_EG5	ftp://ftp.ncbi.nlm.nih.gov/genomes/all/GCF/000/442/705/GCF_000442705.1_EG5
Loa loa	Eukaryota;Animals;Roundworms		SAMN00103043	PRJNA37757	GCA_000183805.3	Scaffold	91.3658	31.6		ADBU02	5764	15440	2010-02-03T00:00:00Z	ftp://ftp.ncbi.nlm.nih.gov/genomes/all/GCA/000/183/805/GCA_000183805.3_Loa_loa_V3.1	ftp://ftp.ncbi.nlm.nih.gov/genomes/all/GCF/000/183/805/GCF_000183805.2_Loa_loa_V3.1
Coccomyxa subellipsoidea C-169	Eukaryota;Plants;Green Algae	C-169	SAMN02744078	PRJNA32657	GCA_000258705.1	Contig	48.8266	52.9		AGSI01	29	9839	2012-04-13T00:00:00Z	ftp://ftp.ncbi.nlm.nih.gov/genomes/all/GCA/000/258/705/GCA_000258705.1_Coccomyxa_subellipsoidae_v2.0	ftp://ftp.ncbi.nlm.nih.gov/genomes/all/GCF/000/258/705/GCF_000258705.1_Coccomyxa_subellipsoidae_v2.0
Cryptomonas paramecium	Eukaryota;Protists;Other Protists	CCAP977/2A		PRJNA51145	GCA_000194455.1	Chromosome	0.564783	27.811	chromosome 1:NC_015329.1/CP002172.1; chromosome 2:NC_015330.1/CP002173.1; chromosome 3:NC_015331.1/CP002174.1; plastid Pltd:NC_013703.1/		4	548	2011-03-30T00:00:00Z	ftp://ftp.ncbi.nlm.nih.gov/genomes/all/GCA/000/194/455/GCA_000194455.1_ASM19445v1	ftp://ftp.ncbi.nlm.nih.gov/genomes/all/GCF/000/194/455/GCF_000194455.1_ASM19445v1
Amphimedon queenslandica	Eukaryota;Animals;Other Animals		SAMN02743868	PRJNA39517	GCA_000090795.1	Scaffold	166.7	37.5008	mitochondrion MT:NC_008944.1/	ACUQ01	13398	24116	2010-05-19T00:00:00Z	ftp://ftp.ncbi.nlm.nih.gov/genomes/all/GCA/000/090/795/GCA_000090795.1_v1.0	ftp://ftp.ncbi.nlm.nih.gov/genomes/all/GCF/000/090/795/GCF_000090795.1_v1.0
Ailuropoda melanoleuca	Eukaryota;Animals;Mammals	Jingjing	SAMN04193337	PRJNA633539	GCA_002007445.2	Chromosome	2444.08	41.8602	chromosome 1:NC_048218.1/CM022819.1; chromosome 2:NC_048219.1/CM022820.1; chromosome 3:NC_048220.1/CM022821.1; chromosome 4:NC_048221.1/CM022822.1; chromosome 5:NC_048222.1/CM022823.1; chromosome 6:NC_048223.1/CM022824.1; chromosome 7:NC_048224.1/CM022825.1; chromosome 8:NC_048225.1/CM022826.1; chromosome 9:NC_048226.1/CM022827.1; chromosome 10:NC_048227.1/CM022828.1; chromosome 11:NC_048228.1/CM…	LNAT02	77288	55366	2017-02-28T00:00:00Z	ftp://ftp.ncbi.nlm.nih.gov/genomes/all/GCA/002/007/445/GCA_002007445.2_ASM200744v2	ftp://ftp.ncbi.nlm.nih.gov/genomes/all/GCF/002/007/445/GCF_002007445.1_ASM200744v2
Tetranychus urticae	Eukaryota;Animals;Other Animals	London	SAMEA2272276	PRJEA71041	GCA_000239435.1	Scaffold	90.8286	32.4976	mitochondrion MT:NC_010526.1/	CAEY01	641	15684	2011-12-02T00:00:00Z	ftp://ftp.ncbi.nlm.nih.gov/genomes/all/GCA/000/239/435/GCA_000239435.1_ASM23943v1	ftp://ftp.ncbi.nlm.nih.gov/genomes/all/GCF/000/239/435/GCF_000239435.1_ASM23943v1
Drosophila albomicans	Eukaryota;Animals;Insects	15112-1751.03	SAMN12703415	PRJNA630751	GCA_009650485.1	Chromosome	165.846	38.1416	chromosome 3:NC_047629.1/CM018881.1; chromosome X:NC_047627.1/CM018883.1; chromosome 2L:NC_047628.1/CM018884.1; chromosome 4:NC_047630.1/CM018882.1; chromosome 2R:NC_047631.1/CM018885.1; mitochondrion MT:NC_027937.1/CM018886.1	WJDZ01	11	22485	2019-11-12T00:00:00Z	ftp://ftp.ncbi.nlm.nih.gov/genomes/all/GCA/009/650/485/GCA_009650485.1_drosAlbom15112-1751.03v1	ftp://ftp.ncbi.nlm.nih.gov/genomes/all/GCF/009/650/485/GCF_009650485.1_drosAlbom15112-1751.03v1
Saprolegnia parasitica CBS 223.65	Eukaryota;Protists;Other Protists	CBS 223.65	SAMN02981252	PRJNA36583	GCA_000151545.2	Scaffold	53.1316	57.5		ADCG02	1443	20121	2010-02-04T00:00:00Z	ftp://ftp.ncbi.nlm.nih.gov/genomes/all/GCA/000/151/545/GCA_000151545.2_ASM15154v2	ftp://ftp.ncbi.nlm.nih.gov/genomes/all/GCF/000/151/545/GCF_000151545.1_ASM15154v2
Pogonomyrmex barbatus	Eukaryota;Animals;Insects		SAMN02953770	PRJNA45797	GCA_000187915.1	Scaffold	235.646	37.2		ADIH01	4645	19128	2011-02-04T00:00:00Z	ftp://ftp.ncbi.nlm.nih.gov/genomes/all/GCA/000/187/915/GCA_000187915.1_Pbar_UMD_V03	ftp://ftp.ncbi.nlm.nih.gov/genomes/all/GCF/000/187/915/GCF_000187915.1_Pbar_UMD_V03
Linepithema humile	Eukaryota;Animals;Insects		SAMN02767796	PRJNA45799	GCA_000217595.1	Scaffold	219.501	37.9		ADOQ01	3030	21674	2011-06-07T00:00:00Z	ftp://ftp.ncbi.nlm.nih.gov/genomes/all/GCA/000/217/595/GCA_000217595.1_Lhum_UMD_V04	ftp://ftp.ncbi.nlm.nih.gov/genomes/all/GCF/000/217/595/GCF_000217595.1_Lhum_UMD_V04
Ceratitis capitata	Eukaryota;Animals;Insects		SAMN02953830	PRJNA168120	GCA_000347755.4	Scaffold	436.491	35.0995	mitochondrion MT:NC_000857.1/	AOHK02	2355	22949	2013-03-20T00:00:00Z	ftp://ftp.ncbi.nlm.nih.gov/genomes/all/GCA/000/347/755/GCA_000347755.4_Ccap_2.1	ftp://ftp.ncbi.nlm.nih.gov/genomes/all/GCF/000/347/755/GCF_000347755.3_Ccap_2.1
Bombus terrestris	Eukaryota;Animals;Insects		SAMN00009041	PRJNA45869	GCA_000214255.1	Chromosome	248.654	38.0986	linkage group LG B01:NC_015762.1/CM001169.1; linkage group LG B02:NC_015763.1/CM001170.1; linkage group LG B03:NC_015764.1/CM001171.1; linkage group LG B04:NC_015765.1/CM001172.1; linkage group LG B05:NC_015766.1/CM001173.1; linkage group LG B06:NC_015767.1/CM001174.1; linkage group LG B07:NC_015768.1/CM001175.1; linkage group LG B08:NC_015769.1/CM001176.1; linkage group LG B09:NC_015770.1/CM0011…	AELG01	5678	22091	2010-12-10T00:00:00Z	ftp://ftp.ncbi.nlm.nih.gov/genomes/all/GCA/000/214/255/GCA_000214255.1_Bter_1.0	ftp://ftp.ncbi.nlm.nih.gov/genomes/all/GCF/000/214/255/GCF_000214255.1_Bter_1.0
Apis florea	Eukaryota;Animals;Insects		SAMN00009081	PRJNA45871	GCA_000184785.2	Scaffold	229.015	34.8984	mitochondrion MT:NC_021401.1/	AEKZ01	6984	18628	2010-12-10T00:00:00Z	ftp://ftp.ncbi.nlm.nih.gov/genomes/all/GCA/000/184/785/GCA_000184785.2_Aflo_1.1	ftp://ftp.ncbi.nlm.nih.gov/genomes/all/GCF/000/184/785/GCF_000184785.3_Aflo_1.1
Myzus persicae	Eukaryota;Animals;Insects	clone G006	SAMN04909046	PRJNA397782	GCA_001856785.1	Scaffold	347.313	30.0993	mitochondrion MT:NC_029727.1/	LXJY01	4021	23910	2016-09-19T00:00:00Z	ftp://ftp.ncbi.nlm.nih.gov/genomes/all/GCA/001/856/785/GCA_001856785.1_MPER_G0061.0	ftp://ftp.ncbi.nlm.nih.gov/genomes/all/GCF/001/856/785/GCF_001856785.1_MPER_G0061.0
Cricetulus griseus	Eukaryota;Animals;Mammals		SAMN02981352	PRJNA69991	GCA_000223135.1	Scaffold	2399.79	41.6	mitochondrion MT:NC_007936.1/	AFTD01	109152	38371	2011-08-03T00:00:00Z	ftp://ftp.ncbi.nlm.nih.gov/genomes/all/GCA/000/223/135/GCA_000223135.1_CriGri_1.0	ftp://ftp.ncbi.nlm.nih.gov/genomes/all/GCF/000/223/135/GCF_000223135.1_CriGri_1.0
Anas platyrhynchos	Eukaryota;Animals;Birds	PK-2015	SAMN10245527	PRJNA508795	GCA_003850225.1	Chromosome	1126.18	41.6676	chromosome 1:NC_040046.1/CM011834.1; chromosome 2:NC_040047.1/CM011835.1; chromosome 3:NC_040048.1/CM011836.1; chromosome 4:NC_040049.1/CM011837.1; chromosome 5:NC_040050.1/CM011838.1; chromosome 6:NC_040051.1/CM011839.1; chromosome 7:NC_040052.1/CM011840.1; chromosome 8:NC_040053.1/CM011841.1; chromosome 9:NC_040054.1/CM011842.1; chromosome 10:NC_040055.1/CM011843.1; chromosome 11:NC_040056.1/CM…	RHJV01	2150	39905	2018-11-29T00:00:00Z	ftp://ftp.ncbi.nlm.nih.gov/genomes/all/GCA/003/850/225/GCA_003850225.1_IASCAAS_PekingDuck_PBH1.5	ftp://ftp.ncbi.nlm.nih.gov/genomes/all/GCF/003/850/225/GCF_003850225.1_IASCAAS_PekingDuck_PBH1.5
Melampsora larici-populina 98AG31	Eukaryota;Fungi;Basidiomycetes	98AG31	SAMN02744053	PRJNA46711	GCA_000204055.1	Scaffold	101.129	41.3		AECX01	462	16257	2011-04-12T00:00:00Z	ftp://ftp.ncbi.nlm.nih.gov/genomes/all/GCA/000/204/055/GCA_000204055.1_v1.0	ftp://ftp.ncbi.nlm.nih.gov/genomes/all/GCF/000/204/055/GCF_000204055.1_v1.0
Chaetomium thermophilum var. thermophilum DSM 1495	Eukaryota;Fungi;Ascomycetes	DSM 1495	SAMN02981263	PRJNA47065	GCA_000221225.1	Scaffold	28.3228	52.6		ADUW01	21	7164	2011-07-19T00:00:00Z	ftp://ftp.ncbi.nlm.nih.gov/genomes/all/GCA/000/221/225/GCA_000221225.1_CTHT_3.0	ftp://ftp.ncbi.nlm.nih.gov/genomes/all/GCF/000/221/225/GCF_000221225.1_CTHT_3.0
Atta cephalotes	Eukaryota;Animals;Insects		SAMN02953774	PRJNA48091	GCA_000143395.2	Scaffold	317.672	34.3992	mitochondrion MT:HQ415764.1	ADTU01	2835	10657	2010-05-11T00:00:00Z	ftp://ftp.ncbi.nlm.nih.gov/genomes/all/GCA/000/143/395/GCA_000143395.2_Attacep1.0	ftp://ftp.ncbi.nlm.nih.gov/genomes/all/GCF/000/143/395/GCF_000143395.1_Attacep1.0
Arachis hypogaea	Eukaryota;Plants;Land Plants		SAMN08051159	PRJNA476953	GCA_003086295.2	Chromosome	2557.07	36.3472	chromosome Arahy.01:NC_037618.1/CM009801.1; chromosome Arahy.02:NC_037619.1/CM009802.1; chromosome Arahy.03:NC_037620.1/CM009803.1; chromosome Arahy.04:NC_037621.1/CM009804.1; chromosome Arahy.05:NC_037622.1/CM009805.1; chromosome Arahy.06:NC_037623.1/CM009806.1; chromosome Arahy.07:NC_037624.1/CM009807.1; chromosome Arahy.08:NC_037625.1/CM009808.1; chromosome Arahy.09:NC_037626.1/CM009809.1; chr…	PIVG01	385	100775	2018-05-02T00:00:00Z	ftp://ftp.ncbi.nlm.nih.gov/genomes/all/GCA/003/086/295/GCA_003086295.2_arahy.Tifrunner.gnm1.KYV3	ftp://ftp.ncbi.nlm.nih.gov/genomes/all/GCF/003/086/295/GCF_003086295.2_arahy.Tifrunner.gnm1.KYV3
Cajanus cajan	Eukaryota;Plants;Land Plants		SAMN02981370	PRJNA376605	GCA_000340665.1	Chromosome	592.971	33.7105	chromosome 1:NC_033804.1/CM003603.1; chromosome 2:NC_033805.1/CM003604.1; chromosome 3:NC_033806.1/CM003605.1; chromosome 4:NC_033807.1/CM003606.1; chromosome 5:NC_033808.1/CM003607.1; chromosome 6:NC_033809.1/CM003608.1; chromosome 7:NC_033810.1/CM003609.1; chromosome 8:NC_033811.1/CM003610.1; chromosome 9:NC_033812.1/CM003611.1; chromosome 10:NC_033813.1/CM003612.1; chromosome 11:NC_033814.1/CM…	AGCT01	36536	41387	2013-02-13T00:00:00Z	ftp://ftp.ncbi.nlm.nih.gov/genomes/all/GCA/000/340/665/GCA_000340665.1_C.cajan_V1.0	ftp://ftp.ncbi.nlm.nih.gov/genomes/all/GCF/000/340/665/GCF_000340665.1_C.cajan_V1.0
Solenopsis invicta	Eukaryota;Animals;Insects		SAMN02953778	PRJNA49629	GCA_000188075.2	Scaffold	398.995	37.3994	mitochondrion MT:NC_014672.1/	AEAQ02	66904	25238	2011-02-03T00:00:00Z	ftp://ftp.ncbi.nlm.nih.gov/genomes/all/GCA/000/188/075/GCA_000188075.2_Si_gnH	ftp://ftp.ncbi.nlm.nih.gov/genomes/all/GCF/000/188/075/GCF_000188075.2_Si_gnH
Nilaparvata lugens	Eukaryota;Animals;Insects	NLH13	SAMN03077662	PRJNA398259	GCA_000757685.1	Scaffold	1140.8	36.0998	mitochondrion MT:NC_021748.1/	AOSB01	46559	24319	2014-09-24T00:00:00Z	ftp://ftp.ncbi.nlm.nih.gov/genomes/all/GCA/000/757/685/GCA_000757685.1_NilLug1.0	ftp://ftp.ncbi.nlm.nih.gov/genomes/all/GCF/000/757/685/GCF_000757685.1_NilLug1.0
Harpegnathos saltator	Eukaryota;Animals;Insects	DR-91	SAMN08810140	PRJNA476946	GCA_003227715.1	Scaffold	334.537	44.8		QANH01	857	26784	2018-06-14T00:00:00Z	ftp://ftp.ncbi.nlm.nih.gov/genomes/all/GCA/003/227/715/GCA_003227715.1_Hsal_v8.5	ftp://ftp.ncbi.nlm.nih.gov/genomes/all/GCF/003/227/715/GCF_003227715.1_Hsal_v8.5
Camponotus floridanus	Eukaryota;Animals;Insects	SB8	SAMN08810141	PRJNA476946	GCA_003227725.1	Scaffold	284.009	34.4		QANI01	657	23971	2018-06-14T00:00:00Z	ftp://ftp.ncbi.nlm.nih.gov/genomes/all/GCA/003/227/725/GCA_003227725.1_Cflo_v7.5	ftp://ftp.ncbi.nlm.nih.gov/genomes/all/GCF/003/227/725/GCF_003227725.1_Cflo_v7.5
Cicer arietinum	Eukaryota;Plants;Land Plants		SAMN02981489	PRJNA190909	GCA_000331145.1	Chromosome	530.894	32.6705	chromosome Ca1:NC_021160.1/CM001764.1; chromosome Ca2:NC_021161.1/CM001765.1; chromosome Ca3:NC_021162.1/CM001766.1; chromosome Ca4:NC_021163.1/CM001767.1; chromosome Ca5:NC_021164.1/CM001768.1; chromosome Ca6:NC_021165.1/CM001769.1; chromosome Ca7:NC_021166.1/CM001770.1; chromosome Ca8:NC_021167.1/CM001771.1; chloroplast Pltd:NC_011163.1/	ANPC01	7545	35754	2012-12-31T00:00:00Z	ftp://ftp.ncbi.nlm.nih.gov/genomes/all/GCA/000/331/145/GCA_000331145.1_ASM33114v1	ftp://ftp.ncbi.nlm.nih.gov/genomes/all/GCF/000/331/145/GCF_000331145.1_ASM33114v1
Thecamonas trahens ATCC 50062	Eukaryota;Protists;Other Protists	ATCC 50062	SAMN02953775	PRJNA37929	GCA_000142905.1	Scaffold	28.6806	63.6		ADVD01	131	10626	2010-06-03T00:00:00Z	ftp://ftp.ncbi.nlm.nih.gov/genomes/all/GCA/000/142/905/GCA_000142905.1_TheTra_May2010	ftp://ftp.ncbi.nlm.nih.gov/genomes/all/GCF/000/142/905/GCF_000142905.1_TheTra_May2010
Sphaerulina musiva SO2202	Eukaryota;Fungi;Ascomycetes	SO2202	SAMN00120232	PRJNA51781	GCA_000320565.2	Scaffold	29.3521	51.1		AEFD01	72	10144	2012-10-02T00:00:00Z	ftp://ftp.ncbi.nlm.nih.gov/genomes/all/GCA/000/320/565/GCA_000320565.2_Septoria_musiva_SO2202_v1.0	ftp://ftp.ncbi.nlm.nih.gov/genomes/all/GCF/000/320/565/GCF_000320565.1_Septoria_musiva_SO2202_v1.0
Nematocida parisii ERTm1	Eukaryota;Fungi;Other Fungi	ERTm1	SAMN02981274	PRJNA51843	GCA_000250985.1	Scaffold	4.07135	34.6		AEFF02	65	2661	2010-10-12T00:00:00Z	ftp://ftp.ncbi.nlm.nih.gov/genomes/all/GCA/000/250/985/GCA_000250985.1_Nema_parisii_ERTm1_V3	ftp://ftp.ncbi.nlm.nih.gov/genomes/all/GCF/000/250/985/GCF_000250985.1_Nema_parisii_ERTm1_V3
Sarcophilus harrisii	Eukaryota;Animals;Mammals		SAMEA6099886	PRJEB35073	GCA_902635505.1	Chromosome	3086.67	36.1596	chromosome 1:NC_045426.1/LR735554.1; chromosome 2:NC_045427.1/LR735555.1; chromosome 3:NC_045428.1/LR735556.1; chromosome 4:NC_045429.1/LR735557.1; chromosome 5:NC_045430.1/LR735558.1; chromosome 6:NC_045431.1/LR735559.1; chromosome X:NC_045432.1/LR735560.1; chromosome Y:NC_045433.1/LR735561.1; mitochondrion MT:NC_018788.1/	CACPPN01	106	45893	2019-10-29T00:00:00Z	ftp://ftp.ncbi.nlm.nih.gov/genomes/all/GCA/902/635/505/GCA_902635505.1_mSarHar1.11	ftp://ftp.ncbi.nlm.nih.gov/genomes/all/GCF/902/635/505/GCF_902635505.1_mSarHar1.11
Wickerhamomyces anomalus NRRL Y-366-8	Eukaryota;Fungi;Ascomycetes	NRRL Y-366-8	SAMN00138384	PRJNA60493	GCA_001661255.1	Scaffold	14.1456	35		LWUN01	46	6421	2016-06-10T00:00:00Z	ftp://ftp.ncbi.nlm.nih.gov/genomes/all/GCA/001/661/255/GCA_001661255.1_Wican1	ftp://ftp.ncbi.nlm.nih.gov/genomes/all/GCF/001/661/255/GCF_001661255.1_Wican1
Punctularia strigosozonata HHB-11173 SS5	Eukaryota;Fungi;Basidiomycetes	HHB-11173 SS5	SAMN00632096	PRJNA52407	GCA_000264995.1	Scaffold	34.1719	54.9		AEGM01	195	11540	2012-06-04T00:00:00Z	ftp://ftp.ncbi.nlm.nih.gov/genomes/all/GCA/000/264/995/GCA_000264995.1_Punctularia_strigosozonata_v1.0	ftp://ftp.ncbi.nlm.nih.gov/genomes/all/GCF/000/264/995/GCF_000264995.1_Punctularia_strigosozonata_v1.0
Stereum hirsutum FP-91666 SS1	Eukaryota;Fungi;Basidiomycetes	FP-91666 SS1	SAMN02981277	PRJNA52843	GCA_000264905.1	Scaffold	46.5116	51.3		AEGX01	159	14066	2012-05-31T00:00:00Z	ftp://ftp.ncbi.nlm.nih.gov/genomes/all/GCA/000/264/905/GCA_000264905.1_Stehi1	ftp://ftp.ncbi.nlm.nih.gov/genomes/all/GCF/000/264/905/GCF_000264905.1_Stehi1
Mixia osmundae IAM 14324	Eukaryota;Fungi;Basidiomycetes	IAM 14324	SAMN02863149	PRJNA205560	GCA_000708205.1	Scaffold	13.6345	55.5		AYOQ01	156	6858	2014-06-16T00:00:00Z	ftp://ftp.ncbi.nlm.nih.gov/genomes/all/GCA/000/708/205/GCA_000708205.1_Mixia_osmundae_v1.0	ftp://ftp.ncbi.nlm.nih.gov/genomes/all/GCF/000/708/205/GCF_000708205.1_Mixia_osmundae_v1.0
Spathaspora passalidarum NRRL Y-27907	Eukaryota;Fungi;Ascomycetes	NRRL Y-27907	SAMN00714472	PRJNA53891	GCA_000223485.1	Scaffold	13.1821	37.5		AEIK01	8	5983	2011-08-16T00:00:00Z	ftp://ftp.ncbi.nlm.nih.gov/genomes/all/GCA/000/223/485/GCA_000223485.1_Spathaspora_passalidarum_v2.0	ftp://ftp.ncbi.nlm.nih.gov/genomes/all/GCF/000/223/485/GCF_000223485.1_Spathaspora_passalidarum_v2.0
Bipolaris sorokiniana ND90Pr	Eukaryota;Fungi;Ascomycetes	ND90Pr	SAMN02981285	PRJNA53923	GCA_000338995.1	Scaffold	34.4092	49.8		AEIN01	154	12210	2013-02-08T00:00:00Z	ftp://ftp.ncbi.nlm.nih.gov/genomes/all/GCA/000/338/995/GCA_000338995.1_Cocsa1	ftp://ftp.ncbi.nlm.nih.gov/genomes/all/GCF/000/338/995/GCF_000338995.1_Cocsa1
Gossypium raimondii	Eukaryota;Plants;Land Plants		SAMN02743920	PRJNA282644	GCA_000327365.1	Chromosome	761.565	33.5284	chromosome 1:NC_026929.1/CM001740.1; chromosome 2:NC_026930.1/CM001741.1; chromosome 3:NC_026931.1/CM001742.1; chromosome 4:NC_026932.1/CM001743.1; chromosome 5:NC_026933.1/CM001744.1; chromosome 6:NC_026934.1/CM001745.1; chromosome 7:NC_026935.1/CM001746.1; chromosome 8:NC_026936.1/CM001747.1; chromosome 9:NC_026937.1/CM001748.1; chromosome 10:NC_026938.1/CM001749.1; chromosome 11:NC_026939.1/CM…	ALYE01	1034	59057	2012-12-20T00:00:00Z	ftp://ftp.ncbi.nlm.nih.gov/genomes/all/GCA/000/327/365/GCA_000327365.1_Graimondii2_0	ftp://ftp.ncbi.nlm.nih.gov/genomes/all/GCF/000/327/365/GCF_000327365.1_Graimondii2_0
Coniophora puteana RWD-64-598 SS2	Eukaryota;Fungi;Basidiomycetes	RWD-64-598 SS2	SAMN02981286	PRJNA53977	GCA_000271625.1	Scaffold	42.9685	52.3		AEIT01	210	13758	2012-06-21T00:00:00Z	ftp://ftp.ncbi.nlm.nih.gov/genomes/all/GCA/000/271/625/GCA_000271625.1_Conpu1	ftp://ftp.ncbi.nlm.nih.gov/genomes/all/GCF/000/271/625/GCF_000271625.1_Conpu1
Trametes versicolor FP-101664 SS1	Eukaryota;Fungi;Basidiomycetes	FP-101664 SS1	SAMN02981287	PRJNA56097	GCA_000271585.1	Scaffold	44.794	57.3		AEJI01	283	14302	2012-06-21T00:00:00Z	ftp://ftp.ncbi.nlm.nih.gov/genomes/all/GCA/000/271/585/GCA_000271585.1_Trametes_versicolor_v1.0	ftp://ftp.ncbi.nlm.nih.gov/genomes/all/GCF/000/271/585/GCF_000271585.1_Trametes_versicolor_v1.0
Latimeria chalumnae	Eukaryota;Animals;Fishes	SAIAB 97564	SAMN00138723	PRJNA56111	GCA_000225785.1	Scaffold	2860.59	43	mitochondrion MT:NC_001804.1/	AFYH01	22819	34251	2011-09-09T00:00:00Z	ftp://ftp.ncbi.nlm.nih.gov/genomes/all/GCA/000/225/785/GCA_000225785.1_LatCha1	ftp://ftp.ncbi.nlm.nih.gov/genomes/all/GCF/000/225/785/GCF_000225785.1_LatCha1
Dictyostelium purpureum	Eukaryota;Protists;Other Protists	QSDP1	SAMN02744064	PRJNA30991	GCA_000190715.1	Scaffold	32.9672	24.5		ADID01	799	12399	2011-03-01T00:00:00Z	ftp://ftp.ncbi.nlm.nih.gov/genomes/all/GCA/000/190/715/GCA_000190715.1_v1.0	ftp://ftp.ncbi.nlm.nih.gov/genomes/all/GCF/000/190/715/GCF_000190715.1_v1.0
Mustela putorius furo	Eukaryota;Animals;Mammals	ID#1420	SAMN00149631	PRJNA59869	GCA_000215625.1	Scaffold	2410.88	41.9	mitochondrion MT:NC_020638.1/	AEYP01	7783	48107	2011-06-01T00:00:00Z	ftp://ftp.ncbi.nlm.nih.gov/genomes/all/GCA/000/215/625/GCA_000215625.1_MusPutFur1.0	ftp://ftp.ncbi.nlm.nih.gov/genomes/all/GCF/000/215/625/GCF_000215625.1_MusPutFur1.0
Fragaria vesca subsp. vesca	Eukaryota;Plants;Land Plants		SAMN00120060	PRJNA60037	GCA_000184155.1	Chromosome	214.373	38.9793	linkage group LG1:NC_020491.1/CM001053.1; linkage group LG2:NC_020492.1/CM001054.1; linkage group LG3:NC_020493.1/CM001055.1; linkage group LG4:NC_020494.1/CM001056.1; linkage group LG5:NC_020495.1/CM001057.1; linkage group LG6:NC_020496.1/CM001058.1; linkage group LG7:NC_020497.1/CM001059.1; chloroplast Pltd:NC_015206.1/	AEMH01	3048	31387	2010-12-22T00:00:00Z	ftp://ftp.ncbi.nlm.nih.gov/genomes/all/GCA/000/184/155/GCA_000184155.1_FraVesHawaii_1.0	ftp://ftp.ncbi.nlm.nih.gov/genomes/all/GCF/000/184/155/GCF_000184155.1_FraVesHawaii_1.0
Haplochromis burtoni	Eukaryota;Animals;Fishes	A. burtoni ID#24_Hofmann	SAMN00139641	PRJNA60363	GCA_000239415.1	Scaffold	831.412	41.9		AFNZ01	8001	44653	2011-12-20T00:00:00Z	ftp://ftp.ncbi.nlm.nih.gov/genomes/all/GCA/000/239/415/GCA_000239415.1_AstBur1.0	ftp://ftp.ncbi.nlm.nih.gov/genomes/all/GCF/000/239/415/GCF_000239415.1_AstBur1.0
Neolamprologus brichardi	Eukaryota;Animals;Fishes	N.brichardi 1_Salsburger	SAMN00139653	PRJNA60365	GCA_000239395.1	Scaffold	847.91	42.0001	mitochondrion MT:NC_009062.1/	AFNY01	9099	31372	2011-12-20T00:00:00Z	ftp://ftp.ncbi.nlm.nih.gov/genomes/all/GCA/000/239/395/GCA_000239395.1_NeoBri1.0	ftp://ftp.ncbi.nlm.nih.gov/genomes/all/GCF/000/239/395/GCF_000239395.1_NeoBri1.0
Pundamilia nyererei	Eukaryota;Animals;Fishes	P.nyererei 1_Seehausen	SAMN00149614	PRJNA60367	GCA_000239375.1	Scaffold	830.133	41.9		AFNX01	7236	38583	2011-12-20T00:00:00Z	ftp://ftp.ncbi.nlm.nih.gov/genomes/all/GCA/000/239/375/GCA_000239375.1_PunNye1.0	ftp://ftp.ncbi.nlm.nih.gov/genomes/all/GCF/000/239/375/GCF_000239375.1_PunNye1.0
Bombus impatiens	Eukaryota;Animals;Insects	North American commercial source	SAMN02953787	PRJNA61101	GCA_000188095.4	Scaffold	246.856	37.9		AEQM02	5460	24471	2011-01-31T00:00:00Z	ftp://ftp.ncbi.nlm.nih.gov/genomes/all/GCA/000/188/095/GCA_000188095.4_BIMP_2.2	ftp://ftp.ncbi.nlm.nih.gov/genomes/all/GCF/000/188/095/GCF_000188095.3_BIMP_2.2
Bos indicus	Eukaryota;Animals;Mammals	QUIL7308	SAMN02953802	PRJNA360096	GCA_000247795.2	Chromosome	2673.97	42.3689	chromosome 1:NC_032650.1/CM003021.1; chromosome 2:NC_032651.1/CM003022.1; chromosome 3:NC_032652.1/CM003023.1; chromosome 4:NC_032653.1/CM003024.1; chromosome 5:NC_032654.1/CM003025.1; chromosome 6:NC_032655.1/CM003026.1; chromosome 7:NC_032656.1/CM003027.1; chromosome 8:NC_032657.1/CM003028.1; chromosome 9:NC_032658.1/CM003029.1; chromosome 10:NC_032659.1/CM003030.1; chromosome 11:NC_032660.1/CM…	AGFL01	32	35992	2012-02-16T00:00:00Z	ftp://ftp.ncbi.nlm.nih.gov/genomes/all/GCA/000/247/795/GCA_000247795.2_Bos_indicus_1.0	ftp://ftp.ncbi.nlm.nih.gov/genomes/all/GCF/000/247/795/GCF_000247795.1_Bos_indicus_1.0
Vavraia culicis subsp. floridensis	Eukaryota;Fungi;Other Fungi	floridensis	SAMN02981300	PRJNA62117	GCA_000192795.1	Scaffold	6.11869	39.9		AEUG01	379	2773	2011-03-17T00:00:00Z	ftp://ftp.ncbi.nlm.nih.gov/genomes/all/GCA/000/192/795/GCA_000192795.1_Vavr_culi_floridensis_V1	ftp://ftp.ncbi.nlm.nih.gov/genomes/all/GCF/000/192/795/GCF_000192795.1_Vavr_culi_floridensis_V1
Galendromus occidentalis	Eukaryota;Animals;Other Animals		SAMN00849407	PRJNA62309	GCA_000255335.1	Scaffold	151.724	51.5955	mitochondrion MT:NC_009093.1/	AFFJ01	2211	11944	2012-03-01T00:00:00Z	ftp://ftp.ncbi.nlm.nih.gov/genomes/all/GCA/000/255/335/GCA_000255335.1_Mocc_1.0	ftp://ftp.ncbi.nlm.nih.gov/genomes/all/GCF/000/255/335/GCF_000255335.1_Mocc_1.0
Drosophila bipectinata	Eukaryota;Animals;Insects		SAMN00714473	PRJNA62313	GCA_000236285.2	Scaffold	167.264	41.6		AFFE02	5500	23478	2011-10-27T00:00:00Z	ftp://ftp.ncbi.nlm.nih.gov/genomes/all/GCA/000/236/285/GCA_000236285.2_Dbip_2.0	ftp://ftp.ncbi.nlm.nih.gov/genomes/all/GCF/000/236/285/GCF_000236285.1_Dbip_2.0
Drosophila ficusphila	Eukaryota;Animals;Insects		SAMN00715126	PRJNA62317	GCA_000220665.2	Scaffold	152.439	42		AFFG02	5754	23894	2011-07-14T00:00:00Z	ftp://ftp.ncbi.nlm.nih.gov/genomes/all/GCA/000/220/665/GCA_000220665.2_Dfic_2.0	ftp://ftp.ncbi.nlm.nih.gov/genomes/all/GCF/000/220/665/GCF_000220665.1_Dfic_2.0
Drosophila kikkawai	Eukaryota;Animals;Insects		SAMN00715127	PRJNA62319	GCA_000224215.2	Scaffold	164.293	41.4		AFFH02	5141	22347	2011-07-14T00:00:00Z	ftp://ftp.ncbi.nlm.nih.gov/genomes/all/GCA/000/224/215/GCA_000224215.2_Dkik_2.0	ftp://ftp.ncbi.nlm.nih.gov/genomes/all/GCF/000/224/215/GCF_000224215.1_Dkik_2.0
Drosophila takahashii	Eukaryota;Animals;Insects		SAMN00715130	PRJNA62321	GCA_000224235.2	Scaffold	182.107	40		AFFI02	5733	23999	2011-07-14T00:00:00Z	ftp://ftp.ncbi.nlm.nih.gov/genomes/all/GCA/000/224/235/GCA_000224235.2_Dtak_2.0	ftp://ftp.ncbi.nlm.nih.gov/genomes/all/GCF/000/224/235/GCF_000224235.1_Dtak_2.0
Strongyloides ratti	Eukaryota;Animals;Roundworms	ED321 Heterogonic	SAMEA1682816	PRJEB125	GCA_001040885.1	Chromosome	43.1502	21.5777	chromosome 1:NC_037307.1/LN609528.1; chromosome 2:NC_037308.1/LN609529.1; chromosome X:NC_037309.1/LN609530.1		135	12445	2014-09-18T00:00:00Z	ftp://ftp.ncbi.nlm.nih.gov/genomes/all/GCA/001/040/885/GCA_001040885.1_S_ratti_ED321	ftp://ftp.ncbi.nlm.nih.gov/genomes/all/GCF/001/040/885/GCF_001040885.1_S_ratti_ED321
Drosophila elegans	Eukaryota;Animals;Insects		SAMN00715014	PRJNA62315	GCA_000224195.2	Scaffold	171.268	40.3		AFFF02	5429	24259	2011-07-14T00:00:00Z	ftp://ftp.ncbi.nlm.nih.gov/genomes/all/GCA/000/224/195/GCA_000224195.2_Dele_2.0	ftp://ftp.ncbi.nlm.nih.gov/genomes/all/GCF/000/224/195/GCF_000224195.1_Dele_2.0
Drosophila biarmipes	Eukaryota;Animals;Insects		SAMN00714466	PRJNA62307	GCA_000233415.2	Scaffold	169.379	41.8		AFFD02	5523	22690	2011-10-27T00:00:00Z	ftp://ftp.ncbi.nlm.nih.gov/genomes/all/GCA/000/233/415/GCA_000233415.2_Dbia_2.0	ftp://ftp.ncbi.nlm.nih.gov/genomes/all/GCF/000/233/415/GCF_000233415.1_Dbia_2.0
Leishmania donovani	Eukaryota;Protists;Kinetoplasts	BPK282A1	SAMEA2271930	PRJEA61817	GCA_000227135.2	Chromosome	32.445	59.1146	chromosome 1:NC_018228.1/FR799588.2; chromosome 2:NC_018229.1/FR799589.2; chromosome 3:NC_018230.1/FR799590.1; chromosome 4:NC_018231.1/FR799591.2; chromosome 5:NC_018232.1/FR799592.1; chromosome 6:NC_018233.1/FR799593.1; chromosome 7:NC_018234.1/FR799594.1; chromosome 8:NC_018235.1/FR799595.2; chromosome 9:NC_018236.1/FR799596.2; chromosome 10:NC_018237.1/FR799597.2; chromosome 11:NC_018238.1/FR…		36	8014	2011-02-07T00:00:00Z	ftp://ftp.ncbi.nlm.nih.gov/genomes/all/GCA/000/227/135/GCA_000227135.2_ASM22713v2	ftp://ftp.ncbi.nlm.nih.gov/genomes/all/GCF/000/227/135/GCF_000227135.1_ASM22713v2
Acromyrmex echinatior	Eukaryota;Animals;Insects		SAMN02953789	PRJNA62733	GCA_000204515.1	Scaffold	295.945	34		AEVX01	4339	20241	2011-04-14T00:00:00Z	ftp://ftp.ncbi.nlm.nih.gov/genomes/all/GCA/000/204/515/GCA_000204515.1_Aech_3.9	ftp://ftp.ncbi.nlm.nih.gov/genomes/all/GCF/000/204/515/GCF_000204515.1_Aech_3.9
Odocoileus virginianus texanus	Eukaryota;Animals;Mammals	animal Pink-7	SAMN05363940	PRJNA384059	GCA_002102435.1	Scaffold	2380.51	41.6	mitochondrion MT:NC_015247.1/	MLBE01	17026	48221	2017-04-20T00:00:00Z	ftp://ftp.ncbi.nlm.nih.gov/genomes/all/GCA/002/102/435/GCA_002102435.1_Ovir.te_1.0	ftp://ftp.ncbi.nlm.nih.gov/genomes/all/GCF/002/102/435/GCF_002102435.1_Ovir.te_1.0
Gloeophyllum trabeum ATCC 11539	Eukaryota;Fungi;Basidiomycetes	ATCC 11539	SAMN02743873	PRJNA64553	GCA_000344685.1	Scaffold	37.1782	52.9		AFVP01	442	11755	2013-03-06T00:00:00Z	ftp://ftp.ncbi.nlm.nih.gov/genomes/all/GCA/000/344/685/GCA_000344685.1_Glotr1_1	ftp://ftp.ncbi.nlm.nih.gov/genomes/all/GCF/000/344/685/GCF_000344685.1_Glotr1_1
Neurospora tetrasperma FGSC 2508	Eukaryota;Fungi;Ascomycetes	FGSC 2508	SAMN02769628	PRJNA65273	GCA_000213175.1	Scaffold	39.1463	49.4		AFBT01	81	10380	2011-05-11T00:00:00Z	ftp://ftp.ncbi.nlm.nih.gov/genomes/all/GCA/000/213/175/GCA_000213175.1_v2.0	ftp://ftp.ncbi.nlm.nih.gov/genomes/all/GCF/000/213/175/GCF_000213175.1_v2.0
Megachile rotundata	Eukaryota;Animals;Insects		SAMN02953795	PRJNA66515	GCA_000220905.1	Scaffold	272.661	36.8		AFJA01	6266	26024	2011-07-15T00:00:00Z	ftp://ftp.ncbi.nlm.nih.gov/genomes/all/GCA/000/220/905/GCA_000220905.1_MROT_1.0	ftp://ftp.ncbi.nlm.nih.gov/genomes/all/GCF/000/220/905/GCF_000220905.1_MROT_1.0
Drosophila rhopaloa	Eukaryota;Animals;Insects		SAMN00715129	PRJNA67665	GCA_000236305.2	Scaffold	197.376	40.2		AFPP02	22819	23490	2011-10-27T00:00:00Z	ftp://ftp.ncbi.nlm.nih.gov/genomes/all/GCA/000/236/305/GCA_000236305.2_Drho_2.0	ftp://ftp.ncbi.nlm.nih.gov/genomes/all/GCF/000/236/305/GCF_000236305.1_Drho_2.0
Drosophila eugracilis	Eukaryota;Animals;Insects		SAMN00715289	PRJNA67709	GCA_000236325.2	Scaffold	156.942	40.9		AFPQ02	4946	24243	2011-10-27T00:00:00Z	ftp://ftp.ncbi.nlm.nih.gov/genomes/all/GCA/000/236/325/GCA_000236325.2_Deug_2.0	ftp://ftp.ncbi.nlm.nih.gov/genomes/all/GCF/000/236/325/GCF_000236325.1_Deug_2.0
Saimiri boliviensis boliviensis	Eukaryota;Animals;Mammals	3227	SAMN02981369	PRJNA67945	GCA_000235385.1	Scaffold	2608.59	41.1	mitochondrion MT:NC_018096.1/	AGCE01	2686	36241	2011-11-10T00:00:00Z	ftp://ftp.ncbi.nlm.nih.gov/genomes/all/GCA/000/235/385/GCA_000235385.1_SaiBol1.0	ftp://ftp.ncbi.nlm.nih.gov/genomes/all/GCF/000/235/385/GCF_000235385.1_SaiBol1.0
Heterocephalus glaber	Eukaryota;Animals;Mammals	NMR 29	SAMN00714537	PRJNA72441	GCA_000247695.1	Scaffold	2618.2	41.2	mitochondrion MT:NC_015112.1/	AHKG01	4229	60814	2012-02-15T00:00:00Z	ftp://ftp.ncbi.nlm.nih.gov/genomes/all/GCA/000/247/695/GCA_000247695.1_HetGla_female_1.0	ftp://ftp.ncbi.nlm.nih.gov/genomes/all/GCF/000/247/695/GCF_000247695.1_HetGla_female_1.0
Phoca vitulina	Eukaryota;Animals;Mammals	PV1807	SAMN10150265	PRJNA605348	GCA_004348235.1	Scaffold	2363.59	41.4	mitochondrion MT:NC_001325.1/	RXNX01	5541	45385	2019-02-11T00:00:00Z	ftp://ftp.ncbi.nlm.nih.gov/genomes/all/GCA/004/348/235/GCA_004348235.1_GSC_HSeal_1.0	ftp://ftp.ncbi.nlm.nih.gov/genomes/all/GCF/004/348/235/GCF_004348235.1_GSC_HSeal_1.0
Equus asinus	Eukaryota;Animals;Mammals	Maral har	SAMN03010633	PRJNA304024	GCA_001305755.1	Scaffold	2391.05	41.4	mitochondrion MT:NC_001788.1/	JREZ01	2167	42247	2015-10-02T00:00:00Z	ftp://ftp.ncbi.nlm.nih.gov/genomes/all/GCA/001/305/755/GCA_001305755.1_ASM130575v1	ftp://ftp.ncbi.nlm.nih.gov/genomes/all/GCF/001/305/755/GCF_001305755.1_ASM130575v1
Amblyraja radiata	Eukaryota;Animals;Fishes	CabotCenter1	SAMN09948523	PRJNA610638	GCA_010909765.1	Chromosome	2558.78	44.7139	chromosome 1:NC_045956.1/CM021366.1; chromosome 2:NC_045957.1/CM021367.1; chromosome 3:NC_045958.1/CM021368.1; chromosome 4:NC_045959.1/CM021369.1; chromosome 5:NC_045960.1/CM021370.1; chromosome 6:NC_045961.1/CM021371.1; chromosome 7:NC_045962.1/CM021372.1; chromosome 8:NC_045963.1/CM021373.1; chromosome 9:NC_045964.1/CM021374.1; chromosome 10:NC_045965.1/CM021375.1; chromosome 11:NC_045966.1/CM…	JAAGWR01	957	38895	2020-02-14T00:00:00Z	ftp://ftp.ncbi.nlm.nih.gov/genomes/all/GCA/010/909/765/GCA_010909765.1_sAmbRad1.pri	ftp://ftp.ncbi.nlm.nih.gov/genomes/all/GCF/010/909/765/GCF_010909765.1_sAmbRad1.pri
Vombatus ursinus	Eukaryota;Animals;Mammals		SAMEA4791334	PRJEB27783	GCA_900497805.2	Scaffold	3486.6	38.9	mitochondrion MT:NC_003322.1/	UNPS02	15416	42624	2018-08-29T00:00:00Z	ftp://ftp.ncbi.nlm.nih.gov/genomes/all/GCA/900/497/805/GCA_900497805.2_bare-nosed_wombat_genome_assembly	ftp://ftp.ncbi.nlm.nih.gov/genomes/all/GCF/900/497/805/GCF_900497805.2_bare-nosed_wombat_genome_assembly
Bombyx mandarina	Eukaryota;Animals;Insects	Bman2017	SAMN08782053	PRJNA522300	GCA_003987935.1	Scaffold	398.589	37.3992	mitochondrion MT:NC_003395.1/	PYSK01	3105	19224	2018-12-31T00:00:00Z	ftp://ftp.ncbi.nlm.nih.gov/genomes/all/GCA/003/987/935/GCA_003987935.1_ASM398793v1	ftp://ftp.ncbi.nlm.nih.gov/genomes/all/GCF/003/987/935/GCF_003987935.1_ASM398793v1
Eumetopias jubatus	Eukaryota;Animals;Mammals	GAN:26980396	SAMN09402722	PRJNA518921	GCA_004028035.1	Scaffold	2418.26	41.4	mitochondrion MT:NC_004030.2/	SBAQ01	7472	39926	2019-01-15T00:00:00Z	ftp://ftp.ncbi.nlm.nih.gov/genomes/all/GCA/004/028/035/GCA_004028035.1_ASM402803v1	ftp://ftp.ncbi.nlm.nih.gov/genomes/all/GCF/004/028/035/GCF_004028035.1_ASM402803v1
Salarias fasciatus	Eukaryota;Animals;Fishes		SAMEA4966329	PRJEB33184	GCA_902148845.1	Chromosome	797.507	44.423	chromosome 1:NC_043745.1/LR597436.1; chromosome 2:NC_043746.1/LR597437.1; chromosome 3:NC_043747.1/LR597438.1; chromosome 4:NC_043748.1/LR597439.1; chromosome 5:NC_043749.1/LR597440.1; chromosome 6:NC_043750.1/LR597441.1; chromosome 7:NC_043751.1/LR597442.1; chromosome 8:NC_043752.1/LR597443.1; chromosome 9:NC_043753.1/LR597444.1; chromosome 10:NC_043754.1/LR597445.1; chromosome 11:NC_043755.1/LR…	CABFVL01	203	39222	2019-06-28T00:00:00Z	ftp://ftp.ncbi.nlm.nih.gov/genomes/all/GCA/902/148/845/GCA_902148845.1_fSalaFa1.1	ftp://ftp.ncbi.nlm.nih.gov/genomes/all/GCF/902/148/845/GCF_902148845.1_fSalaFa1.1
Chanos chanos	Eukaryota;Animals;Fishes		SAMEA5159473	PRJEB33882	GCA_902362185.1	Chromosome	656.929	41.5793	chromosome 1:NC_044495.1/LR697106.1; chromosome 2:NC_044496.1/LR697107.1; chromosome 3:NC_044497.1/LR697108.1; chromosome 4:NC_044498.1/LR697109.1; chromosome 5:NC_044499.1/LR697110.1; chromosome 6:NC_044500.1/LR697111.1; chromosome 7:NC_044501.1/LR697112.1; chromosome 8:NC_044502.1/LR697113.1; chromosome 9:NC_044503.1/LR697114.1; chromosome 10:NC_044504.1/LR697115.1; chromosome 11:NC_044505.1/LR…	CABIVN01	31	29908	2019-08-09T00:00:00Z	ftp://ftp.ncbi.nlm.nih.gov/genomes/all/GCA/902/362/185/GCA_902362185.1_fChaCha1.1	ftp://ftp.ncbi.nlm.nih.gov/genomes/all/GCF/902/362/185/GCF_902362185.1_fChaCha1.1
Erpetoichthys calabaricus	Eukaryota;Animals;Fishes		SAMEA104026374	PRJEB31579	GCA_900747795.2	Chromosome	3811.04	40.1003	chromosome 1:NC_041394.1/LR536432.1; chromosome 2:NC_041395.1/LR536433.1; chromosome 3:NC_041396.1/LR536434.1; chromosome 4:NC_041397.1/LR536435.1; chromosome 5:NC_041398.1/LR536436.1; chromosome 6:NC_041399.1/LR536437.1; chromosome 7:NC_041400.1/LR536438.1; chromosome 8:NC_041401.1/LR536439.1; chromosome 9:NC_041402.1/LR536440.1; chromosome 10:NC_041403.1/LR536441.1; chromosome 11:NC_041404.1/LR…	CAADRL01	1885	35684	2019-03-17T00:00:00Z	ftp://ftp.ncbi.nlm.nih.gov/genomes/all/GCA/900/747/795/GCA_900747795.2_fErpCal1.1	ftp://ftp.ncbi.nlm.nih.gov/genomes/all/GCF/900/747/795/GCF_900747795.1_fErpCal1.1
Monodon monoceros	Eukaryota;Animals;Mammals	NGI	SAMN10872456	PRJNA542700	GCA_005190385.2	Scaffold	2355.57	41.3	mitochondrion MT:CM016494.1	SIHG01	6972	45047	2019-05-06T00:00:00Z	ftp://ftp.ncbi.nlm.nih.gov/genomes/all/GCA/005/190/385/GCA_005190385.2_NGI_Narwhal_1	ftp://ftp.ncbi.nlm.nih.gov/genomes/all/GCF/005/190/385/GCF_005190385.1_NGI_Narwhal_1
Spinacia oleracea	Eukaryota;Plants;Land Plants		SAMN05242642	PRJNA396054	GCA_002007265.1	Scaffold	869.946	38.3997	plastid Pltd:NC_002202.1/	LZYP01	78263	32794	2017-02-27T00:00:00Z	ftp://ftp.ncbi.nlm.nih.gov/genomes/all/GCA/002/007/265/GCA_002007265.1_ASM200726v1	ftp://ftp.ncbi.nlm.nih.gov/genomes/all/GCF/002/007/265/GCF_002007265.1_ASM200726v1
Pogona vitticeps	Eukaryota;Animals;Reptiles		SAMEA2300447	PRJEB5206	GCA_900067755.1	Scaffold	1716.68	42.1		CEMB01	13749	38712	2015-10-02T00:00:00Z	ftp://ftp.ncbi.nlm.nih.gov/genomes/all/GCA/900/067/755/GCA_900067755.1_pvi1.1	ftp://ftp.ncbi.nlm.nih.gov/genomes/all/GCF/900/067/755/GCF_900067755.1_pvi1.1
Gavia stellata	Eukaryota;Animals;Birds	BGI_N328	SAMN02324832	PRJNA261843	GCA_000690875.1	Scaffold	1129.69	41.1001	mitochondrion MT:NC_007007.1/	JJRM01	61831	15697	2014-05-03T00:00:00Z	ftp://ftp.ncbi.nlm.nih.gov/genomes/all/GCA/000/690/875/GCA_000690875.1_ASM69087v1	ftp://ftp.ncbi.nlm.nih.gov/genomes/all/GCF/000/690/875/GCF_000690875.1_ASM69087v1
Rhinatrema bivittatum	Eukaryota;Animals;Amphibians		SAMEA104387956	PRJEB32111	GCA_901001135.1	Chromosome	5319.24	44.4385	chromosome 1:NC_042615.1/LR584387.1; chromosome 2:NC_042616.1/LR584388.1; chromosome 3:NC_042617.1/LR584389.1; chromosome 4:NC_042618.1/LR584390.1; chromosome 5:NC_042619.1/LR584391.1; chromosome 6:NC_042620.1/LR584392.1; chromosome 7:NC_042621.1/LR584393.1; chromosome 8:NC_042622.1/LR584394.1; chromosome 9:NC_042623.1/LR584395.1; chromosome 10:NC_042624.1/LR584396.1; chromosome 11:NC_042625.1/LR…	CAAJIB01	1330	49282	2019-04-12T00:00:00Z	ftp://ftp.ncbi.nlm.nih.gov/genomes/all/GCA/901/001/135/GCA_901001135.1_aRhiBiv1.1	ftp://ftp.ncbi.nlm.nih.gov/genomes/all/GCF/901/001/135/GCF_901001135.1_aRhiBiv1.1
Scleropages formosus	Eukaryota;Animals;Fishes		SAMEA4872123	PRJEB31995	GCA_900964775.1	Chromosome	784.563	44.1613	chromosome 1:NC_041806.1/LR584066.1; chromosome 2:NC_041807.1/LR584067.1; chromosome 3:NC_041808.1/LR584068.1; chromosome 4:NC_041809.1/LR584069.1; chromosome 5:NC_041810.1/LR584070.1; chromosome 6:NC_041811.1/LR584071.1; chromosome 7:NC_041812.1/LR584072.1; chromosome 8:NC_041813.1/LR584073.1; chromosome 9:NC_041814.1/LR584074.1; chromosome 10:NC_041815.1/LR584075.1; chromosome 11:NC_041816.1/LR…	CAAHFQ01	72	47753	2019-04-09T00:00:00Z	ftp://ftp.ncbi.nlm.nih.gov/genomes/all/GCA/900/964/775/GCA_900964775.1_fSclFor1.1	ftp://ftp.ncbi.nlm.nih.gov/genomes/all/GCF/900/964/775/GCF_900964775.1_fSclFor1.1
Rousettus aegyptiacus	Eukaryota;Animals;Mammals	1219	SAMN04287759	PRJNA309421	GCA_001466805.2	Scaffold	1910.25	40	mitochondrion MT:NC_007393.1/	LOCP02	2490	48803	2015-12-15T00:00:00Z	ftp://ftp.ncbi.nlm.nih.gov/genomes/all/GCA/001/466/805/GCA_001466805.2_Raegyp2.0	ftp://ftp.ncbi.nlm.nih.gov/genomes/all/GCF/001/466/805/GCF_001466805.2_Raegyp2.0
Nipponia nippon	Eukaryota;Animals;Birds	BGI_Y956	SAMN02596464	PRJNA253829	GCA_000708225.1	Scaffold	1223.86	42.0001	mitochondrion MT:NC_008132.1/	JMFH01	59555	17089	2014-05-09T00:00:00Z	ftp://ftp.ncbi.nlm.nih.gov/genomes/all/GCA/000/708/225/GCA_000708225.1_ASM70822v1	ftp://ftp.ncbi.nlm.nih.gov/genomes/all/GCF/000/708/225/GCF_000708225.1_ASM70822v1
Rhinopithecus roxellana	Eukaryota;Animals;Mammals	Shanxi Qingling	SAMN11039125	PRJNA565017	GCA_007565055.1	Chromosome	3038.48	40.9082	chromosome 1:NC_044549.1/CM017351.1; chromosome 2:NC_044550.1/CM017352.1; chromosome 3:NC_044551.1/CM017353.1; chromosome 4:NC_044552.1/CM017354.1; chromosome 5:NC_044553.1/CM017355.1; chromosome 6:NC_044554.1/CM017356.1; chromosome 7:NC_044555.1/CM017357.1; chromosome 8:NC_044556.1/CM017358.1; chromosome 9:NC_044557.1/CM017359.1; chromosome 10:NC_044558.1/CM017360.1; chromosome 11:NC_044559.1/CM…	VMRL01	3257	53702	2019-07-26T00:00:00Z	ftp://ftp.ncbi.nlm.nih.gov/genomes/all/GCA/007/565/055/GCA_007565055.1_ASM756505v1	ftp://ftp.ncbi.nlm.nih.gov/genomes/all/GCF/007/565/055/GCF_007565055.1_ASM756505v1
Vulpes vulpes	Eukaryota;Animals;Mammals	TameXAggressive cross	SAMN06553695	PRJNA482864	GCA_003160815.1	Scaffold	2421.57	41.3	mitochondrion MT:NC_008434.1/	NBDQ01	82424	37915	2018-05-25T00:00:00Z	ftp://ftp.ncbi.nlm.nih.gov/genomes/all/GCA/003/160/815/GCA_003160815.1_VulVul2.2	ftp://ftp.ncbi.nlm.nih.gov/genomes/all/GCF/003/160/815/GCF_003160815.1_VulVul2.2
Mirounga leonina	Eukaryota;Animals;Mammals	KUSES-001	SAMN13282320	PRJNA638103	GCA_011800145.1	Scaffold	2417.32	41.2	mitochondrion:NC_008422.1/	JAAMPH01	1115	19746	2020-03-31T00:00:00Z	ftp://ftp.ncbi.nlm.nih.gov/genomes/all/GCA/011/800/145/GCA_011800145.1_KU_Mleo_1.0	ftp://ftp.ncbi.nlm.nih.gov/genomes/all/GCF/011/800/145/GCF_011800145.1_KU_Mleo_1.0
Neomonachus schauinslandi	Eukaryota;Animals;Mammals		SAMN06841387	PRJNA392091	GCA_002201575.1	Scaffold	2400.93	41.6	mitochondrion MT:NC_008421.1/	NINY01	7873	28381	2017-06-20T00:00:00Z	ftp://ftp.ncbi.nlm.nih.gov/genomes/all/GCA/002/201/575/GCA_002201575.1_ASM220157v1	ftp://ftp.ncbi.nlm.nih.gov/genomes/all/GCF/002/201/575/GCF_002201575.1_ASM220157v1
Callorhinus ursinus	Eukaryota;Animals;Mammals	GAN/ISIS: 27379988/994484	SAMN09379881	PRJNA481736	GCA_003265705.1	Scaffold	2706.87	41.6	mitochondrion MT:NC_008415.3/	QLOG01	14230	46164	2018-06-26T00:00:00Z	ftp://ftp.ncbi.nlm.nih.gov/genomes/all/GCA/003/265/705/GCA_003265705.1_ASM326570v1	ftp://ftp.ncbi.nlm.nih.gov/genomes/all/GCF/003/265/705/GCF_003265705.1_ASM326570v1
Acanthaster planci	Eukaryota;Animals;Other Animals		SAMD00054104	PRJDB3175	GCA_001949145.1	Scaffold	383.86	41.5001	mitochondrion MT:NC_007788.1/	BDGF01	1766	33214	2016-12-17T00:00:00Z	ftp://ftp.ncbi.nlm.nih.gov/genomes/all/GCA/001/949/145/GCA_001949145.1_OKI-Apl_1.0	ftp://ftp.ncbi.nlm.nih.gov/genomes/all/GCF/001/949/145/GCF_001949145.1_OKI-Apl_1.0
Denticeps clupeoides	Eukaryota;Animals;Fishes		SAMEA104129917	PRJEB31545	GCA_900700375.1	Chromosome	567.401	43.744	chromosome 1:NC_041707.1/LR535813.1; chromosome 2:NC_041708.1/LR535814.1; chromosome 3:NC_041709.1/LR535815.1; chromosome 4:NC_041710.1/LR535816.1; chromosome 5:NC_041711.1/LR535817.1; chromosome 6:NC_041712.1/LR535818.1; chromosome 7:NC_041713.1/LR535819.1; chromosome 8:NC_041714.1/LR535820.1; chromosome 9:NC_041715.1/LR535821.1; chromosome 10:NC_041716.1/LR535822.1; chromosome 11:NC_041717.1/LR…	CAADHS01	460	50058	2019-03-14T00:00:00Z	ftp://ftp.ncbi.nlm.nih.gov/genomes/all/GCA/900/700/375/GCA_900700375.1_fDenClu1.1	ftp://ftp.ncbi.nlm.nih.gov/genomes/all/GCF/900/700/375/GCF_900700375.1_fDenClu1.1
Amphiprion ocellaris	Eukaryota;Animals;Fishes	DU_AmpOce	SAMN07982614	PRJNA421964	GCA_002776465.1	Scaffold	880.721	39.5001	mitochondrion MT:NC_009065.1/	NXFZ01	6405	39151	2017-11-16T00:00:00Z	ftp://ftp.ncbi.nlm.nih.gov/genomes/all/GCA/002/776/465/GCA_002776465.1_AmpOce1.0	ftp://ftp.ncbi.nlm.nih.gov/genomes/all/GCF/002/776/465/GCF_002776465.1_AmpOce1.0
Enhydra lutris kenyoni	Eukaryota;Animals;Mammals	GAN:26980312	SAMN07211055	PRJNA407952	GCA_002288905.2	Scaffold	2455.28	41.6	mitochondrion MT:NC_009692.1/	NSES01	6771	36603	2017-09-11T00:00:00Z	ftp://ftp.ncbi.nlm.nih.gov/genomes/all/GCA/002/288/905/GCA_002288905.2_ASM228890v2	ftp://ftp.ncbi.nlm.nih.gov/genomes/all/GCF/002/288/905/GCF_002288905.1_ASM228890v2
Panthera pardus	Eukaryota;Animals;Mammals	Maewha	SAMN04347630	PRJNA355165	GCA_001857705.1	Scaffold	2578.02	41.9	mitochondrion MT:NC_010641.1/	LQGZ01	50377	57954	2016-08-24T00:00:00Z	ftp://ftp.ncbi.nlm.nih.gov/genomes/all/GCA/001/857/705/GCA_001857705.1_PanPar1.0	ftp://ftp.ncbi.nlm.nih.gov/genomes/all/GCF/001/857/705/GCF_001857705.1_PanPar1.0
Podarcis muralis	Eukaryota;Animals;Reptiles		SAMN10820182	PRJNA529705	GCA_004329235.1	Chromosome	1511.02	44.2081	chromosome 1:NC_041312.1/CM014743.1; chromosome 2:NC_041313.1/CM014744.1; chromosome 3:NC_041314.1/CM014745.1; chromosome 4:NC_041315.1/CM014746.1; chromosome 5:NC_041316.1/CM014747.1; chromosome 6:NC_041317.1/CM014748.1; chromosome 7:NC_041318.1/CM014749.1; chromosome 8:NC_041319.1/CM014750.1; chromosome 9:NC_041320.1/CM014751.1; chromosome 10:NC_041321.1/CM014752.1; chromosome 11:NC_041322.1/CM…	SIRZ01	2161	50554	2019-03-06T00:00:00Z	ftp://ftp.ncbi.nlm.nih.gov/genomes/all/GCA/004/329/235/GCA_004329235.1_PodMur_1.0	ftp://ftp.ncbi.nlm.nih.gov/genomes/all/GCF/004/329/235/GCF_004329235.1_PodMur_1.0
Epinephelus lanceolatus	Eukaryota;Animals;Fishes	Andai001	SAMN10786578	PRJNA625542	GCA_005281545.1	Chromosome	1087.42	41.5627	chromosome 1:NC_046991.1/CM016520.1; chromosome 2:NC_046992.1/CM016521.1; chromosome 3:NC_046993.1/CM016522.1; chromosome 4:NC_046994.1/CM016523.1; chromosome 5:NC_046995.1/CM016524.1; chromosome 6:NC_046996.1/CM016525.1; chromosome 7:NC_046997.1/CM016526.1; chromosome 8:NC_046998.1/CM016527.1; chromosome 9:NC_046999.1/CM016528.1; chromosome 10:NC_047000.1/CM016529.1; chromosome 11:NC_047001.1/CM…	SZWH01	4201	42970	2019-05-13T00:00:00Z	ftp://ftp.ncbi.nlm.nih.gov/genomes/all/GCA/005/281/545/GCA_005281545.1_ASM528154v1	ftp://ftp.ncbi.nlm.nih.gov/genomes/all/GCF/005/281/545/GCF_005281545.1_ASM528154v1
Dermatophagoides pteronyssinus	Eukaryota;Animals;Other Animals	airmid	SAMN06062376	PRJNA509265	GCA_001901225.2	Scaffold	70.7782	31.4992	mitochondrion MT:NC_012218.1/	MQNO02	1323	12837	2016-12-12T00:00:00Z	ftp://ftp.ncbi.nlm.nih.gov/genomes/all/GCA/001/901/225/GCA_001901225.2_ASM190122v2	ftp://ftp.ncbi.nlm.nih.gov/genomes/all/GCF/001/901/225/GCF_001901225.1_ASM190122v2
Bison bison bison	Eukaryota;Animals;Mammals	TAMUID 2011002044	SAMN02947321	PRJNA266339	GCA_000754665.1	Scaffold	2828.03	42.2	mitochondrion MT:NC_012346.1/	JPYT01	128431	35554	2014-09-15T00:00:00Z	ftp://ftp.ncbi.nlm.nih.gov/genomes/all/GCA/000/754/665/GCA_000754665.1_Bison_UMD1.0	ftp://ftp.ncbi.nlm.nih.gov/genomes/all/GCF/000/754/665/GCF_000754665.1_Bison_UMD1.0
Arthroderma uncinatum	Eukaryota;Fungi;Ascomycetes	CBS 119779	SAMN13175249	PRJNA625764	GCA_011692745.1	Contig	23.5633	48.7		JAACJD01	5	7016	2020-03-24T00:00:00Z	ftp://ftp.ncbi.nlm.nih.gov/genomes/all/GCA/011/692/745/GCA_011692745.1_ASM1169274v1	ftp://ftp.ncbi.nlm.nih.gov/genomes/all/GCF/011/692/745/GCF_011692745.1_ASM1169274v1
Sinocyclocheilus grahami	Eukaryota;Animals;Fishes	Dianchi	SAMN03320097	PRJNA316320	GCA_001515645.1	Scaffold	1750.29	38.7	mitochondrion MT:NC_013189.1/	LCYQ01	31277	67410	2015-12-16T00:00:00Z	ftp://ftp.ncbi.nlm.nih.gov/genomes/all/GCA/001/515/645/GCA_001515645.1_SAMN03320097.WGS_v1.1	ftp://ftp.ncbi.nlm.nih.gov/genomes/all/GCF/001/515/645/GCF_001515645.1_SAMN03320097.WGS_v1.1
Dendronephthya gigantea	Eukaryota;Animals;Other Animals	DGI-Jeju-01	SAMN10516674	PRJNA529494	GCA_004324835.1	Contig	286.151	36.8	mitochondrion MT:NC_013573.1/	RSEI01	1321	28741	2019-03-04T00:00:00Z	ftp://ftp.ncbi.nlm.nih.gov/genomes/all/GCA/004/324/835/GCA_004324835.1_DenGig_1.0	ftp://ftp.ncbi.nlm.nih.gov/genomes/all/GCF/004/324/835/GCF_004324835.1_DenGig_1.0
Oreochromis aureus	Eukaryota;Animals;Fishes	CB-2016	SAMN11513266	PRJNA589854	GCA_005870065.1	Scaffold	918.954	41.4001	mitochondrion MT:NC_013750.1/	VASH01	12952	34775	2019-05-28T00:00:00Z	ftp://ftp.ncbi.nlm.nih.gov/genomes/all/GCA/005/870/065/GCA_005870065.1_ASM587006v1	ftp://ftp.ncbi.nlm.nih.gov/genomes/all/GCF/005/870/065/GCF_005870065.1_ASM587006v1
Candida viswanathii	Eukaryota;Fungi;Ascomycetes	ATCC 20962	SAMN08818848	PRJNA495495	GCA_003327735.1	Contig	24.1704	44.7		QLNQ01	30	10841	2018-07-18T00:00:00Z	ftp://ftp.ncbi.nlm.nih.gov/genomes/all/GCA/003/327/735/GCA_003327735.1_ASM332773v1	ftp://ftp.ncbi.nlm.nih.gov/genomes/all/GCF/003/327/735/GCF_003327735.1_ASM332773v1
Castor canadensis	Eukaryota;Animals;Mammals	Ward	SAMN06187566	PRJNA371604	GCA_001984765.1	Scaffold	2518.31	39.7		MTKA01	21157	37422	2017-02-04T00:00:00Z	ftp://ftp.ncbi.nlm.nih.gov/genomes/all/GCA/001/984/765/GCA_001984765.1_C.can_genome_v1.0	ftp://ftp.ncbi.nlm.nih.gov/genomes/all/GCF/001/984/765/GCF_001984765.1_C.can_genome_v1.0
Rhinopithecus bieti	Eukaryota;Animals;Mammals	Rb0	SAMN02786331	PRJNA339282	GCA_001698545.1	Scaffold	2977.07	41.5	mitochondrion MT:NC_015486.1/	MCGX01	105032	49595	2016-08-03T00:00:00Z	ftp://ftp.ncbi.nlm.nih.gov/genomes/all/GCA/001/698/545/GCA_001698545.1_ASM169854v1	ftp://ftp.ncbi.nlm.nih.gov/genomes/all/GCF/001/698/545/GCF_001698545.1_ASM169854v1
Phasianus colchicus	Eukaryota;Animals;Birds	SZU-A5-319	SAMN08888240	PRJNA589599	GCA_004143745.1	Scaffold	1017.52	41.3	mitochondrion MT:NC_015526.1/	QCWP01	39678	29007	2019-02-06T00:00:00Z	ftp://ftp.ncbi.nlm.nih.gov/genomes/all/GCA/004/143/745/GCA_004143745.1_ASM414374v1	ftp://ftp.ncbi.nlm.nih.gov/genomes/all/GCF/004/143/745/GCF_004143745.1_ASM414374v1
Pygocentrus nattereri	Eukaryota;Animals;Fishes	Pna-1	SAMN04522165	PRJNA331139	GCA_001682695.1	Scaffold	1285.35	40.6001	mitochondrion MT:NC_015840.1/	MAUM01	283518	44364	2016-07-08T00:00:00Z	ftp://ftp.ncbi.nlm.nih.gov/genomes/all/GCA/001/682/695/GCA_001682695.1_Pygocentrus_nattereri-1.0.2	ftp://ftp.ncbi.nlm.nih.gov/genomes/all/GCF/001/682/695/GCF_001682695.1_Pygocentrus_nattereri-1.0.2
Chinchilla lanigera	Eukaryota;Animals;Mammals	Chin_1	SAMN00632093	PRJNA68239	GCA_000276665.1	Scaffold	2390.87	41.4	mitochondrion MT:NC_021386.1/	AGCD01	2839	45449	2012-07-06T00:00:00Z	ftp://ftp.ncbi.nlm.nih.gov/genomes/all/GCA/000/276/665/GCA_000276665.1_ChiLan1.0	ftp://ftp.ncbi.nlm.nih.gov/genomes/all/GCF/000/276/665/GCF_000276665.1_ChiLan1.0
Leptonychotes weddellii	Eukaryota;Animals;Mammals	WS11-02	SAMN00672463	PRJNA232772	GCA_000349705.1	Scaffold	3156.9	43.8	mitochondrion MT:NC_008424.1/	APMU01	16711	40286	2013-03-28T00:00:00Z	ftp://ftp.ncbi.nlm.nih.gov/genomes/all/GCA/000/349/705/GCA_000349705.1_LepWed1.0	ftp://ftp.ncbi.nlm.nih.gov/genomes/all/GCF/000/349/705/GCF_000349705.1_LepWed1.0
Pieris rapae	Eukaryota;Animals;Insects		SAMN04866668	PRJNA397594	GCA_001856805.1	Scaffold	245.886	32.9992	mitochondrion MT:NC_015895.1/	LWME01	7349	18979	2016-10-16T00:00:00Z	ftp://ftp.ncbi.nlm.nih.gov/genomes/all/GCA/001/856/805/GCA_001856805.1_P_rapae_3842_assembly_v2	ftp://ftp.ncbi.nlm.nih.gov/genomes/all/GCF/001/856/805/GCF_001856805.1_P_rapae_3842_assembly_v2
Lepisosteus oculatus	Eukaryota;Animals;Fishes	Spotted Gar 1	SAMN00706774	PRJNA68247	GCA_000242695.1	Chromosome	945.878	40.4083	linkage group LG1:NC_023179.1/CM001404.1; linkage group LG2:NC_023180.1/CM001405.1; linkage group LG3:NC_023181.1/CM001406.1; linkage group LG4:NC_023182.1/CM001407.1; linkage group LG5:NC_023183.1/CM001408.1; linkage group LG6:NC_023184.1/CM001409.1; linkage group LG7:NC_023185.1/CM001410.1; linkage group LG8:NC_023186.1/CM001411.1; linkage group LG9:NC_023187.1/CM001412.1; linkage group LG10:NC…	AHAT01	2106	41647	2011-12-16T00:00:00Z	ftp://ftp.ncbi.nlm.nih.gov/genomes/all/GCA/000/242/695/GCA_000242695.1_LepOcu1	ftp://ftp.ncbi.nlm.nih.gov/genomes/all/GCF/000/242/695/GCF_000242695.1_LepOcu1
Acropora digitifera	Eukaryota;Animals;Other Animals		SAMD00004206	PRJDA67425	GCA_000222465.2	Scaffold	447.497	40.4999	mitochondrion MT:NC_022830.1/	BACK02	2421	33878	2011-07-28T00:00:00Z	ftp://ftp.ncbi.nlm.nih.gov/genomes/all/GCA/000/222/465/GCA_000222465.2_Adig_1.1	ftp://ftp.ncbi.nlm.nih.gov/genomes/all/GCF/000/222/465/GCF_000222465.1_Adig_1.1
Arthrobotrys oligospora ATCC 24927	Eukaryota;Fungi;Ascomycetes	ATCC 24927	SAMN02981262	PRJNA41495	GCA_000225545.1	Scaffold	40.0728	44.5		ADOT01	215	11479	2011-09-07T00:00:00Z	ftp://ftp.ncbi.nlm.nih.gov/genomes/all/GCA/000/225/545/GCA_000225545.1_AOL24927_1.0	ftp://ftp.ncbi.nlm.nih.gov/genomes/all/GCF/000/225/545/GCF_000225545.1_AOL24927_1.0
Cordyceps militaris CM01	Eukaryota;Fungi;Ascomycetes	CM01	SAMN02981304	PRJNA41129	GCA_000225605.1	Scaffold	32.2686	51.4		AEVU01	32	9651	2011-09-09T00:00:00Z	ftp://ftp.ncbi.nlm.nih.gov/genomes/all/GCA/000/225/605/GCA_000225605.1_CmilitarisCM01_v01	ftp://ftp.ncbi.nlm.nih.gov/genomes/all/GCF/000/225/605/GCF_000225605.1_CmilitarisCM01_v01
Thermothelomyces thermophilus ATCC 42464	Eukaryota;Fungi;Ascomycetes	ATCC 42464	SAMN00739435	PRJNA32775	GCA_000226095.1	Complete	38.7442	51.4491	chromosome 1:NC_016472.1/CP003002.1; chromosome 2:NC_016473.1/CP003003.1; chromosome 3:NC_016474.1/CP003004.1; chromosome 4:NC_016475.1/CP003005.1; chromosome 5:NC_016476.1/CP003006.1; chromosome 6:NC_016477.1/CP003007.1; chromosome 7:NC_016478.1/CP003008.1		7	9097	2011-09-16T00:00:00Z	ftp://ftp.ncbi.nlm.nih.gov/genomes/all/GCA/000/226/095/GCA_000226095.1_ASM22609v1	ftp://ftp.ncbi.nlm.nih.gov/genomes/all/GCF/000/226/095/GCF_000226095.1_ASM22609v1
Cucumis melo	Eukaryota;Plants;Land Plants		SAMEA2272451	PRJEB68	GCA_000313045.1	Scaffold	374.928	34.9008	chloroplast Pltd:NC_015983.1/	CAJI01	31464	29798	2012-06-29T00:00:00Z	ftp://ftp.ncbi.nlm.nih.gov/genomes/all/GCA/000/313/045/GCA_000313045.1_ASM31304v1	ftp://ftp.ncbi.nlm.nih.gov/genomes/all/GCF/000/313/045/GCF_000313045.1_ASM31304v1
Citrus sinensis	Eukaryota;Plants;Land Plants		SAMN02981414	PRJNA225998	GCA_000317415.1	Chromosome	327.83	35.3314	chromosome 1:NC_023046.1/CM001701.1; chromosome 2:NC_023047.1/CM001702.1; chromosome 3:NC_023048.1/CM001703.1; chromosome 4:NC_023049.1/CM001704.1; chromosome 5:NC_023050.1/CM001705.1; chromosome 6:NC_023051.1/CM001706.1; chromosome 7:NC_023052.1/CM001707.1; chromosome 8:NC_023053.1/CM001708.1; chromosome 9:NC_023054.1/CM001709.1; chloroplast Pltd:NC_008334.1/	AJPS01	4995	39056	2012-09-18T00:00:00Z	ftp://ftp.ncbi.nlm.nih.gov/genomes/all/GCA/000/317/415/GCA_000317415.1_Csi_valencia_1.0	ftp://ftp.ncbi.nlm.nih.gov/genomes/all/GCF/000/317/415/GCF_000317415.1_Csi_valencia_1.0
Gossypium hirsutum	Eukaryota;Plants;Land Plants		SAMN03342414	PRJNA320881	GCA_000987745.1	Chromosome	2189.14	34.9006	chromosome 1:NC_030074.1/CM003250.1; chromosome 2:NC_030075.1/CM003251.1; chromosome 3:NC_030076.1/CM003252.1; chromosome 4:NC_030077.1/CM003253.1; chromosome 5:NC_030078.1/CM003254.1; chromosome 6:NC_030079.1/CM003255.1; chromosome 7:NC_030080.1/CM003256.1; chromosome 8:NC_030081.1/CM003257.1; chromosome 9:NC_030082.1/CM003258.1; chromosome 10:NC_030083.1/CM003259.1; chromosome 11:NC_030084.1/CM…	LBLM01	9148	90927	2015-04-29T00:00:00Z	ftp://ftp.ncbi.nlm.nih.gov/genomes/all/GCA/000/987/745/GCA_000987745.1_ASM98774v1	ftp://ftp.ncbi.nlm.nih.gov/genomes/all/GCF/000/987/745/GCF_000987745.1_ASM98774v1
Schistosoma haematobium	Eukaryota;Animals;Flatworms		SAMN00794683	PRJNA273970	GCA_000699445.1	Scaffold	375.894	35.1		AMPZ01	29834	11140	2014-06-09T00:00:00Z	ftp://ftp.ncbi.nlm.nih.gov/genomes/all/GCA/000/699/445/GCA_000699445.1_SchHae_1.0	ftp://ftp.ncbi.nlm.nih.gov/genomes/all/GCF/000/699/445/GCF_000699445.1_SchHae_1.0
Echinococcus granulosus	Eukaryota;Animals;Flatworms		SAMN01914755	PRJNA182977	GCA_000524195.1	Scaffold	110.838	41.8		APAU02	957	11319	2013-07-23T00:00:00Z	ftp://ftp.ncbi.nlm.nih.gov/genomes/all/GCA/000/524/195/GCA_000524195.1_ASM52419v1	ftp://ftp.ncbi.nlm.nih.gov/genomes/all/GCF/000/524/195/GCF_000524195.1_ASM52419v1
Penaeus vannamei	Eukaryota;Animals;Other Animals		SAMN08721527	PRJNA508983	GCA_003789085.1	Scaffold	1663.58	37.1	mitochondrion MT:NC_009626.1/	QCYY01	4683	33273	2018-11-16T00:00:00Z	ftp://ftp.ncbi.nlm.nih.gov/genomes/all/GCA/003/789/085/GCA_003789085.1_ASM378908v1	ftp://ftp.ncbi.nlm.nih.gov/genomes/all/GCF/003/789/085/GCF_003789085.1_ASM378908v1
Olea europaea var. sylvestris	Eukaryota;Plants;Land Plants		SAMN05943011	PRJNA417827	GCA_002742605.1	Chromosome	1141.15	36.7747	chromosome 1:NC_036237.1/CM008515.1; chromosome 2:NC_036238.1/CM008516.1; chromosome 3:NC_036239.1/CM008517.1; chromosome 4:NC_036240.1/CM008518.1; chromosome 5:NC_036241.1/CM008519.1; chromosome 6:NC_036242.1/CM008520.1; chromosome 7:NC_036243.1/CM008521.1; chromosome 8:NC_036244.1/CM008522.1; chromosome 9:NC_036245.1/CM008523.1; chromosome 10:NC_036246.1/CM008524.1; chromosome 11:NC_036247.1/CM…	MSRW01	41226	58334	2017-11-01T00:00:00Z	ftp://ftp.ncbi.nlm.nih.gov/genomes/all/GCA/002/742/605/GCA_002742605.1_O_europaea_v1	ftp://ftp.ncbi.nlm.nih.gov/genomes/all/GCF/002/742/605/GCF_002742605.1_O_europaea_v1
Pan paniscus	Eukaryota;Animals;Mammals	Mhudiblu (Carbone #601152)	SAMN11123633	PRJNA633582	GCA_013052645.1	Chromosome	3051.9	40.7006	chromosome 1:CM023027.1; chromosome 2A:CM023028.1; chromosome 2B:CM023029.1; chromosome 3:CM023030.1; chromosome 4:CM023031.1; chromosome 5:CM023032.1; chromosome 6:CM023033.1; chromosome 7:CM023034.1; chromosome 8:CM023035.1; chromosome 9:CM023036.1; chromosome 10:CM023037.1; chromosome 11:CM023038.1; chromosome 12:CM023039.1; chromosome 13:CM023040.1; chromosome 14:CM023041.1; chromosome 15:CM0…	SSBP01	4357	0	2020-05-11T00:00:00Z	ftp://ftp.ncbi.nlm.nih.gov/genomes/all/GCA/013/052/645/GCA_013052645.1_Mhudiblu_PPA_v0	ftp://ftp.ncbi.nlm.nih.gov/genomes/all/GCF/013/052/645/GCF_013052645.1_Mhudiblu_PPA_v0
Capra hircus	Eukaryota;Animals;Mammals		SAMN03863711	PRJNA340281	GCA_001704415.1	Chromosome	2922.81	43.1505	chromosome 1:NC_030808.1/CM004562.1; chromosome 2:NC_030809.1/CM004563.1; chromosome 3:NC_030810.1/CM004564.1; chromosome 4:NC_030811.1/CM004565.1; chromosome 5:NC_030812.1/CM004566.1; chromosome 6:NC_030813.1/CM004567.1; chromosome 7:NC_030814.1/CM004568.1; chromosome 8:NC_030815.1/CM004569.1; chromosome 9:NC_030816.1/CM004570.1; chromosome 10:NC_030817.1/CM004571.1; chromosome 11:NC_030818.1/CM…	LWLT01	29907	42687	2016-08-12T00:00:00Z	ftp://ftp.ncbi.nlm.nih.gov/genomes/all/GCA/001/704/415/GCA_001704415.1_ARS1	ftp://ftp.ncbi.nlm.nih.gov/genomes/all/GCF/001/704/415/GCF_001704415.1_ARS1
Camelus dromedarius	Eukaryota;Animals;Mammals	Drom800	SAMN03252735	PRJNA565028	GCA_000803125.3	Chromosome	2169.36	41.5758	chromosome 1:NC_044511.1/CM016627.2; chromosome 2:NC_044512.1/CM016628.2; chromosome 3:NC_044513.1/CM016629.2; chromosome 4:NC_044514.1/CM016630.2; chromosome 5:NC_044515.1/CM016631.2; chromosome 6:NC_044516.1/CM016632.2; chromosome 7:NC_044517.1/CM016633.2; chromosome 8:NC_044518.1/CM016634.2; chromosome 9:NC_044519.1/CM016635.2; chromosome 10:NC_044520.1/CM016636.2; chromosome 11:NC_044521.1/CM…	JWIN03	21070	51736	2014-12-17T00:00:00Z	ftp://ftp.ncbi.nlm.nih.gov/genomes/all/GCA/000/803/125/GCA_000803125.3_CamDro3	ftp://ftp.ncbi.nlm.nih.gov/genomes/all/GCF/000/803/125/GCF_000803125.2_CamDro3
Camelus bactrianus	Eukaryota;Animals;Mammals		SAMN02953968	PRJNA269612	GCA_000767855.1	Scaffold	1992.66	41.4	mitochondrion MT:NC_009628.2/	JARL01	35455	28601	2014-10-16T00:00:00Z	ftp://ftp.ncbi.nlm.nih.gov/genomes/all/GCA/000/767/855/GCA_000767855.1_Ca_bactrianus_MBC_1.0	ftp://ftp.ncbi.nlm.nih.gov/genomes/all/GCF/000/767/855/GCF_000767855.1_Ca_bactrianus_MBC_1.0
Notothenia coriiceps	Eukaryota;Animals;Fishes	Sejong01	SAMN02206445	PRJNA66471	GCA_000735185.1	Scaffold	636.614	40.8002	mitochondrion MT:NC_015653.1/	AZAD01	38657	32182	2014-07-28T00:00:00Z	ftp://ftp.ncbi.nlm.nih.gov/genomes/all/GCA/000/735/185/GCA_000735185.1_NC01	ftp://ftp.ncbi.nlm.nih.gov/genomes/all/GCF/000/735/185/GCF_000735185.1_NC01
Bactrocera dorsalis	Eukaryota;Animals;Insects	Punador	SAMN02203716	PRJNA273958	GCA_000789215.2	Scaffold	414.985	39.8995	mitochondrion MT:NC_008748.1/	JFBF01	7166	20836	2014-12-03T00:00:00Z	ftp://ftp.ncbi.nlm.nih.gov/genomes/all/GCA/000/789/215/GCA_000789215.2_ASM78921v2	ftp://ftp.ncbi.nlm.nih.gov/genomes/all/GCF/000/789/215/GCF_000789215.1_ASM78921v2
Crassostrea gigas	Eukaryota;Animals;Other Animals		SAMEA6259236	PRJEB35351	GCA_902806645.1	Chromosome	647.887	33.493	chromosome LG1:LR761634.1; chromosome LG2:LR761635.1; chromosome LG3:LR761636.1; chromosome LG4:LR761637.1; chromosome LG5:LR761638.1; chromosome LG6:LR761639.1; chromosome LG7:LR761640.1; chromosome LG8:LR761641.1; chromosome LG9:LR761642.1; chromosome LG10:LR761643.1; linkage group 1:NC_047559.1/; linkage group 2:NC_047560.1/; linkage group 3:NC_047561.1/; linkage group 4:NC_047562.1/; linkage …	CADCXH01	236	63341	2020-02-14T00:00:00Z	ftp://ftp.ncbi.nlm.nih.gov/genomes/all/GCA/902/806/645/GCA_902806645.1_cgigas_uk_roslin_v1	ftp://ftp.ncbi.nlm.nih.gov/genomes/all/GCF/902/806/645/GCF_902806645.1_cgigas_uk_roslin_v1
Pantholops hodgsonii	Eukaryota;Animals;Mammals		SAMN00990743	PRJNA72465	GCA_000400835.1	Scaffold	2696.89	42.4		AGTT01	15059	0	2013-05-21T00:00:00Z	ftp://ftp.ncbi.nlm.nih.gov/genomes/all/GCA/000/400/835/GCA_000400835.1_PHO1.0	ftp://ftp.ncbi.nlm.nih.gov/genomes/all/GCF/000/400/835/GCF_000400835.1_PHO1.0
Xiphophorus maculatus	Eukaryota;Animals;Fishes	JP 163 A	SAMN08025980	PRJNA72525	GCA_002775205.2	Chromosome	704.321	39.0265	chromosome 1:NC_036443.1/CM008938.1; chromosome 2:NC_036444.1/CM008939.1; chromosome 3:NC_036445.1/CM008940.1; chromosome 4:NC_036446.1/CM008941.1; chromosome 5:NC_036447.1/CM008942.1; chromosome 6:NC_036448.1/CM008943.1; chromosome 7:NC_036449.1/CM008944.1; chromosome 8:NC_036450.1/CM008945.1; chromosome 9:NC_036451.1/CM008946.1; chromosome 10:NC_036452.1/CM008947.1; chromosome 11:NC_036453.1/CM…	PGSD01	102	43564	2017-11-16T00:00:00Z	ftp://ftp.ncbi.nlm.nih.gov/genomes/all/GCA/002/775/205/GCA_002775205.2_X_maculatus-5.0-male	ftp://ftp.ncbi.nlm.nih.gov/genomes/all/GCF/002/775/205/GCF_002775205.1_X_maculatus-5.0-male
Melopsittacus undulatus	Eukaryota;Animals;Birds	bMelUnd1	SAMN12623090	PRJNA629576	GCA_012275295.1	Chromosome	1171.62	41.8242	chromosome 1:NC_047527.1/CM022632.1; chromosome 2:NC_047528.1/CM022633.1; chromosome 3:NC_047529.1/CM022634.1; chromosome 4:NC_047530.1/CM022635.1; chromosome 5:NC_047531.1/CM022636.1; chromosome 6:NC_047532.1/CM022637.1; chromosome 7:NC_047533.1/CM022638.1; chromosome 8:NC_047534.1/CM022639.1; chromosome 9:NC_047535.1/CM022640.1; chromosome 10:NC_047536.1/CM022641.1; chromosome 11:NC_047537.1/CM…	JAAVWG01	864	29165	2020-04-13T00:00:00Z	ftp://ftp.ncbi.nlm.nih.gov/genomes/all/GCA/012/275/295/GCA_012275295.1_bMelUnd1.mat.Z	ftp://ftp.ncbi.nlm.nih.gov/genomes/all/GCF/012/275/295/GCF_012275295.1_bMelUnd1.mat.Z
Jaculus jaculus	Eukaryota;Animals;Mammals	JJ0015	SAMN00728442	PRJNA72445	GCA_000280705.1	Scaffold	2835.25	42.7	mitochondrion MT:NC_005314.1/	AKZC01	10898	25473	2012-07-20T00:00:00Z	ftp://ftp.ncbi.nlm.nih.gov/genomes/all/GCA/000/280/705/GCA_000280705.1_JacJac1.0	ftp://ftp.ncbi.nlm.nih.gov/genomes/all/GCF/000/280/705/GCF_000280705.1_JacJac1.0
Carassius auratus	Eukaryota;Animals;Fishes	Wakin	SAMN09670328	PRJNA487739	GCA_003368295.1	Chromosome	1820.64	37.4838	chromosome 1:CM010432.1; chromosome 2:CM010433.1; chromosome 3:CM010434.1; chromosome 4:CM010435.1; chromosome 5:CM010436.1; chromosome 6:CM010437.1; chromosome 7:CM010438.1; chromosome 8:CM010439.1; chromosome 9:CM010440.1; chromosome 10:CM010441.1; chromosome 11:CM010442.1; chromosome 12:CM010443.1; chromosome 13:CM010444.1; chromosome 14:CM010445.1; chromosome 15:CM010446.1; chromosome 16:CM01…	QPKE01	6216	60528	2018-08-08T00:00:00Z	ftp://ftp.ncbi.nlm.nih.gov/genomes/all/GCA/003/368/295/GCA_003368295.1_ASM336829v1	ftp://ftp.ncbi.nlm.nih.gov/genomes/all/GCF/003/368/295/GCF_003368295.1_ASM336829v1
Panthera tigris altaica	Eukaryota;Animals;Mammals	TaeGuk	SAMN02086964	PRJNA236771	GCA_000464555.1	Scaffold	2391.08	41.5	mitochondrion MT:NC_010642.1/	ATCQ01	1479	29473	2013-09-05T00:00:00Z	ftp://ftp.ncbi.nlm.nih.gov/genomes/all/GCA/000/464/555/GCA_000464555.1_PanTig1.0	ftp://ftp.ncbi.nlm.nih.gov/genomes/all/GCF/000/464/555/GCF_000464555.1_PanTig1.0
Cyprinus carpio	Eukaryota;Animals;Fishes		SAMEA2757102	PRJNA352247	GCA_000951615.2	Chromosome	1713.66	37.3325	chromosome 1:LN590701.1; chromosome 2:NC_031698.1/LN590712.1; chromosome 3:NC_031699.1/LN590693.1; chromosome 4:NC_031700.1/LN590680.1; chromosome 5:NC_031701.1/LN590709.1; chromosome 6:NC_031702.1/LN590703.1; chromosome 7:NC_031703.1/LN590677.1; chromosome 8:NC_031704.1/LN590691.1; chromosome 9:NC_031705.1/LN590718.1; chromosome 10:NC_031706.1/LN590700.1; chromosome 11:NC_031707.1/LN590705.1; ch…		9378	63297	2014-09-11T00:00:00Z	ftp://ftp.ncbi.nlm.nih.gov/genomes/all/GCA/000/951/615/GCA_000951615.2_common_carp_genome	ftp://ftp.ncbi.nlm.nih.gov/genomes/all/GCF/000/951/615/GCF_000951615.1_common_carp_genome
Paralichthys olivaceus	Eukaryota;Animals;Fishes		SAMN05817825	PRJNA369269	GCA_001970005.2	Scaffold	643.911	43.2001	mitochondrion MT:NC_002386.1/	MPLB01	9525	36123	2017-01-24T00:00:00Z	ftp://ftp.ncbi.nlm.nih.gov/genomes/all/GCA/001/970/005/GCA_001970005.2_Flounder_ref_guided_V1.0	ftp://ftp.ncbi.nlm.nih.gov/genomes/all/GCF/001/970/005/GCF_001970005.1_Flounder_ref_guided_V1.0
Microtus ochrogaster	Eukaryota;Animals;Mammals	Prairie Vole_2	SAMN00727831	PRJNA72443	GCA_000317375.1	Chromosome	2287.34	42.8312	chromosome 1:NC_022009.1/CM001672.1; chromosome 2:NC_022010.1/CM001673.1; chromosome 4:NC_022011.1/CM001674.1; chromosome 5:NC_022012.1/CM001675.1; chromosome 6:NC_022013.1/CM001676.1; chromosome 7:NC_022014.1/CM001677.1; chromosome 8:NC_022015.1/CM001678.1; chromosome 10:NC_022016.1/CM001679.1; chromosome 15:NC_022017.1/CM001680.1; chromosome 16:NC_022018.1/CM001681.1; chromosome 17:NC_022019.1/…	AHZW01	6450	37795	2012-12-03T00:00:00Z	ftp://ftp.ncbi.nlm.nih.gov/genomes/all/GCA/000/317/375/GCA_000317375.1_MicOch1.0	ftp://ftp.ncbi.nlm.nih.gov/genomes/all/GCF/000/317/375/GCF_000317375.1_MicOch1.0
Condylura cristata	Eukaryota;Animals;Mammals	star-nosed mole 26May11	SAMN00727830	PRJNA72447	GCA_000260355.1	Scaffold	1769.66	41.9		AJFV01	2040	29166	2012-04-20T00:00:00Z	ftp://ftp.ncbi.nlm.nih.gov/genomes/all/GCA/000/260/355/GCA_000260355.1_ConCri1.0	ftp://ftp.ncbi.nlm.nih.gov/genomes/all/GCF/000/260/355/GCF_000260355.1_ConCri1.0
Oryza brachyantha	Eukaryota;Plants;Land Plants		SAMN02981362	PRJNA232125	GCA_000231095.2	Chromosome	259.908	41.0964	chromosome 1:NC_023163.1/CM001241.2; chromosome 2:NC_023164.1/CM001242.1; chromosome 3:NC_023165.1/CM001243.2; chromosome 4:NC_023166.1/CM001244.2; chromosome 5:NC_023167.1/CM001245.2; chromosome 6:NC_023168.1/CM001246.2; chromosome 7:NC_023169.1/CM001247.2; chromosome 8:NC_023170.1/CM001248.2; chromosome 9:NC_023171.1/CM001249.2; chromosome 10:NC_023172.1/CM001250.2; chromosome 11:NC_023173.1/CM…	AGAT01	2491	26803	2011-10-19T00:00:00Z	ftp://ftp.ncbi.nlm.nih.gov/genomes/all/GCA/000/231/095/GCA_000231095.2_Oryza_brachyantha.v1.4b	ftp://ftp.ncbi.nlm.nih.gov/genomes/all/GCF/000/231/095/GCF_000231095.1_Oryza_brachyantha.v1.4b
Saitoella complicata NRRL Y-17804	Eukaryota;Fungi;Ascomycetes	NRRL Y-17804	SAMN00760712	PRJNA62119	GCA_001661265.1	Scaffold	14.1362	52.6		AEUO01	35	7023	2016-06-10T00:00:00Z	ftp://ftp.ncbi.nlm.nih.gov/genomes/all/GCA/001/661/265/GCA_001661265.1_Saico1	ftp://ftp.ncbi.nlm.nih.gov/genomes/all/GCF/001/661/265/GCF_001661265.1_Saico1
Capsicum annuum	Eukaryota;Plants;Land Plants		SAMN01906946	PRJNA186921	GCA_000710875.1	Chromosome	2935.88	35.4061	chromosome 1:NC_029977.1/CM002812.1; chromosome 2:NC_029978.1/CM002813.1; chromosome 3:NC_029979.1/CM002814.1; chromosome 4:NC_029980.1/CM002815.1; chromosome 5:NC_029981.1/CM002816.1; chromosome 6:NC_029982.1/CM002817.1; chromosome 7:NC_029983.1/CM002818.1; chromosome 8:NC_029984.1/CM002819.1; chromosome 9:NC_029985.1/CM002820.1; chromosome 10:NC_029986.1/CM002821.1; chromosome 11:NC_029987.1/CM…	ASJU01	6478	45410	2014-06-23T00:00:00Z	ftp://ftp.ncbi.nlm.nih.gov/genomes/all/GCA/000/710/875/GCA_000710875.1_Pepper_Zunla_1_Ref_v1.0	ftp://ftp.ncbi.nlm.nih.gov/genomes/all/GCF/000/710/875/GCF_000710875.1_Pepper_Zunla_1_Ref_v1.0
Kluyveromyces marxianus DMKU3-1042	Eukaryota;Fungi;Ascomycetes	DMKU3-1042	SAMD00067077	PRJDA65233	GCA_001417885.1	Complete	10.9665	40.1173	chromosome 1:NC_036025.1/AP012213.1; chromosome 2:NC_036026.1/AP012214.1; chromosome 3:NC_036027.1/AP012215.1; chromosome 4:NC_036028.1/AP012216.1; chromosome 5:NC_036029.1/AP012217.1; chromosome 6:NC_036030.1/AP012218.1; chromosome 7:NC_036031.1/AP012219.1; chromosome 8:NC_036032.1/AP012220.1; mitochondrion MT:NC_036023.1/AP012221.1		9	4952	2014-01-14T23:04:00Z	ftp://ftp.ncbi.nlm.nih.gov/genomes/all/GCA/001/417/885/GCA_001417885.1_Kmar_1.0	ftp://ftp.ncbi.nlm.nih.gov/genomes/all/GCF/001/417/885/GCF_001417885.1_Kmar_1.0
Brassica oleracea var. oleracea	Eukaryota;Plants;Land Plants		SAMN02584321	PRJNA293438	GCA_000695525.1	Chromosome	488.954	37.3348	chromosome C1:NC_027748.1/CM002784.1; chromosome C2:NC_027749.1/CM002785.1; chromosome C3:NC_027750.1/CM002786.1; chromosome C4:NC_027751.1/CM002787.1; chromosome C5:NC_027752.1/CM002788.1; chromosome C6:NC_027753.1/CM002789.1; chromosome C7:NC_027754.1/CM002790.1; chromosome C8:NC_027755.1/CM002791.1; chromosome C9:NC_027756.1/CM002792.1; mitochondrion MT:NC_016118.1/	JJMF01	32886	56687	2014-05-22T00:00:00Z	ftp://ftp.ncbi.nlm.nih.gov/genomes/all/GCA/000/695/525/GCA_000695525.1_BOL	ftp://ftp.ncbi.nlm.nih.gov/genomes/all/GCF/000/695/525/GCF_000695525.1_BOL
Drosophila novamexicana	Eukaryota;Animals;Insects	15010-1031.04,08,12	SAMN09383009	PRJNA501875	GCA_003285875.3	Contig	177.224	40.2		QMEP02	269	20149	2018-07-02T00:00:00Z	ftp://ftp.ncbi.nlm.nih.gov/genomes/all/GCA/003/285/875/GCA_003285875.3_DnovRS2.1	ftp://ftp.ncbi.nlm.nih.gov/genomes/all/GCF/003/285/875/GCF_003285875.2_DnovRS2.1
Drosophila hydei	Eukaryota;Animals;Insects	15085-1641.00,03,60	SAMN09383128	PRJNA501875	GCA_003285905.2	Contig	153.742	39.5		QMEQ02	217	21429	2018-07-02T00:00:00Z	ftp://ftp.ncbi.nlm.nih.gov/genomes/all/GCA/003/285/905/GCA_003285905.2_DhydRS2	ftp://ftp.ncbi.nlm.nih.gov/genomes/all/GCF/003/285/905/GCF_003285905.1_DhydRS2
Prunus dulcis	Eukaryota;Plants;Land Plants		SAMEA5704668	PRJEB32994	GCA_902201215.1	Chromosome	227.757	37.8545	chromosome 1:NC_047650.1/LR694006.1; chromosome 2:NC_047651.1/LR694007.1; chromosome 3:NC_047652.1/LR694008.1; chromosome 4:NC_047653.1/LR694009.1; chromosome 5:NC_047654.1/LR694010.1; chromosome 6:NC_047655.1/LR694011.1; chromosome 7:NC_047656.1/LR694012.1; chromosome 8:NC_047657.1/LR694013.1; plastid Pltd:NC_034696.1/	CABIKO01	692	33326	2019-09-10T00:00:00Z	ftp://ftp.ncbi.nlm.nih.gov/genomes/all/GCA/902/201/215/GCA_902201215.1_ALMONDv2	ftp://ftp.ncbi.nlm.nih.gov/genomes/all/GCF/902/201/215/GCF_902201215.1_ALMONDv2
Gossypium arboreum	Eukaryota;Plants;Land Plants		SAMN02981570	PRJNA335838	GCA_000612285.2	Chromosome	1694.6	36.1993	chromosome 1:NC_030664.1/CM002679.1; chromosome 2:NC_030665.1/CM002680.1; chromosome 3:NC_030666.1/CM002681.1; chromosome 4:NC_030667.1/CM002682.1; chromosome 5:NC_030668.1/CM002683.1; chromosome 6:NC_030669.1/CM002684.1; chromosome 7:NC_030670.1/CM002685.1; chromosome 8:NC_030671.1/CM002686.1; chromosome 9:NC_030672.1/CM002687.1; chromosome 10:NC_030673.1/CM002688.1; chromosome 11:NC_030674.1/CM…	AYOE01	75419	47568	2014-03-31T00:00:00Z	ftp://ftp.ncbi.nlm.nih.gov/genomes/all/GCA/000/612/285/GCA_000612285.2_Gossypium_arboreum_v1.0	ftp://ftp.ncbi.nlm.nih.gov/genomes/all/GCF/000/612/285/GCF_000612285.1_Gossypium_arboreum_v1.0
Daphnia magna	Eukaryota;Animals;Other Animals	SK	SAMN10036042	PRJNA612523	GCA_003990815.1	Chromosome	122.953	41.1723	linkage group LG1:NC_046174.1/CM012204.1; linkage group LG2:NC_046175.1/CM012206.1; linkage group LG3:NC_046176.1/CM012207.1; linkage group LG4:NC_046177.1/CM012208.1; linkage group LG5:NC_046178.1/CM012209.1; linkage group LG6:NC_046179.1/CM012210.1; linkage group LG7:NC_046180.1/CM012211.1; linkage group LG8:NC_046181.1/CM012212.1; linkage group LG9:NC_046182.1/CM012213.1; linkage group LG10:NC…	QYSF01	4193	23583	2019-01-02T00:00:00Z	ftp://ftp.ncbi.nlm.nih.gov/genomes/all/GCA/003/990/815/GCA_003990815.1_ASM399081v1	ftp://ftp.ncbi.nlm.nih.gov/genomes/all/GCF/003/990/815/GCF_003990815.1_ASM399081v1
Rhinolophus ferrumequinum	Eukaryota;Animals;Mammals	MPI-CBG mRhiFer1	SAMN09948510	PRJNA613604	GCA_004115265.2	Chromosome	2075.77	40.5755	chromosome 1:NC_046284.1/CM014226.1; chromosome 2:NC_046285.1/CM014227.1; chromosome 3:NC_046286.1/CM014228.1; chromosome 4:NC_046287.1/CM014229.1; chromosome 5:NC_046288.1/CM014230.1; chromosome 6:NC_046289.1/CM014231.1; chromosome 7:NC_046290.1/CM014232.1; chromosome 8:NC_046291.1/CM014233.1; chromosome 9:NC_046292.1/CM014234.1; chromosome 10:NC_046293.1/CM014235.1; chromosome 11:NC_046294.1/CM…	RXPC01	134	48672	2019-01-28T00:00:00Z	ftp://ftp.ncbi.nlm.nih.gov/genomes/all/GCA/004/115/265/GCA_004115265.2_mRhiFer1_v1.p	ftp://ftp.ncbi.nlm.nih.gov/genomes/all/GCF/004/115/265/GCF_004115265.1_mRhiFer1_v1.p
Bicyclus anynana	Eukaryota;Animals;Insects		SAMEA3639938	PRJNA434100	GCA_900239965.1	Scaffold	475.4	36.6		OENV01	10800	21603	2017-12-01T00:00:00Z	ftp://ftp.ncbi.nlm.nih.gov/genomes/all/GCA/900/239/965/GCA_900239965.1_Bicyclus_anynana_v1.2	ftp://ftp.ncbi.nlm.nih.gov/genomes/all/GCF/900/239/965/GCF_900239965.1_Bicyclus_anynana_v1.2
Aegilops tauschii subsp. tauschii	Eukaryota;Plants;Land Plants		SAMN05426520	PRJNA371621	GCA_001957025.1	Contig	4327.32	46.3998	chloroplast Pltd:NC_022133.1/	MCGU01	68538	55085	2017-01-19T00:00:00Z	ftp://ftp.ncbi.nlm.nih.gov/genomes/all/GCA/001/957/025/GCA_001957025.1_Aet_MR_1.0	ftp://ftp.ncbi.nlm.nih.gov/genomes/all/GCF/001/957/025/GCF_001957025.1_Aet_MR_1.0
Musa acuminata subsp. malaccensis	Eukaryota;Plants;Land Plants	Doubled-haploid Pahang (DH-Pahang)	SAMEA2272344	PRJEA82777	GCA_000313855.2	Chromosome	472.231	40.729	chromosome 1:NC_025202.1/HE813975.1; chromosome 2:NC_025203.1/HE813976.1; chromosome 3:NC_025204.1/HE813977.1; chromosome 4:NC_025205.1/HE813978.1; chromosome 5:NC_025206.1/HE813979.1; chromosome 6:NC_025207.1/HE813980.1; chromosome 7:NC_025208.1/HE813981.1; chromosome 8:NC_025209.1/HE813982.1; chromosome 9:NC_025210.1/HE813983.1; chromosome 10:NC_025211.1/HE813984.1; chromosome 11:NC_025212.1/HE…	CAIC01	7512	47707	2012-08-09T00:00:00Z	ftp://ftp.ncbi.nlm.nih.gov/genomes/all/GCA/000/313/855/GCA_000313855.2_ASM31385v2	ftp://ftp.ncbi.nlm.nih.gov/genomes/all/GCF/000/313/855/GCF_000313855.2_ASM31385v2
Asparagus officinalis	Eukaryota;Plants;Land Plants		SAMN04606231	PRJNA376608	GCA_001876935.1	Chromosome	1187.54	39.3594	chromosome 1:NC_033794.1/CM007381.1; chromosome 2:NC_033795.1/CM007382.1; chromosome 3:NC_033796.1/CM007383.1; chromosome 4:NC_033797.1/CM007384.1; chromosome 5:NC_033798.1/CM007385.1; chromosome 6:NC_033799.1/CM007386.1; chromosome 7:NC_033800.1/CM007387.1; chromosome 8:NC_033801.1/CM007388.1; chromosome 9:NC_033802.1/CM007389.1; chromosome 10:NC_033803.1/CM007390.1	MPDI01	11792	36763	2016-11-09T00:00:00Z	ftp://ftp.ncbi.nlm.nih.gov/genomes/all/GCA/001/876/935/GCA_001876935.1_Aspof.V1	ftp://ftp.ncbi.nlm.nih.gov/genomes/all/GCF/001/876/935/GCF_001876935.1_Aspof.V1
Setaria italica	Eukaryota;Plants;Land Plants	Yugu1	SAMN02981383	PRJNA32913	GCA_000263155.2	Chromosome	405.868	46.1715	chromosome I:NC_028450.1/CM003528.1; chromosome II:NC_028451.1/CM003529.1; chromosome III:NC_028452.1/CM003530.1; chromosome IV:NC_028453.1/CM003531.1; chromosome V:NC_028454.1/CM003532.1; chromosome VI:NC_028455.1/CM003533.1; chromosome VII:NC_028456.1/CM003534.1; chromosome VIII:NC_028457.1/CM003535.1; chromosome IX:NC_028458.1/CM003536.1; plastid Pltd:NC_022850.1/	AGNK02	337	35844	2012-05-11T00:00:00Z	ftp://ftp.ncbi.nlm.nih.gov/genomes/all/GCA/000/263/155/GCA_000263155.2_Setaria_italica_v2.0	ftp://ftp.ncbi.nlm.nih.gov/genomes/all/GCF/000/263/155/GCF_000263155.2_Setaria_italica_v2.0
Trypanosoma rangeli	Eukaryota;Protists;Kinetoplasts	AM80	SAMN04566061	PRJNA544729	GCA_003719475.1	Scaffold	21.1573	51.9		MKGL01	1080	10104	2018-11-08T00:00:00Z	ftp://ftp.ncbi.nlm.nih.gov/genomes/all/GCA/003/719/475/GCA_003719475.1_ASM371947v1	ftp://ftp.ncbi.nlm.nih.gov/genomes/all/GCF/003/719/475/GCF_003719475.1_ASM371947v1
Sphaeroforma arctica JP610	Eukaryota;Protists;Other Protists	JP610	SAMN02953786	PRJNA20463	GCA_001186125.1	Scaffold	121.631	43.2		AEOD01	15619	18730	2011-08-19T00:00:00Z	ftp://ftp.ncbi.nlm.nih.gov/genomes/all/GCA/001/186/125/GCA_001186125.1_Spha_arctica_JP610_V1	ftp://ftp.ncbi.nlm.nih.gov/genomes/all/GCF/001/186/125/GCF_001186125.1_Spha_arctica_JP610_V1
Pneumocystis jirovecii RU7	Eukaryota;Fungi;Ascomycetes	RU7	SAMN02380716	PRJNA223510	GCA_001477535.1	Contig	8.39624	28.7		LFWA01	70	3761	2015-12-22T00:00:00Z	ftp://ftp.ncbi.nlm.nih.gov/genomes/all/GCA/001/477/535/GCA_001477535.1_Pneu_jiro_RU7_V2	ftp://ftp.ncbi.nlm.nih.gov/genomes/all/GCF/001/477/535/GCF_001477535.1_Pneu_jiro_RU7_V2
Pneumocystis murina B123	Eukaryota;Fungi;Ascomycetes	B123	SAMN00102820	PRJNA245145	GCA_000349005.2	Contig	7.50134	27		AFWA02	20	3623	2013-03-25T00:00:00Z	ftp://ftp.ncbi.nlm.nih.gov/genomes/all/GCA/000/349/005/GCA_000349005.2_Pneumo_murina_B123_V4	ftp://ftp.ncbi.nlm.nih.gov/genomes/all/GCF/000/349/005/GCF_000349005.2_Pneumo_murina_B123_V4
Tremella mesenterica DSM 1558	Eukaryota;Fungi;Basidiomycetes	Fries	SAMN02744056	PRJNA32829	GCA_000271645.1	Scaffold	28.6399	46.8		AFVY01	45	8291	2012-06-21T00:00:00Z	ftp://ftp.ncbi.nlm.nih.gov/genomes/all/GCA/000/271/645/GCA_000271645.1_Treme1	ftp://ftp.ncbi.nlm.nih.gov/genomes/all/GCF/000/271/645/GCF_000271645.1_Treme1
Vigna unguiculata	Eukaryota;Plants;Land Plants		SAMN06674009	PRJNA521068	GCA_004118075.1	Chromosome	519.067	33.0643	chromosome 1:NC_040279.1/CM014066.1; chromosome 2:NC_040280.1/CM014067.1; chromosome 3:NC_040281.1/CM014068.1; chromosome 4:NC_040282.1/CM014069.1; chromosome 5:NC_040283.1/CM014070.1; chromosome 6:NC_040284.1/CM014071.1; chromosome 7:NC_040285.1/CM014072.1; chromosome 8:NC_040286.1/CM014073.1; chromosome 9:NC_040287.1/CM014074.1; chromosome 10:NC_040288.1/CM014075.1; chromosome 11:NC_040289.1/CM…	NBOW01	682	41173	2019-01-29T00:00:00Z	ftp://ftp.ncbi.nlm.nih.gov/genomes/all/GCA/004/118/075/GCA_004118075.1_ASM411807v1	ftp://ftp.ncbi.nlm.nih.gov/genomes/all/GCF/004/118/075/GCF_004118075.1_ASM411807v1
Vigna angularis	Eukaryota;Plants;Land Plants		SAMN03074979	PRJNA328963	GCA_001190045.1	Chromosome	467.301	34.6231	chromosome 1:NC_030637.1/CM003371.1; chromosome 2:NC_030638.1/CM003372.1; chromosome 3:NC_030639.1/CM003373.1; chromosome 4:NC_030640.1/CM003374.1; chromosome 5:NC_030641.1/CM003375.1; chromosome 6:NC_030642.1/CM003376.1; chromosome 7:NC_030643.1/CM003377.1; chromosome 8:NC_030644.1/CM003378.1; chromosome 9:NC_030645.1/CM003379.1; chromosome 10:NC_030646.1/CM003380.1; chromosome 11:NC_030647.1/CM…	JZJH01	37727	37769	2015-07-30T00:00:00Z	ftp://ftp.ncbi.nlm.nih.gov/genomes/all/GCA/001/190/045/GCA_001190045.1_Vigan1.1	ftp://ftp.ncbi.nlm.nih.gov/genomes/all/GCF/001/190/045/GCF_001190045.1_Vigan1.1
Alternaria alternata	Eukaryota;Fungi;Ascomycetes	SRC1lrK2f	SAMN02745592	PRJNA342680	GCA_001642055.1	Scaffold	32.9908	51.4		LXPP01	79	13466	2016-05-10T00:00:00Z	ftp://ftp.ncbi.nlm.nih.gov/genomes/all/GCA/001/642/055/GCA_001642055.1_Altal1	ftp://ftp.ncbi.nlm.nih.gov/genomes/all/GCF/001/642/055/GCF_001642055.1_Altal1
Cercospora beticola	Eukaryota;Fungi;Ascomycetes	09-40	SAMN03265455	PRJNA430274	GCA_002742065.1	Chromosome	37.057	51.9856	chromosome 1:NC_036770.1/CM008499.1; chromosome 2:NC_036771.1/CM008500.1; chromosome 3:NC_036772.1/CM008501.1; chromosome 4:NC_036773.1/CM008502.1; chromosome 5:NC_036774.1/CM008503.1; chromosome 6:NC_036775.1/CM008504.1; chromosome 7:NC_036776.1/CM008505.1; chromosome 8:NC_036777.1/CM008506.1; chromosome 9:NC_036778.1/CM008507.1; chromosome 10:NC_036779.1/CM008508.1	LKMD01	252	12463	2017-11-02T00:00:00Z	ftp://ftp.ncbi.nlm.nih.gov/genomes/all/GCA/002/742/065/GCA_002742065.1_CB0940_V2	ftp://ftp.ncbi.nlm.nih.gov/genomes/all/GCF/002/742/065/GCF_002742065.1_CB0940_V2
Dendroctonus ponderosae	Eukaryota;Animals;Insects		SAMN01121785	PRJNA360270	GCA_000355655.1	Scaffold	252.848	38.4		APGK01	8188	20551	2013-03-15T00:00:00Z	ftp://ftp.ncbi.nlm.nih.gov/genomes/all/GCA/000/355/655/GCA_000355655.1_DendPond_male_1.0	ftp://ftp.ncbi.nlm.nih.gov/genomes/all/GCF/000/355/655/GCF_000355655.1_DendPond_male_1.0
Serinus canaria	Eukaryota;Animals;Birds	sc_yellow_7_cibi	SAMN12017177	PRJNA558035	GCA_007115625.1	Scaffold	1071.66	42.3	mitochondrion MT:NC_037521.1/CM017350.1	VKJK01	3536	30353	2019-07-18T00:00:00Z	ftp://ftp.ncbi.nlm.nih.gov/genomes/all/GCA/007/115/625/GCA_007115625.1_cibio_Scana_2019	ftp://ftp.ncbi.nlm.nih.gov/genomes/all/GCF/007/115/625/GCF_007115625.1_cibio_Scana_2019
Stomoxys calcitrans	Eukaryota;Animals;Insects		SAMN03486548	PRJNA288986	GCA_001015335.1	Scaffold	971.189	40.3		LDNW01	12042	22450	2015-05-29T00:00:00Z	ftp://ftp.ncbi.nlm.nih.gov/genomes/all/GCA/001/015/335/GCA_001015335.1_Stomoxys_calcitrans-1.0.1	ftp://ftp.ncbi.nlm.nih.gov/genomes/all/GCF/001/015/335/GCF_001015335.1_Stomoxys_calcitrans-1.0.1
Cimex lectularius	Eukaryota;Animals;Insects	Harlan	SAMN02649412	PRJNA298750	GCA_000648675.3	Scaffold	510.849	34.7998	mitochondrion MT:NC_030043.1/	JHUN02	1574	24194	2014-04-28T00:00:00Z	ftp://ftp.ncbi.nlm.nih.gov/genomes/all/GCA/000/648/675/GCA_000648675.3_Clec_2.1	ftp://ftp.ncbi.nlm.nih.gov/genomes/all/GCF/000/648/675/GCF_000648675.2_Clec_2.1
Cynara cardunculus var. scolymus	Eukaryota;Plants;Land Plants	2C	SAMN03402638	PRJNA453787	GCA_001531365.1	Chromosome	725.198	36.7454	chromosome LG 1:NC_037528.1/CM009732.1; chromosome LG 2:NC_037529.1/CM009733.1; chromosome LG 3:NC_037530.1/CM009734.1; chromosome LG 4:NC_037531.1/CM009735.1; chromosome LG 5:NC_037532.1/CM009736.1; chromosome LG 6:NC_037533.1/CM009737.1; chromosome LG 7:NC_037534.1/CM009738.1; chromosome LG 8:NC_037535.1/CM009739.1; chromosome LG 9:NC_037536.1/CM009740.1; chromosome LG 10:NC_037537.1/CM009741.1…	LEKV01	13588	38406	2016-01-21T00:00:00Z	ftp://ftp.ncbi.nlm.nih.gov/genomes/all/GCA/001/531/365/GCA_001531365.1_CcrdV1	ftp://ftp.ncbi.nlm.nih.gov/genomes/all/GCF/001/531/365/GCF_001531365.1_CcrdV1
Colletotrichum higginsianum IMI 349063	Eukaryota;Fungi;Ascomycetes	IMI 349063	SAMN04420120	PRJNA47061	GCA_001672515.1	Chromosome	50.7161	54.4088	chromosome 1:NC_030954.1/CM004455.1; chromosome 2:NC_030955.1/CM004456.1; chromosome 3:NC_030956.1/CM004457.1; chromosome 4:NC_030957.1/CM004458.1; chromosome 5:NC_030958.1/CM004459.1; chromosome 6:NC_030959.1/CM004460.1; chromosome 8:NC_030960.1/CM004461.1; chromosome 9:NC_030961.1/CM004462.1; chromosome 10:NC_030962.1/CM004463.1; chromosome 11:NC_030963.1/CM004464.1; chromosome 12:NC_030964.1/C…	LTAN01	25	14650	2016-06-20T00:00:00Z	ftp://ftp.ncbi.nlm.nih.gov/genomes/all/GCA/001/672/515/GCA_001672515.1_ASM167251v1	ftp://ftp.ncbi.nlm.nih.gov/genomes/all/GCF/001/672/515/GCF_001672515.1_ASM167251v1
Citrus clementina	Eukaryota;Plants;Land Plants		SAMN02389527	PRJNA223006	GCA_000493195.1	Scaffold	301.365	35.2		AMZM01	1398	32586	2013-10-30T00:00:00Z	ftp://ftp.ncbi.nlm.nih.gov/genomes/all/GCA/000/493/195/GCA_000493195.1_Citrus_clementina_v1.0	ftp://ftp.ncbi.nlm.nih.gov/genomes/all/GCF/000/493/195/GCF_000493195.1_Citrus_clementina_v1.0
Penicillium expansum	Eukaryota;Fungi;Ascomycetes	MD-8	SAMN02928573	PRJNA319326	GCA_000769745.1	Contig	32.356	47.5		JQFZ01	382	11060	2014-10-28T00:00:00Z	ftp://ftp.ncbi.nlm.nih.gov/genomes/all/GCA/000/769/745/GCA_000769745.1_ASM76974v1	ftp://ftp.ncbi.nlm.nih.gov/genomes/all/GCF/000/769/745/GCF_000769745.1_ASM76974v1
Phalaenopsis equestris	Eukaryota;Plants;Land Plants		SAMN02046388	PRJNA382149	GCA_001263595.1	Scaffold	1064.2	35.5002	chloroplast Pltd:NC_017609.1/	APLD01	89584	29894	2015-08-07T00:00:00Z	ftp://ftp.ncbi.nlm.nih.gov/genomes/all/GCA/001/263/595/GCA_001263595.1_ASM126359v1	ftp://ftp.ncbi.nlm.nih.gov/genomes/all/GCF/001/263/595/GCF_001263595.1_ASM126359v1
Encephalitozoon hellem ATCC 50504	Eukaryota;Fungi;Other Fungi	ATCC 50504	SAMN03081428	PRJNA53973	GCA_000277815.3	Chromosome	2.25178	43.365	chromosome I:NC_018468.1/CP002713.1; chromosome II:NC_018469.1/CP002714.1; chromosome III:NC_018470.1/CP002715.1; chromosome IV:NC_018471.1/CP002716.1; chromosome V:NC_018472.1/CP002717.1; chromosome VI:NC_018473.1/CP002718.1; chromosome VII:NC_018474.1/CP002719.1; chromosome VIII:NC_018475.1/CP002720.1; chromosome X:NC_018479.1/CP002723.1; chromosome XI:NC_018480.1/CP002724.1		12	1847	2012-06-28T00:00:00Z	ftp://ftp.ncbi.nlm.nih.gov/genomes/all/GCA/000/277/815/GCA_000277815.3_ASM27781v3	ftp://ftp.ncbi.nlm.nih.gov/genomes/all/GCF/000/277/815/GCF_000277815.2_ASM27781v3
Peromyscus maniculatus bairdii	Eukaryota;Animals;Mammals		SAMN00848614	PRJNA53563	GCA_000500345.1	Scaffold	2630.54	42.7		AYHN01	30921	45588	2013-11-26T00:00:00Z	ftp://ftp.ncbi.nlm.nih.gov/genomes/all/GCA/000/500/345/GCA_000500345.1_Pman_1.0	ftp://ftp.ncbi.nlm.nih.gov/genomes/all/GCF/000/500/345/GCF_000500345.1_Pman_1.0
Eremothecium cymbalariae DBVPG#7215	Eukaryota;Fungi;Ascomycetes	DBVPG#7215	SAMN03081426	PRJNA60715	GCA_000235365.1	Chromosome	9.66942	40.3222	chromosome 1:NC_016449.1/CP002497.1; chromosome 2:NC_016450.1/CP002498.1; chromosome 3:NC_016451.1/CP002499.1; chromosome 4:NC_016452.1/CP002500.1; chromosome 5:NC_016453.1/CP002501.1; chromosome 6:NC_016454.1/CP002502.1; chromosome 7:NC_016455.1/CP002503.1; chromosome 8:NC_016456.1/CP002504.1		8	4432	2011-11-14T00:00:00Z	ftp://ftp.ncbi.nlm.nih.gov/genomes/all/GCA/000/235/365/GCA_000235365.1_ASM23536v1	ftp://ftp.ncbi.nlm.nih.gov/genomes/all/GCF/000/235/365/GCF_000235365.1_ASM23536v1
Leptosphaeria maculans JN3	Eukaryota;Fungi;Ascomycetes	v23.1.3		PRJNA63129	GCA_000230375.1	Contig	45.1246	45.3			76	12469	2010-11-17T23:05:00Z	ftp://ftp.ncbi.nlm.nih.gov/genomes/all/GCA/000/230/375/GCA_000230375.1_ASM23037v1	ftp://ftp.ncbi.nlm.nih.gov/genomes/all/GCF/000/230/375/GCF_000230375.1_ASM23037v1
Sesamum indicum	Eukaryota;Plants;Land Plants		SAMN02981519	PRJNA268358	GCA_000512975.1	Chromosome	275.059	35.2239	linkage group LG1:NC_026145.1/CM002349.1; linkage group LG2:NC_026146.1/CM002357.1; linkage group LG3:NC_026147.1/CM002358.1; linkage group LG4:NC_026148.1/CM002359.1; linkage group LG5:NC_026149.1/CM002360.1; linkage group LG6:NC_026150.1/CM002361.1; linkage group LG7:NC_026151.1/CM002362.1; linkage group LG8:NC_026152.1/CM002363.1; linkage group LG9:NC_026153.1/CM002364.1; linkage group LG10:NC…	APMJ01	16369	35410	2013-12-24T00:00:00Z	ftp://ftp.ncbi.nlm.nih.gov/genomes/all/GCA/000/512/975/GCA_000512975.1_S_indicum_v1.0	ftp://ftp.ncbi.nlm.nih.gov/genomes/all/GCF/000/512/975/GCF_000512975.1_S_indicum_v1.0
Plutella xylostella	Eukaryota;Animals;Insects	DBM-FZ-S	SAMN02953808	PRJNA277936	GCA_000330985.1	Scaffold	393.471	39.7991	mitochondrion MT:NC_025322.1/	AHIO01	1794	21674	2013-01-03T00:00:00Z	ftp://ftp.ncbi.nlm.nih.gov/genomes/all/GCA/000/330/985/GCA_000330985.1_DBM_FJ_V1.1	ftp://ftp.ncbi.nlm.nih.gov/genomes/all/GCF/000/330/985/GCF_000330985.1_DBM_FJ_V1.1
Pochonia chlamydosporia 170	Eukaryota;Fungi;Ascomycetes	170	SAMN02296946	PRJNA342685	GCA_001653235.2	Chromosome	44.2158	49.529	chromosome 1:NC_035790.1/CM008055.1; chromosome 2:NC_035791.1/CM008056.1; chromosome 3:NC_035792.1/CM008057.1; chromosome 4:NC_035793.1/CM008058.1; chromosome 5:NC_035794.1/CM008059.1; chromosome 6:NC_035795.1/CM008060.1; chromosome 7:NC_035796.1/CM008061.1	LSBJ02	49	14204	2016-05-27T00:00:00Z	ftp://ftp.ncbi.nlm.nih.gov/genomes/all/GCA/001/653/235/GCA_001653235.2_ASM165323v2	ftp://ftp.ncbi.nlm.nih.gov/genomes/all/GCF/001/653/235/GCF_001653235.2_ASM165323v2
Sparus aurata	Eukaryota;Animals;Fishes		SAMEA104384835	PRJEB31901	GCA_900880675.1	Chromosome	833.595	41.9489	chromosome 1:NC_044187.1/LR537121.1; chromosome 2:NC_044188.1/LR537122.1; chromosome 3:NC_044189.1/LR537123.1; chromosome 4:NC_044190.1/LR537124.1; chromosome 5:NC_044191.1/LR537125.1; chromosome 6:NC_044192.1/LR537126.1; chromosome 7:NC_044193.1/LR537127.1; chromosome 8:NC_044194.1/LR537128.1; chromosome 9:NC_044195.1/LR537129.1; chromosome 10:NC_044196.1/LR537130.1; chromosome 11:NC_044197.1/LR…	CAAHFC01	176	52790	2019-03-29T00:00:00Z	ftp://ftp.ncbi.nlm.nih.gov/genomes/all/GCA/900/880/675/GCA_900880675.1_fSpaAur1.1	ftp://ftp.ncbi.nlm.nih.gov/genomes/all/GCF/900/880/675/GCF_900880675.1_fSpaAur1.1
Nannochloropsis gaditana CCMP526	Eukaryota;Protists;Other Protists	CCMP526	SAMN02981382	PRJNA73791	GCA_000240725.1	Scaffold	33.987	53.6		AGNI01	1883	3554	2011-12-30T00:00:00Z	ftp://ftp.ncbi.nlm.nih.gov/genomes/all/GCA/000/240/725/GCA_000240725.1_ASM24072v1	ftp://ftp.ncbi.nlm.nih.gov/genomes/all/GCF/000/240/725/GCF_000240725.1_ASM24072v1
Entamoeba nuttalli P19	Eukaryota;Protists;Other Protists	P19	SAMN00737870	PRJNA257309	GCA_000257125.1	Scaffold	14.4	25.1		AGBL01	5233	6187	2012-03-29T00:00:00Z	ftp://ftp.ncbi.nlm.nih.gov/genomes/all/GCA/000/257/125/GCA_000257125.1_ENU1_v1	ftp://ftp.ncbi.nlm.nih.gov/genomes/all/GCF/000/257/125/GCF_000257125.1_ENU1_v1
Danaus plexippus plexippus	Eukaryota;Animals;Insects	F-2	SAMN01758044	PRJNA607945	GCA_009731565.1	Chromosome	248.676	32.1016	chromosome 2:NC_045808.1/CM019184.1; chromosome 3:NC_045809.1/CM019185.1; chromosome 4:NC_045810.1/CM019186.1; chromosome 5:NC_045811.1/CM019187.1; chromosome 6:NC_045812.1/CM019188.1; chromosome 7:NC_045813.1/CM019189.1; chromosome 8:NC_045814.1/CM019190.1; chromosome 9:NC_045815.1/CM019191.1; chromosome 10:NC_045816.1/CM019192.1; chromosome 11:NC_045817.1/CM019193.1; chromosome 12:NC_045818.1/C…	DUEA01	4115	19762	2019-12-05T00:00:00Z	ftp://ftp.ncbi.nlm.nih.gov/genomes/all/GCA/009/731/565/GCA_009731565.1_Dplex_v4	ftp://ftp.ncbi.nlm.nih.gov/genomes/all/GCF/009/731/565/GCF_009731565.1_Dplex_v4
Glarea lozoyensis ATCC 20868	Eukaryota;Fungi;Ascomycetes	ATCC 20868	SAMN02981444	PRJNA246203	GCA_000409485.1	Scaffold	39.5097	45.8		ALVE01	22	13083	2013-06-10T00:00:00Z	ftp://ftp.ncbi.nlm.nih.gov/genomes/all/GCA/000/409/485/GCA_000409485.1_GLAREA	ftp://ftp.ncbi.nlm.nih.gov/genomes/all/GCF/000/409/485/GCF_000409485.1_GLAREA
Rosa chinensis	Eukaryota;Plants;Land Plants		SAMN07737764	PRJNA438537	GCA_002994745.1	Chromosome	513.854	38.8437	chromosome 1:NC_037088.1/CM009582.1; chromosome 2:NC_037089.1/CM009583.1; chromosome 3:NC_037090.1/CM009584.1; chromosome 4:NC_037091.1/CM009585.1; chromosome 5:NC_037092.1/CM009586.1; chromosome 6:NC_037093.1/CM009587.1; chromosome 7:NC_037094.1/CM009588.1; mitochondrion MT:CM009589.1; chloroplast Pltd:CM009590.1	PDCK01	45	45097	2018-03-13T00:00:00Z	ftp://ftp.ncbi.nlm.nih.gov/genomes/all/GCA/002/994/745/GCA_002994745.1_RchiOBHm-V2	ftp://ftp.ncbi.nlm.nih.gov/genomes/all/GCF/002/994/745/GCF_002994745.1_RchiOBHm-V2
Cordyceps fumosorosea ARSEF 2679	Eukaryota;Fungi;Ascomycetes	ARSEF 2679	SAMN04908328	PRJNA342686	GCA_001636725.1	Scaffold	33.486	53.6		AZHB01	430	10061	2016-05-04T00:00:00Z	ftp://ftp.ncbi.nlm.nih.gov/genomes/all/GCA/001/636/725/GCA_001636725.1_ISF_1.0	ftp://ftp.ncbi.nlm.nih.gov/genomes/all/GCF/001/636/725/GCF_001636725.1_ISF_1.0
Phytophthora parasitica INRA-310	Eukaryota;Protists;Other Protists	INRA-310	SAMN02981373	PRJNA259235	GCA_000247585.2	Scaffold	82.3892	49.4		AGFV02	708	27942	2012-02-13T00:00:00Z	ftp://ftp.ncbi.nlm.nih.gov/genomes/all/GCA/000/247/585/GCA_000247585.2_PP_INRA-310_V2	ftp://ftp.ncbi.nlm.nih.gov/genomes/all/GCF/000/247/585/GCF_000247585.1_PP_INRA-310_V2
Prunus avium	Eukaryota;Plants;Land Plants		SAMD00052827	PRJDB4877	GCA_002207925.1	Scaffold	272.362	38.8		BDGV01	10148	35009	2017-06-01T00:00:00Z	ftp://ftp.ncbi.nlm.nih.gov/genomes/all/GCA/002/207/925/GCA_002207925.1_PAV_r1.0	ftp://ftp.ncbi.nlm.nih.gov/genomes/all/GCF/002/207/925/GCF_002207925.1_PAV_r1.0
Cynoglossus semilaevis	Eukaryota;Animals;Fishes	Cse_v1.0	SAMN02595200	PRJNA251742	GCA_000523025.1	Chromosome	470.199	41.2788	chromosome 1:NC_024307.1/CM002373.1; chromosome 2:NC_024308.1/CM002374.1; chromosome 3:NC_024309.1/CM002375.1; chromosome 4:NC_024310.1/CM002376.1; chromosome 5:NC_024311.1/CM002377.1; chromosome 6:NC_024312.1/CM002378.1; chromosome 7:NC_024313.1/CM002379.1; chromosome 8:NC_024314.1/CM002380.1; chromosome 9:NC_024315.1/CM002381.1; chromosome 10:NC_024316.1/CM002382.1; chromosome 11:NC_024317.1/CM…	AGRG01	31181	39241	2014-01-24T00:00:00Z	ftp://ftp.ncbi.nlm.nih.gov/genomes/all/GCA/000/523/025/GCA_000523025.1_Cse_v1.0	ftp://ftp.ncbi.nlm.nih.gov/genomes/all/GCF/000/523/025/GCF_000523025.1_Cse_v1.0
Zeugodacus cucurbitae	Eukaryota;Animals;Insects	USDA-PBARC White Pupae T1	SAMN03083541	PRJNA273817	GCA_000806345.1	Scaffold	374.82	37.2996	mitochondrion MT:NC_016056.1/	JRNW01	5572	24215	2014-12-19T00:00:00Z	ftp://ftp.ncbi.nlm.nih.gov/genomes/all/GCA/000/806/345/GCA_000806345.1_ASM80634v1	ftp://ftp.ncbi.nlm.nih.gov/genomes/all/GCF/000/806/345/GCF_000806345.1_ASM80634v1
Orycteropus afer afer	Eukaryota;Animals;Mammals	SDZICR_OR568_19922	SAMN00744890	PRJNA74587	GCA_000298275.1	Scaffold	4444.08	42.0995	mitochondrion MT:NC_002078.1/	ALYB01	22509	25544	2012-09-17T00:00:00Z	ftp://ftp.ncbi.nlm.nih.gov/genomes/all/GCA/000/298/275/GCA_000298275.1_OryAfe1.0	ftp://ftp.ncbi.nlm.nih.gov/genomes/all/GCF/000/298/275/GCF_000298275.1_OryAfe1.0
Chrysochloris asiatica	Eukaryota;Animals;Mammals		SAMN00744889	PRJNA74591	GCA_000296735.1	Scaffold	4210.11	41.8	mitochondrion MT:NC_004920.1/	AMDV01	20500	25227	2012-09-10T00:00:00Z	ftp://ftp.ncbi.nlm.nih.gov/genomes/all/GCA/000/296/735/GCA_000296735.1_ChrAsi1.0	ftp://ftp.ncbi.nlm.nih.gov/genomes/all/GCF/000/296/735/GCF_000296735.1_ChrAsi1.0
Elephantulus edwardii	Eukaryota;Animals;Mammals	Elephantulus edwardi_28Jun2011	SAMN00749966	PRJNA74589	GCA_000299155.1	Scaffold	3843.98	41.5		AMGZ01	8768	25209	2012-09-20T00:00:00Z	ftp://ftp.ncbi.nlm.nih.gov/genomes/all/GCA/000/299/155/GCA_000299155.1_EleEdw1.0	ftp://ftp.ncbi.nlm.nih.gov/genomes/all/GCF/000/299/155/GCF_000299155.1_EleEdw1.0
Octodon degus	Eukaryota;Animals;Mammals	3935	SAMN00769067	PRJNA74595	GCA_000260255.1	Scaffold	2995.89	42.5	mitochondrion MT:NC_020661.1/	AJSA01	7135	42423	2012-04-19T00:00:00Z	ftp://ftp.ncbi.nlm.nih.gov/genomes/all/GCA/000/260/255/GCA_000260255.1_OctDeg1.0	ftp://ftp.ncbi.nlm.nih.gov/genomes/all/GCF/000/260/255/GCF_000260255.1_OctDeg1.0
Camelus ferus	Eukaryota;Animals;Mammals	YT-003-E	SAMN12102236	PRJNA605179	GCA_009834535.1	Chromosome	2087.09	41.6638	chromosome 1:NC_045696.1/CM020768.1; chromosome 2:NC_045697.1/CM020769.1; chromosome 3:NC_045698.1/CM020770.1; chromosome 4:NC_045699.1/CM020771.1; chromosome 5:NC_045700.1/CM020772.1; chromosome 6:NC_045701.1/CM020773.1; chromosome 7:NC_045702.1/CM020774.1; chromosome 8:NC_045703.1/CM020775.1; chromosome 9:NC_045704.1/CM020776.1; chromosome 10:NC_045705.1/CM020777.1; chromosome 11:NC_045706.1/CM…	VSZR01	2043	54519	2020-01-08T00:00:00Z	ftp://ftp.ncbi.nlm.nih.gov/genomes/all/GCA/009/834/535/GCA_009834535.1_BCGSAC_Cfer_1.0	ftp://ftp.ncbi.nlm.nih.gov/genomes/all/GCF/009/834/535/GCF_009834535.1_BCGSAC_Cfer_1.0
Boleophthalmus pectinirostris	Eukaryota;Animals;Fishes		SAMN03201692	PRJNA384419	GCA_000788275.1	Scaffold	955.752	40.1001	mitochondrion MT:NC_016195.1/	JACK01	16620	25161	2014-11-25T00:00:00Z	ftp://ftp.ncbi.nlm.nih.gov/genomes/all/GCA/000/788/275/GCA_000788275.1_BP.fa	ftp://ftp.ncbi.nlm.nih.gov/genomes/all/GCF/000/788/275/GCF_000788275.1_BP.fa
Mesocricetus auratus	Eukaryota;Animals;Mammals	Golden Hamster female 1	SAMN00769068	PRJNA77669	GCA_000349665.1	Scaffold	2504.93	43.2	mitochondrion MT:NC_013276.1/	APMT01	21484	36852	2013-03-28T00:00:00Z	ftp://ftp.ncbi.nlm.nih.gov/genomes/all/GCA/000/349/665/GCA_000349665.1_MesAur1.0	ftp://ftp.ncbi.nlm.nih.gov/genomes/all/GCF/000/349/665/GCF_000349665.1_MesAur1.0
Amborella trichopoda	Eukaryota;Plants;Land Plants		SAMN02313977	PRJNA212863	GCA_000471905.1	Scaffold	706.495	38.1	chloroplast Pltd:NC_005086.1/	AWHE01	5746	31494	2013-09-27T00:00:00Z	ftp://ftp.ncbi.nlm.nih.gov/genomes/all/GCA/000/471/905/GCA_000471905.1_AMTR1.0	ftp://ftp.ncbi.nlm.nih.gov/genomes/all/GCF/000/471/905/GCF_000471905.2_AMTR1.0
Hippoglossus hippoglossus	Eukaryota;Animals;Fishes	fHipHip1	SAMN12629501	PRJNA627709	GCA_009819705.1	Chromosome	596.793	42.2687	chromosome 1:CM020190.1; chromosome 2:CM020191.1; chromosome 3:CM020192.1; chromosome 4:CM020193.1; chromosome 5:CM020194.1; chromosome 6:CM020195.1; chromosome 7:CM020196.1; chromosome 8:CM020197.1; chromosome 9:CM020198.1; chromosome 10:CM020199.1; chromosome 11:CM020200.1; chromosome 12:CM020201.1; chromosome 13:CM020202.1; chromosome 14:CM020203.1; chromosome 15:CM020204.1; chromosome 16:CM02…	WOYB01	57	13	2019-12-27T00:00:00Z	ftp://ftp.ncbi.nlm.nih.gov/genomes/all/GCA/009/819/705/GCA_009819705.1_fHipHip1.pri	ftp://ftp.ncbi.nlm.nih.gov/genomes/all/GCF/009/819/705/GCF_009819705.1_fHipHip1.pri
Manduca sexta	Eukaryota;Animals;Insects		SAMN00779869	PRJNA556879	GCA_000262585.1	Scaffold	419.424	35.8993	mitochondrion MT:NC_010266.1/	AIXA01	20869	21890	2012-04-13T00:00:00Z	ftp://ftp.ncbi.nlm.nih.gov/genomes/all/GCA/000/262/585/GCA_000262585.1_Msex_1.0	ftp://ftp.ncbi.nlm.nih.gov/genomes/all/GCF/000/262/585/GCF_000262585.1_Msex_1.0
Stylophora pistillata	Eukaryota;Animals;Other Animals	CSM Monaco	SAMN03491624	PRJNA415215	GCA_002571385.1	Scaffold	400.12	39.6996	mitochondrion MT:NC_011162.1/	LSMT01	5688	33252	2017-10-17T00:00:00Z	ftp://ftp.ncbi.nlm.nih.gov/genomes/all/GCA/002/571/385/GCA_002571385.1_Stylophora_pistillata_v1	ftp://ftp.ncbi.nlm.nih.gov/genomes/all/GCF/002/571/385/GCF_002571385.1_Stylophora_pistillata_v1
Apis cerana	Eukaryota;Animals;Insects	Korean	SAMN02592885	PRJNA324433	GCA_001442555.1	Scaffold	228.332	34.8987	mitochondrion MT:NC_014295.1/	JANR01	2431	20933	2015-11-12T00:00:00Z	ftp://ftp.ncbi.nlm.nih.gov/genomes/all/GCA/001/442/555/GCA_001442555.1_ACSNU-2.0	ftp://ftp.ncbi.nlm.nih.gov/genomes/all/GCF/001/442/555/GCF_001442555.1_ACSNU-2.0
Arachis duranensis	Eukaryota;Plants;Land Plants		SAMN02982871	PRJNA316327	GCA_000817695.2	Chromosome	1084.26	37.675	chromosome A01:NC_029772.2/CM003088.2; chromosome A02:NC_029773.2/CM003089.2; chromosome A03:NC_029774.2/CM003090.2; chromosome A04:NC_029775.2/CM003091.2; chromosome A05:NC_029776.2/CM003092.2; chromosome A06:NC_029777.2/CM003093.2; chromosome A07:NC_029778.2/CM003094.2; chromosome A08:NC_029779.2/CM003095.2; chromosome A09:NC_029780.2/CM003096.2; chromosome A10:NC_029781.2/CM003097.2	JQIN01	3189	52826	2015-01-13T00:00:00Z	ftp://ftp.ncbi.nlm.nih.gov/genomes/all/GCA/000/817/695/GCA_000817695.2_Aradu1.1	ftp://ftp.ncbi.nlm.nih.gov/genomes/all/GCF/000/817/695/GCF_000817695.2_Aradu1.1
Pteropus alecto	Eukaryota;Animals;Mammals		SAMN01103203	PRJNA232518	GCA_000325575.1	Scaffold	1985.98	39.9	mitochondrion MT:NC_023122.1/	ALWS01	65598	39706	2012-12-17T00:00:00Z	ftp://ftp.ncbi.nlm.nih.gov/genomes/all/GCA/000/325/575/GCA_000325575.1_ASM32557v1	ftp://ftp.ncbi.nlm.nih.gov/genomes/all/GCF/000/325/575/GCF_000325575.1_ASM32557v1
Alternaria arborescens	Eukaryota;Fungi;Ascomycetes	FERA 675	SAMN06205217	PRJNA531023	GCA_004154835.1	Scaffold	33.9434	51.1		PDUP01	325	12923	2019-02-11T00:00:00Z	ftp://ftp.ncbi.nlm.nih.gov/genomes/all/GCA/004/154/835/GCA_004154835.1_ASM415483v1	ftp://ftp.ncbi.nlm.nih.gov/genomes/all/GCF/004/154/835/GCF_004154835.1_ASM415483v1
Naumovozyma dairenensis CBS 421	Eukaryota;Fungi;Ascomycetes	type strain:CBS 421	SAMEA2272418	PRJEA70961	GCA_000227115.2	Chromosome	13.5276	34.1768	chromosome 1:NC_016479.1/HE580267.1; chromosome 2:NC_016480.1/HE580268.1; chromosome 3:NC_016481.1/HE580269.1; chromosome 4:NC_016482.1/HE580270.1; chromosome 5:NC_016483.1/HE580271.1; chromosome 6:NC_016484.1/HE580272.1; chromosome 7:NC_016485.2/HE580273.2; chromosome 8:NC_016486.1/HE580274.1; chromosome 9:NC_016487.1/HE580275.1; chromosome 10:NC_016488.1/HE580276.1; chromosome 11:NC_016489.1/HE…		11	5546	2011-08-16T00:00:00Z	ftp://ftp.ncbi.nlm.nih.gov/genomes/all/GCA/000/227/115/GCA_000227115.2_ASM22711v2	ftp://ftp.ncbi.nlm.nih.gov/genomes/all/GCF/000/227/115/GCF_000227115.2_ASM22711v2
Chondrus crispus	Eukaryota;Other;Other	Stackhouse	SAMEA2272275	PRJEA78309	GCA_000350225.2	Scaffold	104.98	52.8585	plastid Pltd:NC_020795.1/HF562234.1	CAKH01	926	9807	2013-03-26T00:00:00Z	ftp://ftp.ncbi.nlm.nih.gov/genomes/all/GCA/000/350/225/GCA_000350225.2_ASM35022v2	ftp://ftp.ncbi.nlm.nih.gov/genomes/all/GCF/000/350/225/GCF_000350225.1_ASM35022v2
Chrysemys picta bellii	Eukaryota;Animals;Reptiles	RCT428	SAMN02713681	PRJNA210179	GCA_000241765.2	Chromosome	2365.77	44.564	chromosome 1:NC_024218.1/; chromosome 2:NC_024219.1/; chromosome 3:NC_024220.1/; chromosome 4:NC_024221.1/; chromosome 5:NC_024222.1/; chromosome 6:NC_024223.1/; chromosome 7:NC_024224.1/; chromosome 8:NC_024225.1/; chromosome 10:NC_024226.1/; chromosome 11:NC_024227.1/; chromosome 13:NC_024228.1/; chromosome 15:NC_024229.1/; chromosome 17:NC_024230.1/; chromosome 19:NC_024231.1/; chromosome 21:N…	AHGY02	78631	46651	2012-01-06T00:00:00Z	ftp://ftp.ncbi.nlm.nih.gov/genomes/all/GCA/000/241/765/GCA_000241765.2_Chrysemys_picta_bellii-3.0.3	ftp://ftp.ncbi.nlm.nih.gov/genomes/all/GCF/000/241/765/GCF_000241765.3_Chrysemys_picta_bellii-3.0.3
Tetrapisispora phaffii CBS 4417	Eukaryota;Fungi;Ascomycetes	type strain:CBS 4417	SAMEA2272094	PRJEA70965	GCA_000236905.1	Chromosome	12.1151	33.5765	chromosome 1:NC_016520.1/HE612856.1; chromosome 2:NC_016521.1/HE612857.1; chromosome 3:NC_016522.1/HE612858.1; chromosome 4:NC_016523.1/HE612859.1; chromosome 5:NC_016524.1/HE612860.1; chromosome 6:NC_016525.1/HE612861.1; chromosome 7:NC_016526.1/HE612862.1; chromosome 8:NC_016527.1/HE612863.1; chromosome 9:NC_016528.1/HE612864.1; chromosome 10:NC_016529.1/HE612865.1; chromosome 11:NC_016530.1/HE…		17	5252	2011-11-17T00:00:00Z	ftp://ftp.ncbi.nlm.nih.gov/genomes/all/GCA/000/236/905/GCA_000236905.1_ASM23690v1	ftp://ftp.ncbi.nlm.nih.gov/genomes/all/GCF/000/236/905/GCF_000236905.1_ASM23690v1
Mizuhopecten yessoensis	Eukaryota;Animals;Other Animals	PY_sf001	SAMN03013375	PRJNA390633	GCA_002113885.2	Scaffold	987.589	37.6001	mitochondrion MT:NC_009081.1/	NEDP02	82659	41567	2017-04-27T00:00:00Z	ftp://ftp.ncbi.nlm.nih.gov/genomes/all/GCA/002/113/885/GCA_002113885.2_ASM211388v2	ftp://ftp.ncbi.nlm.nih.gov/genomes/all/GCF/002/113/885/GCF_002113885.1_ASM211388v2
Larimichthys crocea	Eukaryota;Animals;Fishes	SSNF	SAMN03092871	PRJNA354443	GCA_000972845.2	Chromosome	657.94	41.3589	chromosome I:NC_040011.1/CM011615.1; chromosome II:NC_040012.1/CM011616.1; chromosome III:NC_040013.1/CM011617.1; chromosome IV:NC_040014.1/CM011618.1; chromosome V:NC_040015.1/CM011619.1; chromosome VI:NC_040016.1/CM011620.1; chromosome VII:NC_040017.1/CM011621.1; chromosome VIII:NC_040018.1/CM011622.1; chromosome IX:NC_040019.1/CM011623.1; chromosome X:NC_040020.1/CM011624.1; chromosome XI:NC_0…	JRPU02	9998	46335	2015-04-16T00:00:00Z	ftp://ftp.ncbi.nlm.nih.gov/genomes/all/GCA/000/972/845/GCA_000972845.2_L_crocea_2.0	ftp://ftp.ncbi.nlm.nih.gov/genomes/all/GCF/000/972/845/GCF_000972845.2_L_crocea_2.0
Cucurbita pepo subsp. pepo	Eukaryota;Plants;Land Plants		SAMN07125871	PRJNA421955	GCA_002806865.2	Chromosome	261.355	37.2561	chromosome LG01:NC_036638.1/CM008918.1; chromosome LG02:NC_036639.1/CM008919.1; chromosome LG03:NC_036640.1/CM008920.1; chromosome LG04:NC_036641.1/CM008921.1; chromosome LG05:NC_036642.1/CM008922.1; chromosome LG06:NC_036643.1/CM008923.1; chromosome LG07:NC_036644.1/CM008924.1; chromosome LG08:NC_036645.1/CM008925.1; chromosome LG09:NC_036646.1/CM008926.1; chromosome LG10:NC_036647.1/CM008927.1;…	NHTM01	25263	43466	2017-12-04T00:00:00Z	ftp://ftp.ncbi.nlm.nih.gov/genomes/all/GCA/002/806/865/GCA_002806865.2_ASM280686v2	ftp://ftp.ncbi.nlm.nih.gov/genomes/all/GCF/002/806/865/GCF_002806865.1_ASM280686v2
Puma concolor	Eukaryota;Animals;Mammals	SC36_Marlon	SAMN08662999	PRJNA481988	GCA_003327715.1	Scaffold	2432.97	41.8	mitochondrion MT:NC_016470.1/	QAVW01	2175	23358	2018-07-19T00:00:00Z	ftp://ftp.ncbi.nlm.nih.gov/genomes/all/GCA/003/327/715/GCA_003327715.1_PumCon1.0	ftp://ftp.ncbi.nlm.nih.gov/genomes/all/GCF/003/327/715/GCF_003327715.1_PumCon1.0
Nicotiana tomentosiformis	Eukaryota;Plants;Land Plants		SAMN02981530	PRJNA182501	GCA_000390325.2	Scaffold	1688.47	39.0999	chloroplast Pltd:NC_007602.1/	ASAG01	159548	50113	2013-05-10T00:00:00Z	ftp://ftp.ncbi.nlm.nih.gov/genomes/all/GCA/000/390/325/GCA_000390325.2_Ntom_v01	ftp://ftp.ncbi.nlm.nih.gov/genomes/all/GCF/000/390/325/GCF_000390325.2_Ntom_v01
Torulaspora delbrueckii	Eukaryota;Fungi;Ascomycetes	type strain:CBS 1146	SAMEA2272433	PRJEA70971	GCA_000243375.1	Chromosome	9.22068	42.0369	chromosome 1:NC_016501.1/HE616742.1; chromosome 2:NC_016502.1/HE616743.1; chromosome 3:NC_016503.1/HE616744.1; chromosome 4:NC_016504.1/HE616745.1; chromosome 5:NC_016505.1/HE616746.1; chromosome 6:NC_016506.1/HE616747.1; chromosome 7:NC_016507.1/HE616748.1; chromosome 8:NC_016508.1/HE616749.1		8	4970	2011-12-08T00:00:00Z	ftp://ftp.ncbi.nlm.nih.gov/genomes/all/GCA/000/243/375/GCA_000243375.1_ASM24337v1	ftp://ftp.ncbi.nlm.nih.gov/genomes/all/GCF/000/243/375/GCF_000243375.1_ASM24337v1
Eutrema salsugineum	Eukaryota;Plants;Land Plants		SAMN02981485	PRJNA73205	GCA_000478725.1	Scaffold	243.11	37.9		ANOA01	638	33637	2013-10-22T00:00:00Z	ftp://ftp.ncbi.nlm.nih.gov/genomes/all/GCA/000/478/725/GCA_000478725.1_Eutsalg1_0	ftp://ftp.ncbi.nlm.nih.gov/genomes/all/GCF/000/478/725/GCF_000478725.1_Eutsalg1_0
Tetrapisispora blattae CBS 6284	Eukaryota;Fungi;Ascomycetes	type strain:CBS 6284	SAMEA2271984	PRJEA70963	GCA_000315915.1	Chromosome	14.0486	31.7378	chromosome 1:NC_020185.1/HE806316.1; chromosome 2:NC_020186.1/HE806317.1; chromosome 3:NC_020187.1/HE806318.1; chromosome 4:NC_020188.1/HE806319.1; chromosome 5:NC_020189.1/HE806320.1; chromosome 6:NC_020190.1/HE806321.1; chromosome 7:NC_020191.1/HE806322.1; chromosome 8:NC_020192.1/HE806323.1; chromosome 9:NC_020193.1/HE806324.1; chromosome 10:NC_020194.1/HE806325.1		10	5388	2012-05-11T00:00:00Z	ftp://ftp.ncbi.nlm.nih.gov/genomes/all/GCA/000/315/915/GCA_000315915.1_ASM31591v1	ftp://ftp.ncbi.nlm.nih.gov/genomes/all/GCF/000/315/915/GCF_000315915.1_ASM31591v1
Kazachstania africana CBS 2517	Eukaryota;Fungi;Ascomycetes	type strain:CBS 2517	SAMEA2272790	PRJEA70967	GCA_000304475.1	Chromosome	11.1301	36.3068	chromosome 1:NC_018940.1/HE650821.1; chromosome 2:NC_018941.1/HE650822.1; chromosome 3:NC_018942.1/HE650823.1; chromosome 4:NC_018943.1/HE650824.1; chromosome 5:NC_018944.1/HE650825.1; chromosome 6:NC_018945.1/HE650826.1; chromosome 7:NC_018946.1/HE650827.1; chromosome 8:NC_018947.1/HE650828.1; chromosome 9:NC_018948.1/HE650829.1; chromosome 10:NC_018949.1/HE650830.1; chromosome 11:NC_018950.1/HE…		12	5375	2012-01-17T00:00:00Z	ftp://ftp.ncbi.nlm.nih.gov/genomes/all/GCA/000/304/475/GCA_000304475.1_Ka_CBS2517	ftp://ftp.ncbi.nlm.nih.gov/genomes/all/GCF/000/304/475/GCF_000304475.1_Ka_CBS2517
Kazachstania naganishii CBS 8797	Eukaryota;Fungi;Ascomycetes	type strain:CBS 8797	SAMEA2272481	PRJEA70969	GCA_000348985.1	Chromosome	10.8458	45.8879	chromosome 1:NC_035922.1/HE978314.1; chromosome 2:NC_035923.1/HE978315.1; chromosome 3:NC_035924.1/HE978316.1; chromosome 4:NC_035925.1/HE978317.1; chromosome 5:NC_035926.1/HE978318.1; chromosome 6:NC_035927.1/HE978319.1; chromosome 7:NC_035928.1/HE978320.1; chromosome 8:NC_035929.1/HE978321.1; chromosome 9:NC_035930.1/HE978322.1; chromosome 10:NC_035931.1/HE978323.1; chromosome 11:NC_035932.1/HE…		13	5319	2012-09-03T00:00:00Z	ftp://ftp.ncbi.nlm.nih.gov/genomes/all/GCA/000/348/985/GCA_000348985.1_ASM34898v1	ftp://ftp.ncbi.nlm.nih.gov/genomes/all/GCF/000/348/985/GCF_000348985.1_ASM34898v1
Bathycoccus prasinos	Eukaryota;Plants;Green Algae	RCC 1105		PRJEA71363	GCA_002220235.1	Chromosome	15.0743	48.024	chromosome 1:NC_024008.1/FO082278.1; chromosome 2:NC_024007.1/FO082277.1; chromosome 3:NC_024006.1/FO082276.1; chromosome 4:NC_024005.1/FO082275.1; chromosome 5:NC_024004.1/FO082274.1; chromosome 6:NC_024003.1/FO082273.1; chromosome 7:NC_024002.1/FO082272.1; chromosome 8:NC_024001.1/FO082271.1; chromosome 9:NC_024000.1/FO082270.1; chromosome 10:NC_023999.1/FO082269.1; chromosome 11:NC_023998.1/FO…		21	7900	2012-06-21T00:00:00Z	ftp://ftp.ncbi.nlm.nih.gov/genomes/all/GCA/002/220/235/GCA_002220235.1_ASM222023v1	ftp://ftp.ncbi.nlm.nih.gov/genomes/all/GCF/002/220/235/GCF_002220235.1_ASM222023v1
Fibroporia radiculosa	Eukaryota;Fungi;Basidiomycetes	TFFH 294	SAMEA2272653	PRJEA72357	GCA_000313525.1	Scaffold	28.378	51.1		CAGC01	861	9262	2012-01-19T00:00:00Z	ftp://ftp.ncbi.nlm.nih.gov/genomes/all/GCA/000/313/525/GCA_000313525.1_ASM31352v1	ftp://ftp.ncbi.nlm.nih.gov/genomes/all/GCF/000/313/525/GCF_000313525.1_ASM31352v1
Sapajus apella	Eukaryota;Animals;Mammals	SASKATOON/1434	SAMN13265339	PRJNA599380	GCA_009761245.1	Scaffold	2729.2	40.9		WRPQ01	17902	62192	2019-12-17T00:00:00Z	ftp://ftp.ncbi.nlm.nih.gov/genomes/all/GCA/009/761/245/GCA_009761245.1_GSC_monkey_1.0	ftp://ftp.ncbi.nlm.nih.gov/genomes/all/GCF/009/761/245/GCF_009761245.1_GSC_monkey_1.0
Candida orthopsilosis Co 90-125	Eukaryota;Fungi;Ascomycetes	Co 90-125	SAMEA2272376	PRJEA172256	GCA_000315875.1	Chromosome	12.6594	37.6204	chromosome 1:NC_018292.1/HE681719.1; chromosome 2:NC_018295.1/HE681720.1; chromosome 3:NC_018296.1/HE681721.1; chromosome 4:NC_018297.1/HE681722.1; chromosome 5:NC_018298.1/HE681723.1; chromosome 6:NC_018300.1/HE681724.1; chromosome 7:NC_018301.1/HE681725.1; chromosome 8:NC_018302.1/HE681726.1		8	5678	2012-03-14T00:00:00Z	ftp://ftp.ncbi.nlm.nih.gov/genomes/all/GCA/000/315/875/GCA_000315875.1_ASM31587v1	ftp://ftp.ncbi.nlm.nih.gov/genomes/all/GCF/000/315/875/GCF_000315875.1_ASM31587v1
Trachemys scripta elegans	Eukaryota;Animals;Reptiles	TJP31775	SAMN12189062	PRJNA634151	GCA_013100865.1	Chromosome	2126.2	43.9712	chromosome 1:CM023056.1; chromosome 2:CM023057.1; chromosome 3:CM023058.1; chromosome 4:CM023059.1; chromosome 5:CM023060.1; chromosome 6:CM023061.1; chromosome 7:CM023062.1; chromosome 8:CM023063.1; chromosome 9:CM023064.1; chromosome 10:CM023065.1; chromosome 11:CM023066.1; chromosome 12:CM023067.1; chromosome 13:CM023068.1; chromosome 14:CM023069.1; chromosome 15:CM023070.1; chromosome 16:CM02…	VIRI01	138	13	2020-05-15T00:00:00Z	ftp://ftp.ncbi.nlm.nih.gov/genomes/all/GCA/013/100/865/GCA_013100865.1_CAS_Tse_1.0	ftp://ftp.ncbi.nlm.nih.gov/genomes/all/GCF/013/100/865/GCF_013100865.1_CAS_Tse_1.0
Aspergillus aculeatus ATCC 16872	Eukaryota;Fungi;Ascomycetes	ATCC 16872	SAMN00788628	PRJNA374040	GCA_001890905.1	Scaffold	35.4244	50.8		MRCK01	660	10830	2016-12-07T00:00:00Z	ftp://ftp.ncbi.nlm.nih.gov/genomes/all/GCA/001/890/905/GCA_001890905.1_Aspac1	ftp://ftp.ncbi.nlm.nih.gov/genomes/all/GCF/001/890/905/GCF_001890905.1_Aspac1
Hylobates moloch	Eukaryota;Animals;Mammals	HMO894	SAMN12851060	PRJNA600985	GCA_009828535.2	Scaffold	2848.33	41.2	mitochondrion MT:CM020645.1	WKKJ02	18395	54438	2020-01-03T00:00:00Z	ftp://ftp.ncbi.nlm.nih.gov/genomes/all/GCA/009/828/535/GCA_009828535.2_HMol_V2	ftp://ftp.ncbi.nlm.nih.gov/genomes/all/GCF/009/828/535/GCF_009828535.2_HMol_V2
Exserohilum turcica Et28A	Eukaryota;Fungi;Ascomycetes	Et28A	SAMN00120049	PRJNA245152	GCA_000359705.1	Scaffold	43.0135	51.2		AIHT01	407	11687	2013-04-09T00:00:00Z	ftp://ftp.ncbi.nlm.nih.gov/genomes/all/GCA/000/359/705/GCA_000359705.1_Setospaeria_trucica_Et28A_v1.0	ftp://ftp.ncbi.nlm.nih.gov/genomes/all/GCF/000/359/705/GCF_000359705.1_Setospaeria_trucica_Et28A_v1.0
Seriola dumerili	Eukaryota;Animals;Fishes	Sdu_G_001	SAMD00083043	PRJDB5856	GCA_002260705.1	Scaffold	677.686	40.9002	mitochondrion MT:NC_016870.1/	BDQW01	34656	32734	2017-08-03T21:21:00Z	ftp://ftp.ncbi.nlm.nih.gov/genomes/all/GCA/002/260/705/GCA_002260705.1_Sdu_1.0	ftp://ftp.ncbi.nlm.nih.gov/genomes/all/GCF/002/260/705/GCF_002260705.1_Sdu_1.0
Seriola lalandi dorsalis	Eukaryota;Animals;Fishes	HSWRI2012SDOR001	SAMN04902367	PRJNA423295	GCA_002814215.1	Scaffold	732.51	40.9002	mitochondrion MT:NC_016869.1/	PEQF01	99598	38827	2017-12-08T00:00:00Z	ftp://ftp.ncbi.nlm.nih.gov/genomes/all/GCA/002/814/215/GCA_002814215.1_Sedor1	ftp://ftp.ncbi.nlm.nih.gov/genomes/all/GCF/002/814/215/GCF_002814215.1_Sedor1
Megalopta genalis	Eukaryota;Animals;Insects	nest CK6	SAMN10185932	PRJNA625282	GCA_011865705.1	Scaffold	390.114	40.9		REGU01	14059	22381	2020-04-01T00:00:00Z	ftp://ftp.ncbi.nlm.nih.gov/genomes/all/GCA/011/865/705/GCA_011865705.1_USU_MGEN_1.2	ftp://ftp.ncbi.nlm.nih.gov/genomes/all/GCF/011/865/705/GCF_011865705.1_USU_MGEN_1.2
Copidosoma floridanum	Eukaryota;Animals;Insects	CFLO.00-Male	SAMN02265491	PRJNA297581	GCA_000648655.2	Scaffold	553.956	37.1		JBOX02	4840	17308	2014-04-28T00:00:00Z	ftp://ftp.ncbi.nlm.nih.gov/genomes/all/GCA/000/648/655/GCA_000648655.2_Cflo_2.0	ftp://ftp.ncbi.nlm.nih.gov/genomes/all/GCF/000/648/655/GCF_000648655.2_Cflo_2.0
Nannospalax galili	Eukaryota;Animals;Mammals	Female #2095	SAMN02299330	PRJNA254049	GCA_000622305.1	Scaffold	3061.42	41.6	mitochondrion MT:NC_020754.1/	AXCS01	154976	47817	2014-04-04T00:00:00Z	ftp://ftp.ncbi.nlm.nih.gov/genomes/all/GCA/000/622/305/GCA_000622305.1_S.galili_v1.0	ftp://ftp.ncbi.nlm.nih.gov/genomes/all/GCF/000/622/305/GCF_000622305.1_S.galili_v1.0
Chenopodium quinoa	Eukaryota;Plants;Land Plants		SAMN04338310	PRJNA394242	GCA_001683475.1	Scaffold	1333.55	37	chloroplast Pltd:NC_034949.1/	LPWI01	3487	63173	2016-07-11T00:00:00Z	ftp://ftp.ncbi.nlm.nih.gov/genomes/all/GCA/001/683/475/GCA_001683475.1_ASM168347v1	ftp://ftp.ncbi.nlm.nih.gov/genomes/all/GCF/001/683/475/GCF_001683475.1_ASM168347v1
Panicum hallii	Eukaryota;Plants;Land Plants	FIL2	SAMN03003198	PRJNA482138	GCA_002211085.2	Chromosome	535.889	46.9052	chromosome 1:NC_038042.1/CM008046.2; chromosome 2:NC_038043.1/CM008047.2; chromosome 3:NC_038044.1/CM008048.2; chromosome 4:NC_038045.1/CM008049.2; chromosome 5:NC_038046.1/CM008050.2; chromosome 6:NC_038047.1/CM008051.2; chromosome 7:NC_038048.1/CM008052.2; chromosome 8:NC_038049.1/CM008053.2; chromosome 9:NC_038050.1/CM008054.2	NCQW02	1027	37612	2017-06-19T00:00:00Z	ftp://ftp.ncbi.nlm.nih.gov/genomes/all/GCA/002/211/085/GCA_002211085.2_PHallii_v3.1	ftp://ftp.ncbi.nlm.nih.gov/genomes/all/GCF/002/211/085/GCF_002211085.1_PHallii_v3.1
Pyrus x bretschneideri	Eukaryota;Plants;Land Plants		SAMN01797448	PRJNA259338	GCA_000315295.1	Scaffold	508.551	37.5		AJSU01	2182	47086	2012-11-21T00:00:00Z	ftp://ftp.ncbi.nlm.nih.gov/genomes/all/GCA/000/315/295/GCA_000315295.1_Pbr_v1.0	ftp://ftp.ncbi.nlm.nih.gov/genomes/all/GCF/000/315/295/GCF_000315295.1_Pbr_v1.0
Microplitis demolitor	Eukaryota;Animals;Insects	Queensland-Clemson subculture	SAMN02708865	PRJNA251518	GCA_000572035.2	Scaffold	241.19	33.1		AZMT02	1794	18586	2014-02-14T00:00:00Z	ftp://ftp.ncbi.nlm.nih.gov/genomes/all/GCA/000/572/035/GCA_000572035.2_Mdem2	ftp://ftp.ncbi.nlm.nih.gov/genomes/all/GCF/000/572/035/GCF_000572035.2_Mdem2
Papaver somniferum	Eukaryota;Plants;Land Plants		SAMN08604995	PRJNA492326	GCA_003573695.1	Chromosome	2715.53	37.3014	chromosome 1:NC_039358.1/CM010715.1; chromosome 2:NC_039359.1/CM010716.1; chromosome 3:NC_039360.1/CM010717.1; chromosome 4:NC_039361.1/CM010718.1; chromosome 5:NC_039362.1/CM010719.1; chromosome 6:NC_039363.1/CM010720.1; chromosome 7:NC_039364.1/CM010721.1; chromosome 8:NC_039365.1/CM010722.1; chromosome 9:NC_039366.1/CM010723.1; chromosome 10:NC_039367.1/CM010724.1; chromosome 11:NC_039368.1/CM…	PUWZ01	34381	84179	2018-09-10T00:00:00Z	ftp://ftp.ncbi.nlm.nih.gov/genomes/all/GCA/003/573/695/GCA_003573695.1_ASM357369v1	ftp://ftp.ncbi.nlm.nih.gov/genomes/all/GCF/003/573/695/GCF_003573695.1_ASM357369v1
Thamnophis elegans	Eukaryota;Animals;Reptiles	rThaEle1	SAMN12629499	PRJNA602516	GCA_009769535.1	Chromosome	1672.19	41.1553	chromosome 1:NC_045541.1/CM020096.1; chromosome 2:NC_045542.1/CM020097.1; chromosome 3:NC_045543.1/CM020098.1; chromosome 4:NC_045544.1/CM020099.1; chromosome 5:NC_045545.1/CM020100.1; chromosome 6:NC_045546.1/CM020101.1; chromosome 7:NC_045547.1/CM020102.1; chromosome 8:NC_045548.1/CM020103.1; chromosome 9:NC_045549.1/CM020104.1; chromosome 10:NC_045550.1/CM020105.1; chromosome 11:NC_045551.1/CM…	WNNA01	365	30876	2019-12-19T00:00:00Z	ftp://ftp.ncbi.nlm.nih.gov/genomes/all/GCA/009/769/535/GCA_009769535.1_rThaEle1.pri	ftp://ftp.ncbi.nlm.nih.gov/genomes/all/GCF/009/769/535/GCF_009769535.1_rThaEle1.pri
Sitophilus oryzae	Eukaryota;Animals;Insects		SAMN08382431	PRJNA566109	GCA_002938485.2	Scaffold	770.568	32.8998	mitochondrion MT:NC_030765.1/	PPTJ02	2025	23498	2018-02-22T00:00:00Z	ftp://ftp.ncbi.nlm.nih.gov/genomes/all/GCA/002/938/485/GCA_002938485.2_Soryzae_2.0	ftp://ftp.ncbi.nlm.nih.gov/genomes/all/GCF/002/938/485/GCF_002938485.1_Soryzae_2.0
Agrilus planipennis	Eukaryota;Animals;Insects	EAB-ADULT	SAMN02439909	PRJNA343475	GCA_000699045.2	Scaffold	353.073	35.9996	mitochondrion MT:NC_030758.1/	JENH02	3613	22159	2014-06-06T00:00:00Z	ftp://ftp.ncbi.nlm.nih.gov/genomes/all/GCA/000/699/045/GCA_000699045.2_Apla_2.0	ftp://ftp.ncbi.nlm.nih.gov/genomes/all/GCF/000/699/045/GCF_000699045.2_Apla_2.0
Onthophagus taurus	Eukaryota;Animals;Insects		SAMN02628949	PRJNA419349	GCA_000648695.2	Scaffold	267.079	33.4		JHOM02	5821	21668	2014-04-28T00:00:00Z	ftp://ftp.ncbi.nlm.nih.gov/genomes/all/GCA/000/648/695/GCA_000648695.2_Otau_2.0	ftp://ftp.ncbi.nlm.nih.gov/genomes/all/GCF/000/648/695/GCF_000648695.1_Otau_2.0
Momordica charantia	Eukaryota;Plants;Land Plants	OHB3-1	SAMD00048603	PRJDB4642	GCA_001995035.1	Scaffold	285.614	35.8		BDCS01	1052	28666	2016-12-26T20:44:00Z	ftp://ftp.ncbi.nlm.nih.gov/genomes/all/GCA/001/995/035/GCA_001995035.1_ASM199503v1	ftp://ftp.ncbi.nlm.nih.gov/genomes/all/GCF/001/995/035/GCF_001995035.1_ASM199503v1
Parus major	Eukaryota;Animals;Birds	Abel	SAMN03083587	PRJNA312399	GCA_001522545.3	Chromosome	1020.31	41.5208	chromosome 1:NC_031768.1/CM003709.1; chromosome 2:NC_031769.1/CM003710.1; chromosome 3:NC_031770.1/CM003711.1; chromosome 4:NC_031771.1/CM003712.1; chromosome 4A:NC_031772.1/CM003713.1; chromosome 1A:NC_031773.1/CM003714.1; chromosome 5:NC_031774.1/CM003715.1; chromosome 6:NC_031775.1/CM003716.2; chromosome 7:NC_031776.1/CM003717.2; chromosome 8:NC_031777.1/CM003718.2; chromosome 9:NC_031778.1/CM…	JRXK01	1675	38619	2016-01-20T00:00:00Z	ftp://ftp.ncbi.nlm.nih.gov/genomes/all/GCA/001/522/545/GCA_001522545.3_Parus_major1.1	ftp://ftp.ncbi.nlm.nih.gov/genomes/all/GCF/001/522/545/GCF_001522545.3_Parus_major1.1
Raphanus sativus	Eukaryota;Plants;Land Plants		SAMN03084390	PRJNA344915	GCA_000801105.2	Scaffold	426.614	37.2045	mitochondrion MT:NC_018551.1/; chloroplast Pltd:NC_024469.1/	JRUI02	10676	61216	2014-12-12T00:00:00Z	ftp://ftp.ncbi.nlm.nih.gov/genomes/all/GCA/000/801/105/GCA_000801105.2_Rs1.0	ftp://ftp.ncbi.nlm.nih.gov/genomes/all/GCF/000/801/105/GCF_000801105.1_Rs1.0
Fonticula alba	Eukaryota;Protists;Other Protists	ATCC 38817	SAMN02741864	PRJNA262900	GCA_000388065.2	Scaffold	31.2965	64.3		AROH01	214	6309	2013-05-02T00:00:00Z	ftp://ftp.ncbi.nlm.nih.gov/genomes/all/GCA/000/388/065/GCA_000388065.2_Font_alba_ATCC_38817_V2	ftp://ftp.ncbi.nlm.nih.gov/genomes/all/GCF/000/388/065/GCF_000388065.1_Font_alba_ATCC_38817_V2
Oryzias melastigma	Eukaryota;Animals;Fishes	HK-1	SAMN07596545	PRJNA436980	GCA_002922805.1	Scaffold	779.47	39.6	mitochondrion MT:NC_018546.1/	NVQA01	8603	42280	2018-02-07T00:00:00Z	ftp://ftp.ncbi.nlm.nih.gov/genomes/all/GCA/002/922/805/GCA_002922805.1_Om_v0.7.RACA	ftp://ftp.ncbi.nlm.nih.gov/genomes/all/GCF/002/922/805/GCF_002922805.1_Om_v0.7.RACA
Physeter catodon	Eukaryota;Animals;Mammals	SW-GA	SAMN07836523	PRJNA434122	GCA_002837175.2	Chromosome	2512.15	41.7225	chromosome 1:NC_041214.1/CM014785.1; chromosome 2:NC_041215.1/CM014786.1; chromosome 3:NC_041216.1/CM014787.1; chromosome 4:NC_041217.1/CM014788.1; chromosome 5:NC_041218.1/CM014789.1; chromosome 6:NC_041219.1/CM014790.1; chromosome 7:NC_041220.1/CM014791.1; chromosome 8:NC_041221.1/CM014792.1; chromosome 9:NC_041222.1/CM014793.1; chromosome 10:NC_041223.1/CM014794.1; chromosome 11:NC_041224.1/CM…	PGGR02	14677	50591	2017-12-12T00:00:00Z	ftp://ftp.ncbi.nlm.nih.gov/genomes/all/GCA/002/837/175/GCA_002837175.2_ASM283717v2	ftp://ftp.ncbi.nlm.nih.gov/genomes/all/GCF/002/837/175/GCF_002837175.2_ASM283717v2
Stegastes partitus	Eukaryota;Animals;Fishes	25-593	SAMN02743342	PRJNA251741	GCA_000690725.1	Scaffold	800.492	42.1		JMKM01	5818	31597	2014-05-12T00:00:00Z	ftp://ftp.ncbi.nlm.nih.gov/genomes/all/GCA/000/690/725/GCA_000690725.1_Stegastes_partitus-1.0.2	ftp://ftp.ncbi.nlm.nih.gov/genomes/all/GCF/000/690/725/GCF_000690725.1_Stegastes_partitus-1.0.2
Cyprinodon variegatus	Eukaryota;Animals;Fishes	N-32	SAMN02736898	PRJNA308224	GCA_000732505.1	Scaffold	1035.18	39.5001	mitochondrion MT:NC_028088.1/	JPKM01	9259	36524	2014-07-17T00:00:00Z	ftp://ftp.ncbi.nlm.nih.gov/genomes/all/GCA/000/732/505/GCA_000732505.1_C_variegatus-1.0	ftp://ftp.ncbi.nlm.nih.gov/genomes/all/GCF/000/732/505/GCF_000732505.1_C_variegatus-1.0

## Sheet: Supplementary Table 2
Species	Group	Strain	Sample	Project	Genbank Accession	Completeness	Length	GC content	notes	WGS project	scaffold count	gene count	assembly date	genbank link	refseq link
Emiliania huxleyi CCMP1516	Eukaryota;Protists;Other Protists	CCMP1516	SAMN02744062	PRJNA77753	GCA_000372725.1	Scaffold	167.676	64.5		AHAL01	7795	38554	2013-04-19T00:00:00Z	ftp://ftp.ncbi.nlm.nih.gov/genomes/all/GCA/000/372/725/GCA_000372725.1_Emiliana_huxleyi_CCMP1516_main_genome_assembly_v1.0	ftp://ftp.ncbi.nlm.nih.gov/genomes/all/GCF/000/372/725/GCF_000372725.1_Emiliana_huxleyi_CCMP1516_main_genome_assembly_v1.0
Arabidopsis thaliana	Eukaryota;Plants;Land Plants		SAMN03081427	PRJNA10719	GCA_000001735.2	Chromosome	119.669	36.0529	chromosome 1:NC_003070.9/CP002684.1; chromosome 2:NC_003071.7/CP002685.1; chromosome 3:NC_003074.8/CP002686.1; chromosome 4:NC_003075.7/CP002687.1; chromosome 5:NC_003076.8/CP002688.1; mitochondrion MT:NC_037304.1/BK010421.1; chloroplast Pltd:NC_000932.1/AP000423.1		7	48265	2001-08-13T00:00:00Z	ftp://ftp.ncbi.nlm.nih.gov/genomes/all/GCA/000/001/735/GCA_000001735.2_TAIR10.1	ftp://ftp.ncbi.nlm.nih.gov/genomes/all/GCF/000/001/735/GCF_000001735.4_TAIR10.1
Glycine max	Eukaryota;Plants;Land Plants		SAMN00002965	PRJNA19861	GCA_000004515.4	Chromosome	979.046	35.1153	chromosome 1:NC_016088.3/CM000834.3; chromosome 2:NC_016089.3/CM000835.3; chromosome 3:NC_016090.3/CM000836.3; chromosome 4:NC_016091.3/CM000837.3; chromosome 5:NC_038241.1/CM000838.2; chromosome 6:NC_038242.1/CM000839.3; chromosome 7:NC_038243.1/CM000840.3; chromosome 8:NC_038244.1/CM000841.3; chromosome 9:NC_038245.1/CM000842.3; chromosome 10:NC_038246.1/CM000843.3; chromosome 11:NC_038247.1/CM…	ACUP03	1579	71219	2010-01-05T00:00:00Z	ftp://ftp.ncbi.nlm.nih.gov/genomes/all/GCA/000/004/515/GCA_000004515.4_Glycine_max_v2.1	ftp://ftp.ncbi.nlm.nih.gov/genomes/all/GCF/000/004/515/GCF_000004515.5_Glycine_max_v2.1
Medicago truncatula	Eukaryota;Plants;Land Plants	A17	SAMN02299339	PRJNA10791	GCA_000219495.2	Chromosome	412.924	34.047	chromosome 1:NC_016407.2/CM001217.2; chromosome 2:NC_016408.2/CM001218.2; chromosome 3:NC_016409.2/CM001219.2; chromosome 4:NC_016410.2/CM001220.2; chromosome 5:NC_016411.2/CM001221.2; chromosome 6:NC_016412.2/CM001222.2; chromosome 7:NC_016413.2/CM001223.2; chromosome 8:NC_016414.2/CM001224.2; chloroplast Pltd:NC_003119.6/	APNO01	2187	41939	2011-08-12T00:00:00Z	ftp://ftp.ncbi.nlm.nih.gov/genomes/all/GCA/000/219/495/GCA_000219495.2_MedtrA17_4.0	ftp://ftp.ncbi.nlm.nih.gov/genomes/all/GCF/000/219/495/GCF_000219495.3_MedtrA17_4.0
Solanum lycopersicum	Eukaryota;Plants;Land Plants		SAMN02981290	PRJNA119	GCA_000188115.3	Chromosome	828.349	35.6991	chromosome 1:NC_015438.3/CM001064.3; chromosome 2:NC_015439.3/CM001065.3; chromosome 3:NC_015440.3/CM001066.3; chromosome 4:NC_015441.3/CM001067.3; chromosome 5:NC_015442.3/CM001068.3; chromosome 6:NC_015443.3/CM001069.3; chromosome 7:NC_015444.3/CM001070.3; chromosome 8:NC_015445.3/CM001071.3; chromosome 9:NC_015446.3/CM001072.3; chromosome 10:NC_015447.3/CM001073.3; chromosome 11:NC_015448.3/CM…	AEKE03	3150	37660	2010-12-10T00:00:00Z	ftp://ftp.ncbi.nlm.nih.gov/genomes/all/GCA/000/188/115/GCA_000188115.3_SL3.0	ftp://ftp.ncbi.nlm.nih.gov/genomes/all/GCF/000/188/115/GCF_000188115.4_SL3.0
Oryza sativa Japonica Group	Eukaryota;Plants;Land Plants		SAMD00000397	PRJNA12269	GCA_001433935.1	Chromosome	374.423	43.5769	chromosome 1:NC_029256.1/AP014957.1; chromosome 2:NC_029257.1/AP014958.1; chromosome 3:NC_029258.1/AP014959.1; chromosome 4:NC_029259.1/AP014960.1; chromosome 5:NC_029260.1/AP014961.1; chromosome 6:NC_029261.1/AP014962.1; chromosome 7:NC_029262.1/AP014963.1; chromosome 8:NC_029263.1/AP014964.1; chromosome 9:NC_029264.1/AP014965.1; chromosome 10:NC_029265.1/AP014966.1; chromosome 11:NC_029266.1/AP…		58	42578	2015-10-10T00:00:00Z	ftp://ftp.ncbi.nlm.nih.gov/genomes/all/GCA/001/433/935/GCA_001433935.1_IRGSP-1.0	ftp://ftp.ncbi.nlm.nih.gov/genomes/all/GCF/001/433/935/GCF_001433935.1_IRGSP-1.0
Zea mays	Eukaryota;Plants;Land Plants		SAMN04296295	PRJNA10769	GCA_000005005.6	Chromosome	2135.08	46.9109	chromosome 1:NC_024459.2/CM007647.1; chromosome 2:NC_024460.2/CM007648.1; chromosome 3:NC_024461.2/CM007649.1; chromosome 4:NC_024462.2/CM000780.4; chromosome 5:NC_024463.2/CM000781.4; chromosome 6:NC_024464.2/CM000782.4; chromosome 7:NC_024465.2/CM007650.1; chromosome 8:NC_024466.2/CM000784.4; chromosome 9:NC_024467.2/CM000785.4; chromosome 10:NC_024468.2/CM000786.4; mitochondrion MT:NC_007982.1…	LPUQ01	598	51765	2010-01-29T00:00:00Z	ftp://ftp.ncbi.nlm.nih.gov/genomes/all/GCA/000/005/005/GCA_000005005.6_B73_RefGen_v4	ftp://ftp.ncbi.nlm.nih.gov/genomes/all/GCF/000/005/005/GCF_000005005.2_B73_RefGen_v4
Pneumocystis carinii B80	Eukaryota;Fungi;Ascomycetes	B80	SAMN02380717	PRJNA223511	GCA_001477545.1	Contig	7.66146	27.8		LFVZ01	62	3646	2015-12-22T00:00:00Z	ftp://ftp.ncbi.nlm.nih.gov/genomes/all/GCA/001/477/545/GCA_001477545.1_Pneu_cari_B80_V3	ftp://ftp.ncbi.nlm.nih.gov/genomes/all/GCF/001/477/545/GCF_001477545.1_Pneu_cari_B80_V3
Schizosaccharomyces pombe	Eukaryota;Fungi;Ascomycetes	972h-	SAMEA3138176	PRJNA13836	GCA_000002945.2	Chromosome	12.5913	36.0381	chromosome I:NC_003424.3/CU329670.1; chromosome II:NC_003423.3/CU329671.1; chromosome III:NC_003421.2/CU329672.1; mitochondrion MT:NC_001326.1/X54421.1		4	5132	2002-02-28T00:00:00Z	ftp://ftp.ncbi.nlm.nih.gov/genomes/all/GCA/000/002/945/GCA_000002945.2_ASM294v2	ftp://ftp.ncbi.nlm.nih.gov/genomes/all/GCF/000/002/945/GCF_000002945.1_ASM294v2
Saccharomyces cerevisiae S288C	Eukaryota;Fungi;Ascomycetes	S288C		PRJNA43747	GCA_000146045.2	Complete	12.1571	38.1556	chromosome I:NC_001133.9/BK006935.2; chromosome II:NC_001134.8/BK006936.2; chromosome III:NC_001135.5/BK006937.2; chromosome IV:NC_001136.10/BK006938.2; chromosome V:NC_001137.3/BK006939.2; chromosome VI:NC_001138.5/BK006940.2; chromosome VII:NC_001139.9/BK006941.2; chromosome VIII:NC_001140.6/BK006934.2; chromosome IX:NC_001141.2/BK006942.2; chromosome X:NC_001142.9/BK006943.2; chromosome XI:NC_…		17	6002	1999-11-08T00:00:00Z	ftp://ftp.ncbi.nlm.nih.gov/genomes/all/GCA/000/146/045/GCA_000146045.2_R64	ftp://ftp.ncbi.nlm.nih.gov/genomes/all/GCF/000/146/045/GCF_000146045.2_R64
Aspergillus nidulans FGSC A4	Eukaryota;Fungi;Ascomycetes	FGSC A4	SAMN02953587	PRJNA130	GCA_000149205.2	Scaffold	30.276	50.2721	mitochondrion MT:NC_017896.1/JQ435097.1	AACD01	91	9556	2003-04-07T00:00:00Z	ftp://ftp.ncbi.nlm.nih.gov/genomes/all/GCA/000/149/205/GCA_000149205.2_ASM14920v2	ftp://ftp.ncbi.nlm.nih.gov/genomes/all/GCF/000/149/205/GCF_000149205.2_ASM14920v2
Aspergillus fumigatus Af293	Eukaryota;Fungi;Ascomycetes	Af293	SAMN00115746	PRJNA131	GCA_000002655.1	Chromosome	29.385	49.8105	chromosome 1:NC_007194.1/CM000169.1; chromosome 2:NC_007195.1/CM000170.1; chromosome 3:NC_007196.1/CM000171.1; chromosome 4:NC_007197.1/CM000172.1; chromosome 5:NC_007198.1/CM000173.1; chromosome 6:NC_007199.1/CM000174.1; chromosome 7:NC_007200.1/CM000175.1; chromosome 8:NC_007201.1/CM000176.1	AAHF01	8	19260	2005-06-01T00:00:00Z	ftp://ftp.ncbi.nlm.nih.gov/genomes/all/GCA/000/002/655/GCA_000002655.1_ASM265v1	ftp://ftp.ncbi.nlm.nih.gov/genomes/all/GCF/000/002/655/GCF_000002655.1_ASM265v1
Neurospora crassa OR74A	Eukaryota;Fungi;Ascomycetes	OR74A	SAMN02953583	PRJNA13841	GCA_000182925.2	Chromosome	41.1024	48.2319	linkage group I:NC_026501.1/CM002236.1; linkage group II:NC_026502.1/CM002237.1; linkage group III:NC_026503.1/CM002238.1; linkage group IV:NC_026504.1/CM002239.1; linkage group V:NC_026505.1/CM002240.1; linkage group VI:NC_026506.1/CM002241.1; linkage group VII:NC_026507.1/CM002242.1; mitochondrion MT:NC_026614.1/KC683708.1	AABX03	21	10812	2003-03-12T00:00:00Z	ftp://ftp.ncbi.nlm.nih.gov/genomes/all/GCA/000/182/925/GCA_000182925.2_NC12	ftp://ftp.ncbi.nlm.nih.gov/genomes/all/GCF/000/182/925/GCF_000182925.2_NC12
Candida albicans SC5314	Eukaryota;Fungi;Ascomycetes	SC5314	SAMN02953594	PRJNA10701	GCA_000182965.3	Chromosome	14.2827	33.4827	chromosome 1:NC_032089.1/CP017623.1; chromosome 2:NC_032090.1/CP017624.1; chromosome 3:NC_032091.1/CP017625.1; chromosome 4:NC_032092.1/CP017626.1; chromosome 5:NC_032093.1/CP017627.1; chromosome 6:NC_032094.1/CP017628.1; chromosome 7:NC_032095.1/CP017629.1; chromosome R:NC_032096.1/CP017630.1		8	6030	2016-10-12T00:00:00Z	ftp://ftp.ncbi.nlm.nih.gov/genomes/all/GCA/000/182/965/GCA_000182965.3_ASM18296v3	ftp://ftp.ncbi.nlm.nih.gov/genomes/all/GCF/000/182/965/GCF_000182965.3_ASM18296v3
Leishmania major strain Friedlin	Eukaryota;Protists;Kinetoplasts	Friedlin	SAMEA3138173	PRJNA10724	GCA_000002725.2	Complete	32.8551	59.7114	chromosome 1:NC_001905.3/FR796397.1; chromosome 2:NC_007244.2/FR796398.1; chromosome 3:NC_004916.2/FR796399.1; chromosome 4:NC_007245.2/FR796400.1; chromosome 5:NC_007246.2/FR796401.1; chromosome 6:NC_007247.2/FR796402.1; chromosome 7:NC_007248.2/FR796403.1; chromosome 8:NC_007249.2/FR796404.1; chromosome 9:NC_007250.2/FR796405.1; chromosome 10:NC_007251.2/FR796406.1; chromosome 11:NC_007252.2/FR…		36	8316	1998-06-29T00:00:00Z	ftp://ftp.ncbi.nlm.nih.gov/genomes/all/GCA/000/002/725/GCA_000002725.2_ASM272v2	ftp://ftp.ncbi.nlm.nih.gov/genomes/all/GCF/000/002/725/GCF_000002725.2_ASM272v2
Trypanosoma brucei gambiense DAL972	Eukaryota;Protists;Kinetoplasts	Dal 972 clone 1 (MHOM/CI/86/DAL972)	SAMEA2272188	PRJEA40697	GCA_000210295.1	Chromosome	22.1481	47.1525	chromosome 1:NC_026734.1/FN554964.1; chromosome 2:NC_026735.1/FN554965.1; chromosome 3:NC_026736.1/FN554966.1; chromosome 4:NC_026737.1/FN554967.1; chromosome 5:NC_026738.1/FN554968.1; chromosome 6:NC_026739.1/FN554969.1; chromosome 7:NC_026740.1/FN554970.1; chromosome 8:NC_026741.1/FN554971.1; chromosome 9:NC_026742.1/FN554972.1; chromosome 10:NC_026743.1/FN554973.1; chromosome 11:NC_026744.1/FN…		11	9822	2009-10-14T00:00:00Z	ftp://ftp.ncbi.nlm.nih.gov/genomes/all/GCA/000/210/295/GCA_000210295.1_ASM21029v1	ftp://ftp.ncbi.nlm.nih.gov/genomes/all/GCF/000/210/295/GCF_000210295.1_ASM21029v1
Trypanosoma cruzi	Eukaryota;Protists;Kinetoplasts	CL Brener	SAMN02953627	PRJNA11755	GCA_000209065.1	Scaffold	89.9375	51.7		AAHK01	29495	19607	2005-07-14T00:00:00Z	ftp://ftp.ncbi.nlm.nih.gov/genomes/all/GCA/000/209/065/GCA_000209065.1_ASM20906v1	ftp://ftp.ncbi.nlm.nih.gov/genomes/all/GCF/000/209/065/GCF_000209065.1_ASM20906v1
Encephalitozoon cuniculi GB-M1	Eukaryota;Fungi;Other Fungi	GB-M1	SAMEA3138295	PRJNA13833	GCA_000091225.1	Chromosome	2.49752	47.3005	chromosome I:NC_003242.2/AL391737.2; chromosome II:NC_003229.1/AL590442.1; chromosome III:NC_003230.1/AL590443.1; chromosome IV:NC_003231.1/AL590444.1; chromosome V:NC_003232.1/AL590445.1; chromosome VI:NC_003233.1/AL590446.1; chromosome VII:NC_003234.1/AL590447.1; chromosome VIII:NC_003235.1/AL590448.1; chromosome IX:NC_003238.2/AL590451.2; chromosome X:NC_003236.1/AL590449.1; chromosome XI:NC_0…		11	1996	2001-02-05T00:00:00Z	ftp://ftp.ncbi.nlm.nih.gov/genomes/all/GCA/000/091/225/GCA_000091225.1_ASM9122v1	ftp://ftp.ncbi.nlm.nih.gov/genomes/all/GCF/000/091/225/GCF_000091225.1_ASM9122v1
Caenorhabditis elegans	Eukaryota;Animals;Roundworms	Bristol N2	SAMEA3138177	PRJNA13758	GCA_000002985.3	Complete	100.286	35.4317	chromosome I:NC_003279.8/BX284601.5; chromosome II:NC_003280.10/BX284602.5; chromosome III:NC_003281.10/BX284603.4; chromosome IV:NC_003282.8/BX284604.4; chromosome V:NC_003283.11/BX284605.5; chromosome X:NC_003284.9/BX284606.5; mitochondrion MT:NC_001328.1/		7	28350	2001-12-03T00:00:00Z	ftp://ftp.ncbi.nlm.nih.gov/genomes/all/GCA/000/002/985/GCA_000002985.3_WBcel235	ftp://ftp.ncbi.nlm.nih.gov/genomes/all/GCF/000/002/985/GCF_000002985.6_WBcel235
Aedes aegypti	Eukaryota;Animals;Insects	LVP_AGWG	SAMN07177802	PRJNA392114	GCA_002204515.1	Chromosome	1278.73	38.1667	chromosome 1:NC_035107.1/CM008043.1; chromosome 2:NC_035108.1/CM008044.1; chromosome 3:NC_035109.1/CM008045.1; mitochondrion MT:NC_035159.1/MF194022.1	NIGP01	2310	28317	2017-06-15T00:00:00Z	ftp://ftp.ncbi.nlm.nih.gov/genomes/all/GCA/002/204/515/GCA_002204515.1_AaegL5.0	ftp://ftp.ncbi.nlm.nih.gov/genomes/all/GCF/002/204/515/GCF_002204515.2_AaegL5.0
Anopheles gambiae str. PEST	Eukaryota;Animals;Insects	PEST	SAMN02952903	PRJNA1438	GCA_000005575.1	Chromosome	265.027	44.5151	chromosome X:NC_004818.2/CM000360.1; chromosome 2R:NT_078266.2/CM000357.1; chromosome 3R:NT_078268.4/CM000359.1; chromosome 2L:NT_078265.2/CM000356.1; chromosome 3L:NT_078267.5/CM000358.1; mitochondrion MT:NC_002084.1/	AAAB01	8145	14102	2002-03-22T00:00:00Z	ftp://ftp.ncbi.nlm.nih.gov/genomes/all/GCA/000/005/575/GCA_000005575.1_AgamP3	ftp://ftp.ncbi.nlm.nih.gov/genomes/all/GCF/000/005/575/GCF_000005575.2_AgamP3
Drosophila melanogaster	Eukaryota;Animals;Insects		SAMN02803731	PRJNA13669	GCA_000001215.4	Chromosome	143.726	42.0803	chromosome X:NC_004354.4/AE014298.5; chromosome 2L:NT_033779.5/AE014134.6; chromosome 2R:NT_033778.4/AE013599.5; chromosome 3L:NT_037436.4/AE014296.5; chromosome 3R:NT_033777.3/AE014297.3; chromosome 4:NC_004353.4/AE014135.4; chromosome Y:NC_024512.1/CP007106.1; mitochondrion MT:NC_024511.2/KJ947872.2		1870	30717	2002-04-30T00:00:00Z	ftp://ftp.ncbi.nlm.nih.gov/genomes/all/GCA/000/001/215/GCA_000001215.4_Release_6_plus_ISO1_MT	ftp://ftp.ncbi.nlm.nih.gov/genomes/all/GCF/000/001/215/GCF_000001215.4_Release_6_plus_ISO1_MT
Ciona intestinalis	Eukaryota;Animals;Other Animals			PRJDA65419	GCA_000224145.2	Chromosome	115.227	36.0239	chromosome 1:NC_020166.2/HT000001.2; chromosome 2:NC_020167.2/HT000007.2; chromosome 3:NC_020168.2/HT000008.2; chromosome 4:NC_020169.2/HT000009.2; chromosome 5:NC_020170.2/HT000010.2; chromosome 6:NC_020171.2/HT000011.2; chromosome 7:NC_020172.2/HT000012.2; chromosome 8:NC_020173.2/HT000013.2; chromosome 9:NC_020174.2/HT000014.2; chromosome 10:NC_020175.2/HT000002.2; chromosome 11:NC_020176.2/HT…	EAAA01	1280	21099	2011-04-27T00:00:00Z	ftp://ftp.ncbi.nlm.nih.gov/genomes/all/GCA/000/224/145/GCA_000224145.2_KH	ftp://ftp.ncbi.nlm.nih.gov/genomes/all/GCF/000/224/145/GCF_000224145.3_KH
Apis mellifera	Eukaryota;Animals;Insects	DH4	SAMN09259743	PRJNA477511	GCA_003254395.2	Chromosome	225.251	32.6352	linkage group LG1:NC_037638.1/CM009931.2; linkage group LG2:NC_037639.1/CM009932.2; linkage group LG3:NC_037640.1/CM009933.2; linkage group LG4:NC_037641.1/CM009934.2; linkage group LG5:NC_037642.1/CM009935.2; linkage group LG6:NC_037643.1/CM009936.2; linkage group LG7:NC_037644.1/CM009937.2; linkage group LG8:NC_037645.1/CM009938.2; linkage group LG9:NC_037646.1/CM009939.2; linkage group LG10:NC…	QIUM02	177	23471	2018-06-19T00:00:00Z	ftp://ftp.ncbi.nlm.nih.gov/genomes/all/GCA/003/254/395/GCA_003254395.2_Amel_HAv3.1	ftp://ftp.ncbi.nlm.nih.gov/genomes/all/GCF/003/254/395/GCF_003254395.2_Amel_HAv3.1
Danio rerio	Eukaryota;Animals;Fishes	Tuebingen	SAMN06930106	PRJNA11776	GCA_000002035.4	Chromosome	1679.2	36.6374	chromosome 1:NC_007112.7/CM002885.2; chromosome 2:NC_007113.7/CM002886.2; chromosome 3:NC_007114.7/CM002887.2; chromosome 4:NC_007115.7/CM002888.2; chromosome 5:NC_007116.7/CM002889.2; chromosome 6:NC_007117.7/CM002890.2; chromosome 7:NC_007118.7/CM002891.2; chromosome 8:NC_007119.7/CM002892.2; chromosome 9:NC_007120.7/CM002893.2; chromosome 10:NC_007121.7/CM002894.2; chromosome 11:NC_007122.7/CM…		2848	57100	2005-07-05T00:00:00Z	ftp://ftp.ncbi.nlm.nih.gov/genomes/all/GCA/000/002/035/GCA_000002035.4_GRCz11	ftp://ftp.ncbi.nlm.nih.gov/genomes/all/GCF/000/002/035/GCF_000002035.6_GRCz11
Homo sapiens	Eukaryota;Animals;Mammals			PRJNA31257	GCA_000001405.28	Chromosome	3272.09	41.4778	chromosome 1:NC_000001.11/CM000663.2; chromosome 2:NC_000002.12/CM000664.2; chromosome 3:NC_000003.12/CM000665.2; chromosome 4:NC_000004.12/CM000666.2; chromosome 5:NC_000005.10/CM000667.2; chromosome 6:NC_000006.12/CM000668.2; chromosome 7:NC_000007.14/CM000669.2; chromosome 8:NC_000008.11/CM000670.2; chromosome 9:NC_000009.12/CM000671.2; chromosome 10:NC_000010.11/CM000672.2; chromosome 11:NC_0…		919	119801	2002-08-02T00:00:00Z	ftp://ftp.ncbi.nlm.nih.gov/genomes/all/GCA/000/001/405/GCA_000001405.28_GRCh38.p13	ftp://ftp.ncbi.nlm.nih.gov/genomes/all/GCF/000/001/405/GCF_000001405.39_GRCh38.p13
Mus musculus	Eukaryota;Animals;Mammals	C57BL/6J		PRJNA11777	GCA_000001635.8	Chromosome	2818.97	41.951	chromosome 1:NC_000067.6/CM000994.2; chromosome 2:NC_000068.7/CM000995.2; chromosome 3:NC_000069.6/CM000996.2; chromosome 4:NC_000070.6/CM000997.2; chromosome 5:NC_000071.6/CM000998.2; chromosome 6:NC_000072.6/CM000999.2; chromosome 7:NC_000073.6/CM001000.2; chromosome 8:NC_000074.6/CM001001.2; chromosome 9:NC_000075.6/CM001002.2; chromosome 10:NC_000076.6/CM001003.2; chromosome 11:NC_000077.6/CM…		336	87887	2004-09-02T00:00:00Z	ftp://ftp.ncbi.nlm.nih.gov/genomes/all/GCA/000/001/635/GCA_000001635.8_GRCm38.p6	ftp://ftp.ncbi.nlm.nih.gov/genomes/all/GCF/000/001/635/GCF_000001635.26_GRCm38.p6
Aspergillus terreus NIH2624	Eukaryota;Fungi;Ascomycetes	NIH2624	SAMN02953635	PRJNA15631	GCA_000149615.1	Scaffold	29.364	52.8		AAJN01	27	10401	2005-09-09T00:00:00Z	ftp://ftp.ncbi.nlm.nih.gov/genomes/all/GCA/000/149/615/GCA_000149615.1_ASM14961v1	ftp://ftp.ncbi.nlm.nih.gov/genomes/all/GCF/000/149/615/GCF_000149615.1_ASM14961v1
Dictyostelium discoideum AX4	Eukaryota;Protists;Other Protists	AX4	SAMN02953606	PRJNA201	GCA_000004695.1	Chromosome	34.205	22.4631	chromosome 1:NC_007087.3/CM000150.2; chromosome 2:NC_007088.5/CM000151.3; chromosome 3:NC_007089.4/CM000152.2; chromosome 4:NC_007090.3/CM000153.2; chromosome 5:NC_007091.3/CM000154.2; chromosome 6:NC_007092.3/CM000155.2; plasmid Ddp5:NC_001889.1/; mitochondrion MT:NC_000895.1/	AAFI02	41	13315	2005-03-03T00:00:00Z	ftp://ftp.ncbi.nlm.nih.gov/genomes/all/GCA/000/004/695/GCA_000004695.1_dicty_2.7	ftp://ftp.ncbi.nlm.nih.gov/genomes/all/GCF/000/004/695/GCF_000004695.1_dicty_2.7
Guillardia theta CCMP2712	Eukaryota;Other;Other	CCMP2712	SAMN00116900	PRJNA53577	GCA_000315625.1	Scaffold	87.1453	52.9		AEIE01	669	24822	2012-11-02T00:00:00Z	ftp://ftp.ncbi.nlm.nih.gov/genomes/all/GCA/000/315/625/GCA_000315625.1_Guith1	ftp://ftp.ncbi.nlm.nih.gov/genomes/all/GCF/000/315/625/GCF_000315625.1_Guith1
Thalassiosira pseudonana CCMP1335	Eukaryota;Other;Other	CCMP1335	SAMN02744045	PRJNA191	GCA_000149405.2	Chromosome	32.4374	46.905	chromosome 1:NC_012064.1/CM000638.1; chromosome 2:NC_012065.1/CM000639.1; chromosome 3:NC_012066.1/CM000640.1; chromosome 4:NC_012067.1/CM000641.1; chromosome 5:NC_012068.1/CM000642.1; chromosome 6:NC_012069.1/CM000643.1; chromosome 7:NC_012070.1/CP001160.1; chromosome 8:NC_012071.1/CM000644.1; chromosome 9:NC_012072.1/CM000645.1; chromosome 10:NC_012073.1/CM000646.1; chromosome 12:NC_012075.1/CM…	AAFD02	64	11673	2004-10-07T00:00:00Z	ftp://ftp.ncbi.nlm.nih.gov/genomes/all/GCA/000/149/405/GCA_000149405.2_ASM14940v2	ftp://ftp.ncbi.nlm.nih.gov/genomes/all/GCF/000/149/405/GCF_000149405.2_ASM14940v2
Fusarium graminearum PH-1	Eukaryota;Fungi;Ascomycetes	PH-1; NRRL 31084	SAMN02953593	PRJNA13839	GCA_000240135.3	Chromosome	36.458	48.3278	chromosome 1:NC_026474.1/CM000574.1; chromosome 2:NC_026475.1/CM000575.1; chromosome 3:NC_026476.1/CM000576.1; chromosome 4:NC_026477.1/CM000577.1	AACM02	31	13313	2003-05-09T00:00:00Z	ftp://ftp.ncbi.nlm.nih.gov/genomes/all/GCA/000/240/135/GCA_000240135.3_ASM24013v3	ftp://ftp.ncbi.nlm.nih.gov/genomes/all/GCF/000/240/135/GCF_000240135.3_ASM24013v3
Cryptococcus neoformans var. neoformans JEC21	Eukaryota;Fungi;Basidiomycetes	JEC21	SAMN03081418	PRJNA13856	GCA_000091045.1	Chromosome	19.0519	48.5368	chromosome 1:NC_006670.1/AE017341.1; chromosome 2:NC_006684.1/AE017342.1; chromosome 3:NC_006685.1/AE017343.1; chromosome 4:NC_006686.1/AE017344.1; chromosome 5:NC_006687.1/AE017345.1; chromosome 6:NC_006691.1/AE017346.1; chromosome 7:NC_006692.1/AE017347.1; chromosome 8:NC_006693.1/AE017348.1; chromosome 9:NC_006694.1/AE017349.1; chromosome 10:NC_006679.1/AE017350.1; chromosome 11:NC_006680.1/AE…		14	6863	2005-01-07T00:00:00Z	ftp://ftp.ncbi.nlm.nih.gov/genomes/all/GCA/000/091/045/GCA_000091045.1_ASM9104v1	ftp://ftp.ncbi.nlm.nih.gov/genomes/all/GCF/000/091/045/GCF_000091045.1_ASM9104v1
Pyricularia oryzae 70-15	Eukaryota;Fungi;Ascomycetes	70-15	SAMN02953596	PRJNA13840	GCA_000002495.2	Chromosome	40.9791	51.5882	chromosome 1:NC_017844.1/CM001231.1; chromosome 2:NC_017850.1/CM001232.1; chromosome 3:NC_017849.1/CM001233.1; chromosome 4:NC_017851.1/CM001234.1; chromosome 5:NC_017852.1/CM001235.1; chromosome 6:NC_017853.1/CM001236.1; chromosome 7:NC_017854.1/CM001237.1	AACU03	53	12989	2003-10-31T00:00:00Z	ftp://ftp.ncbi.nlm.nih.gov/genomes/all/GCA/000/002/495/GCA_000002495.2_MG8	ftp://ftp.ncbi.nlm.nih.gov/genomes/all/GCF/000/002/495/GCF_000002495.2_MG8
Takifugu rubripes	Eukaryota;Animals;Fishes		SAMEA104384834	PRJEB31988	GCA_901000725.2	Chromosome	384.127	45.6992	chromosome 1:NC_042285.1/LR584231.2; chromosome 2:NC_042286.1/LR584245.2; chromosome 3:NC_042287.1/LR584237.1; chromosome 4:NC_042288.1/LR584242.2; chromosome 5:NC_042289.1/LR584247.1; chromosome 6:NC_042290.1/LR584250.1; chromosome 7:NC_042291.1/LR584238.1; chromosome 8:NC_042292.1/LR584234.2; chromosome 9:NC_042293.1/LR584246.2; chromosome 10:NC_042294.1/LR584251.2; chromosome 11:NC_042295.1/LR…	CAAJGN02	128	46760	2019-04-09T00:00:00Z	ftp://ftp.ncbi.nlm.nih.gov/genomes/all/GCA/901/000/725/GCA_901000725.2_fTakRub1.2	ftp://ftp.ncbi.nlm.nih.gov/genomes/all/GCF/901/000/725/GCF_901000725.2_fTakRub1.2
Saccharomyces paradoxus	Eukaryota;Fungi;Ascomycetes	CBS432	SAMEA2757769	PRJNA625777	GCA_002079055.1	Chromosome	12.0928	38.5612	chromosome I:CP020242.1; chromosome II:CP020243.1; chromosome III:CP020244.1; chromosome IV:CP020245.1; chromosome V:CP020246.1; chromosome VI:CP020247.1; chromosome VII:CP020248.1; chromosome VIII:CP020249.1; chromosome IX:CP020250.1; chromosome X:CP020251.1; chromosome XI:CP020252.1; chromosome XII:CP020253.1; chromosome XIII:CP020254.1; chromosome XIV:CP020255.1; chromosome XV:CP020256.1; chro…		17	5528	2017-03-21T00:00:00Z	ftp://ftp.ncbi.nlm.nih.gov/genomes/all/GCA/002/079/055/GCA_002079055.1_ASM207905v1	ftp://ftp.ncbi.nlm.nih.gov/genomes/all/GCF/002/079/055/GCF_002079055.1_ASM207905v1
Naumovozyma castellii CBS 4309	Eukaryota;Fungi;Ascomycetes	type strain:CBS 4309	SAMEA2271985	PRJEA70625	GCA_000237345.1	Chromosome	11.2195	36.7559	chromosome 1:NC_016491.1/HE576752.1; chromosome 2:NC_016492.1/HE576753.1; chromosome 3:NC_016493.1/HE576754.1; chromosome 4:NC_016494.1/HE576755.1; chromosome 5:NC_016495.1/HE576756.1; chromosome 6:NC_016496.1/HE576757.1; chromosome 7:NC_016497.1/HE576758.1; chromosome 8:NC_016498.1/HE576759.1; chromosome 9:NC_016499.1/HE576760.1; chromosome 10:NC_016500.1/HE576761.1		10	5589	2011-08-01T00:00:00Z	ftp://ftp.ncbi.nlm.nih.gov/genomes/all/GCA/000/237/345/GCA_000237345.1_ASM23734v1	ftp://ftp.ncbi.nlm.nih.gov/genomes/all/GCF/000/237/345/GCF_000237345.1_ASM23734v1
Ustilago maydis 521	Eukaryota;Fungi;Basidiomycetes	521	SAMN02900459	PRJNA1446	GCA_000328475.2	Chromosome	19.6644	54.0121	chromosome 1:NC_026478.1/CM003140.1; chromosome 2:NC_026479.1/CM003141.1; chromosome 3:NC_026480.1/CM003142.1; chromosome 4:NC_026481.1/CM003143.1; chromosome 5:NC_026482.1/CM003144.1; chromosome 6:NC_026483.1/CM003145.1; chromosome 7:NC_026484.1/CM003146.1; chromosome 8:NC_026485.1/CM003147.1; chromosome 9:NC_026486.1/CM003148.1; chromosome 10:NC_026487.1/CM003149.1; chromosome 11:NC_026488.1/CM…	AACP02	27	6782	2003-07-29T00:00:00Z	ftp://ftp.ncbi.nlm.nih.gov/genomes/all/GCA/000/328/475/GCA_000328475.2_Umaydis521_2.0	ftp://ftp.ncbi.nlm.nih.gov/genomes/all/GCF/000/328/475/GCF_000328475.2_Umaydis521_2.0
Coprinopsis cinerea okayama7#130	Eukaryota;Fungi;Basidiomycetes	okayama7#130	SAMN02953595	PRJNA1447	GCA_000182895.1	Contig	36.1926	51.6		AACS02	68	13356	2003-07-30T00:00:00Z	ftp://ftp.ncbi.nlm.nih.gov/genomes/all/GCA/000/182/895/GCA_000182895.1_CC3	ftp://ftp.ncbi.nlm.nih.gov/genomes/all/GCF/000/182/895/GCF_000182895.1_CC3
Rattus norvegicus	Eukaryota;Animals;Mammals	mixed	SAMN02808228	PRJNA10629	GCA_000001895.4	Chromosome	2870.18	42.3282	chromosome 1:NC_005100.4/CM000072.5; chromosome 2:NC_005101.4/CM000073.5; chromosome 3:NC_005102.4/CM000074.5; chromosome 4:NC_005103.4/CM000075.5; chromosome 5:NC_005104.4/CM000076.5; chromosome 6:NC_005105.4/CM000077.5; chromosome 7:NC_005106.4/CM000078.5; chromosome 8:NC_005107.4/CM000079.5; chromosome 9:NC_005108.4/CM000080.5; chromosome 10:NC_005109.4/CM000081.5; chromosome 11:NC_005110.4/CM…	AABR07	1395	56113	2002-11-27T00:00:00Z	ftp://ftp.ncbi.nlm.nih.gov/genomes/all/GCA/000/001/895/GCA_000001895.4_Rnor_6.0	ftp://ftp.ncbi.nlm.nih.gov/genomes/all/GCF/000/001/895/GCF_000001895.5_Rnor_6.0
Branchiostoma floridae	Eukaryota;Animals;Other Animals	S238N-H82	SAMN02953694	PRJNA20249	GCA_000003815.1	Scaffold	521.895	41.8		ABEP02	398	28623	2008-04-24T00:00:00Z	ftp://ftp.ncbi.nlm.nih.gov/genomes/all/GCA/000/003/815/GCA_000003815.1_Version_2	ftp://ftp.ncbi.nlm.nih.gov/genomes/all/GCF/000/003/815/GCF_000003815.1_Version_2
Eremothecium gossypii ATCC 10895	Eukaryota;Fungi;Ascomycetes	ATCC 10895	SAMN03081415	PRJNA13834	GCA_000091025.4	Complete	9.11931	51.6989	chromosome I:NC_005782.2/AE016814.2; chromosome II:NC_005783.5/AE016815.5; chromosome III:NC_005784.3/AE016816.3; chromosome IV:NC_005785.6/AE016817.6; chromosome V:NC_005786.2/AE016818.2; chromosome VI:NC_005787.5/AE016819.5; chromosome VII:NC_005788.4/AE016820.4; mitochondrion MT:NC_005789.1/AE016821.1		8	4776	2004-03-04T00:00:00Z	ftp://ftp.ncbi.nlm.nih.gov/genomes/all/GCA/000/091/025/GCA_000091025.4_ASM9102v4	ftp://ftp.ncbi.nlm.nih.gov/genomes/all/GCF/000/091/025/GCF_000091025.4_ASM9102v4
Coffea arabica	Eukaryota;Plants;Land Plants	CCC135-36	SAMN10272287	PRJNA506972	GCA_003713225.1	Chromosome	1094.45	36.9585	chromosome 1c:NC_039898.1/CM011106.1; chromosome 1e:NC_039899.1/CM011107.1; chromosome 2c:NC_039900.1/CM011108.1; chromosome 2e:NC_039901.1/CM011109.1; chromosome 3c:NC_039902.1/CM011110.1; chromosome 3e:NC_039903.1/CM011111.1; chromosome 4c:NC_039904.1/CM011112.1; chromosome 4e:NC_039905.1/CM011113.1; chromosome 5e:NC_039906.1/CM011115.1; chromosome 5c:NC_039907.1/CM011114.1; chromosome 6c:NC_03…	RHJU01	2833	67222	2018-11-06T00:00:00Z	ftp://ftp.ncbi.nlm.nih.gov/genomes/all/GCA/003/713/225/GCA_003713225.1_Cara_1.0	ftp://ftp.ncbi.nlm.nih.gov/genomes/all/GCF/003/713/225/GCF_003713225.1_Cara_1.0
Felis catus	Eukaryota;Animals;Mammals	Cinnamon	SAMN02953640	PRJNA16726	GCA_000181335.4	Chromosome	2521.86	41.8806	chromosome A1:NC_018723.3/CM001378.3; chromosome A2:NC_018724.3/CM001379.3; chromosome A3:NC_018725.3/CM001380.3; chromosome B1:NC_018726.3/CM001381.3; chromosome B2:NC_018727.3/CM001382.3; chromosome B3:NC_018728.3/CM001383.3; chromosome B4:NC_018729.3/CM001384.3; chromosome C1:NC_018730.3/CM001385.3; chromosome C2:NC_018731.3/CM001386.3; chromosome D1:NC_018732.3/CM001387.3; chromosome D2:NC_01…	AANG04	4525	54726	2006-04-27T00:00:00Z	ftp://ftp.ncbi.nlm.nih.gov/genomes/all/GCA/000/181/335/GCA_000181335.4_Felis_catus_9.0	ftp://ftp.ncbi.nlm.nih.gov/genomes/all/GCF/000/181/335/GCF_000181335.3_Felis_catus_9.0
Cyanidioschyzon merolae strain 10D	Eukaryota;Other;Other	10D		PRJNA10792	GCA_000091205.1	Complete	16.5467	55.0171	chromosome 1:NC_010127.1/AP006483.2; chromosome 2:NC_010128.1/AP006484.2; chromosome 3:NC_010129.1/AP006485.2; chromosome 4:NC_010130.1/AP006486.2; chromosome 5:NC_010131.1/AP006487.2; chromosome 6:NC_010132.1/AP006488.2; chromosome 7:NC_010133.1/AP006489.2; chromosome 8:NC_010134.1/AP006490.2; chromosome 9:NC_010135.1/AP006491.2; chromosome 10:NC_010136.1/AP006492.2; chromosome 11:NC_010137.1/AP…		20	4803	2004-04-09T00:00:00Z	ftp://ftp.ncbi.nlm.nih.gov/genomes/all/GCA/000/091/205/GCA_000091205.1_ASM9120v1	ftp://ftp.ncbi.nlm.nih.gov/genomes/all/GCF/000/091/205/GCF_000091205.1_ASM9120v1
Xenopus tropicalis	Eukaryota;Animals;Amphibians	Nigerian	SAMN13041969	PRJNA577946	GCA_000004195.4	Chromosome	1451.3	40.7533	chromosome 1:NC_030677.2/CM004443.2; chromosome 2:NC_030678.2/CM004444.2; chromosome 3:NC_030679.2/CM004445.2; chromosome 4:NC_030680.2/CM004446.2; chromosome 5:NC_030681.2/CM004447.2; chromosome 6:NC_030682.2/CM004448.2; chromosome 7:NC_030683.2/CM004449.2; chromosome 8:NC_030684.2/CM004450.2; chromosome 9:NC_030685.2/CM004451.2; chromosome 10:NC_030686.2/CM004452.2; mitochondrion MT:NC_006839.1/	AAMC04	167	45099	2009-11-13T00:00:00Z	ftp://ftp.ncbi.nlm.nih.gov/genomes/all/GCA/000/004/195/GCA_000004195.4_UCB_Xtro_10.0	ftp://ftp.ncbi.nlm.nih.gov/genomes/all/GCF/000/004/195/GCF_000004195.4_UCB_Xtro_10.0
Xenopus laevis	Eukaryota;Animals;Amphibians	J	SAMN04518361	PRJNA338693	GCA_001663975.1	Chromosome	2718.43	40.2325	chromosome 1L:NC_030724.1/CM004466.1; chromosome 1S:NC_030725.1/CM004467.1; chromosome 2L:NC_030726.1/CM004468.1; chromosome 2S:NC_030727.1/CM004469.1; chromosome 3L:NC_030728.1/CM004470.1; chromosome 3S:NC_030729.1/CM004471.1; chromosome 4L:NC_030730.1/CM004472.1; chromosome 4S:NC_030731.1/CM004473.1; chromosome 5L:NC_030732.1/CM004474.1; chromosome 5S:NC_030733.1/CM004475.1; chromosome 6L:NC_03…	LYTH01	108033	56817	2016-06-14T00:00:00Z	ftp://ftp.ncbi.nlm.nih.gov/genomes/all/GCA/001/663/975/GCA_001663975.1_Xenopus_laevis_v2	ftp://ftp.ncbi.nlm.nih.gov/genomes/all/GCF/001/663/975/GCF_001663975.1_Xenopus_laevis_v2
Bos taurus	Eukaryota;Animals;Mammals	L1 Dominette 01449 registration number 42190680	SAMN03145444	PRJNA450837	GCA_002263795.2	Chromosome	2715.85	41.9362	chromosome 1:NC_037328.1/CM008168.2; chromosome 2:NC_037329.1/CM008169.2; chromosome 3:NC_037330.1/CM008170.2; chromosome 4:NC_037331.1/CM008171.2; chromosome 5:NC_037332.1/CM008172.2; chromosome 6:NC_037333.1/CM008173.2; chromosome 7:NC_037334.1/CM008174.2; chromosome 8:NC_037335.1/CM008175.2; chromosome 9:NC_037336.1/CM008176.2; chromosome 10:NC_037337.1/CM008177.2; chromosome 11:NC_037338.1/CM…	NKLS02	2211	63696	2017-08-21T00:00:00Z	ftp://ftp.ncbi.nlm.nih.gov/genomes/all/GCA/002/263/795/GCA_002263795.2_ARS-UCD1.2	ftp://ftp.ncbi.nlm.nih.gov/genomes/all/GCF/002/263/795/GCF_002263795.1_ARS-UCD1.2
Ovis aries	Eukaryota;Animals;Mammals	OAR_USU_Benz2616	SAMEA104496890	PRJNA517172	GCA_002742125.1	Chromosome	2869.91	41.9088	chromosome 1:NC_040252.1/CM008472.1; chromosome 2:NC_040253.1/CM008473.1; chromosome 3:NC_040254.1/CM008474.1; chromosome 4:NC_040255.1/CM008475.1; chromosome 5:NC_040256.1/CM008476.1; chromosome 6:NC_040257.1/CM008477.1; chromosome 7:NC_040258.1/CM008478.1; chromosome 8:NC_040259.1/CM008479.1; chromosome 9:NC_040260.1/CM008480.1; chromosome 10:NC_040261.1/CM008481.1; chromosome 11:NC_040262.1/CM…	PEKD01	2641	42391	2017-10-31T00:00:00Z	ftp://ftp.ncbi.nlm.nih.gov/genomes/all/GCA/002/742/125/GCA_002742125.1_Oar_rambouillet_v1.0	ftp://ftp.ncbi.nlm.nih.gov/genomes/all/GCF/002/742/125/GCF_002742125.1_Oar_rambouillet_v1.0
Sus scrofa	Eukaryota;Animals;Mammals	TJ Tabasco	SAMN02953785	PRJNA13421	GCA_000003025.6	Chromosome	2501.91	41.971	chromosome 1:NC_010443.5/CM000812.5; chromosome 2:NC_010444.4/CM000813.5; chromosome 3:NC_010445.4/CM000814.5; chromosome 4:NC_010446.5/CM000815.5; chromosome 5:NC_010447.5/CM000816.5; chromosome 6:NC_010448.4/CM000817.5; chromosome 7:NC_010449.5/CM000818.5; chromosome 8:NC_010450.4/CM000819.5; chromosome 9:NC_010451.4/CM000820.5; chromosome 10:NC_010452.4/CM000821.5; chromosome 11:NC_010453.5/CM…	AEMK02	706	63577	2008-07-11T00:00:00Z	ftp://ftp.ncbi.nlm.nih.gov/genomes/all/GCA/000/003/025/GCA_000003025.6_Sscrofa11.1	ftp://ftp.ncbi.nlm.nih.gov/genomes/all/GCF/000/003/025/GCF_000003025.6_Sscrofa11.1
Coccidioides posadasii C735 delta SOWgp	Eukaryota;Fungi;Ascomycetes	C735 delta SOWgp	SAMN02953748	PRJNA9616	GCA_000151335.1	Contig	27.0134	46.6		ACFW01	55	7227	2009-06-17T00:00:00Z	ftp://ftp.ncbi.nlm.nih.gov/genomes/all/GCA/000/151/335/GCA_000151335.1_JCVI-cpa1-1.0	ftp://ftp.ncbi.nlm.nih.gov/genomes/all/GCF/000/151/335/GCF_000151335.2_JCVI-cpa1-1.0
Populus trichocarpa	Eukaryota;Plants;Land Plants	Nisqually-1	SAMN02953657	PRJNA10772	GCA_000002775.3	Chromosome	434.29	34.1468	chromosome 1:NC_037285.1/CM009290.1; chromosome 2:NC_037286.1/CM009291.1; chromosome 3:NC_037287.1/CM009292.1; chromosome 4:NC_037288.1/CM009293.1; chromosome 5:NC_037289.1/CM009294.1; chromosome 6:NC_037290.1/CM009295.1; chromosome 7:NC_037291.1/CM009296.1; chromosome 8:NC_037292.1/CM009297.1; chromosome 9:NC_037293.1/CM009298.1; chromosome 10:NC_037294.1/CM009299.1; chromosome 11:NC_037295.1/CM…	AARH03	1694	51717	2006-09-14T00:00:00Z	ftp://ftp.ncbi.nlm.nih.gov/genomes/all/GCA/000/002/775/GCA_000002775.3_Pop_tri_v3	ftp://ftp.ncbi.nlm.nih.gov/genomes/all/GCF/000/002/775/GCF_000002775.4_Pop_tri_v3
Sorghum bicolor	Eukaryota;Plants;Land Plants		SAMN02953738	PRJNA13876	GCA_000003195.3	Chromosome	709.345	44.1611	chromosome 1:NC_012870.2/CM000760.3; chromosome 2:NC_012871.2/CM000761.3; chromosome 3:NC_012872.2/CM000762.3; chromosome 4:NC_012873.2/CM000763.3; chromosome 5:NC_012874.2/CM000764.3; chromosome 6:NC_012875.2/CM000765.3; chromosome 7:NC_012876.2/CM000766.3; chromosome 8:NC_012877.2/CM000767.3; chromosome 9:NC_012878.2/CM000768.3; chromosome 10:NC_012879.2/CM000769.3; mitochondrion MT:NC_008360.1…	ABXC03	869	39248	2009-05-22T00:00:00Z	ftp://ftp.ncbi.nlm.nih.gov/genomes/all/GCA/000/003/195/GCA_000003195.3_Sorghum_bicolor_NCBIv3	ftp://ftp.ncbi.nlm.nih.gov/genomes/all/GCF/000/003/195/GCF_000003195.3_Sorghum_bicolor_NCBIv3
Ornithorhynchus anatinus	Eukaryota;Animals;Mammals	Pmale09	SAMN08537700	PRJNA534073	GCA_004115215.2	Chromosome	1858.55	46.1699	chromosome 1:NC_041728.1/CM014200.1; chromosome 2:NC_041729.1/CM014201.1; chromosome 3:NC_041730.1/CM014202.1; chromosome 4:NC_041731.1/CM014203.1; chromosome 5:NC_041732.1/CM014204.1; chromosome 6:NC_041733.1/CM014205.1; chromosome 7:NC_041734.1/CM014206.1; chromosome 8:NC_041735.1/CM014207.1; chromosome 9:NC_041736.1/CM014208.1; chromosome 10:NC_041737.1/CM014209.1; chromosome 11:NC_041738.1/CM…	RZJT01	305	43095	2019-01-28T00:00:00Z	ftp://ftp.ncbi.nlm.nih.gov/genomes/all/GCA/004/115/215/GCA_004115215.2_mOrnAna1.p.v1	ftp://ftp.ncbi.nlm.nih.gov/genomes/all/GCF/004/115/215/GCF_004115215.1_mOrnAna1.p.v1
Coturnix japonica	Eukaryota;Animals;Birds	7356	SAMN03989050	PRJNA314147	GCA_001577835.2	Chromosome	927.657	41.3681	chromosome 1:NC_029516.1/CM003781.1; chromosome 2:NC_029517.1/CM003782.1; chromosome 3:NC_029518.1/CM003783.1; chromosome 4:NC_029519.1/CM003784.1; chromosome 5:NC_029520.1/CM003785.1; chromosome 6:NC_029521.1/CM003786.1; chromosome 7:NC_029522.1/CM003787.1; chromosome 8:NC_029523.1/CM003788.1; chromosome 9:NC_029524.1/CM003789.1; chromosome 10:NC_029525.1/CM003790.1; chromosome 11:NC_029526.1/CM…	LSZS01	2531	40894	2016-02-24T00:00:00Z	ftp://ftp.ncbi.nlm.nih.gov/genomes/all/GCA/001/577/835/GCA_001577835.2_Coturnix_japonica_2.1	ftp://ftp.ncbi.nlm.nih.gov/genomes/all/GCF/001/577/835/GCF_001577835.2_Coturnix_japonica_2.1
Struthio camelus australis	Eukaryota;Animals;Birds	BGI_N308	SAMN02316164	PRJNA263340	GCA_000698965.1	Scaffold	1225.04	41.3	mitochondrion MT:NC_002785.1/	JJRT01	6915	25438	2014-05-06T00:00:00Z	ftp://ftp.ncbi.nlm.nih.gov/genomes/all/GCA/000/698/965/GCA_000698965.1_ASM69896v1	ftp://ftp.ncbi.nlm.nih.gov/genomes/all/GCF/000/698/965/GCF_000698965.1_ASM69896v1
Dromaius novaehollandiae	Eukaryota;Animals;Birds	6597	SAMN08476457	PRJNA484763	GCA_003342905.1	Scaffold	1192.25	41.7	mitochondrion MT:NC_002784.1/	PTEY01	2778	31311	2018-07-26T00:00:00Z	ftp://ftp.ncbi.nlm.nih.gov/genomes/all/GCA/003/342/905/GCA_003342905.1_droNov1	ftp://ftp.ncbi.nlm.nih.gov/genomes/all/GCF/003/342/905/GCF_003342905.1_droNov1
Falco peregrinus	Eukaryota;Animals;Birds		SAMN02981425	PRJNA198010	GCA_000337955.1	Scaffold	1171.97	41.8	mitochondrion MT:NC_000878.1/	AKMT01	7021	31140	2013-02-05T00:00:00Z	ftp://ftp.ncbi.nlm.nih.gov/genomes/all/GCA/000/337/955/GCA_000337955.1_F_peregrinus_v1.0	ftp://ftp.ncbi.nlm.nih.gov/genomes/all/GCF/000/337/955/GCF_000337955.1_F_peregrinus_v1.0
Gallus gallus	Eukaryota;Animals;Birds	RJF #256	SAMN02981218	PRJNA13342	GCA_000002315.5	Chromosome	1065.37	42.3032	chromosome 1:NC_006088.5/CM000093.5; chromosome 2:NC_006089.5/CM000094.5; chromosome 3:NC_006090.5/CM000095.5; chromosome 4:NC_006091.5/CM000096.5; chromosome 5:NC_006092.5/CM000097.5; chromosome 6:NC_006093.5/CM000098.5; chromosome 7:NC_006094.5/CM000099.5; chromosome 8:NC_006095.5/CM000100.5; chromosome 9:NC_006096.5/CM000101.5; chromosome 10:NC_006097.5/CM000102.5; chromosome 11:NC_006098.5/CM…	AADN05	525	49681	2004-02-29T00:00:00Z	ftp://ftp.ncbi.nlm.nih.gov/genomes/all/GCA/000/002/315/GCA_000002315.5_GRCg6a	ftp://ftp.ncbi.nlm.nih.gov/genomes/all/GCF/000/002/315/GCF_000002315.6_GRCg6a
Meleagris gallopavo	Eukaryota;Animals;Birds	NT-WF06-2002-E0010	SAMN02981253	PRJNA42129	GCA_000146605.4	Chromosome	1115.47	41.6144	chromosome 1:NC_015011.2/CM000962.2; chromosome 2:NC_015012.2/CM000963.2; chromosome 3:NC_015013.2/CM000964.2; chromosome 4:NC_015014.2/CM000965.2; chromosome 5:NC_015015.2/CM000966.2; chromosome 6:NC_015016.2/CM000967.2; chromosome 7:NC_015017.2/CM000968.2; chromosome 8:NC_015018.2/CM000969.2; chromosome 9:NC_015019.2/CM000970.2; chromosome 10:NC_015020.2/CM000971.2; chromosome 11:NC_015021.2/CM…	ADDD02	187695	29667	2010-09-07T00:00:00Z	ftp://ftp.ncbi.nlm.nih.gov/genomes/all/GCA/000/146/605/GCA_000146605.4_Turkey_5.1	ftp://ftp.ncbi.nlm.nih.gov/genomes/all/GCF/000/146/605/GCF_000146605.3_Turkey_5.1
Equus caballus	Eukaryota;Animals;Mammals	Twilight	SAMN02953672	PRJNA421018	GCA_002863925.1	Chromosome	2506.97	41.5271	chromosome 1:NC_009144.3/CM009148.1; chromosome 2:NC_009145.3/CM009149.1; chromosome 3:NC_009146.3/CM009150.1; chromosome 4:NC_009147.3/CM009151.1; chromosome 5:NC_009148.3/CM009152.1; chromosome 6:NC_009149.3/CM009153.1; chromosome 7:NC_009150.3/CM009154.1; chromosome 8:NC_009151.3/CM009155.1; chromosome 9:NC_009152.3/CM009156.1; chromosome 10:NC_009153.3/CM009157.1; chromosome 11:NC_009154.3/CM…	PJAA01	4701	60900	2007-06-26T00:00:00Z	ftp://ftp.ncbi.nlm.nih.gov/genomes/all/GCA/002/863/925/GCA_002863925.1_EquCab3.0	ftp://ftp.ncbi.nlm.nih.gov/genomes/all/GCF/002/863/925/GCF_002863925.1_EquCab3.0
Drosophila yakuba	Eukaryota;Animals;Insects	Tai18E2	SAMN02952910	PRJNA12366	GCA_000005975.1	Chromosome	165.71	42.3955	chromosome X:NC_011091.1/CM000162.2; chromosome 2L:NT_167062.1/CM000157.2; chromosome 2R:NT_167063.1/CM000158.2; chromosome 3L:NT_167064.1/CM000159.2; chromosome 3R:NT_167065.1/CM000160.2; chromosome 4:NC_011090.1/CM000161.2; mitochondrion MT:NC_001322.1/	AAEU02	8123	23317	2004-07-07T00:00:00Z	ftp://ftp.ncbi.nlm.nih.gov/genomes/all/GCA/000/005/975/GCA_000005975.1_dyak_caf1	ftp://ftp.ncbi.nlm.nih.gov/genomes/all/GCF/000/005/975/GCF_000005975.2_dyak_caf1
[Candida] glabrata	Eukaryota;Fungi;Ascomycetes	CBS 138	SAMEA3138172	PRJNA13831	GCA_000002545.2	Chromosome	12.3383	38.6198	chromosome A:NC_005967.2/CR380947.2; chromosome B:NC_005968.1/CR380948.1; chromosome C:NC_006026.1/CR380949.1; chromosome D:NC_006027.1/CR380950.1; chromosome E:NC_006028.2/CR380951.2; chromosome F:NC_006029.1/CR380952.1; chromosome G:NC_006030.1/CR380953.1; chromosome H:NC_006031.1/CR380954.1; chromosome I:NC_006032.2/CR380955.2; chromosome J:NC_006033.2/CR380956.2; chromosome K:NC_006034.2/CR38…		14	5213	2004-06-30T00:00:00Z	ftp://ftp.ncbi.nlm.nih.gov/genomes/all/GCA/000/002/545/GCA_000002545.2_ASM254v2	ftp://ftp.ncbi.nlm.nih.gov/genomes/all/GCF/000/002/545/GCF_000002545.3_ASM254v2
Kluyveromyces lactis	Eukaryota;Fungi;Ascomycetes	NRRL Y-1140	SAMEA3138170	PRJNA13835	GCA_000002515.1	Complete	10.7294	38.7053	chromosome A:NC_006037.1/CR382121.1; chromosome B:NC_006038.1/CR382122.1; chromosome C:NC_006039.1/CR382123.1; chromosome D:NC_006040.1/CR382124.1; chromosome E:NC_006041.1/CR382125.1; chromosome F:NC_006042.1/CR382126.1; mitochondrion MT:NC_006077.1/		7	5085	2004-07-02T23:06:00Z	ftp://ftp.ncbi.nlm.nih.gov/genomes/all/GCA/000/002/515/GCA_000002515.1_ASM251v1	ftp://ftp.ncbi.nlm.nih.gov/genomes/all/GCF/000/002/515/GCF_000002515.2_ASM251v1
Yarrowia lipolytica CLIB122	Eukaryota;Fungi;Ascomycetes	CLIB122	SAMEA3138171	PRJNA13837	GCA_000002525.1	Chromosome	20.5509	48.9801	chromosome A:NC_006067.1/CR382127.1; chromosome B:NC_006068.1/CR382128.1; chromosome C:NC_006069.1/CR382129.1; chromosome D:NC_006070.1/CR382130.1; chromosome E:NC_006071.1/CR382131.1; chromosome F:NC_006072.1/CR382132.1; mitochondrion MT:NC_002659.1/		7	6472	2004-07-02T23:11:00Z	ftp://ftp.ncbi.nlm.nih.gov/genomes/all/GCA/000/002/525/GCA_000002525.1_ASM252v1	ftp://ftp.ncbi.nlm.nih.gov/genomes/all/GCF/000/002/525/GCF_000002525.2_ASM252v1
Debaryomyces hansenii CBS767	Eukaryota;Fungi;Ascomycetes	CBS767	SAMEA3138183	PRJNA13832	GCA_000006445.2	Chromosome	12.1819	36.3369	chromosome A:NC_006043.2/CR382133.2; chromosome B:NC_006044.2/CR382134.2; chromosome C:NC_006045.2/CR382135.2; chromosome D:NC_006046.2/CR382136.2; chromosome E:NC_006047.2/CR382137.2; chromosome F:NC_006048.2/CR382138.2; chromosome G:NC_006049.2/CR382139.2; mitochondrion MT:NC_010166.1/		8	6286	2004-07-03T00:00:00Z	ftp://ftp.ncbi.nlm.nih.gov/genomes/all/GCA/000/006/445/GCA_000006445.2_ASM644v2	ftp://ftp.ncbi.nlm.nih.gov/genomes/all/GCF/000/006/445/GCF_000006445.2_ASM644v2
Oreochromis niloticus	Eukaryota;Animals;Fishes	F11D_XX	SAMN05859795	PRJNA354796	GCA_001858045.3	Chromosome	1005.68	40.7187	linkage group LG1:NC_031965.2/CM007481.2; linkage group LG2:NC_031966.2/CM007482.2; linkage group LG4:NC_031969.2/CM007485.2; linkage group LG5:NC_031970.2/CM007486.2; linkage group LG6:NC_031971.2/CM007487.2; linkage group LG7:NC_031972.2/CM007488.2; linkage group LG8:NC_031973.2/CM007489.2; linkage group LG9:NC_031974.2/CM007490.2; linkage group LG10:NC_031975.2/CM007491.2; linkage group LG11:N…	MKQE02	2460	61679	2016-10-31T00:00:00Z	ftp://ftp.ncbi.nlm.nih.gov/genomes/all/GCA/001/858/045/GCA_001858045.3_O_niloticus_UMD_NMBU	ftp://ftp.ncbi.nlm.nih.gov/genomes/all/GCF/001/858/045/GCF_001858045.2_O_niloticus_UMD_NMBU
Ictalurus punctatus	Eukaryota;Animals;Fishes		SAMN03486842	PRJNA327588	GCA_001660625.1	Chromosome	783.275	39.8391	chromosome 1:NC_030416.1/CM004414.1; chromosome 2:NC_030417.1/CM004415.1; chromosome 3:NC_030418.1/CM004416.1; chromosome 4:NC_030419.1/CM004417.1; chromosome 5:NC_030420.1/CM004418.1; chromosome 6:NC_030421.1/CM004419.1; chromosome 7:NC_030422.1/CM004420.1; chromosome 8:NC_030423.1/CM004421.1; chromosome 9:NC_030424.1/CM004422.1; chromosome 10:NC_030425.1/CM004423.1; chromosome 11:NC_030426.1/CM…	LBML01	9975	47978	2016-06-09T00:00:00Z	ftp://ftp.ncbi.nlm.nih.gov/genomes/all/GCA/001/660/625/GCA_001660625.1_IpCoco_1.2	ftp://ftp.ncbi.nlm.nih.gov/genomes/all/GCF/001/660/625/GCF_001660625.1_IpCoco_1.2
Drosophila mauritiana	Eukaryota;Animals;Insects	mau12	SAMN06827991	PRJNA383250	GCA_004382145.1	Chromosome	152.317	42.1937	chromosome 2L:NC_046667.1/CM015614.1; chromosome 2R:NC_046668.1/CM015615.1; chromosome 3L:NC_046669.1/CM015616.1; chromosome 3R:NC_046670.1/CM015617.1; chromosome 4:NC_046671.1/CM015612.1; chromosome X:NC_046672.1/CM015613.1; mitochondrion MT:NC_005779.1/CM016415.1	NIGA01	353	23239	2019-03-26T00:00:00Z	ftp://ftp.ncbi.nlm.nih.gov/genomes/all/GCA/004/382/145/GCA_004382145.1_ASM438214v1	ftp://ftp.ncbi.nlm.nih.gov/genomes/all/GCF/004/382/145/GCF_004382145.1_ASM438214v1
Brassica napus	Eukaryota;Plants;Land Plants		SAMN02742820	PRJNA293435	GCA_000686985.2	Chromosome	976.191	37.4074	chromosome A1:NC_027757.2/CM002759.2; chromosome A2:NC_027758.2/CM002760.2; chromosome A3:NC_027759.2/CM002761.2; chromosome A4:NC_027760.2/CM002762.2; chromosome A5:NC_027761.2/CM002763.2; chromosome A6:NC_027762.2/CM002764.2; chromosome A7:NC_027763.2/CM002765.2; chromosome A8:NC_027764.2/CM002766.2; chromosome A9:NC_027765.2/CM002767.2; chromosome A10:NC_027766.2/CM002768.2; chromosome C1:NC_0…	JMKK02	1471	123467	2014-05-05T00:00:00Z	ftp://ftp.ncbi.nlm.nih.gov/genomes/all/GCA/000/686/985/GCA_000686985.2_Bra_napus_v2.0	ftp://ftp.ncbi.nlm.nih.gov/genomes/all/GCF/000/686/985/GCF_000686985.2_Bra_napus_v2.0
Pan troglodytes	Eukaryota;Animals;Mammals	Yerkes chimp pedigree #C0471 (Clint)	SAMN06272697	PRJNA10627	GCA_002880755.3	Chromosome	3050.4	40.8082	chromosome 1:NC_036879.1/CM009238.2; chromosome 2A:NC_036880.1/CM009239.2; chromosome 2B:NC_036881.1/CM009240.2; chromosome 3:NC_036882.1/CM009241.2; chromosome 4:NC_036883.1/CM009242.2; chromosome 5:NC_036884.1/CM009243.2; chromosome 6:NC_036885.1/CM009244.2; chromosome 7:NC_036886.1/CM009245.2; chromosome 8:NC_036887.1/CM009246.2; chromosome 9:NC_036888.1/CM009247.2; chromosome 10:NC_036889.1/C…	NBAG03	4432	80811	2004-12-02T00:00:00Z	ftp://ftp.ncbi.nlm.nih.gov/genomes/all/GCA/002/880/755/GCA_002880755.3_Clint_PTRv2	ftp://ftp.ncbi.nlm.nih.gov/genomes/all/GCF/002/880/755/GCF_002880755.1_Clint_PTRv2
Zygosaccharomyces rouxii	Eukaryota;Fungi;Ascomycetes	CBS 732	SAMEA3138235	PRJNA12502	GCA_000026365.1	Chromosome	9.76464	39.1509	chromosome A:NC_012990.1/CU928173.1; chromosome B:NC_012991.1/CU928174.1; chromosome C:NC_012992.1/CU928175.1; chromosome D:NC_012993.1/CU928176.1; chromosome E:NC_012994.1/CU928181.1; chromosome F:NC_012995.1/CU928178.1; chromosome G:NC_012996.1/CU928179.1		7	4991	2009-06-05T00:00:00Z	ftp://ftp.ncbi.nlm.nih.gov/genomes/all/GCA/000/026/365/GCA_000026365.1_ASM2636v1	ftp://ftp.ncbi.nlm.nih.gov/genomes/all/GCF/000/026/365/GCF_000026365.1_ASM2636v1
Lachancea thermotolerans CBS 6340	Eukaryota;Fungi;Ascomycetes	CBS 6340	SAMEA3138300	PRJNA12499	GCA_000142805.1	Chromosome	10.3929	47.2838	chromosome A:NC_013077.1/CU928165.1; chromosome B:NC_013078.1/CU928166.1; chromosome C:NC_013079.1/CU928167.1; chromosome D:NC_013080.1/CU928168.1; chromosome E:NC_013081.1/CU928169.1; chromosome F:NC_013082.1/CU928170.1; chromosome G:NC_013083.1/CU928171.1; chromosome H:NC_013084.1/CU928180.1		8	5092	2009-06-05T00:00:00Z	ftp://ftp.ncbi.nlm.nih.gov/genomes/all/GCA/000/142/805/GCA_000142805.1_ASM14280v1	ftp://ftp.ncbi.nlm.nih.gov/genomes/all/GCF/000/142/805/GCF_000142805.1_ASM14280v1
Candida tropicalis MYA-3404	Eukaryota;Fungi;Ascomycetes	MYA-3404	SAMN02953608	PRJNA13675	GCA_000006335.3	Scaffold	14.6301	33.2		AAFN02	24	6254	2005-03-16T00:00:00Z	ftp://ftp.ncbi.nlm.nih.gov/genomes/all/GCA/000/006/335/GCA_000006335.3_ASM633v3	ftp://ftp.ncbi.nlm.nih.gov/genomes/all/GCF/000/006/335/GCF_000006335.3_ASM633v3
Macaca mulatta	Eukaryota;Animals;Mammals	AG07107	SAMN09435472	PRJNA528504	GCA_003339765.3	Chromosome	2971.33	41.1015	chromosome 1:NC_041754.1/CM014336.1; chromosome 2:NC_041755.1/CM014337.1; chromosome 3:NC_041756.1/CM014338.1; chromosome 4:NC_041757.1/CM014339.1; chromosome 5:NC_041758.1/CM014340.1; chromosome 6:NC_041759.1/CM014341.1; chromosome 7:NC_041760.1/CM014342.1; chromosome 8:NC_041761.1/CM014343.1; chromosome 9:NC_041762.1/CM014344.1; chromosome 10:NC_041763.1/CM014345.1; chromosome 11:NC_041764.1/CM…	QNVO02	2979	67859	2015-08-20T00:00:00Z	ftp://ftp.ncbi.nlm.nih.gov/genomes/all/GCA/003/339/765/GCA_003339765.3_Mmul_10	ftp://ftp.ncbi.nlm.nih.gov/genomes/all/GCF/003/339/765/GCF_003339765.1_Mmul_10
Tribolium castaneum	Eukaryota;Animals;Insects	Georgia GA2	SAMN02953634	PRJNA12540	GCA_000002335.3	Chromosome	165.944	35.1887	linkage group LGX:NC_007416.3/CM000276.3; linkage group LG2:NC_007417.3/CM000277.3; linkage group LG3:NC_007418.3/CM000278.3; linkage group LG4:NC_007419.2/CM000279.2; linkage group LG5:NC_007420.3/CM000280.3; linkage group LG6:NC_007421.3/CM000281.3; linkage group LG7:NC_007422.5/CM000282.3; linkage group LG8:NC_007423.3/CM000283.3; linkage group LG9:NC_007424.3/CM000284.3; linkage group LG10:NC…	AAJJ02	2149	22611	2005-08-17T00:00:00Z	ftp://ftp.ncbi.nlm.nih.gov/genomes/all/GCA/000/002/335/GCA_000002335.3_Tcas5.2	ftp://ftp.ncbi.nlm.nih.gov/genomes/all/GCF/000/002/335/GCF_000002335.3_Tcas5.2
Drosophila pseudoobscura	Eukaryota;Animals;Insects	MV2-25	SAMN13616452	PRJNA622252	GCA_009870125.2	Chromosome	163.283	45.119	chromosome 2:NC_046679.1/CM020868.1; chromosome 3:NC_046680.1/CM020869.1; chromosome 4:NC_046681.1/CM020870.1; chromosome 5:NC_046682.1/CM020871.1; chromosome X:NC_046683.1/CM020872.1; mitochondrion MT:NC_046603.1/CM020873.2	WVEN01	70	26574	2020-01-14T00:00:00Z	ftp://ftp.ncbi.nlm.nih.gov/genomes/all/GCA/009/870/125/GCA_009870125.2_UCI_Dpse_MV25	ftp://ftp.ncbi.nlm.nih.gov/genomes/all/GCF/009/870/125/GCF_009870125.1_UCI_Dpse_MV25
Monodelphis domestica	Eukaryota;Animals;Mammals		SAMN02953611	PRJNA12561	GCF_000002295.2	Chromosome	3598.44	38.1446	chromosome 1:NC_008801.1/; chromosome 2:NC_008802.1/; chromosome 3:NC_008803.1/; chromosome 4:NC_008804.1/; chromosome 5:NC_008805.1/; chromosome 6:NC_008806.1/; chromosome 7:NC_008807.1/; chromosome 8:NC_008808.1/; chromosome X:NC_008809.1/; mitochondrion MT:NC_006299.1/	AAFR03	5223	49112	2004-11-08T00:00:00Z		ftp://ftp.ncbi.nlm.nih.gov/genomes/all/GCF/000/002/295/GCF_000002295.2_MonDom5
Beta vulgaris subsp. vulgaris	Eukaryota;Plants;Land Plants		SAMN02182557	PRJNA41497	GCA_000511025.2	Chromosome	566.55	37.3049	chromosome 1:NC_025812.2/CM002321.2; chromosome 2:NC_025813.2/CM002322.2; chromosome 3:NC_025814.2/CM002323.2; chromosome 4:NC_025815.2/CM002324.2; chromosome 5:NC_025816.2/CM002325.2; chromosome 6:NC_025817.2/CM002326.2; chromosome 7:NC_025818.2/CM002327.2; chromosome 8:NC_025819.2/CM002328.2; chromosome 9:NC_025820.2/CM002329.2; mitochondrion MT:NC_002511.2/	AYZS02	40406	32872	2013-12-18T00:00:00Z	ftp://ftp.ncbi.nlm.nih.gov/genomes/all/GCA/000/511/025/GCA_000511025.2_RefBeet-1.2.2	ftp://ftp.ncbi.nlm.nih.gov/genomes/all/GCF/000/511/025/GCF_000511025.2_RefBeet-1.2.2
Tetrahymena thermophila SB210	Eukaryota;Protists;Other Protists	SB210	SAMN02953617	PRJNA12564	GCA_000189635.1	Scaffold	103.014	22.3	macronuclear:AAGF00000000.3	AAGF03	1158	26996	2005-02-14T00:00:00Z	ftp://ftp.ncbi.nlm.nih.gov/genomes/all/GCA/000/189/635/GCA_000189635.1_JCVI-TTA1-2.2	ftp://ftp.ncbi.nlm.nih.gov/genomes/all/GCF/000/189/635/GCF_000189635.1_JCVI-TTA1-2.2
Phytophthora sojae	Eukaryota;Protists;Other Protists	P6497	SAMN02953656	PRJNA17989	GCA_000149755.2	Scaffold	82.5976	54.4		AAQY02	82	26489	2006-09-01T00:00:00Z	ftp://ftp.ncbi.nlm.nih.gov/genomes/all/GCA/000/149/755/GCA_000149755.2_P.sojae_V3.0	ftp://ftp.ncbi.nlm.nih.gov/genomes/all/GCF/000/149/755/GCF_000149755.1_P.sojae_V3.0
Loxodonta africana	Eukaryota;Animals;Mammals	ISIS603380	SAMN02953622	PRJNA12569	GCA_000001905.1	Scaffold	3196.74	40.9	mitochondrion MT:NC_000934.1/	AAGU03	2352	41267	2005-05-18T00:00:00Z	ftp://ftp.ncbi.nlm.nih.gov/genomes/all/GCA/000/001/905/GCA_000001905.1_Loxafr3.0	ftp://ftp.ncbi.nlm.nih.gov/genomes/all/GCF/000/001/905/GCF_000001905.1_Loxafr3.0
Erinaceus europaeus	Eukaryota;Animals;Mammals	Erinaceus europaeus_13Jul2011	SAMN00760989	PRJNA74585	GCA_000296755.1	Scaffold	2715.72	42.4999	mitochondrion MT:NC_002080.2/	AMDU01	5803	29382	2012-09-10T00:00:00Z	ftp://ftp.ncbi.nlm.nih.gov/genomes/all/GCA/000/296/755/GCA_000296755.1_EriEur2.0	ftp://ftp.ncbi.nlm.nih.gov/genomes/all/GCF/000/296/755/GCF_000296755.1_EriEur2.0
Brassica rapa	Eukaryota;Plants;Land Plants		SAMN02981293	PRJNA59981	GCA_000309985.3	Chromosome	352.983	36.8946	chromosome A1:NC_024795.2/CM020888.1; chromosome A2:NC_024796.2/CM020889.1; chromosome A3:NC_024797.2/CM020890.1; chromosome A4:NC_024798.2/CM020891.1; chromosome A5:NC_024799.2/CM020892.1; chromosome A6:NC_024800.2/CM020893.1; chromosome A7:NC_024801.2/CM020894.1; chromosome A8:NC_024802.2/CM020895.1; chromosome A9:NC_024803.2/CM020896.1; chromosome A10:NC_024804.2/CM020897.1; chloroplast Pltd:N…	AENI03	1100	60609	2011-07-14T00:00:00Z	ftp://ftp.ncbi.nlm.nih.gov/genomes/all/GCA/000/309/985/GCA_000309985.3_CAAS_Brap_v3.01	ftp://ftp.ncbi.nlm.nih.gov/genomes/all/GCF/000/309/985/GCF_000309985.2_CAAS_Brap_v3.01
Nematostella vectensis	Eukaryota;Animals;Other Animals	CH2 x CH6	SAMN02953687	PRJNA12581	GCA_000209225.1	Scaffold	356.614	41.9		ABAV01	10804	34311	2007-06-21T00:00:00Z	ftp://ftp.ncbi.nlm.nih.gov/genomes/all/GCA/000/209/225/GCA_000209225.1_ASM20922v1	ftp://ftp.ncbi.nlm.nih.gov/genomes/all/GCF/000/209/225/GCF_000209225.1_ASM20922v1
Cavia porcellus	Eukaryota;Animals;Mammals	inbred line 2N	SAMN02981223	PRJNA12583	GCA_000151735.1	Scaffold	2723.22	40.1	mitochondrion MT:NC_000884.1/	AAKN02	3144	37362	2005-11-04T00:00:00Z	ftp://ftp.ncbi.nlm.nih.gov/genomes/all/GCA/000/151/735/GCA_000151735.1_Cavpor3.0	ftp://ftp.ncbi.nlm.nih.gov/genomes/all/GCF/000/151/735/GCF_000151735.1_Cavpor3.0
Histoplasma capsulatum NAm1	Eukaryota;Fungi;Ascomycetes	NAm1	SAMN02953633	PRJNA12654	GCA_000149585.1	Scaffold	33.0303	46.3		AAJI01	280	9313	2005-09-19T00:00:00Z	ftp://ftp.ncbi.nlm.nih.gov/genomes/all/GCA/000/149/585/GCA_000149585.1_ASM14958v1	ftp://ftp.ncbi.nlm.nih.gov/genomes/all/GCF/000/149/585/GCF_000149585.1_ASM14958v1
Drosophila ananassae	Eukaryota;Animals;Insects	14024-0371.16-18	SAMN09383008	PRJNA501875	GCA_003285975.3	Contig	217.109	41.9		QMES02	235	23700	2018-07-02T00:00:00Z	ftp://ftp.ncbi.nlm.nih.gov/genomes/all/GCA/003/285/975/GCA_003285975.3_DanaRS2.1	ftp://ftp.ncbi.nlm.nih.gov/genomes/all/GCF/003/285/975/GCF_003285975.2_DanaRS2.1
Leishmania infantum JPCM5	Eukaryota;Protists;Kinetoplasts	JPCM5	SAMEA3138175	PRJNA12658	GCA_000002875.2	Chromosome	32.1221	59.5663	chromosome 1:NC_009386.2/FR796433.1; chromosome 2:NC_009387.2/FR796434.1; chromosome 3:NC_009388.2/FR796435.1; chromosome 4:NC_009389.2/FR796436.1; chromosome 5:NC_009390.2/FR796437.1; chromosome 6:NC_009277.2/FR796438.1; chromosome 7:NC_009391.2/FR796439.1; chromosome 8:NC_009392.2/FR796440.1; chromosome 9:NC_009393.2/FR796441.1; chromosome 10:NC_009394.2/FR796442.1; chromosome 11:NC_009395.2/FR…	CACT01	76	8150	2007-04-04T00:00:00Z	ftp://ftp.ncbi.nlm.nih.gov/genomes/all/GCA/000/002/875/GCA_000002875.2_ASM287v2	ftp://ftp.ncbi.nlm.nih.gov/genomes/all/GCF/000/002/875/GCF_000002875.2_ASM287v2
Drosophila erecta	Eukaryota;Animals;Insects	14021-0224.00,06,07	SAMN09383010	PRJNA501875	GCA_003286155.2	Contig	146.538	42.4		QMER02	94	23135	2018-07-02T00:00:00Z	ftp://ftp.ncbi.nlm.nih.gov/genomes/all/GCA/003/286/155/GCA_003286155.2_DereRS2	ftp://ftp.ncbi.nlm.nih.gov/genomes/all/GCF/003/286/155/GCF_003286155.1_DereRS2
Drosophila willistoni	Eukaryota;Animals;Insects	TSC#14030-0811.24	SAMN02953653	PRJNA12664	GCA_000005925.1	Scaffold	235.516	37.8		AAQB01	14838	18834	2006-04-21T00:00:00Z	ftp://ftp.ncbi.nlm.nih.gov/genomes/all/GCA/000/005/925/GCA_000005925.1_dwil_caf1	ftp://ftp.ncbi.nlm.nih.gov/genomes/all/GCF/000/005/925/GCF_000005925.1_dwil_caf1
Caenorhabditis remanei	Eukaryota;Animals;Roundworms	PB4641	SAMN00627085	PRJNA12588	GCA_000149515.1	Scaffold	145.443	38.5		AAGD02	3670	31476	2005-02-09T00:00:00Z	ftp://ftp.ncbi.nlm.nih.gov/genomes/all/GCA/000/149/515/GCA_000149515.1_ASM14951v1	ftp://ftp.ncbi.nlm.nih.gov/genomes/all/GCF/000/149/515/GCF_000149515.1_ASM14951v1
Drosophila grimshawi	Eukaryota;Animals;Insects	TSC#15287-2541.00	SAMN02953650	PRJNA12678	GCA_000005155.1	Scaffold	200.468	38.8		AAPT01	17440	20068	2006-04-11T00:00:00Z	ftp://ftp.ncbi.nlm.nih.gov/genomes/all/GCA/000/005/155/GCA_000005155.1_dgri_caf1	ftp://ftp.ncbi.nlm.nih.gov/genomes/all/GCF/000/005/155/GCF_000005155.2_dgri_caf1
Trichomonas vaginalis G3	Eukaryota;Protists;Other Protists	G3; ATCC PRA-98	SAMN02953626	PRJNA16084	GCA_000002825.1	Scaffold	176.42	32.9		AAHC01	64769	59679	2005-05-25T00:00:00Z	ftp://ftp.ncbi.nlm.nih.gov/genomes/all/GCA/000/002/825/GCA_000002825.1_ASM282v1	ftp://ftp.ncbi.nlm.nih.gov/genomes/all/GCF/000/002/825/GCF_000002825.2_ASM282v1
Drosophila mojavensis	Eukaryota;Animals;Insects	TSC#15081-1352.22	SAMN02953651	PRJNA12682	GCA_000005175.1	Scaffold	193.826	40.2		AAPU01	6841	21665	2006-04-11T00:00:00Z	ftp://ftp.ncbi.nlm.nih.gov/genomes/all/GCA/000/005/175/GCA_000005175.1_dmoj_caf1	ftp://ftp.ncbi.nlm.nih.gov/genomes/all/GCF/000/005/175/GCF_000005175.2_dmoj_caf1
Drosophila virilis	Eukaryota;Animals;Insects	15010-1051.48,49,85	SAMN09383168	PRJNA501875	GCA_003285735.2	Contig	189.444	40.3		QMEO02	222	23429	2018-07-02T00:00:00Z	ftp://ftp.ncbi.nlm.nih.gov/genomes/all/GCA/003/285/735/GCA_003285735.2_DvirRS2	ftp://ftp.ncbi.nlm.nih.gov/genomes/all/GCF/003/285/735/GCF_003285735.1_DvirRS2
Drosophila persimilis	Eukaryota;Animals;Insects	14011-0111.01,24,50	SAMN09383163	PRJNA501875	GCA_003286085.2	Contig	195.513	45		QMET02	432	20342	2018-07-02T00:00:00Z	ftp://ftp.ncbi.nlm.nih.gov/genomes/all/GCA/003/286/085/GCA_003286085.2_DperRS2	ftp://ftp.ncbi.nlm.nih.gov/genomes/all/GCF/003/286/085/GCF_003286085.1_DperRS2
Drosophila sechellia	Eukaryota;Animals;Insects	sech25	SAMN06827992	PRJNA609127	GCA_004382195.1	Chromosome	154.171	42.2576	chromosome 2L:NC_045949.1/CM015602.1; chromosome 2R:NC_045950.1/CM015603.1; chromosome 3L:NC_045951.1/CM015604.1; chromosome 3R:NC_045952.1/CM015605.1; chromosome 4:NC_045953.1/CM015600.1; chromosome X:NC_045954.1/CM015601.1; mitochondrion MT:CM016413.1	NIFZ01	402	24001	2019-03-26T00:00:00Z	ftp://ftp.ncbi.nlm.nih.gov/genomes/all/GCA/004/382/195/GCA_004382195.1_ASM438219v1	ftp://ftp.ncbi.nlm.nih.gov/genomes/all/GCF/004/382/195/GCF_004382195.1_ASM438219v1
Paramecium tetraurelia	Eukaryota;Protists;Other Protists	Stock d4-2	SAMEA3138302	PRJNA18363	GCA_000165425.1	Scaffold	72.0945	28.2		CAAL01	697	39580	2006-10-30T00:00:00Z	ftp://ftp.ncbi.nlm.nih.gov/genomes/all/GCA/000/165/425/GCA_000165425.1_ASM16542v1	ftp://ftp.ncbi.nlm.nih.gov/genomes/all/GCF/000/165/425/GCF_000165425.1_ASM16542v1
Meyerozyma guilliermondii ATCC 6260	Eukaryota;Fungi;Ascomycetes	ATCC 6260	SAMN02953607	PRJNA12729	GCA_000149425.1	Scaffold	10.61	43.8		AAFM01	9	5920	2005-03-17T00:00:00Z	ftp://ftp.ncbi.nlm.nih.gov/genomes/all/GCA/000/149/425/GCA_000149425.1_ASM14942v1	ftp://ftp.ncbi.nlm.nih.gov/genomes/all/GCF/000/149/425/GCF_000149425.1_ASM14942v1
Acanthamoeba castellanii str. Neff	Eukaryota;Protists;Other Protists	Neff	SAMN02953809	PRJNA66753	GCA_000313135.1	Scaffold	42.0198	57.8		AHJI01	384	14974	2012-11-14T00:00:00Z	ftp://ftp.ncbi.nlm.nih.gov/genomes/all/GCA/000/313/135/GCA_000313135.1_Acastellanii.strNEFF_v1	ftp://ftp.ncbi.nlm.nih.gov/genomes/all/GCF/000/313/135/GCF_000313135.1_Acastellanii.strNEFF_v1
Clavispora lusitaniae ATCC 42720	Eukaryota;Fungi;Ascomycetes	ATCC 42720	SAMN02953613	PRJNA12753	GCA_000003835.1	Scaffold	12.1149	44.5		AAFT01	9	5936	2005-03-16T00:00:00Z	ftp://ftp.ncbi.nlm.nih.gov/genomes/all/GCA/000/003/835/GCA_000003835.1_ASM383v1	ftp://ftp.ncbi.nlm.nih.gov/genomes/all/GCF/000/003/835/GCF_000003835.1_ASM383v1
Phytophthora infestans T30-4	Eukaryota;Protists;Other Protists	T30-4	SAMN02953670	PRJNA17665	GCA_000142945.1	Scaffold	228.544	50.6		AATU01	4921	17797	2006-11-15T00:00:00Z	ftp://ftp.ncbi.nlm.nih.gov/genomes/all/GCA/000/142/945/GCA_000142945.1_ASM14294v1	ftp://ftp.ncbi.nlm.nih.gov/genomes/all/GCF/000/142/945/GCF_000142945.1_ASM14294v1
Blastocystis hominis	Eukaryota;Protists;Other Protists	Singapore isolate B (sub-type 7)	SAMEA2272370	PRJEA45923	GCA_000151665.1	Scaffold	18.8172	45.3		CABX01	54	6020	2010-07-02T00:00:00Z	ftp://ftp.ncbi.nlm.nih.gov/genomes/all/GCA/000/151/665/GCA_000151665.1_ASM15166v1	ftp://ftp.ncbi.nlm.nih.gov/genomes/all/GCF/000/151/665/GCF_000151665.1_ASM15166v1
Chaetomium globosum CBS 148.51	Eukaryota;Fungi;Ascomycetes	CBS 148.51	SAMN02953614	PRJNA12795	GCA_000143365.1	Scaffold	34.8869	55.4		AAFU01	37	11048	2005-03-14T00:00:00Z	ftp://ftp.ncbi.nlm.nih.gov/genomes/all/GCA/000/143/365/GCA_000143365.1_ASM14336v1	ftp://ftp.ncbi.nlm.nih.gov/genomes/all/GCF/000/143/365/GCF_000143365.1_ASM14336v1
Oryctolagus cuniculus	Eukaryota;Animals;Mammals		SAMN02953624	PRJNA12819	GCA_000003625.1	Chromosome	2737.46	44.0526	chromosome 1:NC_013669.1/CM000790.1; chromosome 2:NC_013670.1/CM000791.1; chromosome 3:NC_013671.1/CM000792.1; chromosome 4:NC_013672.1/CM000793.1; chromosome 5:NC_013673.1/CM000794.1; chromosome 6:NC_013674.1/CM000795.1; chromosome 7:NC_013675.1/CM000796.1; chromosome 8:NC_013676.1/CM000797.1; chromosome 9:NC_013677.1/CM000798.1; chromosome 10:NC_013678.1/CM000799.1; chromosome 11:NC_013679.1/CM…	AAGW02	3318	38463	2005-05-13T00:00:00Z	ftp://ftp.ncbi.nlm.nih.gov/genomes/all/GCA/000/003/625/GCA_000003625.1_OryCun2.0	ftp://ftp.ncbi.nlm.nih.gov/genomes/all/GCF/000/003/625/GCF_000003625.3_OryCun2.0
Coccidioides immitis RS	Eukaryota;Fungi;Ascomycetes	RS	SAMN02953601	PRJNA12883	GCA_000149335.2	Scaffold	29.016	46		AAEC03	7	9910	2004-10-04T00:00:00Z	ftp://ftp.ncbi.nlm.nih.gov/genomes/all/GCA/000/149/335/GCA_000149335.2_ASM14933v2	ftp://ftp.ncbi.nlm.nih.gov/genomes/all/GCF/000/149/335/GCF_000149335.2_ASM14933v2
Lodderomyces elongisporus NRRL YB-4239	Eukaryota;Fungi;Ascomycetes	NRRL YB-4239	SAMN02953647	PRJNA12899	GCA_000149685.1	Scaffold	15.5473	37		AAPO01	28	5799	2006-08-10T00:00:00Z	ftp://ftp.ncbi.nlm.nih.gov/genomes/all/GCA/000/149/685/GCA_000149685.1_ASM14968v1	ftp://ftp.ncbi.nlm.nih.gov/genomes/all/GCF/000/149/685/GCF_000149685.1_ASM14968v1
Trichoderma reesei QM6a	Eukaryota;Fungi;Ascomycetes	QM6a	SAMN02746107	PRJNA15571	GCA_000167675.2	Scaffold	33.3957	52.8		AAIL02	77	9111	2005-08-04T00:00:00Z	ftp://ftp.ncbi.nlm.nih.gov/genomes/all/GCA/000/167/675/GCA_000167675.2_v2.0	ftp://ftp.ncbi.nlm.nih.gov/genomes/all/GCF/000/167/675/GCF_000167675.1_v2.0
Uncinocarpus reesii 1704	Eukaryota;Fungi;Ascomycetes	1704	SAMN02953631	PRJNA15634	GCA_000003515.2	Scaffold	22.3497	48.6		AAIW01	45	7760	2005-09-13T00:00:00Z	ftp://ftp.ncbi.nlm.nih.gov/genomes/all/GCA/000/003/515/GCA_000003515.2_ASM351v2	ftp://ftp.ncbi.nlm.nih.gov/genomes/all/GCF/000/003/515/GCF_000003515.1_ASM351v2
Ichthyophthirius multifiliis	Eukaryota;Protists;Other Protists	G5	SAMN02953779	PRJNA49999	GCA_000220395.1	Scaffold	48.8	15.95	macronuclear:NZ_AEDN00000000.1/AEDN00000000.1	AEDN01	2017	16112	2011-07-11T00:00:00Z	ftp://ftp.ncbi.nlm.nih.gov/genomes/all/GCA/000/220/395/GCA_000220395.1_JCVI-IMG1-V.1	ftp://ftp.ncbi.nlm.nih.gov/genomes/all/GCF/000/220/395/GCF_000220395.1_JCVI-IMG1-V.1
Paracoccidioides brasiliensis Pb18	Eukaryota;Fungi;Ascomycetes	Pb18	SAMN02953720	PRJNA28733	GCA_000150735.2	Scaffold	29.9525	44.4		ABKI02	57	8390	2008-03-20T00:00:00Z	ftp://ftp.ncbi.nlm.nih.gov/genomes/all/GCA/000/150/735/GCA_000150735.2_Paracocci_br_Pb18_V2	ftp://ftp.ncbi.nlm.nih.gov/genomes/all/GCF/000/150/735/GCF_000150735.1_Paracocci_br_Pb18_V2
Scheffersomyces stipitis CBS 6054	Eukaryota;Fungi;Ascomycetes	CBS 6054	SAMN02746101	PRJNA16843	GCA_000209165.1	Chromosome	15.4412	41.162	chromosome 1:NC_009068.1/CM000437.1; chromosome 2:NC_009042.1/CP000496.1; chromosome 3:NC_009043.1/CP000497.1; chromosome 4:NC_009044.1/CP000498.1; chromosome 5:NC_009045.1/CP000499.1; chromosome 6:NC_009046.1/CP000500.1; chromosome 7:NC_009047.1/CP000501.1; chromosome 8:NC_009048.1/CP000502.1	AAVQ01	8	7094	2007-02-23T00:00:00Z	ftp://ftp.ncbi.nlm.nih.gov/genomes/all/GCA/000/209/165/GCA_000209165.1_ASM20916v1	ftp://ftp.ncbi.nlm.nih.gov/genomes/all/GCF/000/209/165/GCF_000209165.1_ASM20916v1
Puccinia graminis f. sp. tritici CRL 75-36-700-3	Eukaryota;Fungi;Basidiomycetes	CRL 75-36-700-3	SAMN00013043	PRJNA18535	GCA_000149925.1	Scaffold	88.7244	43.8		AAWC01	393	15979	2007-01-22T00:00:00Z	ftp://ftp.ncbi.nlm.nih.gov/genomes/all/GCA/000/149/925/GCA_000149925.1_ASM14992v1	ftp://ftp.ncbi.nlm.nih.gov/genomes/all/GCF/000/149/925/GCF_000149925.1_ASM14992v1
Schizophyllum commune H4-8	Eukaryota;Fungi;Basidiomycetes	H4-8	SAMN02194201	PRJNA32757	GCA_000143185.1	Scaffold	38.482	57.4		ADMJ01	36	13193	2010-07-01T00:00:00Z	ftp://ftp.ncbi.nlm.nih.gov/genomes/all/GCA/000/143/185/GCA_000143185.1_v1.0	ftp://ftp.ncbi.nlm.nih.gov/genomes/all/GCF/000/143/185/GCF_000143185.1_v1.0
Spizellomyces punctatus DAOM BR117	Eukaryota;Fungi;Other Fungi	DAOM BR117	SAMN00716787	PRJNA37881	GCA_000182565.2	Scaffold	24.1311	47.6		ACOE01	38	9422	2009-09-03T00:00:00Z	ftp://ftp.ncbi.nlm.nih.gov/genomes/all/GCA/000/182/565/GCA_000182565.2_S_punctatus_V1	ftp://ftp.ncbi.nlm.nih.gov/genomes/all/GCF/000/182/565/GCF_000182565.1_S_punctatus_V1
Helianthus annuus	Eukaryota;Plants;Land Plants		SAMN05868438	PRJNA396063	GCA_002127325.1	Chromosome	3027.84	38.911	linkage group 1:NC_035433.1/CM007890.1; linkage group 2:NC_035434.1/CM007891.1; linkage group 3:NC_035435.1/CM007892.1; linkage group 4:NC_035436.1/CM007893.1; linkage group 5:NC_035437.1/CM007894.1; linkage group 6:NC_035438.1/CM007895.1; linkage group 7:NC_035439.1/CM007896.1; linkage group 8:NC_035440.1/CM007897.1; linkage group 9:NC_035441.1/CM007898.1; linkage group 10:NC_035442.1/CM007899.1…	MNCJ01	1528	73839	2017-05-08T00:00:00Z	ftp://ftp.ncbi.nlm.nih.gov/genomes/all/GCA/002/127/325/GCA_002127325.1_HanXRQr1.0	ftp://ftp.ncbi.nlm.nih.gov/genomes/all/GCF/002/127/325/GCF_002127325.1_HanXRQr1.0
Trichoplax adhaerens	Eukaryota;Animals;Other Animals	Grell-BS-1999	SAMN02953699	PRJNA12874	GCA_000150275.1	Scaffold	105.632	34.5		ABGP01	1414	11520	2008-06-13T00:00:00Z	ftp://ftp.ncbi.nlm.nih.gov/genomes/all/GCA/000/150/275/GCA_000150275.1_v1.0	ftp://ftp.ncbi.nlm.nih.gov/genomes/all/GCF/000/150/275/GCF_000150275.1_v1.0
Biomphalaria glabrata	Eukaryota;Animals;Other Animals	BB02	SAMN02953846	PRJNA12879	GCA_000457365.1	Scaffold	916.388	36.1998	mitochondrion MT:NC_005439.1/	APKA01	331401	36675	2013-08-09T00:00:00Z	ftp://ftp.ncbi.nlm.nih.gov/genomes/all/GCA/000/457/365/GCA_000457365.1_ASM45736v1	ftp://ftp.ncbi.nlm.nih.gov/genomes/all/GCF/000/457/365/GCF_000457365.1_ASM45736v1
Aspergillus flavus NRRL3357	Eukaryota;Fungi;Ascomycetes	NRRL3357	SAMN02953629	PRJNA13284	GCA_000006275.2	Scaffold	36.8923	48.3		AAIH02	331	13485	2005-08-01T00:00:00Z	ftp://ftp.ncbi.nlm.nih.gov/genomes/all/GCA/000/006/275/GCA_000006275.2_JCVI-afl1-v2.0	ftp://ftp.ncbi.nlm.nih.gov/genomes/all/GCF/000/006/275/GCF_000006275.2_JCVI-afl1-v2.0
Canis lupus dingo	Eukaryota;Animals;Mammals	Sandy	SAMN09397198	PRJNA477859	GCA_003254725.1	Scaffold	2439.83	41.4		QKWQ01	2444	62946	2018-06-18T00:00:00Z	ftp://ftp.ncbi.nlm.nih.gov/genomes/all/GCA/003/254/725/GCA_003254725.1_ASM325472v1	ftp://ftp.ncbi.nlm.nih.gov/genomes/all/GCF/003/254/725/GCF_003254725.1_ASM325472v1
Taeniopygia guttata	Eukaryota;Animals;Birds	Blue55	SAMN09946140	PRJNA577119	GCA_008822105.2	Chromosome	1068.99	41.9812	chromosome 1:NC_044998.1/CM018230.2; chromosome 1A:NC_044999.1/CM018231.2; chromosome 2:NC_045000.1/CM018232.2; chromosome 3:NC_045001.1/CM018233.2; chromosome 4:NC_045002.1/CM018234.2; chromosome 4A:NC_045003.1/CM018235.2; chromosome 5:NC_045004.1/CM018236.2; chromosome 6:NC_045005.1/CM018237.2; chromosome 7:NC_045006.1/CM018238.2; chromosome 8:NC_045007.1/CM018239.2; chromosome 9:NC_045008.1/CM…	VOHI02	205	42360	2019-10-03T00:00:00Z	ftp://ftp.ncbi.nlm.nih.gov/genomes/all/GCA/008/822/105/GCA_008822105.2_bTaeGut2.pat.W.v2	ftp://ftp.ncbi.nlm.nih.gov/genomes/all/GCF/008/822/105/GCF_008822105.2_bTaeGut2.pat.W.v2
Entamoeba dispar SAW760	Eukaryota;Protists;Other Protists	SAW760	SAMN02953643	PRJNA12914	GCA_000209125.2	Scaffold	30.6332	24.1		AANV02	12258	8811	2006-02-11T00:00:00Z	ftp://ftp.ncbi.nlm.nih.gov/genomes/all/GCA/000/209/125/GCA_000209125.2_JCVI_EDISG_1.0	ftp://ftp.ncbi.nlm.nih.gov/genomes/all/GCF/000/209/125/GCF_000209125.1_JCVI_EDISG_1.0
Ostreococcus tauri	Eukaryota;Plants;Green Algae	RCC4221	SAMEA3138397	PRJNA12912	GCA_000214015.2	Chromosome	13.0328	59.1984	chromosome 1:NC_014426.2/CAID01000001.2; chromosome 2:NC_014427.2/CAID01000002.2; chromosome 3:NC_014428.2/CAID01000003.2; chromosome 4:NC_014429.2/CAID01000004.2; chromosome 5:NC_014430.2/CAID01000005.2; chromosome 6:NC_014431.2/CAID01000006.2; chromosome 7:NC_014432.2/CAID01000007.2; chromosome 8:NC_014433.2/CAID01000008.2; chromosome 9:NC_014434.2/CAID01000009.2; chromosome 10:NC_014435.2/CAID…	CAID01	22	7766	2010-10-15T00:00:00Z	ftp://ftp.ncbi.nlm.nih.gov/genomes/all/GCA/000/214/015/GCA_000214015.2_version_140606	ftp://ftp.ncbi.nlm.nih.gov/genomes/all/GCF/000/214/015/GCF_000214015.3_version_140606
Entamoeba invadens IP1	Eukaryota;Protists;Other Protists	IP1	SAMN02953644	PRJNA12926	GCA_000330505.1	Scaffold	40.8783	30.3		AANW03	1144	11997	2006-02-11T00:00:00Z	ftp://ftp.ncbi.nlm.nih.gov/genomes/all/GCA/000/330/505/GCA_000330505.1_EIA2_v2	ftp://ftp.ncbi.nlm.nih.gov/genomes/all/GCF/000/330/505/GCF_000330505.1_EIA2_v2
Prunus persica	Eukaryota;Plants;Land Plants		SAMN02981429	PRJNA31227	GCA_000346465.2	Chromosome	227.569	37.6659	chromosome G1:NC_034009.1/CM007651.1; chromosome G2:NC_034010.1/CM007652.1; chromosome G3:NC_034011.1/CM007653.1; chromosome G4:NC_034012.1/CM007654.1; chromosome G5:NC_034013.1/CM007655.1; chromosome G6:NC_034014.1/CM007656.1; chromosome G7:NC_034015.1/CM007657.1; chromosome G8:NC_034016.1/CM007658.1; chloroplast Pltd:NC_014697.1/	AKXU02	192	32595	2013-03-14T00:00:00Z	ftp://ftp.ncbi.nlm.nih.gov/genomes/all/GCA/000/346/465/GCA_000346465.2_Prunus_persica_NCBIv2	ftp://ftp.ncbi.nlm.nih.gov/genomes/all/GCF/000/346/465/GCF_000346465.2_Prunus_persica_NCBIv2
Culex quinquefasciatus	Eukaryota;Animals;Insects	JHB	SAMN02953674	PRJNA18751	GCA_000209185.1	Scaffold	579.042	38.1		AAWU01	3171	18883	2007-04-19T00:00:00Z	ftp://ftp.ncbi.nlm.nih.gov/genomes/all/GCA/000/209/185/GCA_000209185.1_CulPip1.0	ftp://ftp.ncbi.nlm.nih.gov/genomes/all/GCF/000/209/185/GCF_000209185.1_CulPip1.0
Papio anubis	Eukaryota;Animals;Mammals	15944	SAMN11179045	PRJNA576697	GCA_008728515.1	Chromosome	2869.82	40.9162	chromosome 1:NC_044976.1/CM018180.1; chromosome 2:NC_044977.1/CM018181.1; chromosome 3:NC_044978.1/CM018182.1; chromosome 4:NC_044979.1/CM018183.1; chromosome 5:NC_044980.1/CM018184.1; chromosome 6:NC_044981.1/CM018185.1; chromosome 7:NC_044982.1/CM018186.1; chromosome 8:NC_044983.1/CM018187.1; chromosome 9:NC_044984.1/CM018188.1; chromosome 10:NC_044985.1/CM018189.1; chromosome 11:NC_044986.1/CM…	VSMJ01	11145	71987	2019-09-30T00:00:00Z	ftp://ftp.ncbi.nlm.nih.gov/genomes/all/GCA/008/728/515/GCA_008728515.1_Panubis1.0	ftp://ftp.ncbi.nlm.nih.gov/genomes/all/GCF/008/728/515/GCF_008728515.1_Panubis1.0
Crassostrea virginica	Eukaryota;Animals;Other Animals	RU13XGHG1-28	SAMN06349363	PRJNA379157	GCA_002022765.4	Chromosome	684.741	34.8191	chromosome 1:NC_035780.1/CM008241.1; chromosome 2:NC_035781.1/CM008242.1; chromosome 3:NC_035782.1/CM008243.1; chromosome 4:NC_035783.1/CM008244.1; chromosome 5:NC_035784.1/CM008245.1; chromosome 6:NC_035785.1/CM008246.1; chromosome 7:NC_035786.1/CM008247.1; chromosome 8:NC_035787.1/CM008248.1; chromosome 9:NC_035788.1/CM008249.1; chromosome 10:NC_035789.1/CM008250.1; mitochondrion MT:NC_007175.2/	MWPT03	11	60213	2017-03-07T00:00:00Z	ftp://ftp.ncbi.nlm.nih.gov/genomes/all/GCA/002/022/765/GCA_002022765.4_C_virginica-3.0	ftp://ftp.ncbi.nlm.nih.gov/genomes/all/GCF/002/022/765/GCF_002022765.2_C_virginica-3.0
Solanum tuberosum	Eukaryota;Plants;Land Plants		SAMN02981305	PRJNA63145	GCA_000226075.1	Scaffold	705.934	35.6005	chloroplast Pltd:NC_008096.2/	AEWC01	14854	37966	2011-05-24T00:00:00Z	ftp://ftp.ncbi.nlm.nih.gov/genomes/all/GCA/000/226/075/GCA_000226075.1_SolTub_3.0	ftp://ftp.ncbi.nlm.nih.gov/genomes/all/GCF/000/226/075/GCF_000226075.1_SolTub_3.0
Vitis vinifera	Eukaryota;Plants;Land Plants		SAMEA2272750	PRJEA18785	GCA_000003745.2	Chromosome	486.197	35.0336	chromosome 1:NC_012007.3/FN597015.1; chromosome 2:NC_012008.3/FN597017.1; chromosome 3:NC_012009.3/FN597018.1; chromosome 4:NC_012010.3/FN597020.1; chromosome 5:NC_012011.3/FN597022.1; chromosome 6:NC_012012.3/FN597024.1; chromosome 7:NC_012013.3/FN597025.1; chromosome 8:NC_012014.3/FN597027.1; chromosome 9:NC_012015.3/FN597028.1; chromosome 10:NC_012016.3/FN597030.1; chromosome 11:NC_012017.3/FN…	CAAP03	2061	41208	2007-02-13T00:00:00Z	ftp://ftp.ncbi.nlm.nih.gov/genomes/all/GCA/000/003/745/GCA_000003745.2_12X	ftp://ftp.ncbi.nlm.nih.gov/genomes/all/GCF/000/003/745/GCF_000003745.3_12X
Galdieria sulphuraria	Eukaryota;Other;Other	074W	SAMN00011278	PRJNA13023	GCA_000341285.1	Scaffold	13.712	37.9		ADNM02	433	7174	2013-01-08T00:00:00Z	ftp://ftp.ncbi.nlm.nih.gov/genomes/all/GCA/000/341/285/GCA_000341285.1_ASM34128v1	ftp://ftp.ncbi.nlm.nih.gov/genomes/all/GCF/000/341/285/GCF_000341285.1_ASM34128v1
Ostreococcus lucimarinus CCE9901	Eukaryota;Plants;Green Algae	CCE9901	SAMN03081420	PRJNA13044	GCA_000092065.1	Complete	13.2049	60.4431	chromosome 1:NC_009355.1/CP000581.1; chromosome 2:NC_009356.1/CP000582.1; chromosome 3:NC_009357.1/CP000583.1; chromosome 4:NC_009358.1/CP000584.1; chromosome 5:NC_009359.1/CP000585.1; chromosome 6:NC_009360.1/CP000586.1; chromosome 7:NC_009361.1/CP000587.1; chromosome 8:NC_009362.1/CP000588.1; chromosome 9:NC_009363.1/CP000589.1; chromosome 10:NC_009364.1/CP000590.1; chromosome 11:NC_009365.1/CP…		21	7603	2007-04-10T00:00:00Z	ftp://ftp.ncbi.nlm.nih.gov/genomes/all/GCA/000/092/065/GCA_000092065.1_ASM9206v1	ftp://ftp.ncbi.nlm.nih.gov/genomes/all/GCF/000/092/065/GCF_000092065.1_ASM9206v1
Selaginella moellendorffii	Eukaryota;Plants;Land Plants		SAMN02981255	PRJNA13078	GCA_000143415.2	Scaffold	212.315	45.3		ADFJ01	757	45247	2010-06-24T00:00:00Z	ftp://ftp.ncbi.nlm.nih.gov/genomes/all/GCA/000/143/415/GCA_000143415.2_v1.0	ftp://ftp.ncbi.nlm.nih.gov/genomes/all/GCF/000/143/415/GCF_000143415.4_v1.0
Volvox carteri f. nagariensis	Eukaryota;Plants;Green Algae	Eve	SAMN02953753	PRJNA13109	GCA_000143455.1	Scaffold	137.684	55.3		ACJH01	1251	14436	2010-07-06T00:00:00Z	ftp://ftp.ncbi.nlm.nih.gov/genomes/all/GCA/000/143/455/GCA_000143455.1_v1.0	ftp://ftp.ncbi.nlm.nih.gov/genomes/all/GCF/000/143/455/GCF_000143455.1_v1.0
Candida dubliniensis CD36	Eukaryota;Fungi;Ascomycetes	CD36	SAMEA2272258	PRJEA34697	GCA_000026945.1	Complete	14.6184	33.2489	chromosome R:NC_012867.1/FM992695.1; chromosome 1:NC_012860.1/FM992688.1; chromosome 2:NC_012861.1/FM992689.1; chromosome 3:NC_012862.1/FM992690.1; chromosome 4:NC_012863.1/FM992691.1; chromosome 5:NC_012864.1/FM992692.1; chromosome 6:NC_012865.1/FM992693.1; chromosome 7:NC_012866.1/FM992694.1		8	5859	2009-02-16T00:00:00Z	ftp://ftp.ncbi.nlm.nih.gov/genomes/all/GCA/000/026/945/GCA_000026945.1_ASM2694v1	ftp://ftp.ncbi.nlm.nih.gov/genomes/all/GCF/000/026/945/GCF_000026945.1_ASM2694v1
Nicotiana tabacum	Eukaryota;Plants;Land Plants		SAMN02316627	PRJNA319578	GCA_000715135.1	Scaffold	3643.47	39.2006	plastid Pltd:NC_001879.2/; mitochondrion MT:NC_006581.1/	AYMY01	168247	84255	2014-05-29T00:00:00Z	ftp://ftp.ncbi.nlm.nih.gov/genomes/all/GCA/000/715/135/GCA_000715135.1_Ntab-TN90	ftp://ftp.ncbi.nlm.nih.gov/genomes/all/GCF/000/715/135/GCF_000715135.1_Ntab-TN90
Aureococcus anophagefferens	Eukaryota;Protists;Other Protists	CCMP1984	SAMN02953754	PRJNA13500	GCA_000186865.1	Scaffold	56.6606	67.4		ACJI01	1185	11520	2011-01-26T00:00:00Z	ftp://ftp.ncbi.nlm.nih.gov/genomes/all/GCA/000/186/865/GCA_000186865.1_v_1.0	ftp://ftp.ncbi.nlm.nih.gov/genomes/all/GCF/000/186/865/GCF_000186865.1_v_1.0
Manihot esculenta	Eukaryota;Plants;Land Plants		SAMN04116956	PRJNA394209	GCA_001659605.1	Chromosome	582.279	38.0059	chromosome LG1:NC_035161.1/CM004387.1; chromosome LG2:NC_035162.1/CM004388.1; chromosome LG3:NC_035163.1/CM004389.1; chromosome LG4:NC_035164.1/CM004390.1; chromosome LG5:NC_035165.1/CM004391.1; chromosome LG6:NC_035166.1/CM004392.1; chromosome LG7:NC_035167.1/CM004393.1; chromosome LG8:NC_035168.1/CM004394.1; chromosome LG9:NC_035169.1/CM004395.1; chromosome LG10:NC_035170.1/CM004396.1; chromoso…	LTYI01	2020	43286	2016-06-07T00:00:00Z	ftp://ftp.ncbi.nlm.nih.gov/genomes/all/GCA/001/659/605/GCA_001659605.1_Manihot_esculenta_v6	ftp://ftp.ncbi.nlm.nih.gov/genomes/all/GCF/001/659/605/GCF_001659605.1_Manihot_esculenta_v6
Callithrix jacchus	Eukaryota;Animals;Mammals		SAMN02981242	PRJNA20401	GCA_000004665.1	Chromosome	2914.96	41.3414	chromosome 1:NC_013896.1/CM000856.1; chromosome 2:NC_013897.1/CM000857.1; chromosome 3:NC_013898.1/CM000858.1; chromosome 4:NC_013899.1/CM000859.1; chromosome 5:NC_013900.1/CM000860.1; chromosome 6:NC_013901.1/CM000861.1; chromosome 7:NC_013902.1/CM000862.1; chromosome 8:NC_013903.1/CM000863.1; chromosome 9:NC_013904.1/CM000864.1; chromosome 10:NC_013905.1/CM000865.1; chromosome 11:NC_013906.1/CM…	ACFV01	16399	45251	2010-01-21T00:00:00Z	ftp://ftp.ncbi.nlm.nih.gov/genomes/all/GCA/000/004/665/GCA_000004665.1_Callithrix_jacchus-3.2	ftp://ftp.ncbi.nlm.nih.gov/genomes/all/GCF/000/004/665/GCF_000004665.1_Callithrix_jacchus-3.2
Schizosaccharomyces octosporus yFS286	Eukaryota;Fungi;Ascomycetes	yFS286	SAMN02953709	PRJNA13639	GCA_000150505.2	Scaffold	11.6345	37.9		ABHY03	5	4986	2007-12-12T00:00:00Z	ftp://ftp.ncbi.nlm.nih.gov/genomes/all/GCA/000/150/505/GCA_000150505.2_SO6	ftp://ftp.ncbi.nlm.nih.gov/genomes/all/GCF/000/150/505/GCF_000150505.1_SO6
Schizosaccharomyces japonicus yFS275	Eukaryota;Fungi;Ascomycetes	yFS275	SAMN02953668	PRJNA13640	GCA_000149845.2	Scaffold	11.7332	44.1		AATM02	32	4878	2006-10-11T00:00:00Z	ftp://ftp.ncbi.nlm.nih.gov/genomes/all/GCA/000/149/845/GCA_000149845.2_SJ5	ftp://ftp.ncbi.nlm.nih.gov/genomes/all/GCF/000/149/845/GCF_000149845.2_SJ5
Batrachochytrium dendrobatidis JAM81	Eukaryota;Fungi;Other Fungi	JAM81	SAMN02746048	PRJNA41157	GCA_000203795.1	Scaffold	24.3151	39.3		ADAR01	127	8677	2011-04-07T00:00:00Z	ftp://ftp.ncbi.nlm.nih.gov/genomes/all/GCA/000/203/795/GCA_000203795.1_v1.0	ftp://ftp.ncbi.nlm.nih.gov/genomes/all/GCF/000/203/795/GCF_000203795.1_v1.0
Acyrthosiphon pisum	Eukaryota;Animals;Insects	AL4f	SAMN10253041	PRJNA547584	GCA_005508785.1	Chromosome	541.138	31.2911	chromosome X:NC_042493.1/CM016665.1; chromosome A1:NC_042494.1/CM016664.1; chromosome A2:NC_042495.1/CM016666.1; chromosome A3:NC_042496.1/CM016667.1; mitochondrion MT:NC_011594.1/	SDIB01	21920	28509	2019-05-17T00:00:00Z	ftp://ftp.ncbi.nlm.nih.gov/genomes/all/GCA/005/508/785/GCA_005508785.1_pea_aphid_22Mar2018_4r6ur	ftp://ftp.ncbi.nlm.nih.gov/genomes/all/GCF/005/508/785/GCF_005508785.1_pea_aphid_22Mar2018_4r6ur
Nasonia vitripennis	Eukaryota;Animals;Insects	AsymCx	SAMN12877551	PRJNA594415	GCA_009193385.2	Chromosome	297.31	41.1431	chromosome 1:NC_045757.1/CM020934.1; chromosome 2:NC_045758.1/CM020935.1; chromosome 3:NC_045759.1/CM020936.1; chromosome 4:NC_045760.1/CM020937.1; chromosome 5:NC_045761.1/CM020938.1	WELF01	444	34173	2019-10-21T00:00:00Z	ftp://ftp.ncbi.nlm.nih.gov/genomes/all/GCA/009/193/385/GCA_009193385.2_Nvit_psr_1.1	ftp://ftp.ncbi.nlm.nih.gov/genomes/all/GCF/009/193/385/GCF_009193385.2_Nvit_psr_1.1
Otolemur garnettii	Eukaryota;Animals;Mammals	467f Iridium	SAMN02981229	PRJNA16955	GCA_000181295.3	Scaffold	2519.72	41.5		AAQR03	7793	32556	2006-06-02T00:00:00Z	ftp://ftp.ncbi.nlm.nih.gov/genomes/all/GCA/000/181/295/GCA_000181295.3_OtoGar3	ftp://ftp.ncbi.nlm.nih.gov/genomes/all/GCF/000/181/295/GCF_000181295.1_OtoGar3
Zymoseptoria tritici IPO323	Eukaryota;Fungi;Ascomycetes	IPO323	SAMN02746078	PRJNA19047	GCA_000219625.1	Chromosome	39.6863	52.1368	chromosome 1:NC_018218.1/CM001196.1; chromosome 2:NC_018217.1/CM001197.1; chromosome 3:NC_018216.1/CM001198.1; chromosome 4:NC_018215.1/CM001199.1; chromosome 5:NC_018214.1/CM001200.1; chromosome 6:NC_018213.1/CM001201.1; chromosome 7:NC_018212.1/CM001202.1; chromosome 8:NC_018211.1/CM001203.1; chromosome 9:NC_018210.1/CM001204.1; chromosome 10:NC_018209.1/CM001205.1; chromosome 11:NC_018208.1/CM…	ACPE01	21	10941	2011-06-22T00:00:00Z	ftp://ftp.ncbi.nlm.nih.gov/genomes/all/GCA/000/219/625/GCA_000219625.1_MYCGR_v2.0	ftp://ftp.ncbi.nlm.nih.gov/genomes/all/GCF/000/219/625/GCF_000219625.1_MYCGR_v2.0
Parastagonospora nodorum SN15	Eukaryota;Fungi;Ascomycetes	SN15	SAMN02953619	PRJNA13754	GCA_000146915.2	Scaffold	37.214	50.3719	mitochondrion MT:NC_009746.1/EU053989.1	AAGI01	108	15994	2005-04-04T00:00:00Z	ftp://ftp.ncbi.nlm.nih.gov/genomes/all/GCA/000/146/915/GCA_000146915.2_ASM14691v2	ftp://ftp.ncbi.nlm.nih.gov/genomes/all/GCF/000/146/915/GCF_000146915.1_ASM14691v2
Ictidomys tridecemlineatus	Eukaryota;Animals;Mammals	#75	SAMN00210855	PRJNA61725	GCA_000236235.1	Scaffold	2478.39	40.5		AGTP01	12483	38592	2011-11-25T00:00:00Z	ftp://ftp.ncbi.nlm.nih.gov/genomes/all/GCA/000/236/235/GCA_000236235.1_SpeTri2.0	ftp://ftp.ncbi.nlm.nih.gov/genomes/all/GCF/000/236/235/GCF_000236235.1_SpeTri2.0
Nomascus leucogenys	Eukaryota;Animals;Mammals	Asia	SAMN11124083	PRJNA564096	GCA_006542625.1	Chromosome	2843.98	41.0665	chromosome 1a:NC_044381.1/CM016945.1; chromosome 2:NC_044382.1/CM016946.1; chromosome 3:NC_044383.1/CM016947.1; chromosome 4:NC_044384.1/CM016948.1; chromosome 5:NC_044385.1/CM016949.1; chromosome 6:NC_044386.1/CM016950.1; chromosome 7b:NC_044387.1/CM016951.1; chromosome 8:NC_044388.1/CM016952.1; chromosome 9:NC_044389.1/CM016953.1; chromosome 10:NC_044390.1/CM016954.1; chromosome 11:NC_044391.1/…	VIFL01	2377	51330	2019-07-01T00:00:00Z	ftp://ftp.ncbi.nlm.nih.gov/genomes/all/GCA/006/542/625/GCA_006542625.1_Asia_NLE_v1	ftp://ftp.ncbi.nlm.nih.gov/genomes/all/GCF/006/542/625/GCF_006542625.1_Asia_NLE_v1
Sclerotinia sclerotiorum 1980 UF-70	Eukaryota;Fungi;Ascomycetes	1980	SAMN02953621	PRJNA15530	GCA_000146945.2	Scaffold	38.4592	41.8631	mitochondrion MT:NC_035155.1/KT283062.1	AAGT01	37	14490	2005-09-19T00:00:00Z	ftp://ftp.ncbi.nlm.nih.gov/genomes/all/GCA/000/146/945/GCA_000146945.2_ASM14694v2	ftp://ftp.ncbi.nlm.nih.gov/genomes/all/GCF/000/146/945/GCF_000146945.2_ASM14694v2
Fusarium verticillioides 7600	Eukaryota;Fungi;Ascomycetes	7600	SAMN02953630	PRJNA15553	GCA_000149555.1	Chromosome	41.8449	48.6857	chromosome 1:NC_031675.1/CM000578.1; chromosome 2:NC_031676.1/CM000579.1; chromosome 3:NC_031677.1/CM000580.1; chromosome 4:NC_031678.1/CM000581.1; chromosome 5:NC_031679.1/CM000582.1; chromosome 6:NC_031680.1/CM000583.1; chromosome 7:NC_031681.1/CM000584.1; chromosome 8:NC_031682.1/CM000585.1; chromosome 9:NC_031683.1/CM000586.1; chromosome 10:NC_031684.1/CM000587.1; chromosome 11:NC_031685.1/CM…	AAIM02	37	20574	2005-10-18T00:00:00Z	ftp://ftp.ncbi.nlm.nih.gov/genomes/all/GCA/000/149/555/GCA_000149555.1_ASM14955v1	ftp://ftp.ncbi.nlm.nih.gov/genomes/all/GCF/000/149/555/GCF_000149555.1_ASM14955v1
Arabidopsis lyrata subsp. lyrata	Eukaryota;Plants;Land Plants		SAMN02981250	PRJNA41137	GCA_000004255.1	Scaffold	206.823	37.5991	chloroplast Pltd:NC_034379.1/	ADBK01	696	39161	2009-11-30T00:00:00Z	ftp://ftp.ncbi.nlm.nih.gov/genomes/all/GCA/000/004/255/GCA_000004255.1_v.1.0	ftp://ftp.ncbi.nlm.nih.gov/genomes/all/GCF/000/004/255/GCF_000004255.2_v.1.0
Botrytis cinerea B05.10	Eukaryota;Fungi;Ascomycetes	B05.10	SAMN02953628	PRJNA15632	GCA_000143535.4	Complete	42.6301	42.0028	chromosome 1:NC_037310.1/CP009805.1; chromosome 2:NC_037311.1/CP009806.1; chromosome 3:NC_037312.1/CP009807.1; chromosome 4:NC_037313.1/CP009808.1; chromosome 5:NC_037314.1/CP009809.1; chromosome 6:NC_037315.1/CP009810.1; chromosome 7:NC_037316.1/CP009811.1; chromosome 8:NC_037317.1/CP009812.1; chromosome 9:NC_037318.1/CP009813.1; chromosome 10:NC_037319.1/CP009814.1; chromosome 11:NC_037320.1/CP…		18	13703	2015-02-05T00:00:00Z	ftp://ftp.ncbi.nlm.nih.gov/genomes/all/GCA/000/143/535/GCA_000143535.4_ASM14353v4	ftp://ftp.ncbi.nlm.nih.gov/genomes/all/GCF/000/143/535/GCF_000143535.2_ASM14353v4
Erythranthe guttata	Eukaryota;Plants;Land Plants		SAMN02742818	PRJNA13880	GCA_000504015.1	Scaffold	322.167	36.3144	mitochondrion MT:NC_018041.1/	APLE01	2212	31861	2013-12-04T00:00:00Z	ftp://ftp.ncbi.nlm.nih.gov/genomes/all/GCA/000/504/015/GCA_000504015.1_Mimgu1_0	ftp://ftp.ncbi.nlm.nih.gov/genomes/all/GCF/000/504/015/GCF_000504015.1_Mimgu1_0
Capsella rubella	Eukaryota;Plants;Land Plants		SAMN02981483	PRJNA13878	GCA_000375325.1	Scaffold	133.064	35.9		ANNY01	773	34126	2013-04-19T00:00:00Z	ftp://ftp.ncbi.nlm.nih.gov/genomes/all/GCA/000/375/325/GCA_000375325.1_Caprub1_0	ftp://ftp.ncbi.nlm.nih.gov/genomes/all/GCF/000/375/325/GCF_000375325.1_Caprub1_0
Aspergillus clavatus NRRL 1	Eukaryota;Fungi;Ascomycetes	NRRL 1	SAMN02953636	PRJNA15664	GCA_000002715.1	Scaffold	27.8594	49.2		AAKD03	143	9121	2005-09-09T00:00:00Z	ftp://ftp.ncbi.nlm.nih.gov/genomes/all/GCA/000/002/715/GCA_000002715.1_ASM271v1	ftp://ftp.ncbi.nlm.nih.gov/genomes/all/GCF/000/002/715/GCF_000002715.2_ASM271v1
Aspergillus fischeri NRRL 181	Eukaryota;Fungi;Ascomycetes	NRRL 181	SAMN02953637	PRJNA15672	GCA_000149645.2	Scaffold	31.77	49.5		AAKE03	438	10395	2005-09-09T00:00:00Z	ftp://ftp.ncbi.nlm.nih.gov/genomes/all/GCA/000/149/645/GCA_000149645.2_ASM14964v1	ftp://ftp.ncbi.nlm.nih.gov/genomes/all/GCF/000/149/645/GCF_000149645.1_ASM14964v1
Micromonas pusilla CCMP1545	Eukaryota;Plants;Green Algae	CCMP1545	SAMN02953743	PRJNA15678	GCA_000151265.1	Scaffold	21.9583	65.7		ACCP01	21	10242	2009-04-07T00:00:00Z	ftp://ftp.ncbi.nlm.nih.gov/genomes/all/GCA/000/151/265/GCA_000151265.1_Micromonas_pusilla_CCMP1545_v2.0	ftp://ftp.ncbi.nlm.nih.gov/genomes/all/GCF/000/151/265/GCF_000151265.2_Micromonas_pusilla_CCMP1545_v2.0
Pediculus humanus corporis	Eukaryota;Animals;Insects	USDA	SAMN02953682	PRJNA16223	GCA_000006295.1	Scaffold	110.781	27.9		AAZO01	1882	10775	2007-04-18T00:00:00Z	ftp://ftp.ncbi.nlm.nih.gov/genomes/all/GCA/000/006/295/GCA_000006295.1_JCVI_LOUSE_1.0	ftp://ftp.ncbi.nlm.nih.gov/genomes/all/GCF/000/006/295/GCF_000006295.1_JCVI_LOUSE_1.0
Oryzias latipes	Eukaryota;Animals;Fishes	Hd-rR	SAMN06689957	PRJNA325079	GCA_002234675.1	Chromosome	734.057	40.8475	chromosome 1:NC_019859.2/CP020665.1; chromosome 2:NC_019860.2/CP020666.1; chromosome 3:NC_019861.2/CP020667.1; chromosome 4:NC_019862.2/CP020668.1; chromosome 5:NC_019863.2/CP020669.1; chromosome 6:NC_019864.2/CP020670.1; chromosome 7:NC_019865.2/CP020671.1; chromosome 8:NC_019866.2/CP020672.1; chromosome 9:NC_019867.2/CP020673.1; chromosome 10:NC_019868.2/CP020674.1; chromosome 11:NC_019869.2/CP…		25	44766	2012-12-22T00:00:00Z	ftp://ftp.ncbi.nlm.nih.gov/genomes/all/GCA/002/234/675/GCA_002234675.1_ASM223467v1	ftp://ftp.ncbi.nlm.nih.gov/genomes/all/GCF/002/234/675/GCF_002234675.1_ASM223467v1
Myotis lucifugus	Eukaryota;Animals;Mammals		SAMN02953645	PRJNA16951	GCA_000147115.1	Scaffold	2034.58	42.7		AAPE02	11654	43106	2006-06-01T00:00:00Z	ftp://ftp.ncbi.nlm.nih.gov/genomes/all/GCA/000/147/115/GCA_000147115.1_Myoluc2.0	ftp://ftp.ncbi.nlm.nih.gov/genomes/all/GCF/000/147/115/GCF_000147115.1_Myoluc2.0
Ricinus communis	Eukaryota;Plants;Land Plants		SAMN02953659	PRJNA16585	GCA_000151685.2	Scaffold	350.622	34.4006	chloroplast Pltd:NC_016736.1/JF937588.1	AASG02	25763	28584	2006-07-18T00:00:00Z	ftp://ftp.ncbi.nlm.nih.gov/genomes/all/GCA/000/151/685/GCA_000151685.2_JCVI_RCG_1.1	ftp://ftp.ncbi.nlm.nih.gov/genomes/all/GCF/000/151/685/GCF_000151685.1_JCVI_RCG_1.1
Laccaria bicolor S238N-H82	Eukaryota;Fungi;Basidiomycetes	S238N-H82	SAMN02769624	PRJNA19043	GCA_000143565.1	Scaffold	64.8774	47.1		ABFE01	665	18215	2007-11-29T00:00:00Z	ftp://ftp.ncbi.nlm.nih.gov/genomes/all/GCA/000/143/565/GCA_000143565.1_V1.0	ftp://ftp.ncbi.nlm.nih.gov/genomes/all/GCF/000/143/565/GCF_000143565.1_V1.0
Vigna radiata var. radiata	Eukaryota;Plants;Land Plants		SAMN02720863	PRJNA301363	GCA_000741045.2	Chromosome	463.638	34.3983	chromosome 1:NC_028351.1/CM003504.1; chromosome 2:NC_028352.1/CM003505.1; chromosome 3:NC_028353.1/CM003506.1; chromosome 4:NC_028354.1/CM003507.1; chromosome 5:NC_028355.1/CM003508.1; chromosome 6:NC_028356.1/CM003509.1; chromosome 7:NC_028357.1/CM003510.1; chromosome 8:NC_028358.1/CM003511.1; chromosome 9:NC_028359.1/CM003512.1; chromosome 10:NC_028360.1/CM003513.1; chromosome 11:NC_028361.1/CM…	JJMO01	2499	42284	2014-08-18T00:00:00Z	ftp://ftp.ncbi.nlm.nih.gov/genomes/all/GCA/000/741/045/GCA_000741045.2_Vradiata_ver6	ftp://ftp.ncbi.nlm.nih.gov/genomes/all/GCF/000/741/045/GCF_000741045.1_Vradiata_ver6
Callorhinchus milii	Eukaryota;Animals;Fishes	IMCB2004	SAMN00000800	PRJNA18361	GCA_000165045.2	Scaffold	974.499	42.5998	mitochondrion MT:NC_014285.1/	AAVX02	21204	28237	2007-01-05T00:00:00Z	ftp://ftp.ncbi.nlm.nih.gov/genomes/all/GCA/000/165/045/GCA_000165045.2_Callorhinchus_milii-6.1.3	ftp://ftp.ncbi.nlm.nih.gov/genomes/all/GCF/000/165/045/GCF_000165045.1_Callorhinchus_milii-6.1.3
Brachypodium distachyon	Eukaryota;Plants;Land Plants	Bd21	SAMN02981254	PRJNA32607	GCA_000005505.4	Chromosome	271.299	46.4183	chromosome 1:NC_016131.3/CM000880.3; chromosome 2:NC_016132.3/CM000881.3; chromosome 3:NC_016133.3/CM000882.3; chromosome 4:NC_016134.3/CM000883.3; chromosome 5:NC_016135.3/CM000884.3; chloroplast Pltd:NC_011032.1/	ADDN03	15	37892	2010-02-10T00:00:00Z	ftp://ftp.ncbi.nlm.nih.gov/genomes/all/GCA/000/005/505/GCA_000005505.4_Brachypodium_distachyon_v3.0	ftp://ftp.ncbi.nlm.nih.gov/genomes/all/GCF/000/005/505/GCF_000005505.3_Brachypodium_distachyon_v3.0
Malassezia restricta	Eukaryota;Fungi;Basidiomycetes	KCTC 27527	SAMN09478194	PRJNA495494	GCA_003290485.1	Complete	7.36963	55.6659	chromosome I:NC_040193.1/CP030251.1; chromosome II:NC_040194.1/CP030252.1; chromosome III:NC_040195.1/CP030253.1; chromosome IV:NC_040196.1/CP030254.1; chromosome V:NC_040197.1/CP030255.1; chromosome VI:NC_040198.1/CP030256.1; chromosome VII:NC_040199.1/CP030257.1; chromosome VIII:NC_040200.1/CP030258.1; chromosome IX:NC_040201.1/CP030259.1; mitochondrion MT:NC_039455.1/CP030260.1		10	4406	2018-07-09T00:00:00Z	ftp://ftp.ncbi.nlm.nih.gov/genomes/all/GCA/003/290/485/GCA_003290485.1_ASM329048v1	ftp://ftp.ncbi.nlm.nih.gov/genomes/all/GCF/003/290/485/GCF_003290485.1_ASM329048v1
Pyrenophora tritici-repentis Pt-1C-BFP	Eukaryota;Fungi;Ascomycetes	Pt-1C-BFP	SAMN02953676	PRJNA18815	GCA_000149985.1	Scaffold	37.9975	50.8		AAXI01	48	12169	2007-04-10T00:00:00Z	ftp://ftp.ncbi.nlm.nih.gov/genomes/all/GCA/000/149/985/GCA_000149985.1_ASM14998v1	ftp://ftp.ncbi.nlm.nih.gov/genomes/all/GCF/000/149/985/GCF_000149985.1_ASM14998v1
Anolis carolinensis	Eukaryota;Animals;Reptiles		SAMN02981230	PRJNA18787	GCA_000090745.2	Chromosome	1799.14	40.8238	chromosome 1:NC_014776.1/CM000937.1; chromosome 2:NC_014777.1/CM000938.1; chromosome 3:NC_014778.1/CM000939.1; chromosome 4:NC_014779.1/CM000940.1; chromosome 5:NC_014780.1/CM000941.1; chromosome 6:NC_014781.1/CM000942.1; linkage group a:NC_014782.1/CM000943.1; linkage group b:NC_014783.1/CM000944.1; linkage group c:NC_014784.1/CM000945.1; linkage group d:NC_014785.1/CM000946.1; linkage group f:N…	AAWZ02	6646	34827	2007-02-15T00:00:00Z	ftp://ftp.ncbi.nlm.nih.gov/genomes/all/GCA/000/090/745/GCA_000090745.2_AnoCar2.0	ftp://ftp.ncbi.nlm.nih.gov/genomes/all/GCF/000/090/745/GCF_000090745.1_AnoCar2.0
Vanderwaltozyma polyspora DSM 70294	Eukaryota;Fungi;Ascomycetes	DSM 70294	SAMN02953681	PRJNA19237	GCA_000150035.1	Scaffold	14.6746	33		AAZN01	281	5367	2007-04-25T00:00:00Z	ftp://ftp.ncbi.nlm.nih.gov/genomes/all/GCA/000/150/035/GCA_000150035.1_ASM15003v1	ftp://ftp.ncbi.nlm.nih.gov/genomes/all/GCF/000/150/035/GCF_000150035.1_ASM15003v1
Talaromyces stipitatus ATCC 10500	Eukaryota;Fungi;Ascomycetes	ATCC 10500	SAMN02953686	PRJNA19557	GCA_000003125.1	Scaffold	35.6854	46.1		ABAS01	820	13252	2007-05-16T00:00:00Z	ftp://ftp.ncbi.nlm.nih.gov/genomes/all/GCA/000/003/125/GCA_000003125.1_JCVI-TSTA1-3.0	ftp://ftp.ncbi.nlm.nih.gov/genomes/all/GCF/000/003/125/GCF_000003125.1_JCVI-TSTA1-3.0
Talaromyces marneffei ATCC 18224	Eukaryota;Fungi;Ascomycetes	ATCC 18224	SAMN02953685	PRJNA19555	GCA_000001985.1	Scaffold	28.6439	46.7		ABAR01	452	10638	2007-05-16T00:00:00Z	ftp://ftp.ncbi.nlm.nih.gov/genomes/all/GCA/000/001/985/GCA_000001985.1_JCVI-PMFA1-2.0	ftp://ftp.ncbi.nlm.nih.gov/genomes/all/GCF/000/001/985/GCF_000001985.1_JCVI-PMFA1-2.0
Postia placenta MAD-698-R-SB12	Eukaryota;Fungi;Basidiomycetes	MAD-698-R-SB12	SAMN02193972	PRJNA445945	GCA_002117355.1	Scaffold	42.4529	53.5		NEDQ01	549	12539	2017-05-02T00:00:00Z	ftp://ftp.ncbi.nlm.nih.gov/genomes/all/GCA/002/117/355/GCA_002117355.1_PosplRSB12_1	ftp://ftp.ncbi.nlm.nih.gov/genomes/all/GCF/002/117/355/GCF_002117355.1_PosplRSB12_1
Trichoderma virens Gv29-8	Eukaryota;Fungi;Ascomycetes	Gv29-8	SAMN02744059	PRJNA19983	GCA_000170995.2	Scaffold	39.0227	49.2		ABDF02	93	12406	2007-07-17T00:00:00Z	ftp://ftp.ncbi.nlm.nih.gov/genomes/all/GCA/000/170/995/GCA_000170995.2_TRIVI_v2.0	ftp://ftp.ncbi.nlm.nih.gov/genomes/all/GCF/000/170/995/GCF_000170995.1_TRIVI_v2.0
Trichoderma atroviride IMI 206040	Eukaryota;Fungi;Ascomycetes	IMI 206040	SAMN02744066	PRJNA19867	GCA_000171015.2	Contig	36.1437	49.7		ABDG02	29	11816	2007-07-17T00:00:00Z	ftp://ftp.ncbi.nlm.nih.gov/genomes/all/GCA/000/171/015/GCA_000171015.2_TRIAT_v2.0	ftp://ftp.ncbi.nlm.nih.gov/genomes/all/GCF/000/171/015/GCF_000171015.1_TRIAT_v2.0
Fundulus heteroclitus	Eukaryota;Animals;Fishes	Maine	SAMN03277211	PRJNA286680	GCA_000826765.1	Scaffold	1021.9	41.2	mitochondrion MT:NC_012312.1/	JXMV01	10180	38234	2015-01-20T00:00:00Z	ftp://ftp.ncbi.nlm.nih.gov/genomes/all/GCA/000/826/765/GCA_000826765.1_Fundulus_heteroclitus-3.0.2	ftp://ftp.ncbi.nlm.nih.gov/genomes/all/GCF/000/826/765/GCF_000826765.1_Fundulus_heteroclitus-3.0.2
Pteropus vampyrus	Eukaryota;Animals;Mammals	Shadow	SAMN02894360	PRJNA20325	GCA_000151845.2	Scaffold	2198.28	40.5		ABRP02	36094	43630	2008-09-12T00:00:00Z	ftp://ftp.ncbi.nlm.nih.gov/genomes/all/GCA/000/151/845/GCA_000151845.2_Pvam_2.0	ftp://ftp.ncbi.nlm.nih.gov/genomes/all/GCF/000/151/845/GCF_000151845.1_Pvam_2.0
Capsaspora owczarzaki ATCC 30864	Eukaryota;Protists;Other Protists	ATCC 30864	SAMN02953747	PRJNA20341	GCA_000151315.2	Scaffold	27.9678	53.7		ACFS02	84	8792	2009-08-05T00:00:00Z	ftp://ftp.ncbi.nlm.nih.gov/genomes/all/GCA/000/151/315/GCA_000151315.2_C_owczarzaki_V2	ftp://ftp.ncbi.nlm.nih.gov/genomes/all/GCF/000/151/315/GCF_000151315.2_C_owczarzaki_V2
Tursiops truncatus	Eukaryota;Animals;Mammals	mTurTru1	SAMN12326775	PRJNA625792	GCA_011762595.1	Chromosome	2378.52	41.4544	chromosome 1:NC_047034.1/CM022274.1; chromosome 2:NC_047035.1/CM022275.1; chromosome 3:NC_047036.1/CM022276.1; chromosome 4:NC_047037.1/CM022277.1; chromosome 5:NC_047038.1/CM022278.1; chromosome 6:NC_047039.1/CM022279.1; chromosome 7:NC_047040.1/CM022280.1; chromosome 8:NC_047041.1/CM022281.1; chromosome 9:NC_047042.1/CM022282.1; chromosome 10:NC_047043.1/CM022283.1; chromosome 11:NC_047044.1/CM…	JAAOMD01	362	55739	2020-03-25T00:00:00Z	ftp://ftp.ncbi.nlm.nih.gov/genomes/all/GCA/011/762/595/GCA_011762595.1_mTurTru1.mat.Y	ftp://ftp.ncbi.nlm.nih.gov/genomes/all/GCF/011/762/595/GCF_011762595.1_mTurTru1.mat.Y
Necator americanus	Eukaryota;Animals;Roundworms		SAMN02953824	PRJNA72135	GCA_000507365.1	Scaffold	244.075	41.3		ANCG01	11864	19153	2013-12-13T00:00:00Z	ftp://ftp.ncbi.nlm.nih.gov/genomes/all/GCA/000/507/365/GCA_000507365.1_N_americanus_v1	ftp://ftp.ncbi.nlm.nih.gov/genomes/all/GCF/000/507/365/GCF_000507365.1_N_americanus_v1
Microcebus murinus	Eukaryota;Animals;Mammals	mixed	SAMN06275470	PRJNA19967	GCA_000165445.3	Chromosome	2487.41	41.3423	chromosome 1:NC_033660.1/CM007661.1; chromosome 2:NC_033661.1/CM007662.1; chromosome 3:NC_033662.1/CM007663.1; chromosome 4:NC_033663.1/CM007664.1; chromosome 5:NC_033664.1/CM007665.1; chromosome 6:NC_033665.1/CM007666.1; chromosome 7:NC_033666.1/CM007667.1; chromosome 8:NC_033667.1/CM007668.1; chromosome 9:NC_033668.1/CM007669.1; chromosome 10:NC_033669.1/CM007670.1; chromosome 11:NC_033670.1/CM…	ABDC03	7678	59023	2007-07-20T00:00:00Z	ftp://ftp.ncbi.nlm.nih.gov/genomes/all/GCA/000/165/445/GCA_000165445.3_Mmur_3.0	ftp://ftp.ncbi.nlm.nih.gov/genomes/all/GCF/000/165/445/GCF_000165445.2_Mmur_3.0
Dipodomys ordii	Eukaryota;Animals;Mammals	6190	SAMN02900551	PRJNA20385	GCA_000151885.2	Scaffold	2236.37	42.6		ABRO02	65193	29351	2008-09-18T00:00:00Z	ftp://ftp.ncbi.nlm.nih.gov/genomes/all/GCA/000/151/885/GCA_000151885.2_Dord_2.0	ftp://ftp.ncbi.nlm.nih.gov/genomes/all/GCF/000/151/885/GCF_000151885.1_Dord_2.0
Microsporum canis CBS 113480	Eukaryota;Fungi;Ascomycetes	CBS 113480	SAMN02953735	PRJNA30939	GCA_000151145.1	Scaffold	23.2631	47.5		ABVF01	17	8765	2008-10-15T00:00:00Z	ftp://ftp.ncbi.nlm.nih.gov/genomes/all/GCA/000/151/145/GCA_000151145.1_ASM15114v1	ftp://ftp.ncbi.nlm.nih.gov/genomes/all/GCF/000/151/145/GCF_000151145.1_ASM15114v1
Trichophyton rubrum CBS 118892	Eukaryota;Fungi;Ascomycetes	CBS 118892	SAMN02953760	PRJNA38221	GCA_000151425.1	Scaffold	22.53	48.3		ACPH01	36	8706	2009-09-16T00:00:00Z	ftp://ftp.ncbi.nlm.nih.gov/genomes/all/GCA/000/151/425/GCA_000151425.1_ASM15142v1	ftp://ftp.ncbi.nlm.nih.gov/genomes/all/GCF/000/151/425/GCF_000151425.1_ASM15142v1
Verticillium dahliae VdLs.17	Eukaryota;Fungi;Ascomycetes	VdLs.17	SAMN02953716	PRJNA28529	GCA_000150675.2	Scaffold	33.9003	55.6		ABJE01	55	10535	2008-03-18T00:00:00Z	ftp://ftp.ncbi.nlm.nih.gov/genomes/all/GCA/000/150/675/GCA_000150675.2_ASM15067v2	ftp://ftp.ncbi.nlm.nih.gov/genomes/all/GCF/000/150/675/GCF_000150675.1_ASM15067v2
Daucus carota subsp. sativus	Eukaryota;Plants;Land Plants		SAMN03216637	PRJNA326436	GCA_001625215.1	Chromosome	421.539	36.0427	chromosome 1:NC_030381.1/CM004278.1; chromosome 2:NC_030382.1/CM004279.1; chromosome 3:NC_030383.1/CM004280.1; chromosome 4:NC_030384.1/CM004281.1; chromosome 5:NC_030385.1/CM004282.1; chromosome 6:NC_030386.1/CM004283.1; chromosome 7:NC_030387.1/CM004284.1; chromosome 8:NC_030388.1/CM004285.1; chromosome 9:NC_030389.1/CM004286.1; chloroplast Pltd:NC_008325.1/CM004358.1; mitochondrion MT:NC_01785…	LNRQ01	4826	44655	2016-04-20T00:00:00Z	ftp://ftp.ncbi.nlm.nih.gov/genomes/all/GCA/001/625/215/GCA_001625215.1_ASM162521v1	ftp://ftp.ncbi.nlm.nih.gov/genomes/all/GCF/001/625/215/GCF_001625215.1_ASM162521v1
Diaphorina citri	Eukaryota;Animals;Insects		SAMN00100712	PRJNA29447	GCA_000475195.1	Scaffold	485.705	38.5		AWGM01	161988	24730	2013-09-29T00:00:00Z	ftp://ftp.ncbi.nlm.nih.gov/genomes/all/GCA/000/475/195/GCA_000475195.1_Diaci_psyllid_genome_assembly_version_1.1	ftp://ftp.ncbi.nlm.nih.gov/genomes/all/GCF/000/475/195/GCF_000475195.1_Diaci_psyllid_genome_assembly_version_1.1
Trichophyton benhamiae CBS 112371	Eukaryota;Fungi;Ascomycetes	CBS 112371	SAMN02953733	PRJNA30573	GCA_000151125.2	Contig	22.2242	48.7		ABSU01	68	7974	2010-03-17T00:00:00Z	ftp://ftp.ncbi.nlm.nih.gov/genomes/all/GCA/000/151/125/GCA_000151125.2_ASM15112v2	ftp://ftp.ncbi.nlm.nih.gov/genomes/all/GCF/000/151/125/GCF_000151125.1_ASM15112v2
Vicugna pacos	Eukaryota;Animals;Mammals	Carlotta (AHFN-0088)	SAMN01096418	PRJNA544883	GCA_000164845.4	Scaffold	2119.62	41.8	mitochondrion MT:NC_002504.1/	ABRR03	77390	44159	2008-09-24T00:00:00Z	ftp://ftp.ncbi.nlm.nih.gov/genomes/all/GCA/000/164/845/GCA_000164845.4_VicPac3.1	ftp://ftp.ncbi.nlm.nih.gov/genomes/all/GCF/000/164/845/GCF_000164845.3_VicPac3.1
Beauveria bassiana ARSEF 2860	Eukaryota;Fungi;Ascomycetes	ARSEF 2860	SAMN02981247	PRJNA38719	GCA_000280675.1	Scaffold	33.6978	51.5		ADAH01	237	10364	2012-07-18T00:00:00Z	ftp://ftp.ncbi.nlm.nih.gov/genomes/all/GCA/000/280/675/GCA_000280675.1_ASM28067v1	ftp://ftp.ncbi.nlm.nih.gov/genomes/all/GCF/000/280/675/GCF_000280675.1_ASM28067v1
Jatropha curcas	Eukaryota;Plants;Land Plants		SAMN02799222	PRJNA63485	GCA_000696525.1	Scaffold	318.527	35.8997	chloroplast Pltd:NC_012224.1/	AFEW01	6024	32547	2014-05-23T00:00:00Z	ftp://ftp.ncbi.nlm.nih.gov/genomes/all/GCA/000/696/525/GCA_000696525.1_JatCur_1.0	ftp://ftp.ncbi.nlm.nih.gov/genomes/all/GCF/000/696/525/GCF_000696525.1_JatCur_1.0
Rhodotorula graminis WP1	Eukaryota;Fungi;Basidiomycetes	WP1	SAMN00138171	PRJNA32711	GCA_001329695.1	Scaffold	21.014	67.5		JTAO01	26	7225	2015-10-14T00:00:00Z	ftp://ftp.ncbi.nlm.nih.gov/genomes/all/GCA/001/329/695/GCA_001329695.1_Rhoba1_1	ftp://ftp.ncbi.nlm.nih.gov/genomes/all/GCF/001/329/695/GCF_001329695.1_Rhoba1_1
Serpula lacrymans var. lacrymans S7.9	Eukaryota;Fungi;Basidiomycetes	S7.9	SAMN02744068	PRJNA32885	GCA_000218685.1	Scaffold	42.7972	45.3		AEQB01	46	12925	2011-06-16T00:00:00Z	ftp://ftp.ncbi.nlm.nih.gov/genomes/all/GCA/000/218/685/GCA_000218685.1_v1.0	ftp://ftp.ncbi.nlm.nih.gov/genomes/all/GCF/000/218/685/GCF_000218685.1_v1.0
Nosema ceranae	Eukaryota;Fungi;Other Fungi	PA08 1199	SAMN02213592	PRJNA445857	GCA_000988165.1	Contig	5.69075	25.4		JPQZ01	536	3209	2015-05-05T00:00:00Z	ftp://ftp.ncbi.nlm.nih.gov/genomes/all/GCA/000/988/165/GCA_000988165.1_ASM98816v1	ftp://ftp.ncbi.nlm.nih.gov/genomes/all/GCF/000/988/165/GCF_000988165.1_ASM98816v1
Cucumis sativus	Eukaryota;Plants;Land Plants		SAMN02953750	PRJNA33619	GCA_000004075.3	Chromosome	226.641	32.8384	chromosome 1:NC_026655.2/CM002922.2; chromosome 2:NC_026656.2/CM002923.2; chromosome 3:NC_026657.2/CM002924.2; chromosome 4:NC_026658.2/CM002925.2; chromosome 5:NC_026659.2/CM002926.2; chromosome 6:NC_026660.2/CM002927.2; chromosome 7:NC_026661.2/CM002928.2; mitochondrion 1:NC_016005.1/CM002922.2; mitochondrion 2:NC_016004.1/CM002923.2; mitochondrion 3:NC_016006.1/CM002924.2; chloroplast Pltd:NC_…	ACHR03	88	30919	2009-10-20T00:00:00Z	ftp://ftp.ncbi.nlm.nih.gov/genomes/all/GCA/000/004/075/GCA_000004075.3_Cucumber_9930_V3	ftp://ftp.ncbi.nlm.nih.gov/genomes/all/GCF/000/004/075/GCF_000004075.3_Cucumber_9930_V3
Colletotrichum graminicola M1.001	Eukaryota;Fungi;Ascomycetes	M1.001	SAMN02953757	PRJNA37879	GCA_000149035.1	Scaffold	51.6443	49.0853	mitochondrion MT:NW_007361658.1/CM001021.1	ACOD01	654	12020	2009-08-05T00:00:00Z	ftp://ftp.ncbi.nlm.nih.gov/genomes/all/GCA/000/149/035/GCA_000149035.1_C_graminicola_M1_001_V1	ftp://ftp.ncbi.nlm.nih.gov/genomes/all/GCF/000/149/035/GCF_000149035.1_C_graminicola_M1_001_V1
Gorilla gorilla gorilla	Eukaryota;Animals;Mammals	Kamilah (stud number 0661)	SAMN11078986	PRJNA564096	GCA_008122165.1	Chromosome	3044.87	40.7803	chromosome 1:NC_044602.1/CM017847.1; chromosome 2A:NC_044603.1/CM017848.1; chromosome 2B:NC_044604.1/CM017849.1; chromosome 3:NC_044605.1/CM017850.1; chromosome 4:NC_044606.1/CM017851.1; chromosome 5:NC_044607.1/CM017852.1; chromosome 6:NC_044608.1/CM017853.1; chromosome 7:NC_044609.1/CM017854.1; chromosome 8:NC_044610.1/CM017855.1; chromosome 9:NC_044611.1/CM017856.1; chromosome 10:NC_044612.1/C…	SRLZ01	5706	51654	2019-08-26T00:00:00Z	ftp://ftp.ncbi.nlm.nih.gov/genomes/all/GCA/008/122/165/GCA_008122165.1_Kamilah_GGO_v0	ftp://ftp.ncbi.nlm.nih.gov/genomes/all/GCF/008/122/165/GCF_008122165.1_Kamilah_GGO_v0
Eucalyptus grandis	Eukaryota;Plants;Land Plants		SAMN02230419	PRJNA49047	GCA_000612305.1	Scaffold	691.43	39.9993	chloroplast Pltd:NC_014570.1/	AUSX01	4951	52554	2014-04-02T00:00:00Z	ftp://ftp.ncbi.nlm.nih.gov/genomes/all/GCA/000/612/305/GCA_000612305.1_Egrandis1_0	ftp://ftp.ncbi.nlm.nih.gov/genomes/all/GCF/000/612/305/GCF_000612305.1_Egrandis1_0
Tuber melanosporum	Eukaryota;Fungi;Ascomycetes	Mel28	SAMEA2272024	PRJEA38847	GCA_000151645.1	Scaffold	124.946	44.9		CABJ01	398	7496	2010-04-27T00:00:00Z	ftp://ftp.ncbi.nlm.nih.gov/genomes/all/GCA/000/151/645/GCA_000151645.1_ASM15164v1	ftp://ftp.ncbi.nlm.nih.gov/genomes/all/GCF/000/151/645/GCF_000151645.1_ASM15164v1
Phanerochaete carnosa HHB-10118-sp	Eukaryota;Fungi;Basidiomycetes	HHB-10118-sp	SAMN02981278	PRJNA38425	GCA_000300595.1	Scaffold	46.2933	52.9		AEHB01	1137	13918	2012-10-01T00:00:00Z	ftp://ftp.ncbi.nlm.nih.gov/genomes/all/GCA/000/300/595/GCA_000300595.1_Phanerochaete_carnosa_HHB-10118-Sp_v1.0	ftp://ftp.ncbi.nlm.nih.gov/genomes/all/GCF/000/300/595/GCF_000300595.1_Phanerochaete_carnosa_HHB-10118-Sp_v1.0
Sordaria macrospora k-hell	Eukaryota;Fungi;Ascomycetes	k-hell	SAMEA3138314	PRJNA39253	GCA_000182805.2	Scaffold	38.3914	52.1		CABT02	1583	9896	2009-12-10T00:00:00Z	ftp://ftp.ncbi.nlm.nih.gov/genomes/all/GCA/000/182/805/GCA_000182805.2_ASM18280v2	ftp://ftp.ncbi.nlm.nih.gov/genomes/all/GCF/000/182/805/GCF_000182805.2_ASM18280v2
Pseudogymnoascus destructans	Eukaryota;Fungi;Ascomycetes	20631-21	SAMN03382554	PRJNA342683	GCA_001641265.1	Scaffold	35.8182	49.2		LAJJ01	83	9405	2016-05-10T00:00:00Z	ftp://ftp.ncbi.nlm.nih.gov/genomes/all/GCA/001/641/265/GCA_001641265.1_ASM164126v1	ftp://ftp.ncbi.nlm.nih.gov/genomes/all/GCF/001/641/265/GCF_001641265.1_ASM164126v1
Schizosaccharomyces cryophilus OY26	Eukaryota;Fungi;Ascomycetes	OY26	SAMN02953762	PRJNA38373	GCA_000004155.2	Scaffold	11.5548	37.7		ACQJ02	30	5180	2009-11-13T00:00:00Z	ftp://ftp.ncbi.nlm.nih.gov/genomes/all/GCA/000/004/155/GCA_000004155.2_SCY4	ftp://ftp.ncbi.nlm.nih.gov/genomes/all/GCF/000/004/155/GCF_000004155.1_SCY4
Trichophyton verrucosum HKI 0517	Eukaryota;Fungi;Ascomycetes	HKI 0517	SAMN02953766	PRJNA39693	GCA_000151505.1	Scaffold	22.541	48.2		ACYE01	523	8028	2010-03-17T00:00:00Z	ftp://ftp.ncbi.nlm.nih.gov/genomes/all/GCA/000/151/505/GCA_000151505.1_ASM15150v1	ftp://ftp.ncbi.nlm.nih.gov/genomes/all/GCF/000/151/505/GCF_000151505.1_ASM15150v1
Grosmannia clavigera kw1407	Eukaryota;Fungi;Ascomycetes	kw1407	SAMN02953765	PRJNA39837	GCA_000143105.2	Scaffold	29.794	53.3		ACXQ02	289	8312	2009-09-04T00:00:00Z	ftp://ftp.ncbi.nlm.nih.gov/genomes/all/GCA/000/143/105/GCA_000143105.2_Sanger-454-IlluminaPA_2.0	ftp://ftp.ncbi.nlm.nih.gov/genomes/all/GCF/000/143/105/GCF_000143105.1_Sanger-454-IlluminaPA_2.0
Fusarium proliferatum ET1	Eukaryota;Fungi;Ascomycetes	ET1	SAMEA3862493	PRJEB9885	GCA_900067095.1	Scaffold	45.2103	48.5		FJOF01	32	16136	2016-12-06T00:00:00Z	ftp://ftp.ncbi.nlm.nih.gov/genomes/all/GCA/900/067/095/GCA_900067095.1_F._proliferatum_ET1_version_1	ftp://ftp.ncbi.nlm.nih.gov/genomes/all/GCF/900/067/095/GCF_900067095.1_F._proliferatum_ET1_version_1
Trichoderma harzianum CBS 226.95	Eukaryota;Fungi;Ascomycetes	CBS 226.95	SAMN00761861	PRJNA207867	GCA_003025095.1	Scaffold	40.9806	47.6		MBGI01	532	14065	2018-03-30T00:00:00Z	ftp://ftp.ncbi.nlm.nih.gov/genomes/all/GCA/003/025/095/GCA_003025095.1_Triha_v1.0	ftp://ftp.ncbi.nlm.nih.gov/genomes/all/GCF/003/025/095/GCF_003025095.1_Triha_v1.0
Metarhizium acridum CQMa 102	Eukaryota;Fungi;Ascomycetes	CQMa 102	SAMN02981259	PRJNA38715	GCA_000187405.1	Scaffold	39.4223	49.8		ADNI01	241	9849	2011-01-31T00:00:00Z	ftp://ftp.ncbi.nlm.nih.gov/genomes/all/GCA/000/187/405/GCA_000187405.1_MetAcr_May2010	ftp://ftp.ncbi.nlm.nih.gov/genomes/all/GCF/000/187/405/GCF_000187405.1_MetAcr_May2010
Cavenderia fasciculata	Eukaryota;Protists;Other Protists	SH3	SAMN02953769	PRJNA40189	GCA_000203815.1	Scaffold	31.0192	33.8		ADHC01	25	12165	2011-04-07T00:00:00Z	ftp://ftp.ncbi.nlm.nih.gov/genomes/all/GCA/000/203/815/GCA_000203815.1_DFas_2.0	ftp://ftp.ncbi.nlm.nih.gov/genomes/all/GCF/000/203/815/GCF_000203815.1_DFas_2.0
Bipolaris maydis ATCC 48331	Eukaryota;Fungi;Ascomycetes	ATCC 48331	SAMN00113370	PRJNA295860	GCA_000354255.1	Scaffold	32.9292	50.7		AIHU01	207	12705	2013-04-06T00:00:00Z	ftp://ftp.ncbi.nlm.nih.gov/genomes/all/GCA/000/354/255/GCA_000354255.1_CocheC4_1	ftp://ftp.ncbi.nlm.nih.gov/genomes/all/GCF/000/354/255/GCF_000354255.1_CocheC4_1
Maylandia zebra	Eukaryota;Animals;Fishes	#2_Kocher and #3_Kocher	SAMN03892560	PRJNA60369	GCA_000238955.5	Chromosome	957.485	41.1537	linkage group LG1:NC_036780.1/CM009180.2; linkage group LG2:NC_036781.1/CM009181.2; linkage group LG3:NC_036782.1/CM009182.2; linkage group LG4:NC_036783.1/CM009183.2; linkage group LG5:NC_036784.1/CM009184.2; linkage group LG6:NC_036785.1/CM009185.2; linkage group LG7:NC_036786.1/CM009186.2; linkage group LG8:NC_036787.1/CM009187.2; linkage group LG9:NC_036788.1/CM009188.2; linkage group LG10:NC…	AGTA05	1690	46173	2011-12-01T00:00:00Z	ftp://ftp.ncbi.nlm.nih.gov/genomes/all/GCA/000/238/955/GCA_000238955.5_M_zebra_UMD2a	ftp://ftp.ncbi.nlm.nih.gov/genomes/all/GCF/000/238/955/GCF_000238955.4_M_zebra_UMD2a
Nothobranchius furzeri	Eukaryota;Animals;Fishes	GRZ	SAMEA2698544	PRJEB5837	GCA_001465895.2	Chromosome	1242.52	44.8104	chromosome sgr01:NC_029649.1/LN609383.1; chromosome sgr02:NC_029650.1/LN609382.1; chromosome sgr03:NC_029651.1/LN609391.1; chromosome sgr04:NC_029652.1/LN609393.1; chromosome sgr05:NC_029653.1/LN609377.1; chromosome sgr06:NC_029654.1/LN609381.1; chromosome sgr07:NC_029655.1/LN609387.1; chromosome sgr08:NC_029656.1/LN609384.1; chromosome sgr09:NC_029657.1/LN609379.1; chromosome sgr10:NC_029658.1/L…	CCSH01	6013	36873	2015-12-01T00:00:00Z	ftp://ftp.ncbi.nlm.nih.gov/genomes/all/GCA/001/465/895/GCA_001465895.2_Nfu_20140520	ftp://ftp.ncbi.nlm.nih.gov/genomes/all/GCF/001/465/895/GCF_001465895.1_Nfu_20140520
Gadus morhua	Eukaryota;Animals;Fishes		SAMEA5574046	PRJEB33455	GCA_902167405.1	Chromosome	669.966	45.8019	chromosome 1:NC_044048.1/LR633943.1; chromosome 2:NC_044049.1/LR633944.1; chromosome 3:NC_044050.1/LR633945.1; chromosome 4:NC_044051.1/LR633946.1; chromosome 5:NC_044052.1/LR633947.1; chromosome 6:NC_044053.1/LR633948.1; chromosome 7:NC_044054.1/LR633949.1; chromosome 8:NC_044055.1/LR633950.1; chromosome 9:NC_044056.1/LR633951.1; chromosome 10:NC_044057.1/LR633952.1; chromosome 11:NC_044058.1/LR…	CABHMC01	227	45039	2019-07-11T00:00:00Z	ftp://ftp.ncbi.nlm.nih.gov/genomes/all/GCA/902/167/405/GCA_902167405.1_gadMor3.0	ftp://ftp.ncbi.nlm.nih.gov/genomes/all/GCF/902/167/405/GCF_902167405.1_gadMor3.0
Phoenix dactylifera	Eukaryota;Plants;Land Plants		SAMN02981540	PRJNA249070	GCA_000413155.1	Scaffold	556.481	40.1056	mitochondrion MT:NC_016740.1/; chloroplast Pltd:NC_013991.2/	ATBV01	80317	40634	2013-06-19T00:00:00Z	ftp://ftp.ncbi.nlm.nih.gov/genomes/all/GCA/000/413/155/GCA_000413155.1_DPV01	ftp://ftp.ncbi.nlm.nih.gov/genomes/all/GCF/000/413/155/GCF_000413155.1_DPV01
Elaeis guineensis	Eukaryota;Plants;Land Plants		SAMN02981535	PRJNA268357	GCA_000442705.1	Chromosome	1535.18	40.9988	chromosome 1:NC_025993.1/CM002081.1; chromosome 2:NC_025994.1/CM002082.1; chromosome 3:NC_025995.1/CM002083.1; chromosome 4:NC_025996.1/CM002084.1; chromosome 5:NC_025997.1/CM002085.1; chromosome 6:NC_025998.1/CM002086.1; chromosome 7:NC_025999.1/CM002087.1; chromosome 8:NC_026000.1/CM002088.1; chromosome 9:NC_026001.1/CM002089.1; chromosome 10:NC_026002.1/CM002090.1; chromosome 11:NC_026003.1/CM…	ASJS01	40349	43548	2013-07-26T00:00:00Z	ftp://ftp.ncbi.nlm.nih.gov/genomes/all/GCA/000/442/705/GCA_000442705.1_EG5	ftp://ftp.ncbi.nlm.nih.gov/genomes/all/GCF/000/442/705/GCF_000442705.1_EG5
Loa loa	Eukaryota;Animals;Roundworms		SAMN00103043	PRJNA37757	GCA_000183805.3	Scaffold	91.3658	31.6		ADBU02	5764	15440	2010-02-03T00:00:00Z	ftp://ftp.ncbi.nlm.nih.gov/genomes/all/GCA/000/183/805/GCA_000183805.3_Loa_loa_V3.1	ftp://ftp.ncbi.nlm.nih.gov/genomes/all/GCF/000/183/805/GCF_000183805.2_Loa_loa_V3.1
Coccomyxa subellipsoidea C-169	Eukaryota;Plants;Green Algae	C-169	SAMN02744078	PRJNA32657	GCA_000258705.1	Contig	48.8266	52.9		AGSI01	29	9839	2012-04-13T00:00:00Z	ftp://ftp.ncbi.nlm.nih.gov/genomes/all/GCA/000/258/705/GCA_000258705.1_Coccomyxa_subellipsoidae_v2.0	ftp://ftp.ncbi.nlm.nih.gov/genomes/all/GCF/000/258/705/GCF_000258705.1_Coccomyxa_subellipsoidae_v2.0
Amphimedon queenslandica	Eukaryota;Animals;Other Animals		SAMN02743868	PRJNA39517	GCA_000090795.1	Scaffold	166.7	37.5008	mitochondrion MT:NC_008944.1/	ACUQ01	13398	24116	2010-05-19T00:00:00Z	ftp://ftp.ncbi.nlm.nih.gov/genomes/all/GCA/000/090/795/GCA_000090795.1_v1.0	ftp://ftp.ncbi.nlm.nih.gov/genomes/all/GCF/000/090/795/GCF_000090795.1_v1.0
Ailuropoda melanoleuca	Eukaryota;Animals;Mammals	Jingjing	SAMN04193337	PRJNA633539	GCA_002007445.2	Chromosome	2444.08	41.8602	chromosome 1:NC_048218.1/CM022819.1; chromosome 2:NC_048219.1/CM022820.1; chromosome 3:NC_048220.1/CM022821.1; chromosome 4:NC_048221.1/CM022822.1; chromosome 5:NC_048222.1/CM022823.1; chromosome 6:NC_048223.1/CM022824.1; chromosome 7:NC_048224.1/CM022825.1; chromosome 8:NC_048225.1/CM022826.1; chromosome 9:NC_048226.1/CM022827.1; chromosome 10:NC_048227.1/CM022828.1; chromosome 11:NC_048228.1/CM…	LNAT02	77288	55366	2017-02-28T00:00:00Z	ftp://ftp.ncbi.nlm.nih.gov/genomes/all/GCA/002/007/445/GCA_002007445.2_ASM200744v2	ftp://ftp.ncbi.nlm.nih.gov/genomes/all/GCF/002/007/445/GCF_002007445.1_ASM200744v2
Tetranychus urticae	Eukaryota;Animals;Other Animals	London	SAMEA2272276	PRJEA71041	GCA_000239435.1	Scaffold	90.8286	32.4976	mitochondrion MT:NC_010526.1/	CAEY01	641	15684	2011-12-02T00:00:00Z	ftp://ftp.ncbi.nlm.nih.gov/genomes/all/GCA/000/239/435/GCA_000239435.1_ASM23943v1	ftp://ftp.ncbi.nlm.nih.gov/genomes/all/GCF/000/239/435/GCF_000239435.1_ASM23943v1
Drosophila albomicans	Eukaryota;Animals;Insects	15112-1751.03	SAMN12703415	PRJNA630751	GCA_009650485.1	Chromosome	165.846	38.1416	chromosome 3:NC_047629.1/CM018881.1; chromosome X:NC_047627.1/CM018883.1; chromosome 2L:NC_047628.1/CM018884.1; chromosome 4:NC_047630.1/CM018882.1; chromosome 2R:NC_047631.1/CM018885.1; mitochondrion MT:NC_027937.1/CM018886.1	WJDZ01	11	22485	2019-11-12T00:00:00Z	ftp://ftp.ncbi.nlm.nih.gov/genomes/all/GCA/009/650/485/GCA_009650485.1_drosAlbom15112-1751.03v1	ftp://ftp.ncbi.nlm.nih.gov/genomes/all/GCF/009/650/485/GCF_009650485.1_drosAlbom15112-1751.03v1
Saprolegnia parasitica CBS 223.65	Eukaryota;Protists;Other Protists	CBS 223.65	SAMN02981252	PRJNA36583	GCA_000151545.2	Scaffold	53.1316	57.5		ADCG02	1443	20121	2010-02-04T00:00:00Z	ftp://ftp.ncbi.nlm.nih.gov/genomes/all/GCA/000/151/545/GCA_000151545.2_ASM15154v2	ftp://ftp.ncbi.nlm.nih.gov/genomes/all/GCF/000/151/545/GCF_000151545.1_ASM15154v2
Pogonomyrmex barbatus	Eukaryota;Animals;Insects		SAMN02953770	PRJNA45797	GCA_000187915.1	Scaffold	235.646	37.2		ADIH01	4645	19128	2011-02-04T00:00:00Z	ftp://ftp.ncbi.nlm.nih.gov/genomes/all/GCA/000/187/915/GCA_000187915.1_Pbar_UMD_V03	ftp://ftp.ncbi.nlm.nih.gov/genomes/all/GCF/000/187/915/GCF_000187915.1_Pbar_UMD_V03
Ceratitis capitata	Eukaryota;Animals;Insects		SAMN02953830	PRJNA168120	GCA_000347755.4	Scaffold	436.491	35.0995	mitochondrion MT:NC_000857.1/	AOHK02	2355	22949	2013-03-20T00:00:00Z	ftp://ftp.ncbi.nlm.nih.gov/genomes/all/GCA/000/347/755/GCA_000347755.4_Ccap_2.1	ftp://ftp.ncbi.nlm.nih.gov/genomes/all/GCF/000/347/755/GCF_000347755.3_Ccap_2.1
Cricetulus griseus	Eukaryota;Animals;Mammals		SAMN02981352	PRJNA69991	GCA_000223135.1	Scaffold	2399.79	41.6	mitochondrion MT:NC_007936.1/	AFTD01	109152	38371	2011-08-03T00:00:00Z	ftp://ftp.ncbi.nlm.nih.gov/genomes/all/GCA/000/223/135/GCA_000223135.1_CriGri_1.0	ftp://ftp.ncbi.nlm.nih.gov/genomes/all/GCF/000/223/135/GCF_000223135.1_CriGri_1.0
Anas platyrhynchos	Eukaryota;Animals;Birds	PK-2015	SAMN10245527	PRJNA508795	GCA_003850225.1	Chromosome	1126.18	41.6676	chromosome 1:NC_040046.1/CM011834.1; chromosome 2:NC_040047.1/CM011835.1; chromosome 3:NC_040048.1/CM011836.1; chromosome 4:NC_040049.1/CM011837.1; chromosome 5:NC_040050.1/CM011838.1; chromosome 6:NC_040051.1/CM011839.1; chromosome 7:NC_040052.1/CM011840.1; chromosome 8:NC_040053.1/CM011841.1; chromosome 9:NC_040054.1/CM011842.1; chromosome 10:NC_040055.1/CM011843.1; chromosome 11:NC_040056.1/CM…	RHJV01	2150	39905	2018-11-29T00:00:00Z	ftp://ftp.ncbi.nlm.nih.gov/genomes/all/GCA/003/850/225/GCA_003850225.1_IASCAAS_PekingDuck_PBH1.5	ftp://ftp.ncbi.nlm.nih.gov/genomes/all/GCF/003/850/225/GCF_003850225.1_IASCAAS_PekingDuck_PBH1.5
Melampsora larici-populina 98AG31	Eukaryota;Fungi;Basidiomycetes	98AG31	SAMN02744053	PRJNA46711	GCA_000204055.1	Scaffold	101.129	41.3		AECX01	462	16257	2011-04-12T00:00:00Z	ftp://ftp.ncbi.nlm.nih.gov/genomes/all/GCA/000/204/055/GCA_000204055.1_v1.0	ftp://ftp.ncbi.nlm.nih.gov/genomes/all/GCF/000/204/055/GCF_000204055.1_v1.0
Chaetomium thermophilum var. thermophilum DSM 1495	Eukaryota;Fungi;Ascomycetes	DSM 1495	SAMN02981263	PRJNA47065	GCA_000221225.1	Scaffold	28.3228	52.6		ADUW01	21	7164	2011-07-19T00:00:00Z	ftp://ftp.ncbi.nlm.nih.gov/genomes/all/GCA/000/221/225/GCA_000221225.1_CTHT_3.0	ftp://ftp.ncbi.nlm.nih.gov/genomes/all/GCF/000/221/225/GCF_000221225.1_CTHT_3.0
Atta cephalotes	Eukaryota;Animals;Insects		SAMN02953774	PRJNA48091	GCA_000143395.2	Scaffold	317.672	34.3992	mitochondrion MT:HQ415764.1	ADTU01	2835	10657	2010-05-11T00:00:00Z	ftp://ftp.ncbi.nlm.nih.gov/genomes/all/GCA/000/143/395/GCA_000143395.2_Attacep1.0	ftp://ftp.ncbi.nlm.nih.gov/genomes/all/GCF/000/143/395/GCF_000143395.1_Attacep1.0
Cajanus cajan	Eukaryota;Plants;Land Plants		SAMN02981370	PRJNA376605	GCA_000340665.1	Chromosome	592.971	33.7105	chromosome 1:NC_033804.1/CM003603.1; chromosome 2:NC_033805.1/CM003604.1; chromosome 3:NC_033806.1/CM003605.1; chromosome 4:NC_033807.1/CM003606.1; chromosome 5:NC_033808.1/CM003607.1; chromosome 6:NC_033809.1/CM003608.1; chromosome 7:NC_033810.1/CM003609.1; chromosome 8:NC_033811.1/CM003610.1; chromosome 9:NC_033812.1/CM003611.1; chromosome 10:NC_033813.1/CM003612.1; chromosome 11:NC_033814.1/CM…	AGCT01	36536	41387	2013-02-13T00:00:00Z	ftp://ftp.ncbi.nlm.nih.gov/genomes/all/GCA/000/340/665/GCA_000340665.1_C.cajan_V1.0	ftp://ftp.ncbi.nlm.nih.gov/genomes/all/GCF/000/340/665/GCF_000340665.1_C.cajan_V1.0
Harpegnathos saltator	Eukaryota;Animals;Insects	DR-91	SAMN08810140	PRJNA476946	GCA_003227715.1	Scaffold	334.537	44.8		QANH01	857	26784	2018-06-14T00:00:00Z	ftp://ftp.ncbi.nlm.nih.gov/genomes/all/GCA/003/227/715/GCA_003227715.1_Hsal_v8.5	ftp://ftp.ncbi.nlm.nih.gov/genomes/all/GCF/003/227/715/GCF_003227715.1_Hsal_v8.5
Camponotus floridanus	Eukaryota;Animals;Insects	SB8	SAMN08810141	PRJNA476946	GCA_003227725.1	Scaffold	284.009	34.4		QANI01	657	23971	2018-06-14T00:00:00Z	ftp://ftp.ncbi.nlm.nih.gov/genomes/all/GCA/003/227/725/GCA_003227725.1_Cflo_v7.5	ftp://ftp.ncbi.nlm.nih.gov/genomes/all/GCF/003/227/725/GCF_003227725.1_Cflo_v7.5
Cicer arietinum	Eukaryota;Plants;Land Plants		SAMN02981489	PRJNA190909	GCA_000331145.1	Chromosome	530.894	32.6705	chromosome Ca1:NC_021160.1/CM001764.1; chromosome Ca2:NC_021161.1/CM001765.1; chromosome Ca3:NC_021162.1/CM001766.1; chromosome Ca4:NC_021163.1/CM001767.1; chromosome Ca5:NC_021164.1/CM001768.1; chromosome Ca6:NC_021165.1/CM001769.1; chromosome Ca7:NC_021166.1/CM001770.1; chromosome Ca8:NC_021167.1/CM001771.1; chloroplast Pltd:NC_011163.1/	ANPC01	7545	35754	2012-12-31T00:00:00Z	ftp://ftp.ncbi.nlm.nih.gov/genomes/all/GCA/000/331/145/GCA_000331145.1_ASM33114v1	ftp://ftp.ncbi.nlm.nih.gov/genomes/all/GCF/000/331/145/GCF_000331145.1_ASM33114v1
Thecamonas trahens ATCC 50062	Eukaryota;Protists;Other Protists	ATCC 50062	SAMN02953775	PRJNA37929	GCA_000142905.1	Scaffold	28.6806	63.6		ADVD01	131	10626	2010-06-03T00:00:00Z	ftp://ftp.ncbi.nlm.nih.gov/genomes/all/GCA/000/142/905/GCA_000142905.1_TheTra_May2010	ftp://ftp.ncbi.nlm.nih.gov/genomes/all/GCF/000/142/905/GCF_000142905.1_TheTra_May2010
Sphaerulina musiva SO2202	Eukaryota;Fungi;Ascomycetes	SO2202	SAMN00120232	PRJNA51781	GCA_000320565.2	Scaffold	29.3521	51.1		AEFD01	72	10144	2012-10-02T00:00:00Z	ftp://ftp.ncbi.nlm.nih.gov/genomes/all/GCA/000/320/565/GCA_000320565.2_Septoria_musiva_SO2202_v1.0	ftp://ftp.ncbi.nlm.nih.gov/genomes/all/GCF/000/320/565/GCF_000320565.1_Septoria_musiva_SO2202_v1.0
Nematocida parisii ERTm1	Eukaryota;Fungi;Other Fungi	ERTm1	SAMN02981274	PRJNA51843	GCA_000250985.1	Scaffold	4.07135	34.6		AEFF02	65	2661	2010-10-12T00:00:00Z	ftp://ftp.ncbi.nlm.nih.gov/genomes/all/GCA/000/250/985/GCA_000250985.1_Nema_parisii_ERTm1_V3	ftp://ftp.ncbi.nlm.nih.gov/genomes/all/GCF/000/250/985/GCF_000250985.1_Nema_parisii_ERTm1_V3
Sarcophilus harrisii	Eukaryota;Animals;Mammals		SAMEA6099886	PRJEB35073	GCA_902635505.1	Chromosome	3086.67	36.1596	chromosome 1:NC_045426.1/LR735554.1; chromosome 2:NC_045427.1/LR735555.1; chromosome 3:NC_045428.1/LR735556.1; chromosome 4:NC_045429.1/LR735557.1; chromosome 5:NC_045430.1/LR735558.1; chromosome 6:NC_045431.1/LR735559.1; chromosome X:NC_045432.1/LR735560.1; chromosome Y:NC_045433.1/LR735561.1; mitochondrion MT:NC_018788.1/	CACPPN01	106	45893	2019-10-29T00:00:00Z	ftp://ftp.ncbi.nlm.nih.gov/genomes/all/GCA/902/635/505/GCA_902635505.1_mSarHar1.11	ftp://ftp.ncbi.nlm.nih.gov/genomes/all/GCF/902/635/505/GCF_902635505.1_mSarHar1.11
Wickerhamomyces anomalus NRRL Y-366-8	Eukaryota;Fungi;Ascomycetes	NRRL Y-366-8	SAMN00138384	PRJNA60493	GCA_001661255.1	Scaffold	14.1456	35		LWUN01	46	6421	2016-06-10T00:00:00Z	ftp://ftp.ncbi.nlm.nih.gov/genomes/all/GCA/001/661/255/GCA_001661255.1_Wican1	ftp://ftp.ncbi.nlm.nih.gov/genomes/all/GCF/001/661/255/GCF_001661255.1_Wican1
Mixia osmundae IAM 14324	Eukaryota;Fungi;Basidiomycetes	IAM 14324	SAMN02863149	PRJNA205560	GCA_000708205.1	Scaffold	13.6345	55.5		AYOQ01	156	6858	2014-06-16T00:00:00Z	ftp://ftp.ncbi.nlm.nih.gov/genomes/all/GCA/000/708/205/GCA_000708205.1_Mixia_osmundae_v1.0	ftp://ftp.ncbi.nlm.nih.gov/genomes/all/GCF/000/708/205/GCF_000708205.1_Mixia_osmundae_v1.0
Spathaspora passalidarum NRRL Y-27907	Eukaryota;Fungi;Ascomycetes	NRRL Y-27907	SAMN00714472	PRJNA53891	GCA_000223485.1	Scaffold	13.1821	37.5		AEIK01	8	5983	2011-08-16T00:00:00Z	ftp://ftp.ncbi.nlm.nih.gov/genomes/all/GCA/000/223/485/GCA_000223485.1_Spathaspora_passalidarum_v2.0	ftp://ftp.ncbi.nlm.nih.gov/genomes/all/GCF/000/223/485/GCF_000223485.1_Spathaspora_passalidarum_v2.0
Bipolaris sorokiniana ND90Pr	Eukaryota;Fungi;Ascomycetes	ND90Pr	SAMN02981285	PRJNA53923	GCA_000338995.1	Scaffold	34.4092	49.8		AEIN01	154	12210	2013-02-08T00:00:00Z	ftp://ftp.ncbi.nlm.nih.gov/genomes/all/GCA/000/338/995/GCA_000338995.1_Cocsa1	ftp://ftp.ncbi.nlm.nih.gov/genomes/all/GCF/000/338/995/GCF_000338995.1_Cocsa1
Gossypium raimondii	Eukaryota;Plants;Land Plants		SAMN02743920	PRJNA282644	GCA_000327365.1	Chromosome	761.565	33.5284	chromosome 1:NC_026929.1/CM001740.1; chromosome 2:NC_026930.1/CM001741.1; chromosome 3:NC_026931.1/CM001742.1; chromosome 4:NC_026932.1/CM001743.1; chromosome 5:NC_026933.1/CM001744.1; chromosome 6:NC_026934.1/CM001745.1; chromosome 7:NC_026935.1/CM001746.1; chromosome 8:NC_026936.1/CM001747.1; chromosome 9:NC_026937.1/CM001748.1; chromosome 10:NC_026938.1/CM001749.1; chromosome 11:NC_026939.1/CM…	ALYE01	1034	59057	2012-12-20T00:00:00Z	ftp://ftp.ncbi.nlm.nih.gov/genomes/all/GCA/000/327/365/GCA_000327365.1_Graimondii2_0	ftp://ftp.ncbi.nlm.nih.gov/genomes/all/GCF/000/327/365/GCF_000327365.1_Graimondii2_0
Coniophora puteana RWD-64-598 SS2	Eukaryota;Fungi;Basidiomycetes	RWD-64-598 SS2	SAMN02981286	PRJNA53977	GCA_000271625.1	Scaffold	42.9685	52.3		AEIT01	210	13758	2012-06-21T00:00:00Z	ftp://ftp.ncbi.nlm.nih.gov/genomes/all/GCA/000/271/625/GCA_000271625.1_Conpu1	ftp://ftp.ncbi.nlm.nih.gov/genomes/all/GCF/000/271/625/GCF_000271625.1_Conpu1
Latimeria chalumnae	Eukaryota;Animals;Fishes	SAIAB 97564	SAMN00138723	PRJNA56111	GCA_000225785.1	Scaffold	2860.59	43	mitochondrion MT:NC_001804.1/	AFYH01	22819	34251	2011-09-09T00:00:00Z	ftp://ftp.ncbi.nlm.nih.gov/genomes/all/GCA/000/225/785/GCA_000225785.1_LatCha1	ftp://ftp.ncbi.nlm.nih.gov/genomes/all/GCF/000/225/785/GCF_000225785.1_LatCha1
Dictyostelium purpureum	Eukaryota;Protists;Other Protists	QSDP1	SAMN02744064	PRJNA30991	GCA_000190715.1	Scaffold	32.9672	24.5		ADID01	799	12399	2011-03-01T00:00:00Z	ftp://ftp.ncbi.nlm.nih.gov/genomes/all/GCA/000/190/715/GCA_000190715.1_v1.0	ftp://ftp.ncbi.nlm.nih.gov/genomes/all/GCF/000/190/715/GCF_000190715.1_v1.0
Mustela putorius furo	Eukaryota;Animals;Mammals	ID#1420	SAMN00149631	PRJNA59869	GCA_000215625.1	Scaffold	2410.88	41.9	mitochondrion MT:NC_020638.1/	AEYP01	7783	48107	2011-06-01T00:00:00Z	ftp://ftp.ncbi.nlm.nih.gov/genomes/all/GCA/000/215/625/GCA_000215625.1_MusPutFur1.0	ftp://ftp.ncbi.nlm.nih.gov/genomes/all/GCF/000/215/625/GCF_000215625.1_MusPutFur1.0
Haplochromis burtoni	Eukaryota;Animals;Fishes	A. burtoni ID#24_Hofmann	SAMN00139641	PRJNA60363	GCA_000239415.1	Scaffold	831.412	41.9		AFNZ01	8001	44653	2011-12-20T00:00:00Z	ftp://ftp.ncbi.nlm.nih.gov/genomes/all/GCA/000/239/415/GCA_000239415.1_AstBur1.0	ftp://ftp.ncbi.nlm.nih.gov/genomes/all/GCF/000/239/415/GCF_000239415.1_AstBur1.0
Neolamprologus brichardi	Eukaryota;Animals;Fishes	N.brichardi 1_Salsburger	SAMN00139653	PRJNA60365	GCA_000239395.1	Scaffold	847.91	42.0001	mitochondrion MT:NC_009062.1/	AFNY01	9099	31372	2011-12-20T00:00:00Z	ftp://ftp.ncbi.nlm.nih.gov/genomes/all/GCA/000/239/395/GCA_000239395.1_NeoBri1.0	ftp://ftp.ncbi.nlm.nih.gov/genomes/all/GCF/000/239/395/GCF_000239395.1_NeoBri1.0
Pundamilia nyererei	Eukaryota;Animals;Fishes	P.nyererei 1_Seehausen	SAMN00149614	PRJNA60367	GCA_000239375.1	Scaffold	830.133	41.9		AFNX01	7236	38583	2011-12-20T00:00:00Z	ftp://ftp.ncbi.nlm.nih.gov/genomes/all/GCA/000/239/375/GCA_000239375.1_PunNye1.0	ftp://ftp.ncbi.nlm.nih.gov/genomes/all/GCF/000/239/375/GCF_000239375.1_PunNye1.0
Bombus impatiens	Eukaryota;Animals;Insects	North American commercial source	SAMN02953787	PRJNA61101	GCA_000188095.4	Scaffold	246.856	37.9		AEQM02	5460	24471	2011-01-31T00:00:00Z	ftp://ftp.ncbi.nlm.nih.gov/genomes/all/GCA/000/188/095/GCA_000188095.4_BIMP_2.2	ftp://ftp.ncbi.nlm.nih.gov/genomes/all/GCF/000/188/095/GCF_000188095.3_BIMP_2.2
Bos indicus	Eukaryota;Animals;Mammals	QUIL7308	SAMN02953802	PRJNA360096	GCA_000247795.2	Chromosome	2673.97	42.3689	chromosome 1:NC_032650.1/CM003021.1; chromosome 2:NC_032651.1/CM003022.1; chromosome 3:NC_032652.1/CM003023.1; chromosome 4:NC_032653.1/CM003024.1; chromosome 5:NC_032654.1/CM003025.1; chromosome 6:NC_032655.1/CM003026.1; chromosome 7:NC_032656.1/CM003027.1; chromosome 8:NC_032657.1/CM003028.1; chromosome 9:NC_032658.1/CM003029.1; chromosome 10:NC_032659.1/CM003030.1; chromosome 11:NC_032660.1/CM…	AGFL01	32	35992	2012-02-16T00:00:00Z	ftp://ftp.ncbi.nlm.nih.gov/genomes/all/GCA/000/247/795/GCA_000247795.2_Bos_indicus_1.0	ftp://ftp.ncbi.nlm.nih.gov/genomes/all/GCF/000/247/795/GCF_000247795.1_Bos_indicus_1.0
Vavraia culicis subsp. floridensis	Eukaryota;Fungi;Other Fungi	floridensis	SAMN02981300	PRJNA62117	GCA_000192795.1	Scaffold	6.11869	39.9		AEUG01	379	2773	2011-03-17T00:00:00Z	ftp://ftp.ncbi.nlm.nih.gov/genomes/all/GCA/000/192/795/GCA_000192795.1_Vavr_culi_floridensis_V1	ftp://ftp.ncbi.nlm.nih.gov/genomes/all/GCF/000/192/795/GCF_000192795.1_Vavr_culi_floridensis_V1
Drosophila kikkawai	Eukaryota;Animals;Insects		SAMN00715127	PRJNA62319	GCA_000224215.2	Scaffold	164.293	41.4		AFFH02	5141	22347	2011-07-14T00:00:00Z	ftp://ftp.ncbi.nlm.nih.gov/genomes/all/GCA/000/224/215/GCA_000224215.2_Dkik_2.0	ftp://ftp.ncbi.nlm.nih.gov/genomes/all/GCF/000/224/215/GCF_000224215.1_Dkik_2.0
Strongyloides ratti	Eukaryota;Animals;Roundworms	ED321 Heterogonic	SAMEA1682816	PRJEB125	GCA_001040885.1	Chromosome	43.1502	21.5777	chromosome 1:NC_037307.1/LN609528.1; chromosome 2:NC_037308.1/LN609529.1; chromosome X:NC_037309.1/LN609530.1		135	12445	2014-09-18T00:00:00Z	ftp://ftp.ncbi.nlm.nih.gov/genomes/all/GCA/001/040/885/GCA_001040885.1_S_ratti_ED321	ftp://ftp.ncbi.nlm.nih.gov/genomes/all/GCF/001/040/885/GCF_001040885.1_S_ratti_ED321
Leishmania donovani	Eukaryota;Protists;Kinetoplasts	BPK282A1	SAMEA2271930	PRJEA61817	GCA_000227135.2	Chromosome	32.445	59.1146	chromosome 1:NC_018228.1/FR799588.2; chromosome 2:NC_018229.1/FR799589.2; chromosome 3:NC_018230.1/FR799590.1; chromosome 4:NC_018231.1/FR799591.2; chromosome 5:NC_018232.1/FR799592.1; chromosome 6:NC_018233.1/FR799593.1; chromosome 7:NC_018234.1/FR799594.1; chromosome 8:NC_018235.1/FR799595.2; chromosome 9:NC_018236.1/FR799596.2; chromosome 10:NC_018237.1/FR799597.2; chromosome 11:NC_018238.1/FR…		36	8014	2011-02-07T00:00:00Z	ftp://ftp.ncbi.nlm.nih.gov/genomes/all/GCA/000/227/135/GCA_000227135.2_ASM22713v2	ftp://ftp.ncbi.nlm.nih.gov/genomes/all/GCF/000/227/135/GCF_000227135.1_ASM22713v2
Acromyrmex echinatior	Eukaryota;Animals;Insects		SAMN02953789	PRJNA62733	GCA_000204515.1	Scaffold	295.945	34		AEVX01	4339	20241	2011-04-14T00:00:00Z	ftp://ftp.ncbi.nlm.nih.gov/genomes/all/GCA/000/204/515/GCA_000204515.1_Aech_3.9	ftp://ftp.ncbi.nlm.nih.gov/genomes/all/GCF/000/204/515/GCF_000204515.1_Aech_3.9
Odocoileus virginianus texanus	Eukaryota;Animals;Mammals	animal Pink-7	SAMN05363940	PRJNA384059	GCA_002102435.1	Scaffold	2380.51	41.6	mitochondrion MT:NC_015247.1/	MLBE01	17026	48221	2017-04-20T00:00:00Z	ftp://ftp.ncbi.nlm.nih.gov/genomes/all/GCA/002/102/435/GCA_002102435.1_Ovir.te_1.0	ftp://ftp.ncbi.nlm.nih.gov/genomes/all/GCF/002/102/435/GCF_002102435.1_Ovir.te_1.0
Gloeophyllum trabeum ATCC 11539	Eukaryota;Fungi;Basidiomycetes	ATCC 11539	SAMN02743873	PRJNA64553	GCA_000344685.1	Scaffold	37.1782	52.9		AFVP01	442	11755	2013-03-06T00:00:00Z	ftp://ftp.ncbi.nlm.nih.gov/genomes/all/GCA/000/344/685/GCA_000344685.1_Glotr1_1	ftp://ftp.ncbi.nlm.nih.gov/genomes/all/GCF/000/344/685/GCF_000344685.1_Glotr1_1
Neurospora tetrasperma FGSC 2508	Eukaryota;Fungi;Ascomycetes	FGSC 2508	SAMN02769628	PRJNA65273	GCA_000213175.1	Scaffold	39.1463	49.4		AFBT01	81	10380	2011-05-11T00:00:00Z	ftp://ftp.ncbi.nlm.nih.gov/genomes/all/GCA/000/213/175/GCA_000213175.1_v2.0	ftp://ftp.ncbi.nlm.nih.gov/genomes/all/GCF/000/213/175/GCF_000213175.1_v2.0
Drosophila rhopaloa	Eukaryota;Animals;Insects		SAMN00715129	PRJNA67665	GCA_000236305.2	Scaffold	197.376	40.2		AFPP02	22819	23490	2011-10-27T00:00:00Z	ftp://ftp.ncbi.nlm.nih.gov/genomes/all/GCA/000/236/305/GCA_000236305.2_Drho_2.0	ftp://ftp.ncbi.nlm.nih.gov/genomes/all/GCF/000/236/305/GCF_000236305.1_Drho_2.0
Saimiri boliviensis boliviensis	Eukaryota;Animals;Mammals	3227	SAMN02981369	PRJNA67945	GCA_000235385.1	Scaffold	2608.59	41.1	mitochondrion MT:NC_018096.1/	AGCE01	2686	36241	2011-11-10T00:00:00Z	ftp://ftp.ncbi.nlm.nih.gov/genomes/all/GCA/000/235/385/GCA_000235385.1_SaiBol1.0	ftp://ftp.ncbi.nlm.nih.gov/genomes/all/GCF/000/235/385/GCF_000235385.1_SaiBol1.0
Heterocephalus glaber	Eukaryota;Animals;Mammals	NMR 29	SAMN00714537	PRJNA72441	GCA_000247695.1	Scaffold	2618.2	41.2	mitochondrion MT:NC_015112.1/	AHKG01	4229	60814	2012-02-15T00:00:00Z	ftp://ftp.ncbi.nlm.nih.gov/genomes/all/GCA/000/247/695/GCA_000247695.1_HetGla_female_1.0	ftp://ftp.ncbi.nlm.nih.gov/genomes/all/GCF/000/247/695/GCF_000247695.1_HetGla_female_1.0
Equus asinus	Eukaryota;Animals;Mammals	Maral har	SAMN03010633	PRJNA304024	GCA_001305755.1	Scaffold	2391.05	41.4	mitochondrion MT:NC_001788.1/	JREZ01	2167	42247	2015-10-02T00:00:00Z	ftp://ftp.ncbi.nlm.nih.gov/genomes/all/GCA/001/305/755/GCA_001305755.1_ASM130575v1	ftp://ftp.ncbi.nlm.nih.gov/genomes/all/GCF/001/305/755/GCF_001305755.1_ASM130575v1
Vombatus ursinus	Eukaryota;Animals;Mammals		SAMEA4791334	PRJEB27783	GCA_900497805.2	Scaffold	3486.6	38.9	mitochondrion MT:NC_003322.1/	UNPS02	15416	42624	2018-08-29T00:00:00Z	ftp://ftp.ncbi.nlm.nih.gov/genomes/all/GCA/900/497/805/GCA_900497805.2_bare-nosed_wombat_genome_assembly	ftp://ftp.ncbi.nlm.nih.gov/genomes/all/GCF/900/497/805/GCF_900497805.2_bare-nosed_wombat_genome_assembly
Bombyx mandarina	Eukaryota;Animals;Insects	Bman2017	SAMN08782053	PRJNA522300	GCA_003987935.1	Scaffold	398.589	37.3992	mitochondrion MT:NC_003395.1/	PYSK01	3105	19224	2018-12-31T00:00:00Z	ftp://ftp.ncbi.nlm.nih.gov/genomes/all/GCA/003/987/935/GCA_003987935.1_ASM398793v1	ftp://ftp.ncbi.nlm.nih.gov/genomes/all/GCF/003/987/935/GCF_003987935.1_ASM398793v1
Salarias fasciatus	Eukaryota;Animals;Fishes		SAMEA4966329	PRJEB33184	GCA_902148845.1	Chromosome	797.507	44.423	chromosome 1:NC_043745.1/LR597436.1; chromosome 2:NC_043746.1/LR597437.1; chromosome 3:NC_043747.1/LR597438.1; chromosome 4:NC_043748.1/LR597439.1; chromosome 5:NC_043749.1/LR597440.1; chromosome 6:NC_043750.1/LR597441.1; chromosome 7:NC_043751.1/LR597442.1; chromosome 8:NC_043752.1/LR597443.1; chromosome 9:NC_043753.1/LR597444.1; chromosome 10:NC_043754.1/LR597445.1; chromosome 11:NC_043755.1/LR…	CABFVL01	203	39222	2019-06-28T00:00:00Z	ftp://ftp.ncbi.nlm.nih.gov/genomes/all/GCA/902/148/845/GCA_902148845.1_fSalaFa1.1	ftp://ftp.ncbi.nlm.nih.gov/genomes/all/GCF/902/148/845/GCF_902148845.1_fSalaFa1.1
Chanos chanos	Eukaryota;Animals;Fishes		SAMEA5159473	PRJEB33882	GCA_902362185.1	Chromosome	656.929	41.5793	chromosome 1:NC_044495.1/LR697106.1; chromosome 2:NC_044496.1/LR697107.1; chromosome 3:NC_044497.1/LR697108.1; chromosome 4:NC_044498.1/LR697109.1; chromosome 5:NC_044499.1/LR697110.1; chromosome 6:NC_044500.1/LR697111.1; chromosome 7:NC_044501.1/LR697112.1; chromosome 8:NC_044502.1/LR697113.1; chromosome 9:NC_044503.1/LR697114.1; chromosome 10:NC_044504.1/LR697115.1; chromosome 11:NC_044505.1/LR…	CABIVN01	31	29908	2019-08-09T00:00:00Z	ftp://ftp.ncbi.nlm.nih.gov/genomes/all/GCA/902/362/185/GCA_902362185.1_fChaCha1.1	ftp://ftp.ncbi.nlm.nih.gov/genomes/all/GCF/902/362/185/GCF_902362185.1_fChaCha1.1
Erpetoichthys calabaricus	Eukaryota;Animals;Fishes		SAMEA104026374	PRJEB31579	GCA_900747795.2	Chromosome	3811.04	40.1003	chromosome 1:NC_041394.1/LR536432.1; chromosome 2:NC_041395.1/LR536433.1; chromosome 3:NC_041396.1/LR536434.1; chromosome 4:NC_041397.1/LR536435.1; chromosome 5:NC_041398.1/LR536436.1; chromosome 6:NC_041399.1/LR536437.1; chromosome 7:NC_041400.1/LR536438.1; chromosome 8:NC_041401.1/LR536439.1; chromosome 9:NC_041402.1/LR536440.1; chromosome 10:NC_041403.1/LR536441.1; chromosome 11:NC_041404.1/LR…	CAADRL01	1885	35684	2019-03-17T00:00:00Z	ftp://ftp.ncbi.nlm.nih.gov/genomes/all/GCA/900/747/795/GCA_900747795.2_fErpCal1.1	ftp://ftp.ncbi.nlm.nih.gov/genomes/all/GCF/900/747/795/GCF_900747795.1_fErpCal1.1
Monodon monoceros	Eukaryota;Animals;Mammals	NGI	SAMN10872456	PRJNA542700	GCA_005190385.2	Scaffold	2355.57	41.3	mitochondrion MT:CM016494.1	SIHG01	6972	45047	2019-05-06T00:00:00Z	ftp://ftp.ncbi.nlm.nih.gov/genomes/all/GCA/005/190/385/GCA_005190385.2_NGI_Narwhal_1	ftp://ftp.ncbi.nlm.nih.gov/genomes/all/GCF/005/190/385/GCF_005190385.1_NGI_Narwhal_1
Pogona vitticeps	Eukaryota;Animals;Reptiles		SAMEA2300447	PRJEB5206	GCA_900067755.1	Scaffold	1716.68	42.1		CEMB01	13749	38712	2015-10-02T00:00:00Z	ftp://ftp.ncbi.nlm.nih.gov/genomes/all/GCA/900/067/755/GCA_900067755.1_pvi1.1	ftp://ftp.ncbi.nlm.nih.gov/genomes/all/GCF/900/067/755/GCF_900067755.1_pvi1.1
Gavia stellata	Eukaryota;Animals;Birds	BGI_N328	SAMN02324832	PRJNA261843	GCA_000690875.1	Scaffold	1129.69	41.1001	mitochondrion MT:NC_007007.1/	JJRM01	61831	15697	2014-05-03T00:00:00Z	ftp://ftp.ncbi.nlm.nih.gov/genomes/all/GCA/000/690/875/GCA_000690875.1_ASM69087v1	ftp://ftp.ncbi.nlm.nih.gov/genomes/all/GCF/000/690/875/GCF_000690875.1_ASM69087v1
Scleropages formosus	Eukaryota;Animals;Fishes		SAMEA4872123	PRJEB31995	GCA_900964775.1	Chromosome	784.563	44.1613	chromosome 1:NC_041806.1/LR584066.1; chromosome 2:NC_041807.1/LR584067.1; chromosome 3:NC_041808.1/LR584068.1; chromosome 4:NC_041809.1/LR584069.1; chromosome 5:NC_041810.1/LR584070.1; chromosome 6:NC_041811.1/LR584071.1; chromosome 7:NC_041812.1/LR584072.1; chromosome 8:NC_041813.1/LR584073.1; chromosome 9:NC_041814.1/LR584074.1; chromosome 10:NC_041815.1/LR584075.1; chromosome 11:NC_041816.1/LR…	CAAHFQ01	72	47753	2019-04-09T00:00:00Z	ftp://ftp.ncbi.nlm.nih.gov/genomes/all/GCA/900/964/775/GCA_900964775.1_fSclFor1.1	ftp://ftp.ncbi.nlm.nih.gov/genomes/all/GCF/900/964/775/GCF_900964775.1_fSclFor1.1
Rousettus aegyptiacus	Eukaryota;Animals;Mammals	1219	SAMN04287759	PRJNA309421	GCA_001466805.2	Scaffold	1910.25	40	mitochondrion MT:NC_007393.1/	LOCP02	2490	48803	2015-12-15T00:00:00Z	ftp://ftp.ncbi.nlm.nih.gov/genomes/all/GCA/001/466/805/GCA_001466805.2_Raegyp2.0	ftp://ftp.ncbi.nlm.nih.gov/genomes/all/GCF/001/466/805/GCF_001466805.2_Raegyp2.0
Nipponia nippon	Eukaryota;Animals;Birds	BGI_Y956	SAMN02596464	PRJNA253829	GCA_000708225.1	Scaffold	1223.86	42.0001	mitochondrion MT:NC_008132.1/	JMFH01	59555	17089	2014-05-09T00:00:00Z	ftp://ftp.ncbi.nlm.nih.gov/genomes/all/GCA/000/708/225/GCA_000708225.1_ASM70822v1	ftp://ftp.ncbi.nlm.nih.gov/genomes/all/GCF/000/708/225/GCF_000708225.1_ASM70822v1
Rhinopithecus roxellana	Eukaryota;Animals;Mammals	Shanxi Qingling	SAMN11039125	PRJNA565017	GCA_007565055.1	Chromosome	3038.48	40.9082	chromosome 1:NC_044549.1/CM017351.1; chromosome 2:NC_044550.1/CM017352.1; chromosome 3:NC_044551.1/CM017353.1; chromosome 4:NC_044552.1/CM017354.1; chromosome 5:NC_044553.1/CM017355.1; chromosome 6:NC_044554.1/CM017356.1; chromosome 7:NC_044555.1/CM017357.1; chromosome 8:NC_044556.1/CM017358.1; chromosome 9:NC_044557.1/CM017359.1; chromosome 10:NC_044558.1/CM017360.1; chromosome 11:NC_044559.1/CM…	VMRL01	3257	53702	2019-07-26T00:00:00Z	ftp://ftp.ncbi.nlm.nih.gov/genomes/all/GCA/007/565/055/GCA_007565055.1_ASM756505v1	ftp://ftp.ncbi.nlm.nih.gov/genomes/all/GCF/007/565/055/GCF_007565055.1_ASM756505v1
Vulpes vulpes	Eukaryota;Animals;Mammals	TameXAggressive cross	SAMN06553695	PRJNA482864	GCA_003160815.1	Scaffold	2421.57	41.3	mitochondrion MT:NC_008434.1/	NBDQ01	82424	37915	2018-05-25T00:00:00Z	ftp://ftp.ncbi.nlm.nih.gov/genomes/all/GCA/003/160/815/GCA_003160815.1_VulVul2.2	ftp://ftp.ncbi.nlm.nih.gov/genomes/all/GCF/003/160/815/GCF_003160815.1_VulVul2.2
Neomonachus schauinslandi	Eukaryota;Animals;Mammals		SAMN06841387	PRJNA392091	GCA_002201575.1	Scaffold	2400.93	41.6	mitochondrion MT:NC_008421.1/	NINY01	7873	28381	2017-06-20T00:00:00Z	ftp://ftp.ncbi.nlm.nih.gov/genomes/all/GCA/002/201/575/GCA_002201575.1_ASM220157v1	ftp://ftp.ncbi.nlm.nih.gov/genomes/all/GCF/002/201/575/GCF_002201575.1_ASM220157v1
Callorhinus ursinus	Eukaryota;Animals;Mammals	GAN/ISIS: 27379988/994484	SAMN09379881	PRJNA481736	GCA_003265705.1	Scaffold	2706.87	41.6	mitochondrion MT:NC_008415.3/	QLOG01	14230	46164	2018-06-26T00:00:00Z	ftp://ftp.ncbi.nlm.nih.gov/genomes/all/GCA/003/265/705/GCA_003265705.1_ASM326570v1	ftp://ftp.ncbi.nlm.nih.gov/genomes/all/GCF/003/265/705/GCF_003265705.1_ASM326570v1
Acanthaster planci	Eukaryota;Animals;Other Animals		SAMD00054104	PRJDB3175	GCA_001949145.1	Scaffold	383.86	41.5001	mitochondrion MT:NC_007788.1/	BDGF01	1766	33214	2016-12-17T00:00:00Z	ftp://ftp.ncbi.nlm.nih.gov/genomes/all/GCA/001/949/145/GCA_001949145.1_OKI-Apl_1.0	ftp://ftp.ncbi.nlm.nih.gov/genomes/all/GCF/001/949/145/GCF_001949145.1_OKI-Apl_1.0
Denticeps clupeoides	Eukaryota;Animals;Fishes		SAMEA104129917	PRJEB31545	GCA_900700375.1	Chromosome	567.401	43.744	chromosome 1:NC_041707.1/LR535813.1; chromosome 2:NC_041708.1/LR535814.1; chromosome 3:NC_041709.1/LR535815.1; chromosome 4:NC_041710.1/LR535816.1; chromosome 5:NC_041711.1/LR535817.1; chromosome 6:NC_041712.1/LR535818.1; chromosome 7:NC_041713.1/LR535819.1; chromosome 8:NC_041714.1/LR535820.1; chromosome 9:NC_041715.1/LR535821.1; chromosome 10:NC_041716.1/LR535822.1; chromosome 11:NC_041717.1/LR…	CAADHS01	460	50058	2019-03-14T00:00:00Z	ftp://ftp.ncbi.nlm.nih.gov/genomes/all/GCA/900/700/375/GCA_900700375.1_fDenClu1.1	ftp://ftp.ncbi.nlm.nih.gov/genomes/all/GCF/900/700/375/GCF_900700375.1_fDenClu1.1
Enhydra lutris kenyoni	Eukaryota;Animals;Mammals	GAN:26980312	SAMN07211055	PRJNA407952	GCA_002288905.2	Scaffold	2455.28	41.6	mitochondrion MT:NC_009692.1/	NSES01	6771	36603	2017-09-11T00:00:00Z	ftp://ftp.ncbi.nlm.nih.gov/genomes/all/GCA/002/288/905/GCA_002288905.2_ASM228890v2	ftp://ftp.ncbi.nlm.nih.gov/genomes/all/GCF/002/288/905/GCF_002288905.1_ASM228890v2
Panthera pardus	Eukaryota;Animals;Mammals	Maewha	SAMN04347630	PRJNA355165	GCA_001857705.1	Scaffold	2578.02	41.9	mitochondrion MT:NC_010641.1/	LQGZ01	50377	57954	2016-08-24T00:00:00Z	ftp://ftp.ncbi.nlm.nih.gov/genomes/all/GCA/001/857/705/GCA_001857705.1_PanPar1.0	ftp://ftp.ncbi.nlm.nih.gov/genomes/all/GCF/001/857/705/GCF_001857705.1_PanPar1.0
Podarcis muralis	Eukaryota;Animals;Reptiles		SAMN10820182	PRJNA529705	GCA_004329235.1	Chromosome	1511.02	44.2081	chromosome 1:NC_041312.1/CM014743.1; chromosome 2:NC_041313.1/CM014744.1; chromosome 3:NC_041314.1/CM014745.1; chromosome 4:NC_041315.1/CM014746.1; chromosome 5:NC_041316.1/CM014747.1; chromosome 6:NC_041317.1/CM014748.1; chromosome 7:NC_041318.1/CM014749.1; chromosome 8:NC_041319.1/CM014750.1; chromosome 9:NC_041320.1/CM014751.1; chromosome 10:NC_041321.1/CM014752.1; chromosome 11:NC_041322.1/CM…	SIRZ01	2161	50554	2019-03-06T00:00:00Z	ftp://ftp.ncbi.nlm.nih.gov/genomes/all/GCA/004/329/235/GCA_004329235.1_PodMur_1.0	ftp://ftp.ncbi.nlm.nih.gov/genomes/all/GCF/004/329/235/GCF_004329235.1_PodMur_1.0
Dermatophagoides pteronyssinus	Eukaryota;Animals;Other Animals	airmid	SAMN06062376	PRJNA509265	GCA_001901225.2	Scaffold	70.7782	31.4992	mitochondrion MT:NC_012218.1/	MQNO02	1323	12837	2016-12-12T00:00:00Z	ftp://ftp.ncbi.nlm.nih.gov/genomes/all/GCA/001/901/225/GCA_001901225.2_ASM190122v2	ftp://ftp.ncbi.nlm.nih.gov/genomes/all/GCF/001/901/225/GCF_001901225.1_ASM190122v2
Bison bison bison	Eukaryota;Animals;Mammals	TAMUID 2011002044	SAMN02947321	PRJNA266339	GCA_000754665.1	Scaffold	2828.03	42.2	mitochondrion MT:NC_012346.1/	JPYT01	128431	35554	2014-09-15T00:00:00Z	ftp://ftp.ncbi.nlm.nih.gov/genomes/all/GCA/000/754/665/GCA_000754665.1_Bison_UMD1.0	ftp://ftp.ncbi.nlm.nih.gov/genomes/all/GCF/000/754/665/GCF_000754665.1_Bison_UMD1.0
Sinocyclocheilus grahami	Eukaryota;Animals;Fishes	Dianchi	SAMN03320097	PRJNA316320	GCA_001515645.1	Scaffold	1750.29	38.7	mitochondrion MT:NC_013189.1/	LCYQ01	31277	67410	2015-12-16T00:00:00Z	ftp://ftp.ncbi.nlm.nih.gov/genomes/all/GCA/001/515/645/GCA_001515645.1_SAMN03320097.WGS_v1.1	ftp://ftp.ncbi.nlm.nih.gov/genomes/all/GCF/001/515/645/GCF_001515645.1_SAMN03320097.WGS_v1.1
Candida viswanathii	Eukaryota;Fungi;Ascomycetes	ATCC 20962	SAMN08818848	PRJNA495495	GCA_003327735.1	Contig	24.1704	44.7		QLNQ01	30	10841	2018-07-18T00:00:00Z	ftp://ftp.ncbi.nlm.nih.gov/genomes/all/GCA/003/327/735/GCA_003327735.1_ASM332773v1	ftp://ftp.ncbi.nlm.nih.gov/genomes/all/GCF/003/327/735/GCF_003327735.1_ASM332773v1
Castor canadensis	Eukaryota;Animals;Mammals	Ward	SAMN06187566	PRJNA371604	GCA_001984765.1	Scaffold	2518.31	39.7		MTKA01	21157	37422	2017-02-04T00:00:00Z	ftp://ftp.ncbi.nlm.nih.gov/genomes/all/GCA/001/984/765/GCA_001984765.1_C.can_genome_v1.0	ftp://ftp.ncbi.nlm.nih.gov/genomes/all/GCF/001/984/765/GCF_001984765.1_C.can_genome_v1.0
Rhinopithecus bieti	Eukaryota;Animals;Mammals	Rb0	SAMN02786331	PRJNA339282	GCA_001698545.1	Scaffold	2977.07	41.5	mitochondrion MT:NC_015486.1/	MCGX01	105032	49595	2016-08-03T00:00:00Z	ftp://ftp.ncbi.nlm.nih.gov/genomes/all/GCA/001/698/545/GCA_001698545.1_ASM169854v1	ftp://ftp.ncbi.nlm.nih.gov/genomes/all/GCF/001/698/545/GCF_001698545.1_ASM169854v1
Chinchilla lanigera	Eukaryota;Animals;Mammals	Chin_1	SAMN00632093	PRJNA68239	GCA_000276665.1	Scaffold	2390.87	41.4	mitochondrion MT:NC_021386.1/	AGCD01	2839	45449	2012-07-06T00:00:00Z	ftp://ftp.ncbi.nlm.nih.gov/genomes/all/GCA/000/276/665/GCA_000276665.1_ChiLan1.0	ftp://ftp.ncbi.nlm.nih.gov/genomes/all/GCF/000/276/665/GCF_000276665.1_ChiLan1.0
Leptonychotes weddellii	Eukaryota;Animals;Mammals	WS11-02	SAMN00672463	PRJNA232772	GCA_000349705.1	Scaffold	3156.9	43.8	mitochondrion MT:NC_008424.1/	APMU01	16711	40286	2013-03-28T00:00:00Z	ftp://ftp.ncbi.nlm.nih.gov/genomes/all/GCA/000/349/705/GCA_000349705.1_LepWed1.0	ftp://ftp.ncbi.nlm.nih.gov/genomes/all/GCF/000/349/705/GCF_000349705.1_LepWed1.0
Lepisosteus oculatus	Eukaryota;Animals;Fishes	Spotted Gar 1	SAMN00706774	PRJNA68247	GCA_000242695.1	Chromosome	945.878	40.4083	linkage group LG1:NC_023179.1/CM001404.1; linkage group LG2:NC_023180.1/CM001405.1; linkage group LG3:NC_023181.1/CM001406.1; linkage group LG4:NC_023182.1/CM001407.1; linkage group LG5:NC_023183.1/CM001408.1; linkage group LG6:NC_023184.1/CM001409.1; linkage group LG7:NC_023185.1/CM001410.1; linkage group LG8:NC_023186.1/CM001411.1; linkage group LG9:NC_023187.1/CM001412.1; linkage group LG10:NC…	AHAT01	2106	41647	2011-12-16T00:00:00Z	ftp://ftp.ncbi.nlm.nih.gov/genomes/all/GCA/000/242/695/GCA_000242695.1_LepOcu1	ftp://ftp.ncbi.nlm.nih.gov/genomes/all/GCF/000/242/695/GCF_000242695.1_LepOcu1
Arthrobotrys oligospora ATCC 24927	Eukaryota;Fungi;Ascomycetes	ATCC 24927	SAMN02981262	PRJNA41495	GCA_000225545.1	Scaffold	40.0728	44.5		ADOT01	215	11479	2011-09-07T00:00:00Z	ftp://ftp.ncbi.nlm.nih.gov/genomes/all/GCA/000/225/545/GCA_000225545.1_AOL24927_1.0	ftp://ftp.ncbi.nlm.nih.gov/genomes/all/GCF/000/225/545/GCF_000225545.1_AOL24927_1.0
Cordyceps militaris CM01	Eukaryota;Fungi;Ascomycetes	CM01	SAMN02981304	PRJNA41129	GCA_000225605.1	Scaffold	32.2686	51.4		AEVU01	32	9651	2011-09-09T00:00:00Z	ftp://ftp.ncbi.nlm.nih.gov/genomes/all/GCA/000/225/605/GCA_000225605.1_CmilitarisCM01_v01	ftp://ftp.ncbi.nlm.nih.gov/genomes/all/GCF/000/225/605/GCF_000225605.1_CmilitarisCM01_v01
Cucumis melo	Eukaryota;Plants;Land Plants		SAMEA2272451	PRJEB68	GCA_000313045.1	Scaffold	374.928	34.9008	chloroplast Pltd:NC_015983.1/	CAJI01	31464	29798	2012-06-29T00:00:00Z	ftp://ftp.ncbi.nlm.nih.gov/genomes/all/GCA/000/313/045/GCA_000313045.1_ASM31304v1	ftp://ftp.ncbi.nlm.nih.gov/genomes/all/GCF/000/313/045/GCF_000313045.1_ASM31304v1
Gossypium hirsutum	Eukaryota;Plants;Land Plants		SAMN03342414	PRJNA320881	GCA_000987745.1	Chromosome	2189.14	34.9006	chromosome 1:NC_030074.1/CM003250.1; chromosome 2:NC_030075.1/CM003251.1; chromosome 3:NC_030076.1/CM003252.1; chromosome 4:NC_030077.1/CM003253.1; chromosome 5:NC_030078.1/CM003254.1; chromosome 6:NC_030079.1/CM003255.1; chromosome 7:NC_030080.1/CM003256.1; chromosome 8:NC_030081.1/CM003257.1; chromosome 9:NC_030082.1/CM003258.1; chromosome 10:NC_030083.1/CM003259.1; chromosome 11:NC_030084.1/CM…	LBLM01	9148	90927	2015-04-29T00:00:00Z	ftp://ftp.ncbi.nlm.nih.gov/genomes/all/GCA/000/987/745/GCA_000987745.1_ASM98774v1	ftp://ftp.ncbi.nlm.nih.gov/genomes/all/GCF/000/987/745/GCF_000987745.1_ASM98774v1
Schistosoma haematobium	Eukaryota;Animals;Flatworms		SAMN00794683	PRJNA273970	GCA_000699445.1	Scaffold	375.894	35.1		AMPZ01	29834	11140	2014-06-09T00:00:00Z	ftp://ftp.ncbi.nlm.nih.gov/genomes/all/GCA/000/699/445/GCA_000699445.1_SchHae_1.0	ftp://ftp.ncbi.nlm.nih.gov/genomes/all/GCF/000/699/445/GCF_000699445.1_SchHae_1.0
Echinococcus granulosus	Eukaryota;Animals;Flatworms		SAMN01914755	PRJNA182977	GCA_000524195.1	Scaffold	110.838	41.8		APAU02	957	11319	2013-07-23T00:00:00Z	ftp://ftp.ncbi.nlm.nih.gov/genomes/all/GCA/000/524/195/GCA_000524195.1_ASM52419v1	ftp://ftp.ncbi.nlm.nih.gov/genomes/all/GCF/000/524/195/GCF_000524195.1_ASM52419v1
Penaeus vannamei	Eukaryota;Animals;Other Animals		SAMN08721527	PRJNA508983	GCA_003789085.1	Scaffold	1663.58	37.1	mitochondrion MT:NC_009626.1/	QCYY01	4683	33273	2018-11-16T00:00:00Z	ftp://ftp.ncbi.nlm.nih.gov/genomes/all/GCA/003/789/085/GCA_003789085.1_ASM378908v1	ftp://ftp.ncbi.nlm.nih.gov/genomes/all/GCF/003/789/085/GCF_003789085.1_ASM378908v1
Pan paniscus	Eukaryota;Animals;Mammals	Mhudiblu (Carbone #601152)	SAMN11123633	PRJNA633582	GCA_013052645.1	Chromosome	3051.9	40.7006	chromosome 1:CM023027.1; chromosome 2A:CM023028.1; chromosome 2B:CM023029.1; chromosome 3:CM023030.1; chromosome 4:CM023031.1; chromosome 5:CM023032.1; chromosome 6:CM023033.1; chromosome 7:CM023034.1; chromosome 8:CM023035.1; chromosome 9:CM023036.1; chromosome 10:CM023037.1; chromosome 11:CM023038.1; chromosome 12:CM023039.1; chromosome 13:CM023040.1; chromosome 14:CM023041.1; chromosome 15:CM0…	SSBP01	4357	0	2020-05-11T00:00:00Z	ftp://ftp.ncbi.nlm.nih.gov/genomes/all/GCA/013/052/645/GCA_013052645.1_Mhudiblu_PPA_v0	ftp://ftp.ncbi.nlm.nih.gov/genomes/all/GCF/013/052/645/GCF_013052645.1_Mhudiblu_PPA_v0
Capra hircus	Eukaryota;Animals;Mammals		SAMN03863711	PRJNA340281	GCA_001704415.1	Chromosome	2922.81	43.1505	chromosome 1:NC_030808.1/CM004562.1; chromosome 2:NC_030809.1/CM004563.1; chromosome 3:NC_030810.1/CM004564.1; chromosome 4:NC_030811.1/CM004565.1; chromosome 5:NC_030812.1/CM004566.1; chromosome 6:NC_030813.1/CM004567.1; chromosome 7:NC_030814.1/CM004568.1; chromosome 8:NC_030815.1/CM004569.1; chromosome 9:NC_030816.1/CM004570.1; chromosome 10:NC_030817.1/CM004571.1; chromosome 11:NC_030818.1/CM…	LWLT01	29907	42687	2016-08-12T00:00:00Z	ftp://ftp.ncbi.nlm.nih.gov/genomes/all/GCA/001/704/415/GCA_001704415.1_ARS1	ftp://ftp.ncbi.nlm.nih.gov/genomes/all/GCF/001/704/415/GCF_001704415.1_ARS1
Camelus bactrianus	Eukaryota;Animals;Mammals		SAMN02953968	PRJNA269612	GCA_000767855.1	Scaffold	1992.66	41.4	mitochondrion MT:NC_009628.2/	JARL01	35455	28601	2014-10-16T00:00:00Z	ftp://ftp.ncbi.nlm.nih.gov/genomes/all/GCA/000/767/855/GCA_000767855.1_Ca_bactrianus_MBC_1.0	ftp://ftp.ncbi.nlm.nih.gov/genomes/all/GCF/000/767/855/GCF_000767855.1_Ca_bactrianus_MBC_1.0
Notothenia coriiceps	Eukaryota;Animals;Fishes	Sejong01	SAMN02206445	PRJNA66471	GCA_000735185.1	Scaffold	636.614	40.8002	mitochondrion MT:NC_015653.1/	AZAD01	38657	32182	2014-07-28T00:00:00Z	ftp://ftp.ncbi.nlm.nih.gov/genomes/all/GCA/000/735/185/GCA_000735185.1_NC01	ftp://ftp.ncbi.nlm.nih.gov/genomes/all/GCF/000/735/185/GCF_000735185.1_NC01
Bactrocera dorsalis	Eukaryota;Animals;Insects	Punador	SAMN02203716	PRJNA273958	GCA_000789215.2	Scaffold	414.985	39.8995	mitochondrion MT:NC_008748.1/	JFBF01	7166	20836	2014-12-03T00:00:00Z	ftp://ftp.ncbi.nlm.nih.gov/genomes/all/GCA/000/789/215/GCA_000789215.2_ASM78921v2	ftp://ftp.ncbi.nlm.nih.gov/genomes/all/GCF/000/789/215/GCF_000789215.1_ASM78921v2
Xiphophorus maculatus	Eukaryota;Animals;Fishes	JP 163 A	SAMN08025980	PRJNA72525	GCA_002775205.2	Chromosome	704.321	39.0265	chromosome 1:NC_036443.1/CM008938.1; chromosome 2:NC_036444.1/CM008939.1; chromosome 3:NC_036445.1/CM008940.1; chromosome 4:NC_036446.1/CM008941.1; chromosome 5:NC_036447.1/CM008942.1; chromosome 6:NC_036448.1/CM008943.1; chromosome 7:NC_036449.1/CM008944.1; chromosome 8:NC_036450.1/CM008945.1; chromosome 9:NC_036451.1/CM008946.1; chromosome 10:NC_036452.1/CM008947.1; chromosome 11:NC_036453.1/CM…	PGSD01	102	43564	2017-11-16T00:00:00Z	ftp://ftp.ncbi.nlm.nih.gov/genomes/all/GCA/002/775/205/GCA_002775205.2_X_maculatus-5.0-male	ftp://ftp.ncbi.nlm.nih.gov/genomes/all/GCF/002/775/205/GCF_002775205.1_X_maculatus-5.0-male
Melopsittacus undulatus	Eukaryota;Animals;Birds	bMelUnd1	SAMN12623090	PRJNA629576	GCA_012275295.1	Chromosome	1171.62	41.8242	chromosome 1:NC_047527.1/CM022632.1; chromosome 2:NC_047528.1/CM022633.1; chromosome 3:NC_047529.1/CM022634.1; chromosome 4:NC_047530.1/CM022635.1; chromosome 5:NC_047531.1/CM022636.1; chromosome 6:NC_047532.1/CM022637.1; chromosome 7:NC_047533.1/CM022638.1; chromosome 8:NC_047534.1/CM022639.1; chromosome 9:NC_047535.1/CM022640.1; chromosome 10:NC_047536.1/CM022641.1; chromosome 11:NC_047537.1/CM…	JAAVWG01	864	29165	2020-04-13T00:00:00Z	ftp://ftp.ncbi.nlm.nih.gov/genomes/all/GCA/012/275/295/GCA_012275295.1_bMelUnd1.mat.Z	ftp://ftp.ncbi.nlm.nih.gov/genomes/all/GCF/012/275/295/GCF_012275295.1_bMelUnd1.mat.Z
Jaculus jaculus	Eukaryota;Animals;Mammals	JJ0015	SAMN00728442	PRJNA72445	GCA_000280705.1	Scaffold	2835.25	42.7	mitochondrion MT:NC_005314.1/	AKZC01	10898	25473	2012-07-20T00:00:00Z	ftp://ftp.ncbi.nlm.nih.gov/genomes/all/GCA/000/280/705/GCA_000280705.1_JacJac1.0	ftp://ftp.ncbi.nlm.nih.gov/genomes/all/GCF/000/280/705/GCF_000280705.1_JacJac1.0
Carassius auratus	Eukaryota;Animals;Fishes	Wakin	SAMN09670328	PRJNA487739	GCA_003368295.1	Chromosome	1820.64	37.4838	chromosome 1:CM010432.1; chromosome 2:CM010433.1; chromosome 3:CM010434.1; chromosome 4:CM010435.1; chromosome 5:CM010436.1; chromosome 6:CM010437.1; chromosome 7:CM010438.1; chromosome 8:CM010439.1; chromosome 9:CM010440.1; chromosome 10:CM010441.1; chromosome 11:CM010442.1; chromosome 12:CM010443.1; chromosome 13:CM010444.1; chromosome 14:CM010445.1; chromosome 15:CM010446.1; chromosome 16:CM01…	QPKE01	6216	60528	2018-08-08T00:00:00Z	ftp://ftp.ncbi.nlm.nih.gov/genomes/all/GCA/003/368/295/GCA_003368295.1_ASM336829v1	ftp://ftp.ncbi.nlm.nih.gov/genomes/all/GCF/003/368/295/GCF_003368295.1_ASM336829v1
Panthera tigris altaica	Eukaryota;Animals;Mammals	TaeGuk	SAMN02086964	PRJNA236771	GCA_000464555.1	Scaffold	2391.08	41.5	mitochondrion MT:NC_010642.1/	ATCQ01	1479	29473	2013-09-05T00:00:00Z	ftp://ftp.ncbi.nlm.nih.gov/genomes/all/GCA/000/464/555/GCA_000464555.1_PanTig1.0	ftp://ftp.ncbi.nlm.nih.gov/genomes/all/GCF/000/464/555/GCF_000464555.1_PanTig1.0
Cyprinus carpio	Eukaryota;Animals;Fishes		SAMEA2757102	PRJNA352247	GCA_000951615.2	Chromosome	1713.66	37.3325	chromosome 1:LN590701.1; chromosome 2:NC_031698.1/LN590712.1; chromosome 3:NC_031699.1/LN590693.1; chromosome 4:NC_031700.1/LN590680.1; chromosome 5:NC_031701.1/LN590709.1; chromosome 6:NC_031702.1/LN590703.1; chromosome 7:NC_031703.1/LN590677.1; chromosome 8:NC_031704.1/LN590691.1; chromosome 9:NC_031705.1/LN590718.1; chromosome 10:NC_031706.1/LN590700.1; chromosome 11:NC_031707.1/LN590705.1; ch…		9378	63297	2014-09-11T00:00:00Z	ftp://ftp.ncbi.nlm.nih.gov/genomes/all/GCA/000/951/615/GCA_000951615.2_common_carp_genome	ftp://ftp.ncbi.nlm.nih.gov/genomes/all/GCF/000/951/615/GCF_000951615.1_common_carp_genome
[truncated: 421 more rows]

## Sheet: Supplementary Table 3
Species	GO ID	GO Term	Fold enrichment	Q-value	Genes in group
[truncated: 13,537 more rows]

## Sheet: Supplementary Table 4
Species	GO ID	GO Term	Fold enrichment	Q-value	Genes in group	TE
[truncated: 38,030 more rows]

## Sheet: Supplementary Table 5
term	number of species significantly enriched	number of species nonsignificantly enriched	total number of species with term
[truncated: 18,089 more rows]

[truncated: 14 more sheets: Supplementary Table 6, Supplementary Table 7, Supplementary Table 8, Supplementary Table 9, Supplementary Table 10, Supplementary Table 11, Supplementary Table 12, Supplementary Table 13, Supplementary Table 14, Supplementary Table 15, Supplementary Table 16, Supplementary Table 17, Supplementary Table 18, Supplementary Table 19]
