# Supplementary material for: Universal signatures of transposable element compartmentalization across eukaryotic genomes
Source: bioRxiv. 2024 Mar 27:2023.10.17.562820. Preprint. [Version 2] doi: 10.1101/2023.10.17.562820 (PMC10996525; doi:10.1101/2023.10.17.562820)
Supplement: Supplement 5 [file media-5.gz]

Archive with 164 entries (163 files):
- Data_S3
- Data_S3/GO_presence_summaries_Evosea_LTR.tsv
- Data_S3/GO_presence_summaries_Placozoa_LINE.tsv
- Data_S3/GO_presence_summaries_Chytridiomycota_DNA.tsv
- Data_S3/GO_presence_summaries_Mollusca_DNA.tsv
- Data_S3/GO_presence_summaries_Ichthyosporea_TEs.tsv
- Data_S3/GO_presence_summaries_Porifera_LTR.tsv
- Data_S3/GO_presence_summaries_Hemichordata_LTR.tsv
- Data_S3/GO_presence_summaries_Evosea_LINE.tsv
- Data_S3/GO_presence_summaries_Brachiopoda_LTR.tsv
- Data_S3/GO_presence_summaries_Eustigmatophyceae_LTR.tsv
- Data_S3/GO_presence_summaries_Chordata_DNA.tsv
- Data_S3/GO_presence_summaries_Basidiomycota_LINE.tsv
- Data_S3/GO_presence_summaries_Nematoda_LTR.tsv
- Data_S3/GO_presence_summaries_Arthropoda_SINE.tsv
- Data_S3/GO_presence_summaries_Cnidaria_DNA.tsv
- Data_S3/GO_presence_summaries_Cercozoa_LINE.tsv
- Data_S3/GO_presence_summaries_Rhodophyta_LINE.tsv
- Data_S3/GO_presence_summaries_Mollusca_SINE.tsv
- Data_S3/GO_presence_summaries_Ascomycota_LINE.tsv
- Data_S3/GO_presence_summaries_Mollusca_TEs.tsv
- Data_S3/GO_presence_summaries_Evosea_SINE.tsv
- Data_S3/GO_presence_summaries_Eustigmatophyceae_LINE.tsv
- Data_S3/GO_presence_summaries_Nematoda_DNA.tsv
- Data_S3/GO_presence_summaries_Ciliophora_LTR.tsv
- Data_S3/GO_presence_summaries_Echinodermata_TEs.tsv
- Data_S3/GO_presence_summaries_Oomycota_LINE.tsv
- Data_S3/GO_presence_summaries_Filasterea_TEs.tsv
- Data_S3/GO_presence_summaries_Echinodermata_SINE.tsv
- Data_S3/GO_presence_summaries_Cercozoa_TEs.tsv
- Data_S3/GO_presence_summaries_Platyhelminthes_DNA.tsv
- Data_S3/GO_presence_summaries_Oomycota_TEs.tsv
- Data_S3/GO_presence_summaries_Streptophyta_LTR.tsv
- Data_S3/GO_presence_summaries_Streptophyta_LINE.tsv
- Data_S3/GO_presence_summaries_Cercozoa_LTR.tsv
- Data_S3/GO_presence_summaries_Annelida_LTR.tsv
- Data_S3/GO_presence_summaries_Mucoromycota_DNA.tsv
- Data_S3/GO_presence_summaries_Choanoflagellata_DNA.tsv
- Data_S3/GO_presence_summaries_Bacillariophyta_LINE.tsv
- Data_S3/GO_presence_summaries_Eustigmatophyceae_TEs.tsv
- Data_S3/GO_presence_summaries_Rhodophyta_DNA.tsv
- Data_S3/GO_presence_summaries_Chytridiomycota_TEs.tsv
- Data_S3/GO_presence_summaries_Parabasalia_LINE.tsv
- Data_S3/GO_presence_summaries_Placozoa_TEs.tsv
- Data_S3/GO_presence_summaries_Ciliophora_TEs.tsv
- Data_S3/GO_presence_summaries_Porifera_TEs.tsv
- Data_S3/GO_presence_summaries_Microsporidia_LINE.tsv
- Data_S3/GO_presence_summaries_Pelagophyceae_DNA.tsv
- Data_S3/GO_presence_summaries_Choanoflagellata_LINE.tsv
- Data_S3/GO_presence_summaries_Bigyra_LTR.tsv
- Data_S3/GO_presence_summaries_Nematoda_TEs.tsv
- Data_S3/GO_presence_summaries_Echinodermata_LTR.tsv
- Data_S3/GO_presence_summaries_Ichthyosporea_DNA.tsv
- Data_S3/GO_presence_summaries_Streptophyta_SINE.tsv
- Data_S3/GO_presence_summaries_Echinodermata_LINE.tsv
- Data_S3/GO_presence_summaries_Ichthyosporea_LINE.tsv
- Data_S3/GO_presence_summaries_Echinodermata_DNA.tsv
- Data_S3/GO_presence_summaries_Annelida_LINE.tsv
- Data_S3/GO_presence_summaries_Porifera_DNA.tsv
- Data_S3/GO_presence_summaries_Cnidaria_LTR.tsv
- Data_S3/GO_presence_summaries_Fornicata_LINE.tsv
- Data_S3/GO_presence_summaries_Choanoflagellata_LTR.tsv
- Data_S3/GO_presence_summaries_Evosea_TEs.tsv
- Data_S3/GO_presence_summaries_Priapulida_LINE.tsv
- Data_S3/GO_presence_summaries_Oomycota_DNA.tsv
- Data_S3/GO_presence_summaries_Chytridiomycota_LTR.tsv
- Data_S3/GO_presence_summaries_Rhodophyta_TEs.tsv
- Data_S3/GO_presence_summaries_Chlorophyta_SINE.tsv
- Data_S3/GO_presence_summaries_Discosea_TEs.tsv
- Data_S3/GO_presence_summaries_Platyhelminthes_LINE.tsv
- Data_S3/GO_presence_summaries_Platyhelminthes_TEs.tsv
- Data_S3/GO_presence_summaries_Mucoromycota_LINE.tsv
- Data_S3/GO_presence_summaries_Euglenozoa_TEs.tsv
- Data_S3/GO_presence_summaries_Pelagophyceae_LTR.tsv
- Data_S3/GO_presence_summaries_Priapulida_TEs.tsv
- Data_S3/GO_presence_summaries_Bacillariophyta_DNA.tsv
- Data_S3/GO_presence_summaries_Chordata_LTR.tsv
- Data_S3/GO_presence_summaries_Platyhelminthes_SINE.tsv
- Data_S3/GO_presence_summaries_Parabasalia_TEs.tsv
- Data_S3/GO_presence_summaries_Mollusca_LTR.tsv
- Data_S3/GO_presence_summaries_Pelagophyceae_TEs.tsv
- Data_S3/GO_presence_summaries_Parabasalia_DNA.tsv
- Data_S3/GO_presence_summaries_Platyhelminthes_LTR.tsv
- Data_S3/GO_presence_summaries_Arthropoda_DNA.tsv
- Data_S3/GO_presence_summaries_Bacillariophyta_TEs.tsv
- Data_S3/GO_presence_summaries_Basidiomycota_SINE.tsv
- Data_S3/GO_presence_summaries_Bigyra_SINE.tsv
- Data_S3/GO_presence_summaries_Ascomycota_TEs.tsv
- Data_S3/GO_presence_summaries_Placozoa_LTR.tsv
- Data_S3/GO_presence_summaries_Arthropoda_LTR.tsv
- Data_S3/GO_presence_summaries_Euglenozoa_LINE.tsv
- Data_S3/GO_presence_summaries_Ascomycota_SINE.tsv
- Data_S3/GO_presence_summaries_Ichthyosporea_LTR.tsv
- Data_S3/GO_presence_summaries_Chordata_SINE.tsv
- Data_S3/GO_presence_summaries_Streptophyta_DNA.tsv
- Data_S3/GO_presence_summaries_Oomycota_SINE.tsv
- Data_S3/GO_presence_summaries_Arthropoda_LINE.tsv
- Data_S3/GO_presence_summaries_Chlorophyta_LTR.tsv
- Data_S3/GO_presence_summaries_Fornicata_LTR.tsv
- Data_S3/GO_presence_summaries_Annelida_TEs.tsv
- Data_S3/GO_presence_summaries_Arthropoda_TEs.tsv
- Data_S3/GO_presence_summaries_Pelagophyceae_LINE.tsv
- Data_S3/GO_presence_summaries_Cnidaria_TEs.tsv
- Data_S3/GO_presence_summaries_Discosea_LTR.tsv
- Data_S3/GO_presence_summaries_Bigyra_DNA.tsv
- Data_S3/GO_presence_summaries_Haptophyta_LTR.tsv
- Data_S3/GO_presence_summaries_Heterolobosea_LTR.tsv
- Data_S3/GO_presence_summaries_Chlorophyta_DNA.tsv
- Data_S3/GO_presence_summaries_Ascomycota_DNA.tsv
- Data_S3/GO_presence_summaries_Euglenozoa_DNA.tsv
- Data_S3/GO_presence_summaries_Rhodophyta_LTR.tsv
- Data_S3/GO_presence_summaries_Chordata_LINE.tsv
- Data_S3/GO_presence_summaries_Bacillariophyta_LTR.tsv
- Data_S3/GO_presence_summaries_Chordata_TEs.tsv
- Data_S3/GO_presence_summaries_Mucoromycota_LTR.tsv
- Data_S3/GO_presence_summaries_Choanoflagellata_TEs.tsv
- Data_S3/GO_presence_summaries_Hemichordata_LINE.tsv
- Data_S3/GO_presence_summaries_Haptophyta_LINE.tsv
- Data_S3/GO_presence_summaries_Filasterea_LINE.tsv
- Data_S3/GO_presence_summaries_Placozoa_DNA.tsv
- Data_S3/GO_presence_summaries_Cnidaria_LINE.tsv
- Data_S3/GO_presence_summaries_Ascomycota_LTR.tsv
- Data_S3/GO_presence_summaries_Haptophyta_TEs.tsv
- Data_S3/GO_presence_summaries_Chytridiomycota_LINE.tsv
- Data_S3/GO_presence_summaries_Priapulida_LTR.tsv
- Data_S3/GO_presence_summaries_Parabasalia_LTR.tsv
- Data_S3/GO_presence_summaries_Microsporidia_DNA.tsv
- Data_S3/GO_presence_summaries_Heterolobosea_TEs.tsv
- Data_S3/GO_presence_summaries_Discosea_DNA.tsv
- Data_S3/GO_presence_summaries_Microsporidia_TEs.tsv
- Data_S3/GO_presence_summaries_Cryptophyceae_LINE.tsv
- Data_S3/GO_presence_summaries_Euglenozoa_LTR.tsv
- Data_S3/GO_presence_summaries_Cryptophyceae_TEs.tsv
- Data_S3/GO_presence_summaries_Nematoda_SINE.tsv
- Data_S3/GO_presence_summaries_Chlorophyta_TEs.tsv
- Data_S3/GO_presence_summaries_Streptophyta_TEs.tsv
- Data_S3/GO_presence_summaries_Haptophyta_DNA.tsv
- Data_S3/GO_presence_summaries_Bigyra_TEs.tsv
- Data_S3/GO_presence_summaries_Fornicata_TEs.tsv
- Data_S3/GO_presence_summaries_Bigyra_LINE.tsv
- Data_S3/GO_presence_summaries_Filasterea_DNA.tsv
- Data_S3/GO_presence_summaries_Mollusca_LINE.tsv
- Data_S3/GO_presence_summaries_Brachiopoda_TEs.tsv
- Data_S3/GO_presence_summaries_Oomycota_LTR.tsv
- Data_S3/GO_presence_summaries_Heterolobosea_LINE.tsv
- Data_S3/GO_presence_summaries_Chlorophyta_LINE.tsv
- Data_S3/GO_presence_summaries_Ciliophora_SINE.tsv
- Data_S3/GO_presence_summaries_Brachiopoda_LINE.tsv
- Data_S3/GO_presence_summaries_Porifera_LINE.tsv
- Data_S3/GO_presence_summaries_Basidiomycota_LTR.tsv
- Data_S3/GO_presence_summaries_Microsporidia_LTR.tsv
- Data_S3/GO_presence_summaries_Discosea_LINE.tsv
- Data_S3/GO_presence_summaries_Cnidaria_SINE.tsv
- Data_S3/GO_presence_summaries_Nematoda_LINE.tsv
- Data_S3/GO_presence_summaries_Ciliophora_LINE.tsv
- Data_S3/GO_presence_summaries_Filasterea_LTR.tsv
- Data_S3/GO_presence_summaries_Hemichordata_TEs.tsv
- Data_S3/GO_presence_summaries_Basidiomycota_TEs.tsv
- Data_S3/GO_presence_summaries_Mucoromycota_TEs.tsv
- Data_S3/GO_presence_summaries_Cryptophyceae_LTR.tsv
- Data_S3/GO_presence_summaries_Evosea_DNA.tsv
- Data_S3/GO_presence_summaries_Annelida_DNA.tsv
- Data_S3/GO_presence_summaries_Cryptophyceae_DNA.tsv
- Data_S3/GO_presence_summaries_Basidiomycota_DNA.tsv
