# Supplementary material for: Universal signatures of transposable element compartmentalization across eukaryotic genomes
Source: bioRxiv. 2024 Mar 27:2023.10.17.562820. Preprint. [Version 2] doi: 10.1101/2023.10.17.562820 (PMC10996525; doi:10.1101/2023.10.17.562820)
Supplement: Supplement 5 [file media-5.gz › Data_S3/GO_presence_summaries_Evosea_LINE.tsv]

purine-containing compound metabolic process	1	0	6
actin filament-based process	1	3	5
actin cytoskeleton organization	1	4	5
purine ribonucleotide biosynthetic process	0	2	6
purine nucleotide biosynthetic process	0	1	6
purine-containing compound biosynthetic process	0	1	6
regulation of protein metabolic process	1	4	6
purine nucleotide metabolic process	1	0	6
purine ribonucleotide metabolic process	1	0	6
negative regulation of protein polymerization	0	2	4
negative regulation of protein-containing complex assembly	0	2	4
negative regulation of actin filament polymerization	0	2	4
negative regulation of cytoskeleton organization	0	1	4
negative regulation of supramolecular fiber organization	0	1	4
carbohydrate biosynthetic process	0	4	6
regulation of phosphoprotein phosphatase activity	0	3	5
glucose metabolic process	0	4	6
regulation of protein dephosphorylation	0	3	5
regulation of phosphatase activity	0	3	5
regulation of dephosphorylation	0	3	5
regulation of phosphate metabolic process	0	3	6
regulation of phosphorus metabolic process	0	3	6
ribonucleotide metabolic process	1	0	6
ribose phosphate metabolic process	1	0	6
regulation of cellular protein metabolic process	1	3	6
nucleoside bisphosphate biosynthetic process	0	1	5
hexose biosynthetic process	0	2	4
monosaccharide biosynthetic process	0	2	4
TOR signaling	0	1	2
gluconeogenesis	0	2	4
ribonucleoside bisphosphate biosynthetic process	0	1	5
purine nucleoside bisphosphate metabolic process	0	1	5
nucleoside bisphosphate metabolic process	0	1	5
ribonucleoside bisphosphate metabolic process	0	1	5
purine nucleoside bisphosphate biosynthetic process	0	1	5
ribonucleotide biosynthetic process	0	2	6
regulation of protein modification process	0	2	6
ribose phosphate biosynthetic process	0	2	6
cytoskeleton organization	1	3	6
monocarboxylic acid metabolic process	0	2	6
S-adenosylmethionine metabolic process	0	1	1
fatty acid metabolic process	0	1	6
one-carbon metabolic process	0	3	5
S-adenosylmethionine biosynthetic process	0	1	1
negative regulation of cellular component organization	0	3	6
negative regulation of organelle organization	0	3	6
fatty acid biosynthetic process	0	1	6
chemotaxis to cAMP	0	3	4
inositol phosphate biosynthetic process	0	2	3
monocarboxylic acid biosynthetic process	0	1	6
small molecule biosynthetic process	0	2	6
positive regulation of cellular component organization	0	4	6
sulfur compound biosynthetic process	0	3	6
monosaccharide metabolic process	0	2	6
hexose metabolic process	0	1	6
pyruvate metabolic process	0	3	6
glucosamine-containing compound metabolic process	0	1	3
positive regulation of intracellular signal transduction	0	3	3
regulation of pinocytosis	1	2	3
transcription elongation from RNA polymerase II promoter	0	3	4
polysaccharide biosynthetic process	0	2	3
cellular polysaccharide biosynthetic process	0	2	3
positive regulation of endocytosis	0	3	3
amino acid transmembrane transport	0	0	1
positive regulation of pinocytosis	0	3	3
amino acid transport	0	2	3
regulation of macropinocytosis	1	2	3
glucan biosynthetic process	0	2	3
nucleobase catabolic process	0	0	2
regulation of protein kinase B signaling	0	3	3
positive regulation of macropinocytosis	0	3	3
carboxylic acid transmembrane transport	0	0	2
N-acetylglucosamine metabolic process	0	0	1
DNA-templated transcription, elongation	0	3	4
purine nucleobase metabolic process	0	0	4
purine nucleobase catabolic process	0	0	1
regulation of endocytosis	0	3	3
positive regulation of protein kinase B signaling	0	2	3
organic acid transmembrane transport	0	0	2
nucleobase-containing small molecule metabolic process	0	2	6
anatomical structure development	0	3	5
regulation of cellular component organization	0	4	6
chromatin organization	0	3	6
covalent chromatin modification	0	2	6
taxis	0	4	5
chemotaxis	0	4	5
histone modification	0	2	6
phosphatidylinositol phosphate biosynthetic process	0	1	6
organophosphate biosynthetic process	0	4	6
carbohydrate derivative metabolic process	0	3	6
generation of precursor metabolites and energy	0	2	6
RNA transport	1	1	6
alcohol biosynthetic process	0	4	6
mRNA transport	1	1	6
nucleobase-containing compound transport	1	1	6
polyol biosynthetic process	0	4	6
establishment of RNA localization	1	1	6
nucleic acid transport	1	1	6
locomotion	0	4	5
thioester biosynthetic process	0	1	4
nucleoside metabolic process	0	0	5
purine nucleoside monophosphate biosynthetic process	0	1	4
positive regulation of signal transduction	0	2	3
histone deacetylation	0	1	3
positive regulation of signaling	0	2	3
positive regulation of transport	0	1	3
nucleobase-containing small molecule catabolic process	0	0	2
organic acid transport	0	1	4
purine-containing compound salvage	0	1	3
purine ribonucleoside monophosphate metabolic process	0	1	4
glycosyl compound metabolic process	0	0	5
regulation of protein catabolic process	1	0	2
thioester metabolic process	0	1	4
cellular polysaccharide metabolic process	0	2	4
coenzyme A biosynthetic process	0	1	2
purine ribonucleoside monophosphate biosynthetic process	0	1	4
glucan metabolic process	0	2	4
IMP metabolic process	0	1	4
glycogen metabolic process	0	2	3
energy reserve metabolic process	0	2	3
nucleoside catabolic process	0	0	2
macromolecule deacylation	0	1	3
Ras protein signal transduction	0	3	3
energy derivation by oxidation of organic compounds	0	2	4
acyl-CoA metabolic process	0	1	4
termination of RNA polymerase II transcription	0	0	1
coenzyme A metabolic process	0	1	3
purine nucleoside monophosphate metabolic process	0	1	4
protein deacylation	0	1	3
DNA-templated transcription, termination	0	0	2
positive regulation of cell communication	0	2	3
IMP biosynthetic process	0	1	4
protein deacetylation	0	1	3
acyl-CoA biosynthetic process	0	1	4
glycosyl compound catabolic process	0	0	2
purine-containing compound catabolic process	0	0	2
cellular glucan metabolic process	0	2	4
nucleobase metabolic process	0	1	4
nucleotide metabolic process	0	3	6
organic hydroxy compound biosynthetic process	0	4	6
developmental process	0	3	6
nucleoside phosphate biosynthetic process	0	5	6
nucleotide biosynthetic process	0	5	6
nucleoside phosphate metabolic process	0	3	6
phosphate-containing compound metabolic process	2	2	6
phosphorus metabolic process	2	2	6
nucleotide phosphorylation	0	3	6
ATP generation from ADP	0	3	6
ADP metabolic process	0	3	6
purine nucleoside diphosphate metabolic process	0	3	6
glycolytic process	0	3	6
purine ribonucleoside diphosphate metabolic process	0	3	6
ribonucleoside diphosphate metabolic process	0	3	6
nucleoside diphosphate phosphorylation	0	3	6
RNA export from nucleus	0	1	4
regulation of catabolic process	0	3	5
mRNA cleavage	0	0	3
actin filament bundle assembly	0	3	3
amino sugar metabolic process	0	1	4
CAAX-box protein processing	0	2	2
positive regulation of response to stimulus	0	2	3
mRNA export from nucleus	0	1	4
maintenance of location	0	0	3
actin filament bundle organization	0	3	3
regulation of actin filament polymerization	1	2	6
regulation of cellular amide metabolic process	0	3	6
regulation of actin polymerization or depolymerization	1	2	6
carbohydrate derivative catabolic process	1	3	6
regulation of actin filament organization	1	2	6
posttranscriptional regulation of gene expression	0	3	6
regulation of actin filament length	1	2	6
regulation of translation	0	3	6
regulation of protein polymerization	1	2	6
regulation of protein-containing complex assembly	1	2	6
nucleoside diphosphate metabolic process	0	2	6
carboxylic acid biosynthetic process	0	1	6
regulation of actin cytoskeleton organization	1	2	6
regulation of cytoskeleton organization	1	2	6
ATP metabolic process	0	3	6
regulation of cellular component biogenesis	1	2	6
regulation of supramolecular fiber organization	1	2	6
regulation of anatomical structure size	1	3	6
organic acid biosynthetic process	0	1	6
regulation of cellular component size	1	3	6
regulation of actin filament-based process	1	2	6
protein phosphorylation	1	4	6
positive regulation of translation	0	1	1
7-methylguanosine RNA capping	0	0	1
nucleotide salvage	0	2	4
positive regulation of cellular amide metabolic process	0	2	2
retrograde vesicle-mediated transport, Golgi to endoplasmic reticulum	0	2	4
cellular carbohydrate biosynthetic process	0	3	4
mismatch repair	0	2	5
mRNA polyadenylation	0	2	2
positive regulation of gene expression	0	1	4
positive regulation of protein-containing complex disassembly	0	0	1
RNA capping	0	0	1
translational elongation	0	0	5
organophosphate metabolic process	0	4	6
phosphorylation	1	4	6
intracellular signal transduction	0	5	6
cellular nitrogen compound catabolic process	0	4	6
heterocycle catabolic process	0	4	6
organic cyclic compound catabolic process	0	4	6
aromatic compound catabolic process	0	4	6
phosphatidylinositol biosynthetic process	0	2	6
negative regulation of cellular process	0	3	6
inositol lipid-mediated signaling	0	3	6
protein ubiquitination	0	4	6
phosphatidylinositol-mediated signaling	0	3	5
regulation of vesicle-mediated transport	0	2	4
protein targeting to ER	1	3	6
protein localization to membrane	0	4	6
cotranslational protein targeting to membrane	0	2	6
establishment of protein localization to membrane	0	2	6
cell adhesion	0	4	6
SRP-dependent cotranslational protein targeting to membrane	0	2	6
biological adhesion	0	4	6
protein localization to endoplasmic reticulum	1	1	6
establishment of protein localization to endoplasmic reticulum	1	3	6
protein targeting to membrane	0	2	6
potassium ion transport	0	2	4
protein dephosphorylation	1	3	6
sulfur compound metabolic process	0	3	6
lipid biosynthetic process	0	3	6
regulation of hormone levels	0	1	1
localization within membrane	0	3	6
nucleoside monophosphate biosynthetic process	0	2	6
cell wall macromolecule metabolic process	1	2	6
positive regulation of actin filament polymerization	0	4	6
cellular metabolic compound salvage	0	2	6
mRNA 3'-end processing	0	3	6
nucleoside monophosphate metabolic process	0	2	6
regulation of localization	0	2	4
cell wall macromolecule catabolic process	1	2	6
hormone transport	0	1	1
positive regulation of cytoskeleton organization	0	4	6
ribonucleoside monophosphate biosynthetic process	0	2	6
auxin transport	0	1	1
regulation of protein-containing complex disassembly	0	3	5
glycosaminoglycan metabolic process	1	2	5
positive regulation of protein-containing complex assembly	0	4	6
aminoglycan metabolic process	1	3	6
metal ion transport	0	3	6
nuclear export	0	3	6
nucleic acid phosphodiester bond hydrolysis	0	3	6
positive regulation of organelle organization	0	3	6
peptidoglycan metabolic process	1	2	5
positive regulation of supramolecular fiber organization	0	4	6
auxin influx	0	1	1
ribonucleoside monophosphate metabolic process	0	2	6
positive regulation of cellular component biogenesis	0	4	6
regulation of transport	0	2	4
positive regulation of protein polymerization	0	4	6
peptidoglycan catabolic process	1	2	5
intracellular auxin transport	0	1	1
glycosaminoglycan catabolic process	1	2	5
aminoglycan catabolic process	1	3	6
cytolysis	1	2	4
RNA phosphodiester bond hydrolysis	0	3	6
positive regulation of biological process	0	4	6
positive regulation of cellular process	1	4	6
cellular protein modification process	1	4	6
protein modification process	1	5	6
positive regulation of protein metabolic process	1	1	6
regulation of translational elongation	0	2	6
response to bacterium	1	1	5
cation transport	0	2	6
defense response to bacterium	1	1	5
protein processing	0	3	6
positive regulation of cellular protein metabolic process	1	1	6
regulation of biological quality	0	3	6
dephosphorylation	1	3	6
phospholipid biosynthetic process	0	4	6
actin filament depolymerization	0	1	2
protein depolymerization	0	1	3
response to external biotic stimulus	1	1	5
immune response	1	1	5
protein-containing complex disassembly	0	3	5
response to biotic stimulus	1	1	5
cellular protein complex disassembly	0	3	3
RNA 3'-end processing	0	3	6
biological process involved in interspecies interaction between organisms	1	2	5
cellular component disassembly	0	3	5
RNA polyadenylation	0	5	6
response to other organism	1	1	5
defense response	1	1	5
defense response to other organism	1	1	5
ion transport	0	1	6
immune system process	1	1	5
small molecule metabolic process	0	3	6
signal transduction	0	5	6
metallo-sulfur cluster assembly	0	2	6
positive regulation of biosynthetic process	1	3	6
iron-sulfur cluster assembly	0	2	6
positive regulation of cellular biosynthetic process	1	3	6
positive regulation of macromolecule biosynthetic process	1	3	6
macromolecule modification	1	3	6
organelle organization	0	6	6
RNA methylation	0	3	6
organophosphate ester transport	0	1	6
microtubule-based process	0	4	6
response to external stimulus	0	3	5
phospholipid transport	0	1	5
actin polymerization or depolymerization	0	3	4
retrograde transport, endosome to Golgi	0	3	6
protein targeting	0	4	6
polysaccharide metabolic process	0	4	6
regulation of nitrogen compound metabolic process	0	4	6
regulation of primary metabolic process	0	4	6
regulation of organelle organization	0	4	6
inositol phosphate metabolic process	0	4	5
protein modification by small protein conjugation	0	4	6
actin filament organization	0	2	6
supramolecular fiber organization	0	2	6
glycerophospholipid biosynthetic process	0	4	6
polyol metabolic process	0	4	6
calcineurin-mediated signaling	0	1	2
carbohydrate catabolic process	0	4	6
calcium-mediated signaling	0	4	5
second-messenger-mediated signaling	0	2	5
glycerolipid biosynthetic process	0	4	6
carbohydrate derivative biosynthetic process	0	4	6
organonitrogen compound catabolic process	0	4	6
Golgi vesicle transport	0	1	6
nucleobase-containing compound biosynthetic process	0	3	6
small GTPase mediated signal transduction	0	5	6
cellular component organization	0	5	6
cellular component organization or biogenesis	0	5	6
regulation of cellular process	0	5	6
cellular protein metabolic process	1	4	6
transmembrane transport	0	3	6
cellular lipid metabolic process	0	4	6
vacuolar transport	1	4	6
endoplasmic reticulum to Golgi vesicle-mediated transport	0	1	6
phosphatidylinositol metabolic process	0	4	6
carboxylic acid metabolic process	0	3	6
alcohol metabolic process	1	4	6
regulation of cellular metabolic process	0	4	6
DNA metabolic process	0	4	6
nucleic acid metabolic process	0	3	6
cellular nitrogen compound metabolic process	0	1	6
response to stimulus	1	1	6
cellular response to stress	0	3	6
cellular response to stimulus	0	2	6
peptide biosynthetic process	1	2	6
peptide metabolic process	1	2	6
response to stress	1	1	6
cellular component assembly	0	4	6
regulation of small GTPase mediated signal transduction	0	0	6
protein-containing complex assembly	0	3	6
primary metabolic process	0	3	6
translation	1	2	6
cellular response to DNA damage stimulus	0	3	6
vesicle-mediated transport	0	3	6
amide biosynthetic process	1	2	6
cellular protein-containing complex assembly	0	3	6
cellular amide metabolic process	1	1	6
regulation of nucleobase-containing compound metabolic process	0	3	6
RNA splicing	0	4	6
biological_process	0	4	6
regulation of response to stimulus	0	2	6
DNA repair	0	3	6
cellular nitrogen compound biosynthetic process	1	1	6
macromolecule metabolic process	0	4	6
metabolic process	0	2	6
cellular macromolecule biosynthetic process	1	1	6
organonitrogen compound biosynthetic process	0	2	6
regulation of nucleic acid-templated transcription	0	3	6
regulation of RNA metabolic process	0	3	6
regulation of RNA biosynthetic process	0	3	6
regulation of transcription, DNA-templated	0	3	6
RNA splicing, via transesterification reactions with bulged adenosine as nucleophile	0	3	6
mRNA splicing, via spliceosome	0	3	6
RNA splicing, via transesterification reactions	0	3	6
organic substance metabolic process	0	2	6
nitrogen compound metabolic process	1	3	6
macromolecule biosynthetic process	1	2	6
protein-containing complex subunit organization	0	3	6
ncRNA metabolic process	0	3	6
proteolysis	0	2	6
ncRNA processing	0	1	6
cellular aromatic compound metabolic process	0	1	6
heterocycle metabolic process	0	2	6
nucleobase-containing compound metabolic process	0	2	6
organic cyclic compound metabolic process	0	2	6
RNA metabolic process	0	2	6
cell division	0	1	6
cellular amino acid metabolic process	0	3	6
negative regulation of macromolecule metabolic process	0	3	6
negative regulation of metabolic process	0	3	6
regulation of signaling	0	1	6
regulation of signal transduction	0	1	6
regulation of cell communication	0	1	6
regulation of GTPase activity	0	3	6
peptidyl-amino acid modification	0	3	6
protein transport	0	3	6
establishment of protein localization	0	3	6
protein localization	0	4	6
macromolecule localization	0	3	6
regulation of gene expression	0	4	6
rRNA metabolic process	0	1	6
rRNA processing	0	1	6
regulation of intracellular signal transduction	0	1	6
DNA recombination	1	4	6
cell cycle process	0	3	6
proteasomal protein catabolic process	0	1	6
DNA-templated transcription, initiation	0	3	6
chromosome organization	0	4	6
alpha-amino acid metabolic process	0	2	6
protein catabolic process	0	1	6
cellular process	0	4	6
negative regulation of gene expression	0	2	6
cellular metabolic process	0	2	6
establishment of localization	0	2	6
transport	0	2	6
cellular biosynthetic process	1	0	6
RNA modification	0	2	6
process utilizing autophagic mechanism	0	1	6
autophagy	0	1	6
response to chemical	1	3	6
cellular macromolecule metabolic process	1	3	6
macromolecule catabolic process	0	2	6
localization	0	3	6
tRNA metabolic process	0	3	6
lipid metabolic process	0	3	6
inositol phosphate dephosphorylation	0	2	4
mitotic cell cycle process	0	1	6
regulation of transcription by RNA polymerase II	0	4	6
positive regulation of hydrolase activity	0	1	5
positive regulation of GTPase activity	0	1	5
inositol phosphate catabolic process	0	2	4
phosphorylated carbohydrate dephosphorylation	0	2	4
cell cycle	0	3	6
protein-DNA complex subunit organization	0	5	6
polyol catabolic process	1	1	5
alcohol catabolic process	1	2	5
protein-DNA complex assembly	0	5	6
organic hydroxy compound catabolic process	1	2	5
DNA conformation change	0	3	6
RNA processing	0	1	6
mRNA metabolic process	0	2	6
positive regulation of catalytic activity	0	2	6
membrane lipid biosynthetic process	0	2	6
organophosphate catabolic process	0	3	6
positive regulation of molecular function	0	2	6
cellular localization	0	3	6
protein metabolic process	1	3	6
phagocytosis	0	3	5
protein deubiquitination	0	0	6
tRNA processing	0	3	6
protein modification by small protein removal	0	2	6
methylation	0	2	6
organic substance transport	0	2	6
DNA replication	0	2	6
regulation of cellular biosynthetic process	1	2	6
regulation of biosynthetic process	1	2	6
regulation of macromolecule biosynthetic process	1	2	6
regulation of cellular macromolecule biosynthetic process	1	2	6
catabolic process	0	2	6
mRNA processing	0	4	6
biological regulation	0	3	6
organic substance biosynthetic process	1	2	6
biosynthetic process	1	1	6
intracellular protein transport	1	2	6
carbohydrate metabolic process	0	2	6
organonitrogen compound metabolic process	1	3	6
intracellular transport	0	3	6
establishment of localization in cell	0	3	6
nitrogen compound transport	0	3	6
organic substance catabolic process	0	2	6
positive phototaxis	0	0	3
regulation of DNA-templated transcription, elongation	0	2	3
methylguanosine-cap decapping	0	2	4
cellular protein localization	1	1	6
protein import into mitochondrial matrix	0	1	2
heterochromatin assembly	0	2	2
riboflavin metabolic process	0	1	1
2-oxoglutarate metabolic process	0	0	1
Arp2/3 complex-mediated actin nucleation	0	1	5
regulation of protein depolymerization	0	2	3
positive regulation of RNA biosynthetic process	1	2	6
regulation of programmed cell death	0	0	2
sulfur amino acid biosynthetic process	0	1	4
glutamate catabolic process	0	0	1
cellular response to UV	0	1	1
hyperosmotic response	0	2	3
regulation of response to DNA damage stimulus	0	0	1
response to nutrient levels	0	2	3
regulation of response to nutrient levels	0	1	3
response to curcumin	0	1	3
positive regulation of protein binding	0	1	3
maturation of LSU-rRNA	0	1	5
cellular cation homeostasis	0	2	5
organic acid catabolic process	0	3	5
cellular response to external stimulus	0	1	3
oxoacid metabolic process	0	2	6
phospholipid metabolic process	0	3	6
negative regulation of protein depolymerization	0	2	2
intracellular pH elevation	0	0	1
nuclear-transcribed mRNA catabolic process	0	1	5
UMP salvage	0	1	1
neutral lipid metabolic process	0	1	2
pyrimidine nucleotide metabolic process	0	3	6
microtubule-based transport	0	1	2
regulation of negative chemotaxis	0	1	3
nicotinamide nucleotide biosynthetic process	0	2	4
pseudouridine synthesis	0	2	6
phosphatidylinositol dephosphorylation	0	3	6
protein polymerization	0	1	3
isoprenoid metabolic process	0	2	4
meiotic cell cycle	0	1	2
cellular biogenic amine metabolic process	0	2	4
regulation of cellular catabolic process	0	2	4
homologous recombination	0	1	2
dicarboxylic acid metabolic process	0	1	4
calcium ion transport	0	1	2
response to pheromone	0	0	1
membrane lipid metabolic process	0	2	6
anion transport	0	0	4
negative regulation of actin filament depolymerization	0	2	2
response to starvation	0	2	3
modification-dependent protein catabolic process	0	0	6
response to abiotic stimulus	0	1	6
negative regulation of protein-containing complex disassembly	0	2	2
calcium ion transmembrane transport	0	0	2
double-strand break repair via homologous recombination	1	2	5
cellular response to abiotic stimulus	0	1	2
DNA integrity checkpoint signaling	1	1	5
electron transport chain	0	0	4
organic acid metabolic process	0	2	6
transsulfuration	0	0	1
alpha-amino acid biosynthetic process	0	1	6
L-methionine salvage	0	0	1
endoplasmic reticulum unfolded protein response	0	1	4
nucleotide-excision repair	0	2	6
malate metabolic process	0	2	2
lateral pseudopodium retraction	0	1	2
homocysteine metabolic process	0	0	2
response to oxygen-containing compound	0	3	3
cellular monovalent inorganic cation homeostasis	0	2	3
protein polyubiquitination	0	2	2
cytoskeleton-dependent intracellular transport	0	1	3
protein acylation	0	2	6
purine nucleotide catabolic process	0	0	1
RNA 5'-end processing	0	0	4
maturation of SSU-rRNA	0	0	2
response to mercury ion	0	1	3
regulation of intracellular transport	0	1	3
regulation of locomotion	0	2	3
ribosome assembly	0	1	3
nucleocytoplasmic transport	0	2	6
vesicle localization	0	1	2
cellular biogenic amine biosynthetic process	0	0	1
spliceosomal snRNP assembly	0	1	6
maintenance of protein location	0	0	3
mRNA cis splicing, via spliceosome	0	2	4
ion transmembrane transport	0	0	4
cellular amino acid catabolic process	0	3	5
pyrimidine ribonucleotide metabolic process	0	1	5
regulation of adenylate cyclase-activating G protein-coupled receptor signaling pathway	0	3	3
negative regulation of catalytic activity	0	2	3
movement of cell or subcellular component	0	4	6
protein localization to vacuole	0	3	6
small molecule catabolic process	0	4	6
UDP-N-acetylglucosamine metabolic process	0	0	2
regulation of DNA replication	0	2	3
endocytosis	0	1	6
cytokinesis	0	1	3
glutamine family amino acid biosynthetic process	0	2	4
vitamin B6 metabolic process	0	0	1
pyrimidine-containing compound salvage	0	1	1
chromatin assembly or disassembly	0	2	3
response to UV	0	1	3
protein methylation	0	2	6
regulation of membrane lipid distribution	0	0	1
protein transmembrane transport	0	2	3
membrane invagination	0	3	3
macromolecule methylation	0	1	6
cellular carbohydrate catabolic process	1	2	4
cation homeostasis	0	2	6
arginine metabolic process	0	0	3
regulation of cell death	0	0	2
response to lithium ion	0	1	1
ncRNA 3'-end processing	0	1	3
rRNA base methylation	0	1	2
DNA packaging	0	2	4
spindle organization	0	2	3
response to ketone	0	1	3
protein import into nucleus	0	1	6
protein kinase C-activating G protein-coupled receptor signaling pathway	0	0	1
cellular ion homeostasis	0	2	5
pyrimidine ribonucleotide salvage	0	1	1
protein transport to vacuole involved in ubiquitin-dependent protein catabolic process via the multivesicular body sorting pathway	0	1	2
positive regulation of DNA-templated transcription, elongation	0	1	2
tRNA aminoacylation for protein translation	0	2	6
peptidyl-diphthamide biosynthetic process from peptidyl-histidine	0	2	2
sulfur amino acid metabolic process	0	1	6
positive regulation of transcription, DNA-templated	1	2	6
peptidyl-methionine modification	0	0	1
asparagine metabolic process	0	0	1
establishment of protein localization to mitochondrion	0	1	3
negative regulation of cell cycle phase transition	1	1	5
cation transmembrane transport	0	0	3
'de novo' pyrimidine nucleobase biosynthetic process	0	0	2
galactose metabolic process	0	0	1
membrane lipid catabolic process	0	1	2
rRNA-containing ribonucleoprotein complex export from nucleus	0	1	2
NADPH regeneration	0	0	4
positive regulation of nucleobase-containing compound metabolic process	1	2	6
cytoskeleton-dependent cytokinesis	0	1	3
lipid transport	0	2	6
poly(A)+ mRNA export from nucleus	0	0	1
protein folding	0	3	6
organelle transport along microtubule	0	1	2
negative regulation of nitrogen compound metabolic process	0	3	6
serine family amino acid metabolic process	0	0	6
homeostatic process	0	2	6
transition metal ion homeostasis	0	0	4
exonucleolytic trimming to generate mature 3'-end of 5.8S rRNA from tricistronic rRNA transcript (SSU-rRNA, 5.8S rRNA, LSU-rRNA)	0	1	1
pyridine nucleotide metabolic process	0	2	5
protein import	0	1	6
regulation of reproductive process	0	0	3
threonine metabolic process	0	0	1
ubiquitin-dependent protein catabolic process	0	0	6
response to radiation	0	1	4
microtubule-based movement	0	3	5
'de novo' UMP biosynthetic process	0	0	1
microtubule cytoskeleton organization	0	2	4
regulation of macromolecule metabolic process	0	4	6
pyrimidine nucleobase biosynthetic process	0	0	3
protein monoubiquitination	0	1	1
glycerolipid metabolic process	0	3	6
mitotic cytokinetic process	0	0	1
pH elevation	0	0	1
RNA polymerase II preinitiation complex assembly	0	1	2
regulation of cellular pH	0	2	3
peptidyl-arginine modification	0	1	4
L-methionine salvage from methylthioadenosine	0	0	1
NADP metabolic process	0	1	4
regulation of hydrolase activity	0	3	6
riboflavin biosynthetic process	0	1	1
chromatin assembly	0	2	2
inorganic ion transmembrane transport	0	1	4
regulation of signaling receptor activity	0	1	3
ion homeostasis	0	2	6
vitamin biosynthetic process	0	2	5
branched-chain amino acid biosynthetic process	0	0	1
clathrin-dependent endocytosis	0	0	2
pyrimidine ribonucleoside monophosphate metabolic process	0	1	2
regulation of proteolysis	1	0	2
protein alkylation	0	2	6
cell cycle checkpoint signaling	1	1	5
regulation of receptor binding	0	1	3
regulation of DNA repair	0	0	1
negative regulation of nucleic acid-templated transcription	0	2	5
ribosome biogenesis	0	3	6
regulation of DNA metabolic process	0	3	4
mRNA catabolic process	0	2	6
amine biosynthetic process	0	0	1
protein localization to organelle	1	1	6
sulfate assimilation	0	0	1
amino acid activation	0	2	6
ribosomal subunit export from nucleus	0	1	2
intracellular lipid transport	0	1	1
GDP-mannose metabolic process	0	0	2
phosphatidylethanolamine metabolic process	0	2	4
actin cortical patch localization	0	1	2
N-terminal protein amino acid modification	0	2	6
tRNA modification	0	1	6
protein export from nucleus	0	1	2
cellular developmental process	0	1	4
regulation of catalytic activity	0	2	6
regulation of protein binding	0	3	3
amine metabolic process	0	2	4
mitotic chromosome condensation	0	2	3
rRNA methylation	0	1	3
proton transmembrane transport	0	1	3
protein prenylation	0	0	4
organelle localization	0	2	4
positive regulation of proteasomal protein catabolic process	0	0	1
protein N-linked glycosylation	0	0	4
sphingoid metabolic process	0	0	2
positive regulation of intracellular transport	0	0	2
nucleic acid-templated transcription	0	5	6
response to heat	0	1	3
tRNA splicing, via endonucleolytic cleavage and ligation	0	1	1
plasma membrane organization	0	0	2
chemical homeostasis	0	2	6
regulation of ARF protein signal transduction	0	1	4
vacuole organization	0	2	4
negative regulation of signal transduction	0	1	3
endosome transport via multivesicular body sorting pathway	0	2	2
late endosome to vacuole transport	0	1	2
nucleobase biosynthetic process	0	1	4
secondary metabolite biosynthetic process	0	0	3
cellular response to radiation	0	2	2
regulation of DNA-templated transcription in response to stress	0	0	1
divalent inorganic cation homeostasis	0	2	4
protein maturation by iron-sulfur cluster transfer	0	0	2
positive regulation of proteolysis	0	1	2
reciprocal meiotic recombination	0	1	2
phagocytosis, engulfment	0	3	3
histone acetylation	0	1	4
vitamin B6 biosynthetic process	0	0	1
transcription by RNA polymerase II	0	3	4
transcription initiation from RNA polymerase III promoter	0	0	1
multivesicular body sorting pathway	0	2	6
negative regulation of macromolecule biosynthetic process	0	2	6
ribosomal large subunit export from nucleus	0	1	2
negative regulation of cellular biosynthetic process	0	2	6
regulation of posttranscriptional gene silencing	0	0	1
regulation of intracellular pH	0	2	3
N-terminal protein amino acid acetylation	0	1	2
negative regulation of TOR signaling	0	1	1
protein glycosylation	0	2	6
glycolipid metabolic process	0	4	6
organic hydroxy compound metabolic process	0	4	6
secretion	0	2	6
response to nutrient	0	2	3
dolichol-linked oligosaccharide biosynthetic process	0	2	2
negative regulation of hydrolase activity	0	2	3
ribonucleoprotein complex biogenesis	0	2	6
response to nitrogen compound	1	2	4
protein maturation	0	2	6
cellular ketone metabolic process	0	2	4
alpha-amino acid catabolic process	0	3	5
RNA splicing, via endonucleolytic cleavage and ligation	0	1	1
organic anion transport	0	0	4
glutamine family amino acid catabolic process	0	0	2
pyridoxal phosphate metabolic process	0	0	1
late endosome to vacuole transport via multivesicular body sorting pathway	0	1	2
regulation of developmental process	0	1	3
SCF complex assembly	0	0	1
secretion by cell	0	2	6
cellular chemical homeostasis	0	2	5
GPI anchor metabolic process	0	4	6
DNA replication initiation	0	3	6
response to organic cyclic compound	1	2	3
carbohydrate homeostasis	0	1	2
regulation of G protein-coupled receptor signaling pathway	0	2	3
phototaxis	0	2	3
cell projection assembly	0	2	3
phosphatidylinositol 3-kinase signaling	0	1	2
RNA catabolic process	0	2	6
pyridoxal phosphate biosynthetic process	0	0	1
phosphatidylcholine biosynthetic process	0	1	1
double-strand break repair via nonhomologous end joining	0	2	3
pyrimidine-containing compound metabolic process	0	2	6
positive regulation of cellular catabolic process	0	2	2
DNA damage checkpoint signaling	0	2	5
sphingolipid catabolic process	0	1	2
macropinocytosis	0	3	3
negative regulation of cell cycle process	1	1	5
plasma membrane bounded cell projection organization	0	3	3
signal transduction in response to DNA damage	0	2	5
negative regulation of intracellular signal transduction	0	2	3
DNA-dependent DNA replication	0	1	3
deadenylation-dependent decapping of nuclear-transcribed mRNA	0	0	2
reproduction	0	3	4
establishment of protein localization to vacuole	0	3	6
positive regulation of signaling receptor activity	0	1	3
cytokinetic process	0	1	3
regulation of gene silencing	0	0	1
vesicle cytoskeletal trafficking	0	1	2
pyrimidine nucleobase metabolic process	0	0	3
pinocytosis	0	2	3
negative regulation of cell cycle	0	2	5
maturation of 5.8S rRNA	0	0	2
vesicle-mediated transport to the plasma membrane	0	1	4
cell-cell adhesion	1	1	3
response to inorganic substance	0	2	3
sphingolipid biosynthetic process	0	0	5
chromosome segregation	0	0	3
rRNA 3'-end processing	0	1	1
inorganic ion homeostasis	0	2	6
recombinational repair	1	2	5
pyrimidine nucleoside triphosphate metabolic process	0	2	3
regulation of aggregation involved in sorocarp development	0	0	3
nucleoside phosphate catabolic process	0	0	2
asexual reproduction	0	2	4
secondary metabolic process	0	1	4
chromatin organization involved in negative regulation of transcription	0	2	2
actin filament-based movement	0	1	2
pseudopodium organization	0	3	3
dodecyl sulfate metabolic process	0	0	1
tRNA-guanine transglycosylation	0	1	1
post-translational protein modification	0	1	1
negative regulation of transcription by RNA polymerase II	0	2	2
meiotic cell cycle process	0	1	3
pyridine-containing compound metabolic process	0	2	6
phospholipid dephosphorylation	0	3	6
UDP-N-acetylglucosamine biosynthetic process	0	0	1
gene silencing	0	1	4
cellular amine metabolic process	0	2	4
intracellular protein transmembrane transport	0	2	3
regulation of binding	0	3	3
G protein-coupled receptor signaling pathway	0	2	5
response to salt stress	0	1	4
deoxyribose phosphate metabolic process	0	1	2
attachment of spindle microtubules to kinetochore	0	0	1
endosome organization	0	0	3
regulation of synaptonemal complex assembly	0	0	1
nicotinamide nucleotide metabolic process	0	2	5
microtubule nucleation	0	2	4
positive regulation of nucleic acid-templated transcription	1	2	6
protein acetylation	0	2	6
pyrimidine ribonucleoside monophosphate biosynthetic process	0	1	2
gene expression	0	1	3
tRNA aminoacylation	0	2	6
cellular response to starvation	0	1	3
liposaccharide metabolic process	0	4	6
cellular carbohydrate metabolic process	0	4	6
glycosylation	0	2	6
plasma membrane bounded cell projection assembly	0	2	3
proline metabolic process	0	1	3
negative regulation of transcription, DNA-templated	0	2	5
regulation of cellular protein catabolic process	0	1	2
ribonucleoprotein complex subunit organization	0	4	6
tRNA 5'-end processing	0	0	4
cellular homeostasis	0	2	5
regulation of phospholipase activity	0	1	1
protein transmembrane import into intracellular organelle	0	2	3
protein modification by small protein conjugation or removal	0	3	6
chemotaxis to folate	0	3	3
cellular response to light stimulus	0	1	1
mitotic cytokinesis	0	1	3
glutamine metabolic process	0	1	4
protein-containing complex localization	0	1	3
tRNA 5'-leader removal	0	0	4
establishment of organelle localization	0	2	3
ubiquitin-dependent ERAD pathway	0	0	3
nucleosome assembly	0	5	6
cellular amino acid biosynthetic process	0	0	6
organelle assembly	0	2	5
reciprocal homologous recombination	0	1	2
positive regulation of transcription elongation from RNA polymerase II promoter	0	0	1
DNA modification	0	0	2
N-terminal peptidyl-methionine acetylation	0	0	1
nuclear transport	0	2	6
establishment of vesicle localization	0	1	2
positive regulation of metabolic process	1	2	6
positive energy taxis	0	0	3
positive regulation of chemorepellent activity	0	1	3
barbed-end actin filament capping	0	2	2
chromosome condensation	0	2	4
proteolysis involved in cellular protein catabolic process	0	1	6
ribosomal small subunit assembly	0	1	2
acylglycerol metabolic process	0	1	2
vesicle tethering	0	0	1
exocytosis	0	3	6
regulation of cell cycle process	0	1	6
regulation of cell cycle G2/M phase transition	0	1	3
sterol metabolic process	0	2	4
regulation of aggregate size involved in sorocarp development	0	1	3
prenylation	0	0	4
cell-substrate adhesion	0	3	3
mitotic cell cycle phase transition	0	0	2
isoprenoid biosynthetic process	0	1	4
negative regulation of cellular amide metabolic process	0	1	3
cellular response to nutrient levels	0	1	3
organic hydroxy compound transport	0	1	3
peptidyl-lysine acetylation	0	1	4
DNA synthesis involved in DNA repair	0	1	3
branched-chain amino acid metabolic process	0	1	3
heterochromatin organization	0	2	2
heterocycle biosynthetic process	0	3	6
box C/D snoRNP assembly	0	0	2
flavin-containing compound biosynthetic process	0	1	1
negative regulation of protein metabolic process	0	3	3
organic cyclic compound biosynthetic process	0	3	6
actin filament polymerization	0	2	3
protein lipidation	0	3	6
carboxylic acid catabolic process	0	3	5
mitochondrial transport	0	1	4
RNA biosynthetic process	0	3	6
receptor-mediated endocytosis	0	0	2
nucleoside triphosphate biosynthetic process	0	1	4
response to vitamin	0	3	3
nucleotide-sugar biosynthetic process	0	2	4
proton-transporting two-sector ATPase complex assembly	0	1	3
inorganic cation transmembrane transport	0	0	3
cAMP metabolic process	0	1	1
regulation of TOR signaling	1	1	3
negative regulation of cellular metabolic process	0	3	6
tRNA wobble base modification	0	3	5
water-soluble vitamin biosynthetic process	0	3	5
cellular component biogenesis	0	2	6
glutamate metabolic process	0	1	4
regulation of chemotaxis	0	2	3
macromolecule glycosylation	0	2	6
small nucleolar ribonucleoprotein complex assembly	0	0	2
regulation of transcription from RNA polymerase II promoter in response to stress	0	0	1
cysteine biosynthetic process	0	0	1
enzyme-directed rRNA pseudouridine synthesis	0	0	1
regulation of autophagy	0	1	4
cell surface receptor signaling pathway	0	1	3
sister chromatid cohesion	0	1	3
endosomal transport	0	1	6
regulation of biological process	0	4	6
response to endoplasmic reticulum stress	0	1	5
regulation of molecular function	0	2	6
phosphorylation of RNA polymerase II C-terminal domain	0	0	1
establishment or maintenance of cell polarity	0	1	3
cellular modified amino acid metabolic process	0	2	4
positive regulation of receptor binding	0	1	3
methionine biosynthetic process	0	1	4
deoxyribonucleoside triphosphate metabolic process	0	0	1
UMP metabolic process	0	1	2
positive regulation of protein catabolic process	0	1	2
transcription preinitiation complex assembly	0	2	2
UMP biosynthetic process	0	1	2
cytosolic transport	0	1	6
DNA biosynthetic process	0	2	4
serine family amino acid biosynthetic process	0	1	5
alditol metabolic process	0	2	3
NAD biosynthetic process	0	1	4
protein localization to mitochondrion	0	1	3
response to metal ion	0	2	3
cleavage involved in rRNA processing	0	1	2
positive regulation of cell cycle	0	0	4
DNA duplex unwinding	0	2	2
response to cisplatin	0	1	1
transcription initiation from RNA polymerase II promoter	0	2	6
tricarboxylic acid cycle	0	1	4
carbohydrate transport	0	1	4
deoxyribonucleotide metabolic process	0	2	4
phagosome reneutralization	0	0	1
nucleoside triphosphate metabolic process	0	1	4
regulation of cell cycle phase transition	0	1	6
protein localization to nucleus	0	1	6
regulation of cytoplasmic translational elongation	0	2	2
cellular transition metal ion homeostasis	0	0	4
alditol catabolic process	0	1	1
lipid modification	0	2	6
regulation of actin filament depolymerization	0	2	3
maturation of LSU-rRNA from tricistronic rRNA transcript (SSU-rRNA, 5.8S rRNA, LSU-rRNA)	0	0	2
positive regulation of cell cycle phase transition	0	0	2
homoserine metabolic process	0	0	1
pyrimidine nucleotide biosynthetic process	0	3	6
ribosomal large subunit assembly	0	2	2
calcium ion homeostasis	0	1	3
base-excision repair	0	0	4
triglyceride metabolic process	0	1	1
L-methionine biosynthetic process	0	0	1
proteasome assembly	0	2	4
cell motility	0	2	3
positive regulation of transcription by RNA polymerase II	1	2	5
regulation of cellular localization	0	1	4
positive regulation of cellular metabolic process	1	2	6
positive regulation of binding	0	1	3
ribonucleoprotein complex assembly	0	3	6
multi-organism reproductive process	0	2	3
xenobiotic metabolic process	0	1	3
post-Golgi vesicle-mediated transport	0	2	4
rRNA modification	0	3	5
methionine metabolic process	0	1	4
phosphatidylcholine metabolic process	0	1	1
positive regulation of proteolysis involved in cellular protein catabolic process	0	1	2
anatomical structure formation involved in morphogenesis	0	1	4
dicarboxylic acid catabolic process	0	0	2
ribonucleoprotein complex export from nucleus	0	1	2
nucleotide catabolic process	0	0	2
vesicle organization	0	1	3
multi-organism process	0	2	3
pentose-phosphate shunt	0	0	3
NAD metabolic process	0	2	3
response to cation stress	0	1	4
cellular polysaccharide catabolic process	0	2	3
transcription by RNA polymerase III	0	1	2
modification-dependent macromolecule catabolic process	0	0	6
telomere organization	0	4	4
cellular response to environmental stimulus	0	1	2
aldehyde biosynthetic process	0	0	1
intracellular sterol transport	0	1	1
GPI anchor biosynthetic process	0	4	6
negative regulation of signaling	0	1	3
negative regulation of response to stimulus	0	2	3
tRNA thio-modification	0	1	1
negative regulation of cellular protein metabolic process	0	3	3
RNA decapping	0	2	4
maintenance of location in cell	0	0	3
cell cycle phase transition	0	0	2
ncRNA 5'-end processing	0	0	4
cell differentiation	0	1	4
positive regulation of nitrogen compound metabolic process	1	2	6
regulation of gene silencing by miRNA	0	0	1
exocytic process	0	0	2
regulation of response to external stimulus	0	2	3
positive regulation of cellular protein catabolic process	0	1	2
glycerol catabolic process	0	1	1
negative regulation of molecular function	0	1	3
positive regulation of RNA metabolic process	1	2	6
acetyl-CoA biosynthetic process	0	1	3
signal peptide processing	0	2	3
sterol transport	0	1	3
membrane organization	0	1	4
Golgi to plasma membrane transport	0	1	2
maintenance of protein location in cell	0	0	3
flavin-containing compound metabolic process	0	1	1
glucan catabolic process	0	1	3
glucose 6-phosphate metabolic process	0	1	4
cellular lipid catabolic process	0	3	4
regulation of chemorepellent activity	0	1	3
regulation of proteasomal protein catabolic process	0	1	2
amino acid salvage	0	0	1
peptidyl-arginine methylation	0	1	3
regulation of pH	0	2	3
DNA geometric change	0	2	2
chromatin remodeling	0	1	4
response to oxidative stress	0	3	4
double-strand break repair	1	3	6
response to ether	0	1	3
deoxyribonucleotide biosynthetic process	0	2	3
cellular metal ion homeostasis	1	0	4
attachment of GPI anchor to protein	0	1	1
oligosaccharide-lipid intermediate biosynthetic process	0	2	2
negative regulation of cellular macromolecule biosynthetic process	0	2	6
ceramide biosynthetic process	0	1	4
protein neddylation	0	0	1
cellular divalent inorganic cation homeostasis	0	1	4
response to extracellular stimulus	0	2	3
tRNA wobble uridine modification	0	3	5
pyrimidine ribonucleotide biosynthetic process	0	1	5
regulation of transcription elongation from RNA polymerase II promoter	0	2	2
regulation of response to stress	0	0	5
response to light stimulus	0	1	4
pyridine-containing compound biosynthetic process	0	2	5
cellular response to extracellular stimulus	0	1	3
water-soluble vitamin metabolic process	0	2	5
negative regulation of RNA biosynthetic process	0	2	5
aromatic compound biosynthetic process	0	2	6
ribosomal large subunit biogenesis	0	1	2
regulation of Ras protein signal transduction	0	0	5
pseudopodium retraction	0	3	3
cell death	0	1	3
energy taxis	0	2	3
aspartate family amino acid biosynthetic process	0	0	4
amino sugar biosynthetic process	0	0	1
regulation of transferase activity	0	0	4
pyrimidine-containing compound biosynthetic process	0	3	6
cellular macromolecule localization	1	1	6
vesicle transport along microtubule	0	1	2
sphingolipid metabolic process	1	1	6
cellular macromolecule catabolic process	0	0	6
phosphatidylethanolamine biosynthetic process	0	2	4
response to temperature stimulus	0	0	3
mitochondrial transmembrane transport	0	1	4
carboxylic acid transport	0	0	3
negative regulation of chromosome organization	0	0	2
negative regulation of nucleobase-containing compound metabolic process	0	1	5
regulation of cell cycle	0	2	6
negative regulation of biosynthetic process	0	2	6
tRNA methylation	0	2	3
transcription, DNA-templated	0	5	6
actin filament capping	0	2	2
2'-deoxyribonucleotide metabolic process	0	1	2
response to osmotic stress	0	2	4
negative regulation of translation	0	1	3
pyrimidine nucleoside monophosphate metabolic process	0	3	4
positive regulation of cell cycle G2/M phase transition	0	0	1
response to organonitrogen compound	1	2	4
regulation of metabolic process	0	4	6
export from cell	0	2	6
establishment of protein localization to organelle	0	2	6
RNA phosphodiester bond hydrolysis, exonucleolytic	0	1	1
chaperone-mediated protein folding	0	1	2
pyrimidine nucleotide salvage	0	1	1
glycolipid biosynthetic process	0	4	6
regulation of chromosome organization	0	1	5
cysteine metabolic process	0	0	3
filopodium assembly	0	2	3
ceramide metabolic process	0	3	6
chromatin organization involved in regulation of transcription	0	2	2
cyclic nucleotide metabolic process	0	1	3
negative regulation of RNA metabolic process	0	2	5
transport along microtubule	0	1	2
vitamin metabolic process	0	1	5
asparagine biosynthetic process	0	0	1
positive regulation of macromolecule metabolic process	0	3	6
import into nucleus	0	1	6
nucleosome organization	0	5	6
regulation of apoptotic process	0	0	2
cell communication	0	2	3
plasma membrane invagination	0	3	3
regulation of cellular component movement	0	1	3
negative regulation of cell communication	0	1	3
postreplication repair	0	2	3
internal peptidyl-lysine acetylation	0	1	4
regulation of microtubule-based process	0	1	1
protein sumoylation	0	1	2
positive regulation of catabolic process	0	2	2
cell migration	0	2	3
acetyl-CoA metabolic process	0	2	4
protein peptidyl-prolyl isomerization	0	2	6
ERAD pathway	0	1	3
nucleobase-containing compound catabolic process	0	2	6
cellular modified amino acid biosynthetic process	0	3	4
ubiquitin-dependent protein catabolic process via the N-end rule pathway	0	1	3
nucleotide-sugar metabolic process	0	3	6
negative regulation of aggregate size involved in sorocarp development	0	1	1
gene silencing by RNA	0	1	4
regulation of response to extracellular stimulus	0	1	3
ribosome localization	0	1	2
maturation of SSU-rRNA from tricistronic rRNA transcript (SSU-rRNA, 5.8S rRNA, LSU-rRNA)	0	1	2
aspartate family amino acid metabolic process	0	2	6
glycerophospholipid metabolic process	0	3	6
glycerol metabolic process	0	2	2
polysaccharide catabolic process	0	1	5
pyrimidine nucleoside monophosphate biosynthetic process	0	3	4
regulation of post-lysosomal vacuole size	0	0	1
negative regulation of biological process	0	3	6
regulation of myosin II filament organization	0	1	3
positive regulation of protein modification process	0	1	2
nuclear-transcribed mRNA catabolic process, nonsense-mediated decay	0	1	3
peptidyl-diphthamide metabolic process	0	2	2
positive regulation of cell cycle process	0	0	4
exonucleolytic trimming involved in rRNA processing	0	1	1
reproductive process	0	2	6
cellular catabolic process	0	1	6
peptidyl-proline modification	0	2	6
DNA-dependent DNA replication maintenance of fidelity	0	0	1
pyridine nucleotide biosynthetic process	0	2	4
glucose homeostasis	0	1	2
pyrimidine nucleoside triphosphate biosynthetic process	0	2	3
regulation of proteolysis involved in cellular protein catabolic process	0	1	2
L-serine metabolic process	0	2	5
cellular aldehyde metabolic process	0	1	5
sporulation	0	1	4
protein targeting to vacuole	0	1	2
anatomical structure morphogenesis	0	3	3
actin nucleation	0	1	5
response to folic acid	0	3	3
sexual reproduction	0	2	3
Golgi to endosome transport	0	1	1
GDP-mannose biosynthetic process	0	0	1
response to organic substance	1	1	5
regulation of lipase activity	0	1	1
peptidyl-lysine modification	0	0	5
regulation of gene silencing by RNA	0	0	1
macroautophagy	0	0	2
internal protein amino acid acetylation	0	1	4
translesion synthesis	0	1	3
metal ion homeostasis	0	1	4
lipid catabolic process	0	4	6
Notch signaling pathway	0	0	1
peptidyl-histidine modification	0	2	3
inositol metabolic process	0	1	1
steroid metabolic process	0	1	4
monovalent inorganic cation homeostasis	0	2	3
nonribosomal peptide biosynthetic process	0	1	1
glutamine family amino acid metabolic process	0	1	5
RNA (guanine-N7)-methylation	0	0	1
cell projection organization	0	3	3
proteasome-mediated ubiquitin-dependent protein catabolic process	0	0	6
regulation of cellular response to stress	0	1	5
sporulation resulting in formation of a cellular spore	0	1	3
positive regulation of transferase activity	0	2	2
rRNA pseudouridine synthesis	0	1	1
SNARE complex	0	2	3
membrane	2	0	6
TOR complex	0	2	3
proton-transporting two-sector ATPase complex, proton-transporting domain	0	5	6
small-subunit processome	0	3	6
proton-transporting V-type ATPase, V0 domain	0	4	5
THO complex	0	0	1
Cdc73/Paf1 complex	0	1	1
clathrin adaptor complex	0	3	6
preribosome	0	3	6
sno(s)RNA-containing ribonucleoprotein complex	0	3	5
signal recognition particle, endoplasmic reticulum targeting	0	2	5
AP-1 adaptor complex	0	1	3
cell cortex	0	1	4
transcription elongation factor complex	0	3	4
actin-based cell projection	0	0	3
lipid droplet	0	1	3
filopodium	0	0	3
AP-type membrane coat adaptor complex	0	5	6
plasma membrane	0	2	6
cell projection	0	1	3
plasma membrane bounded cell projection	0	2	3
signal recognition particle	0	2	5
AP-2 adaptor complex	0	1	3
prefoldin complex	0	1	5
cellular anatomical entity	0	2	6
plasma membrane protein complex	0	2	5
COPI vesicle coat	0	3	5
microtubule	0	5	6
CCR4-NOT complex	0	2	3
supramolecular fiber	1	3	6
polymeric cytoskeletal fiber	0	4	6
supramolecular polymer	1	3	6
supramolecular complex	1	3	6
extracellular space	0	1	3
membrane protein complex	0	5	6
cellular_component	0	3	6
vesicle coat	0	1	6
cytoskeleton	1	2	6
proteasome complex	1	3	6
organelle	0	3	6
intracellular organelle	0	3	6
protein-containing complex	1	3	6
membrane-bounded organelle	0	2	6
intracellular membrane-bounded organelle	0	2	6
nucleus	0	3	6
ribonucleoprotein complex	1	2	6
ribosomal subunit	0	3	6
bounding membrane of organelle	0	1	6
nuclear protein-containing complex	0	2	6
organelle membrane	1	0	6
transferase complex	1	2	6
Golgi membrane	0	2	6
catalytic complex	1	2	6
protein-DNA complex	0	3	6
extracellular region	1	2	6
small ribosomal subunit	0	1	6
spliceosomal complex	0	3	6
DNA packaging complex	0	2	6
large ribosomal subunit	0	2	6
non-membrane-bounded organelle	0	3	6
intracellular non-membrane-bounded organelle	0	3	6
ribosome	0	4	6
cytoplasm	0	1	6
RNA polymerase II transcription regulator complex	0	2	6
transcription regulator complex	0	3	6
endoplasmic reticulum protein-containing complex	0	4	6
nucleosome	0	2	6
nucleolus	0	2	6
U4/U6 x U5 tri-snRNP complex	0	0	5
CCR4-NOT core complex	0	0	2
cell junction	0	2	3
DNA replication preinitiation complex	0	3	3
proteasome core complex, alpha-subunit complex	0	0	5
mitochondrial matrix	0	0	4
transcription factor TFIIH core complex	0	0	3
actin cytoskeleton	0	2	6
phagocytic cup	1	1	3
mRNA cleavage and polyadenylation specificity factor complex	0	0	1
caspase complex	0	1	4
chaperonin-containing T-complex	0	0	3
organelle subcompartment	1	1	3
chromosomal region	0	3	4
nuclear pore	0	2	4
protein kinase CK2 complex	0	0	1
elongator holoenzyme complex	0	0	3
90S preribosome	0	0	1
macropinocytic cup cytoskeleton	0	2	3
retromer, cargo-selective complex	0	0	1
protein acetyltransferase complex	0	2	5
cell pole	0	0	1
histone acetyltransferase complex	0	1	4
peroxisome	0	0	4
microbody	0	1	4
cell leading edge	0	2	3
organelle outer membrane	0	1	4
cortical cytoskeleton	1	1	3
proton-transporting two-sector ATPase complex	0	1	2
cell-cell junction	0	1	3
spliceosomal snRNP complex	0	0	6
phagocytic cup lip	0	1	2
cytoplasmic vesicle	0	3	6
endoplasmic reticulum membrane	0	1	6
lytic vacuole membrane	0	2	3
late endosome membrane	0	2	2
gamma-secretase complex	0	0	2
mRNA cleavage factor complex	0	1	2
proton-transporting two-sector ATPase complex, catalytic domain	0	2	6
actomyosin	0	1	1
SUMO ligase complex	0	0	1
BLOC-1 complex	0	0	1
spindle pole	0	3	4
nucleoplasm	0	2	4
endoplasmic reticulum lumen	0	1	2
Golgi apparatus subcompartment	1	0	3
envelope	0	1	2
cytoplasmic region	0	2	3
ribonuclease P complex	0	0	4
Arp2/3 protein complex	0	1	5
endopeptidase complex	1	2	6
RNA polymerase III complex	0	1	3
protein phosphatase type 2A complex	0	0	2
lysosomal membrane	0	2	3
DNA polymerase complex	0	2	4
nuclear envelope	0	1	2
mitochondrial intermembrane space	0	1	4
mediator complex	0	2	5
magnesium-dependent protein serine/threonine phosphatase complex	0	1	3
peptidase complex	1	3	6
clathrin coat of coated pit	0	1	1
endoplasmic reticulum tubular network	0	1	1
RNA polymerase complex	0	4	6
chromosome	0	0	6
intracellular protein-containing complex	0	3	6
RNA polymerase II, core complex	0	1	3
ESCRT complex	0	2	4
AP-3 adaptor complex	0	0	1
preribosome, small subunit precursor	0	0	2
condensin complex	0	2	2
protein serine/threonine phosphatase complex	0	1	3
exosome (RNase complex)	0	0	5
intracellular organelle lumen	0	0	4
cullin-RING ubiquitin ligase complex	0	0	4
endoplasmic reticulum subcompartment	0	1	1
small nuclear ribonucleoprotein complex	0	0	6
U1 snRNP	0	0	2
myosin complex	0	2	5
proton-transporting V-type ATPase, V1 domain	0	1	4
COP9 signalosome	0	2	3
transcription factor TFIID complex	0	2	6
DNA replication factor C complex	0	2	2
endosome membrane	0	2	4
endoplasmic reticulum	0	2	6
organelle lumen	0	0	4
membrane-enclosed lumen	0	0	4
tRNA methyltransferase complex	0	0	1
GARP complex	0	1	2
Sm-like protein family complex	0	0	6
U2 snRNP	0	0	2
chromosome, telomeric region	0	1	1
U4 snRNP	0	0	2
GINS complex	0	1	1
phagophore assembly site membrane	0	1	3
intracellular vesicle	0	3	6
vacuolar membrane	0	3	4
serine/threonine protein kinase complex	0	0	3
catalytic step 2 spliceosome	0	0	2
vacuolar proton-transporting V-type ATPase complex	0	1	1
phosphatase complex	0	1	3
outer membrane	0	2	4
endoplasmic reticulum-Golgi intermediate compartment	0	2	2
U6 snRNP	0	1	2
endocytic vesicle membrane	0	3	3
anaphase-promoting complex	0	0	4
vesicle	0	2	6
preribosome, large subunit precursor	0	0	2
COPII vesicle coat	0	0	5
U5 snRNP	0	0	2
cytosolic small ribosomal subunit	0	1	3
cell periphery	0	1	1
trans-Golgi network	0	2	3
organelle envelope lumen	0	1	4
mitochondrial outer membrane	0	2	3
spindle microtubule	0	0	3
plasma membrane region	0	2	3
Mon1-Ccz1 complex	0	0	1
phagocytic vesicle membrane	0	2	3
protein kinase complex	0	0	4
Golgi apparatus	0	0	6
early endosome	0	2	3
TRAPP complex	0	1	3
endosome	0	1	4
endoribonuclease complex	0	1	5
membrane coat	0	0	6
GPI-anchor transamidase complex	0	1	4
nuclear DNA-directed RNA polymerase complex	0	4	6
Cul4-RING E3 ubiquitin ligase complex	0	0	1
methyltransferase complex	0	1	4
cytosol	0	2	6
NatA complex	0	1	1
NuA4 histone acetyltransferase complex	0	0	1
eukaryotic translation initiation factor 3 complex	0	1	5
cytosolic large ribosomal subunit	0	2	6
RNA polymerase I complex	0	1	2
exoribonuclease complex	0	0	5
BLOC complex	0	0	1
DNA-directed RNA polymerase complex	0	4	6
anchoring junction	0	2	3
mismatch repair complex	0	0	2
cleavage furrow	0	1	3
proton-transporting V-type ATPase complex	0	1	2
leading edge of lamellipodium	0	0	1
oligosaccharyltransferase complex	0	1	4
mitochondrion	0	0	4
transferase complex, transferring phosphorus-containing groups	0	3	6
intranuclear rod	0	0	1
clathrin vesicle coat	0	0	2
actin wave	0	2	3
chaperone complex	0	1	3
carboxy-terminal domain protein kinase complex	0	1	2
clathrin coat	0	0	2
proteasome core complex	0	3	4
precatalytic spliceosome	0	0	2
Smc5-Smc6 complex	0	0	1
cytoplasmic vesicle membrane	0	3	6
nuclear ubiquitin ligase complex	0	0	4
MCM complex	0	4	6
vesicle membrane	0	3	6
pathogen-containing vacuole	0	1	3
proteasome regulatory particle	0	0	1
H4/H2A histone acetyltransferase complex	0	0	2
ubiquitin ligase complex	0	0	5
EMC complex	0	1	2
microtubule organizing center	0	2	4
proteasome regulatory particle, base subcomplex	0	1	3
DNA repair complex	0	0	2
cell cortex region	0	2	3
TORC2 complex	0	2	3
transcription factor TFIIH holo complex	0	1	2
cis-Golgi network	0	0	1
N-terminal protein acetyltransferase complex	0	2	2
spliceosomal tri-snRNP complex	0	0	5
acetyltransferase complex	0	2	5
host cellular component	0	1	3
mitochondrial membrane	0	2	4
vesicle tethering complex	0	2	6
host cell part	0	1	3
exocyst	0	1	5
organelle envelope	0	1	2
nuclear membrane	0	2	4
H4 histone acetyltransferase complex	0	0	2
actin binding	2	1	6
cytoskeletal protein binding	2	2	6
enzyme binding	1	2	6
protein tyrosine kinase activity	1	2	5
protein binding	2	3	6
oxidoreductase activity	1	1	6
peroxidase activity	1	2	4
antioxidant activity	2	1	6
ABC-type transporter activity	1	2	6
catalytic activity	2	1	6
non-membrane spanning protein tyrosine kinase activity	1	0	3
protein kinase activity	2	2	6
kinase activity	2	2	6
deaminase activity	0	3	6
catalytic activity, acting on a protein	1	3	6
phosphatase binding	0	2	3
protein phosphatase binding	0	1	2
transferase activity	2	2	6
primary active transmembrane transporter activity	1	3	6
ATPase-coupled transmembrane transporter activity	1	5	6
phosphotransferase activity, alcohol group as acceptor	2	3	6
active transmembrane transporter activity	1	2	6
ion binding	3	1	6
oxidoreductase activity, acting on a sulfur group of donors	0	2	6
MAP kinase kinase activity	1	0	2
transferase activity, transferring phosphorus-containing groups	3	1	6
molecular adaptor activity	0	3	5
protein-macromolecule adaptor activity	0	3	5
oxidoreductase activity, acting on peroxide as acceptor	1	3	6
hydrolase activity, acting on carbon-nitrogen (but not peptide) bonds	0	3	6
methionine adenosyltransferase activity	0	1	1
intramolecular oxidoreductase activity	0	4	6
ATP hydrolysis activity	0	1	6
protein kinase activator activity	0	2	3
purine-nucleoside phosphorylase activity	0	0	1
SNAP receptor activity	0	1	3
kinase activator activity	0	2	3
5'-3' exonuclease activity	0	3	4
5'-3' exoribonuclease activity	0	0	1
metallochaperone activity	0	1	3
oxidoreductase activity, acting on a sulfur group of donors, disulfide as acceptor	0	0	1
nucleosome binding	0	0	2
phosphatidylinositol-3-phosphatase activity	0	3	4
phosphatidylinositol monophosphate phosphatase activity	0	3	4
intramolecular oxidoreductase activity, interconverting aldoses and ketoses	0	3	6
hydrolase activity, acting on carbon-nitrogen (but not peptide) bonds, in cyclic amidines	0	4	6
purine ribonucleotide binding	1	3	6
purine ribonucleoside triphosphate binding	1	3	6
protein tyrosine/serine/threonine phosphatase activity	0	2	6
purine nucleotide binding	1	3	6
nucleotide binding	1	3	6
nucleoside phosphate binding	1	3	6
ATP binding	1	3	6
adenyl ribonucleotide binding	1	4	6
adenyl nucleotide binding	1	4	6
ribonucleotide binding	1	3	6
carbohydrate derivative binding	1	4	6
anion binding	2	2	6
protein-cysteine S-acyltransferase activity	0	1	6
S-acyltransferase activity	0	2	6
protein-cysteine S-palmitoyltransferase activity	0	1	6
small molecule binding	2	2	6
glyceraldehyde-3-phosphate dehydrogenase (NAD+) (phosphorylating) activity	0	1	1
glyceraldehyde-3-phosphate dehydrogenase (NAD(P)+) (phosphorylating) activity	0	1	1
fatty acid ligase activity	0	2	3
long-chain fatty acid-CoA ligase activity	0	2	2
protein serine/threonine/tyrosine kinase activity	0	3	4
protein serine/threonine kinase activity	1	3	6
acid-thiol ligase activity	0	2	5
CoA-ligase activity	0	2	4
palmitoyltransferase activity	0	1	6
disulfide oxidoreductase activity	0	2	6
protein-disulfide reductase activity	0	2	5
oxidoreductase activity, acting on the aldehyde or oxo group of donors, NAD or NADP as acceptor	0	4	6
histone deacetylase activity	0	0	2
RNA polymerase core enzyme binding	0	2	2
GDP-dissociation inhibitor activity	0	1	2
RNA polymerase binding	0	2	2
hydrolase activity, acting on carbon-nitrogen (but not peptide) bonds, in cyclic amides	0	1	3
phosphatidylinositol-4,5-bisphosphate binding	0	0	2
scopolin beta-glucosidase activity	0	0	1
chromatin binding	1	2	4
RNA polymerase II complex binding	0	2	2
protein deacetylase activity	0	0	2
phosphatidylinositol bisphosphate binding	0	1	2
beta-glucosidase activity	0	0	1
GTPase binding	0	3	6
ubiquitin-like protein ligase binding	0	4	5
small GTPase binding	0	3	6
ubiquitin protein ligase binding	0	4	5
ubiquitin-protein transferase activity	0	4	6
binding	1	4	6
ubiquitin-like protein transferase activity	0	3	6
oxidoreductase activity, acting on the aldehyde or oxo group of donors	0	3	6
NAD binding	0	3	6
RNA polymerase II CTD heptapeptide repeat kinase activity	0	1	2
protein serine kinase activity	0	3	5
4 iron, 4 sulfur cluster binding	0	2	6
deacetylase activity	0	0	3
7S RNA binding	0	2	5
snoRNA binding	0	4	5
mismatched DNA binding	0	3	5
basal RNA polymerase II transcription machinery binding	0	2	2
clathrin adaptor activity	0	1	3
basal transcription machinery binding	0	2	2
cargo adaptor activity	0	1	3
phosphatidylinositol phosphate binding	0	1	4
pentosyltransferase activity	0	2	6
transmembrane receptor protein tyrosine kinase activity	0	1	2
transmembrane signaling receptor activity	0	2	6
transmembrane receptor protein kinase activity	0	1	2
zinc ion binding	0	3	6
signaling receptor activity	0	2	6
molecular transducer activity	0	2	6
chitinase activity	0	1	2
aspartic-type peptidase activity	1	1	4
exoribonuclease activity, producing 5'-phosphomonoesters	0	0	4
L-malate dehydrogenase activity	0	0	1
chitin binding	1	0	3
aspartic-type endopeptidase activity	1	1	4
structural constituent of cytoskeleton	0	0	2
oxidoreductase activity, acting on superoxide radicals as acceptor	0	1	3
NADP binding	0	0	4
superoxide dismutase activity	0	1	3
exoribonuclease activity	0	0	4
oxidoreductase activity, acting on CH-OH group of donors	0	1	6
ATPase-coupled ion transmembrane transporter activity	1	3	6
cyclin-dependent protein kinase activity	0	1	4
cyclin-dependent protein serine/threonine kinase activity	0	1	4
RNA methyltransferase activity	0	3	6
ATPase activity, coupled to transmembrane movement of ions, rotational mechanism	1	3	6
exonuclease activity	0	2	6
proton-transporting ATPase activity, rotational mechanism	1	3	6
pyrophosphate hydrolysis-driven proton transmembrane transporter activity	1	3	6
cation binding	0	3	6
ribosome binding	0	4	6
intramolecular oxidoreductase activity, transposing S-S bonds	0	2	5
protein disulfide isomerase activity	0	2	5
exonuclease activity, active with either ribo- or deoxyribonucleic acids and producing 5'-phosphomonoesters	0	3	6
3'-tRNA processing endoribonuclease activity	0	1	1
metal ion binding	0	3	6
ligase activity, forming carbon-sulfur bonds	0	2	6
molecular_function	1	4	6
molecular carrier activity	0	3	6
transferase activity, transferring nitrogenous groups	0	3	6
transaminase activity	0	3	6
glucosidase activity	0	3	5
acyltransferase activity	0	2	6
alcohol dehydrogenase [NAD(P)+] activity	0	2	2
polynucleotide adenylyltransferase activity	0	2	4
double-stranded DNA binding	0	4	6
alcohol dehydrogenase (NAD+) activity	0	2	2
mRNA binding	0	2	6
endoribonuclease activity, producing 5'-phosphomonoesters	0	3	6
hydrolase activity, acting on carbon-nitrogen (but not peptide) bonds, in linear amides	0	2	6
metal cluster binding	0	2	6
iron-sulfur cluster binding	0	2	6
translation initiation factor activity	0	4	6
translation elongation factor activity	0	2	6
transition metal ion binding	0	4	6
phosphatase activity	1	4	6
nucleoside-triphosphatase activity	0	4	6
pyrophosphatase activity	0	4	6
peroxiredoxin activity	0	4	6
ATP-dependent DNA damage sensor activity	0	3	6
enzyme inhibitor activity	0	3	5
small molecule sensor activity	0	3	6
kinase regulator activity	0	3	6
DNA damage sensor activity	0	3	6
NAD+ ADP-ribosyltransferase activity	0	3	5
endopeptidase inhibitor activity	0	3	5
serine-type endopeptidase inhibitor activity	0	1	2
endopeptidase regulator activity	0	3	5
protein kinase regulator activity	0	4	6
peptidase inhibitor activity	0	3	5
ATP-dependent chromatin remodeler activity	0	2	6
hydrolase activity, acting on acid anhydrides, in phosphorus-containing anhydrides	0	4	6
hydrolase activity, acting on acid anhydrides	0	4	6
protein-containing complex binding	1	4	6
peptidase regulator activity	1	2	5
endonuclease activity, active with either ribo- or deoxyribonucleic acids and producing 5'-phosphomonoesters	0	3	6
lipase activity	0	5	6
ribonucleoprotein complex binding	0	3	6
peptidoglycan muralytic activity	1	3	5
clathrin binding	0	4	6
lysozyme activity	1	3	5
metalloendopeptidase activity	1	3	6
phosphoprotein phosphatase activity	1	4	6
hydrolase activity, hydrolyzing O-glycosyl compounds	1	4	6
heterocyclic compound binding	1	3	6
organic cyclic compound binding	1	3	6
tRNA binding	0	4	6
tRNA methyltransferase activity	0	3	6
transferase activity, transferring alkyl or aryl (other than methyl) groups	0	1	6
proton transmembrane transporter activity	0	4	6
phosphatidylinositol phosphate phosphatase activity	1	3	5
MAP kinase kinase kinase activity	0	2	3
myosin phosphatase activity	0	4	6
protein serine/threonine phosphatase activity	0	4	6
ATPase-coupled cation transmembrane transporter activity	0	5	6
metallopeptidase activity	1	4	6
calcium-dependent protein serine/threonine phosphatase activity	0	1	2
calmodulin-dependent protein phosphatase activity	0	1	2
actin filament binding	1	3	5
active ion transmembrane transporter activity	0	4	6
transmembrane transporter activity	0	2	6
oxidoreductase activity, acting on the CH-OH group of donors, NAD or NADP as acceptor	0	2	6
transporter activity	0	1	6
ATPase, acting on DNA	0	3	6
hydrolase activity	0	4	6
phosphoric ester hydrolase activity	1	4	6
cation transmembrane transporter activity	0	3	6
guanyl ribonucleotide binding	1	4	6
GTP binding	1	4	6
guanyl nucleotide binding	1	4	6
glycosyltransferase activity	0	2	6
transferase activity, transferring one-carbon groups	1	3	6
translation regulator activity, nucleic acid binding	0	4	6
translation regulator activity	0	4	6
translation factor activity, RNA binding	0	4	6
hydrolase activity, acting on glycosyl bonds	0	4	6
calcium ion binding	0	4	6
acyltransferase activity, transferring groups other than amino-acyl groups	0	2	6
malate dehydrogenase activity	0	1	3
phosphotransferase activity, for other substituted phosphate groups	0	2	6
ligase activity	0	3	6
protein folding chaperone	0	1	6
ATP-dependent protein folding chaperone	0	1	6
lyase activity	0	2	6
structural molecule activity	1	1	6
catalytic activity, acting on a nucleic acid	0	3	6
structural constituent of ribosome	1	2	6
nucleic acid binding	0	3	6
GTPase activator activity	0	2	6
DNA binding	0	5	6
GTPase regulator activity	0	3	6
nucleoside-triphosphatase regulator activity	0	3	6
enzyme activator activity	0	2	6
S-adenosylmethionine-dependent methyltransferase activity	1	1	6
lipid binding	0	3	6
molecular function regulator	0	2	6
transcription regulator activity	0	4	6
carbohydrate binding	0	3	6
enzyme regulator activity	0	3	6
catalytic activity, acting on RNA	0	4	6
protein heterodimerization activity	0	2	6
RNA binding	0	2	6
peptidase activity	0	2	6
guanyl-nucleotide exchange factor activity	0	3	6
nucleotidyltransferase activity	0	3	6
ribonuclease T2 activity	0	1	2
phosphorus-oxygen lyase activity	0	3	5
cysteine-type peptidase activity	0	1	6
protein tyrosine phosphatase activity	0	3	6
DNA-binding transcription factor activity	0	5	6
N-acyltransferase activity	0	2	6
endoribonuclease activity	1	2	6
ribonuclease activity	0	3	6
endonuclease activity	1	2	6
ubiquitin-like protein-specific protease activity	0	2	6
nuclease activity	0	3	6
helicase activity	0	3	6
N-acetyltransferase activity	0	2	6
amylase activity	0	0	2
ubiquitin binding	0	2	6
toxic substance binding	0	1	2
iron ion binding	0	2	6
ubiquitin-like protein binding	0	2	6
isomerase activity	0	3	6
calcium-dependent protein kinase C activity	0	0	2
sequence-specific DNA binding	0	4	6
calcium-dependent protein kinase activity	0	0	2
carbon-carbon lyase activity	0	2	6
protein kinase C activity	0	0	2
calcium-dependent protein serine/threonine kinase activity	0	0	2
O-acyltransferase activity	0	3	6
structural constituent of chromatin	0	2	6
catalytic activity, acting on DNA	0	1	6
DNA-directed DNA polymerase activity	0	0	6
DNA polymerase activity	0	0	6
deubiquitinase activity	0	2	6
calmodulin-dependent protein kinase activity	0	0	3
thiol-dependent deubiquitinase	0	2	6
omega peptidase activity	0	2	6
protein dimerization activity	0	3	6
catalytic activity, acting on a tRNA	0	3	6
GTPase activity	0	4	6
phosphatidylinositol binding	0	3	6
aminopeptidase activity	0	1	6
Hsp70 protein binding	0	0	2
adenylyltransferase activity	0	2	6
phosphotransferase activity, paired acceptors	0	0	1
P-type ion transporter activity	0	3	3
calcium ion transmembrane transporter activity	0	2	5
DNA clamp loader activity	0	1	1
RNA 2'-O-methyltransferase activity	0	0	1
poly(ADP-ribose) glycohydrolase activity	0	0	1
hexosyltransferase activity	0	1	6
phosphatidylinositol 3-kinase activity	0	0	3
phosphatidylinositol-3,4-bisphosphate 5-kinase activity	0	0	1
acid-ammonia (or amide) ligase activity	0	0	3
alkyl sulfatase activity	0	0	1
anion transmembrane transporter activity	0	0	4
chitin synthase activity	0	0	1
chaperone binding	0	1	4
mannose-ethanolamine phosphotransferase activity	0	1	2
serine-type peptidase activity	0	2	6
snRNA binding	0	1	3
cation:cation antiporter activity	0	0	3
unfolded protein binding	1	1	6
SHG alpha-glucan phosphorylase activity	0	0	1
1-phosphatidylinositol-4-phosphate 5-kinase activity	0	0	1
amylopectin maltohydrolase activity	0	0	2
intramembrane lipid transporter activity	0	0	4
translation termination factor activity	0	1	1
peptidyl-prolyl cis-trans isomerase activity	0	3	6
tRNA-specific ribonuclease activity	0	0	4
cyclic nucleotide-dependent protein kinase activity	0	1	1
thiamine pyrophosphate binding	0	1	3
voltage-gated anion channel activity	0	1	3
lysine N-methyltransferase activity	0	0	4
3',5'-cyclic-nucleotide phosphodiesterase activity	0	0	3
exopeptidase activity	0	2	6
carboxylic ester hydrolase activity	0	2	6
tRNA (guanine) methyltransferase activity	0	1	6
cyclic-nucleotide phosphodiesterase activity	0	0	3
myosin binding	0	0	3
phosphatidylinositol-4,5-bisphosphate 3-kinase activity	0	0	1
ATPase activator activity	0	0	1
signal sequence binding	0	1	4
SUMO transferase activity	0	0	1
RNA-DNA hybrid ribonuclease activity	0	0	1
aldo-keto reductase (NADP) activity	0	0	1
vitamin binding	0	4	6
inorganic anion transmembrane transporter activity	0	0	4
steroid dehydrogenase activity	0	0	2
phosphatidylinositol-3,4,5-trisphosphate 3-phosphatase activity	0	1	3
alpha-1,6-mannosyltransferase activity	0	0	1
acetylglucosaminyltransferase activity	0	0	5
phospholipid binding	0	3	6
fatty acid synthase activity	0	1	5
cytidylyltransferase activity	0	0	1
phospholipase activity	0	4	6
nucleoside kinase activity	0	2	4
ligase activity, forming phosphoric ester bonds	0	1	5
1-phosphatidylinositol-3-kinase activity	0	0	1
carbohydrate transmembrane transporter activity	0	1	2
transition metal ion transmembrane transporter activity	0	0	4
monosaccharide binding	0	2	4
manganese ion binding	0	2	5
acid phosphatase activity	0	1	2
sphingosine N-acyltransferase activity	0	0	2
FMN binding	0	3	6
oxidoreductase activity, acting on the CH-NH group of donors	0	2	4
solute:cation antiporter activity	0	0	3
aminoacyl-tRNA editing activity	0	2	5
DNA-binding transcription factor activity, RNA polymerase II-specific	0	2	4
alanine dehydrogenase activity	0	0	1
sulfate adenylyltransferase (ATP) activity	0	0	2
cyclin-dependent protein serine/threonine kinase regulator activity	0	1	4
phosphatidylinositol-4,5-bisphosphate 5-phosphatase activity	0	1	2
DNA-directed 5'-3' RNA polymerase activity	0	2	6
oxidoreductase activity, acting on the CH-NH group of donors, NAD or NADP as acceptor	0	2	4
serine-tRNA ligase activity	0	1	1
UDP-glycosyltransferase activity	0	0	5
sphingomyelin phosphodiesterase activity	0	3	3
microfilament motor activity	0	2	3
peptide binding	0	0	5
phosphatidylinositol bisphosphate kinase activity	0	0	1
3'-5'-exodeoxyribonuclease activity	0	0	1
flap endonuclease activity	0	0	1
sequence-specific double-stranded DNA binding	0	2	4
ribonuclease P activity	0	0	3
hydrolase activity, hydrolyzing N-glycosyl compounds	0	1	5
3'-5'-exoribonuclease activity	0	0	4
pseudouridine synthase activity	0	1	6
phosphatidylcholine-sterol O-acyltransferase activity	0	0	2
passive transmembrane transporter activity	0	0	6
protein transmembrane transporter activity	0	1	3
endodeoxyribonuclease activity	0	2	5
proton-transporting ATP synthase activity, rotational mechanism	0	2	4
structural constituent of nuclear pore	0	1	4
DNA topoisomerase activity	0	1	3
ATPase, acting on RNA	0	2	6
CDP-alcohol phosphatidyltransferase activity	0	0	1
RNA polymerase activity	0	3	6
O-methyltransferase activity	0	2	5
N-acetyl-beta-D-galactosaminidase activity	0	1	1
methyltransferase activity	1	2	6
nucleoside transmembrane transporter activity	0	0	1
protein prenyltransferase activity	0	0	5
cis-regulatory region sequence-specific DNA binding	0	1	3
P-type transmembrane transporter activity	0	2	6
DNA ligase activity	0	0	1
transcription cis-regulatory region binding	0	3	3
peptide N-acetyltransferase activity	1	2	6
threonine-type endopeptidase activity	0	1	2
protein methyltransferase activity	0	1	6
polysaccharide binding	1	2	5
ATPase-coupled intramembrane lipid transporter activity	0	0	4
3',5'-cyclic-AMP phosphodiesterase activity	0	0	2
aminoacyltransferase activity	0	0	1
endopeptidase activity	1	1	6
monovalent cation:proton antiporter activity	0	0	2
NAD+ binding	0	1	6
voltage-gated chloride channel activity	0	1	3
transcription regulatory region nucleic acid binding	0	3	3
peptide alpha-N-acetyltransferase activity	0	1	1
catalytic activity, acting on a rRNA	0	1	4
tRNA dihydrouridine synthase activity	0	1	3
butanol dehydrogenase activity	0	0	1
glycogen phosphorylase activity	0	0	1
cAMP-dependent protein kinase activity	0	1	1
endonuclease activity, active with either ribo- or deoxyribonucleic acids and producing 3'-phosphomonoesters	0	1	3
threonine-type peptidase activity	0	2	4
microtubule binding	0	3	5
microtubule motor activity	1	2	5
RNA polymerase II transcription regulatory region sequence-specific DNA binding	0	0	2
peptide-lysine-N-acetyltransferase activity	0	2	6
phospholipase D activity	0	0	3
polyubiquitin modification-dependent protein binding	0	0	2
sulfur compound binding	0	1	4
inorganic cation transmembrane transporter activity	0	2	6
ubiquitin protein ligase activity	0	2	6
phosphotransferase activity, phosphate group as acceptor	0	2	5
proteasome-activating activity	0	1	5
deoxyribonuclease activity	0	2	5
DNA-(apurinic or apyrimidinic site) endonuclease activity	0	1	2
alcohol dehydrogenase (NADP+) activity	0	0	1
starch binding	0	2	3
intramolecular transferase activity	1	1	6
RNA helicase activity	0	2	6
macromolecule transmembrane transporter activity	0	1	3
sulfurtransferase activity	0	1	3
phosphatidylinositol kinase activity	0	1	2
aminoacyl-tRNA ligase activity	0	3	6
metalloaminopeptidase activity	0	2	4
ammonia-lyase activity	0	2	3
diphosphotransferase activity	0	2	4
vitamin B6 binding	1	3	6
serine hydrolase activity	0	2	6
transcription coactivator activity	0	2	2
carboxy-lyase activity	0	3	6
carbohydrate derivative transmembrane transporter activity	0	1	5
asparagine synthase (glutamine-hydrolyzing) activity	0	0	1
protein carrier activity	0	2	6
pyridoxal phosphate binding	1	3	6
cargo receptor activity	0	0	1
tubulin binding	0	3	6
single-stranded DNA binding	1	2	5
ribosomal large subunit binding	0	2	3
DNA helicase activity	0	2	6
guanylyltransferase activity	0	2	3
phosphatidylinositol trisphosphate phosphatase activity	0	2	4
antiporter activity	0	0	4
rRNA binding	0	2	6
protein-arginine N-methyltransferase activity	0	2	6
cis-trans isomerase activity	0	2	6
secondary active transmembrane transporter activity	0	1	4
carbohydrate kinase activity	0	1	5
oxidoreductase activity, acting on NAD(P)H	0	1	5
phosphatidylinositol-3-phosphate binding	0	1	2
protein-lysine N-methyltransferase activity	0	0	4
N-methyltransferase activity	0	2	6
oxidoreductase activity, acting on the CH-CH group of donors, NAD or NADP as acceptor	0	3	5
nucleobase-containing compound transmembrane transporter activity	0	1	5
ligase activity, forming carbon-oxygen bonds	0	3	6
cyclase activity	0	1	2
beta-N-acetylhexosaminidase activity	0	1	2
sterol binding	0	0	2
protein phosphatase regulator activity	0	3	4
DNA replication origin binding	0	2	2
5'-3' RNA polymerase activity	0	2	6
nucleoside-diphosphatase activity	0	0	1
RNA cap binding	0	1	3
nucleobase-containing compound kinase activity	0	2	6
lipid transporter activity	0	1	6
myosin light chain kinase activity	0	0	1
nucleocytoplasmic carrier activity	0	3	5
protein kinase binding	0	0	4
metal ion transmembrane transporter activity	0	1	6
beta-amylase activity	0	0	2
ATP-dependent activity	0	4	6
ligase activity, forming carbon-nitrogen bonds	0	0	6
Atg8-specific protease activity	0	0	1
racemase and epimerase activity	0	2	6
sulfuric ester hydrolase activity	0	0	1
microtubule plus-end binding	0	0	1
ubiquitin-like modifier activating enzyme activity	0	2	6
histone acetyltransferase activity	0	2	6
intramolecular transferase activity, phosphotransferases	0	2	5
phosphoric diester hydrolase activity	0	3	6
proteasome binding	0	1	2
magnesium ion transmembrane transporter activity	0	0	2
exodeoxyribonuclease activity, producing 5'-phosphomonoesters	0	2	2
signal recognition particle binding	0	1	1
glycolipid mannosyltransferase activity	0	1	1
phosphatase regulator activity	0	2	4
oxidoreductase activity, acting on the CH-CH group of donors	0	3	6
transcription factor binding	0	1	2
transferase activity, transferring sulphur-containing groups	0	1	5
general transcription initiation factor activity	0	2	2
solute:proton antiporter activity	0	0	3
hydrolase activity, acting on ester bonds	0	4	6
ubiquitin-like protein ligase activity	0	1	6
malic enzyme activity	0	0	1
carboxypeptidase activity	0	1	4
P-type calcium transporter activity	0	1	1
G protein activity	0	1	2
DNA ligase (ATP) activity	0	0	1
zinc ion transmembrane transporter activity	0	1	2
nucleoside binding	0	0	1
ribonucleoside binding	0	0	1
steroid binding	0	0	2
cytoskeletal motor activity	1	4	6
nucleotide-sugar transmembrane transporter activity	0	0	1
uridylyltransferase activity	0	0	1
glutaminase activity	0	0	2
RNA-directed 5'-3' RNA polymerase activity	0	1	1
exodeoxyribonuclease activity	0	2	2
phosphatidylinositol phosphate 5-phosphatase activity	0	2	4
magnesium ion binding	0	2	6
nuclear export signal receptor activity	0	3	5
voltage-gated ion channel activity	0	1	3
heat shock protein binding	0	2	5
TBP-class protein binding	0	2	2
metalloexopeptidase activity	0	2	4
1,4-alpha-oligoglucan phosphorylase activity	0	0	1
amide binding	0	0	5
acetyltransferase activity	0	2	6
mannose-phosphate guanylyltransferase activity	0	1	1
oxidoreductase activity, acting on CH or CH2 groups	0	0	1
electron transfer activity	0	1	5
adenosine deaminase activity	0	0	2
channel activity	0	0	6
arginine N-methyltransferase activity	0	2	6
hydro-lyase activity	0	1	6
G-protein beta/gamma-subunit complex binding	0	2	3
inorganic molecular entity transmembrane transporter activity	0	2	6
rRNA (adenine) methyltransferase activity	0	0	1
prenyltransferase activity	0	1	5
damaged DNA binding	0	3	4
histone binding	1	1	4
cysteine-type endopeptidase activity	0	0	6
inositol phosphate phosphatase activity	0	1	1
carbon-oxygen lyase activity	0	2	6
proton channel activity	0	2	4
transcription coregulator activity	0	1	5
rRNA methyltransferase activity	0	1	4
oxidoreductase activity, acting on the CH-NH2 group of donors	0	3	6
anion channel activity	0	1	4
protein domain specific binding	0	0	1
phosphatidylinositol bisphosphate phosphatase activity	0	2	4
mannosyltransferase activity	0	2	6
gated channel activity	0	0	5
C-acyltransferase activity	0	0	1
malate dehydrogenase (decarboxylating) (NAD+) activity	0	0	1
metal ion:proton antiporter activity	0	0	2
protein transporter activity	0	1	3
mechanosensitive ion channel activity	0	0	1
linear malto-oligosaccharide phosphorylase activity	0	0	1
diacylglycerol kinase activity	0	0	2
chloride channel activity	0	1	4
flavin adenine dinucleotide binding	0	2	4
sulfate adenylyltransferase activity	0	0	2
voltage-gated channel activity	0	1	3
nucleoside monophosphate kinase activity	0	2	5
glucosyltransferase activity	0	1	5
ion channel activity	0	1	6
carbon-nitrogen ligase activity, with glutamine as amido-N-donor	0	1	4
translation release factor activity	0	1	1
pre-mRNA binding	0	2	2
ion transmembrane transporter activity	0	2	6
carbon-sulfur lyase activity	0	1	5
gamma-tubulin binding	0	0	1
phospholipase A2 activity	0	2	2
aldehyde-lyase activity	0	0	1
phosphotransferase activity, carboxyl group as acceptor	0	0	1
cation channel activity	0	2	4
serine-type endopeptidase activity	0	1	5
dipeptidyl-peptidase activity	0	1	1
class I DNA-(apurinic or apyrimidinic site) endonuclease activity	0	0	1
carbon-nitrogen lyase activity	0	2	5
poly(A)-specific ribonuclease activity	0	0	1
modification-dependent protein binding	0	1	2
endodeoxyribonuclease activity, producing 5'-phosphomonoesters	0	1	1
phosphatidylinositol phosphate kinase activity	0	2	4
phosphatidylinositol-4,5-bisphosphate phosphatase activity	0	1	2
kinase binding	0	0	4
racemase and epimerase activity, acting on carbohydrates and derivatives	0	1	2
[truncated: 1,317 more rows]
