# Supplementary material for: Universal signatures of transposable element compartmentalization across eukaryotic genomes
Source: bioRxiv. 2024 Mar 27:2023.10.17.562820. Preprint. [Version 2] doi: 10.1101/2023.10.17.562820 (PMC10996525; doi:10.1101/2023.10.17.562820)
Supplement: Supplement 5 [file media-5.gz › Data_S3/GO_presence_summaries_Chordata_DNA.tsv]

positive regulation of biological process	24	117	236
positive regulation of cellular process	18	124	236
superoxide metabolic process	1	16	65
regulation of immune system process	20	113	235
regulation of cell adhesion	6	104	218
regulation of cell population proliferation	9	91	235
reactive oxygen species metabolic process	1	45	126
biological regulation	52	119	236
regulation of biological process	46	120	236
negative regulation of cell population proliferation	4	63	153
regulation of T cell activation	1	66	150
regulation of cell-cell adhesion	5	67	151
regulation of lymphocyte activation	4	72	163
regulation of cell activation	3	91	178
positive regulation of cell population proliferation	6	97	213
regulation of leukocyte activation	1	90	177
transcription, DNA-templated	7	99	235
nucleic acid-templated transcription	7	99	235
negative regulation of nuclear division	10	102	207
regulation of mitotic nuclear division	3	110	219
pyridine-containing compound biosynthetic process	2	73	230
regulation of nuclear division	6	113	219
regulation of localization	13	109	235
regulation of developmental process	17	116	235
negative regulation of cellular process	16	111	236
regulation of cellular component organization	11	106	235
regulation of cellular process	42	125	236
positive regulation of transcription, DNA-templated	18	97	235
positive regulation of nucleic acid-templated transcription	18	97	235
positive regulation of RNA biosynthetic process	18	96	235
negative regulation of developmental process	9	86	214
pyridine-containing compound metabolic process	2	74	233
neuropeptide signaling pathway	0	89	228
positive regulation of RNA metabolic process	14	97	235
positive regulation of macromolecule biosynthetic process	16	103	236
positive regulation of biosynthetic process	15	100	236
positive regulation of cellular biosynthetic process	14	106	236
positive regulation of cell division	8	103	227
positive regulation of nucleobase-containing compound metabolic process	15	97	235
regulation of immune response	20	117	235
water-soluble vitamin biosynthetic process	0	20	58
vitamin B6 metabolic process	0	2	8
response to 2,3,7,8-tetrachlorodibenzodioxine	0	2	3
negative regulation of lymphocyte activation	2	30	71
negative regulation of T cell activation	2	32	71
regulation of humoral immune response	4	24	78
transcription by RNA polymerase II	8	113	220
regulation of inflammatory response	3	39	93
negative regulation of leukocyte cell-cell adhesion	3	33	72
regulation of phagocytosis	0	37	63
positive regulation of skeletal muscle cell differentiation	0	3	4
Fc receptor signaling pathway	0	6	38
pyridoxal phosphate metabolic process	0	0	4
aldehyde biosynthetic process	0	19	31
regulation of complement activation	2	13	62
negative regulation of cell-cell adhesion	3	40	94
Kit signaling pathway	0	0	1
immune response-regulating cell surface receptor signaling pathway	1	56	141
positive regulation of inflammatory response	0	25	64
vitamin biosynthetic process	0	35	81
vitamin B6 biosynthetic process	0	2	3
positive regulation of phagocytosis	0	31	60
response to xenobiotic stimulus	1	50	84
regulation of immune effector process	3	34	107
regulation of cell division	7	97	231
regulation of transport	13	109	235
regulation of nucleic acid-templated transcription	31	104	236
regulation of RNA biosynthetic process	31	104	236
regulation of transcription, DNA-templated	31	104	236
positive regulation of developmental process	16	112	232
enzyme linked receptor protein signaling pathway	15	110	235
negative regulation of biological process	28	114	236
regulation of cellular macromolecule biosynthetic process	30	106	236
regulation of macromolecule biosynthetic process	31	109	236
regulation of biosynthetic process	31	113	236
regulation of cellular biosynthetic process	31	113	236
RNA biosynthetic process	9	100	235
neuron projection guidance	3	83	226
axon guidance	3	83	226
regulation of gene expression	32	119	236
positive regulation of nitrogen compound metabolic process	17	117	236
nervous system development	12	108	235
regulation of multicellular organismal development	7	104	230
phosphorylation	23	125	236
regulation of ion transport	11	115	233
regulation of mononuclear cell proliferation	2	47	82
regulation of lymphocyte proliferation	3	46	82
protein localization to condensed chromosome	8	34	59
negative regulation of reproductive process	3	42	66
positive regulation of cell adhesion	1	34	80
regulation of meiotic nuclear division	17	18	58
negative regulation of cell adhesion	4	55	111
neuron migration	0	53	140
cellular response to organic cyclic compound	2	40	89
establishment of epithelial cell polarity	0	35	73
regulation of embryonic development	1	56	131
regulation of leukocyte proliferation	2	49	82
regulation of meiotic cell cycle	12	29	63
regulation of leukocyte cell-cell adhesion	2	35	104
protein localization to kinetochore	8	34	59
positive regulation of skeletal muscle cell proliferation	0	0	3
negative regulation of meiotic nuclear division	1	23	42
negative regulation of leukocyte activation	1	31	83
regulation of T cell proliferation	2	46	78
negative regulation of meiotic cell cycle	5	29	55
negative regulation of cell activation	2	34	83
positive regulation of cell-cell adhesion	1	31	78
protein localization to chromosome, centromeric region	10	31	61
water-soluble vitamin metabolic process	1	67	190
regulation of reproductive process	5	60	127
hippo signaling	7	58	108
negative regulation of skeletal muscle cell proliferation	0	8	13
positive regulation of transport	3	116	199
galactose metabolic process	0	80	153
regulation of RNA metabolic process	29	102	236
regulation of organelle organization	9	102	235
regulation of nucleobase-containing compound metabolic process	25	110	236
cellular macromolecule biosynthetic process	20	92	235
positive regulation of cellular metabolic process	19	117	236
negative regulation of cellular component organization	8	96	235
negative regulation of organelle organization	8	101	235
positive regulation of macromolecule metabolic process	16	118	236
regulation of macromolecule metabolic process	34	119	236
negative regulation of cell cycle process	5	118	233
regulation of mitotic cell cycle	6	96	233
regulation of response to stimulus	16	128	236
regulation of nitrogen compound metabolic process	28	122	236
movement of cell or subcellular component	7	86	236
neurotransmitter secretion	1	62	137
negative regulation of skeletal muscle cell differentiation	0	10	16
hormone biosynthetic process	1	78	201
immune effector process	7	96	221
axonogenesis	6	75	208
negative regulation of immune system process	4	62	145
vitamin metabolic process	1	81	215
regulation of presynapse assembly	3	63	192
negative regulation of blood vessel morphogenesis	3	32	96
regulation of presynapse organization	3	68	192
regulation of synapse organization	5	67	199
negative regulation of angiogenesis	2	33	96
microtubule anchoring	3	61	102
humoral immune response	5	80	222
NAD biosynthetic process	2	70	210
regulation of synapse assembly	4	60	196
negative regulation of vasculature development	3	33	98
regulation of skeletal muscle cell proliferation	1	30	53
regulation of skeletal muscle cell differentiation	1	21	52
complement activation	6	91	219
regulation of skeletal muscle satellite cell proliferation	1	31	51
mitotic cell cycle phase transition	3	107	180
negative regulation of satellite cell differentiation	0	0	1
establishment of cell polarity	1	45	105
cell cycle phase transition	5	102	180
glutamine biosynthetic process	0	2	7
regulation of cell junction assembly	5	68	196
biosynthetic process	20	107	236
positive regulation of metabolic process	21	116	236
macromolecule biosynthetic process	20	96	235
developmental process	23	82	236
fatty acid biosynthetic process	7	106	234
transmembrane receptor protein tyrosine kinase signaling pathway	15	100	235
mitotic cell cycle process	20	112	235
neuron projection morphogenesis	8	95	218
positive regulation of response to external stimulus	1	86	189
plasma membrane bounded cell projection morphogenesis	8	94	218
negative regulation of sister chromatid segregation	5	89	168
cell projection morphogenesis	8	92	218
negative regulation of transcription by RNA polymerase II	3	68	222
cellular component morphogenesis	8	89	218
spindle checkpoint signaling	3	89	167
regulation of angiogenesis	3	93	194
nicotinamide nucleotide biosynthetic process	4	73	219
regulation of vasculature development	3	92	194
developmental growth	3	33	119
negative regulation of mitotic metaphase/anaphase transition	5	89	168
negative regulation of chromosome segregation	5	89	168
mitotic spindle assembly checkpoint signaling	3	91	167
regulation of mitotic sister chromatid separation	2	108	204
activation of immune response	8	90	224
regulation of cell migration	5	84	208
regulation of sodium ion transport	2	39	88
regulation of mitotic metaphase/anaphase transition	4	105	204
regulation of metaphase/anaphase transition of cell cycle	3	106	204
spindle assembly checkpoint signaling	3	91	167
tissue regeneration	2	26	108
cell part morphogenesis	8	89	218
negative regulation of mitotic nuclear division	5	87	169
mitotic spindle checkpoint signaling	3	91	167
regulation of chromosome separation	4	110	204
regulation of mitotic sister chromatid segregation	8	98	186
growth	3	34	119
negative regulation of cell differentiation	8	54	144
regulation of chromosome segregation	6	107	205
regulation of sister chromatid segregation	4	108	204
negative regulation of mitotic sister chromatid separation	5	89	168
transforming growth factor beta receptor signaling pathway	3	114	216
regeneration	1	32	110
transmembrane receptor protein serine/threonine kinase signaling pathway	7	117	217
negative regulation of mitotic sister chromatid segregation	5	89	168
negative regulation of chromosome separation	5	89	168
regulation of chromosome organization	6	110	215
positive regulation of defense response	1	81	162
signal release from synapse	1	77	168
negative regulation of metaphase/anaphase transition of cell cycle	5	89	168
negative regulation of chromosome organization	1	89	181
biological_process	65	79	236
regulation of primary metabolic process	26	124	236
negative regulation of cell cycle	5	120	235
system development	13	102	236
regulation of cellular component biogenesis	4	116	235
regulation of transmembrane transport	10	83	188
regulation of ion transmembrane transport	10	78	185
regulation of cellular metabolic process	31	112	236
cell differentiation	15	101	235
positive regulation of cytoskeleton organization	4	97	234
cellular aldehyde metabolic process	5	80	222
negative regulation of multicellular organismal process	4	108	214
sensory perception of mechanical stimulus	3	91	220
sensory perception of sound	3	92	219
pyridine nucleotide biosynthetic process	4	74	225
hormone metabolic process	5	92	225
cell motility	12	102	223
positive regulation of protein-containing complex assembly	2	97	234
positive regulation of cellular component biogenesis	1	103	235
positive regulation of immune response	9	89	227
regulation of cell motility	7	87	217
cell migration	8	99	206
smooth muscle contraction	11	105	203
regulation of locomotion	5	92	224
proteasome assembly	5	109	211
establishment or maintenance of cell polarity	4	84	201
regulation of defense response	8	103	217
positive regulation of actin filament polymerization	3	98	234
response to organic cyclic compound	7	93	208
positive regulation of supramolecular fiber organization	5	100	234
nicotinamide nucleotide metabolic process	3	77	224
regulation of vesicle-mediated transport	4	105	212
immune response-regulating signaling pathway	16	113	225
glutamine family amino acid biosynthetic process	1	86	222
positive regulation of protein polymerization	4	94	234
cellular nitrogen compound biosynthetic process	13	96	236
hexose metabolic process	4	126	236
cellular developmental process	17	98	236
small molecule biosynthetic process	11	93	236
regulation of metabolic process	37	125	236
monocarboxylic acid biosynthetic process	5	121	235
positive regulation of response to stimulus	12	106	235
organic cyclic compound biosynthetic process	7	98	236
organic acid biosynthetic process	6	100	235
carboxylic acid biosynthetic process	7	99	235
regulation of cell cycle process	7	111	235
cellular response to organic substance	11	113	224
protein localization to chromosome	10	51	115
hexose biosynthetic process	2	115	218
positive regulation of immune system process	12	91	229
monosaccharide biosynthetic process	3	106	223
pyridine nucleotide metabolic process	3	77	231
regulation of cellular component movement	7	90	222
gluconeogenesis	1	113	218
cytokine-mediated signaling pathway	3	96	215
regulation of metal ion transport	6	96	203
mitotic cell cycle checkpoint signaling	3	100	218
signal release	4	119	207
positive regulation of cell differentiation	9	109	209
muscle contraction	5	115	217
glutamine metabolic process	3	73	234
positive regulation of organelle organization	4	118	235
translation	13	102	235
monosaccharide metabolic process	7	123	236
nucleobase-containing compound biosynthetic process	7	92	235
regulation of neurotransmitter levels	0	102	196
mitotic cytokinesis	4	118	207
regulation of response to external stimulus	4	112	233
intermediate filament cytoskeleton organization	4	79	189
cytoskeleton-dependent cytokinesis	5	115	213
intermediate filament-based process	4	80	189
cellular response to chemical stimulus	11	102	230
muscle system process	2	126	224
negative regulation of mitotic cell cycle phase transition	3	109	220
regulation of mitotic cell cycle phase transition	3	93	230
phospholipid transport	3	92	226
cytokinesis	5	115	213
phosphate-containing compound metabolic process	23	97	236
peptide biosynthetic process	12	104	235
aromatic compound biosynthetic process	9	100	235
heterocycle biosynthetic process	10	91	235
regulation of multicellular organismal process	13	97	235
fatty acid metabolic process	11	103	235
endocytosis	7	132	235
vasoconstriction	8	101	229
developmental process involved in reproduction	4	108	235
locomotion	12	112	235
male gamete generation	5	96	230
regulation of hormone levels	7	120	230
negative regulation of Wnt signaling pathway	2	95	231
spermatogenesis	5	95	230
positive regulation of cellular component organization	5	111	235
proteolysis	16	105	236
phosphorus metabolic process	22	94	236
negative regulation of RNA biosynthetic process	5	84	235
cellular metabolic compound salvage	6	110	235
regulation of Wnt signaling pathway	4	118	235
negative regulation of nucleic acid-templated transcription	5	84	235
negative regulation of transcription, DNA-templated	5	83	235
organic substance biosynthetic process	18	110	236
organophosphate ester transport	2	104	232
multicellular organismal reproductive process	6	104	235
regulation of anatomical structure morphogenesis	10	104	235
negative regulation of mitotic cell cycle	6	109	232
gamete generation	4	111	235
protein import into nucleus	11	116	234
protein localization to nucleus	9	126	234
neurotransmitter transport	7	99	233
chromatin organization	34	122	236
protein localization to organelle	11	117	235
negative regulation of cell death	8	92	235
phospholipid dephosphorylation	2	102	230
cell cycle checkpoint signaling	6	103	232
negative regulation of apoptotic process	7	88	235
membrane organization	5	90	235
import into nucleus	10	116	234
negative regulation of programmed cell death	7	89	235
phosphatidylinositol dephosphorylation	2	98	228
glucose metabolic process	7	104	235
electron transport chain	4	55	235
regulation of anatomical structure size	3	106	235
apoptotic process	10	118	235
regulation of cell differentiation	14	112	234
alpha-amino acid biosynthetic process	6	111	235
negative regulation of nucleobase-containing compound metabolic process	9	87	235
chemical synaptic transmission	4	85	234
negative regulation of RNA metabolic process	10	85	235
trans-synaptic signaling	5	81	234
protein targeting	4	123	235
synaptic signaling	4	81	234
glutamine family amino acid metabolic process	4	76	235
anterograde trans-synaptic signaling	4	85	234
negative regulation of cell cycle phase transition	6	109	232
cell projection organization	5	109	235
cellular macromolecule localization	9	111	235
cellular protein localization	10	111	235
cell death	13	118	236
programmed cell death	12	117	236
intracellular signal transduction	29	134	236
negative regulation of cellular macromolecule biosynthetic process	5	90	235
negative regulation of macromolecule biosynthetic process	5	90	235
positive regulation of transcription by RNA polymerase II	21	107	235
regulation of cell cycle phase transition	4	89	234
regulation of small GTPase mediated signal transduction	4	96	233
innate immune response	22	130	235
cell adhesion	12	84	236
biological adhesion	13	87	236
regulation of protein polymerization	3	94	235
regulation of actin filament length	3	104	235
regulation of actin polymerization or depolymerization	3	104	235
steroid biosynthetic process	8	97	235
regulation of actin filament polymerization	3	102	235
regulation of supramolecular fiber organization	6	97	235
regulation of protein-containing complex assembly	2	95	235
negative regulation of cellular biosynthetic process	5	92	235
cellular amino acid biosynthetic process	7	105	235
negative regulation of biosynthetic process	5	90	235
regulation of actin filament organization	3	100	235
cellular biosynthetic process	19	105	236
G protein-coupled receptor signaling pathway	5	94	236
cell projection assembly	8	99	235
cilium assembly	7	103	235
regulation of actin filament-based process	5	107	235
plasma membrane bounded cell projection assembly	9	99	235
regulation of actin cytoskeleton organization	4	105	235
protein import	7	113	235
regulation of cellular component size	4	110	235
cell cycle process	20	103	235
amide biosynthetic process	14	105	235
peptide metabolic process	12	103	235
nervous system process	9	82	235
carbohydrate transport	7	95	232
sensory perception	7	87	235
anatomical structure morphogenesis	11	101	235
cilium organization	6	98	235
regulation of translation	3	121	236
small GTPase mediated signal transduction	19	117	235
plasma membrane bounded cell projection organization	8	107	235
regulation of cellular amide metabolic process	4	122	236
lipid modification	6	100	236
response to organic substance	4	100	235
regulation of cytoskeleton organization	5	101	235
circulatory system process	10	97	232
negative regulation of cellular metabolic process	7	114	235
cell-cell signaling	5	88	235
regulation of tube diameter	8	98	232
carbohydrate biosynthetic process	17	126	235
regulation of response to stress	13	104	235
blood vessel diameter maintenance	8	98	232
regulation of tube size	8	97	232
vascular process in circulatory system	8	98	232
negative regulation of nitrogen compound metabolic process	6	110	235
DNA-templated transcription, initiation	5	100	235
protein localization	19	91	236
regulation of transcription by RNA polymerase II	17	122	236
macromolecule localization	20	91	236
steroid metabolic process	9	83	235
signaling	4	75	235
protein metabolic process	28	110	236
nucleocytoplasmic transport	13	107	235
nuclear transport	13	107	235
process utilizing autophagic mechanism	6	118	235
organelle assembly	6	105	236
microtubule cytoskeleton organization	10	76	234
autophagy	6	118	235
response to external biotic stimulus	19	110	235
response to other organism	19	105	235
establishment of protein localization to organelle	8	117	235
posttranscriptional regulation of gene expression	5	107	236
protein folding	6	90	235
response to biotic stimulus	19	107	235
defense response to other organism	18	111	235
secretion by cell	3	128	235
rhythmic process	19	113	234
biological process involved in interspecies interaction between organisms	24	106	235
export from cell	3	125	235
organic hydroxy compound biosynthetic process	11	103	235
organonitrogen compound biosynthetic process	10	105	236
system process	5	98	235
regulation of cell cycle	9	107	235
protein transport	17	102	236
establishment of protein localization	17	101	236
monocarboxylic acid metabolic process	9	110	236
cell division	16	133	236
cytoskeleton organization	12	99	235
microtubule-based process	3	77	236
anatomical structure development	13	86	236
lipid biosynthetic process	4	90	236
regulation of signal transduction	12	122	236
cellular amide metabolic process	11	108	235
regulation of cell communication	10	118	236
carbohydrate metabolic process	10	123	236
vesicle-mediated transport	6	109	236
signal transduction	43	109	236
metabolic process	47	84	236
mRNA splicing, via spliceosome	13	121	235
regulation of signaling	9	123	236
RNA splicing, via transesterification reactions	13	120	235
nitrogen compound transport	20	93	236
regulation of biological quality	12	131	236
RNA splicing, via transesterification reactions with bulged adenosine as nucleophile	13	121	235
nucleobase-containing compound metabolic process	26	92	236
organic substance catabolic process	20	101	236
DNA metabolic process	8	93	236
heterocycle metabolic process	24	96	236
cellular aromatic compound metabolic process	27	98	236
organic cyclic compound metabolic process	25	96	236
response to stress	12	102	236
catabolic process	19	101	236
carbohydrate derivative metabolic process	6	105	235
cellular nitrogen compound metabolic process	32	83	236
response to stimulus	11	98	236
macromolecule modification	24	119	236
ncRNA metabolic process	21	116	236
cellular response to DNA damage stimulus	11	100	236
cellular response to stress	15	94	236
organic substance metabolic process	41	87	236
nitrogen compound metabolic process	40	91	236
nucleic acid metabolic process	30	100	236
RNA processing	21	114	236
DNA repair	12	100	236
ion transport	5	105	236
cellular catabolic process	21	107	236
primary metabolic process	46	85	236
transmembrane transport	6	98	235
tRNA metabolic process	27	128	236
protein modification process	21	131	236
protein-containing complex subunit organization	12	106	236
organonitrogen compound catabolic process	6	88	236
cellular component assembly	17	101	236
macromolecule metabolic process	40	103	236
methylation	15	117	236
cellular protein modification process	24	130	236
nucleobase-containing small molecule metabolic process	2	99	236
cellular response to stimulus	20	91	236
protein-containing complex assembly	12	106	236
purine nucleotide metabolic process	7	88	235
sulfur compound metabolic process	24	95	235
ribose phosphate metabolic process	5	99	235
ribonucleotide metabolic process	5	87	235
purine-containing compound metabolic process	7	89	235
ncRNA processing	20	115	236
carbohydrate derivative biosynthetic process	5	104	235
lipid catabolic process	7	96	235
cellular component organization or biogenesis	23	102	236
carboxylic acid metabolic process	11	110	236
oxoacid metabolic process	11	109	236
organic acid metabolic process	11	107	236
organelle organization	13	91	236
small molecule metabolic process	8	110	236
nucleotide metabolic process	5	98	235
nucleoside phosphate metabolic process	4	97	236
protein ubiquitination	13	132	236
mRNA metabolic process	15	125	236
protein modification by small protein conjugation or removal	12	138	236
cellular amino acid metabolic process	8	110	235
protein modification by small protein conjugation	14	134	236
cellular component organization	23	101	236
RNA metabolic process	25	111	236
organic acid catabolic process	8	114	235
carboxylic acid catabolic process	6	114	235
heterocycle catabolic process	13	123	235
negative regulation of gene expression	20	109	235
cellular nitrogen compound catabolic process	12	123	235
metal ion transport	7	128	236
aromatic compound catabolic process	15	123	235
organic cyclic compound catabolic process	16	118	235
intracellular transport	17	86	236
alcohol metabolic process	7	88	235
cation transport	6	119	236
chromosome organization	4	94	235
organonitrogen compound metabolic process	24	103	236
small molecule catabolic process	7	86	235
integrin-mediated signaling pathway	5	104	234
purine ribonucleotide metabolic process	7	90	235
cellular macromolecule metabolic process	41	107	236
organophosphate metabolic process	4	83	236
cellular metabolic process	49	81	236
lipid metabolic process	3	83	236
macromolecule catabolic process	28	113	236
cellular protein-containing complex assembly	12	105	236
mRNA processing	18	118	236
establishment of localization in cell	14	91	236
cellular localization	18	99	236
cell surface receptor signaling pathway	18	109	236
cellular process	57	88	236
response to amino acid	12	67	150
meiosis I cell cycle process	2	56	145
ribonucleoside monophosphate metabolic process	6	109	235
cellular response to radiation	1	30	79
ribonucleotide biosynthetic process	2	93	235
response to organonitrogen compound	7	99	233
cell communication	8	66	235
gastric acid secretion	0	28	43
supramolecular fiber organization	4	97	235
peroxisomal membrane transport	0	80	175
regulation of response to oxidative stress	2	31	77
N-acetylneuraminate metabolic process	1	39	68
regulation of mRNA processing	4	77	216
intracellular estrogen receptor signaling pathway	1	23	52
regulation of systemic arterial blood pressure by renin-angiotensin	0	13	37
attachment of spindle microtubules to kinetochore	2	62	97
muscle structure development	4	72	229
maintenance of protein location	5	45	73
DNA-dependent DNA replication	1	46	106
negative regulation of response to extracellular stimulus	1	40	74
cation homeostasis	8	124	235
pyrimidine ribonucleoside monophosphate biosynthetic process	0	65	206
cellular lipid metabolic process	5	79	236
vasodilation	4	39	62
axonemal dynein complex assembly	1	68	166
nuclear chromosome segregation	4	38	75
adenylate cyclase-inhibiting dopamine receptor signaling pathway	0	8	35
positive regulation of DNA metabolic process	4	67	170
coenzyme A metabolic process	0	112	212
positive regulation of phosphate metabolic process	4	73	155
protein repair	0	7	10
cholesterol transport	3	67	168
iron ion transport	5	85	216
plasma membrane tubulation	1	16	56
negative regulation of signaling	11	127	235
positive regulation of type I interferon production	2	31	63
establishment of mitotic spindle localization	1	33	73
inositol phosphate biosynthetic process	0	82	206
secondary alcohol biosynthetic process	2	99	212
regulation of cytokine production	3	102	215
cellular protein complex disassembly	2	68	129
cell killing	8	96	202
bone mineralization	0	37	85
lipid transport	5	95	236
nuclear division	4	36	103
glycogen metabolic process	14	136	235
rDNA heterochromatin assembly	0	1	2
ERBB signaling pathway	3	33	85
L-methionine biosynthetic process	0	71	135
dense core granule exocytosis	0	5	22
nucleoside triphosphate catabolic process	0	26	60
receptor metabolic process	1	45	119
regulation of neuron differentiation	8	48	114
positive regulation of response to DNA damage stimulus	1	79	172
pyruvate transmembrane transport	0	4	8
porphyrin-containing compound biosynthetic process	4	81	226
negative regulation of G2/M transition of mitotic cell cycle	1	40	117
meiotic attachment of telomere to nuclear envelope	0	7	17
sphingolipid catabolic process	2	70	178
acetyl-CoA biosynthetic process from acetate	0	0	3
glutamate metabolic process	1	45	142
DNA replication initiation	4	102	212
vacuolar transport	5	105	235
pyrimidine ribonucleoside triphosphate metabolic process	3	73	227
nuclear-transcribed mRNA poly(A) tail shortening	0	35	63
negative regulation of protein depolymerization	5	84	233
regulation of hormone secretion	3	30	73
cellular response to amino acid stimulus	14	66	145
positive regulation of Ras protein signal transduction	4	22	65
regulation of actin filament depolymerization	5	90	233
protein transport to vacuole involved in ubiquitin-dependent protein catabolic process via the multivesicular body sorting pathway	0	2	15
ADP metabolic process	6	89	235
chromatin assembly or disassembly	7	82	149
nucleus organization	5	33	66
folic acid-containing compound biosynthetic process	0	15	33
cyclic nucleotide biosynthetic process	5	93	212
establishment or maintenance of microtubule cytoskeleton polarity	0	2	5
leucine metabolic process	0	10	19
pyrimidine-containing compound metabolic process	4	75	235
negative regulation of cellular protein metabolic process	9	113	231
purine nucleobase biosynthetic process	0	27	58
response to ATP	0	55	144
unsaturated fatty acid metabolic process	3	75	213
cellular biogenic amine metabolic process	4	101	235
T-helper 17 cell lineage commitment	0	14	27
ATP transport	3	47	90
regulation of protein sumoylation	1	16	60
nitric oxide metabolic process	1	35	63
nucleobase biosynthetic process	1	68	206
hemopoiesis	0	30	89
regulation of fatty acid metabolic process	1	22	64
nitrogen cycle metabolic process	0	73	94
regulation of response to reactive oxygen species	1	25	65
acylglycerol transport	0	0	1
actin filament bundle organization	3	68	156
gamma-aminobutyric acid signaling pathway	4	82	180
cellular divalent inorganic cation homeostasis	11	113	230
regulation of proteolysis involved in cellular protein catabolic process	9	77	137
porphyrin-containing compound catabolic process	0	5	13
postreplication repair	2	31	82
nuclear export	10	97	232
positive regulation of T cell activation	4	31	73
regulation of transcription elongation from RNA polymerase II promoter	3	47	87
response to peptide hormone	2	49	69
autophagosome assembly	2	46	88
tRNA thio-modification	0	18	33
ubiquinone biosynthetic process	4	78	221
negative regulation of mRNA catabolic process	2	29	66
nucleobase-containing small molecule biosynthetic process	1	90	183
peptide modification	0	6	10
regulation of myoblast proliferation	0	24	54
positive regulation of cell cycle process	3	35	120
positive regulation of cellular catabolic process	11	127	229
purine nucleobase salvage	0	3	4
regulation of phosphate metabolic process	8	98	228
mitochondrial ATP transmembrane transport	1	44	67
high-density lipoprotein particle remodeling	0	9	54
positive regulation of ERAD pathway	3	34	54
tetrahydrofolate interconversion	1	64	159
regulation of secretion by cell	5	75	183
cholesterol metabolic process	12	72	235
arachidonate transport	4	85	214
D-amino acid catabolic process	0	1	3
cellular response to extracellular stimulus	4	48	124
multicellular organism development	2	42	118
nucleoside phosphate biosynthetic process	2	93	235
lipid storage	0	23	66
phosphatidylethanolamine metabolic process	1	12	63
extracellular matrix organization	8	94	233
respiratory electron transport chain	2	64	235
erythrose 4-phosphate/phosphoenolpyruvate family amino acid catabolic process	1	89	161
fatty acid alpha-oxidation	0	14	45
tumor necrosis factor-mediated signaling pathway	0	46	111
very long-chain fatty acid biosynthetic process	4	88	179
peptide hormone secretion	0	45	69
cell junction organization	3	74	165
reactive nitrogen species metabolic process	1	33	64
actin filament organization	8	109	235
deoxyribose phosphate metabolic process	2	33	84
response to endogenous stimulus	12	84	187
CTP metabolic process	2	75	226
response to abiotic stimulus	6	117	235
establishment of protein localization to membrane	4	97	231
embryonic morphogenesis	2	30	94
nitric oxide biosynthetic process	0	32	61
cleavage involved in rRNA processing	0	24	47
nucleotide phosphorylation	3	93	235
microtubule-based transport	1	90	214
negative regulation of Notch signaling pathway	4	38	77
pyrimidine-containing compound salvage	0	50	139
response to lipid	4	44	103
digestive system process	1	50	105
prosthetic group metabolic process	0	105	160
cell population proliferation	5	58	152
ATP-dependent chromatin remodeling	0	9	29
Wnt signaling pathway	6	97	236
regulation of cellular response to transforming growth factor beta stimulus	0	56	86
mRNA transport	6	93	235
triglyceride transport	0	0	1
cyclic purine nucleotide metabolic process	2	86	187
'de novo' GDP-L-fucose biosynthetic process	0	0	4
late endosome to vacuole transport	0	28	64
tyrosine metabolic process	6	37	78
regulation of peptide secretion	3	29	66
spinal cord motor neuron cell fate specification	0	11	66
response to antibiotic	2	19	60
positive regulation of DNA-templated transcription, initiation	3	35	68
cell activation	2	80	208
organic hydroxy compound transport	2	102	218
neutral amino acid transport	0	28	76
regulation of DNA repair	4	91	216
response to retinoic acid	1	36	64
mitochondrial calcium ion transmembrane transport	1	54	103
pyrimidine deoxyribonucleotide metabolic process	0	17	61
rRNA methylation	0	32	67
fatty acid elongation, monounsaturated fatty acid	1	38	119
negative regulation of protein metabolic process	9	116	231
cellular response to abiotic stimulus	3	34	83
mitotic DNA replication termination	0	0	1
DNA topological change	3	64	182
maintenance of protein localization in endoplasmic reticulum	0	42	61
clathrin-dependent endocytosis	0	59	155
lysosome localization	1	18	65
rRNA base methylation	0	23	41
nuclear-transcribed mRNA catabolic process, no-go decay	0	4	5
cell morphogenesis	2	49	102
ribonucleoside bisphosphate biosynthetic process	6	104	235
negative regulation of hemostasis	2	33	60
aspartate family amino acid metabolic process	12	92	233
calcium-mediated signaling	6	89	210
N-acetylneuraminate catabolic process	0	8	14
response to oxidative stress	3	108	233
serotonin transport	1	25	58
AMP salvage	0	7	24
one-carbon metabolic process	7	98	232
male meiotic nuclear division	2	30	65
negative regulation of response to stimulus	10	126	235
purine nucleoside catabolic process	0	17	45
regulation of TORC1 signaling	1	33	100
L-phenylalanine metabolic process	1	91	167
inorganic anion transmembrane transport	2	73	149
alditol phosphate metabolic process	0	70	161
DNA packaging	0	87	167
branched-chain amino acid catabolic process	0	34	53
negative regulation of response to food	1	40	74
regulation of protein secretion	2	46	82
positive regulation of proteasomal protein catabolic process	5	44	77
positive regulation of protein sumoylation	0	23	46
creatine biosynthetic process	0	1	2
L-kynurenine metabolic process	0	1	3
positive regulation of cellular protein catabolic process	5	43	77
regulation of DNA replication	1	67	132
ribonucleoprotein complex biogenesis	5	95	234
peroxisome fission	0	19	51
extracellular structure organization	6	94	233
regulation of mitochondrial mRNA stability	0	79	165
protein processing	10	89	235
reciprocal meiotic recombination	0	80	157
terpenoid biosynthetic process	0	17	64
cilium movement involved in cell motility	3	68	188
transcription by RNA polymerase I	0	9	21
ceramide catabolic process	0	29	79
SNARE complex disassembly	0	1	2
response to external stimulus	20	96	235
lymphocyte costimulation	1	31	57
proline metabolic process	0	65	196
retinoic acid receptor signaling pathway	0	34	102
polyol biosynthetic process	7	105	234
spindle organization	3	81	223
purine-containing compound salvage	9	115	215
regulation of chondrocyte differentiation	0	31	63
tryptophanyl-tRNA aminoacylation	0	0	1
methylguanosine-cap decapping	4	94	204
protein secretion	6	54	85
protein polymerization	3	89	219
protein targeting to peroxisome	0	64	143
glycine metabolic process	2	89	191
amino acid transport	6	111	235
protein-lipid complex subunit organization	0	12	63
mRNA destabilization	3	82	173
glutathione biosynthetic process	0	19	60
regulation of systemic arterial blood pressure by hormone	0	34	59
positive regulation of proteasomal ubiquitin-dependent protein catabolic process	3	40	67
ammonium ion metabolic process	2	43	65
fatty-acyl-CoA metabolic process	2	82	162
anion transmembrane transport	9	104	228
glycolipid catabolic process	0	20	67
protein-DNA complex subunit organization	17	107	233
biomineral tissue development	0	74	140
regulation of cell morphogenesis involved in differentiation	0	25	63
negative regulation of Ras protein signal transduction	1	54	104
response to extracellular stimulus	2	48	168
purine-containing compound transmembrane transport	2	58	95
tRNA-guanine transglycosylation	0	1	1
organic anion transport	6	100	234
collagen fibril organization	2	36	67
very-low-density lipoprotein particle remodeling	0	3	31
oligosaccharide biosynthetic process	1	27	58
glycosylceramide catabolic process	0	7	11
terpenoid metabolic process	2	49	150
sterol homeostasis	2	29	71
positive regulation of cell death	5	97	203
positive regulation of translational termination	0	1	2
thyroid hormone generation	0	22	58
regulation of DNA-templated transcription, elongation	3	70	161
aspartate family amino acid biosynthetic process	9	113	211
organelle disassembly	6	87	186
negative regulation of protein modification process	3	81	131
peptidyl-amino acid modification	9	108	220
ribosomal subunit export from nucleus	0	23	56
norepinephrine metabolic process	0	17	46
regulation of insulin secretion	2	35	66
cell-cell recognition	8	49	135
steroid hormone biosynthetic process	0	39	106
signal peptide processing	1	94	200
divalent inorganic cation homeostasis	13	107	233
calcium-ion regulated exocytosis	1	42	72
spermine biosynthetic process	0	4	5
alpha-amino acid catabolic process	8	113	235
alpha-amino acid metabolic process	3	99	235
purine nucleotide salvage	8	102	202
negative regulation of cell development	1	29	86
regulation of double-strand break repair	3	58	142
telomere maintenance	0	80	220
chromosome separation	0	7	45
UMP metabolic process	1	59	208
nucleotide-sugar biosynthetic process	2	77	225
homocysteine metabolic process	0	34	55
endocytic recycling	3	46	100
establishment of localization	15	92	236
IMP salvage	5	75	154
regulation of ubiquitin-dependent protein catabolic process	6	42	75
positive regulation of MAPK cascade	9	86	203
regulation of mitochondrial membrane potential	0	28	62
amino acid import	4	32	64
positive regulation of phosphorylation	6	67	143
adaptive immune response	10	80	182
tRNA transport	1	4	9
cohesin loading	0	0	8
vesicle localization	0	34	91
polysaccharide metabolic process	17	136	235
centrosome duplication	0	26	49
mitochondrial transmembrane transport	9	83	231
plasma lipoprotein particle organization	0	12	63
cytoskeleton-dependent intracellular transport	3	88	228
long-chain fatty-acyl-CoA metabolic process	2	84	161
glycine betaine biosynthetic process from choline	0	2	2
ATP metabolic process	3	83	235
regulation of cardiac muscle contraction	9	39	75
mitotic spindle organization	3	55	151
protein depolymerization	2	56	106
regulation of peptidyl-lysine acetylation	0	19	62
establishment of protein localization to peroxisome	0	64	143
glycerol-3-phosphate metabolic process	0	66	154
negative regulation of cytoskeleton organization	11	97	235
ribonucleoside catabolic process	0	15	47
positive regulation of autophagy	3	38	70
cellular polysaccharide catabolic process	3	35	59
indole-containing compound catabolic process	1	61	174
cellular ion homeostasis	7	116	235
pyrimidine-containing compound catabolic process	2	28	72
regulation of neurogenesis	5	31	96
gene expression	0	39	73
regulation of cellular protein metabolic process	8	128	236
regulation of cytokinesis	5	57	121
tube formation	2	48	88
amino-acid betaine metabolic process	0	25	58
sperm-egg recognition	6	48	134
positive regulation of intracellular transport	7	39	69
pigment granule localization	1	38	83
molybdopterin cofactor metabolic process	0	105	160
oligosaccharide metabolic process	2	30	77
rRNA processing	2	94	235
rRNA metabolic process	3	97	235
negative regulation of substrate adhesion-dependent cell spreading	0	14	46
heme catabolic process	0	1	3
clustering of voltage-gated sodium channels	0	4	5
mitotic G2/M transition checkpoint	1	33	81
smoothened signaling pathway	2	44	86
T cell costimulation	1	31	57
thioester metabolic process	14	88	235
thyroid hormone metabolic process	2	32	65
double-strand break repair via homologous recombination	18	111	228
negative regulation of mRNA metabolic process	2	38	73
cation transmembrane transport	2	101	235
GDP-mannose biosynthetic process	0	6	13
thiamine diphosphate biosynthetic process	0	0	13
regulation of calcium ion transport	4	75	133
positive regulation of canonical Wnt signaling pathway	4	39	83
nucleoside bisphosphate metabolic process	9	93	235
cholesterol catabolic process	0	12	23
protection from non-homologous end joining at telomere	0	3	5
inositol phosphate metabolic process	2	84	220
protein trimerization	0	11	57
response to UV	5	22	69
kynurenine metabolic process	1	61	139
defense response to virus	12	101	211
synaptonemal complex organization	3	43	106
methylglyoxal catabolic process	0	4	11
regulation of chondrocyte development	0	4	25
phagosome maturation	0	13	38
NADPH regeneration	2	80	164
tRNA aminoacylation	14	113	235
nucleotide-sugar metabolic process	6	91	230
regulation of Arp2/3 complex-mediated actin nucleation	0	13	52
mitochondrial pyruvate transmembrane transport	0	2	4
positive regulation of protein processing	1	26	53
positive regulation of apoptotic process	3	99	203
erythrose 4-phosphate/phosphoenolpyruvate family amino acid metabolic process	1	91	167
monocarboxylic acid transport	4	97	231
cellular component disassembly	7	91	227
phosphatidic acid biosynthetic process	0	22	63
regulation of Ras protein signal transduction	4	80	232
acyl-CoA metabolic process	14	88	235
establishment of tissue polarity	1	31	59
establishment or maintenance of cytoskeleton polarity	0	15	40
vesicle-mediated transport in synapse	0	22	74
spliceosomal snRNP assembly	6	105	226
oligopeptide transport	0	33	49
double-strand break repair	12	126	235
purine nucleotide biosynthetic process	5	92	235
regulation of body fluid levels	12	95	233
phosphatidic acid metabolic process	0	23	63
mRNA methylation	1	27	58
tryptophan metabolic process	1	62	174
primary alcohol metabolic process	1	38	96
positive regulation of translational elongation	0	4	7
regulation of mRNA metabolic process	4	93	235
pyrimidine ribonucleotide metabolic process	3	67	234
glycine decarboxylation via glycine cleavage system	1	6	7
7-methylguanosine mRNA capping	0	11	21
regulation of systemic arterial blood pressure	1	26	61
inorganic ion homeostasis	8	123	235
intracellular receptor signaling pathway	5	67	167
regulation of membrane lipid metabolic process	0	23	58
regulation of cellular response to insulin stimulus	1	28	68
cellular iron ion homeostasis	2	85	206
U2 snRNA 3'-end processing	0	0	1
regulation of striated muscle contraction	7	38	78
amino acid transmembrane transport	7	116	215
mitochondrial membrane organization	1	62	116
7,8-dihydroneopterin 3'-triphosphate biosynthetic process	0	1	3
regulation of type I interferon production	4	32	67
response to carbohydrate	1	29	66
positive regulation of signaling	12	105	235
DNA replication-independent nucleosome assembly	0	9	29
positive regulation of protein modification by small protein conjugation or removal	2	41	74
response to cold	1	28	64
glucose homeostasis	3	103	197
oligosaccharide-lipid intermediate biosynthetic process	0	99	186
protein localization to endoplasmic reticulum exit site	0	11	24
oogenesis	2	43	69
positive regulation of proteolysis	8	85	147
cellular modified amino acid catabolic process	2	89	219
chromosome condensation	0	83	166
negative regulation of phosphate metabolic process	8	72	141
Arp2/3 complex-mediated actin nucleation	2	85	217
cellular process involved in reproduction in multicellular organism	11	109	217
regulation of centrosome cycle	2	37	69
import across plasma membrane	5	36	76
positive regulation of cell activation	1	39	81
tissue migration	0	12	29
methionine biosynthetic process	5	101	181
dopamine receptor signaling pathway	0	41	163
DNA synthesis involved in DNA repair	1	54	137
branched-chain amino acid biosynthetic process	0	6	11
regulation of neuron migration	2	32	61
pyrimidine nucleotide metabolic process	2	74	235
regulation of mRNA splicing, via spliceosome	3	62	186
establishment of protein localization to mitochondrion	2	73	214
antigen processing and presentation	16	63	170
pigment granule transport	1	35	81
negative regulation of cell migration	0	37	95
SCF-dependent proteasomal ubiquitin-dependent protein catabolic process	2	94	207
neuron recognition	1	26	68
phospholipid catabolic process	2	88	219
arabinose metabolic process	0	0	1
regulation of coagulation	1	72	153
DNA dealkylation	2	66	175
carbohydrate catabolic process	8	100	235
regulation of cellular protein catabolic process	8	76	137
polysaccharide catabolic process	3	31	61
post-chaperonin tubulin folding pathway	0	16	52
regulation of mRNA stability	8	104	234
sulfur compound catabolic process	1	50	165
ribonucleoside biosynthetic process	1	97	182
aminoglycan biosynthetic process	2	119	210
purine nucleoside diphosphate metabolic process	7	91	235
microtubule nucleation	2	68	197
L-phenylalanine catabolic process	1	89	161
mitotic sister chromatid separation	0	0	3
regulation of macrophage activation	0	20	59
cellular chemical homeostasis	12	118	235
negative regulation of small molecule metabolic process	1	23	65
mRNA modification	0	28	75
negative regulation of TORC1 signaling	1	28	96
proteasome-mediated ubiquitin-dependent protein catabolic process	10	96	235
response to unfolded protein	2	105	218
vesicle tethering	0	45	100
inorganic ion import across plasma membrane	1	42	71
response to heat	5	78	151
adenylate cyclase-inhibiting G protein-coupled receptor signaling pathway	1	45	108
diol biosynthetic process	1	111	217
UDP-N-acetylglucosamine biosynthetic process	0	22	106
retrograde transport, endosome to Golgi	4	92	229
Mo-molybdopterin cofactor biosynthetic process	0	105	160
negative regulation of cellular catabolic process	3	28	73
nucleotide biosynthetic process	2	91	235
intracellular steroid hormone receptor signaling pathway	4	24	62
purine ribonucleotide transport	2	51	98
cellular response to acid chemical	11	69	145
endoplasmic reticulum to Golgi vesicle-mediated transport	2	98	235
purine ribonucleotide salvage	7	105	201
kinetochore assembly	0	58	145
heparan sulfate proteoglycan biosynthetic process	1	99	202
potassium ion transmembrane transport	0	26	72
regulation of Toll signaling pathway	0	12	26
sphingolipid biosynthetic process	2	92	230
killing of cells of other organism	7	88	197
mRNA stabilization	5	31	66
mRNA 3'-end processing	2	87	175
alditol catabolic process	0	7	33
negative regulation of protein-containing complex disassembly	7	80	233
tryptophan catabolic process to kynurenine	1	7	23
cellular response to estradiol stimulus	0	32	57
ceramide metabolic process	3	83	231
negative regulation of locomotion	2	32	97
nucleobase-containing small molecule catabolic process	4	19	68
energy reserve metabolic process	14	137	235
epidermal growth factor receptor signaling pathway	3	21	63
positive regulation of establishment of protein localization	7	51	84
protein export from nucleus	1	30	77
protein retention in ER lumen	0	30	43
protein complex oligomerization	5	100	234
tRNA aminoacylation for protein translation	5	108	234
microtubule-based movement	4	73	236
response to starvation	4	55	112
regulation of cellular catabolic process	13	118	235
RNA stabilization	5	29	66
glycerolipid metabolic process	3	84	235
response to peptide	7	42	69
long-chain fatty-acyl-CoA biosynthetic process	2	80	152
detection of stimulus	0	99	235
histone exchange	0	9	29
'de novo' IMP biosynthetic process	1	61	158
adenosine catabolic process	0	0	6
regulation of small molecule metabolic process	1	43	88
negative regulation of macrophage activation	0	22	49
calcium ion transport	9	122	234
ossification	3	70	185
neuron projection development	6	55	113
positive regulation of mitochondrion organization	0	31	67
purine ribonucleotide biosynthetic process	5	91	235
COP9 signalosome assembly	0	3	7
deadenylation-independent decapping of nuclear-transcribed mRNA	0	2	5
regulation of cell cycle G2/M phase transition	2	62	186
response to acid chemical	9	70	150
regulation of microtubule polymerization or depolymerization	3	60	175
DNA-templated transcription, elongation	8	108	226
protein insertion into mitochondrial membrane	1	33	61
late endosome to vacuole transport via multivesicular body sorting pathway	0	7	27
osteoblast differentiation	4	28	67
cellular biogenic amine catabolic process	1	68	207
positive regulation of cytokinesis	2	38	61
heme metabolic process	1	101	192
female gamete generation	2	48	70
dolichol metabolic process	0	6	15
membrane lipid biosynthetic process	6	103	234
nucleoside phosphate catabolic process	6	87	229
tetrapyrrole catabolic process	0	5	13
ribosomal large subunit assembly	2	30	71
dephosphorylation	10	116	235
establishment of protein localization to endoplasmic reticulum	2	121	221
maintenance of protein location in cell	6	46	71
chromatin organization involved in regulation of transcription	6	30	63
leukocyte activation	3	70	139
meiotic sister chromatid cohesion, centromeric	0	1	2
gamma-aminobutyric acid metabolic process	0	20	45
plasma membrane raft organization	0	34	95
purine ribonucleoside monophosphate metabolic process	9	91	235
cellular ketone metabolic process	4	88	234
ribosomal small subunit assembly	1	8	26
respiratory chain complex III assembly	0	35	73
amino-acid betaine biosynthetic process	0	5	10
inorganic cation transmembrane transport	4	100	235
regulation of early endosome to late endosome transport	0	17	59
endoplasmic reticulum calcium ion homeostasis	0	31	63
polyamine catabolic process	0	1	6
ncRNA 5'-end processing	7	123	186
detection of abiotic stimulus	1	94	231
phospholipase C-activating G protein-coupled receptor signaling pathway	2	58	126
ribonucleotide catabolic process	5	68	164
positive regulation of smooth muscle contraction	0	15	56
IMP metabolic process	10	96	219
regulation of lipid metabolic process	5	92	191
lipid homeostasis	2	45	110
GDP-L-fucose metabolic process	0	0	4
cell-matrix adhesion	4	91	189
cellular response to retinoic acid	2	33	63
ribonucleoside bisphosphate metabolic process	9	93	235
mitotic DNA damage checkpoint signaling	3	29	70
hormone secretion	3	43	71
regulation of protein maturation	5	21	62
2'-deoxyribonucleotide biosynthetic process	0	15	56
dihydrobiopterin metabolic process	0	1	3
positive regulation of muscle contraction	1	21	58
regulation of heart contraction	4	71	138
mitotic sister chromatid cohesion	0	76	147
glucose 6-phosphate metabolic process	1	84	164
isopentenyl diphosphate biosynthetic process, mevalonate pathway	0	2	3
diterpenoid biosynthetic process	0	14	39
peptidoglycan catabolic process	0	35	88
membrane fusion	0	41	118
heparin biosynthetic process	0	63	127
vesicle targeting, to, from or within Golgi	0	1	1
protein localization to lysosome	0	32	66
positive regulation of response to biotic stimulus	2	55	109
neuronal signal transduction	0	4	6
fructose metabolic process	0	44	152
metallo-sulfur cluster assembly	3	93	232
D-amino acid metabolic process	0	1	4
maintenance of protein localization in organelle	4	41	69
cellular response to nitrogen compound	10	74	157
response to purine-containing compound	1	65	146
regulation of alternative mRNA splicing, via spliceosome	2	62	182
negative regulation of apoptotic signaling pathway	4	34	78
liver development	0	32	91
mitotic cell cycle	4	90	184
regulation of cartilage development	0	39	87
NAD metabolic process	1	24	62
steroid hormone mediated signaling pathway	3	26	64
regulation of SREBP signaling pathway	0	4	4
regulation of phosphorylation	7	95	219
cellular modified amino acid biosynthetic process	7	93	234
estrogen metabolic process	5	41	78
morphogenesis of a branching structure	1	38	75
regulation of cellular response to growth factor stimulus	6	103	198
detoxification	1	31	66
transition metal ion transport	7	105	228
regulation of integrin-mediated signaling pathway	0	35	56
regulation of stress-activated MAPK cascade	3	89	199
hydrogen peroxide metabolic process	0	21	72
I-kappaB kinase/NF-kappaB signaling	6	90	183
glycolytic process	3	91	235
pyrimidine nucleoside diphosphate metabolic process	0	11	41
ncRNA 3'-end processing	8	60	165
aminoglycan catabolic process	3	70	159
arginine metabolic process	1	64	123
cell cycle	13	101	235
proline biosynthetic process	0	25	94
clathrin coat assembly	1	58	167
inorganic cation import across plasma membrane	1	42	71
formamide metabolic process	1	8	16
oxidative demethylation	0	13	53
inner mitochondrial membrane organization	0	46	78
actin filament depolymerization	0	63	100
amine metabolic process	2	92	235
positive regulation of multicellular organismal process	7	87	230
Rab protein signal transduction	3	75	208
proline catabolic process to glutamate	0	2	3
peptidoglycan metabolic process	0	35	88
response to pheromone	0	16	76
formaldehyde catabolic process	0	0	1
response to wounding	2	34	87
purine nucleoside bisphosphate metabolic process	9	93	235
sterol transport	3	82	198
protein import into peroxisome matrix	0	19	43
porphyrin-containing compound metabolic process	4	96	234
DNA-templated transcription, termination	0	10	50
bone remodeling	1	19	55
pyridine nucleotide catabolic process	0	1	2
phospholipid metabolic process	3	75	236
negative regulation of transforming growth factor beta receptor signaling pathway	2	51	82
tetrahydrofolate metabolic process	4	110	214
cellular carbohydrate metabolic process	17	144	235
regulation of protein modification process	8	105	231
regulation of response to endoplasmic reticulum stress	3	45	72
ethanol oxidation	0	2	6
cellular response to monosaccharide stimulus	0	35	57
benzene-containing compound metabolic process	1	84	186
cytoplasmic microtubule organization	2	37	136
ceramide biosynthetic process	2	77	197
regulation of transmembrane receptor protein serine/threonine kinase signaling pathway	6	93	196
L-alpha-amino acid transmembrane transport	8	122	215
muscle organ development	3	75	228
positive regulation of protein targeting to membrane	1	34	61
protein localization to microtubule cytoskeleton	6	38	66
methylglyoxal metabolic process	0	5	13
negative regulation of appetite	1	40	74
regulation of insulin receptor signaling pathway	1	30	65
protein ufmylation	0	19	49
microtubule nucleation by microtubule organizing center	0	1	9
hyaluronan metabolic process	2	40	145
actin polymerization or depolymerization	0	88	183
modification-dependent protein catabolic process	14	122	236
macroautophagy	1	56	134
nucleobase-containing compound transport	7	99	235
microtubule polymerization or depolymerization	1	47	92
regulation of protein localization	3	83	178
glycosylceramide metabolic process	1	35	59
intracellular protein transport	14	111	236
carbohydrate homeostasis	3	103	197
positive regulation of plasminogen activation	0	19	35
nucleoside triphosphate metabolic process	1	65	235
pyridine-containing compound catabolic process	0	6	23
phenylalanyl-tRNA aminoacylation	0	3	13
protein maturation by iron-sulfur cluster transfer	0	22	62
negative regulation of intrinsic apoptotic signaling pathway	1	20	67
regulation of transcription initiation from RNA polymerase II promoter	4	36	68
detection of stimulus involved in sensory perception	0	31	87
RNA methylation	4	102	235
phosphatidylcholine metabolic process	0	12	69
glycine biosynthetic process	0	18	50
positive regulation of centrosome duplication	0	2	3
glutathione catabolic process	1	35	153
regulation of stress-activated protein kinase signaling cascade	4	88	199
serine family amino acid metabolic process	5	93	227
demethylation	5	81	217
ketone catabolic process	1	46	97
actin filament bundle assembly	3	31	77
alpha-beta T cell lineage commitment	0	23	49
export across plasma membrane	0	43	84
acid secretion	0	27	56
cell-cell adhesion	11	76	235
fatty acid elongation, unsaturated fatty acid	2	89	175
cell fate specification	0	31	126
response to virus	13	98	214
protein localization to vacuole	0	95	200
triglyceride-rich lipoprotein particle remodeling	0	11	47
fatty-acyl-CoA biosynthetic process	2	77	154
positive regulation of phosphorus metabolic process	4	73	155
chromosome segregation	12	109	234
glycine biosynthetic process from serine	0	1	2
negative regulation of response to DNA damage stimulus	2	22	67
aminoglycan metabolic process	7	99	234
signal transduction in response to DNA damage	3	96	216
regulation of apoptotic process	14	112	236
positive regulation of stress-activated MAPK cascade	1	67	147
positive regulation of intracellular signal transduction	10	84	235
protein localization to microtubule organizing center	2	40	62
nuclear-transcribed mRNA catabolic process, nonsense-mediated decay	18	98	230
phosphatidylinositol biosynthetic process	11	111	233
glycosyl compound metabolic process	2	104	227
response to growth hormone	0	3	5
adenine nucleotide transport	2	55	98
organophosphate catabolic process	5	91	235
post-Golgi vesicle-mediated transport	3	91	209
iron ion homeostasis	2	87	209
regulation of histone modification	1	18	76
microtubule organizing center organization	3	79	157
box C/D snoRNP assembly	0	15	22
DNA repair complex assembly	0	2	2
inner dynein arm assembly	1	15	56
liposaccharide metabolic process	6	95	212
vesicle fusion	1	26	68
mitochondrial electron transport, ubiquinol to cytochrome c	0	30	104
heparan sulfate proteoglycan metabolic process	1	110	217
protein targeting to vacuole	1	64	136
urea metabolic process	0	73	94
purine nucleoside monophosphate metabolic process	9	91	235
positive regulation of protein maturation	2	26	54
mRNA splice site selection	1	33	77
G protein-coupled glutamate receptor signaling pathway	1	49	147
bile acid biosynthetic process	0	28	49
chemotaxis	8	87	230
negative regulation of metabolic process	17	109	235
sensory perception of light stimulus	6	102	234
phosphate ion transport	1	87	168
cell development	4	105	230
inflammatory response to antigenic stimulus	1	39	54
regulation of muscle contraction	7	104	208
fatty acid elongation, saturated fatty acid	2	90	176
transsulfuration	0	0	1
purine ribonucleoside triphosphate metabolic process	0	77	231
isoprenoid metabolic process	7	84	227
positive regulation of Rho protein signal transduction	3	20	63
autophagosome organization	2	48	88
regulation of establishment of protein localization	3	87	170
response to hexose	0	31	66
negative regulation of protein polymerization	5	90	235
establishment of planar polarity	1	31	59
carnitine metabolic process	0	18	52
choline metabolic process	0	6	9
establishment of organelle localization	1	68	151
regulation of ERAD pathway	3	39	59
external encapsulating structure organization	8	93	233
inorganic anion transport	3	88	225
response to nutrient	0	14	62
retinoic acid biosynthetic process	0	14	39
regulation of microtubule-based movement	3	26	63
feeding behavior	3	63	144
calcineurin-mediated signaling	0	26	73
purine nucleoside triphosphate metabolic process	0	75	231
peroxisome organization	2	113	217
tryptophan catabolic process	1	61	174
pyrimidine ribonucleotide biosynthetic process	3	65	234
aldehyde catabolic process	1	42	117
base-excision repair, AP site formation	0	5	12
closure of optic fissure	0	7	22
protein localization to centrosome	2	40	62
icosanoid secretion	5	82	214
regulation of microtubule-based process	6	90	229
gene silencing	3	102	229
telomere maintenance in response to DNA damage	0	11	37
tubulin complex assembly	0	10	26
rRNA modification	2	55	173
cellular metal ion homeostasis	9	119	235
cyclic nucleotide catabolic process	0	70	174
copper ion homeostasis	0	24	65
epithelial cell development	0	31	89
CTP biosynthetic process	2	71	226
phosphatidylcholine biosynthetic process	0	19	58
RNA splicing	9	116	235
tetrahydrofolate biosynthetic process	0	13	25
alcohol biosynthetic process	15	100	235
aspartate family amino acid catabolic process	1	33	67
negative regulation of actin filament depolymerization	5	88	233
localization within membrane	4	89	235
positive regulation of cell development	1	36	94
keratinocyte development	1	19	45
membrane docking	2	85	160
cholesterol biosynthetic process	2	99	211
pseudouridine synthesis	4	105	231
retinoic acid metabolic process	1	20	53
glutamine family amino acid catabolic process	1	28	65
cell cycle G2/M phase transition	1	36	64
response to inorganic substance	4	65	152
negative regulation of blood coagulation	2	32	59
steroid catabolic process	0	24	61
fructose 2,6-bisphosphate metabolic process	0	22	79
sulfur amino acid biosynthetic process	9	116	209
chromosome organization involved in meiotic cell cycle	4	52	151
tetrapyrrole biosynthetic process	4	81	226
UMP biosynthetic process	0	65	206
calcium ion homeostasis	10	106	229
regulation of mitochondrion organization	1	30	80
cerebellum development	1	35	67
sulfate assimilation	0	0	4
glycerophospholipid metabolic process	4	84	235
homologous chromosome pairing at meiosis	0	18	59
regulation of store-operated calcium entry	0	18	48
regulation of protein targeting	0	40	64
ribosomal small subunit biogenesis	0	29	67
CDP-diacylglycerol biosynthetic process	0	9	22
ribonucleoside monophosphate biosynthetic process	10	109	235
proton-transporting V-type ATPase complex assembly	0	13	54
snRNA transport	0	7	15
purine ribonucleoside diphosphate metabolic process	7	91	235
regulation of muscle system process	10	104	211
negative regulation of translation	4	102	226
response to chemical	4	99	235
ribonucleoprotein complex subunit organization	11	92	235
regulation of membrane potential	3	54	96
morphogenesis of an epithelial sheet	0	30	81
regulation of neuronal synaptic plasticity	1	20	64
protein-containing complex remodeling	3	17	62
forebrain development	1	30	82
lactate metabolic process	1	17	66
regulation of intrinsic apoptotic signaling pathway in response to DNA damage	0	22	60
glycerolipid biosynthetic process	8	92	235
regulation of protein catabolic process	10	120	211
glycogen biosynthetic process	0	122	198
phospholipid biosynthetic process	3	93	235
Golgi to plasma membrane transport	1	25	78
response to toxic substance	2	22	63
bile acid signaling pathway	1	1	4
cotranslational protein targeting to membrane	4	124	218
mRNA catabolic process	23	116	235
regulation of protein transport	3	85	170
regulation of centrosome duplication	2	38	68
folic acid-containing compound metabolic process	3	110	214
isopentenyl diphosphate biosynthetic process	0	7	9
mitochondrial transport	11	81	234
monovalent inorganic cation homeostasis	7	112	223
regulation of pH	4	110	221
carboxylic acid transmembrane transport	10	100	229
NADP metabolic process	4	91	202
regulation of cellular response to stress	10	101	234
protein-containing complex disassembly	3	92	180
protein import into mitochondrial matrix	0	60	182
DNA catabolic process	2	78	155
cysteine metabolic process	0	24	47
cysteine biosynthetic process	0	4	6
fatty acid derivative metabolic process	6	90	197
tRNA processing	24	121	236
double-strand break repair via nonhomologous end joining	2	67	169
negative regulation of supramolecular fiber organization	11	91	235
pyrimidine nucleoside diphosphate biosynthetic process	0	4	27
purine nucleoside biosynthetic process	1	97	182
purine nucleoside monophosphate biosynthetic process	11	102	235
establishment of protein localization to vacuole	0	106	200
ribonucleoprotein complex assembly	12	94	235
aerobic respiration	0	71	235
regulation of wound healing	1	31	87
morphogenesis of a branching epithelium	2	35	75
DNA damage checkpoint signaling	6	100	215
pigment catabolic process	0	1	3
positive regulation of mitochondrial fission	0	33	62
positive regulation of JNK cascade	0	30	73
RNA capping	0	26	54
RNA catabolic process	19	120	235
amino sugar metabolic process	4	107	225
pyrimidine-containing compound biosynthetic process	1	63	235
meiotic sister chromatid cohesion	0	17	28
cellular respiration	0	68	235
protein catabolic process	10	92	235
base-excision repair	5	96	207
secretion	6	120	235
adenylate cyclase-modulating G protein-coupled receptor signaling pathway	13	101	234
attachment of mitotic spindle microtubules to kinetochore	1	24	54
aromatic amino acid family metabolic process	11	100	233
regulation of cellular ketone metabolic process	1	25	67
phenol-containing compound metabolic process	9	101	226
transcription by RNA polymerase III	0	70	164
pointed-end actin filament capping	1	86	181
protein import into mitochondrial intermembrane space	1	1	2
regulation of I-kappaB kinase/NF-kappaB signaling	1	80	231
pyrimidine deoxyribonucleoside diphosphate biosynthetic process	0	1	1
negative regulation of macromolecule metabolic process	14	111	235
nucleoside triphosphate biosynthetic process	1	70	235
histidine catabolic process to glutamate and formate	1	7	15
multicellular organismal process	5	80	235
centriole replication	2	20	69
regulation of histone acetylation	0	17	60
regulation of cell shape	1	81	202
kinetochore organization	2	58	150
mitochondrion organization	6	93	235
regulation of protein localization to membrane	1	21	77
vesicle fusion with Golgi apparatus	0	11	17
cellular macromolecule catabolic process	31	109	236
pyrimidine ribonucleoside triphosphate biosynthetic process	2	71	227
defense response to symbiont	12	101	211
ubiquinone metabolic process	4	89	222
proteasomal protein catabolic process	6	99	235
glycerol-3-phosphate catabolic process	0	2	5
methylglyoxal catabolic process to lactate	0	4	11
brush border assembly	0	1	3
enteric nervous system development	2	44	107
positive regulation of proteolysis involved in cellular protein catabolic process	6	48	77
ion transmembrane transport	4	106	235
endoplasmic reticulum localization	0	24	38
cellular response to oxygen-containing compound	6	103	208
endoplasmic reticulum unfolded protein response	2	53	103
neural retina development	1	27	46
chloride transport	0	19	73
ephrin receptor signaling pathway	2	49	167
formate metabolic process	1	18	47
positive regulation of response to endoplasmic reticulum stress	4	42	63
regulation of TOR signaling	2	91	235
cortical actin cytoskeleton organization	9	44	87
RNA decapping	4	93	204
histidine catabolic process	2	28	55
signal transduction by p53 class mediator	2	26	65
formaldehyde metabolic process	0	2	3
glycosphingolipid metabolic process	1	37	88
regulation of cell-substrate adhesion	3	42	68
regulation of substrate adhesion-dependent cell spreading	0	26	63
regulation of cytosolic calcium ion concentration	3	38	79
modification-dependent macromolecule catabolic process	13	126	236
thiamine diphosphate metabolic process	0	0	13
nuclear DNA replication termination	0	0	1
vacuolar proton-transporting V-type ATPase complex assembly	0	10	45
proteoglycan biosynthetic process	2	110	215
mRNA polyadenylation	0	26	71
protein localization to extracellular region	6	54	85
maintenance of location	3	98	182
icosanoid metabolic process	0	75	200
iron ion transmembrane transport	1	52	121
glycosaminoglycan biosynthetic process	4	119	210
regulation of ceramide biosynthetic process	1	22	57
protein localization to chromatin	4	28	68
intracellular sterol transport	2	44	82
energy derivation by oxidation of organic compounds	4	115	235
immune system process	18	101	235
regulation of protein targeting to membrane	1	33	63
ATP biosynthetic process	0	71	206
regulation of multicellular organism growth	2	34	64
polyprenol metabolic process	0	13	30
peptide transport	5	82	134
AMP metabolic process	3	94	197
wound healing, spreading of cells	0	16	59
response to temperature stimulus	3	99	168
tissue remodeling	3	25	92
regulation of microtubule cytoskeleton organization	4	84	210
Golgi vesicle transport	4	90	235
ion homeostasis	7	121	235
receptor signaling pathway via STAT	7	47	92
chondroitin sulfate metabolic process	3	38	73
response to nutrient levels	3	43	139
visual perception	9	103	234
microtubule polymerization	0	44	77
pyrimidine nucleoside triphosphate metabolic process	3	73	230
phosphatidylglycerol biosynthetic process	0	23	55
carnitine biosynthetic process	0	2	3
gene silencing by RNA	4	107	229
homologous recombination	1	78	159
melanosome transport	0	37	80
dolichol-linked oligosaccharide biosynthetic process	0	98	185
positive regulation of cellular amide metabolic process	5	45	91
defense response to bacterium	5	70	219
positive regulation of cell cycle	2	57	147
protoporphyrinogen IX biosynthetic process	0	91	203
maintenance of location in cell	4	44	73
positive regulation of TOR signaling	4	73	195
mitochondrial calcium ion homeostasis	2	41	88
ribosome localization	0	23	56
ribosome biogenesis	3	88	231
sterol metabolic process	7	78	235
thioester biosynthetic process	8	99	226
response to lipopolysaccharide	1	38	81
Toll signaling pathway	0	4	7
negative regulation of TOR signaling	1	91	223
organelle localization by membrane tethering	3	91	159
insulin receptor signaling pathway	0	38	87
GDP-L-fucose biosynthetic process	0	0	4
second-messenger-mediated signaling	9	86	211
regulation of vascular permeability	2	29	64
establishment of melanosome localization	0	37	80
7-methylguanosine RNA capping	0	25	54
nucleobase-containing compound catabolic process	13	123	235
positive regulation of lymphocyte activation	2	34	75
cellular cation homeostasis	7	114	235
iron-sulfur cluster assembly	3	93	232
response to radiation	4	107	234
plasma membrane organization	2	84	211
purine ribonucleotide catabolic process	5	68	164
receptor recycling	1	30	72
protein localization to peroxisome	0	64	143
positive regulation of I-kappaB kinase/NF-kappaB signaling	3	85	227
aromatic amino acid family catabolic process	5	89	230
barbed-end actin filament capping	1	77	151
mitochondrial respiratory chain complex III assembly	0	35	73
positive regulation of ubiquitin-dependent protein catabolic process	3	43	67
icosanoid transport	4	86	214
regulation of response to wounding	0	40	106
lipoprotein metabolic process	2	46	179
phosphatidylinositol phosphate biosynthetic process	8	110	228
deadenylation-dependent decapping of nuclear-transcribed mRNA	0	89	160
regulation of RNA splicing	4	82	212
nucleotide transmembrane transport	1	54	97
fucose metabolic process	2	23	55
fatty acid derivative biosynthetic process	1	77	161
cellular hormone metabolic process	1	72	183
pentose-phosphate shunt	0	75	150
retrograde vesicle-mediated transport, Golgi to endoplasmic reticulum	0	66	227
plasma lipoprotein particle remodeling	0	14	61
DNA replication	11	108	235
phosphatidylethanolamine biosynthetic process	1	16	51
pigment metabolic process	11	94	233
mitotic sister chromatid segregation	0	28	53
positive regulation of transcription initiation from RNA polymerase II promoter	3	31	68
positive regulation of cell cycle phase transition	0	25	69
defense response to Gram-negative bacterium	3	27	87
intercellular bridge organization	0	0	1
protein localization to mitochondrion	2	74	214
membrane raft assembly	0	43	99
regulation of trans-synaptic signaling	3	35	78
protein transmembrane import into intracellular organelle	3	71	220
germ cell development	3	77	145
vesicle budding from membrane	1	21	63
defense response to Gram-positive bacterium	0	23	67
adenine metabolic process	0	1	2
regulation of chromatin organization	2	27	76
regulation of G protein-coupled receptor signaling pathway	0	97	218
regulation of cellular localization	3	81	156
UMP salvage	0	49	137
cellular calcium ion homeostasis	9	109	229
RNA phosphodiester bond hydrolysis, exonucleolytic	2	12	17
ribonucleoside metabolic process	1	100	200
chromatin organization involved in negative regulation of transcription	6	30	63
neural crest cell migration	6	36	86
oxidative RNA demethylation	0	7	34
cellular response to external stimulus	4	49	126
DNA conformation change	4	88	232
chemokine-mediated signaling pathway	3	24	61
single fertilization	0	50	115
phosphatidylglycerol metabolic process	0	18	60
P450-containing electron transport chain	0	2	4
spindle assembly	3	77	195
negative regulation of canonical Wnt signaling pathway	3	44	114
tRNA 5'-end processing	7	124	186
regulation of proteolysis	10	106	207
CTP salvage	0	9	21
positive regulation of DNA repair	3	60	150
L-methionine salvage from methylthioadenosine	0	47	125
indole-containing compound metabolic process	2	106	213
mitotic G2 DNA damage checkpoint signaling	2	23	68
biomineralization	0	74	140
canonical Wnt signaling pathway	4	84	166
glycerol metabolic process	0	41	79
regulation of system process	7	100	232
DNA methylation or demethylation	4	67	179
amino sugar catabolic process	1	47	91
L-methionine salvage	0	71	135
purine-containing compound biosynthetic process	4	95	235
diol metabolic process	1	117	218
nucleobase metabolic process	4	73	226
cell dedifferentiation	0	5	6
establishment of protein localization to mitochondrial membrane	0	36	61
B cell activation	0	58	108
L-serine biosynthetic process	0	4	9
calcium ion transmembrane transport	2	67	117
pyrimidine ribonucleoside monophosphate metabolic process	0	62	210
cell fate commitment	3	32	90
dedifferentiation	0	5	6
regulation of plasminogen activation	2	26	52
protein folding in endoplasmic reticulum	0	7	10
sphingolipid metabolic process	7	78	235
acute inflammatory response	4	67	136
positive regulation of neuron differentiation	7	53	106
centromeric sister chromatid cohesion	1	6	9
positive regulation of innate immune response	2	51	109
cardiolipin biosynthetic process	0	17	51
intracellular cholesterol transport	2	31	64
positive regulation of cell cycle G2/M phase transition	0	26	65
positive regulation of mRNA catabolic process	3	80	177
glycosphingolipid catabolic process	0	21	65
cellular glucose homeostasis	0	97	164
cellular response to environmental stimulus	3	34	83
L-kynurenine catabolic process	0	0	1
regulated exocytosis	1	45	82
plasma membrane raft assembly	0	32	92
tube closure	3	46	65
S-adenosylmethionine metabolic process	0	44	68
exonucleolytic trimming to generate mature 3'-end of 5.8S rRNA from tricistronic rRNA transcript (SSU-rRNA, 5.8S rRNA, LSU-rRNA)	2	11	16
peroxisomal transport	0	79	178
negative regulation of cell morphogenesis involved in differentiation	0	14	46
retina development in camera-type eye	3	22	86
inositol phosphate-mediated signaling	1	25	56
inositol trisphosphate metabolic process	0	18	28
synaptic vesicle exocytosis	0	19	70
centrosome-templated microtubule nucleation	0	0	1
positive regulation of macroautophagy	4	30	66
axon midline choice point recognition	0	1	6
polyamine biosynthetic process	3	104	192
negative regulation of response to wounding	1	26	64
DNA demethylation	2	52	157
pyrimidine nucleotide biosynthetic process	2	71	235
estrogen biosynthetic process	0	18	43
regulation of blood coagulation	0	43	83
mitochondrial ADP transmembrane transport	1	38	52
purine nucleotide transport	2	55	98
zymogen activation	0	26	63
D-xylose metabolic process	0	1	1
cAMP catabolic process	0	63	148
negative regulation of coagulation	2	48	87
bile acid metabolic process	2	29	58
cell-cell adhesion via plasma-membrane adhesion molecules	14	76	235
mitotic DNA replication checkpoint signaling	0	20	27
actin filament severing	0	17	51
long-chain fatty acid transport	3	84	227
neuronal ion channel clustering	0	22	37
ATP generation from ADP	3	91	235
regulation of protein phosphorylation	6	99	193
homophilic cell adhesion via plasma membrane adhesion molecules	14	68	234
SRP-dependent cotranslational protein targeting to membrane	3	124	218
coenzyme A biosynthetic process	1	97	194
negative regulation of immune response	1	22	68
negative regulation of intracellular signal transduction	5	95	233
reciprocal homologous recombination	0	80	157
nucleic acid phosphodiester bond hydrolysis	2	95	220
endosomal transport	5	94	234
cellular response to endogenous stimulus	7	89	171
deoxyribonucleotide metabolic process	1	99	217
nucleoside salvage	2	95	176
cellular response to amino acid starvation	1	25	65
nucleotide catabolic process	8	78	226
chromosome attachment to the nuclear envelope	0	13	29
transport along microtubule	1	90	214
glucan metabolic process	14	135	235
glycosaminoglycan catabolic process	1	36	116
regulation of defense response to virus	2	25	70
synapse organization	2	42	119
xenobiotic detoxification by transmembrane export across the plasma membrane	0	25	56
GTP biosynthetic process	0	62	187
menaquinone metabolic process	0	0	1
negative regulation of cell cycle G2/M phase transition	2	38	117
ultradian rhythm	0	2	5
taxis	8	84	230
positive regulation of cytosolic calcium ion concentration	2	29	73
anion transport	5	114	235
axoneme assembly	0	38	106
light absorption	0	29	44
nucleic acid transport	8	90	235
regulation of nervous system development	5	32	105
leukotriene biosynthetic process	1	27	67
cellular carbohydrate biosynthetic process	3	117	225
insulin secretion	5	43	68
L-arabinose metabolic process	0	0	1
purine ribonucleoside biosynthetic process	1	97	182
regulation of blood pressure	0	97	217
polyol catabolic process	0	23	100
lipid oxidation	8	103	229
regulation of developmental growth	6	52	91
ncRNA export from nucleus	2	15	41
regulation of DNA metabolic process	8	93	223
purine ribonucleoside metabolic process	2	103	200
GTP metabolic process	2	101	206
sphingosine biosynthetic process	0	31	66
nucleoside biosynthetic process	1	90	183
serine family amino acid catabolic process	3	45	80
cellular protein-containing complex localization	0	15	47
protein neddylation	0	22	48
glycine transport	0	8	17
pyrimidine deoxyribonucleotide biosynthetic process	0	3	9
copper ion transport	3	52	93
skeletal muscle satellite cell migration	0	0	1
cellular response to glucose stimulus	0	39	57
threonine catabolic process	0	4	5
sulfur compound biosynthetic process	19	121	235
carboxylic acid transport	4	106	232
dTDP biosynthetic process	0	1	1
amino acid salvage	0	71	135
cellular amino acid catabolic process	7	105	235
embryo development	2	43	115
melanosome localization	1	41	83
pteridine-containing compound biosynthetic process	3	86	195
glycosyl compound biosynthetic process	2	97	185
transcription elongation from RNA polymerase II promoter	6	106	226
mitotic DNA integrity checkpoint signaling	2	37	84
L-proline biosynthetic process	0	25	93
spermidine metabolic process	0	10	45
COPII-coated vesicle budding	0	2	5
cellular response to heat	4	36	64
cellular detoxification	0	32	65
mature ribosome assembly	0	1	5
regulation of translational elongation	3	91	195
regulation of mitotic spindle organization	2	26	68
centriole assembly	2	23	72
catecholamine biosynthetic process	2	34	72
negative regulation of protein-containing complex assembly	6	89	235
DNA replication-independent nucleosome organization	0	9	29
regulation of translational termination	0	9	23
DNA replication termination	0	0	1
RNA phosphodiester bond hydrolysis	3	55	121
heterochromatin organization	5	25	66
binding of sperm to zona pellucida	6	48	106
ubiquitin-dependent protein catabolic process via the N-end rule pathway	0	5	11
secondary alcohol metabolic process	8	83	235
anaphase-promoting complex-dependent catabolic process	1	45	94
response to nitrogen compound	6	103	233
tetrapyrrole metabolic process	6	96	234
mRNA cis splicing, via spliceosome	0	67	152
mannose metabolic process	0	52	115
negative regulation of response to nutrient levels	1	40	74
nucleoside diphosphate phosphorylation	3	92	235
hormone-mediated signaling pathway	6	50	132
adenylate cyclase-activating G protein-coupled receptor signaling pathway	6	90	134
regulation of synaptic plasticity	3	26	68
exocytosis	5	103	235
chondrocyte differentiation	0	26	66
organic substance transport	21	95	236
regulation of smooth muscle contraction	2	58	115
intrinsic apoptotic signaling pathway	2	42	75
protein autoprocessing	1	51	154
organophosphate biosynthetic process	4	86	235
inorganic ion transmembrane transport	6	97	235
regulation of proteasomal ubiquitin-dependent protein catabolic process	7	36	74
actin filament-based process	16	103	234
regulation of appetite	2	52	101
acetate metabolic process	0	0	3
pyrimidine nucleoside monophosphate metabolic process	1	63	219
import into cell	3	37	76
organic hydroxy compound metabolic process	4	99	235
potassium ion import across plasma membrane	0	29	68
phenol-containing compound biosynthetic process	4	127	215
galactosylceramide metabolic process	1	37	46
pentose-phosphate shunt, non-oxidative branch	0	3	9
Ras protein signal transduction	11	100	235
positive regulation of protein catabolic process	7	51	80
cellular response to organonitrogen compound	10	78	155
protein localization to cytoskeleton	6	38	66
ribonucleoside diphosphate metabolic process	7	90	235
norepinephrine biosynthetic process	0	3	15
pinocytosis	1	32	44
fibrinolysis	0	14	47
malate metabolic process	0	33	66
xenobiotic transport	0	33	71
DNA dealkylation involved in DNA repair	0	18	49
snRNA processing	12	120	205
response to organophosphorus	0	61	146
positive regulation of protein metabolic process	19	110	231
apoptotic signaling pathway	2	54	107
animal organ development	4	73	236
cellular response to starvation	5	53	110
regulation of actin nucleation	0	18	59
negative regulation of cellular amide metabolic process	5	102	226
reverse cholesterol transport	0	21	55
regulation of endocytosis	0	65	128
leucine catabolic process	0	5	12
rescue of stalled ribosome	3	28	55
neurotransmitter metabolic process	1	23	54
cytochrome complex assembly	3	83	181
inositol lipid-mediated signaling	6	112	226
RNA export from nucleus	7	102	224
glucan catabolic process	1	28	56
response to amino acid starvation	1	33	66
transcription initiation from RNA polymerase III promoter	0	68	128
intraciliary transport	2	88	211
amide transport	5	80	143
endosome transport via multivesicular body sorting pathway	0	20	67
unsaturated fatty acid biosynthetic process	4	70	209
translational elongation	11	72	169
deoxyribonucleoside diphosphate biosynthetic process	0	1	1
spindle localization	1	40	74
SCF complex assembly	0	0	1
positive regulation of intracellular protein transport	5	42	68
hemostasis	11	92	233
regulation of cilium movement	1	29	62
protein targeting to lysosome	2	36	60
protein-DNA complex assembly	17	104	233
cellular biogenic amine biosynthetic process	6	118	222
regulation of blood circulation	6	93	228
regulation of MAPK cascade	10	80	218
amino acid activation	13	117	235
protein transmembrane transport	6	97	228
G2/M transition of mitotic cell cycle	4	34	63
vascular endothelial growth factor receptor signaling pathway	2	24	65
glycoprotein biosynthetic process	4	108	215
response to vitamin	0	13	56
negative regulation of cellular component movement	2	34	97
regulation of protein-containing complex disassembly	8	90	233
cellular response to hexose stimulus	0	35	57
sister chromatid segregation	0	27	56
circadian regulation of gene expression	0	65	136
mitotic cohesin loading	0	0	8
cellular response to ionizing radiation	0	32	70
meiotic cell cycle process	3	112	222
vesicle organization	3	95	226
acute-phase response	1	47	134
pyrimidine nucleoside monophosphate biosynthetic process	1	67	218
5-methylcytosine metabolic process	0	4	9
pyrimidine nucleotide salvage	0	50	139
purine ribonucleoside catabolic process	0	11	29
protein sumoylation	3	94	178
pancreas development	0	40	86
protein maturation	8	92	235
glycerophospholipid biosynthetic process	5	97	235
positive regulation of signal transduction	10	102	235
microtubule severing	0	60	121
acetyl-CoA metabolic process	8	77	231
actin filament-based movement	5	33	60
CDP-diacylglycerol metabolic process	0	9	22
regulation of behavior	5	55	104
organelle membrane fusion	1	25	68
proline catabolic process	0	5	12
ribosome assembly	0	28	67
platelet activation	1	67	179
non-motile cilium assembly	1	55	138
purine ribonucleoside salvage	1	95	171
acetyl-CoA biosynthetic process	2	100	207
ribose phosphate biosynthetic process	2	106	235
DNA replication checkpoint signaling	1	20	46
RNA destabilization	2	82	173
regulation of cell size	1	29	66
proton-transporting two-sector ATPase complex assembly	2	28	85
establishment of RNA localization	8	91	235
cAMP metabolic process	3	99	213
regulation of cell growth	2	67	140
N-acetylglucosamine metabolic process	0	34	64
interstrand cross-link repair	3	61	217
coagulation	12	91	233
negative regulation of cell motility	2	33	97
protein kinase C-activating G protein-coupled receptor signaling pathway	1	101	200
activation of innate immune response	3	26	68
lysine catabolic process	0	1	1
quinone metabolic process	4	92	225
tRNA 3'-end processing	0	23	26
blood coagulation	12	90	233
establishment of protein localization to extracellular region	6	54	85
NADP biosynthetic process	0	3	4
tricarboxylic acid cycle	6	97	234
DNA integrity checkpoint signaling	5	97	222
leukotriene metabolic process	1	27	71
relaxation of muscle	0	26	55
vitamin A metabolic process	0	0	1
response to ionizing radiation	2	88	196
inositol biosynthetic process	0	2	7
pyruvate metabolic process	3	96	235
mitochondrial electron transport, NADH to ubiquinone	0	70	205
caveola assembly	0	14	45
purine ribonucleoside triphosphate biosynthetic process	0	60	231
ribosomal large subunit export from nucleus	0	12	26
regulation of response to food	1	41	85
regulation of protein processing	5	25	62
gland development	4	37	98
RNA 3'-end processing	7	109	232
nucleoside diphosphate biosynthetic process	0	51	143
'de novo' UMP biosynthetic process	0	0	3
multivesicular body sorting pathway	0	45	156
DNA recombinase assembly	0	2	2
metal ion homeostasis	13	108	235
dTDP metabolic process	0	1	1
cardiolipin metabolic process	0	17	59
amino sugar biosynthetic process	0	22	114
heterochromatin assembly	6	30	63
intra-Golgi vesicle-mediated transport	1	28	83
negative regulation of cellular response to insulin stimulus	1	27	60
nucleoside bisphosphate biosynthetic process	6	104	235
icosanoid biosynthetic process	1	86	191
cellular glucan metabolic process	14	136	235
potassium ion transport	1	97	226
carbohydrate derivative transport	3	56	102
positive regulation of leukocyte activation	2	35	81
monocarboxylic acid catabolic process	10	108	231
mitochondrial respiratory chain complex I assembly	2	90	184
nuclear-transcribed mRNA catabolic process	26	115	235
protein targeting to ER	5	127	221
organelle fusion	1	71	196
cellular response to nutrient levels	4	49	112
generation of precursor metabolites and energy	4	92	235
alditol metabolic process	0	38	100
endosomal vesicle fusion	0	28	42
deoxyribose phosphate biosynthetic process	0	15	56
small nucleolar ribonucleoprotein complex assembly	1	27	55
immune response	24	89	235
branched-chain amino acid metabolic process	1	29	68
response to monosaccharide	1	30	66
protein targeting to membrane	3	108	226
chaperone-mediated protein folding	3	72	162
microtubule bundle formation	0	34	107
hormone transport	1	46	71
detection of light stimulus	0	85	230
replication fork processing	1	41	66
chemical homeostasis	9	117	235
nucleotide salvage	5	95	226
dicarboxylic acid metabolic process	2	84	230
response to metal ion	3	63	140
negative regulation of toll-like receptor signaling pathway	4	34	59
urea cycle	0	72	92
behavior	7	79	203
sulfur amino acid metabolic process	7	119	218
meiotic nuclear division	4	26	71
purine nucleobase metabolic process	3	109	206
regulation of cytoplasmic transport	0	31	63
regulation of RNA stability	7	104	234
galactolipid metabolic process	1	37	46
ADP transport	1	37	57
positive regulation of cytokine production	6	61	167
nucleoside diphosphate metabolic process	6	92	235
chaperone-mediated protein complex assembly	6	49	67
sodium-dependent phosphate transport	0	10	31
negative regulation of catabolic process	2	29	73
positive regulation of nervous system development	1	33	101
2'-deoxyribonucleotide metabolic process	0	26	70
positive regulation of protein phosphorylation	5	65	143
regulation of peptide transport	3	29	66
cell redox homeostasis	4	34	72
regulation of stem cell proliferation	0	24	64
vesicle tethering involved in exocytosis	0	5	18
ribonucleoside triphosphate biosynthetic process	2	64	235
aerobic electron transport chain	2	69	235
translational initiation	0	25	53
regulation of toll-like receptor signaling pathway	3	34	71
regulation of spindle organization	1	29	69
phosphatidylinositol metabolic process	8	105	235
glucosamine-containing compound metabolic process	1	65	125
positive regulation of cellular protein metabolic process	21	110	229
purine nucleoside triphosphate biosynthetic process	0	61	231
cyclic nucleotide metabolic process	3	97	229
deoxyribonucleoside diphosphate metabolic process	0	2	4
arginyl-tRNA aminoacylation	0	1	2
nucleosome organization	15	112	231
catechol-containing compound metabolic process	1	66	145
regulation of intracellular protein transport	2	44	70
fat-soluble vitamin metabolic process	1	22	62
positive regulation of Wnt signaling pathway	9	69	138
cellular response to lipid	3	41	94
proton transmembrane transport	1	71	218
positive regulation of protein modification process	7	89	173
mitochondrial translation	1	93	199
response to oxygen-containing compound	12	94	232
sterol biosynthetic process	3	94	218
RNA modification	4	99	236
exocytic process	2	30	81
RNA splicing, via endonucleolytic cleavage and ligation	0	43	79
brain development	2	57	170
organelle fission	5	87	227
toll-like receptor signaling pathway	25	112	213
response to glucose	2	29	65
bone development	0	43	79
regulation of attachment of spindle microtubules to kinetochore	0	25	55
response to molecule of bacterial origin	1	41	81
regulation of vasoconstriction	3	86	213
UTP metabolic process	0	65	187
methionine metabolic process	5	108	203
negative regulation of cell communication	11	127	235
pattern recognition receptor signaling pathway	20	111	213
positive regulation of mRNA metabolic process	2	83	177
regulation of cellular protein localization	3	37	83
fatty acid beta-oxidation using acyl-CoA oxidase	0	4	10
mitochondrial electron transport, cytochrome c to oxygen	0	85	174
fatty acid catabolic process	7	98	229
cellular polysaccharide biosynthetic process	2	119	199
fatty acid oxidation	7	102	226
positive regulation of transcription of Notch receptor target	0	31	47
regulation of intrinsic apoptotic signaling pathway	1	32	74
cellular polysaccharide metabolic process	18	136	235
fatty acid beta-oxidation	5	99	224
cellular transition metal ion homeostasis	2	87	222
UDP-N-acetylglucosamine metabolic process	0	63	166
actomyosin structure organization	7	68	110
glucan biosynthetic process	0	122	198
5-methylcytosine catabolic process	0	4	9
Golgi to endosome transport	0	22	42
acetyl-CoA biosynthetic process from pyruvate	1	44	79
protein-lipid complex remodeling	0	14	61
response to estradiol	1	21	64
complement activation, classical pathway	3	77	179
[truncated: 12,000 more rows]
