# Supplementary material for: Universal signatures of transposable element compartmentalization across eukaryotic genomes
Source: bioRxiv. 2024 Mar 27:2023.10.17.562820. Preprint. [Version 2] doi: 10.1101/2023.10.17.562820 (PMC10996525; doi:10.1101/2023.10.17.562820)
Supplement: Supplement 5 [file media-5.gz › Data_S3/GO_presence_summaries_Nematoda_LTR.tsv]

ncRNA metabolic process	1	4	6
ncRNA processing	1	4	6
negative regulation of cell fate commitment	0	1	1
negative regulation of cell fate specification	0	1	1
folic acid-containing compound biosynthetic process	0	0	1
cellular nitrogen compound metabolic process	2	2	6
RNA metabolic process	1	1	6
RNA 3'-end processing	1	4	6
rRNA metabolic process	2	3	6
rRNA processing	2	3	6
tRNA metabolic process	1	1	6
positive regulation of growth rate	0	0	2
rRNA methylation	0	2	2
leucyl-tRNA aminoacylation	0	0	1
regulation of cell death	1	2	5
RNA methylation	1	1	6
lipid catabolic process	1	1	6
RNA processing	1	3	6
regulation of apoptotic process	1	2	5
disaccharide metabolic process	1	3	6
trehalose metabolic process	1	2	5
tRNA aminoacylation for protein translation	1	1	6
response to abiotic stimulus	1	1	5
TOR signaling	0	2	3
ncRNA 3'-end processing	0	2	2
regulation of growth rate	0	0	2
tetrahydrofolate metabolic process	0	1	5
negative regulation of cell differentiation	0	1	3
pteridine-containing compound biosynthetic process	0	1	4
folic acid-containing compound metabolic process	0	0	5
nucleic acid metabolic process	2	1	6
oligosaccharide metabolic process	1	1	6
response to osmotic stress	0	1	4
nucleobase-containing compound metabolic process	1	2	6
cellular amide metabolic process	1	2	6
peptide metabolic process	1	2	6
heterocycle metabolic process	1	2	6
cellular aromatic compound metabolic process	1	2	6
regulation of programmed cell death	0	2	5
cellular modified amino acid metabolic process	1	3	6
metabolic process	0	4	6
DNA replication initiation	0	3	6
cellular ketone metabolic process	0	4	6
positive regulation of cell death	0	1	3
positive regulation of phosphorylation	0	1	3
positive regulation of protein phosphorylation	0	1	3
snRNA processing	0	3	4
rRNA modification	0	2	6
snRNA metabolic process	0	3	4
histone acetylation	0	3	6
organic cyclic compound metabolic process	0	3	6
tRNA processing	0	2	6
ubiquinone biosynthetic process	0	2	5
ubiquinone metabolic process	0	2	5
quinone biosynthetic process	0	2	5
positive regulation of phosphate metabolic process	0	1	4
positive regulation of phosphorus metabolic process	0	1	4
pteridine-containing compound metabolic process	0	1	6
ketone biosynthetic process	0	2	5
quinone metabolic process	0	2	5
positive regulation of protein modification process	0	1	4
rRNA 3'-end processing	0	1	1
negative regulation of phosphorylation	0	2	2
rhythmic process	0	2	2
asymmetric neuroblast division	0	2	2
cell cycle DNA replication initiation	0	0	1
negative regulation of protein phosphorylation	0	1	2
flavin-containing compound biosynthetic process	0	1	1
'de novo' IMP biosynthetic process	0	0	3
hexose catabolic process	0	1	1
regulation of cellular response to manganese ion	0	1	1
cellular response to radiation	0	0	1
exonucleolytic trimming involved in rRNA processing	0	0	1
RNA phosphodiester bond hydrolysis, exonucleolytic	0	1	1
ribosomal small subunit assembly	0	0	1
cellular response to salt	0	0	1
nuclear cell cycle DNA replication initiation	0	0	1
riboflavin biosynthetic process	0	1	1
riboflavin metabolic process	0	1	1
meiotic DNA double-strand break formation	0	0	1
neuroblast division	0	2	2
negative regulation of gene expression, epigenetic	0	1	1
cellular response to light stimulus	0	1	1
exonucleolytic trimming to generate mature 3'-end of 5.8S rRNA from tricistronic rRNA transcript (SSU-rRNA, 5.8S rRNA, LSU-rRNA)	0	0	1
flavin-containing compound metabolic process	0	1	1
cellular response to environmental stimulus	0	0	2
endoplasmic reticulum organization	0	0	2
valine metabolic process	0	1	2
negative regulation of cellular response to manganese ion	0	1	1
positive regulation of neuron death	0	1	1
mitotic DNA replication initiation	0	0	1
cellular response to abiotic stimulus	0	0	2
tRNA aminoacylation	0	2	6
amino acid activation	0	2	6
internal peptidyl-lysine acetylation	0	2	6
peptidyl-lysine acetylation	0	2	6
internal protein amino acid acetylation	0	2	6
translation	0	3	6
protein localization to organelle	0	3	6
positive regulation of cellular protein metabolic process	0	2	6
cellular modified amino acid biosynthetic process	0	4	6
macromolecule biosynthetic process	0	3	6
biosynthetic process	0	2	6
cellular metabolic process	0	4	6
organic substance metabolic process	0	3	6
cell division	0	3	6
small molecule metabolic process	0	2	6
peptide biosynthetic process	0	3	6
cell cycle	0	5	6
protein acetylation	0	2	6
DNA-templated transcription, initiation	0	4	6
oxoacid metabolic process	0	2	6
carboxylic acid metabolic process	0	2	6
organic acid metabolic process	0	3	6
tRNA methylation	0	0	1
monosaccharide catabolic process	0	1	3
rRNA base methylation	0	1	1
protein quality control for misfolded or incompletely synthesized proteins	0	1	1
aggrephagy	0	1	1
negative regulation of phosphate metabolic process	0	1	3
positive regulation of response to oxidative stress	0	1	4
protein kinase C-activating G protein-coupled receptor signaling pathway	0	0	3
response to odorant	0	0	2
mitochondrial electron transport, succinate to ubiquinone	0	1	1
apoptotic cell clearance	0	1	1
sensory perception of mechanical stimulus	0	1	2
epidermis development	0	0	2
negative regulation of phosphorus metabolic process	0	1	3
mature ribosome assembly	0	0	1
phagocytosis	0	2	2
protein transport to vacuole involved in ubiquitin-dependent protein catabolic process via the multivesicular body sorting pathway	0	1	1
regulation of reactive oxygen species metabolic process	0	0	1
maturation of SSU-rRNA	0	0	1
epidermal cell fate specification	0	1	1
regulation of gene expression, epigenetic	0	1	2
IMP metabolic process	0	2	5
DNA-templated transcription, termination	0	0	2
vesicle coating	0	1	1
barbed-end actin filament capping	0	0	1
protein localization to ciliary transition zone	0	0	2
maturation of LSU-rRNA from tricistronic rRNA transcript (SSU-rRNA, 5.8S rRNA, LSU-rRNA)	0	1	1
IMP biosynthetic process	0	2	5
glycine biosynthetic process	0	0	1
regulation of neuron death	0	1	2
response to salt	0	1	2
maturation of SSU-rRNA from tricistronic rRNA transcript (SSU-rRNA, 5.8S rRNA, LSU-rRNA)	0	0	1
snRNA 3'-end processing	1	0	1
positive regulation of protein metabolic process	0	2	6
aerobic respiration	0	6	6
protein acylation	0	1	6
plasma membrane bounded cell projection assembly	1	1	5
cilium assembly	1	1	5
cell projection assembly	1	1	5
cilium organization	1	1	5
ribonucleotide metabolic process	0	3	6
protein import into nucleus	0	3	6
import into nucleus	0	3	6
protein localization to nucleus	0	4	6
RNA modification	0	2	6
ribose phosphate metabolic process	0	3	6
small molecule biosynthetic process	1	4	6
protein import	0	3	6
cellular respiration	0	6	6
protein processing	0	3	6
cellular biosynthetic process	0	2	6
cellular nitrogen compound biosynthetic process	0	3	6
regulation of protein phosphorylation	0	2	5
non-motile cilium assembly	0	1	5
glucose metabolic process	0	4	6
apoptotic process	0	2	5
ATP metabolic process	0	5	6
establishment of protein localization to organelle	0	3	6
ribonucleoside bisphosphate metabolic process	0	2	6
purine nucleoside bisphosphate metabolic process	0	2	6
tRNA modification	0	2	6
nucleoside bisphosphate metabolic process	0	2	6
glycolytic process	0	2	6
ATP generation from ADP	0	2	6
cellular amino acid metabolic process	0	4	6
transcription initiation from RNA polymerase II promoter	0	2	6
regulation of phosphorylation	0	2	5
alcohol biosynthetic process	0	3	6
glutathione metabolic process	1	2	6
response to heat	0	1	4
positive regulation of behavior	0	1	4
positive regulation of small molecule metabolic process	1	0	2
positive regulation of nematode larval development	0	1	2
ribosome assembly	0	0	1
detection of mechanical stimulus	0	1	2
cell fate commitment	0	2	2
cleavage involved in rRNA processing	0	1	1
positive regulation of post-embryonic development	0	1	2
tissue development	0	0	2
positive regulation of nervous system process	0	1	2
positive regulation of mechanosensory behavior	0	1	2
regulation of sensory perception	0	1	2
cuticle development involved in collagen and cuticulin-based cuticle molting cycle	0	0	2
iron ion homeostasis	0	0	1
protein localization to chromatin	0	0	1
diol metabolic process	0	0	1
thigmotaxis	0	1	1
histone monoubiquitination	0	0	1
late endosome to vacuole transport via multivesicular body sorting pathway	0	0	1
detection of mechanical stimulus involved in sensory perception	0	1	2
ribosomal large subunit biogenesis	0	0	1
alditol phosphate metabolic process	0	1	2
detection of mechanical stimulus involved in sensory perception of touch	0	1	2
maturation of LSU-rRNA	0	3	5
glycerol-3-phosphate metabolic process	0	1	2
glycine metabolic process	0	1	5
positive regulation of apoptotic process	0	1	2
regulation of nervous system process	0	1	2
diol biosynthetic process	0	0	1
histone ubiquitination	0	0	1
cell redox homeostasis	0	0	2
positive regulation of detection of mechanical stimulus involved in sensory perception of touch	0	1	2
regulation of detection of mechanical stimulus involved in sensory perception of touch	0	1	2
negative regulation of protein modification process	0	0	3
regulation of mechanosensory behavior	0	1	2
selective autophagy	0	1	2
protein monoubiquitination	0	1	1
chromosome segregation	0	2	5
actin filament severing	0	0	1
meiosis I cell cycle process	0	2	3
mitochondrial electron transport, cytochrome c to oxygen	0	1	1
organic substance biosynthetic process	0	3	6
purine ribonucleotide metabolic process	0	3	6
organelle assembly	0	3	6
negative regulation of developmental process	0	1	4
reproduction	0	2	5
cellular response to chemical stimulus	0	1	5
primary metabolic process	0	4	6
amide biosynthetic process	0	4	6
cellular macromolecule biosynthetic process	0	3	6
nitrogen compound metabolic process	0	4	6
mitochondrion organization	0	1	6
regulation of cell fate commitment	0	1	4
ribonucleoside monophosphate biosynthetic process	0	4	6
taxis	0	1	5
regulation of cell fate specification	0	1	4
coenzyme A biosynthetic process	0	2	3
serine family amino acid biosynthetic process	0	3	5
organelle fusion	0	2	2
polyamine metabolic process	0	0	1
late endosome to vacuole transport	0	0	2
response to UV	0	0	2
collagen and cuticulin-based cuticle development	0	0	3
cellular response to oxidative stress	0	1	3
response to xenobiotic stimulus	1	0	2
deadenylation-dependent decapping of nuclear-transcribed mRNA	0	0	1
negative regulation of vulval development	0	0	2
regulation of response to oxidative stress	0	1	4
olfactory behavior	0	2	2
cellular response to chemical stress	0	1	3
polyamine biosynthetic process	0	0	1
positive regulation of translation	0	1	3
tRNA thio-modification	0	1	2
post-embryonic animal morphogenesis	0	0	2
sterol biosynthetic process	0	1	3
endosome transport via multivesicular body sorting pathway	0	0	1
regulation of gene silencing by miRNA	0	1	2
positive regulation of programmed cell death	0	0	2
positive regulation of cellular amide metabolic process	0	1	3
GDP-mannose biosynthetic process	0	1	2
hexose metabolic process	0	3	6
negative regulation of nucleic acid-templated transcription	0	2	6
negative regulation of RNA biosynthetic process	0	2	6
negative regulation of transcription, DNA-templated	0	2	6
organonitrogen compound biosynthetic process	0	4	6
thioester metabolic process	0	3	6
acyl-CoA metabolic process	0	3	6
protein homooligomerization	0	2	5
aerobic electron transport chain	0	6	6
nucleoside monophosphate biosynthetic process	0	4	6
ribonucleoside monophosphate metabolic process	0	4	6
small molecule catabolic process	0	3	6
purine nucleotide metabolic process	0	3	6
purine-containing compound metabolic process	0	3	6
cellular protein localization	0	3	6
cellular macromolecule localization	0	3	6
negative regulation of RNA metabolic process	0	2	6
monosaccharide metabolic process	0	3	6
intracellular protein transport	0	2	6
serine family amino acid metabolic process	0	4	6
ncRNA 5'-end processing	0	2	3
cellular biogenic amine biosynthetic process	0	3	6
7-methylguanosine RNA capping	0	2	2
regulation of posttranscriptional gene silencing	0	2	3
regulation of gene silencing by RNA	0	2	3
chemosensory behavior	0	3	4
amine biosynthetic process	0	3	6
regulation of ARF protein signal transduction	0	2	5
adult behavior	0	3	3
regulation of small molecule metabolic process	1	1	4
peptidyl-diphthamide metabolic process	0	2	6
AMP biosynthetic process	0	1	3
base-excision repair	0	1	3
RNA 5'-end processing	0	2	3
protein localization to chromosome	0	3	3
tRNA 5'-end processing	0	2	3
protein localization to cilium	0	1	3
mitochondrial respiratory chain complex I assembly	0	2	3
coenzyme A metabolic process	0	3	5
methylguanosine-cap decapping	0	1	5
NADH dehydrogenase complex assembly	0	2	3
macroautophagy	0	1	3
peptidyl-diphthamide biosynthetic process from peptidyl-histidine	0	2	6
protein polyubiquitination	0	2	4
endocytic recycling	0	2	4
asymmetric cell division	0	2	3
RNA decapping	0	1	5
RNA capping	0	2	2
mRNA cis splicing, via spliceosome	0	2	4
regulation of cytoplasmic translational elongation	0	2	6
tRNA 5'-leader removal	0	2	3
mechanosensory behavior	0	2	3
regulation of cellular ketone metabolic process	1	1	4
attachment of GPI anchor to protein	0	1	3
regulation of gene silencing	0	2	3
response to light stimulus	0	2	3
dicarboxylic acid metabolic process	1	4	6
response to mechanical stimulus	0	2	3
GDP-mannose metabolic process	0	3	5
carbohydrate derivative metabolic process	0	2	6
GPI anchor metabolic process	0	2	6
protein targeting	0	1	6
nucleoside monophosphate metabolic process	0	4	6
glycolipid biosynthetic process	0	2	6
GPI anchor biosynthetic process	0	2	6
protein modification by small protein conjugation	0	3	6
negative regulation of nucleobase-containing compound metabolic process	0	2	6
macromolecule metabolic process	0	3	6
protein folding	0	4	6
DNA replication	0	1	6
cell death	0	2	5
liposaccharide metabolic process	0	2	6
protein complex oligomerization	0	2	5
regulation of post-embryonic development	0	1	4
regulation of GTPase activity	0	5	6
positive regulation of growth	0	2	4
programmed cell death	0	2	5
protein lipidation	0	1	6
regulation of nematode larval development	0	1	4
glycolipid metabolic process	0	2	6
RNA biosynthetic process	0	3	6
RNA splicing, via transesterification reactions with bulged adenosine as nucleophile	0	4	6
RNA splicing, via transesterification reactions	0	4	6
mRNA splicing, via spliceosome	0	4	6
one-carbon metabolic process	0	1	6
multivesicular body sorting pathway	0	1	6
positive regulation of response to external stimulus	0	2	4
response to radiation	0	2	3
fatty acid oxidation	0	1	5
glycosyl compound metabolic process	0	3	6
detection of stimulus involved in sensory perception	0	3	4
cholesterol metabolic process	0	2	3
AMP metabolic process	0	2	5
establishment of protein localization to vacuole	0	4	6
hexose biosynthetic process	0	4	6
gluconeogenesis	0	4	6
mismatch repair	0	4	6
monosaccharide biosynthetic process	0	4	6
apoptotic DNA fragmentation	0	2	3
RNA polyadenylation	0	3	6
nucleoside metabolic process	0	3	6
detection of external stimulus	0	2	3
peptidyl-histidine modification	0	2	6
fatty acid beta-oxidation	0	1	5
detection of abiotic stimulus	0	2	3
cellular aldehyde metabolic process	0	2	6
DNA-dependent DNA replication	0	2	4
fatty acid catabolic process	0	1	5
protein localization to vacuole	0	4	6
actin filament capping	0	3	5
regionalization	0	2	3
anterior/posterior pattern specification	0	2	3
cuticle development	0	2	4
monocarboxylic acid catabolic process	0	1	6
hyperosmotic response	0	1	3
lipid oxidation	0	1	6
cell projection organization	0	2	5
response to chemical	0	1	6
ribonucleoside diphosphate metabolic process	0	2	6
protein ubiquitination	0	4	6
purine ribonucleoside diphosphate metabolic process	0	2	6
process utilizing autophagic mechanism	0	3	6
nucleoside diphosphate phosphorylation	0	2	6
ADP metabolic process	0	2	6
purine nucleoside diphosphate metabolic process	0	2	6
nucleotide phosphorylation	0	2	6
autophagy	0	3	6
regulation of behavior	0	2	4
carbohydrate catabolic process	0	3	6
regulation of translation	1	2	6
regulation of cellular amide metabolic process	1	2	6
negative regulation of gene expression	0	1	6
negative regulation of protein depolymerization	0	3	5
water-soluble vitamin biosynthetic process	0	2	3
cellular glucose homeostasis	0	1	3
mannose metabolic process	0	1	3
negative regulation of protein-containing complex disassembly	0	3	5
negative regulation of actin filament depolymerization	0	3	5
polyol biosynthetic process	0	3	6
protein import into mitochondrial matrix	0	3	5
glycoprotein biosynthetic process	0	2	5
Ras protein signal transduction	0	2	5
regulation of protein depolymerization	0	3	5
regulation of actin filament depolymerization	0	3	5
heparan sulfate proteoglycan biosynthetic process	0	2	5
regulation of translational elongation	0	2	6
gonad morphogenesis	0	3	3
signal peptide processing	0	1	6
mRNA 3'-end processing	0	5	6
vitamin biosynthetic process	0	2	3
retrograde vesicle-mediated transport, Golgi to endoplasmic reticulum	0	1	6
proteoglycan biosynthetic process	0	2	5
nucleoside diphosphate metabolic process	0	3	6
cellular component assembly	1	2	6
methylation	0	2	6
pyruvate metabolic process	0	2	6
cellular process	0	2	6
lipid metabolic process	0	2	6
isoprenoid biosynthetic process	0	3	6
negative regulation of actin filament polymerization	0	3	5
DNA catabolic process	0	2	3
proteoglycan metabolic process	0	2	5
secondary alcohol metabolic process	0	2	5
heparan sulfate proteoglycan metabolic process	0	2	5
lipid storage	0	1	4
purine ribonucleoside monophosphate biosynthetic process	1	3	6
defense response to Gram-negative bacterium	0	3	4
recombinational repair	0	2	5
steroid biosynthetic process	0	2	5
amine metabolic process	1	3	6
SRP-dependent cotranslational protein targeting to membrane	0	2	6
DNA catabolic process, endonucleolytic	0	2	3
cotranslational protein targeting to membrane	0	2	6
transition metal ion homeostasis	0	3	6
vesicle organization	0	3	5
establishment of protein localization to endoplasmic reticulum	0	2	6
detection of stimulus	0	2	4
water-soluble vitamin metabolic process	0	3	6
purine nucleoside monophosphate biosynthetic process	1	3	6
vesicle-mediated transport to the plasma membrane	0	2	4
cellular amine metabolic process	1	3	6
protein targeting to ER	0	2	6
glucose homeostasis	0	1	3
cellular biogenic amine metabolic process	1	3	6
double-strand break repair via homologous recombination	0	2	5
carbohydrate homeostasis	0	1	3
adenylate cyclase-modulating G protein-coupled receptor signaling pathway	0	2	4
G protein-coupled receptor signaling pathway	0	2	5
posttranscriptional regulation of gene expression	1	1	6
plasma membrane bounded cell projection organization	1	1	5
macromolecule methylation	0	2	6
establishment or maintenance of cell polarity	0	1	5
protein localization to endoplasmic reticulum	0	3	6
negative regulation of post-embryonic development	0	1	3
reproductive structure development	0	2	3
negative regulation of protein polymerization	0	3	5
response to metal ion	0	2	5
mRNA export from nucleus	0	4	6
formation of cytoplasmic translation initiation complex	1	2	6
protein transmembrane import into intracellular organelle	0	2	6
purine nucleoside monophosphate metabolic process	1	3	6
negative regulation of protein-containing complex assembly	0	3	5
vitamin metabolic process	0	3	6
gonad development	0	2	3
regulation of Ras protein signal transduction	0	2	5
tRNA wobble uridine modification	0	3	6
regulation of protein-containing complex disassembly	0	3	5
chemotaxis	0	2	5
sterol metabolic process	0	3	6
purine ribonucleoside monophosphate metabolic process	1	3	6
isoprenoid metabolic process	0	3	6
protein targeting to membrane	0	1	6
alpha-amino acid biosynthetic process	0	5	6
tRNA wobble base modification	0	3	6
negative regulation of nematode larval development	0	1	3
histone modification	0	1	6
covalent chromatin modification	0	1	6
negative regulation of macromolecule biosynthetic process	0	2	6
negative regulation of biosynthetic process	0	2	6
negative regulation of cellular macromolecule biosynthetic process	0	2	6
determination of adult lifespan	0	2	4
negative regulation of cellular biosynthetic process	0	2	6
establishment of protein localization to mitochondrion	0	3	6
cellular lipid catabolic process	0	2	6
protein localization to mitochondrion	0	3	6
sensory perception	1	1	5
mitochondrial respiratory chain complex assembly	0	3	6
RNA phosphodiester bond hydrolysis	0	4	5
cellular amino acid biosynthetic process	1	4	6
negative regulation of supramolecular fiber organization	0	3	5
nucleotide-sugar biosynthetic process	0	4	6
positive regulation of multicellular organism growth	0	3	4
nucleobase-containing small molecule metabolic process	0	3	6
organonitrogen compound metabolic process	0	3	6
sulfur compound metabolic process	0	2	6
intracellular protein transmembrane transport	0	2	6
post-embryonic animal organ development	0	3	4
negative regulation of cytoskeleton organization	0	4	5
maintenance of location	0	2	5
spliceosomal snRNP assembly	1	3	6
vulval development	0	3	4
RNA export from nucleus	0	5	6
regulation of oviposition	0	1	4
innate immune response	0	3	4
iron-sulfur cluster assembly	0	1	6
protein transmembrane transport	0	2	6
metallo-sulfur cluster assembly	0	1	6
macromolecule glycosylation	0	2	6
glycosylation	0	2	6
protein glycosylation	0	2	6
negative regulation of transcription by RNA polymerase II	0	1	4
regulation of phosphorus metabolic process	0	2	6
regulation of protein modification process	1	1	6
regulation of phosphate metabolic process	0	2	6
vacuolar transport	0	2	6
protein peptidyl-prolyl isomerization	0	3	6
peptidyl-proline modification	0	3	6
axon guidance	0	2	5
monocarboxylic acid metabolic process	0	3	6
organic acid catabolic process	0	3	6
endosomal transport	0	1	6
membrane lipid biosynthetic process	0	4	6
neuron projection guidance	0	2	5
cell fate specification	0	2	4
tricarboxylic acid cycle	0	5	6
respiratory electron transport chain	0	5	6
nucleic acid phosphodiester bond hydrolysis	0	4	6
carboxylic acid catabolic process	0	3	6
organic hydroxy compound biosynthetic process	0	3	6
animal organ morphogenesis	0	1	4
DNA recombination	0	3	6
nucleotide metabolic process	0	3	6
nucleoside phosphate metabolic process	0	3	6
regulation of actin polymerization or depolymerization	0	2	6
response to temperature stimulus	0	1	4
positive regulation of gene expression	0	2	4
regulation of actin filament length	0	2	6
regulation of actin filament polymerization	0	2	6
regulation of actin filament organization	0	2	6
protein-containing complex assembly	1	3	6
regulation of protein-containing complex assembly	0	2	6
phosphatidylinositol biosynthetic process	0	2	6
regulation of protein polymerization	0	2	6
protein maturation	0	2	6
peptidyl-lysine modification	0	2	6
positive regulation of transcription by RNA polymerase II	0	3	6
ribonucleoprotein complex assembly	0	5	6
aromatic compound biosynthetic process	0	2	6
phospholipid biosynthetic process	0	4	6
organic cyclic compound biosynthetic process	0	2	6
cellular carbohydrate metabolic process	0	4	6
catabolic process	0	1	6
cellular protein metabolic process	0	4	6
lipid biosynthetic process	0	3	6
carbohydrate derivative biosynthetic process	0	3	6
mRNA processing	0	4	6
protein-containing complex subunit organization	1	3	6
DNA metabolic process	1	3	6
mRNA metabolic process	0	4	6
nucleobase-containing compound biosynthetic process	0	2	6
heterocycle biosynthetic process	0	2	6
organic substance catabolic process	0	2	6
cellular macromolecule metabolic process	0	3	6
nematode male tail tip morphogenesis	0	1	4
peptidyl-amino acid modification	0	2	6
nuclear-transcribed mRNA catabolic process, nonsense-mediated decay	0	2	6
regulation of supramolecular fiber organization	0	2	6
molting cycle, collagen and cuticulin-based cuticle	0	2	5
phosphorylation	2	3	6
double-strand break repair	0	4	6
ribonucleoprotein complex subunit organization	0	5	6
molting cycle	0	2	5
ribonucleotide biosynthetic process	1	2	6
cell surface receptor signaling pathway	0	1	5
biological regulation	0	1	6
regulation of cell communication	0	1	6
regulation of signaling	0	1	6
regulation of biological process	0	1	6
regulation of cellular process	0	2	6
cytoskeleton organization	0	3	6
regulation of locomotion	0	2	4
regulation of signal transduction	0	2	6
localization	0	2	6
regulation of localization	0	2	5
establishment of localization	0	1	6
regulation of cell cycle	0	3	6
transport	0	2	6
cation transport	0	2	6
multicellular organismal reproductive process	0	1	5
negative regulation of cellular process	0	1	6
regulation of multicellular organismal process	0	1	5
ubiquitin-dependent protein catabolic process	0	2	6
transmembrane transport	0	1	6
cellular component organization or biogenesis	0	2	6
cellular response to stress	1	2	6
signal transduction	0	2	6
positive regulation of biological process	0	1	6
regulation of response to stimulus	0	1	6
regulation of cellular metabolic process	0	3	6
organic substance transport	0	1	6
regulation of macromolecule metabolic process	0	2	6
cell-cell adhesion	0	0	5
protein deubiquitination	0	3	6
protein modification by small protein removal	0	2	6
regulation of metabolic process	0	2	6
negative regulation of signal transduction	0	3	5
negative regulation of molecular function	0	3	5
regulation of cell cycle process	0	3	6
positive regulation of cellular process	0	1	6
negative regulation of cell communication	0	3	5
negative regulation of signaling	0	3	5
regulation of nitrogen compound metabolic process	0	3	6
regulation of primary metabolic process	0	3	6
cellular response to stimulus	1	2	6
cellular response to DNA damage stimulus	1	2	6
regulation of biological quality	0	2	6
cellular component organization	0	2	6
response to stress	0	3	6
macromolecule catabolic process	0	2	6
ion transport	2	1	6
regulation of anatomical structure morphogenesis	0	1	4
positive regulation of cell communication	0	1	5
sulfur compound biosynthetic process	0	1	6
positive regulation of signaling	0	1	5
reproductive behavior	0	1	4
ion transmembrane transport	1	2	6
cell surface receptor signaling pathway involved in cell-cell signaling	1	1	5
Wnt signaling pathway	1	1	5
microtubule cytoskeleton organization	0	3	6
secretion	1	2	6
negative regulation of hydrolase activity	0	3	5
regulation of proteolysis	0	3	5
regulation of nucleobase-containing compound metabolic process	0	2	6
negative regulation of catalytic activity	0	3	5
actin cytoskeleton organization	0	0	5
regulation of cellular component movement	0	2	4
modification-dependent protein catabolic process	0	2	6
modification-dependent macromolecule catabolic process	0	2	6
cellular macromolecule catabolic process	0	1	6
regulation of RNA metabolic process	0	2	6
regulation of developmental process	0	1	5
DNA repair	1	2	6
cell cycle process	0	2	6
developmental process	0	0	6
organonitrogen compound catabolic process	0	2	6
response to stimulus	0	3	6
mitotic cell cycle process	0	2	6
nitrogen compound transport	0	1	6
negative regulation of cell cycle	0	2	6
membrane organization	0	0	6
response to organic substance	0	2	6
organophosphate catabolic process	0	1	6
ribosome biogenesis	0	1	6
cellular ion homeostasis	0	2	6
cellular cation homeostasis	0	2	6
cell migration	0	2	4
secretion by cell	0	3	6
regulation of catabolic process	0	3	6
export from cell	0	3	6
protein alkylation	0	2	6
cellular process involved in reproduction in multicellular organism	0	0	4
protein methylation	0	2	6
cellular carbohydrate biosynthetic process	0	3	6
regulation of cell cycle phase transition	0	3	6
cell motility	0	2	4
cellular glucan metabolic process	0	4	6
negative regulation of proteolysis	1	2	5
energy reserve metabolic process	0	3	5
regulation of cell migration	0	2	4
glycogen metabolic process	0	3	5
glucan metabolic process	0	4	6
regulation of peptidase activity	0	3	5
negative regulation of peptidase activity	1	2	5
cellular lipid metabolic process	0	2	6
microtubule-based process	1	2	6
cellular polysaccharide metabolic process	0	4	6
anion transport	0	2	6
positive regulation of reproductive process	0	1	4
polysaccharide metabolic process	0	4	6
homophilic cell adhesion via plasma membrane adhesion molecules	0	1	5
positive regulation of locomotion	0	2	4
organelle localization	0	3	5
metal ion transport	0	2	6
cell-cell adhesion via plasma-membrane adhesion molecules	0	1	5
regulation of cell motility	0	2	4
positive regulation of macromolecule metabolic process	0	2	6
regulation of cellular component organization	0	3	6
regulation of transport	0	1	5
regulation of organelle organization	0	1	6
regulation of transcription, DNA-templated	0	2	6
regulation of RNA biosynthetic process	0	2	6
regulation of nucleic acid-templated transcription	0	2	6
dephosphorylation	0	2	6
regulation of transcription by RNA polymerase II	0	1	6
organelle organization	0	1	6
regulation of molecular function	1	2	6
movement of cell or subcellular component	0	3	6
reproductive process	0	3	6
regulation of intracellular signal transduction	0	2	6
regulation of developmental growth	0	1	4
nucleobase-containing compound transport	0	4	6
supramolecular fiber organization	0	0	6
chromosome organization	0	4	6
protein catabolic process	0	2	6
protein modification process	0	3	6
regulation of cellular macromolecule biosynthetic process	0	3	6
regulation of macromolecule biosynthetic process	0	3	6
regulation of cellular biosynthetic process	0	3	6
regulation of biosynthetic process	0	3	6
positive regulation of metabolic process	0	3	6
multicellular organismal process	0	2	5
cellular protein modification process	0	3	6
positive regulation of developmental process	0	1	5
regulation of hydrolase activity	0	4	6
phosphorus metabolic process	1	2	6
cellular catabolic process	0	0	6
locomotion	0	0	5
regulation of gene expression	0	1	6
negative regulation of biological process	0	1	6
cellular localization	0	2	6
protein localization	0	1	6
macromolecule localization	0	1	6
positive regulation of hydrolase activity	0	2	5
regulation of muscle system process	0	2	4
organic anion transport	0	4	6
organic acid transport	0	2	6
regulation of muscle contraction	0	2	4
regulation of cellular catabolic process	0	1	5
establishment of organelle localization	0	3	4
positive regulation of cell cycle	0	1	4
cellular component disassembly	0	1	6
pyridine-containing compound metabolic process	0	2	6
negative regulation of cell cycle phase transition	0	2	6
regulation of cellular localization	0	1	4
cytosolic transport	0	1	6
carbohydrate transport	0	0	6
glycogen biosynthetic process	0	1	5
ribonucleoside triphosphate biosynthetic process	0	4	6
positive regulation of signal transduction	0	2	5
negative regulation of intracellular signal transduction	1	0	4
glucan biosynthetic process	0	1	6
ribonucleoside triphosphate metabolic process	0	4	6
pseudouridine synthesis	0	2	6
positive regulation of transport	0	0	4
cellular polysaccharide biosynthetic process	0	2	6
polysaccharide biosynthetic process	0	2	6
nucleotide biosynthetic process	1	2	6
regulation of catalytic activity	1	3	6
positive regulation of RNA metabolic process	0	2	6
nucleoside phosphate biosynthetic process	1	2	6
cell adhesion	0	0	6
biological adhesion	0	0	6
developmental process involved in reproduction	0	0	5
regulation of chromosome organization	0	2	6
inorganic ion transmembrane transport	1	2	6
embryonic morphogenesis	0	0	4
positive regulation of organelle organization	0	2	6
positive regulation of cellular component biogenesis	0	1	6
sphingolipid metabolic process	1	3	6
nucleoside triphosphate biosynthetic process	0	3	6
positive regulation of nucleobase-containing compound metabolic process	0	2	6
divalent inorganic cation homeostasis	0	2	6
DNA conformation change	0	2	6
regulation of cellular response to stress	0	1	4
negative regulation of cell cycle process	0	2	6
regulation of trans-synaptic signaling	0	0	4
nucleoside triphosphate metabolic process	0	2	6
modulation of chemical synaptic transmission	0	0	4
exocytosis	0	3	6
regulation of protein localization	0	0	4
cellular metal ion homeostasis	0	2	6
macromolecule modification	0	3	6
establishment of localization in cell	0	2	6
establishment of protein localization	0	1	6
phosphate-containing compound metabolic process	1	2	6
nuclear-transcribed mRNA catabolic process	0	1	6
mRNA transport	0	3	6
regulation of response to stress	0	1	5
lipid transport	1	1	6
cellular chemical homeostasis	0	1	6
negative regulation of cellular component organization	0	4	6
alpha-amino acid metabolic process	0	3	6
RNA transport	0	4	6
establishment of RNA localization	0	4	6
proteasome-mediated ubiquitin-dependent protein catabolic process	1	1	6
nucleic acid transport	0	4	6
positive regulation of cellular component organization	0	2	6
carbohydrate biosynthetic process	0	2	6
protein phosphorylation	2	2	6
negative regulation of cellular protein metabolic process	0	2	5
actin filament-based process	0	0	5
proteasomal protein catabolic process	1	1	6
microtubule-based movement	0	4	6
regulation of reproductive process	0	1	4
inorganic ion homeostasis	0	2	6
cation homeostasis	0	2	6
ion homeostasis	0	2	6
negative regulation of protein metabolic process	0	2	5
proteolysis	0	2	6
anatomical structure development	0	1	5
transcription, DNA-templated	0	2	6
Golgi vesicle transport	0	1	6
nucleic acid-templated transcription	0	2	6
negative regulation of response to stimulus	0	3	5
carbohydrate metabolic process	1	1	6
glycerophospholipid metabolic process	0	2	6
post-embryonic development	0	1	5
chemical homeostasis	0	1	6
glycerolipid metabolic process	0	2	6
protein transport	0	1	6
nucleobase-containing compound catabolic process	0	1	6
homeostatic process	0	3	6
heterocycle catabolic process	0	1	6
cellular nitrogen compound catabolic process	0	1	6
organic cyclic compound catabolic process	0	2	6
positive regulation of RNA biosynthetic process	0	2	6
positive regulation of transcription, DNA-templated	0	2	6
positive regulation of nucleic acid-templated transcription	0	2	6
aromatic compound catabolic process	0	1	6
behavior	0	2	5
protein modification by small protein conjugation or removal	0	1	6
negative regulation of nitrogen compound metabolic process	0	2	6
phospholipid metabolic process	0	2	6
negative regulation of cellular metabolic process	1	1	6
multicellular organism development	0	1	4
RNA splicing	0	2	6
positive regulation of nitrogen compound metabolic process	0	2	6
cellular developmental process	0	0	6
positive regulation of cellular metabolic process	0	2	6
proteolysis involved in cellular protein catabolic process	0	2	6
protein dephosphorylation	0	1	6
vesicle-mediated transport	0	3	6
intracellular transport	0	2	6
organophosphate metabolic process	0	3	6
protein metabolic process	0	2	6
biological_process	0	1	6
reciprocal homologous recombination	0	1	2
negative regulation of synaptic transmission, cholinergic	0	1	1
response to reactive oxygen species	0	1	2
cortical cytoskeleton organization	0	0	2
regulation of mesodermal cell fate specification	0	1	4
positive regulation of anterior/posterior axon guidance	0	1	2
positive regulation of motor neuron migration	0	1	2
mitochondrial phosphate ion transmembrane transport	0	1	1
negative regulation of meiotic cell cycle	0	1	2
synaptic vesicle exocytosis	0	1	2
positive regulation of cytoplasmic transport	0	1	2
regulation of cellular protein catabolic process	0	1	2
regulation of embryonic development	0	0	2
larval behavior	0	0	2
postreplication repair	0	1	3
Golgi to plasma membrane transport	0	0	1
stress-activated protein kinase signaling cascade	0	0	2
regulation of antimicrobial peptide production	0	0	1
positive regulation of GTPase activity	0	2	5
dauer larval development	0	1	4
lysosomal transport	0	0	1
regulation of meiotic cell cycle	0	0	4
collagen metabolic process	0	0	1
protein insertion into mitochondrial inner membrane	0	1	1
ribonucleoside bisphosphate biosynthetic process	0	1	6
mitochondrial protein processing	0	0	1
L-phenylalanine catabolic process	0	0	5
nucleotide transport	0	2	5
inositol lipid-mediated signaling	0	2	6
cellular response to organic cyclic compound	0	0	1
regulation of apoptotic cell clearance	0	0	2
positive regulation of double-strand break repair	0	0	1
oocyte development	0	1	2
regulation of cell division	0	0	3
ribosomal large subunit export from nucleus	0	0	1
regulation of ion transmembrane transport	0	2	5
cell growth	0	0	3
lysosome localization	0	1	1
negative regulation of DNA damage response, signal transduction by p53 class mediator	0	2	2
cell-matrix adhesion	0	2	5
cellular response to heat	0	0	1
growth	0	0	4
calcium ion import	0	1	2
negative regulation of mitotic cell cycle phase transition	0	2	3
mitochondrial electron transport, ubiquinol to cytochrome c	0	1	3
DNA modification	0	1	2
tryptophan catabolic process	0	1	3
lysosome organization	0	1	2
regulation of synaptic transmission, GABAergic	0	1	2
production of siRNA involved in RNA interference	0	1	2
sphingolipid catabolic process	1	1	3
cristae formation	0	0	1
sulfate assimilation	0	0	1
regulation of cell size	0	0	2
SRP-dependent cotranslational protein targeting to membrane, translocation	0	1	1
positive regulation of synaptic transmission, cholinergic	0	0	3
phagosome maturation involved in apoptotic cell clearance	0	0	1
sulfur compound catabolic process	0	1	4
peptidyl-glutamic acid modification	0	1	1
excretion	0	0	3
organelle disassembly	0	1	2
regulation of production of molecular mediator of immune response	0	0	1
negative regulation of transporter activity	0	1	1
positive regulation of apoptotic cell clearance	0	0	2
gland morphogenesis	0	0	2
DNA geometric change	0	0	1
positive regulation of proteasomal protein catabolic process	0	1	2
positive regulation of intracellular signal transduction	0	1	5
protein splicing	0	1	2
cell cycle switching, mitotic to meiotic cell cycle	0	0	1
cellular response to amino acid stimulus	0	1	1
mRNA polyadenylation	0	2	2
positive regulation of engulfment of apoptotic cell	0	0	2
regulation of mesodermal cell differentiation	0	1	4
CTP biosynthetic process	0	0	2
meiotic cell cycle checkpoint signaling	0	1	1
DNA replication checkpoint signaling	0	1	1
aspartate family amino acid biosynthetic process	0	2	5
icosanoid secretion	0	1	3
regulation of brood size	0	2	2
chromosome localization	0	2	2
regulation of cGMP-mediated signaling	0	1	2
apoptotic process involved in development	0	0	2
parturition	0	0	2
aminoglycan metabolic process	0	2	6
intraciliary retrograde transport	0	1	3
regulation of cellular respiration	0	1	1
regulation of membrane permeability	0	1	1
protein insertion into membrane	0	2	6
Notch signaling pathway	0	1	4
motor neuron migration	0	1	2
organophosphate ester transport	0	3	6
cellular homeostasis	0	2	6
organic cation transport	0	1	2
cellular metabolic compound salvage	1	3	6
cytosolic calcium ion transport	0	1	2
mitochondrial transport	1	3	6
regulation of protein import	0	0	1
phosphatidylserine metabolic process	0	0	1
negative regulation of DNA metabolic process	0	0	1
synaptic transmission, glutamatergic	0	1	1
tRNA transport	0	1	1
cation transmembrane transport	0	3	6
astral microtubule organization	0	0	1
response to hydrogen peroxide	0	2	2
regulation of protein import into nucleus	0	0	1
defense response to bacterium	0	1	4
NADPH regeneration	0	2	4
negative regulation of chromosome segregation	1	0	3
spindle assembly	0	1	1
negative regulation of defense response	0	0	2
positive regulation of axon extension	0	0	2
protein polymerization	0	1	5
glutamine family amino acid metabolic process	0	4	6
synaptic vesicle transport	0	2	2
negative regulation of endopeptidase activity	0	1	1
negative regulation of neurogenesis	0	2	2
intermediate filament cytoskeleton organization	0	1	2
chloride transport	0	0	1
negative regulation of centrosome cycle	0	1	1
cell morphogenesis	0	1	2
spindle organization	0	2	4
establishment of spindle orientation	0	1	2
cortical granule exocytosis	0	1	1
positive regulation of amine transport	0	1	2
protein N-linked glycosylation via asparagine	0	0	1
regulation of response to external stimulus	0	1	4
intermediate filament-based process	0	1	2
positive regulation of MAPK cascade	0	0	1
vacuolar acidification	0	0	1
regulation of engulfment of apoptotic cell	0	0	2
regulation of translational initiation	0	0	2
dendrite self-avoidance	0	1	1
microtubule cytoskeleton organization involved in mitosis	0	1	2
negative regulation of cell growth	0	2	2
sensory perception of taste	0	1	2
regulation of excretion	1	1	2
C-terminal protein amino acid modification	0	0	1
NADP metabolic process	0	4	6
cell cycle switching	0	0	2
purine ribonucleoside triphosphate metabolic process	0	3	6
neuron projection extension	0	0	2
cellular divalent inorganic cation homeostasis	0	1	6
ceramide biosynthetic process	0	2	3
meiotic cytokinesis	0	1	2
phosphatidylinositol metabolic process	0	2	6
regulation of DNA binding	0	1	1
stress-activated MAPK cascade	0	0	2
phenol-containing compound metabolic process	0	1	4
transport along microtubule	0	2	5
negative regulation of phagocytosis, engulfment	0	0	2
positive regulation of membrane invagination	0	0	2
protein localization to synapse	0	2	2
muscle structure development	0	0	3
axonogenesis	0	0	1
nuclear-transcribed mRNA catabolic process, exonucleolytic, 3'-5'	0	1	1
secondary metabolite biosynthetic process	0	0	5
cell part morphogenesis	0	0	3
thermotaxis	0	0	2
regulation of phagocytosis, engulfment	0	0	3
negative regulation of secretion by cell	0	1	1
protein import into mitochondrial intermembrane space	0	0	1
positive regulation of cell cycle process	0	1	4
regulation of TOR signaling	0	2	4
regulation of centrosome duplication	0	1	2
negative regulation of signal transduction by p53 class mediator	0	2	2
DNA synthesis involved in DNA repair	0	1	3
regulation of dephosphorylation	0	0	5
negative regulation of axonogenesis	0	2	2
positive regulation of immune response	0	0	2
negative regulation of transmembrane receptor protein serine/threonine kinase signaling pathway	0	1	2
peptidyl-threonine phosphorylation	0	1	2
neuronal signal transduction	0	0	1
lipid droplet organization	0	2	2
regulation of cell projection assembly	0	0	2
neuron projection regeneration	0	0	2
phosphatidic acid metabolic process	0	1	1
retrograde transport, endosome to Golgi	0	1	6
negative regulation of transmembrane transport	0	1	1
negative regulation of protein transport	0	1	1
homologous recombination	0	1	2
regulation of cellular pH	0	1	2
foraging behavior	0	0	2
nuclear-transcribed mRNA catabolic process, exonucleolytic	0	1	1
p38MAPK cascade	0	0	2
positive regulation of mesodermal cell fate specification	0	0	2
muscle system process	0	0	2
glutamate metabolic process	0	3	5
photoreceptor cell maintenance	0	0	1
regulation of metaphase/anaphase transition of meiotic cell cycle	0	2	2
protein import into peroxisome matrix	0	1	1
synapse assembly	0	2	2
mitochondrial ATP synthesis coupled proton transport	0	1	1
cellular response to reactive oxygen species	0	1	2
germ-line sex determination	0	1	2
male gonad development	0	2	2
spliceosomal complex assembly	0	1	1
sperm motility	0	1	1
cytoplasmic translational elongation	0	0	1
peptide catabolic process	0	2	4
nucleosome assembly	1	1	5
positive regulation of locomotion involved in locomotory behavior	0	0	2
cellular component assembly involved in morphogenesis	0	0	2
embryonic pattern specification	0	1	2
positive regulation of cell fate specification	0	0	2
monovalent inorganic cation homeostasis	0	2	5
nucleotide salvage	1	2	5
positive regulation of organelle assembly	0	1	2
stress response to metal ion	0	0	2
response to hermaphrodite contact	0	2	2
membrane assembly	0	0	2
regulation of lipid metabolic process	0	2	3
sensory organ morphogenesis	0	0	4
glutathione catabolic process	0	2	4
positive regulation of meiotic cell cycle	0	0	3
'de novo' protein folding	0	1	1
glucose 6-phosphate metabolic process	0	3	5
regulation of cell development	0	0	4
chromosome movement towards spindle pole	0	2	2
cyclic purine nucleotide metabolic process	0	0	1
positive regulation of ion transmembrane transporter activity	0	0	2
adult locomotory behavior	0	0	2
regulation of mitochondrion organization	0	0	1
regulation of proteasomal ubiquitin-dependent protein catabolic process	0	1	2
response to alkaline pH	0	1	2
protein-DNA complex disassembly	0	0	1
spindle assembly checkpoint signaling	1	0	3
regulation of hormone levels	0	0	3
intraciliary transport	0	2	5
phosphate ion transmembrane transport	0	2	2
interneuron migration	0	1	1
actin cytoskeleton reorganization	0	1	1
cell-cell signaling involved in cell fate commitment	0	0	1
regulation of meiotic nuclear division	0	0	2
endoplasmic reticulum unfolded protein response	0	1	2
homocysteine metabolic process	0	1	3
regulation of axon extension involved in axon guidance	0	2	2
locomotory exploration behavior	0	1	2
extracellular structure organization	0	1	4
histone H3-K4 methylation	0	0	1
establishment of spindle localization	0	1	2
purine nucleotide salvage	1	1	2
negative regulation of DNA-dependent DNA replication	0	0	1
positive regulation of sprouting of injured axon	0	1	1
membrane docking	0	1	4
long-chain fatty acid transport	0	1	3
germline cell cycle switching, mitotic to meiotic cell cycle	0	0	1
protein localization to cytoskeleton	0	1	1
receptor-mediated endocytosis	0	1	2
negative regulation of cell cycle G1/S phase transition	0	1	2
UDP-N-acetylglucosamine metabolic process	0	1	3
cellular response to toxic substance	0	0	1
anatomical structure homeostasis	0	1	2
positive regulation of mesodermal cell differentiation	0	0	2
vesicle tethering involved in exocytosis	0	0	2
positive regulation of oviposition	0	0	3
pyrimidine ribonucleoside triphosphate metabolic process	0	1	3
polyprenol metabolic process	0	1	1
phagocytosis, engulfment	0	0	2
transmembrane receptor protein tyrosine kinase signaling pathway	0	0	4
mitochondrial unfolded protein response	0	1	2
establishment of vesicle localization	0	2	2
defecation	0	0	3
glycolipid catabolic process	1	0	1
regulation of sister chromatid segregation	0	1	5
glycosyl compound biosynthetic process	0	1	4
protein-DNA complex subunit organization	1	2	6
carbohydrate derivative transport	0	3	3
primary amino compound metabolic process	0	0	2
phosphatidylinositol phosphate biosynthetic process	0	2	6
endosome to lysosome transport	0	0	1
cortical actin cytoskeleton organization	0	0	2
vacuole organization	0	1	6
negative regulation of neuron projection development	0	2	3
positive regulation of autophagy	0	2	2
regulation of BMP signaling pathway	0	1	2
positive regulation of protein-containing complex disassembly	0	0	2
regulation of DNA-binding transcription factor activity	0	1	2
negative regulation of multicellular organism growth	0	0	2
regulation of nucleocytoplasmic transport	0	0	1
aspartate family amino acid catabolic process	0	0	2
oviposition	0	1	4
response to toxic substance	0	0	2
spindle elongation	0	1	1
epidermal growth factor receptor signaling pathway	0	0	2
actin polymerization or depolymerization	0	1	4
positive regulation of meiotic chromosome separation	0	2	2
primary amino compound biosynthetic process	0	0	2
acetylcholine transport	0	2	2
histone methylation	0	1	4
anatomical structure formation involved in morphogenesis	0	0	3
anion transmembrane transport	0	3	6
positive regulation of response to biotic stimulus	0	0	1
heme metabolic process	0	0	3
regulation of defense response	0	0	2
amino sugar biosynthetic process	0	1	3
chromatin organization involved in negative regulation of transcription	0	0	1
response to oxygen radical	0	0	2
positive regulation of cell development	0	1	2
membrane invagination	0	0	2
protein deglycosylation involved in glycoprotein catabolic process	0	1	2
regulation of sarcomere organization	0	0	2
actin filament depolymerization	0	0	1
heme biosynthetic process	0	0	3
acetylcholine receptor signaling pathway	0	0	1
meiotic chromosome condensation	0	0	1
pyridine nucleotide metabolic process	0	2	6
thioester biosynthetic process	0	1	5
methionine metabolic process	0	1	4
CDP-diacylglycerol metabolic process	0	0	1
potassium ion transport	0	0	1
positive regulation of neuron projection regeneration	0	1	2
negative regulation of Wnt signaling pathway	0	1	4
copper ion transport	0	1	1
respiratory chain complex IV assembly	0	0	3
negative regulation of mitotic sister chromatid separation	1	0	3
cellular modified amino acid catabolic process	0	1	5
negative regulation of establishment of protein localization	0	1	1
negative regulation of protein catabolic process	0	0	1
regulation of vitellogenesis	0	1	2
positive regulation of meiotic nuclear division	0	0	2
endodermal cell fate specification	0	0	2
carboxylic acid biosynthetic process	0	5	6
protein O-linked glycosylation	0	0	1
regulation of cellular response to heat	0	1	1
purine ribonucleoside metabolic process	0	1	2
nervous system process	1	0	5
negative regulation of growth	0	1	3
calcium ion transport	0	1	5
SCF-dependent proteasomal ubiquitin-dependent protein catabolic process	0	0	1
primary alcohol metabolic process	0	0	1
positive regulation of metaphase/anaphase transition of meiotic cell cycle	0	1	1
cellular response to topologically incorrect protein	0	1	2
oocyte growth	0	1	1
chromosome separation	0	2	2
regulation of metaphase/anaphase transition of cell cycle	0	2	5
developmental growth involved in morphogenesis	0	0	3
hormone metabolic process	0	1	3
cellular response to endogenous stimulus	0	0	1
oligosaccharide biosynthetic process	0	1	3
cellular response to inorganic substance	0	0	2
determination of bilateral symmetry	0	1	2
protein autophosphorylation	0	1	2
negative regulation of immune system process	0	0	2
cytoplasmic translational initiation	0	0	1
inorganic anion transmembrane transport	0	1	3
nicotinamide nucleotide metabolic process	0	2	6
defense response to Gram-positive bacterium	0	1	3
regulation of cell differentiation	0	0	4
cell projection morphogenesis	0	1	3
regulation of transcription regulatory region DNA binding	0	1	1
regulation of cyclin-dependent protein serine/threonine kinase activity	0	1	2
regulation of response to wounding	0	1	4
regulation of system process	0	2	4
inorganic cation transmembrane transport	0	3	6
spindle localization	0	1	2
positive regulation of dauer larval development	0	1	2
regulation of signal transduction by p53 class mediator	0	1	2
regulation of phosphatase activity	0	0	4
positive regulation of protein catabolic process	0	1	2
regulation of cellular response to growth factor stimulus	0	1	3
response to extracellular stimulus	0	1	3
regulation of actomyosin structure organization	0	0	2
protein localization to basolateral plasma membrane	0	1	2
negative regulation of cell development	0	1	2
cellular response to oxygen-containing compound	0	1	2
positive regulation of feeding behavior	0	0	2
positive regulation of Notch signaling pathway	0	0	2
protein localization to chromosome, centromeric region	0	2	2
intracellular lipid transport	0	0	1
regulation of cell population proliferation	0	1	2
dendrite development	0	1	1
response to inorganic substance	0	1	5
negative regulation of response to wounding	0	1	1
positive regulation of cytoskeleton organization	0	1	6
multi-organism process	0	2	2
error-prone translesion synthesis	0	1	1
pyridine nucleotide biosynthetic process	0	2	5
calcium-mediated signaling	0	1	2
purine-containing compound transmembrane transport	0	3	3
regulation of cell junction assembly	0	2	3
regulation of membrane potential	0	1	2
post-embryonic body morphogenesis	0	0	2
negative regulation of dauer entry	0	1	1
adenylate cyclase-activating G protein-coupled receptor signaling pathway	0	1	2
pyrimidine ribonucleoside triphosphate biosynthetic process	0	1	3
negative regulation of microtubule polymerization or depolymerization	0	1	2
positive regulation of neuron migration	0	1	2
synaptic signaling	0	0	4
positive regulation of chromosome separation	0	2	2
organelle fission	0	0	4
meiotic chromosome movement towards spindle pole	0	1	2
positive regulation of secretion	0	2	3
organic hydroxy compound transport	0	0	2
behavioral response to nicotine	0	1	1
detoxification	0	1	1
nuclear migration	0	1	2
protein refolding	0	0	1
positive regulation of potassium ion transmembrane transporter activity	0	0	1
organelle localization by membrane tethering	0	1	4
alternative mRNA splicing, via spliceosome	0	0	1
carboxylic acid transmembrane transport	0	1	4
neuron projection morphogenesis	0	1	3
negative regulation of sister chromatid segregation	1	0	3
response to oxidative stress	0	3	6
regulation of microtubule polymerization or depolymerization	0	1	2
peptide transport	0	0	2
positive regulation of cell junction assembly	0	2	2
first cell cycle pseudocleavage	0	1	2
'de novo' pyrimidine nucleobase biosynthetic process	0	1	5
base-excision repair, AP site formation	0	0	1
cyclic nucleotide biosynthetic process	0	1	4
purine ribonucleoside triphosphate biosynthetic process	0	3	6
regulation of DNA damage checkpoint	0	0	2
purine nucleobase biosynthetic process	0	0	1
regulation of axon regeneration	0	1	4
pyrimidine nucleoside monophosphate biosynthetic process	0	3	5
regulation of axon guidance	0	3	4
regulation of DNA recombination	0	0	1
regulation of transmembrane transporter activity	0	1	4
epithelial cell development	0	0	2
pyrimidine ribonucleotide biosynthetic process	0	1	6
cell fate determination	0	2	2
response to nitrogen compound	0	2	6
glycine catabolic process	0	1	2
cellular response to unfolded protein	0	1	2
lipid modification	0	1	6
regulation of nematode male tail tip morphogenesis	1	0	3
negative regulation of DNA-binding transcription factor activity	0	0	1
positive regulation of neurotransmitter transport	0	0	2
asymmetric protein localization involved in cell fate determination	0	2	2
ribonucleoprotein complex biogenesis	0	1	6
negative regulation of axon extension involved in axon guidance	0	1	1
purine nucleoside biosynthetic process	0	1	2
G protein-coupled receptor signaling pathway, coupled to cyclic nucleotide second messenger	0	1	1
positive regulation of transcription from RNA polymerase II promoter in response to stress	0	0	1
establishment of protein localization to membrane	0	0	6
positive regulation of transmembrane transport	0	0	2
embryonic body morphogenesis	0	0	4
ribosome localization	0	0	1
deoxyribose phosphate metabolic process	0	1	2
positive regulation of mRNA catabolic process	0	1	1
regulation of protein metabolic process	0	2	6
positive regulation of axon extension involved in regeneration	0	1	1
pyrimidine nucleotide biosynthetic process	0	2	6
protein maturation by iron-sulfur cluster transfer	0	1	1
positive regulation of metaphase/anaphase transition of cell cycle	0	1	2
peptidyl-arginine modification	0	1	4
glycerol metabolic process	0	1	1
anatomical structure morphogenesis	0	0	5
positive regulation of lipid metabolic process	0	1	1
neurogenesis	0	1	5
determination of left/right asymmetry in nervous system	0	1	2
positive regulation of protein transport	0	1	3
negative regulation of cell motility	0	0	3
regulation of oocyte development	0	0	1
regulation of mitochondrial membrane permeability	0	1	1
regulation of proteasomal protein catabolic process	0	1	2
maintenance of protein location in nucleus	0	0	1
fructose 6-phosphate metabolic process	0	1	1
regulation of transforming growth factor beta receptor signaling pathway	0	1	2
regulation of dorsal/ventral axon guidance	0	2	2
cysteine metabolic process	0	2	4
pyrimidine-containing compound biosynthetic process	1	1	6
organelle membrane fusion	0	2	2
nucleoside biosynthetic process	0	1	3
intrinsic apoptotic signaling pathway	1	0	2
protein-containing complex disassembly	0	0	6
inositol phosphate dephosphorylation	0	0	3
response to organonitrogen compound	0	2	6
regulation of lipid storage	0	1	2
positive regulation of fertilization	0	1	1
RNA (guanine-N7)-methylation	0	0	1
zinc ion transmembrane transport	0	0	1
catecholamine metabolic process	0	0	1
negative regulation of BMP signaling pathway	0	1	1
cyclic nucleotide metabolic process	0	1	5
cell-cell junction organization	0	0	1
maintenance of protein location in cell	0	1	2
positive regulation of cell size	0	1	2
regulation of backward locomotion	0	2	2
regulation of cellular component biogenesis	0	1	6
peptidyl-methionine modification	0	1	1
cell development	0	1	5
vulval location	0	1	2
muscle cell cellular homeostasis	0	1	2
peptidyl-tyrosine modification	0	0	2
regulation of axon extension	0	0	4
regulation of centrosome cycle	0	1	2
regulation of mitochondrial fission	0	0	1
system development	0	1	5
mitochondrial electron transport, NADH to ubiquinone	0	3	5
regulation of microtubule polymerization	0	1	2
intracellular signal transduction	0	1	6
acetyl-CoA biosynthetic process from pyruvate	0	0	2
serotonin metabolic process	0	0	2
icosanoid transport	0	1	3
protein depolymerization	0	0	2
L-methionine salvage from methylthioadenosine	0	1	4
positive regulation of response to DNA damage stimulus	0	0	1
axon development	0	1	2
regulation of distal tip cell migration	0	0	2
protein exit from endoplasmic reticulum	0	0	1
positive regulation of potassium ion transport	0	0	1
meiotic cell cycle process	0	1	5
purine ribonucleoside salvage	0	1	2
centrosome duplication	0	1	1
protein-containing complex localization	0	3	6
regulation of RNA stability	0	1	1
male genitalia morphogenesis	0	0	4
positive regulation of posttranscriptional gene silencing	0	0	1
vesicle localization	0	2	2
regulation of production of small RNA involved in gene silencing by RNA	0	0	1
tubulin complex assembly	0	1	1
glycogen catabolic process	0	1	1
ATP synthesis coupled proton transport	0	3	6
negative regulation of axon extension	0	1	2
pyrimidine nucleoside triphosphate biosynthetic process	0	1	4
insulin receptor signaling pathway	0	1	1
magnesium ion transport	0	1	1
positive regulation of transporter activity	0	0	2
autophagy of mitochondrion	0	0	2
regulation of early endosome to late endosome transport	0	1	2
indolalkylamine catabolic process	0	1	3
regulation of proteolysis involved in cellular protein catabolic process	0	1	2
N-terminal protein amino acid acetylation	0	1	1
regulation of potassium ion transport	0	1	2
nucleus localization	0	0	2
small GTPase mediated signal transduction	1	1	6
gene silencing by RNA	0	0	6
ribonucleoside diphosphate biosynthetic process	0	0	1
negative regulation of immune response	0	0	2
positive regulation of neurogenesis	0	1	2
positive regulation of neuromuscular junction development	0	1	2
glutamine biosynthetic process	1	0	2
DNA damage checkpoint signaling	0	2	3
ribonucleoside biosynthetic process	0	1	3
anterograde trans-synaptic signaling	0	0	4
DNA-templated transcription, elongation	0	2	6
cytochrome complex assembly	0	0	5
mitochondrion disassembly	0	0	2
positive regulation of DNA-binding transcription factor activity	0	1	1
left/right axis specification	0	1	2
protein insertion into ER membrane	0	0	2
mRNA splice site selection	0	2	2
copper ion homeostasis	0	1	4
vesicle budding from membrane	0	0	1
endoplasmic reticulum-plasma membrane tethering	0	0	1
neuropeptide signaling pathway	0	1	5
positive regulation of early endosome to late endosome transport	0	1	2
regulation of mitotic cell cycle, embryonic	0	1	2
intrinsic apoptotic signaling pathway in response to DNA damage	1	0	2
regulation of eating behavior	0	1	4
transcription elongation from RNA polymerase II promoter	0	2	6
DNA topological change	0	2	5
negative regulation of mitotic cell cycle	0	1	3
regulated exocytosis	0	0	2
associative learning	0	1	2
double-strand break repair via break-induced replication	0	1	1
regulation of dense core granule transport	0	1	2
galactose metabolic process	0	2	2
dormancy process	0	2	3
hermaphrodite germ-line sex determination	0	1	2
nucleoside diphosphate biosynthetic process	0	1	2
multicellular organism growth	0	0	2
spicule insertion	0	0	1
regulation of chromosome segregation	0	1	5
threonine metabolic process	0	0	2
regulation of cytokinetic process	0	0	2
protein N-linked glycosylation	0	0	5
nucleoside bisphosphate biosynthetic process	0	1	6
response to cadmium ion	0	0	2
netrin-activated signaling pathway	0	0	1
negative regulation of mitotic nuclear division	1	0	3
positive regulation of voltage-gated potassium channel activity	0	0	1
male mating behavior	0	0	4
regulation of antimicrobial humoral response	0	0	1
sarcomere organization	0	1	2
membrane lipid catabolic process	1	1	3
neuron projection fasciculation	0	1	2
fatty acid metabolic process	0	1	6
regulation of striated muscle contraction	0	1	2
cellular response to extracellular stimulus	0	1	1
negative regulation of phosphoprotein phosphatase activity	0	0	1
positive regulation of protein localization to nucleus	0	1	2
Golgi organization	0	1	4
positive regulation of nematode male tail tip morphogenesis	1	0	3
positive regulation of phagocytosis, engulfment	0	0	2
positive regulation of DNA repair	0	0	1
cellular response to acid chemical	0	1	1
negative regulation of cysteine-type endopeptidase activity	0	1	1
positive regulation of sensory neuron axon guidance	0	1	1
dauer exit	0	0	2
synaptic vesicle localization	0	2	2
developmental cell growth	0	0	3
histone H4 acetylation	0	1	1
proline biosynthetic process	0	0	1
dense core granule exocytosis	0	2	2
telomere maintenance	0	3	4
polarity specification of proximal/distal axis	0	1	2
regulation of secretion	0	2	4
exit from diapause	0	0	2
positive regulation of cation channel activity	0	0	2
ribosomal small subunit biogenesis	0	0	1
nucleobase-containing small molecule biosynthetic process	0	1	3
negative regulation of TOR signaling	1	0	1
L-methionine salvage	0	1	4
regulation of dendrite development	0	2	2
neuroblast migration	0	2	2
response to arsenic-containing substance	0	0	1
mesodermal cell migration	0	0	2
regulation of generation of precursor metabolites and energy	0	1	1
negative regulation of nuclear division	0	1	3
JNK cascade	0	0	1
monocarboxylic acid biosynthetic process	0	3	6
tube development	0	0	1
regulation of neuron projection development	0	2	4
sister chromatid cohesion	0	1	6
lytic vacuole organization	0	1	2
chemical synaptic transmission	0	0	4
plasma membrane bounded cell projection morphogenesis	0	1	3
nematode larval development	0	1	4
regulation of MAP kinase activity	0	0	1
protein prenylation	0	0	4
dosage compensation	0	0	1
establishment of mitotic spindle localization	0	1	2
response to organic cyclic compound	0	1	2
P granule organization	0	0	2
positive regulation of transforming growth factor beta receptor signaling pathway	0	1	2
negative regulation of intracellular transport	0	0	2
establishment or maintenance of cytoskeleton polarity	0	0	2
regulation of axonogenesis	0	2	2
establishment of chromosome localization	0	2	2
regulation of cell morphogenesis	0	1	3
endoplasmic reticulum localization	0	0	1
UDP-N-acetylglucosamine biosynthetic process	0	1	3
muscle organ development	0	0	3
RNA surveillance	0	1	2
cell differentiation	0	2	6
zinc ion homeostasis	0	1	1
pyrimidine-containing compound metabolic process	1	2	6
regulation of dauer larval development	0	1	4
regulation of RNA splicing	0	1	3
signal release	0	1	2
protein-DNA complex assembly	1	2	6
regulation of chromatin organization	0	1	1
DNA replication, removal of RNA primer	0	1	1
regulation of lipid localization	0	0	3
prenylation	0	0	4
tryptophan metabolic process	1	0	4
branched-chain amino acid biosynthetic process	0	1	1
ventral cord development	0	1	2
nervous system development	0	2	5
water homeostasis	0	1	1
oogenesis	0	0	2
DNA integrity checkpoint signaling	0	2	4
protein dealkylation	0	0	1
regulation of protein localization to nucleus	0	1	2
maintenance of protein location	0	1	3
regulation of immune response	0	0	3
protein lipoylation	0	0	1
neurotransmitter catabolic process	0	1	4
primary sex determination	0	1	1
mRNA cleavage	0	2	4
regulation of spindle elongation	0	1	1
phosphatidylethanolamine metabolic process	0	1	2
detection of chemical stimulus	0	0	2
amino acid salvage	0	1	4
amino sugar metabolic process	0	3	5
positive regulation of muscle cell differentiation	0	0	2
prosthetic group metabolic process	0	2	4
mitochondrial translation	0	0	6
neuron development	0	0	2
nucleobase biosynthetic process	0	2	5
IMP salvage	0	1	1
positive regulation of developmental growth	0	1	4
vesicle docking	0	0	1
response to zinc ion	0	1	2
microtubule bundle formation	0	1	1
demethylation	0	0	2
phosphatidylinositol dephosphorylation	1	1	5
learning or memory	0	1	3
negative regulation of metabolic process	0	1	6
regulation of protein stability	1	1	2
secondary metabolic process	0	0	5
peroxisomal transport	0	0	2
purine ribonucleotide salvage	1	1	2
telomere maintenance via telomere lengthening	0	0	1
epithelial cell migration	0	1	2
pentose metabolic process	0	1	3
regulation of plasma membrane bounded cell projection organization	0	1	4
response to decreased oxygen levels	0	0	2
positive regulation of neuron projection development	0	1	2
embryonic axis specification	0	1	2
extracellular matrix organization	0	1	4
regulation of production of miRNAs involved in gene silencing by miRNA	0	0	1
regulation of feeding behavior	0	1	4
protein localization to membrane	0	1	6
negative regulation of reproductive process	0	1	2
purine nucleoside metabolic process	0	1	2
neuron projection development	0	1	4
regulation of DNA-templated transcription, elongation	0	2	5
regulation of metal ion transport	0	1	4
regulation of defense response to bacterium	0	0	1
nematode male tail mating organ morphogenesis	0	0	4
embryo development	0	1	4
aspartate family amino acid metabolic process	0	2	6
regulation of amine transport	0	1	2
negative regulation of cell migration	0	0	3
locomotion involved in locomotory behavior	0	0	2
regulation of chemotaxis	0	2	4
muscle cell fate specification	0	0	1
response to amino acid starvation	0	1	1
phototransduction	0	1	2
animal organ development	0	1	4
regulation of canonical Wnt signaling pathway	1	1	4
amide transport	0	0	2
microtubule polymerization	0	0	2
establishment of protein localization to mitochondrial membrane	0	2	2
branched-chain amino acid metabolic process	0	2	3
negative regulation of secretion	0	1	1
purine ribonucleotide biosynthetic process	0	2	6
peptidyl-threonine modification	0	1	2
activation of GTPase activity	0	1	1
engulfment of apoptotic cell	0	0	2
purine ribonucleoside biosynthetic process	0	1	2
regulation of basement membrane organization	0	1	2
regulation of transcription from RNA polymerase II promoter in response to stress	0	0	2
inositol phosphate catabolic process	0	0	3
cytoskeleton-dependent cytokinesis	0	0	3
polar body extrusion after meiotic divisions	0	1	2
meiotic sister chromatid cohesion	0	0	2
triglyceride metabolic process	0	0	1
glycosphingolipid catabolic process	1	0	1
ether metabolic process	0	0	1
negative regulation of transport	0	0	4
regulation of mitotic cell cycle	0	2	5
negative regulation of developmental growth	0	1	3
chemorepulsion of axon	0	0	1
dauer entry	0	2	2
S-adenosylmethionine metabolic process	0	0	1
negative regulation of Ras protein signal transduction	0	0	2
external encapsulating structure organization	0	1	5
pyridine-containing compound biosynthetic process	0	2	6
positive regulation of embryonic development	0	0	2
negative regulation of protein kinase C signaling	0	1	1
protein export from nucleus	0	0	2
plasma membrane invagination	0	0	2
rRNA pseudouridine synthesis	0	0	1
establishment of cell polarity	0	2	2
L-alpha-amino acid transmembrane transport	0	1	3
learning	0	1	3
regulation of TORC1 signaling	1	0	1
cytoskeleton-dependent intracellular transport	0	2	5
regulation of meiotic chromosome separation	0	2	2
regulation of cell projection organization	0	1	4
arachidonate transport	0	1	3
axon extension involved in axon guidance	0	0	2
polysaccharide catabolic process	0	2	2
regulation of development, heterochronic	0	0	2
positive regulation of establishment of protein localization	0	2	3
cellular response to metal ion	0	0	2
regulation of cell morphogenesis involved in differentiation	0	0	1
mating behavior	0	0	4
morphogenesis of an epithelium	0	1	4
regulation of DNA-dependent DNA replication initiation	0	1	2
cellular zinc ion homeostasis	0	1	1
negative regulation of male mating behavior	0	1	2
positive regulation of endocytosis	0	0	2
N-terminal peptidyl-methionine acetylation	0	1	1
positive regulation of cell fate commitment	0	0	2
negative regulation of response to external stimulus	0	1	3
response to amino acid	0	0	1
vulval cell fate specification	0	1	2
ceramide metabolic process	1	3	5
chondroitin sulfate metabolic process	0	1	4
L-methionine biosynthetic process	0	1	4
nuclear chromosome segregation	0	1	2
regulation of cytoskeleton organization	0	1	6
lipid translocation	0	1	1
regulation of meiosis I	0	0	1
cellular copper ion homeostasis	0	1	4
regulation of lysosomal lumen pH	0	0	1
peroxisomal membrane transport	0	0	2
positive regulation of cellular catabolic process	0	1	4
amino acid transport	0	0	6
alcohol metabolic process	0	2	6
pharynx development	0	1	4
catechol-containing compound metabolic process	0	0	1
negative regulation of axon regeneration	0	1	1
kinetochore organization	0	1	3
regulation of DNA-dependent DNA replication	0	2	3
phospholipid dephosphorylation	0	2	5
positive regulation of kinase activity	0	0	2
regulation of endocytosis	0	0	4
nuclear export	0	3	6
positive regulation of phagocytosis	0	0	2
purine-containing compound biosynthetic process	0	2	6
intein-mediated protein splicing	0	1	2
positive regulation of digestive system process	0	0	2
phagosome-lysosome fusion	0	0	1
multi-multicellular organism process	0	2	2
positive regulation of proteasomal ubiquitin-dependent protein catabolic process	0	1	2
positive regulation of supramolecular fiber organization	0	1	6
spermatogenesis	0	1	2
phospholipid catabolic process	0	2	3
inositol metabolic process	0	0	1
detection of temperature stimulus	0	0	1
Mo-molybdopterin cofactor biosynthetic process	0	2	4
protein localization to ciliary membrane	0	1	1
positive regulation of secretion by cell	0	2	2
transcription preinitiation complex assembly	0	0	2
regulation of membrane lipid distribution	0	0	2
cell junction assembly	0	1	2
positive regulation of eating behavior	0	0	2
amino acid transmembrane transport	0	1	3
positive regulation of mitotic cell cycle	0	1	2
regulation of synapse assembly	0	2	3
energy coupled proton transport, down electrochemical gradient	0	3	6
rRNA-containing ribonucleoprotein complex export from nucleus	0	0	1
positive regulation of potassium ion transmembrane transport	0	0	1
regulation of dauer entry	0	2	2
regulation of DNA metabolic process	0	1	4
ubiquitin-dependent ERAD pathway	0	2	4
canonical Wnt signaling pathway	0	1	2
regulation of protein localization to cell periphery	0	1	2
translational elongation	0	4	6
positive regulation of nuclear division	0	0	2
neuromuscular synaptic transmission	0	0	1
vitamin B6 biosynthetic process	0	0	1
negative regulation of small GTPase mediated signal transduction	0	0	2
purine nucleoside triphosphate metabolic process	0	3	6
digestive tract development	0	0	1
cysteine biosynthetic process	0	2	4
mitotic sister chromatid cohesion	0	0	2
post-chaperonin tubulin folding pathway	0	1	1
regulation of DNA damage response, signal transduction by p53 class mediator	0	1	2
peptidyl-arginine methylation	0	1	4
response to food	0	1	2
response to superoxide	0	0	2
pyrimidine nucleoside triphosphate metabolic process	0	1	4
regulation of cellular protein localization	0	0	4
neurotransmitter transport	0	1	5
response to monoamine	0	0	1
N-glycan processing	0	0	1
acetyl-CoA biosynthetic process	0	0	5
fatty acid biosynthetic process	0	3	6
cell population proliferation	0	0	2
positive regulation of protein localization to membrane	0	1	2
regulation of cyclin-dependent protein kinase activity	0	1	2
vesicle fusion with Golgi apparatus	0	0	1
positive regulation of ubiquitin-dependent protein catabolic process	0	1	2
regulation of lipid biosynthetic process	0	1	2
regulation of nervous system development	0	0	4
regulation of Wnt signaling pathway	0	1	5
pyrimidine nucleobase metabolic process	0	1	5
N-terminal protein amino acid modification	0	1	6
cell-cell junction assembly	0	0	1
dopamine receptor signaling pathway	0	1	2
negative regulation of chromosome organization	1	0	3
response to nutrient levels	0	1	3
regulation of animal organ morphogenesis	0	1	4
positive regulation of cell cycle phase transition	0	1	4
negative regulation of microtubule polymerization	0	1	1
positive regulation of striated muscle contraction	0	0	1
male anatomical structure morphogenesis	0	0	4
regulation of dendrite extension	0	1	1
regulation of actin filament-based process	0	2	6
regulation of cellular protein metabolic process	0	2	6
cellular detoxification	0	1	1
positive regulation of macroautophagy	0	2	2
cellular amino acid catabolic process	0	2	6
regulation of organelle assembly	0	0	2
protein autoprocessing	1	1	4
anterior/posterior axis specification, embryo	0	1	2
pharyngeal muscle development	0	0	2
mitochondrial calcium ion homeostasis	0	1	3
acetyl-CoA metabolic process	0	2	6
pronuclear migration	0	0	2
regulation of neurotransmitter levels	0	1	5
alditol metabolic process	0	1	2
biological process involved in interspecies interaction between organisms	0	1	5
positive regulation of vitellogenesis	0	1	2
glycerophospholipid biosynthetic process	0	1	6
neurotransmitter metabolic process	0	2	5
phosphatidic acid biosynthetic process	0	1	1
phosphatidylcholine metabolic process	0	0	2
positive regulation of synaptic assembly at neuromuscular junction	0	1	2
negative chemotaxis	0	0	1
establishment of protein localization to peroxisome	0	0	1
cell-substrate adhesion	0	2	5
pentose-phosphate shunt	0	2	4
pyrimidine nucleoside diphosphate metabolic process	0	0	2
acetate metabolic process	0	0	1
phosphagen metabolic process	0	1	1
glutamine family amino acid catabolic process	0	1	2
negative regulation of programmed cell death	0	2	4
regulation of protein catabolic process	0	1	4
zinc ion transport	0	0	1
G protein-coupled acetylcholine receptor signaling pathway	0	0	1
negative regulation of protein localization to nucleus	0	0	1
signaling	0	0	5
homoserine metabolic process	0	1	3
nucleobase metabolic process	0	2	5
vesicle docking involved in exocytosis	0	0	1
acyl-CoA biosynthetic process	0	1	5
phosphocreatine biosynthetic process	0	1	1
organic acid transmembrane transport	0	1	4
regulation of anatomical structure size	0	1	6
regulation of microtubule cytoskeleton organization	0	1	2
embryo development ending in birth or egg hatching	0	1	4
P granule assembly	0	0	1
regulation of mRNA stability	0	1	1
regulation of mRNA metabolic process	0	1	4
acetate ester transport	0	2	2
protein insertion into mitochondrial membrane	0	2	2
organophosphate biosynthetic process	0	2	6
negative regulation of MAPK cascade	1	0	2
positive regulation of striated muscle cell differentiation	0	0	2
regulation of immune effector process	0	0	1
membrane lipid metabolic process	0	3	6
negative regulation of macromolecule metabolic process	0	1	6
'de novo' UMP biosynthetic process	0	1	4
negative regulation of endocytosis	0	0	2
negative regulation of chemotaxis	0	1	1
post-translational protein modification	0	0	1
axon extension	0	0	2
protein polyglutamylation	0	1	1
positive regulation of transmembrane receptor protein serine/threonine kinase signaling pathway	0	1	2
regulation of extracellular matrix organization	0	1	2
DNA-dependent DNA replication maintenance of fidelity	0	1	1
signal transduction in response to DNA damage	0	2	3
DNA duplex unwinding	0	0	1
protein localization to peroxisome	0	0	1
regulation of cell maturation	0	0	2
receptor guanylyl cyclase signaling pathway	0	0	1
regulation of protein localization to cell cortex	0	1	1
deoxyribonucleotide biosynthetic process	0	3	4
protein localization to microtubule cytoskeleton	0	1	1
phosphocreatine metabolic process	0	1	1
organic hydroxy compound metabolic process	0	2	6
phospholipid translocation	0	1	1
negative regulation of cell death	0	2	4
chromatin organization	1	1	6
inorganic anion transport	0	3	6
peroxisome organization	0	0	4
negative regulation of cysteine-type endopeptidase activity involved in apoptotic process	0	1	1
protein deglycosylation	0	1	3
regulation of response to biotic stimulus	0	0	2
metal ion homeostasis	0	2	6
membrane fusion	0	2	2
mitotic cell cycle phase transition	0	1	2
molybdopterin cofactor metabolic process	0	2	4
regulation of chromosome separation	0	1	5
monocarboxylic acid transport	0	3	5
benzene-containing compound metabolic process	0	1	2
dosage compensation by hypoactivation of X chromosome	0	0	1
regulation of Rho protein signal transduction	0	0	1
regulation of intracellular transport	0	0	4
positive regulation of synapse assembly	0	2	2
short-term memory	0	2	2
nicotinamide nucleotide biosynthetic process	0	2	5
threonine catabolic process	0	0	1
establishment or maintenance of microtubule cytoskeleton polarity	0	0	1
neuron projection extension involved in neuron projection guidance	0	0	2
ER-associated misfolded protein catabolic process	0	1	1
mRNA catabolic process	0	1	6
translesion synthesis	0	1	3
negative regulation of nervous system development	0	1	2
fucosylation	0	0	3
ATP transport	0	3	3
positive regulation of axon regeneration	0	1	2
regulation of protein secretion	0	2	2
ameboidal-type cell migration	0	1	2
response to unfolded protein	0	0	3
positive regulation of cell migration	0	0	3
synaptonemal complex organization	0	1	1
sensory neuron axon guidance	0	1	1
serine family amino acid catabolic process	0	0	2
inductive cell migration	0	0	3
negative regulation of catabolic process	0	0	2
regulation of synapse organization	0	1	3
negative regulation of cellular component movement	0	1	3
negative regulation of response to biotic stimulus	0	0	2
regulation of microtubule-based movement	0	1	2
regulation of cellular component size	0	2	6
sulfur amino acid biosynthetic process	0	3	5
tetrapyrrole biosynthetic process	0	0	3
actin filament bundle organization	0	1	2
regulation of protein dephosphorylation	0	0	5
aromatic amino acid family catabolic process	0	2	5
phosphorylation of RNA polymerase II C-terminal domain	0	0	1
RNA catabolic process	0	0	6
ATP biosynthetic process	0	3	6
negative regulation of multicellular organismal process	0	0	4
regulation of extent of cell growth	0	1	4
positive regulation of defense response	0	0	1
negative regulation of behavior	0	1	2
posttranscriptional gene silencing	0	0	2
regulation of synaptic transmission, glutamatergic	0	1	1
positive regulation of pharyngeal pumping	0	0	1
tRNA threonylcarbamoyladenosine metabolic process	0	1	1
mitotic cytokinesis	0	2	3
glutamine family amino acid biosynthetic process	0	3	5
regulation of protein kinase C signaling	0	1	1
positive regulation of multicellular organismal process	0	3	5
lipid homeostasis	0	0	2
feeding behavior	0	3	4
branched-chain amino acid catabolic process	0	1	1
protein localization to cell junction	0	2	2
mRNA cleavage involved in mRNA processing	0	1	1
autophagosome organization	0	2	2
developmental growth	0	0	4
glyoxylate metabolic process	0	1	2
negative regulation of centrosome duplication	0	1	1
mitotic cell cycle checkpoint signaling	0	1	3
positive regulation of biosynthetic process	1	1	6
actin nucleation	0	2	6
negative regulation of response to DNA damage stimulus	0	2	3
purine-containing compound salvage	1	1	4
cell cycle phase transition	0	1	2
response to endoplasmic reticulum stress	0	2	5
negative regulation of binding	0	1	1
positive regulation of ion transport	0	0	4
kinetochore assembly	0	1	3
post-transcriptional gene silencing by RNA	0	0	2
protein geranylgeranylation	0	0	1
pharyngeal gland morphogenesis	0	0	2
generation of precursor metabolites and energy	0	4	6
cellular hormone metabolic process	0	0	1
phosphate ion transport	0	1	5
sterol transport	0	0	2
telomere maintenance via telomerase	0	0	1
positive regulation of defecation	0	2	2
cytoplasmic microtubule organization	0	0	2
oligosaccharide-lipid intermediate biosynthetic process	0	0	5
negative regulation of chromosome separation	1	0	3
negative regulation of mRNA metabolic process	0	0	1
2'-deoxyribonucleotide metabolic process	0	0	1
pH reduction	0	1	2
nucleosome disassembly	0	0	1
response to ionizing radiation	0	1	2
fatty acid derivative metabolic process	0	0	1
positive regulation of intracellular transport	0	0	3
serotonin biosynthetic process	0	0	2
positive regulation of cell motility	0	1	3
regulation of cation channel activity	0	0	2
pre-mRNA cleavage required for polyadenylation	0	1	1
proline metabolic process	0	2	5
oocyte maturation	0	0	2
neuron migration	0	1	4
response to acid chemical	0	0	1
autophagosome assembly	0	2	2
ADP transport	0	3	3
negative regulation of synaptic transmission	0	1	1
positive regulation of cation transmembrane transport	0	0	2
response to starvation	1	1	2
positive regulation of dense core granule transport	0	1	2
positive regulation of brood size	0	2	2
regulation of cell cycle G2/M phase transition	0	1	2
positive regulation of neurotransmitter secretion	0	0	2
positive regulation of cellular biosynthetic process	1	1	6
gamete generation	0	1	3
negative regulation of neuron projection regeneration	0	1	1
fatty acid transport	0	1	3
protein localization to cell periphery	0	2	3
cell cycle checkpoint signaling	0	2	6
primary sex determination, germ-line	0	1	1
regulation of protein localization to membrane	0	1	2
synapse organization	0	2	2
response to serotonin	0	0	1
morphogenesis of embryonic epithelium	0	1	3
porphyrin-containing compound metabolic process	0	0	3
box H/ACA snoRNP assembly	0	0	1
clathrin-dependent endocytosis	0	1	2
negative regulation of turning behavior involved in mating	0	1	2
regulation of potassium ion transmembrane transporter activity	0	0	1
nucleoside phosphate catabolic process	0	3	6
hydrogen peroxide catabolic process	0	1	2
actin filament organization	0	0	6
positive regulation of protein polymerization	0	1	6
synaptic transmission, GABAergic	0	1	2
positive regulation of transcription elongation from RNA polymerase II promoter	0	0	1
erythrose 4-phosphate/phosphoenolpyruvate family amino acid catabolic process	0	0	5
enzyme linked receptor protein signaling pathway	0	0	4
positive regulation of cell population proliferation	0	1	2
regulation of presynapse organization	0	1	2
histone lysine methylation	0	0	3
regulation of digestive system process	0	0	2
regulation of vesicle size	0	2	2
polyol catabolic process	0	1	3
negative regulation of cGMP-mediated signaling	0	1	2
multi-organism reproductive process	0	2	2
positive regulation of macromolecule biosynthetic process	1	2	6
mitochondrial translational elongation	0	1	1
regulation of forward locomotion	0	2	2
negative regulation of translation	0	0	4
regulation of macroautophagy	0	2	2
chromatin assembly or disassembly	0	0	2
germ-line stem cell division	0	0	1
positive regulation of axonogenesis	0	1	2
positive regulation of nervous system development	0	2	4
unsaturated fatty acid metabolic process	0	2	2
specification of symmetry	0	1	2
purine nucleoside bisphosphate biosynthetic process	0	1	6
mannose trimming involved in glycoprotein ERAD pathway	0	1	2
regulation of fatty acid oxidation	0	1	1
signaling receptor ligand precursor processing	0	1	1
neuron recognition	0	2	4
nucleoside salvage	0	1	2
RNA destabilization	0	0	1
positive regulation of cellular component movement	0	3	4
sphingomyelin catabolic process	0	1	1
meiotic cell cycle	0	2	5
regulation of intracellular pH	0	1	2
ubiquitin-dependent protein catabolic process via the N-end rule pathway	0	1	1
cysteine biosynthetic process from serine	0	1	1
formation of translation preinitiation complex	0	1	1
inositol phosphate biosynthetic process	0	2	2
regulation of neuron differentiation	0	0	3
response to external stimulus	0	1	5
pyrimidine nucleoside monophosphate metabolic process	0	3	5
RNA-dependent DNA biosynthetic process	0	0	1
glycoprotein metabolic process	0	1	5
regulation of mitotic cell cycle phase transition	0	2	5
regulation of synaptic assembly at neuromuscular junction	0	2	2
sensory perception of chemical stimulus	1	0	4
pyrimidine ribonucleoside monophosphate biosynthetic process	0	3	5
calcium-ion regulated exocytosis	0	2	2
cell-cell signaling	0	0	5
regulation of transcription involved in G1/S transition of mitotic cell cycle	0	1	1
integrin-mediated signaling pathway	0	2	5
regulation of protein binding	0	1	1
purine nucleoside triphosphate biosynthetic process	0	3	6
mitochondrial membrane organization	0	3	4
L-amino acid transport	0	1	2
cellular monovalent inorganic cation homeostasis	0	1	2
regulation of neuromuscular synaptic transmission	0	0	1
energy derivation by oxidation of organic compounds	0	4	6
signal release from synapse	0	0	2
positive regulation of gonad development	0	0	3
regulation of mitotic nuclear division	0	1	3
regulation of intracellular protein transport	0	0	2
sensory processing	0	0	1
actin filament polymerization	0	1	2
multicellular organism reproduction	0	1	2
regulation of meiotic cell cycle process involved in oocyte maturation	0	1	1
positive regulation of synaptic transmission	0	0	4
regulation of humoral immune response	0	0	1
exocytic process	0	0	3
molting cycle process	0	1	2
negative regulation of cellular response to growth factor stimulus	0	1	1
protein demannosylation	0	1	2
steroid metabolic process	0	2	6
regulation of MAPK cascade	0	0	2
inositol phosphate metabolic process	0	2	4
receptor metabolic process	0	0	1
spermatid development	0	1	2
heterochromatin assembly	0	0	1
genitalia morphogenesis	0	0	4
[truncated: 2,970 more rows]
