# Supplementary material for: Universal signatures of transposable element compartmentalization across eukaryotic genomes
Source: bioRxiv. 2024 Mar 27:2023.10.17.562820. Preprint. [Version 2] doi: 10.1101/2023.10.17.562820 (PMC10996525; doi:10.1101/2023.10.17.562820)
Supplement: Supplement 5 [file media-5.gz › Data_S3/GO_presence_summaries_Arthropoda_SINE.tsv]

system process	5	8	32
nervous system process	5	8	32
sensory perception	5	9	32
polyol catabolic process	0	7	16
multicellular organismal process	5	9	32
sensory perception of smell	5	3	12
sensory perception of chemical stimulus	5	8	30
organic hydroxy compound catabolic process	0	9	23
alcohol catabolic process	0	9	23
cellular carbohydrate catabolic process	0	9	23
alditol catabolic process	0	2	5
vacuole organization	0	10	23
cysteine biosynthetic process	1	1	11
cellular component disassembly	0	8	25
glycerol catabolic process	0	2	4
cysteine metabolic process	1	1	11
protein-containing complex disassembly	0	1	10
divalent inorganic cation homeostasis	0	11	26
calcium ion homeostasis	0	7	24
cellular divalent inorganic cation homeostasis	0	7	25
cellular calcium ion homeostasis	0	7	24
sodium ion transport	2	11	25
organic hydroxy compound metabolic process	2	12	30
alditol metabolic process	0	8	18
AMP biosynthetic process	0	4	9
glycerol metabolic process	0	8	17
biological regulation	1	10	32
signal transduction	1	9	32
response to external stimulus	1	10	32
potassium ion transport	2	7	23
chemical homeostasis	2	11	30
NADP metabolic process	0	9	23
detection of light stimulus	0	2	9
glucose 6-phosphate metabolic process	0	7	19
NADPH regeneration	0	7	19
response to light stimulus	0	3	17
detection of stimulus	0	3	14
detection of external stimulus	0	2	9
detection of abiotic stimulus	0	2	9
phototransduction	0	2	9
pentose-phosphate shunt	0	7	19
serine family amino acid biosynthetic process	2	7	27
regulation of biological process	1	12	32
chromatin remodeling	1	9	28
alcohol metabolic process	1	12	30
vacuolar transport	3	16	29
glycerol-3-phosphate metabolic process	0	11	20
alditol phosphate metabolic process	0	11	20
response to radiation	0	5	23
AMP metabolic process	0	10	24
polyol metabolic process	2	13	29
homeostatic process	0	11	30
positive regulation of cytosolic calcium ion concentration	0	0	1
regulation of transmembrane receptor protein serine/threonine kinase signaling pathway	0	1	2
cellular response to nitrogen compound	0	0	1
regulation of cellular response to transforming growth factor beta stimulus	0	1	1
protein ufmylation	0	1	2
cholesterol homeostasis	0	0	1
homoserine metabolic process	0	0	1
cellular protein complex disassembly	0	1	4
regulation of transforming growth factor beta receptor signaling pathway	0	1	1
autophagosome assembly	0	1	4
SNARE complex disassembly	0	0	1
toll-like receptor signaling pathway	0	4	7
lipid homeostasis	0	0	1
positive regulation of TOR signaling	0	2	4
homocysteine metabolic process	0	0	1
transsulfuration	0	0	1
import into cell	0	0	1
response to amino acid	0	0	1
inorganic cation import across plasma membrane	0	0	1
pattern recognition receptor signaling pathway	0	4	8
response to acid chemical	0	0	1
protein insertion into ER membrane	0	1	2
negative regulation of transforming growth factor beta receptor signaling pathway	0	1	1
response to oxygen-containing compound	0	0	1
cellular response to organic substance	0	0	1
anatomical structure formation involved in morphogenesis	4	1	8
cellular response to organonitrogen compound	0	0	1
endosomal vesicle fusion	0	0	1
ribosomal large subunit assembly	0	0	1
immune response-regulating signaling pathway	0	4	8
autophagosome organization	0	1	4
response to endogenous stimulus	0	0	1
import across plasma membrane	0	0	1
macroautophagy	0	0	1
sterol homeostasis	0	0	1
inorganic ion import across plasma membrane	0	0	1
cellular response to acid chemical	0	0	1
cellularization	0	0	1
regulation of cellular response to growth factor stimulus	0	1	2
protein kinase C-activating G protein-coupled receptor signaling pathway	0	8	18
regulation of cytosolic calcium ion concentration	0	0	1
negative regulation of transmembrane receptor protein serine/threonine kinase signaling pathway	0	1	2
cellular response to amino acid stimulus	0	0	1
regulation of MAPK cascade	0	0	1
positive regulation of MAPK cascade	0	0	1
cellular response to oxygen-containing compound	0	0	1
cellular response to endogenous stimulus	0	0	1
primary alcohol metabolic process	0	0	1
cellular metal ion homeostasis	2	7	29
organophosphate catabolic process	0	10	29
metal ion homeostasis	2	11	30
mitochondrion organization	0	9	29
purine ribonucleoside monophosphate biosynthetic process	0	13	29
purine nucleoside monophosphate biosynthetic process	0	13	29
serine family amino acid metabolic process	2	8	28
response to abiotic stimulus	0	11	26
sphingomyelin catabolic process	0	1	4
ceramide biosynthetic process	0	5	8
sphingomyelin metabolic process	0	1	4
regulation of metabolic process	2	11	32
establishment of localization in cell	3	10	32
cellular ion homeostasis	2	6	29
cellular cation homeostasis	2	6	29
cellular chemical homeostasis	1	7	30
regulation of macromolecule metabolic process	2	11	32
immune system process	1	13	31
phospholipid catabolic process	0	1	7
sensory perception of light stimulus	0	6	26
sphingolipid catabolic process	0	7	14
ribonucleoside monophosphate biosynthetic process	0	12	30
membrane lipid catabolic process	0	7	14
visual perception	0	7	25
ceramide metabolic process	0	12	23
nucleoside triphosphate metabolic process	0	8	30
cation homeostasis	1	10	30
ion homeostasis	1	10	30
inorganic ion homeostasis	1	10	30
RNA splicing, via transesterification reactions with bulged adenosine as nucleophile	0	12	31
autophagy	0	8	30
mRNA splicing, via spliceosome	0	12	31
process utilizing autophagic mechanism	0	8	30
RNA splicing, via transesterification reactions	0	12	31
cellular lipid catabolic process	0	8	28
intracellular protein transport	1	13	32
nucleoside monophosphate biosynthetic process	0	12	30
purine ribonucleoside monophosphate metabolic process	0	13	30
membrane lipid biosynthetic process	0	12	27
ATP biosynthetic process	0	9	29
phenol-containing compound metabolic process	0	12	28
purine nucleoside monophosphate metabolic process	0	13	30
sphingolipid biosynthetic process	0	7	19
cell fate specification	0	0	1
water-soluble vitamin biosynthetic process	0	0	5
positive regulation of signal transduction	0	15	25
maturation of LSU-rRNA from tricistronic rRNA transcript (SSU-rRNA, 5.8S rRNA, LSU-rRNA)	0	2	5
organelle membrane fusion	0	0	1
nucleotide salvage	0	5	23
deoxyribonucleoside triphosphate metabolic process	0	1	2
purine nucleotide salvage	0	2	7
CDP-diacylglycerol metabolic process	0	1	1
oligosaccharide-lipid intermediate biosynthetic process	0	8	24
calcium ion transmembrane transport	0	0	3
dolichol-linked oligosaccharide biosynthetic process	0	8	24
endoplasmic reticulum calcium ion homeostasis	0	0	1
CDP-diacylglycerol biosynthetic process	0	1	1
vitamin B6 biosynthetic process	0	0	1
transcription by RNA polymerase III	0	2	13
cytosolic calcium ion transport	0	0	1
positive regulation of intracellular signal transduction	0	13	25
protein insertion into membrane	0	1	20
organelle fission	0	0	15
regulation of immune system process	0	5	15
regulation of immune response	0	5	15
protein targeting to vacuole	0	0	2
maturation of LSU-rRNA	0	4	15
vitamin biosynthetic process	0	0	5
neuron fate specification	0	0	1
purine ribonucleotide salvage	0	2	7
positive regulation of signaling	0	15	25
tubulin complex assembly	0	2	3
response to inorganic substance	0	0	1
response to metal ion	0	0	1
regulation of TOR signaling	0	11	24
cellular response to chemical stimulus	0	1	3
positive regulation of cell communication	0	15	25
vesicle fusion	0	0	1
membrane fusion	0	0	1
cellular homeostasis	1	4	30
metal ion transport	3	12	30
tRNA aminoacylation for protein translation	0	11	29
ribonucleoside monophosphate metabolic process	0	12	30
sulfur amino acid biosynthetic process	1	10	29
sulfur amino acid metabolic process	1	10	29
lipid biosynthetic process	0	12	32
cation transport	0	16	31
cellular localization	1	13	32
rRNA processing	0	9	32
rRNA metabolic process	0	9	32
DNA recombination	0	10	32
carbohydrate catabolic process	0	9	30
biological_process	1	14	32
purine ribonucleoside triphosphate biosynthetic process	0	10	29
purine nucleoside triphosphate biosynthetic process	0	10	29
tRNA methylation	0	3	12
glycerophospholipid biosynthetic process	1	8	29
nucleoside monophosphate metabolic process	0	12	30
protein-containing complex subunit organization	1	8	32
regulation of cellular process	2	9	32
mitochondrial pyruvate transmembrane transport	0	0	2
vitamin B6 metabolic process	0	0	1
response to nitrogen compound	0	8	24
nucleoside phosphate catabolic process	2	9	25
inositol lipid-mediated signaling	0	5	23
pyruvate transmembrane transport	0	0	2
pyruvate transport	0	0	2
L-serine metabolic process	0	4	17
brain development	0	0	1
sensory perception of sound	0	0	1
organelle localization by membrane tethering	0	1	2
rRNA modification	0	0	10
post-chaperonin tubulin folding pathway	0	4	7
phosphatidylinositol-mediated signaling	0	5	21
mitochondrial calcium ion homeostasis	0	0	1
response to organonitrogen compound	0	8	24
establishment of protein localization to vacuole	0	8	19
snRNA 3'-end processing	0	1	3
indole-containing compound metabolic process	0	5	10
sensory perception of mechanical stimulus	0	0	1
protein localization to vacuole	0	8	19
membrane docking	0	1	2
regulation of protein catabolic process	0	2	21
ncRNA metabolic process	0	10	32
purine nucleoside triphosphate metabolic process	0	10	30
response to chemical	0	8	31
glycerolipid biosynthetic process	1	9	29
ribonucleoside triphosphate biosynthetic process	0	10	30
purine ribonucleoside triphosphate metabolic process	0	10	30
ribonucleoprotein complex subunit organization	0	10	31
nucleoside triphosphate biosynthetic process	0	9	30
amino acid activation	1	11	29
DNA conformation change	0	8	30
ribonucleoside triphosphate metabolic process	0	9	30
tRNA aminoacylation	1	11	29
regulation of gene expression	1	7	32
inositol metabolic process	0	0	12
iron ion transport	0	4	19
snRNA processing	0	4	27
nucleoside salvage	0	3	5
vesicle organization	0	3	15
purine ribonucleoside metabolic process	0	7	18
ncRNA 3'-end processing	0	2	20
organelle fusion	0	2	4
purine-containing compound salvage	0	5	19
DNA duplex unwinding	0	4	22
mRNA cis splicing, via spliceosome	0	6	16
carbohydrate derivative transport	0	1	3
glycosyl compound biosynthetic process	0	3	5
polyamine biosynthetic process	0	8	17
vitamin metabolic process	0	4	21
fucosylation	0	6	13
water-soluble vitamin metabolic process	0	4	14
purine ribonucleoside salvage	0	3	5
purine ribonucleoside biosynthetic process	0	3	5
spermatogenesis	0	8	18
ribonucleoside metabolic process	0	7	18
DNA geometric change	0	4	23
polyamine metabolic process	0	8	17
nucleoside biosynthetic process	0	3	5
male gamete generation	0	8	18
ribonucleoside biosynthetic process	0	3	5
nucleobase-containing small molecule biosynthetic process	0	3	5
purine nucleoside metabolic process	0	7	18
Ras protein signal transduction	0	11	26
purine nucleoside biosynthetic process	0	3	5
snRNA metabolic process	0	4	27
small molecule catabolic process	0	13	31
intracellular transport	1	12	32
tRNA modification	0	8	29
monocarboxylic acid biosynthetic process	1	11	31
fatty acid biosynthetic process	1	11	31
pigment metabolic process	0	11	30
cellular process	2	10	32
organophosphate metabolic process	1	12	32
vesicle-mediated transport	0	11	31
developmental process involved in reproduction	4	9	30
fatty acid derivative metabolic process	4	12	29
protein folding	1	12	30
generation of neurons	1	12	25
nervous system development	0	11	28
ncRNA processing	0	9	32
response to organic substance	0	7	27
cellular biogenic amine biosynthetic process	0	11	23
membrane organization	0	11	27
glycoprotein metabolic process	0	11	25
organelle localization	0	10	23
heme biosynthetic process	0	4	4
protein homooligomerization	0	12	27
actin filament-based process	0	11	27
DNA packaging	0	6	25
pseudouridine synthesis	3	10	26
actin cytoskeleton organization	0	11	27
amine biosynthetic process	0	11	23
mitochondrial translation	0	13	26
endosomal transport	1	13	29
positive regulation of response to stimulus	0	9	27
chromosome condensation	0	6	24
DNA replication, synthesis of RNA primer	0	1	1
fatty acid metabolic process	1	12	31
cellular carbohydrate metabolic process	0	12	30
apoptotic process	1	7	29
programmed cell death	1	7	29
cell death	1	7	29
small molecule biosynthetic process	0	14	32
establishment of localization	2	14	32
phospholipid biosynthetic process	0	11	30
immune response	1	12	31
inorganic cation transmembrane transport	0	9	30
regulation of RNA biosynthetic process	2	6	32
regulation of nucleic acid-templated transcription	2	6	32
regulation of transcription, DNA-templated	2	6	32
positive regulation of transcription by RNA polymerase II	0	15	29
cation transmembrane transport	1	8	30
regulation of RNA metabolic process	2	6	32
RNA modification	0	11	32
fatty acid catabolic process	0	7	28
regulation of catabolic process	0	10	27
protein localization to nucleus	0	6	28
nucleosome organization	0	9	21
pyridine-containing compound biosynthetic process	0	8	26
heme metabolic process	0	4	10
fatty acid oxidation	0	7	28
lipid oxidation	0	7	28
glycosyl compound metabolic process	0	15	28
fatty acid beta-oxidation	0	8	28
protein import into nucleus	0	6	28
melanin metabolic process	0	10	27
pigment biosynthetic process	0	11	28
melanization defense response	0	10	27
monocarboxylic acid catabolic process	0	7	28
phosphatidylinositol biosynthetic process	1	10	29
import into nucleus	0	5	28
nucleotide-excision repair	0	9	28
nucleosome assembly	0	9	21
cell migration	0	10	27
nucleoside metabolic process	0	15	28
ubiquinone biosynthetic process	0	12	27
phosphatidylinositol phosphate biosynthetic process	1	5	28
ubiquinone metabolic process	0	12	27
hemocyte migration	0	10	27
carboxylic acid biosynthetic process	1	13	31
organic acid biosynthetic process	1	13	31
regulation of response to stimulus	0	12	32
nucleic acid-templated transcription	0	10	30
transcription, DNA-templated	0	10	30
inorganic ion transmembrane transport	0	12	30
ribonucleoprotein complex assembly	0	6	31
RNA methylation	0	7	27
cellular lipid metabolic process	0	13	32
regulation of nitrogen compound metabolic process	2	8	32
regulation of primary metabolic process	2	8	32
pyrimidine nucleotide biosynthetic process	0	6	30
glucose metabolic process	0	10	26
multicellular organismal reproductive process	0	11	26
quinone biosynthetic process	0	14	27
amine metabolic process	1	10	26
spliceosomal snRNP assembly	0	10	28
ketone biosynthetic process	0	14	27
tRNA wobble uridine modification	0	8	24
epithelium development	0	9	21
organic acid transmembrane transport	0	7	21
cell motility	0	12	27
cellular biogenic amine metabolic process	1	10	26
mitochondrial transmembrane transport	2	10	29
transition metal ion transport	0	9	27
pyrimidine nucleotide metabolic process	0	5	30
tRNA wobble base modification	0	8	24
carboxylic acid transmembrane transport	0	7	21
cellular amine metabolic process	1	10	26
gamete generation	0	11	26
quinone metabolic process	0	14	27
positive regulation of transcription, DNA-templated	1	12	31
positive regulation of RNA biosynthetic process	1	12	31
positive regulation of RNA metabolic process	0	13	31
positive regulation of nucleic acid-templated transcription	1	12	31
cellular amino acid metabolic process	0	11	31
proteolysis	7	12	32
transport	2	15	32
purine ribonucleotide biosynthetic process	1	13	31
cellular catabolic process	2	10	32
regulation of nucleobase-containing compound metabolic process	2	6	32
aerobic respiration	0	11	29
negative regulation of RNA biosynthetic process	0	8	30
anion transmembrane transport	1	9	30
negative regulation of transcription, DNA-templated	0	8	30
mitochondrial transport	2	9	29
negative regulation of nucleic acid-templated transcription	0	8	30
protein-DNA complex subunit organization	0	10	29
cellular metabolic compound salvage	0	11	30
response to oxidative stress	2	9	29
tissue development	0	10	22
protein complex oligomerization	0	15	28
protein-DNA complex assembly	0	10	29
pyrimidine-containing compound biosynthetic process	0	6	30
aerobic electron transport chain	0	12	29
nuclear-transcribed mRNA catabolic process, nonsense-mediated decay	0	12	27
cellular respiration	1	9	29
localization	2	14	32
tRNA metabolic process	0	12	32
developmental process	5	12	32
ribose phosphate biosynthetic process	0	15	31
ribonucleotide biosynthetic process	0	14	31
regulation of biosynthetic process	2	7	32
regulation of transcription by RNA polymerase II	0	12	32
response to stimulus	0	12	32
purine nucleotide biosynthetic process	1	13	31
generation of precursor metabolites and energy	1	9	31
ion transport	3	16	31
carbohydrate derivative metabolic process	0	10	32
methylation	0	7	32
tetrapyrrole biosynthetic process	1	11	29
pyrimidine-containing compound metabolic process	0	6	30
aromatic amino acid family metabolic process	1	11	29
protein import	1	10	29
Notch signaling pathway	0	16	27
gene silencing	0	9	27
gene silencing by RNA	0	9	27
pyridine-containing compound metabolic process	0	8	28
porphyrin-containing compound biosynthetic process	1	11	29
negative regulation of nucleobase-containing compound metabolic process	0	10	30
negative regulation of RNA metabolic process	0	10	30
cellular ketone metabolic process	1	11	28
phospholipid metabolic process	0	12	31
chromatin organization	2	9	32
cell differentiation	1	14	32
ion transmembrane transport	0	13	31
cellular protein-containing complex assembly	0	9	32
protein-containing complex assembly	0	9	32
nuclear-transcribed mRNA catabolic process	1	12	30
sphingolipid metabolic process	0	15	30
membrane lipid metabolic process	0	13	31
small GTPase mediated signal transduction	0	12	29
organic hydroxy compound biosynthetic process	1	11	30
proton transmembrane transport	1	7	29
sulfur compound biosynthetic process	1	12	31
RNA 3'-end processing	0	10	30
ribosome biogenesis	0	8	30
small molecule metabolic process	0	9	32
mRNA catabolic process	0	13	30
alpha-amino acid biosynthetic process	1	9	30
Golgi vesicle transport	0	11	30
endocytosis	0	10	30
glycerophospholipid metabolic process	1	9	30
innate immune response	0	11	31
cellular amino acid biosynthetic process	0	9	30
organelle organization	1	7	32
nuclear transport	1	8	30
glycerolipid metabolic process	2	8	30
nucleocytoplasmic transport	1	8	30
establishment of protein localization to organelle	1	12	30
tricarboxylic acid cycle	1	13	30
defense response	0	11	32
defense response to other organism	0	12	31
organophosphate biosynthetic process	1	11	32
ribonucleoprotein complex biogenesis	0	10	30
mRNA transport	0	9	30
cellular component biogenesis	0	10	30
nucleic acid metabolic process	0	7	32
nucleobase-containing compound transport	0	11	30
cellular protein localization	1	11	32
nucleobase-containing compound catabolic process	1	14	30
cellular macromolecule localization	1	11	32
positive regulation of nucleobase-containing compound metabolic process	0	14	31
positive regulation of macromolecule biosynthetic process	0	14	31
positive regulation of biosynthetic process	0	14	31
positive regulation of cellular biosynthetic process	0	14	31
negative regulation of gene expression	1	11	30
cellular component organization	1	8	32
RNA metabolic process	0	6	32
cellular component organization or biogenesis	1	8	32
cellular nitrogen compound catabolic process	0	16	30
heterocycle catabolic process	0	16	30
macromolecule methylation	0	8	31
positive regulation of cellular metabolic process	0	13	31
regulation of cellular biosynthetic process	2	7	32
regulation of macromolecule biosynthetic process	2	7	32
regulation of cellular macromolecule biosynthetic process	2	7	32
DNA replication	0	14	30
alpha-amino acid metabolic process	1	16	31
purine-containing compound biosynthetic process	1	13	31
regulation of cellular metabolic process	1	7	32
negative regulation of macromolecule metabolic process	1	13	32
negative regulation of metabolic process	1	13	32
system development	0	12	30
RNA biosynthetic process	0	9	31
nucleotide biosynthetic process	0	9	31
nucleoside phosphate biosynthetic process	0	9	31
regulation of biological quality	0	16	31
carbohydrate derivative biosynthetic process	0	9	31
transmembrane transport	3	13	32
tRNA processing	0	8	31
macromolecule metabolic process	2	10	32
aromatic compound biosynthetic process	0	12	32
oxoacid metabolic process	0	12	32
carboxylic acid metabolic process	0	12	32
organic acid metabolic process	0	11	32
cellular developmental process	2	13	32
RNA processing	1	5	32
cellular biosynthetic process	0	10	32
organic substance biosynthetic process	1	9	32
cellular aromatic compound metabolic process	0	7	32
lipid modification	2	5	29
RNA splicing	1	11	32
porphyrin-containing compound metabolic process	1	10	29
sleep	1	5	28
regulation of synaptic transmission, cholinergic	1	5	28
respiratory electron transport chain	0	9	29
regulation of circadian sleep/wake cycle	1	5	27
tetrapyrrole metabolic process	1	10	29
heterocycle metabolic process	0	6	32
ATP metabolic process	0	9	30
cellular process involved in reproduction in multicellular organism	0	8	30
secondary metabolic process	1	10	29
protein localization to organelle	1	13	31
morphogenesis of an epithelium	2	10	27
regulation of circadian sleep/wake cycle, sleep	1	5	27
establishment of RNA localization	0	11	30
chromosome organization	0	10	30
nucleic acid transport	0	11	30
one-carbon metabolic process	0	13	28
heterocycle biosynthetic process	0	10	32
regulation of circadian rhythm	1	5	27
neurogenesis	1	13	27
glutamine metabolic process	1	9	29
monocarboxylic acid transport	0	20	28
RNA transport	0	11	30
aspartate family amino acid metabolic process	0	11	30
regulation of behavior	1	5	27
regulation of signal transduction	0	12	32
proteolysis involved in cellular protein catabolic process	3	8	32
ubiquitin-dependent protein catabolic process	3	10	32
modification-dependent macromolecule catabolic process	3	9	32
modification-dependent protein catabolic process	3	9	32
protein ubiquitination	4	10	32
anatomical structure morphogenesis	2	13	31
regulation of cellular component organization	0	8	31
peptide metabolic process	2	7	32
cellular protein metabolic process	2	11	32
cellular macromolecule metabolic process	1	9	32
peptide biosynthetic process	2	7	32
protein modification process	1	11	32
regulation of cellular protein metabolic process	1	5	31
regulation of cellular component biogenesis	0	14	31
organic substance catabolic process	1	8	32
regulation of organelle organization	0	11	31
phosphorylation	1	13	32
macromolecule catabolic process	2	9	32
cellular amide metabolic process	3	7	32
translation	2	9	32
microtubule-based process	1	10	32
cellular macromolecule catabolic process	2	11	32
carbohydrate metabolic process	3	9	32
regulation of actin filament organization	0	11	30
regulation of actin filament-based process	0	11	30
regulation of actin filament polymerization	0	11	30
regulation of anatomical structure size	0	10	30
proteasome-mediated ubiquitin-dependent protein catabolic process	1	11	31
regulation of actin filament length	0	11	30
regulation of protein-containing complex assembly	0	11	30
regulation of cellular component size	0	10	30
regulation of actin polymerization or depolymerization	0	11	30
regulation of actin cytoskeleton organization	0	11	30
pyruvate metabolic process	0	10	30
regulation of protein polymerization	0	11	30
carbohydrate biosynthetic process	1	9	30
regulation of translation	0	9	30
regulation of supramolecular fiber organization	0	11	30
proteasomal protein catabolic process	1	10	31
regulation of cellular amide metabolic process	0	11	30
secretion	2	11	31
phosphorus metabolic process	2	10	32
regulation of cell cycle	0	11	32
posttranscriptional regulation of gene expression	0	10	30
dephosphorylation	2	7	31
neuron development	0	8	28
cellular response to stress	0	10	32
regulation of cytoskeleton organization	0	12	30
cellular protein modification process	1	11	32
macromolecule biosynthetic process	2	6	32
metabolic process	2	5	32
phosphate-containing compound metabolic process	2	10	32
mRNA processing	0	10	32
response to stress	0	10	32
mRNA metabolic process	0	11	32
cellular macromolecule biosynthetic process	3	5	32
organonitrogen compound catabolic process	0	13	31
cell surface receptor signaling pathway	1	13	32
cellular metabolic process	2	8	32
cell projection organization	0	14	31
cellular response to stimulus	0	11	32
cell communication	0	12	27
lipid transport	1	15	31
nucleobase-containing small molecule metabolic process	0	5	32
protein modification by small protein conjugation	3	12	32
protein modification by small protein conjugation or removal	1	14	32
amide biosynthetic process	2	8	32
negative regulation of cellular process	1	9	32
cellular response to DNA damage stimulus	0	9	32
carbohydrate derivative catabolic process	0	8	30
cilium organization	1	13	30
cilium assembly	2	10	30
alpha-amino acid catabolic process	0	11	31
plasma membrane bounded cell projection assembly	2	10	30
positive regulation of organelle organization	0	8	29
cyclic purine nucleotide metabolic process	0	6	14
plasma membrane bounded cell projection organization	1	13	30
cyclic nucleotide metabolic process	0	10	27
regulation of developmental process	1	8	28
cyclic nucleotide biosynthetic process	0	10	26
nuclear export	1	11	29
cell projection assembly	2	10	30
regulation of cell cycle process	1	9	30
positive regulation of cellular component organization	0	5	30
ATP generation from ADP	0	8	30
cellular modified amino acid metabolic process	0	13	30
nucleotide phosphorylation	0	8	30
nucleoside diphosphate phosphorylation	0	8	30
glycolytic process	0	8	30
microtubule cytoskeleton organization	1	7	31
cell cycle process	2	4	31
cell-cell adhesion via plasma-membrane adhesion molecules	1	7	27
purine nucleoside diphosphate metabolic process	0	6	30
cell-cell adhesion	1	7	28
ADP metabolic process	0	6	30
ribonucleoside diphosphate metabolic process	0	6	30
purine ribonucleoside diphosphate metabolic process	0	6	30
nucleoside diphosphate metabolic process	0	5	30
integrin-mediated signaling pathway	1	9	25
cellular amino acid catabolic process	0	12	31
macromolecule modification	0	11	32
purine-containing compound metabolic process	0	12	32
organonitrogen compound metabolic process	2	12	32
lipid metabolic process	1	11	32
protein transport	1	11	32
catabolic process	1	7	32
monosaccharide metabolic process	1	9	30
organic acid catabolic process	0	11	31
carboxylic acid catabolic process	0	11	31
regulation of protein metabolic process	1	6	31
DNA metabolic process	1	8	32
primary metabolic process	2	6	32
anatomical structure development	1	10	32
sulfur compound metabolic process	1	12	31
animal organ morphogenesis	3	9	29
lipid catabolic process	0	10	31
cell development	0	14	31
protein localization	1	11	32
intracellular signal transduction	1	15	32
positive regulation of biological process	0	13	32
cell cycle	0	13	31
negative regulation of biological process	1	9	32
organic substance metabolic process	2	8	32
protein metabolic process	4	11	32
establishment of protein localization	1	11	32
macromolecule localization	1	12	32
nitrogen compound metabolic process	1	10	32
organic substance transport	2	15	32
cellular nitrogen compound metabolic process	1	7	32
DNA damage checkpoint signaling	0	7	22
ribonucleoside bisphosphate biosynthetic process	1	13	28
mRNA polyadenylation	0	0	4
disaccharide metabolic process	0	4	8
multivesicular body sorting pathway	0	9	21
regulation of cellular response to stress	0	7	23
attachment of mitotic spindle microtubules to kinetochore	0	1	1
iron ion homeostasis	0	1	13
proteasome assembly	0	7	25
regulation of trans-synaptic signaling	1	4	29
cytosolic transport	1	10	27
RNA capping	0	0	4
mitochondrial electron transport, ubiquinol to cytochrome c	0	9	19
dsRNA processing	0	1	2
negative regulation of chromosome segregation	0	0	4
ERBB signaling pathway	0	0	1
demethylation	0	2	10
maintenance of location	0	1	3
transcription initiation from RNA polymerase II promoter	0	6	29
nicotinamide nucleotide biosynthetic process	0	5	22
purine nucleotide transport	0	1	3
regulation of dephosphorylation	0	5	14
negative regulation of transcription by RNA polymerase II	0	7	24
regulation of growth	0	0	2
rRNA methylation	0	0	1
nitrogen compound transport	2	10	32
farnesyl diphosphate biosynthetic process, mevalonate pathway	0	0	1
negative regulation of cellular protein metabolic process	1	7	26
cellular aldehyde metabolic process	0	3	24
positive regulation of Rho protein signal transduction	0	0	1
poly(A)+ mRNA export from nucleus	0	0	1
regulation of cell cycle G2/M phase transition	0	1	3
organic acid transport	1	14	31
positive regulation of proteolysis involved in cellular protein catabolic process	0	0	1
heterochromatin organization	0	0	1
negative regulation of mitotic sister chromatid segregation	0	0	4
RNA export from nucleus	0	11	26
isopentenyl diphosphate biosynthetic process	0	0	1
regulation of microtubule polymerization or depolymerization	0	0	1
cellular copper ion homeostasis	0	1	1
intra-Golgi vesicle-mediated transport	0	1	4
ncRNA 5'-end processing	0	7	21
protein localization to plasma membrane	0	0	1
cellulose catabolic process	0	0	2
ribosomal small subunit biogenesis	0	0	1
regulation of transport	2	6	20
hippo signaling	0	0	1
protein transmembrane import into intracellular organelle	1	11	26
aldonic acid metabolic process	0	0	1
cellular carbohydrate biosynthetic process	0	8	28
nucleobase-containing compound biosynthetic process	0	10	32
heparan sulfate proteoglycan metabolic process	0	11	24
response to other organism	0	11	32
cellular protein-containing complex localization	0	0	1
nucleotide transmembrane transport	0	1	3
regulation of DNA-dependent DNA replication	0	0	2
monocarboxylic acid metabolic process	0	8	32
meiotic cell cycle	0	15	26
UTP metabolic process	0	1	3
cilium or flagellum-dependent cell motility	0	0	1
cell cycle phase transition	0	1	6
positive regulation of cell cycle phase transition	0	0	1
mitochondrial fusion	0	0	1
double-strand break repair via nonhomologous end joining	0	1	9
electron transport chain	0	11	29
nucleotide metabolic process	0	12	32
negative regulation of signal transduction	1	11	30
pteridine-containing compound biosynthetic process	0	8	17
negative regulation of cell cycle phase transition	0	5	27
regulation of cytoplasmic translational elongation	0	2	17
mRNA methylation	0	0	1
regulation of protein modification process	0	6	22
nucleobase-containing compound metabolic process	0	5	32
pattern specification process	0	0	1
CTP metabolic process	0	5	24
protein polyubiquitination	0	4	16
proline metabolic process	0	7	25
positive regulation of cell population proliferation	0	0	1
7-methylguanosine RNA capping	0	0	4
metallo-sulfur cluster assembly	1	10	30
anterior/posterior pattern specification	0	0	1
regulation of Ras protein signal transduction	1	6	25
endoplasmic reticulum unfolded protein response	0	0	1
actin filament organization	0	6	29
endoplasmic reticulum to Golgi vesicle-mediated transport	0	12	29
segment polarity determination	0	0	1
tissue regeneration	0	2	3
positive regulation of small GTPase mediated signal transduction	0	0	1
regionalization	0	0	1
positive regulation of cytoskeleton organization	0	11	25
purine-containing compound transmembrane transport	0	1	3
negative regulation of cell cycle G2/M phase transition	0	0	1
isoprenoid biosynthetic process	0	12	27
endosome transport via multivesicular body sorting pathway	0	0	2
sexual reproduction	0	0	1
methionine biosynthetic process	0	6	22
positive regulation of protein metabolic process	1	5	26
regulation of mitotic cell cycle	0	5	26
indole-containing compound catabolic process	0	4	9
positive regulation of cellular component biogenesis	0	10	26
intracellular lipid transport	0	2	4
positive regulation of proteasomal protein catabolic process	0	0	1
protein glycosylation	1	12	28
biological adhesion	0	13	31
non-motile cilium assembly	0	1	4
chromatin organization involved in negative regulation of transcription	0	0	1
negative regulation of cellular biosynthetic process	0	11	32
glycogen metabolic process	0	10	28
L-alpha-amino acid transmembrane transport	0	0	1
tight junction assembly	0	2	5
vesicle-mediated transport between endosomal compartments	0	0	1
transcription elongation from RNA polymerase II promoter	0	10	27
vacuolar proton-transporting V-type ATPase complex assembly	0	0	1
nucleotide transport	0	1	4
Mo-molybdopterin cofactor metabolic process	0	3	21
carbohydrate transport	5	11	25
amino acid salvage	0	3	18
establishment of cell polarity	0	0	2
beta-glucan metabolic process	0	0	2
protoporphyrinogen IX metabolic process	1	7	24
regulation of response to oxidative stress	0	0	1
protein autoubiquitination	0	0	1
oligosaccharide metabolic process	1	13	25
purine nucleobase biosynthetic process	0	0	1
regulation of translational fidelity	0	1	1
Golgi to plasma membrane protein transport	0	0	1
response to wounding	0	0	1
regulation of cell morphogenesis	0	0	3
negative regulation of cellular metabolic process	1	11	32
regulation of pH	0	0	3
molybdopterin cofactor metabolic process	0	4	21
beta-glucan catabolic process	0	0	2
biosynthetic process	0	9	32
isopentenyl diphosphate metabolic process	0	0	1
peptidoglycan metabolic process	0	6	20
positive regulation of cellular catabolic process	0	0	2
regulation of phosphorus metabolic process	0	6	25
mitochondrial electron transport, NADH to ubiquinone	0	7	20
intraciliary transport	0	11	23
establishment of protein localization to endoplasmic reticulum	0	11	27
multi-organism process	0	0	1
'de novo' pyrimidine nucleobase biosynthetic process	0	5	16
fucose metabolic process	0	1	5
positive regulation of protein-containing complex assembly	0	10	25
negative regulation of biosynthetic process	0	8	32
regulation of cell cycle phase transition	0	10	28
proteoglycan metabolic process	0	11	24
energy reserve metabolic process	0	10	28
cellular response to oxidative stress	0	0	1
neuropeptide signaling pathway	0	8	23
proton-transporting two-sector ATPase complex assembly	0	1	6
positive regulation of catabolic process	0	0	2
maturation of SSU-rRNA from tricistronic rRNA transcript (SSU-rRNA, 5.8S rRNA, LSU-rRNA)	0	1	1
signal release from synapse	0	0	1
triglyceride metabolic process	0	0	1
telomere organization	0	2	13
regulation of RNA splicing	0	7	17
negative regulation of macromolecule biosynthetic process	0	11	32
regulation of protein phosphorylation	0	7	15
hormone biosynthetic process	1	7	20
response to endoplasmic reticulum stress	0	4	23
regulation of mRNA stability	0	5	14
Arp2/3 complex-mediated actin nucleation	0	8	25
negative regulation of intracellular signal transduction	0	3	11
positive regulation of nitrogen compound metabolic process	0	12	31
negative regulation of metaphase/anaphase transition of cell cycle	0	0	4
protein maturation by iron-sulfur cluster transfer	0	0	3
chitin metabolic process	0	7	16
ribonucleoside bisphosphate metabolic process	2	11	30
pyrimidine ribonucleotide metabolic process	0	9	27
gene expression	0	1	3
intracellular mRNA localization involved in anterior/posterior axis specification	0	0	1
anterograde trans-synaptic signaling	0	8	15
regulation of ion transport	2	6	19
protein localization to chromosome	0	0	2
double-strand break repair	1	7	30
nucleobase biosynthetic process	0	11	27
rhythmic process	1	7	29
ribosome localization	0	0	1
glucosamine-containing compound metabolic process	0	10	23
respiratory chain complex IV assembly	0	4	17
external encapsulating structure organization	0	2	11
proton-transporting V-type ATPase complex assembly	0	0	1
pyrimidine nucleoside triphosphate biosynthetic process	0	5	24
regulation of Wnt signaling pathway	0	3	11
gluconeogenesis	0	5	23
dicarboxylic acid metabolic process	0	10	27
production of siRNA involved in RNA interference	0	0	1
IMP metabolic process	0	13	24
polysaccharide biosynthetic process	0	3	17
sensory organ development	0	0	1
2'-deoxyribonucleotide metabolic process	0	0	1
synaptic signaling	0	8	15
regulation of spindle organization	0	0	1
microtubule-based transport	0	11	23
sister chromatid cohesion	0	6	25
response to biotic stimulus	0	11	32
cell cycle checkpoint signaling	0	5	27
regulation of cell death	0	13	29
tRNA-guanine transglycosylation	0	1	4
L-phenylalanine metabolic process	0	6	23
transition metal ion homeostasis	0	7	26
rRNA base methylation	0	0	1
signal release	0	0	1
acetyl-CoA metabolic process	0	14	28
cellular monovalent inorganic cation homeostasis	0	0	1
secretion by cell	2	6	28
protein N-linked glycosylation	0	7	18
negative regulation of organelle organization	0	5	27
attachment of spindle microtubules to kinetochore	0	1	2
inorganic anion transmembrane transport	0	6	18
purine ribonucleotide metabolic process	0	11	31
chromatin assembly or disassembly	0	0	1
aromatic compound catabolic process	0	15	30
regulation of DNA metabolic process	0	6	19
ribosomal large subunit biogenesis	0	0	1
icosanoid transport	0	16	25
regulation of chromosome segregation	0	3	15
iron-sulfur cluster assembly	1	10	30
regulation of DNA-templated transcription, elongation	0	4	17
response to starvation	0	0	1
positive regulation of DNA-templated transcription, elongation	0	1	5
sterol transport	1	7	24
farnesyl diphosphate metabolic process	0	0	1
mitotic cell cycle checkpoint signaling	0	1	19
negative regulation of mitotic metaphase/anaphase transition	0	0	4
response to unfolded protein	0	1	4
mRNA export from nucleus	0	11	26
monovalent inorganic cation homeostasis	0	0	3
early endosome to late endosome transport	0	0	1
ubiquitin-dependent ERAD pathway	0	0	12
negative regulation of protein-containing complex assembly	0	13	25
telomere maintenance	0	1	7
reciprocal homologous recombination	0	1	3
muscle cell cellular homeostasis	0	0	1
regulation of microtubule depolymerization	0	0	1
transport along microtubule	0	11	23
regulation of proteolysis involved in cellular protein catabolic process	0	0	1
response to heat	0	0	2
cholesterol metabolic process	0	5	16
organic cyclic compound metabolic process	1	5	32
endosome organization	0	0	1
asymmetric cell division	0	0	1
tissue morphogenesis	2	8	28
regulation of nuclear division	0	3	20
calcium ion transport	1	9	25
positive regulation of actin filament polymerization	0	10	25
UTP biosynthetic process	0	1	3
peptidoglycan catabolic process	0	6	20
cellular response to chemical stress	0	0	1
replication fork processing	0	0	1
negative regulation of mRNA metabolic process	0	0	1
transmembrane receptor protein tyrosine kinase signaling pathway	0	8	23
SREBP signaling pathway	0	1	1
positive regulation of macromolecule metabolic process	0	12	31
nuclear-transcribed mRNA poly(A) tail shortening	0	0	1
enzyme linked receptor protein signaling pathway	0	8	23
arachidonate transport	0	16	25
positive regulation of transport	1	1	16
serine family amino acid catabolic process	0	1	3
energy derivation by oxidation of organic compounds	1	13	30
chromatin organization involved in regulation of transcription	0	0	1
regulation of mitotic sister chromatid separation	0	3	15
glutaminyl-tRNAGln biosynthesis via transamidation	0	1	1
signal peptide processing	0	9	22
regulation of mitotic sister chromatid segregation	0	1	14
regulation of phosphorylation	0	6	16
acyl-CoA metabolic process	0	14	30
defense response to bacterium	0	7	19
trehalose metabolic process	0	4	8
Wnt signaling pathway	1	11	28
regulation of cell shape	0	0	1
reciprocal meiotic recombination	0	1	3
double-strand break repair via homologous recombination	1	6	24
regulation of cellular pH	0	0	1
regulation of RNA stability	0	5	14
clathrin-dependent endocytosis	0	0	1
negative regulation of cellular catabolic process	0	0	1
base-excision repair	0	3	12
retrograde vesicle-mediated transport, Golgi to endoplasmic reticulum	0	8	25
glucan catabolic process	0	0	4
negative regulation of supramolecular fiber organization	0	13	25
Rho protein signal transduction	0	4	12
protein localization to mitochondrion	1	8	25
DNA replication preinitiation complex assembly	0	0	1
hydrogen peroxide metabolic process	0	1	7
nucleoside bisphosphate metabolic process	2	11	30
negative regulation of nitrogen compound metabolic process	1	11	32
isoprenoid biosynthetic process via mevalonate	0	0	1
regulation of actin filament depolymerization	0	7	23
negative regulation of chromosome organization	0	1	11
mitochondrial membrane organization	0	0	1
methylguanosine-cap decapping	0	7	22
negative regulation of cell cycle process	0	4	27
anatomical structure homeostasis	0	0	1
alcohol biosynthetic process	2	8	28
sulfur compound catabolic process	0	6	14
cellular iron ion homeostasis	0	1	13
2'-deoxyribonucleotide biosynthetic process	0	0	1
establishment of protein localization to membrane	0	7	30
adenylate cyclase-modulating G protein-coupled receptor signaling pathway	0	0	1
establishment of planar polarity	0	7	20
cytoplasmic translational elongation	0	0	1
regulation of protein depolymerization	0	8	24
regulation of phosphate metabolic process	0	6	25
positive regulation of response to DNA damage stimulus	0	0	2
GDP-L-fucose biosynthetic process	0	0	1
fatty acid transport	0	16	25
localization within membrane	0	8	31
regulation of sodium ion transport	0	0	1
'de novo' GDP-L-fucose biosynthetic process	0	0	1
DNA integrity checkpoint signaling	0	7	25
protein refolding	0	0	1
regulation of neurotransmitter levels	0	3	16
MAPK cascade	0	0	1
regulation of small GTPase mediated signal transduction	0	6	26
positive regulation of Ras protein signal transduction	0	0	1
growth	0	2	3
regulation of mitotic cell cycle phase transition	0	5	25
translational elongation	0	3	21
positive regulation of organelle assembly	0	0	1
mitochondrial cytochrome c oxidase assembly	0	2	9
regulation of mRNA processing	0	9	22
regeneration	0	2	3
establishment of protein localization to plasma membrane	0	0	1
diol metabolic process	0	2	4
positive regulation of cellular protein metabolic process	0	6	24
DNA dealkylation	0	1	1
transcription initiation from RNA polymerase III promoter	0	5	11
GTP biosynthetic process	0	1	3
steroid metabolic process	0	11	28
positive regulation of protein catabolic process	0	0	1
folic acid-containing compound biosynthetic process	0	0	1
actin polymerization or depolymerization	0	0	1
fructose metabolic process	0	0	1
regulation of cellular localization	0	0	1
RNA localization	0	0	1
regulation of intracellular transport	0	0	1
glycogen biosynthetic process	0	3	17
mannose metabolic process	1	5	13
protein targeting	0	14	31
phospholipid transport	0	5	15
DNA synthesis involved in DNA repair	0	0	2
cellulose metabolic process	0	0	2
sterol biosynthetic process	0	6	20
amino acid transmembrane transport	0	0	2
ER-nucleus signaling pathway	0	1	1
deadenylation-dependent decapping of nuclear-transcribed mRNA	0	0	3
response to ionizing radiation	0	0	1
glycoprotein biosynthetic process	0	11	24
terpenoid metabolic process	0	0	2
organelle assembly	2	10	31
regulation of cytokinesis	0	0	1
retrograde transport, endosome to Golgi	1	11	25
postreplication repair	0	0	2
adenine nucleotide transport	0	1	3
regulation of response to stress	0	6	27
glycine catabolic process	0	1	3
homophilic cell adhesion via plasma membrane adhesion molecules	1	9	25
negative regulation of phosphorus metabolic process	0	4	7
glucan biosynthetic process	0	3	17
regulation of cell population proliferation	0	7	13
periodic partitioning	0	0	1
extracellular structure organization	0	2	13
DNA-templated transcription, elongation	0	9	27
spliceosomal complex assembly	0	0	1
negative regulation of protein metabolic process	1	7	26
cellular transition metal ion homeostasis	0	8	26
negative regulation of cellular macromolecule biosynthetic process	0	11	32
inositol phosphate biosynthetic process	0	2	5
regulation of gene silencing by RNA	0	1	2
galactose metabolic process	0	7	26
behavior	0	0	3
G protein-coupled receptor signaling pathway	1	11	30
organophosphate ester transport	1	7	23
ribonucleoprotein complex export from nucleus	0	0	1
protein processing	0	7	28
negative regulation of catabolic process	0	0	1
hexose biosynthetic process	0	5	23
GDP-L-fucose metabolic process	0	0	1
monosaccharide catabolic process	0	0	1
DNA modification	0	1	1
tryptophan metabolic process	0	4	9
negative regulation of actin filament depolymerization	0	7	23
phagocytosis	0	0	1
positive regulation of transcription elongation from RNA polymerase II promoter	0	0	1
vesicle-mediated transport to the plasma membrane	0	9	25
regulation of cellular catabolic process	0	9	26
cell killing	0	1	5
acyl-CoA biosynthetic process	0	10	22
oligosaccharide biosynthetic process	1	2	5
negative regulation of canonical Wnt signaling pathway	0	0	1
female gamete generation	0	0	1
regulation of microtubule-based process	0	10	21
taxis	0	0	1
cellular component maintenance	0	0	1
late endosome to vacuole transport	0	2	5
benzene-containing compound metabolic process	0	5	13
mitochondrial electron transport, cytochrome c to oxygen	0	7	23
nucleobase metabolic process	1	9	29
pyrimidine ribonucleoside monophosphate metabolic process	0	6	21
protein-containing complex localization	0	10	24
pyrimidine ribonucleoside monophosphate biosynthetic process	0	6	21
negative regulation of mitotic cell cycle	0	2	20
negative regulation of protein polymerization	0	13	25
negative regulation of TOR signaling	0	3	11
D-xylose metabolic process	0	1	1
arachidonic acid secretion	0	16	25
cellular response to extracellular stimulus	0	0	1
regulation of DNA-dependent DNA replication initiation	0	0	1
mRNA splice site selection	0	0	2
regulation of metaphase/anaphase transition of cell cycle	0	3	15
proline biosynthetic process	0	3	8
actin filament capping	0	7	23
sex differentiation	0	0	1
neuron projection guidance	1	13	22
mitotic G2/M transition checkpoint	0	0	1
protein export from nucleus	0	0	2
negative regulation of signaling	1	11	30
regulation of transcription elongation from RNA polymerase II promoter	0	0	2
regulation of vesicle-mediated transport	0	0	1
interstrand cross-link repair	0	3	8
regulation of intracellular pH	0	0	1
catechol-containing compound metabolic process	0	0	1
cell junction organization	0	4	11
cAMP biosynthetic process	0	4	13
ATP synthesis coupled electron transport	0	1	11
positive regulation of protein polymerization	0	10	25
pyrimidine nucleobase biosynthetic process	0	5	16
glycosaminoglycan catabolic process	0	6	20
glycosylation	1	12	28
pyrimidine deoxyribonucleotide biosynthetic process	0	0	1
nucleotide-sugar biosynthetic process	0	7	27
amino sugar catabolic process	0	7	15
negative regulation of protein depolymerization	0	7	23
nucleotide catabolic process	2	9	24
L-methionine salvage from methylthioadenosine	0	3	16
regulation of cell communication	0	9	32
pyrimidine nucleobase metabolic process	0	5	18
methionine metabolic process	0	9	26
L-methionine biosynthetic process	0	3	18
thioester metabolic process	0	14	30
nicotinamide nucleotide metabolic process	0	7	26
tetrahydrobiopterin metabolic process	0	2	4
UDP-N-acetylglucosamine metabolic process	0	0	1
cellular response to amino acid starvation	0	0	1
response to sterol depletion	0	1	1
ATP transport	0	1	3
ribonucleotide metabolic process	0	12	31
sensory perception of taste	3	9	29
developmental growth	0	2	3
erythrose 4-phosphate/phosphoenolpyruvate family amino acid metabolic process	0	6	23
establishment of epithelial cell polarity	0	0	1
regulation of organelle assembly	0	0	3
NAD biosynthetic process	0	2	9
cell-cell junction organization	0	4	11
regulation of cytoplasmic mRNA processing body assembly	0	0	1
biological process involved in interspecies interaction between organisms	0	11	32
proteoglycan biosynthetic process	0	11	24
positive regulation of microtubule polymerization or depolymerization	0	0	1
regulation of signaling	0	9	32
tRNA thio-modification	0	0	4
mitochondrial ATP transmembrane transport	0	1	3
spindle assembly checkpoint signaling	0	0	4
regulation of DNA replication	0	0	6
farnesyl diphosphate biosynthetic process	0	0	1
cell-cell signaling	0	10	19
primary miRNA processing	0	0	1
cilium movement involved in cell motility	1	8	23
terpenoid biosynthetic process	0	0	1
cellular polysaccharide metabolic process	0	9	28
RNA catabolic process	0	11	30
RNA decapping	0	7	22
positive regulation of metabolic process	0	12	31
isoprenoid metabolic process	1	10	28
purine nucleoside bisphosphate metabolic process	2	11	30
amino sugar biosynthetic process	0	0	2
axonemal dynein complex assembly	0	8	25
locomotion	0	11	31
heparan sulfate proteoglycan biosynthetic process	0	11	24
mitochondrial ADP transmembrane transport	0	1	3
organonitrogen compound biosynthetic process	2	9	32
acylglycerol metabolic process	0	0	1
L-methionine salvage	0	3	18
chromosome segregation	0	10	22
mitotic spindle checkpoint signaling	0	0	4
modulation of chemical synaptic transmission	1	4	29
glutamine family amino acid metabolic process	1	6	30
heterochromatin assembly	0	0	1
attachment of GPI anchor to protein	0	2	5
glutamate metabolic process	0	3	4
rRNA-containing ribonucleoprotein complex export from nucleus	0	0	1
positive regulation of cell cycle process	0	0	1
movement of cell or subcellular component	0	11	31
protein maturation	0	13	30
response to nutrient levels	0	0	1
ubiquitin-dependent protein catabolic process via the N-end rule pathway	0	2	4
glycosaminoglycan metabolic process	1	9	27
ribosome assembly	0	1	1
recombinational repair	1	7	25
axon guidance	1	13	22
protein polymerization	0	9	18
regulation of translational initiation	0	0	1
chemical synaptic transmission	0	8	15
aminoglycan metabolic process	1	15	31
D-gluconate metabolic process	0	0	1
regulation of chromosome separation	0	3	15
pheromone biosynthetic process	1	7	19
positive regulation of proteolysis	0	0	3
monosaccharide biosynthetic process	0	5	23
SRP-dependent cotranslational protein targeting to membrane	0	11	26
allantoin metabolic process	0	1	2
ceramide catabolic process	0	1	2
spindle checkpoint signaling	0	0	4
deoxyribonucleotide metabolic process	0	3	23
inositol phosphate metabolic process	0	7	18
negative regulation of nuclear division	0	1	11
negative regulation of chromosome separation	0	0	4
animal organ development	1	11	30
positive regulation of DNA metabolic process	0	0	1
muscle organ development	0	1	4
arginine metabolic process	0	0	1
tryptophan catabolic process	0	4	9
negative regulation of response to stimulus	1	11	30
lipid droplet organization	0	0	1
negative regulation of protein modification process	0	1	4
regulation of gene silencing by miRNA	0	1	1
organic anion transport	1	12	28
ATP synthesis coupled proton transport	0	9	27
peptidyl-diphthamide metabolic process	0	2	17
Golgi organization	0	4	21
Mo-molybdopterin cofactor biosynthetic process	0	3	21
cell division	0	11	31
bicoid mRNA localization	0	0	1
pteridine-containing compound metabolic process	1	13	27
Golgi to plasma membrane transport	0	0	1
aspartate family amino acid biosynthetic process	0	9	28
DNA replication checkpoint signaling	0	0	1
positive regulation of programmed cell death	0	0	1
negative regulation of mitotic cell cycle phase transition	0	2	20
actomyosin structure organization	0	0	1
RNA polyadenylation	0	3	13
response to bacterium	0	7	19
positive regulation of cell cycle	0	0	1
cellular component assembly	2	7	32
erythrose 4-phosphate/phosphoenolpyruvate family amino acid catabolic process	0	6	23
GDP-mannose metabolic process	0	1	5
chitin catabolic process	0	7	15
protein targeting to ER	0	11	27
post-embryonic development	0	9	21
positive regulation of protein-containing complex disassembly	0	0	1
protoporphyrinogen IX biosynthetic process	1	7	24
chemosensory behavior	0	0	1
amino sugar metabolic process	0	11	28
protein transmembrane transport	1	11	26
killing of cells of other organism	0	1	5
tetrahydrofolate metabolic process	0	10	22
nucleoside phosphate metabolic process	0	12	32
cilium movement	2	8	28
formation of cytoplasmic translation initiation complex	0	6	28
regulation of localization	2	11	26
regulation of hormone levels	1	7	20
cytoskeleton organization	1	8	32
unsaturated fatty acid biosynthetic process	0	0	1
glutathione catabolic process	0	6	14
regulation of translational elongation	0	2	24
acetyl-CoA biosynthetic process	0	10	21
negative regulation of cytoskeleton organization	0	13	25
deoxyribonucleotide biosynthetic process	0	0	9
pyrimidine ribonucleoside triphosphate metabolic process	0	5	24
glucosamine-containing compound catabolic process	0	7	15
protein localization to endoplasmic reticulum	0	9	27
mRNA modification	0	0	1
establishment of tissue polarity	0	7	20
regulation of microtubule cytoskeleton organization	0	2	7
regulation of mRNA catabolic process	0	5	14
amino acid transport	0	10	26
icosanoid secretion	0	16	25
purine ribonucleotide transport	0	1	3
regulation of metal ion transport	1	2	16
UMP metabolic process	0	6	21
regulation of alternative mRNA splicing, via spliceosome	0	1	4
mismatch repair	0	9	23
hexose metabolic process	2	7	30
cell adhesion	0	13	31
cellular biogenic amine catabolic process	0	4	9
cellular polysaccharide catabolic process	0	0	4
isopentenyl diphosphate biosynthetic process, mevalonate pathway	0	0	1
response to topologically incorrect protein	0	1	4
negative regulation of cellular amide metabolic process	0	6	21
cGMP biosynthetic process	0	2	3
exocytic process	0	0	1
regulation of programmed cell death	0	13	29
mitotic cell cycle phase transition	0	1	6
regulation of autophagy	0	0	2
regulation of apoptotic process	1	14	27
mitotic DNA integrity checkpoint signaling	0	0	1
UMP biosynthetic process	0	6	21
intracellular mRNA localization	0	0	1
pyrimidine nucleoside triphosphate metabolic process	0	6	24
protein catabolic process	1	11	31
tyrosine metabolic process	0	2	13
negative regulation of TORC1 signaling	0	0	1
mitotic sister chromatid cohesion	0	2	7
regulation of cellular protein catabolic process	0	0	1
DNA catabolic process	0	0	1
negative regulation of Wnt signaling pathway	0	3	7
DNA topological change	0	3	9
regulation of ARF protein signal transduction	0	4	23
response to external biotic stimulus	0	11	32
intracellular protein transmembrane transport	1	11	26
regulation of mitotic metaphase/anaphase transition	0	3	15
IMP biosynthetic process	0	13	24
steroid biosynthetic process	0	6	21
actin filament polymerization	0	0	1
reproduction	0	0	3
folic acid-containing compound metabolic process	0	10	22
tight junction organization	0	2	5
nucleotide-sugar metabolic process	0	7	28
cell-substrate adhesion	0	0	1
cell junction assembly	0	3	7
regulation of protein-containing complex disassembly	0	10	27
cholesterol transport	0	3	11
tRNA 5'-leader removal	0	7	21
nuclear division	0	0	1
fumarate metabolic process	0	0	1
neutral amino acid transport	0	0	1
regulation of chromosome organization	0	3	20
actin nucleation	0	10	25
copper ion homeostasis	0	1	2
homologous recombination	0	1	3
cell-cell junction assembly	0	2	5
DNA-dependent DNA replication maintenance of fidelity	0	0	2
mitotic cell cycle	0	3	5
neurotransmitter secretion	0	0	1
response to amino acid starvation	0	0	1
negative regulation of protein-containing complex disassembly	0	7	23
multi-organism reproductive process	0	0	1
tetrahydrofolate interconversion	0	1	1
regulation of Rho protein signal transduction	0	0	1
cellular response to external stimulus	0	0	1
chemotaxis	0	0	1
signaling	0	11	26
acetyl-CoA biosynthetic process from pyruvate	0	6	10
negative regulation of translation	0	6	21
L-proline biosynthetic process	0	3	8
cilium-dependent cell motility	0	0	1
kynurenine metabolic process	0	3	9
catecholamine metabolic process	0	0	1
transcription by RNA polymerase II	0	11	25
muscle structure development	0	1	4
phospholipid dephosphorylation	0	6	23
negative regulation of cell cycle	0	3	27
establishment of protein localization to mitochondrion	1	8	25
regulation of TORC1 signaling	0	0	1
microtubule-based movement	0	10	30
prosthetic group metabolic process	0	4	21
peptide catabolic process	0	6	14
negative regulation of sister chromatid segregation	0	0	4
indolalkylamine catabolic process	0	4	9
regulation of DNA repair	0	4	17
cellular response to nutrient levels	0	0	1
inositol biosynthetic process	0	0	4
intracellular mRNA localization involved in pattern specification process	0	0	1
peptidyl-diphthamide biosynthetic process from peptidyl-histidine	0	2	17
anion transport	0	15	31
cotranslational protein targeting to membrane	0	11	26
negative regulation of G2/M transition of mitotic cell cycle	0	0	1
chromatin assembly	0	0	1
cAMP metabolic process	0	4	16
proline catabolic process	0	1	2
negative regulation of mitotic sister chromatid separation	0	0	4
purine-containing compound catabolic process	0	0	4
mitotic DNA damage checkpoint signaling	0	0	1
pheromone metabolic process	1	7	19
septate junction assembly	0	2	5
nucleoside bisphosphate biosynthetic process	1	13	28
regulation of intracellular signal transduction	0	8	29
organic cyclic compound biosynthetic process	0	11	32
coenzyme A metabolic process	1	5	22
pyridine nucleotide metabolic process	0	7	27
sterol metabolic process	0	11	26
deoxyribose phosphate biosynthetic process	0	0	1
phosphatidylinositol metabolic process	1	8	30
peptidyl-lysine modification	0	5	17
pyrimidine nucleoside monophosphate metabolic process	0	8	25
'de novo' UMP biosynthetic process	0	4	8
glutamine family amino acid catabolic process	0	1	2
positive regulation of cellular protein catabolic process	0	0	1
amine catabolic process	0	4	9
DNA replication initiation	0	9	29
post-Golgi vesicle-mediated transport	0	5	25
deoxyribose phosphate metabolic process	0	1	2
cellular response to sterol depletion	0	1	1
regulation of proteasomal protein catabolic process	0	0	1
'de novo' IMP biosynthetic process	0	11	21
L-phenylalanine catabolic process	0	6	23
regulation of proteolysis	1	5	18
pyrimidine deoxyribonucleotide metabolic process	0	0	1
purine nucleobase metabolic process	0	10	26
cytoplasmic microtubule organization	0	0	1
organic cyclic compound catabolic process	0	14	30
pyrimidine ribonucleoside triphosphate biosynthetic process	0	5	24
plasma membrane organization	0	0	3
SCF-dependent proteasomal ubiquitin-dependent protein catabolic process	0	3	6
negative regulation of actin filament polymerization	0	13	25
polyol biosynthetic process	2	10	28
RNA 5'-end processing	0	7	21
lipid storage	0	0	1
response to extracellular stimulus	0	0	1
phosphate ion transport	0	0	2
production of small RNA involved in gene silencing by RNA	0	1	2
regulation of mitotic spindle organization	0	0	1
TOR signaling	0	1	3
polysaccharide metabolic process	0	9	28
purine nucleotide metabolic process	0	12	31
cellular glucan metabolic process	0	9	28
diol biosynthetic process	0	2	4
peptidyl-amino acid modification	0	5	29
thioester biosynthetic process	0	10	22
DNA repair	0	8	32
glycine metabolic process	0	8	22
pentose metabolic process	0	1	3
positive regulation of cell death	0	0	1
reactive oxygen species metabolic process	0	2	15
purine nucleoside bisphosphate biosynthetic process	1	13	28
regulation of canonical Wnt signaling pathway	0	0	1
cell-matrix adhesion	0	0	1
cellular nitrogen compound biosynthetic process	0	10	32
UDP-N-acetylglucosamine biosynthetic process	0	0	1
supramolecular fiber organization	0	10	29
trans-synaptic signaling	0	8	15
aromatic amino acid family catabolic process	0	9	27
energy coupled proton transport, down electrochemical gradient	0	9	27
peptidyl-histidine modification	0	2	19
regulation of cell division	0	0	1
positive regulation of cellular amide metabolic process	0	0	1
cellular modified amino acid biosynthetic process	0	12	27
organic hydroxy compound transport	1	7	24
glutamine family amino acid biosynthetic process	1	3	26
endoplasmic reticulum organization	0	0	1
unsaturated fatty acid metabolic process	0	1	2
regulation of mRNA splicing, via spliceosome	0	1	4
regulation of G2/M transition of mitotic cell cycle	0	0	1
DNA-templated transcription, initiation	0	8	30
regulation of gene silencing	0	1	2
regulation of G protein-coupled receptor signaling pathway	0	0	3
pyrimidine nucleoside monophosphate biosynthetic process	0	8	25
late endosome to vacuole transport via multivesicular body sorting pathway	0	0	1
regulation of response to DNA damage stimulus	0	5	19
positive regulation of gene expression	0	7	16
establishment or maintenance of cell polarity	0	11	25
secondary alcohol biosynthetic process	0	0	1
ribose phosphate metabolic process	0	12	31
multicellular organism development	0	0	1
cell surface receptor signaling pathway involved in cell-cell signaling	1	11	28
mitotic cell cycle process	0	4	29
phenylalanyl-tRNA aminoacylation	0	1	7
extracellular matrix organization	0	2	11
amino acid import	0	0	1
long-chain fatty acid transport	0	16	25
protein targeting to membrane	0	11	27
mitochondrial calcium ion transmembrane transport	0	0	3
receptor-mediated endocytosis	0	0	1
tyrosine catabolic process	0	0	4
positive regulation of supramolecular fiber organization	0	11	25
glucan metabolic process	0	9	28
neurotransmitter transport	0	11	24
GTP metabolic process	0	2	11
germ cell development	0	1	3
peroxisome organization	0	5	21
exocytosis	0	7	27
regulation of mRNA metabolic process	0	12	23
intraciliary retrograde transport	0	0	2
inorganic anion transport	0	9	26
regulation of anatomical structure morphogenesis	0	0	4
cytoskeleton-dependent intracellular transport	0	10	24
phosphatidylinositol dephosphorylation	0	6	23
response to temperature stimulus	0	0	2
intracellular sterol transport	0	2	4
embryo development	0	0	1
mitotic spindle assembly checkpoint signaling	0	0	4
negative regulation of cellular component organization	0	5	27
DNA biosynthetic process	0	9	26
regulation of sister chromatid segregation	0	3	15
cytochrome complex assembly	0	8	22
export from cell	2	6	28
CTP biosynthetic process	0	5	24
cellular modified amino acid catabolic process	1	8	21
cellular response to starvation	0	0	1
mitochondrial respiratory chain complex assembly	0	10	29
nuclear chromosome segregation	0	0	1
coenzyme A biosynthetic process	1	4	18
mitotic chromosome condensation	0	1	14
regulation of posttranscriptional gene silencing	0	1	2
tetrahydrobiopterin biosynthetic process	0	2	4
regulation of mitotic nuclear division	0	3	20
establishment of organelle localization	0	0	1
macromolecule glycosylation	1	12	28
negative regulation of mitotic nuclear division	0	0	4
positive regulation of cellular process	0	13	32
protein localization to cell periphery	0	0	1
polysaccharide catabolic process	0	0	4
protein localization to membrane	0	7	30
hydrogen peroxide catabolic process	0	1	7
cellular polysaccharide biosynthetic process	0	3	17
cGMP metabolic process	0	2	3
reproductive process	4	10	32
endocytic recycling	0	1	3
aminoglycan catabolic process	0	7	27
ERAD pathway	0	0	12
carboxylic acid transport	0	19	28
glutathione metabolic process	0	10	27
maturation of SSU-rRNA	0	1	3
negative regulation of phosphate metabolic process	0	4	7
ribosomal subunit export from nucleus	0	0	1
neutral lipid metabolic process	0	0	1
tRNA 5'-end processing	0	7	21
ADP transport	0	1	3
pyrimidine ribonucleotide biosynthetic process	0	9	27
meiotic cell cycle process	0	5	14
neuron differentiation	1	11	26
indolalkylamine metabolic process	0	4	9
hormone metabolic process	1	7	20
secondary metabolite biosynthetic process	1	8	20
negative regulation of cell communication	1	11	30
secondary alcohol metabolic process	0	7	23
single strand break repair	0	0	1
positive regulation of translation	0	0	1
mRNA 3'-end processing	0	9	25
regulation of multicellular organismal process	0	9	30
oogenesis	0	0	1
protein import into mitochondrial matrix	0	6	20
regulation of DNA recombination	0	0	1
intracellular cholesterol transport	0	1	2
pyridine nucleotide biosynthetic process	0	5	22
microtubule nucleation	0	9	23
protein sumoylation	0	0	1
signal transduction in response to DNA damage	0	7	22
positive regulation of apoptotic process	0	0	1
heterophilic cell-cell adhesion via plasma membrane cell adhesion molecules	0	8	22
nucleoplasm	1	13	29
mitochondrial outer membrane	1	10	30
organelle outer membrane	1	7	30
proton-transporting ATP synthase complex, catalytic core F(1)	0	9	25
MICOS complex	0	4	9
RNA polymerase III complex	0	7	19
outer membrane	1	10	30
clathrin-coated pit	0	2	2
plasma membrane	2	15	32
histone deacetylase complex	0	0	2
mitochondrial ribosome	0	5	16
actin cytoskeleton	0	0	3
transcription factor TFIID complex	1	10	27
RNA cap binding complex	0	0	1
organellar ribosome	0	5	16
Prp19 complex	0	0	2
ISWI-type complex	0	0	3
clathrin-coated vesicle	0	0	1
nuclear cap binding complex	0	0	1
Ragulator complex	0	0	1
coated vesicle	0	0	1
cytoplasmic ribonucleoprotein granule	0	10	28
ribonucleoprotein granule	0	10	28
clathrin adaptor complex	0	13	27
membrane protein complex	2	13	32
collagen trimer	0	5	16
protein kinase complex	0	11	24
serine/threonine protein kinase complex	0	10	23
AP-type membrane coat adaptor complex	0	8	29
mitochondrial protein-containing complex	1	12	32
proton-transporting two-sector ATPase complex, catalytic domain	0	10	30
nuclear DNA-directed RNA polymerase complex	0	12	28
P-body	0	7	22
cation-transporting ATPase complex	1	4	16
HOPS complex	0	0	1
ATPase dependent transmembrane transport complex	1	8	20
membrane microdomain	0	1	1
membrane raft	0	1	1
sodium:potassium-exchanging ATPase complex	1	4	16
pore complex	0	0	1
proteasome regulatory particle, base subcomplex	0	1	2
endosome membrane	0	12	30
late endosome membrane	0	15	29
early endosome membrane	0	10	24
inner mitochondrial membrane protein complex	0	12	30
respirasome	0	9	30
transcription regulator complex	2	12	30
mitochondrial membrane	1	7	31
mitochondrial intermembrane space	0	9	30
RNA polymerase II transcription regulator complex	2	12	29
organelle envelope lumen	0	9	30
SUMO ligase complex	0	3	7
RNA polymerase II, core complex	0	1	4
integrator complex	0	7	26
mitochondrial proton-transporting ATP synthase complex, coupling factor F(o)	0	7	22
recycling endosome membrane	0	0	1
Smc5-Smc6 complex	0	3	7
Set1C/COMPASS complex	0	8	19
TRAPP complex	0	10	24
extrinsic component of mitochondrial inner membrane	0	3	12
extrinsic component of membrane	0	3	13
carboxy-terminal domain protein kinase complex	0	0	1
extrinsic component of organelle membrane	0	3	13
chromosome, telomeric region	0	1	6
dystrophin-associated glycoprotein complex	0	2	10
glycoprotein complex	0	2	10
transcription factor TFIIH holo complex	0	0	1
prefoldin complex	0	6	23
histone methyltransferase complex	0	10	23
late endosome	0	0	1
nuclear protein-containing complex	0	11	32
mediator complex	0	11	29
intracellular vesicle	0	12	31
cytoplasmic vesicle	0	12	31
centrosome	0	8	25
plasma membrane protein complex	3	14	30
MCM complex	0	9	28
sarcolemma	0	9	16
spliceosomal complex	0	12	31
SAGA-type complex	0	10	28
proton-transporting ATP synthase complex, coupling factor F(o)	0	10	29
methyltransferase complex	0	12	26
preribosome	2	6	29
cytosol	1	12	31
microtubule organizing center	1	9	31
transferase complex, transferring phosphorus-containing groups	3	11	31
spliceosomal tri-snRNP complex	0	11	25
U4/U6 x U5 tri-snRNP complex	0	11	25
cytoplasmic vesicle membrane	1	8	30
vesicle membrane	1	8	30
membrane	7	14	32
vesicle	0	12	31
SWI/SNF superfamily-type complex	1	7	27
ATPase complex	1	7	27
endomembrane system	0	15	28
chromosomal region	0	13	25
intracellular organelle lumen	2	7	31
organelle lumen	2	7	31
membrane-enclosed lumen	2	7	31
adherens junction	0	15	24
large ribosomal subunit	2	10	30
Golgi cisterna membrane	1	11	25
Golgi apparatus	0	11	31
vesicle tethering complex	1	16	30
mitochondrial matrix	2	7	29
nucleolus	1	10	32
ESCRT I complex	0	9	22
nuclear pore	0	10	30
ESCRT complex	0	13	29
plasma membrane region	1	11	31
transmembrane transporter complex	4	15	30
transporter complex	4	15	30
plasma membrane bounded cell projection	2	9	31
supramolecular complex	0	11	31
cell projection	1	16	32
transferase complex	2	13	32
lytic vacuole membrane	0	16	31
cytoskeleton	0	18	32
DNA polymerase complex	0	11	27
spliceosomal snRNP complex	0	10	30
cilium	1	12	31
ion channel complex	2	15	29
lysosomal membrane	0	16	31
Golgi membrane	1	14	32
cell junction	1	13	31
cytoplasm	0	11	32
DNA packaging complex	4	7	30
protein-DNA complex	4	7	31
ribosome	2	8	31
intracellular organelle	3	4	32
intracellular membrane-bounded organelle	2	9	32
nucleosome	4	5	28
membrane-bounded organelle	1	10	32
organelle	3	6	32
endoplasmic reticulum	1	8	32
extracellular space	2	7	31
nucleus	0	12	32
non-membrane-bounded organelle	1	12	32
intracellular non-membrane-bounded organelle	1	12	32
ribonucleoprotein complex	1	7	32
cellular anatomical entity	1	16	32
side of membrane	2	8	20
catalytic complex	2	9	32
anchoring junction	1	14	31
cullin-RING ubiquitin ligase complex	1	15	30
vacuole	1	7	29
spindle	1	14	26
oxidoreductase complex	4	11	31
nuclear membrane	0	7	30
ubiquitin ligase complex	0	13	30
synapse	0	10	29
endoplasmic reticulum protein-containing complex	1	10	30
organelle inner membrane	1	9	31
microtubule associated complex	0	13	30
peptidase complex	1	5	30
extracellular region	6	11	32
microtubule	0	11	30
supramolecular polymer	0	13	30
supramolecular fiber	0	13	30
polymeric cytoskeletal fiber	0	13	30
mitochondrial inner membrane	1	7	31
cellular_component	1	14	32
mitochondrion	2	12	32
intracellular protein-containing complex	0	10	32
bounding membrane of organelle	0	14	32
protein-containing complex	2	7	32
GARP complex	0	1	2
protein acetyltransferase complex	1	7	30
phosphopyruvate hydratase complex	0	1	1
respiratory chain complex IV	0	4	27
dendrite	0	0	2
presynaptic membrane	0	0	1
A band	0	0	1
mitochondrial small ribosomal subunit	0	2	4
motile cilium	1	10	30
external encapsulating structure	4	8	26
nuclear body	0	15	30
DNA repair complex	0	0	3
exocytic vesicle	0	0	1
focal adhesion	0	1	6
ribonuclease P complex	0	7	21
INO80-type complex	0	6	23
exosome (RNase complex)	0	4	23
DNA-directed RNA polymerase complex	1	11	30
ER to Golgi transport vesicle membrane	0	0	1
microtubule cytoskeleton	0	10	27
chloride channel complex	0	4	6
midbody	0	0	1
glutamyl-tRNA(Gln) amidotransferase complex	0	1	1
organellar large ribosomal subunit	0	1	5
RNAi effector complex	0	0	1
rough endoplasmic reticulum	0	0	1
growth cone	0	0	1
dynein complex	0	13	30
recycling endosome	0	0	1
synaptic membrane	0	6	29
mitochondrial respiratory chain complex III	0	9	19
exoribonuclease complex	0	4	24
cell cortex	0	0	1
cytoplasmic dynein complex	0	12	19
elongator holoenzyme complex	0	2	14
cytoplasmic stress granule	0	0	1
BLOC complex	0	0	1
secretory vesicle	0	3	8
endoplasmic reticulum subcompartment	0	0	1
lytic vacuole	0	7	29
TIM23 mitochondrial import inner membrane translocase complex	0	1	2
sarcomere	0	0	1
phosphatase complex	0	3	19
axon	0	0	2
NuA4 histone acetyltransferase complex	0	1	2
mitochondrial large ribosomal subunit	0	1	5
respiratory chain complex I	0	13	24
lamellipodium	0	0	1
cleavage furrow	0	0	1
aminoacyl-tRNA synthetase multienzyme complex	0	4	17
mitochondrial outer membrane translocase complex	0	0	3
transcription factor TFIIH core complex	0	5	19
TORC1 complex	0	0	1
sarcoglycan complex	0	2	2
small ribosomal subunit	1	12	30
Golgi stack	1	3	7
dynactin complex	0	2	3
RISC complex	0	0	1
cation channel complex	2	12	29
vacuolar membrane	0	13	31
exocytic vesicle membrane	0	0	1
MSL complex	0	0	1
ciliary basal body	0	0	2
GPI-anchor transamidase complex	0	8	20
EMC complex	0	5	16
voltage-gated potassium channel complex	0	8	16
spindle pole	0	10	23
oligosaccharyltransferase complex	0	5	19
cell surface	0	0	1
Golgi transport complex	0	11	21
ribosomal subunit	1	12	31
ciliary membrane	0	0	2
histone acetyltransferase complex	0	8	30
peroxisome	0	11	31
membrane coat	0	13	24
extracellular matrix	0	9	25
tricarboxylic acid cycle enzyme complex	0	0	3
proton-transporting V-type ATPase complex	0	0	1
proton-transporting two-sector ATPase complex, proton-transporting domain	1	10	30
nuclear lumen	0	1	1
proton-transporting V-type ATPase, V1 domain	0	6	23
condensin complex	0	0	1
mRNA cleavage factor complex	0	0	3
endoplasmic reticulum lumen	0	5	28
cytosolic large ribosomal subunit	1	7	26
nuclear inner membrane	0	0	2
intermediate filament	0	0	1
protein complex involved in cell adhesion	0	4	8
chromosome, centromeric region	0	3	4
RNA polymerase complex	1	11	30
chromosome	1	9	30
synaptic vesicle	0	0	1
endoplasmic reticulum-Golgi intermediate compartment	0	0	1
cell-cell junction	1	12	29
signal peptidase complex	0	4	7
receptor complex	0	7	16
eukaryotic 48S preinitiation complex	0	6	28
tight junction	0	0	1
cytosolic ribosome	0	0	1
caspase complex	0	8	20
integrin complex	0	4	8
transcription factor TFIIA complex	0	0	1
H4/H2A histone acetyltransferase complex	0	1	2
transport vesicle membrane	0	3	8
myosin complex	0	10	26
DNA helicase complex	0	6	23
respiratory chain complex III	0	10	20
ribonuclease MRP complex	0	0	1
apical plasma membrane	0	0	1
potassium channel complex	0	8	16
sno(s)RNA-containing ribonucleoprotein complex	0	11	24
microbody membrane	0	9	27
cell periphery	2	10	29
postsynaptic specialization	0	0	1
Ndc80 complex	0	1	1
COPII vesicle coat	0	3	4
magnesium-dependent protein serine/threonine phosphatase complex	0	2	8
mitochondrial respiratory chain complex I	0	11	22
cytosolic small ribosomal subunit	0	0	1
trans-Golgi network	0	5	20
mitochondrial respiratory chain complex IV	0	6	26
proteasome regulatory particle	0	0	1
nuclear envelope	0	0	1
origin recognition complex	1	6	14
protein serine/threonine phosphatase complex	0	3	19
lipid droplet	0	1	3
neurotransmitter receptor complex	0	0	1
centriole	0	9	25
endocytic vesicle	0	0	1
synaptic vesicle membrane	0	0	1
cell-substrate junction	0	1	6
endoplasmic reticulum-Golgi intermediate compartment membrane	0	0	1
kinetochore	0	2	8
small nuclear ribonucleoprotein complex	0	9	30
SCF ubiquitin ligase complex	0	6	15
collagen-containing extracellular matrix	0	6	20
site of polarized growth	0	0	1
glycerol-3-phosphate dehydrogenase complex	0	0	1
cohesin complex	0	1	1
nuclear speck	0	11	26
translation preinitiation complex	0	6	28
cytoplasmic microtubule	0	0	1
coated vesicle membrane	0	0	1
basolateral plasma membrane	0	0	1
microbody	1	11	31
NADH dehydrogenase complex	0	13	24
cytochrome complex	0	9	28
Cdc73/Paf1 complex	0	0	3
perinuclear region of cytoplasm	0	15	29
COPI vesicle coat	0	4	12
Ino80 complex	0	6	23
axoneme	0	8	22
gap junction	1	7	27
signal recognition particle, endoplasmic reticulum targeting	0	8	24
external side of plasma membrane	0	0	1
CCAAT-binding factor complex	0	1	1
plasma membrane signaling receptor complex	0	6	14
CCR4-NOT complex	0	7	22
peroxisomal membrane	0	9	27
endoribonuclease complex	0	10	26
U1 snRNP	0	1	5
postsynaptic membrane	0	6	28
Z disc	0	0	2
transport vesicle	0	3	5
Cajal body	0	0	1
exocyst	0	14	26
small-subunit processome	1	8	26
pyruvate dehydrogenase complex	0	1	1
cell projection membrane	0	0	3
COP9 signalosome	0	6	25
vesicle coat	0	12	23
H4 histone acetyltransferase complex	0	3	20
proton-transporting V-type ATPase, V0 domain	1	10	26
nuclear pore outer ring	0	3	3
signal recognition particle	0	9	25
mismatch repair complex	0	0	3
Arp2/3 protein complex	0	6	23
anaphase-promoting complex	0	13	24
organelle envelope	0	5	9
cis-Golgi network	0	0	1
WASH complex	0	0	4
autophagosome	0	1	2
nuclear origin of replication recognition complex	0	0	1
DNA replication preinitiation complex	0	0	1
cAMP-dependent protein kinase complex	0	1	1
acetyltransferase complex	1	7	30
Piccolo NuA4 histone acetyltransferase complex	0	0	1
TOR complex	0	3	10
protein phosphatase type 2A complex	0	1	3
CCR4-NOT core complex	0	0	4
eukaryotic translation initiation factor 3 complex	0	7	28
N-terminal protein acetyltransferase complex	0	1	3
transcription elongation factor complex	0	9	26
THO complex	0	0	1
basement membrane	0	3	11
SAGA complex	0	8	27
endopeptidase complex	2	5	30
BBSome	0	6	21
presynapse	0	2	9
nuclear periphery	0	0	1
lysosome	0	7	29
ionotropic glutamate receptor complex	0	0	1
outer mitochondrial membrane protein complex	0	0	3
early endosome	0	4	16
endoplasmic reticulum membrane	2	9	32
respiratory chain complex	0	9	30
organellar small ribosomal subunit	0	2	4
epsilon DNA polymerase complex	0	0	1
organelle membrane	1	8	32
eukaryotic 43S preinitiation complex	0	6	28
calcium channel complex	0	6	13
endosome	0	12	30
organelle subcompartment	1	9	26
Sm-like protein family complex	0	10	30
nuclear ubiquitin ligase complex	0	13	24
envelope	0	5	9
proton-transporting two-sector ATPase complex	0	0	1
proteasome core complex, alpha-subunit complex	0	13	29
Golgi apparatus subcompartment	1	9	26
neuron projection	0	12	23
proteasome core complex	0	6	25
nuclear chromosome	0	0	1
proteasome complex	1	10	30
protein-L-isoaspartate (D-aspartate) O-methyltransferase activity	0	0	1
cadherin binding	0	1	3
glycerol kinase activity	0	2	4
semaphorin receptor binding	0	6	15
cell adhesion molecule binding	0	1	4
olfactory receptor activity	4	11	30
tRNA (guanine) methyltransferase activity	0	5	16
photoreceptor activity	0	2	9
oxidoreductase activity, acting on a sulfur group of donors, disulfide as acceptor	0	5	20
protein carboxyl O-methyltransferase activity	0	4	13
actin filament binding	3	11	27
cytidylyltransferase activity	0	1	10
fatty acid synthase activity	4	4	28
carboxyl-O-methyltransferase activity	0	4	13
protein-containing complex binding	1	12	32
odorant binding	4	11	31
ubiquitin-like modifier activating enzyme activity	1	8	26
monooxygenase activity	7	9	32
pyrophosphatase activity	2	12	32
beta-tubulin binding	0	1	4
histone methyltransferase activity (H3-K4 specific)	0	0	1
nucleoside-triphosphate diphosphatase activity	0	1	1
cystathionine gamma-lyase activity	0	0	1
protein phosphatase binding	0	0	1
L-cystine L-cysteine-lyase (deaminating)	0	0	1
glycosaminoglycan binding	0	5	18
dipeptidyl-peptidase activity	0	0	1
alcohol dehydrogenase [NAD(P)+] activity	0	1	3
translation release factor activity	0	1	3
histone deacetylase activity	0	5	24
UFM1 ligase activity	0	1	1
enoyl-CoA hydratase activity	0	1	1
diacylglycerol kinase activity	0	8	20
translation termination factor activity	0	1	3
3-oxoacyl-[acyl-carrier-protein] synthase activity	1	2	16
alcohol dehydrogenase (NAD+) activity	0	1	3
heparin binding	0	0	1
UFM1 transferase activity	0	1	1
L-cysteine desulfhydrase activity	0	0	1
sulfuric ester hydrolase activity	0	11	24
sulfur compound binding	0	6	28
transcription coactivator activity	0	4	27
endopeptidase activity	7	12	32
calcium channel activity	0	13	27
voltage-gated ion channel activity	0	14	27
RNA polymerase II transcription regulatory region sequence-specific DNA binding	0	14	30
peroxidase activity	2	9	30
serine-type endopeptidase activity	8	11	32
hydrolase activity, acting on acid anhydrides, in phosphorus-containing anhydrides	2	11	32
hydrolase activity, acting on acid anhydrides	2	12	32
oxidoreductase activity, acting on the CH-OH group of donors, NAD or NADP as acceptor	1	9	30
sphingomyelin phosphodiesterase activity	0	2	8
oxidoreductase activity, acting on a sulfur group of donors	1	9	29
neuropeptide receptor activity	1	15	26
heme binding	3	13	32
tetrapyrrole binding	3	13	32
voltage-gated channel activity	0	13	28
transcription cis-regulatory region binding	0	13	30
transcription regulatory region nucleic acid binding	0	13	30
cation binding	2	11	32
protein-macromolecule adaptor activity	0	9	29
DNA polymerase activity	0	12	25
neuromedin U receptor activity	0	0	1
wide pore channel activity	0	0	1
oxidoreductase activity, acting on paired donors, with incorporation or reduction of molecular oxygen, reduced flavin or flavoprotein as one donor, and incorporation of one atom of oxygen	0	1	2
histone-lysine N-methyltransferase activity	0	1	6
nuclear import signal receptor activity	0	1	1
modified amino acid binding	1	5	19
aspartic endopeptidase activity, intramembrane cleaving	0	0	1
peptide alpha-N-acetyltransferase activity	0	0	1
phosphotyrosine residue binding	0	0	1
phosphoprotein binding	0	0	1
nucleotidase activity	0	0	2
histone methyltransferase activity	0	1	8
porin activity	0	0	1
phosphatidate cytidylyltransferase activity	0	1	1
quinone binding	0	3	13
phosphatase binding	0	0	2
protein phosphorylated amino acid binding	0	0	1
NAD binding	0	8	30
sequence-specific double-stranded DNA binding	0	13	31
transferase activity, transferring alkyl or aryl (other than methyl) groups	1	9	30
protein methyltransferase activity	1	11	30
calcium ion transmembrane transporter activity	0	15	27
metal ion binding	2	12	32
nucleoside-triphosphatase activity	1	12	32
G protein-coupled peptide receptor activity	2	13	27
O-methyltransferase activity	0	10	29
peptide receptor activity	2	13	27
molecular adaptor activity	0	10	29
oxidoreductase activity, acting on peroxide as acceptor	1	11	30
serine-type peptidase activity	8	13	32
serine hydrolase activity	8	13	32
exonuclease activity	0	11	30
peptide N-acetyltransferase activity	1	10	29
tRNA methyltransferase activity	1	11	29
neuropeptide Y receptor activity	1	10	21
fatty acid elongase activity	3	2	26
protein deacetylase activity	0	6	25
carbon-sulfur lyase activity	1	2	7
exodeoxyribonuclease activity	0	0	2
voltage-gated anion channel activity	0	5	11
fucosyltransferase activity	3	10	24
voltage-gated chloride channel activity	0	2	3
copper ion transmembrane transporter activity	0	2	2
transition metal ion transmembrane transporter activity	0	5	17
oxidoreductase activity, acting on paired donors, with incorporation or reduction of molecular oxygen, reduced pteridine as one donor, and incorporation of one atom of oxygen	0	0	1
5'-3' exonuclease activity	0	3	16
nucleoside kinase activity	0	7	18
dolichyl-phosphate-mannose-protein mannosyltransferase activity	0	6	18
SNAP receptor activity	0	6	26
[truncated: 2,629 more rows]
