# Supplementary material for: Universal signatures of transposable element compartmentalization across eukaryotic genomes
Source: bioRxiv. 2024 Mar 27:2023.10.17.562820. Preprint. [Version 2] doi: 10.1101/2023.10.17.562820 (PMC10996525; doi:10.1101/2023.10.17.562820)
Supplement: Supplement 5 [file media-5.gz › Data_S3/GO_presence_summaries_Cnidaria_DNA.tsv]

lipid catabolic process	1	2	4
RNA capping	0	1	2
7-methylguanosine RNA capping	0	1	2
telomere maintenance via telomere lengthening	0	0	1
small nucleolar ribonucleoprotein complex assembly	0	0	1
telomere maintenance	0	3	4
protein-containing complex assembly	1	2	4
cellular response to oxidative stress	1	1	2
ganglioside catabolic process	0	1	1
ganglioside metabolic process	0	1	1
methylation	2	1	4
regulation of ion transmembrane transport	1	0	3
regulation of transmembrane transport	1	0	3
cellular response to chemical stress	1	0	2
regulation of ion transport	1	0	3
cellular response to chemical stimulus	1	1	2
protein-containing complex subunit organization	1	2	4
telomere organization	0	3	4
regulation of transport	1	0	4
cellular protein-containing complex assembly	1	2	4
glycosphingolipid catabolic process	0	1	1
branched-chain amino acid biosynthetic process	0	0	1
pyrimidine nucleobase biosynthetic process	0	1	3
ceramide catabolic process	0	1	1
glycolipid catabolic process	0	1	1
acetyl-CoA biosynthetic process from pyruvate	0	0	2
'de novo' pyrimidine nucleobase biosynthetic process	0	1	3
glycosphingolipid metabolic process	0	1	1
proton-transporting two-sector ATPase complex assembly	0	0	1
ceramide metabolic process	0	3	4
glycogen biosynthetic process	0	1	3
regulation of protein catabolic process	0	3	3
glucan biosynthetic process	0	1	3
sphingolipid catabolic process	0	2	2
positive regulation of DNA metabolic process	0	2	4
translational elongation	0	1	3
membrane lipid catabolic process	0	2	2
pyrimidine nucleobase metabolic process	0	2	4
branched-chain amino acid metabolic process	0	1	2
cellular polysaccharide biosynthetic process	0	1	3
liposaccharide metabolic process	0	4	4
glycolipid metabolic process	0	4	4
regulation of localization	0	3	4
glycogen metabolic process	0	2	4
cellular glucan metabolic process	0	2	4
glucan metabolic process	0	2	4
cellular polysaccharide metabolic process	0	2	4
energy reserve metabolic process	0	2	4
carbohydrate transport	0	2	4
RNA processing	1	1	4
cellular carbohydrate catabolic process	0	2	4
pointed-end actin filament capping	0	1	1
nucleobase biosynthetic process	0	3	4
signal transduction in response to DNA damage	0	1	4
mRNA cis splicing, via spliceosome	0	1	3
DNA damage checkpoint signaling	0	1	4
pyrimidine nucleotide biosynthetic process	0	2	4
pyrimidine nucleotide metabolic process	0	2	4
chondroitin sulfate metabolic process	0	0	1
double-strand break repair via break-induced replication	0	0	1
transsulfuration	0	0	1
telomere maintenance via telomerase	0	0	1
mitotic DNA damage checkpoint signaling	0	1	1
regulation of cysteine-type endopeptidase activity involved in apoptotic process	0	0	1
calcium-ion regulated exocytosis	0	0	1
synaptic vesicle exocytosis	0	0	1
regulated exocytosis	0	0	1
polysaccharide catabolic process	0	2	3
formation of translation preinitiation complex	0	1	1
regulation of cysteine-type endopeptidase activity	0	0	1
proton-transporting ATP synthase complex assembly	0	0	1
neuron projection development	0	1	1
peptidyl-lysine trimethylation	0	1	1
vesicle-mediated transport in synapse	0	0	1
transcription by RNA polymerase I	0	0	1
protein mannosylation	0	1	1
xylulose metabolic process	0	1	1
nucleus organization	0	1	1
mitotic G2 DNA damage checkpoint signaling	0	1	1
cellular polysaccharide catabolic process	0	0	1
homoserine metabolic process	0	0	1
glucan catabolic process	0	1	1
RNA-dependent DNA biosynthetic process	0	0	1
mannosylation	0	1	1
homocysteine metabolic process	0	0	1
carboxylic acid biosynthetic process	0	2	4
regulation of primary metabolic process	0	2	4
response to oxidative stress	0	1	4
double-strand break repair	0	3	4
pyrimidine-containing compound biosynthetic process	0	2	4
polysaccharide metabolic process	0	2	4
sulfur compound biosynthetic process	0	2	4
membrane lipid metabolic process	0	2	4
proteasome assembly	0	1	4
acetyl-CoA biosynthetic process	0	2	4
cellular carbohydrate biosynthetic process	0	3	4
acyl-CoA biosynthetic process	0	2	4
positive regulation of transferase activity	0	2	3
thioester biosynthetic process	0	2	4
polysaccharide biosynthetic process	0	1	3
cellular carbohydrate metabolic process	0	2	4
positive regulation of catalytic activity	0	1	3
RNA modification	0	2	4
cellular lipid catabolic process	1	1	4
regulation of nitrogen compound metabolic process	0	1	4
tricarboxylic acid cycle	0	2	4
protein homooligomerization	0	1	4
regulation of protein metabolic process	0	3	4
RNA splicing	0	2	4
protoporphyrinogen IX biosynthetic process	0	2	4
protoporphyrinogen IX metabolic process	0	2	4
DNA integrity checkpoint signaling	0	1	4
pyrimidine-containing compound metabolic process	0	2	4
RNA methylation	0	3	4
monocarboxylic acid biosynthetic process	0	2	4
fatty acid biosynthetic process	0	2	4
positive regulation of molecular function	0	1	3
protein complex oligomerization	0	1	4
organic acid biosynthetic process	0	2	4
lipid metabolic process	0	2	4
sphingolipid metabolic process	0	1	4
regulation of cell projection assembly	0	0	1
negative regulation of cell death	0	3	3
mRNA methylation	0	1	1
regulation of plasma membrane bounded cell projection assembly	0	0	1
regulation of endopeptidase activity	0	0	1
autophagy of mitochondrion	0	1	1
mitotic G2/M transition checkpoint	0	1	1
regulation of protein ubiquitination	0	1	1
regulation of protein modification by small protein conjugation or removal	0	1	1
mRNA modification	0	1	1
rescue of stalled ribosome	0	0	1
negative regulation of endopeptidase activity	0	0	1
potassium ion transport	0	0	1
negative regulation of programmed cell death	0	2	3
mitotic DNA integrity checkpoint signaling	0	1	1
negative regulation of apoptotic process	0	2	3
zinc ion homeostasis	0	1	1
regulation of cell projection organization	0	0	1
cellular zinc ion homeostasis	0	1	1
mitochondrion disassembly	0	1	1
actin filament polymerization	0	1	1
regulation of plasma membrane bounded cell projection organization	0	0	1
cysteine biosynthetic process	0	0	1
RNA metabolic process	1	1	4
retrograde vesicle-mediated transport, Golgi to endoplasmic reticulum	0	3	4
actin filament capping	0	3	4
spliceosomal snRNP assembly	0	3	4
regulation of actin filament depolymerization	0	4	4
regulation of protein depolymerization	0	3	4
negative regulation of protein-containing complex disassembly	0	3	4
nucleobase metabolic process	0	3	4
negative regulation of actin filament depolymerization	0	3	4
negative regulation of protein depolymerization	0	3	4
regulation of DNA metabolic process	0	4	4
signaling	0	2	4
negative regulation of proteolysis	1	1	3
negative regulation of peptidase activity	1	1	3
regulation of peptidase activity	1	1	3
DNA biosynthetic process	0	3	4
regulation of TOR signaling	0	1	4
regulation of protein-containing complex disassembly	0	4	4
pyrimidine ribonucleotide metabolic process	0	1	4
mismatch repair	0	2	4
pyrimidine ribonucleotide biosynthetic process	0	1	4
regulation of transferase activity	0	2	3
pseudouridine synthesis	0	3	4
pentose metabolic process	0	3	4
glutathione metabolic process	0	1	4
ribonucleoprotein complex assembly	0	3	4
sulfur compound metabolic process	0	2	4
ribonucleoprotein complex subunit organization	0	3	4
cellular component assembly	0	2	4
negative regulation of hydrolase activity	1	1	3
endoplasmic reticulum to Golgi vesicle-mediated transport	0	3	4
regulation of macromolecule metabolic process	0	3	4
regulation of metabolic process	0	3	4
cellular amide metabolic process	0	3	4
arachidonate transport	0	2	4
RNA export from nucleus	0	3	4
arachidonic acid secretion	0	2	4
icosanoid transport	0	2	4
icosanoid secretion	0	2	4
nucleoside bisphosphate biosynthetic process	0	4	4
fatty acid transport	0	2	4
regulation of mitotic cell cycle	0	2	4
purine nucleoside bisphosphate biosynthetic process	0	4	4
long-chain fatty acid transport	0	2	4
double-strand break repair via homologous recombination	0	3	4
ribonucleoside bisphosphate biosynthetic process	0	4	4
negative regulation of G2/M transition of mitotic cell cycle	0	1	2
hippo signaling	0	1	1
fructose metabolic process	0	1	1
signal release	0	0	1
glycoprotein biosynthetic process	0	0	2
pattern recognition receptor signaling pathway	0	1	3
inorganic anion transmembrane transport	0	0	1
proteoglycan metabolic process	0	0	2
negative regulation of canonical Wnt signaling pathway	0	0	1
regulation of G2/M transition of mitotic cell cycle	0	1	2
nitrogen cycle metabolic process	0	0	1
nucleoside triphosphate catabolic process	0	1	1
NAD metabolic process	0	0	1
cysteine metabolic process	0	0	1
mucopolysaccharide metabolic process	0	0	1
aminoglycan biosynthetic process	0	0	1
organelle disassembly	0	1	1
organelle fusion	0	1	1
chaperone-mediated protein complex assembly	0	0	1
urea metabolic process	0	0	1
mitotic cytokinesis	0	1	1
signal release from synapse	0	0	1
toll-like receptor signaling pathway	0	1	3
positive regulation of protein serine/threonine kinase activity	0	1	1
sodium ion transport	0	0	1
proteoglycan biosynthetic process	0	0	2
regulation of organelle assembly	0	0	2
attachment of GPI anchor to protein	0	0	2
heparan sulfate proteoglycan biosynthetic process	0	0	1
'de novo' UMP biosynthetic process	0	0	1
heparan sulfate proteoglycan metabolic process	0	0	2
negative regulation of cell cycle G2/M phase transition	0	1	2
fatty acid derivative metabolic process	0	1	1
immune response-regulating signaling pathway	0	1	3
glycosaminoglycan biosynthetic process	0	0	1
cellular component organization	0	3	4
regulation of proteolysis	1	2	3
anion transport	1	1	4
cellular component organization or biogenesis	0	2	4
nucleic acid metabolic process	0	2	4
mRNA metabolic process	0	2	4
mitochondrion organization	0	3	4
cell cycle checkpoint signaling	0	2	4
negative regulation of protein polymerization	0	3	4
negative regulation of supramolecular fiber organization	0	3	4
negative regulation of cytoskeleton organization	0	3	4
tetrapyrrole biosynthetic process	0	2	4
recombinational repair	0	3	4
porphyrin-containing compound biosynthetic process	0	2	4
negative regulation of protein-containing complex assembly	0	3	4
porphyrin-containing compound metabolic process	0	2	4
negative regulation of actin filament polymerization	0	3	4
cellular nitrogen compound metabolic process	0	4	4
purine ribonucleotide biosynthetic process	0	4	4
regulation of cellular metabolic process	0	1	4
nucleoside phosphate biosynthetic process	0	3	4
nucleotide biosynthetic process	0	3	4
small molecule biosynthetic process	0	1	4
nucleobase-containing compound biosynthetic process	0	4	4
carbohydrate derivative biosynthetic process	0	3	4
ribonucleotide biosynthetic process	0	4	4
RNA splicing, via transesterification reactions	0	2	4
mRNA splicing, via spliceosome	0	2	4
RNA splicing, via transesterification reactions with bulged adenosine as nucleophile	0	2	4
mRNA processing	0	2	4
macromolecule methylation	0	2	4
ribose phosphate biosynthetic process	0	3	4
glutathione catabolic process	0	1	4
monocarboxylic acid transport	1	1	4
peptide catabolic process	0	1	4
regulation of catabolic process	0	2	4
sulfur compound catabolic process	0	1	4
tetrapyrrole metabolic process	0	1	4
acetyl-CoA metabolic process	0	3	4
carboxylic acid transport	1	1	4
negative regulation of cell cycle phase transition	0	1	4
nucleobase-containing compound metabolic process	0	3	4
centriole assembly	0	1	2
polyol catabolic process	0	0	1
fructose 2,6-bisphosphate metabolic process	0	1	1
purine ribonucleotide salvage	0	0	1
nucleoside biosynthetic process	0	2	2
cytokinesis	0	2	3
organic hydroxy compound catabolic process	0	1	3
nucleobase-containing small molecule biosynthetic process	0	2	2
purine nucleotide salvage	0	0	1
regulation of canonical Wnt signaling pathway	0	0	1
muscle structure development	0	0	1
cytoskeleton-dependent cytokinesis	0	2	3
alcohol catabolic process	0	1	3
glycosyl compound biosynthetic process	0	2	2
purine ribonucleoside metabolic process	0	2	2
pyrimidine ribonucleoside monophosphate biosynthetic process	0	2	3
actin polymerization or depolymerization	0	1	1
purine nucleoside metabolic process	0	1	2
inositol metabolic process	0	0	1
protein import into mitochondrial matrix	0	0	2
regulation of cell cycle G2/M phase transition	0	1	3
ribonucleoside metabolic process	0	2	2
purine nucleoside biosynthetic process	0	2	2
purine ribonucleoside salvage	0	2	2
monovalent inorganic cation homeostasis	0	0	1
centriole replication	0	1	2
maturation of SSU-rRNA	0	1	2
UMP metabolic process	0	2	3
cholesterol metabolic process	0	2	3
arginine metabolic process	0	0	1
UMP biosynthetic process	0	2	3
pyrimidine ribonucleoside monophosphate metabolic process	0	2	3
nucleoside salvage	0	2	2
ribonucleoside biosynthetic process	0	2	2
purine ribonucleoside biosynthetic process	0	2	2
regulation of pH	0	1	1
aromatic compound biosynthetic process	0	2	4
response to chemical	0	2	4
regulation of nucleobase-containing compound metabolic process	0	1	4
regulation of cellular macromolecule biosynthetic process	0	1	4
glycolipid biosynthetic process	0	3	4
regulation of cellular component biogenesis	0	4	4
organic anion transport	1	1	4
nucleotide-excision repair	1	2	4
negative regulation of cell cycle process	0	1	4
negative regulation of cell cycle	0	1	4
positive regulation of GTPase activity	0	1	3
cellular modified amino acid catabolic process	0	1	4
positive regulation of hydrolase activity	0	1	3
regulation of macromolecule biosynthetic process	0	1	4
regulation of cellular biosynthetic process	0	1	4
regulation of biosynthetic process	0	1	4
transcription, DNA-templated	0	4	4
nucleic acid-templated transcription	0	4	4
cellular lipid metabolic process	0	2	4
cellular response to stress	0	3	4
cellular response to stimulus	0	3	4
regulation of RNA biosynthetic process	0	1	4
regulation of nucleic acid-templated transcription	0	1	4
regulation of transcription, DNA-templated	0	1	4
cellular macromolecule biosynthetic process	0	3	4
cellular biosynthetic process	0	2	4
cell differentiation	0	1	4
UTP metabolic process	0	1	4
intracellular sterol transport	0	2	2
protein polymerization	0	2	2
regulation of protein serine/threonine kinase activity	0	2	2
GTP biosynthetic process	0	1	4
positive regulation of cell cycle	0	2	3
nucleotide salvage	0	3	4
positive regulation of protein phosphorylation	0	1	2
negative regulation of TOR signaling	0	1	3
positive regulation of phosphorylation	0	1	2
regulation of cyclin-dependent protein serine/threonine kinase activity	0	1	2
cGMP metabolic process	0	1	2
pyrimidine nucleoside monophosphate metabolic process	0	3	4
UTP biosynthetic process	0	1	4
pyrimidine nucleoside monophosphate biosynthetic process	0	3	4
nonribosomal peptide biosynthetic process	0	1	1
DNA catabolic process	0	2	4
secondary alcohol metabolic process	0	3	4
glutathione biosynthetic process	0	1	1
axonemal dynein complex assembly	0	1	4
positive regulation of protein kinase activity	0	2	2
nucleoside metabolic process	0	3	4
transcription by RNA polymerase III	0	2	4
intracellular lipid transport	0	2	2
tRNA thio-modification	0	1	1
glycosyl compound metabolic process	0	3	4
cGMP biosynthetic process	0	1	2
positive regulation of kinase activity	0	2	2
intracellular cholesterol transport	0	1	1
regulation of cyclin-dependent protein kinase activity	0	1	2
fatty acid metabolic process	0	2	4
primary metabolic process	0	2	4
cellular amino acid biosynthetic process	0	2	4
apoptotic process	0	2	4
metabolic process	0	2	4
regulation of catalytic activity	0	2	3
cellular modified amino acid biosynthetic process	0	4	4
arabinose metabolic process	0	2	3
thioester metabolic process	1	1	4
carbohydrate derivative catabolic process	0	2	4
acyl-CoA metabolic process	1	1	4
L-arabinose metabolic process	0	2	3
regulation of cell cycle phase transition	0	1	4
organonitrogen compound biosynthetic process	1	1	4
regulation of cellular protein metabolic process	0	3	4
heterocycle biosynthetic process	0	2	4
purine nucleotide biosynthetic process	0	4	4
Golgi vesicle transport	0	3	4
cell-cell signaling	0	2	4
nucleosome organization	1	2	4
establishment of protein localization to mitochondrion	0	3	4
GTP metabolic process	0	1	4
cell-matrix adhesion	0	3	4
ATP synthesis coupled electron transport	0	3	3
Arp2/3 complex-mediated actin nucleation	0	4	4
transmembrane receptor protein tyrosine kinase signaling pathway	0	2	4
actomyosin structure organization	0	1	2
cell-substrate adhesion	0	3	4
glycoprotein metabolic process	0	2	4
positive regulation of phosphate metabolic process	0	1	3
microtubule organizing center organization	0	1	4
cyclic purine nucleotide metabolic process	0	1	2
mitotic cell cycle checkpoint signaling	0	3	4
protein localization to mitochondrion	0	3	4
intra-Golgi vesicle-mediated transport	0	2	3
nucleosome assembly	1	2	4
purine-containing compound salvage	0	3	4
enzyme linked receptor protein signaling pathway	0	2	4
positive regulation of phosphorus metabolic process	0	1	3
anion transmembrane transport	0	3	4
glycosaminoglycan metabolic process	0	1	4
negative regulation of intracellular signal transduction	0	2	4
nucleoside triphosphate metabolic process	0	1	4
purine-containing compound biosynthetic process	0	4	4
heterocycle metabolic process	0	3	4
cellular aromatic compound metabolic process	0	3	4
organic cyclic compound metabolic process	0	2	4
regulation of hydrolase activity	0	2	3
cell projection organization	0	2	4
response to stress	1	2	4
protein alkylation	0	3	3
protein methylation	0	3	3
macromolecule biosynthetic process	0	2	4
organic substance biosynthetic process	0	2	4
regulation of actin filament length	0	4	4
regulation of actin polymerization or depolymerization	0	4	4
regulation of actin filament organization	0	4	4
regulation of anatomical structure size	0	4	4
regulation of supramolecular fiber organization	0	4	4
regulation of cellular component size	0	4	4
regulation of protein-containing complex assembly	0	4	4
regulation of protein polymerization	0	4	4
secretion	1	1	4
regulation of actin filament polymerization	0	4	4
energy derivation by oxidation of organic compounds	0	1	4
inorganic anion transport	0	3	4
pyrimidine ribonucleoside triphosphate biosynthetic process	0	1	4
positive regulation of protein modification process	0	1	3
regulation of protein kinase activity	0	2	3
CTP biosynthetic process	0	1	4
cholesterol transport	0	2	2
cellular divalent inorganic cation homeostasis	0	3	4
CTP metabolic process	0	1	4
negative regulation of mitotic cell cycle phase transition	0	3	4
negative regulation of Wnt signaling pathway	0	4	4
neuron projection guidance	1	2	4
sterol metabolic process	0	3	4
negative regulation of mitotic cell cycle	0	2	4
NADP metabolic process	1	2	4
pyrimidine ribonucleoside triphosphate metabolic process	0	1	4
N-terminal protein amino acid modification	0	2	3
axon guidance	1	2	4
negative regulation of cellular process	0	2	4
negative regulation of molecular function	1	1	3
negative regulation of catalytic activity	1	1	3
organic cyclic compound biosynthetic process	0	3	4
negative regulation of protein metabolic process	0	3	4
regulation of actin filament-based process	0	4	4
regulation of actin cytoskeleton organization	0	4	4
negative regulation of cellular protein metabolic process	0	3	4
biological_process	0	1	4
alcohol metabolic process	0	3	4
carbohydrate biosynthetic process	0	2	4
steroid metabolic process	0	3	4
protein transmembrane import into intracellular organelle	0	3	4
nicotinamide nucleotide biosynthetic process	0	2	4
positive regulation of supramolecular fiber organization	0	4	4
regulation of Wnt signaling pathway	0	3	4
pyrimidine nucleoside triphosphate biosynthetic process	0	2	4
pyrimidine nucleoside triphosphate metabolic process	0	2	4
organic hydroxy compound transport	0	3	4
fatty acid beta-oxidation	0	3	4
positive regulation of actin filament polymerization	0	4	4
cellular component disassembly	0	4	4
regulation of kinase activity	0	2	3
serine family amino acid biosynthetic process	0	3	4
positive regulation of protein-containing complex assembly	0	4	4
positive regulation of cytoskeleton organization	0	4	4
positive regulation of protein polymerization	0	4	4
isoprenoid metabolic process	0	1	4
actin nucleation	0	4	4
histone acetylation	0	1	3
isoprenoid biosynthetic process	0	2	4
sterol transport	0	4	4
regulation of molecular function	0	2	3
regulation of cytoskeleton organization	0	3	4
regulation of RNA metabolic process	0	1	4
process utilizing autophagic mechanism	0	3	4
autophagy	0	3	4
ubiquinone biosynthetic process	0	1	4
nucleoside phosphate catabolic process	0	3	4
quinone metabolic process	0	1	4
Notch signaling pathway	0	1	4
regulation of protein phosphorylation	0	2	3
ketone biosynthetic process	0	1	4
peptidyl-lysine acetylation	0	1	3
fatty acid oxidation	0	3	4
regulation of cell population proliferation	0	3	4
protein transmembrane transport	0	3	4
cyclic nucleotide biosynthetic process	0	2	4
IMP metabolic process	0	2	4
quinone biosynthetic process	0	1	4
mRNA export from nucleus	0	3	4
peptidyl-lysine methylation	0	3	3
internal protein amino acid acetylation	0	1	3
calcium ion transport	0	2	4
sulfur amino acid biosynthetic process	0	3	4
fatty acid catabolic process	0	2	4
internal peptidyl-lysine acetylation	0	1	3
regulation of mitotic cell cycle phase transition	0	3	4
intracellular protein transmembrane transport	0	3	4
ubiquinone metabolic process	0	1	4
positive regulation of cellular component biogenesis	0	4	4
Ras protein signal transduction	0	2	4
IMP biosynthetic process	0	2	4
cell death	0	2	4
cellular modified amino acid metabolic process	0	2	4
programmed cell death	0	2	4
amide biosynthetic process	0	3	4
membrane lipid biosynthetic process	0	3	4
cellular nitrogen compound biosynthetic process	1	1	4
regulation of cell cycle	0	1	4
carbohydrate derivative metabolic process	0	2	4
protein-DNA complex subunit organization	2	1	4
monocarboxylic acid catabolic process	0	2	4
protein-DNA complex assembly	2	1	4
purine nucleoside triphosphate biosynthetic process	0	1	4
nuclear-transcribed mRNA catabolic process, nonsense-mediated decay	0	2	4
nicotinamide nucleotide metabolic process	0	2	4
protein N-linked glycosylation	0	4	4
regulation of immune system process	0	1	4
immune response	1	1	4
pyridine nucleotide biosynthetic process	0	2	4
regulation of immune response	0	1	4
purine ribonucleoside triphosphate biosynthetic process	0	1	4
mitochondrial transmembrane transport	1	1	4
aminoglycan metabolic process	0	1	4
divalent inorganic cation homeostasis	0	3	4
positive regulation of organelle organization	0	2	4
regulation of organelle organization	0	2	4
organic substance catabolic process	0	1	4
small molecule metabolic process	0	2	4
chromosome organization	0	2	4
lipid biosynthetic process	0	3	4
catabolic process	0	1	4
biosynthetic process	0	2	4
positive regulation of cellular protein metabolic process	0	4	4
cyclic nucleotide metabolic process	0	2	4
DNA replication initiation	0	3	4
animal organ development	0	3	4
regulation of phosphorylation	0	2	3
sulfur amino acid metabolic process	0	3	4
purine nucleoside triphosphate metabolic process	0	1	4
purine ribonucleoside triphosphate metabolic process	0	1	4
response to stimulus	0	3	4
cell adhesion	0	3	4
biological adhesion	0	3	4
cell division	0	3	4
monocarboxylic acid metabolic process	0	2	4
organic substance metabolic process	0	2	4
peptide metabolic process	0	2	4
cellular response to DNA damage stimulus	1	2	4
nuclear export	0	2	4
cellular developmental process	0	1	4
ribonucleoside monophosphate biosynthetic process	0	2	4
pyruvate metabolic process	0	2	4
negative regulation of organelle organization	0	3	4
negative regulation of cellular component organization	0	3	4
nucleoside monophosphate biosynthetic process	0	3	4
lipid oxidation	0	3	4
regulation of protein modification process	0	3	4
organic acid transport	1	1	4
vacuolar transport	0	1	4
carbohydrate catabolic process	0	2	4
ribonucleoside monophosphate metabolic process	0	3	4
nucleoside monophosphate metabolic process	0	3	4
ribonucleoside bisphosphate metabolic process	1	2	4
purine nucleoside bisphosphate metabolic process	1	2	4
endocytosis	1	2	4
negative regulation of signal transduction	0	3	4
negative regulation of cell communication	0	3	4
ribosome biogenesis	0	2	4
nucleoside bisphosphate metabolic process	1	2	4
negative regulation of signaling	0	3	4
RNA biosynthetic process	0	4	4
negative regulation of response to stimulus	0	4	4
cell communication	0	2	4
regulation of GTPase activity	0	1	3
peptidyl-lysine modification	0	1	3
glycosylation	0	4	4
protein glycosylation	0	4	4
macromolecule glycosylation	0	4	4
tRNA modification	0	2	4
nucleoside phosphate metabolic process	1	2	4
proteolysis	0	1	4
regulation of gene expression	0	2	4
organic hydroxy compound metabolic process	0	2	4
positive regulation of nucleobase-containing compound metabolic process	0	2	4
lipid modification	0	2	4
DNA metabolic process	0	3	4
positive regulation of cellular metabolic process	0	3	4
positive regulation of nitrogen compound metabolic process	0	3	4
nitrogen compound metabolic process	0	2	4
carboxylic acid metabolic process	0	2	4
oxoacid metabolic process	0	2	4
organic acid metabolic process	0	2	4
regulation of cellular process	0	1	4
generation of precursor metabolites and energy	0	1	4
ribonucleotide metabolic process	0	2	4
ribose phosphate metabolic process	0	2	4
macromolecule metabolic process	0	2	4
regulation of biological process	0	1	4
nucleobase-containing small molecule metabolic process	0	3	4
peptide biosynthetic process	0	2	4
DNA repair	1	2	4
cellular metabolic process	0	2	4
biological regulation	0	1	4
histone methylation	0	3	3
ribonucleoside triphosphate biosynthetic process	0	1	4
positive regulation of metabolic process	0	3	4
cellular metabolic compound salvage	0	3	4
phosphatidylinositol dephosphorylation	0	3	4
positive regulation of protein metabolic process	0	4	4
rRNA metabolic process	0	2	4
positive regulation of cellular component organization	0	4	4
regulation of cell cycle process	0	1	4
phospholipid dephosphorylation	0	3	4
purine nucleoside monophosphate biosynthetic process	0	2	4
transcription initiation from RNA polymerase II promoter	0	3	4
exocytosis	1	1	4
nucleotide-sugar metabolic process	0	2	4
immune system process	1	1	4
cellular transition metal ion homeostasis	0	4	4
rRNA processing	0	2	4
serine family amino acid metabolic process	0	2	4
purine ribonucleoside monophosphate biosynthetic process	0	2	4
positive regulation of macromolecule metabolic process	0	3	4
tRNA wobble uridine modification	0	1	4
pyridine nucleotide metabolic process	0	2	4
microtubule-based process	0	0	4
microtubule cytoskeleton organization	0	2	4
microtubule-based movement	0	0	4
cellular localization	0	1	4
intracellular protein transport	0	1	4
cellular macromolecule catabolic process	0	0	4
modification-dependent macromolecule catabolic process	0	0	4
phosphatidylinositol biosynthetic process	0	2	4
cellular amino acid catabolic process	0	3	4
phospholipid biosynthetic process	0	1	4
DNA replication	0	1	4
cellular protein localization	0	1	4
cellular macromolecule localization	0	1	4
movement of cell or subcellular component	0	0	4
localization	0	1	4
ubiquitin-dependent protein catabolic process	0	0	4
modification-dependent protein catabolic process	0	0	4
intracellular transport	0	1	4
cell surface receptor signaling pathway involved in cell-cell signaling	0	0	4
alpha-amino acid catabolic process	0	2	4
Wnt signaling pathway	0	0	4
localization within membrane	0	1	4
carboxylic acid catabolic process	0	2	4
small GTPase mediated signal transduction	0	2	4
organic acid catabolic process	0	2	4
negative regulation of gene expression	1	0	4
protein localization to organelle	0	1	4
macromolecule catabolic process	0	0	4
G protein-coupled receptor signaling pathway	0	2	4
reproductive process	0	1	4
alpha-amino acid metabolic process	0	3	4
establishment of localization	0	1	4
protein modification by small protein conjugation or removal	0	2	4
transport	0	1	4
cytoskeleton organization	0	2	4
signal transduction	0	0	4
establishment of localization in cell	0	1	4
glycerophospholipid biosynthetic process	0	1	4
hexose metabolic process	1	0	4
glycerolipid biosynthetic process	0	1	4
protein ubiquitination	0	2	4
phosphatidylinositol metabolic process	0	2	4
negative regulation of macromolecule biosynthetic process	0	1	4
protein localization to membrane	0	1	4
negative regulation of cellular macromolecule biosynthetic process	0	1	4
chromatin remodeling	0	1	4
negative regulation of cellular biosynthetic process	0	1	4
endosomal transport	0	2	4
protein localization	0	1	4
macromolecule localization	0	1	4
negative regulation of biosynthetic process	0	1	4
nitrogen compound transport	0	2	4
ATP metabolic process	0	0	4
glycerolipid metabolic process	0	1	4
organelle assembly	0	1	4
cellular protein metabolic process	0	3	4
regulation of cell communication	0	2	4
regulation of signal transduction	0	2	4
regulation of signaling	0	2	4
cell cycle process	0	2	4
transmembrane transport	0	1	4
organelle organization	0	1	4
cilium organization	0	1	4
RNA catabolic process	0	2	4
intracellular signal transduction	0	1	4
establishment of protein localization to organelle	0	1	4
negative regulation of macromolecule metabolic process	1	0	4
phospholipid metabolic process	0	1	4
organophosphate metabolic process	0	2	4
negative regulation of metabolic process	1	0	4
protein modification by small protein conjugation	0	2	4
regulation of response to stimulus	0	2	4
protein transport	0	1	4
establishment of protein localization	0	1	4
proteolysis involved in cellular protein catabolic process	0	0	4
protein modification by small protein removal	0	1	3
protein folding	0	2	4
cellular protein modification process	0	1	4
developmental process	0	0	4
glycerophospholipid metabolic process	0	2	4
protein modification process	0	1	4
phosphate-containing compound metabolic process	0	3	4
phosphorus metabolic process	0	3	4
nucleotide phosphorylation	0	2	4
protein-containing complex localization	0	1	4
positive regulation of transcription by RNA polymerase II	0	1	4
cellular respiration	0	0	4
multicellular organismal process	1	1	4
cytoskeleton-dependent intracellular transport	0	0	4
glycolytic process	0	2	4
protein polyubiquitination	0	2	4
protein localization to endoplasmic reticulum	0	2	4
ATP generation from ADP	0	2	4
nucleoside diphosphate phosphorylation	0	2	4
cytosolic transport	0	2	4
meiotic cell cycle process	0	1	4
negative regulation of RNA metabolic process	0	2	4
GPI anchor biosynthetic process	0	1	3
GPI anchor metabolic process	0	1	3
mitochondrial respiratory chain complex assembly	0	1	4
import into nucleus	0	1	4
positive regulation of response to stimulus	0	0	4
ADP metabolic process	0	1	4
purine nucleoside diphosphate metabolic process	0	1	4
pteridine-containing compound metabolic process	0	1	4
purine ribonucleoside diphosphate metabolic process	0	1	4
phosphatidylinositol phosphate biosynthetic process	0	1	4
negative regulation of nucleobase-containing compound metabolic process	0	2	4
aspartate family amino acid metabolic process	0	2	4
one-carbon metabolic process	0	0	4
ribonucleoside diphosphate metabolic process	0	1	4
aromatic compound catabolic process	0	3	4
cellular amine metabolic process	0	3	4
glucose metabolic process	1	1	4
cellular biogenic amine metabolic process	0	3	4
amine metabolic process	1	1	4
aromatic amino acid family metabolic process	0	3	4
protein lipidation	0	1	3
nucleoside diphosphate metabolic process	0	1	4
organic cyclic compound catabolic process	0	3	4
transition metal ion transport	0	1	3
inorganic cation transmembrane transport	0	0	4
establishment of protein localization to membrane	0	1	4
DNA conformation change	1	0	4
cation transmembrane transport	0	0	4
integrin-mediated signaling pathway	0	2	4
RNA 3'-end processing	0	1	4
regulation of response to stress	0	2	4
macromolecule modification	1	1	4
protein metabolic process	0	1	4
vesicle-mediated transport	0	2	4
regulation of transcription by RNA polymerase II	0	0	4
dephosphorylation	0	2	4
cellular macromolecule metabolic process	0	2	4
organonitrogen compound catabolic process	0	1	4
proteasomal protein catabolic process	0	0	4
mRNA transport	0	2	4
mRNA catabolic process	0	1	4
positive regulation of nucleic acid-templated transcription	0	2	4
positive regulation of RNA biosynthetic process	0	2	4
positive regulation of transcription, DNA-templated	0	2	4
protein maturation	0	0	4
ncRNA processing	0	1	4
plasma membrane bounded cell projection assembly	0	1	4
cilium assembly	0	1	4
cell projection assembly	0	1	4
positive regulation of RNA metabolic process	0	2	4
organophosphate biosynthetic process	0	3	4
ncRNA metabolic process	0	1	4
protein deubiquitination	0	1	3
small molecule catabolic process	0	1	4
cellular nitrogen compound catabolic process	0	3	4
heterocycle catabolic process	0	3	4
cellular catabolic process	0	1	4
peptidyl-amino acid modification	0	1	4
protein dephosphorylation	0	1	3
organic substance transport	0	2	4
tRNA metabolic process	0	2	4
ion transport	0	1	4
bioluminescence	1	0	3
organonitrogen compound metabolic process	0	0	4
cellular process	0	0	4
tRNA aminoacylation	0	1	4
protein processing involved in protein targeting to mitochondrion	0	1	1
endoplasmic reticulum organization	0	0	1
signal peptide processing	0	2	4
regulation of ARF protein signal transduction	0	1	4
L-proline biosynthetic process	0	0	2
serine family amino acid catabolic process	0	1	1
negative regulation of cell population proliferation	0	0	1
transcription elongation from RNA polymerase II promoter	0	2	4
NADH dehydrogenase complex assembly	0	2	4
defense response	1	1	3
2'-deoxyribonucleotide metabolic process	0	1	1
retrograde transport, endosome to Golgi	0	2	4
mRNA splice site selection	0	1	1
regulation of intracellular signal transduction	0	1	4
regulation of cell morphogenesis	0	0	1
deoxyribose phosphate metabolic process	0	1	1
vitamin B6 metabolic process	0	0	1
mitochondrial translation	0	1	4
L-methionine biosynthetic process	0	1	2
regulation of DNA-templated transcription, elongation	1	1	4
protein deglycosylation	0	0	1
aldehyde catabolic process	0	0	1
regulation of sister chromatid segregation	0	0	3
L-phenylalanine catabolic process	0	2	2
supramolecular fiber organization	0	1	4
positive regulation of DNA-binding transcription factor activity	0	0	1
ribosomal small subunit assembly	0	0	1
organelle membrane fusion	0	1	1
protein import	0	1	4
organic acid transmembrane transport	0	1	4
vacuole organization	0	1	4
response to biotic stimulus	1	0	3
purine nucleoside monophosphate metabolic process	0	2	4
histidine catabolic process	0	1	1
error-prone translesion synthesis	0	0	1
trans-synaptic signaling	0	0	1
cotranslational protein targeting to membrane	0	2	4
protein autoprocessing	0	1	3
2'-deoxyribonucleotide biosynthetic process	0	0	1
tubulin complex assembly	0	0	2
ubiquitin-dependent ERAD pathway	0	0	4
base-excision repair	0	1	4
regulation of mitotic sister chromatid segregation	0	0	3
maintenance of protein location	0	0	1
sister chromatid cohesion	0	2	4
peptidyl-proline modification	0	1	3
SRP-dependent cotranslational protein targeting to membrane	0	2	4
ribonucleoside triphosphate metabolic process	0	0	4
translation	0	2	4
benzene-containing compound metabolic process	0	2	3
protein prenylation	0	1	3
positive regulation of cellular catabolic process	0	1	1
glutamine biosynthetic process	0	0	1
rRNA pseudouridine synthesis	0	1	1
microtubule-based transport	0	0	4
positive regulation of cellular amide metabolic process	0	1	1
cell cycle phase transition	0	0	1
regulation of meiotic cell cycle	0	1	1
regulation of anatomical structure morphogenesis	0	0	3
nucleotide metabolic process	1	1	4
sterol biosynthetic process	0	2	4
L-methionine salvage from methylthioadenosine	0	1	2
pyrimidine deoxyribonucleoside triphosphate metabolic process	0	0	1
gene expression	0	0	1
negative regulation of response to DNA damage stimulus	0	1	1
snRNA 3'-end processing	0	0	1
protein tetramerization	0	0	1
protein maturation by iron-sulfur cluster transfer	0	2	2
phospholipid transport	0	1	2
protein lipoylation	0	0	1
regulation of RNA splicing	0	1	3
meiotic nuclear division	0	1	1
biological process involved in interspecies interaction between organisms	1	1	3
nuclear chromosome segregation	0	0	1
regulation of proteolysis involved in cellular protein catabolic process	0	1	1
germ cell development	0	0	1
protein insertion into mitochondrial inner membrane	0	0	1
protein sulfation	0	0	1
male gamete generation	0	1	4
cellular aldehyde metabolic process	0	1	4
acylglycerol metabolic process	0	0	2
covalent chromatin modification	0	1	3
negative regulation of developmental process	0	1	3
AMP metabolic process	0	3	4
regulation of type I interferon production	0	1	1
peptide transport	0	1	1
chromatin organization	2	0	4
ribosome assembly	0	0	1
S-adenosylmethionine biosynthetic process	0	0	1
glutamine family amino acid biosynthetic process	0	1	4
inositol lipid-mediated signaling	0	1	4
response to endogenous stimulus	0	1	1
regulation of G protein-coupled receptor signaling pathway	0	0	1
cellular protein catabolic process	0	0	1
spindle checkpoint signaling	0	0	2
phosphagen biosynthetic process	0	2	3
response to bacterium	0	2	2
peptidyl-cysteine modification	0	0	1
deoxyribonucleotide biosynthetic process	0	2	2
cellular response to organonitrogen compound	0	1	1
mitotic spindle checkpoint signaling	0	0	2
endoplasmic reticulum unfolded protein response	0	1	2
maintenance of location	0	0	1
regulation of complement activation	0	1	3
protein localization to chromosome, centromeric region	0	1	1
regulation of transcription elongation from RNA polymerase II promoter	0	1	2
SRP-dependent cotranslational protein targeting to membrane, translocation	0	0	1
response to extracellular stimulus	0	1	1
translational initiation	0	1	1
multicellular organismal reproductive process	0	1	4
pyridoxal phosphate metabolic process	0	0	1
superoxide metabolic process	1	0	1
cellular monovalent inorganic cation homeostasis	0	1	1
protein deacetylation	0	2	3
negative regulation of cellular component movement	0	1	1
purine nucleobase biosynthetic process	0	1	1
resolution of meiotic recombination intermediates	0	1	1
chaperone cofactor-dependent protein refolding	0	0	1
DNA-templated transcription, initiation	0	2	4
cysteine biosynthetic process via cystathionine	0	0	1
amino sugar catabolic process	0	1	1
establishment of protein localization to endoplasmic reticulum	0	2	4
establishment of protein localization to peroxisome	0	0	1
regulation of DNA-dependent DNA replication	0	1	1
pyrimidine deoxyribonucleotide biosynthetic process	0	0	1
peptidyl-arginine methylation	0	1	3
RNA 5'-end processing	0	2	3
histone H4 acetylation	0	0	1
phosphate ion transport	0	0	2
calcium ion transmembrane transport	0	1	2
cellular amide catabolic process	0	1	1
heterochromatin assembly	0	1	3
protein import into nucleus	0	1	4
dicarboxylic acid biosynthetic process	0	1	2
amine catabolic process	0	2	3
glycine metabolic process	0	1	4
tetrahydrofolate interconversion	0	1	4
establishment of organelle localization	0	0	1
iron ion transport	0	1	3
regulation of neurotransmitter levels	0	0	1
protein targeting to vacuole	0	0	1
Golgi to vacuole transport	0	0	1
detection of light stimulus	0	1	2
amino acid transmembrane transport	0	1	3
reticulophagy	0	1	1
protein processing	0	0	4
positive regulation of cytokinesis	0	1	1
L-methionine salvage	0	1	2
thiamine metabolic process	0	0	1
tRNA processing	1	0	4
aspartate family amino acid catabolic process	0	1	1
cilium movement involved in cell motility	0	2	4
mitochondrial calcium ion transmembrane transport	0	0	1
mitotic cell cycle process	0	1	4
tryptophan catabolic process to kynurenine	0	1	1
neuropeptide signaling pathway	0	1	2
iron ion homeostasis	0	1	3
regulation of stress-activated MAPK cascade	0	2	2
DNA dealkylation	0	0	1
transport along microtubule	0	0	4
pentose-phosphate shunt	0	1	3
folic acid-containing compound metabolic process	0	1	4
protein transport to vacuole involved in ubiquitin-dependent protein catabolic process via the multivesicular body sorting pathway	0	0	1
nervous system development	0	0	3
homologous recombination	0	0	2
monosaccharide metabolic process	1	0	4
sphingoid metabolic process	0	0	1
interstrand cross-link repair	0	1	3
actin filament severing	0	1	1
regulation of mitotic nuclear division	0	0	3
negative regulation of mRNA catabolic process	0	0	1
regulation of phosphoprotein phosphatase activity	0	0	2
detection of external stimulus	0	1	2
regulation of cellular catabolic process	0	1	4
phosphatidic acid biosynthetic process	0	0	1
nucleic acid transport	0	2	4
pigment biosynthetic process	0	2	4
receptor-mediated endocytosis	0	0	1
cleavage involved in rRNA processing	0	0	1
protein refolding	1	0	1
dolichol-linked oligosaccharide biosynthetic process	0	1	3
proline metabolic process	0	1	4
histone H2A monoubiquitination	0	1	1
purine ribonucleoside monophosphate metabolic process	0	2	4
chromosome condensation	0	2	4
tRNA 5'-leader removal	0	3	3
positive regulation of protein modification by small protein conjugation or removal	0	1	1
sensory perception	0	3	3
snRNA metabolic process	0	0	4
positive regulation of cell communication	0	1	4
erythrose 4-phosphate/phosphoenolpyruvate family amino acid catabolic process	0	2	2
DNA methylation or demethylation	0	0	1
collagen metabolic process	0	0	1
aldehyde biosynthetic process	0	0	1
nucleotide catabolic process	0	1	4
organophosphate ester transport	0	1	4
L-alpha-amino acid transmembrane transport	0	1	3
spindle assembly	0	2	4
negative regulation of BMP signaling pathway	0	1	1
pyridine-containing compound metabolic process	0	1	4
histone H4-K16 acetylation	0	0	1
microtubule cytoskeleton organization involved in mitosis	0	1	1
regulation of chromosome organization	0	1	4
activation of protein kinase activity	0	1	1
energy coupled proton transport, down electrochemical gradient	0	0	4
regulation of multicellular organismal process	0	1	4
DNA recombination	0	2	4
negative regulation of cellular metabolic process	0	1	4
secretion by cell	1	0	4
methionine biosynthetic process	0	2	4
gene silencing by RNA	1	1	4
inorganic ion homeostasis	0	2	4
snRNA transcription	0	0	1
inositol phosphate biosynthetic process	0	0	2
aspartate family amino acid biosynthetic process	0	2	4
pyrimidine deoxyribonucleotide metabolic process	0	0	1
protein localization to chromosome	0	1	2
inner mitochondrial membrane organization	0	0	1
innate immune response	0	2	3
regulation of microtubule-based movement	0	0	1
positive regulation of cytokine production	0	0	1
response to inorganic substance	0	0	1
activation of innate immune response	0	0	1
amino acid salvage	0	1	2
positive regulation of catabolic process	0	1	1
regulation of chromosome separation	0	0	3
copper ion homeostasis	0	1	2
peptidyl-asparagine modification	0	0	1
transcription preinitiation complex assembly	0	1	1
second-messenger-mediated signaling	0	0	1
membrane organization	0	1	4
histone lysine methylation	0	2	3
peptidyl-diphthamide biosynthetic process from peptidyl-histidine	0	0	4
maintenance of protein localization in organelle	0	1	1
tetrahydrobiopterin metabolic process	0	1	2
protein-containing complex disassembly	1	1	3
spliceosomal complex disassembly	0	0	1
intraciliary transport involved in cilium assembly	0	0	1
polyamine metabolic process	0	1	3
negative regulation of metaphase/anaphase transition of cell cycle	0	0	2
maintenance of protein location in cell	0	0	1
anterograde trans-synaptic signaling	0	0	1
negative regulation of cell motility	0	1	1
rRNA modification	0	1	4
spliceosomal tri-snRNP complex assembly	0	1	1
water-soluble vitamin biosynthetic process	0	0	4
regulation of vesicle-mediated transport	0	1	1
amino-acid betaine metabolic process	1	1	3
DNA modification	0	2	2
hormone-mediated signaling pathway	0	1	1
regulation of JNK cascade	0	2	2
DNA-templated transcription, elongation	0	2	4
regionalization	0	0	1
actin filament organization	0	0	4
purine nucleotide catabolic process	0	1	1
positive regulation of intracellular signal transduction	0	1	4
triglyceride metabolic process	0	0	2
pigment metabolic process	0	2	4
regulation of transmembrane receptor protein serine/threonine kinase signaling pathway	0	1	2
post-chaperonin tubulin folding pathway	0	1	2
protein K63-linked deubiquitination	0	0	1
indolalkylamine catabolic process	0	2	3
regulation of mitochondrial membrane potential	0	0	1
regulation of response to endoplasmic reticulum stress	0	0	1
regulation of spindle organization	0	0	1
protein peptidyl-prolyl isomerization	0	1	3
icosanoid metabolic process	0	0	1
positive regulation of signaling	0	1	4
thiamine-containing compound metabolic process	0	0	1
positive regulation of immune response	0	1	3
regulation of autophagy	0	0	1
cellular iron ion homeostasis	0	1	3
nucleic acid phosphodiester bond hydrolysis	0	1	4
peptidyl-tyrosine sulfation	0	0	1
lipid transport	0	2	4
malate metabolic process	0	0	1
transition metal ion homeostasis	0	2	4
establishment of protein localization to mitochondrial membrane	0	0	1
meiosis I cell cycle process	0	1	2
glyoxylate metabolic process	0	0	1
cellular biogenic amine catabolic process	0	2	3
detection of abiotic stimulus	0	1	2
endosome organization	0	0	1
regulation of intracellular transport	0	0	1
autophagosome organization	0	1	1
response to acid chemical	0	1	1
N-acetylglucosamine metabolic process	0	0	1
phosphocreatine metabolic process	0	2	3
cellular metal ion homeostasis	0	2	4
neurotransmitter metabolic process	0	0	1
protein insertion into membrane	0	1	3
carbohydrate metabolic process	0	1	4
chemical synaptic transmission	0	0	1
tryptophan catabolic process	0	2	3
ion homeostasis	0	2	4
cellular chemical homeostasis	0	2	4
response to organic substance	0	1	4
regulation of hormone levels	0	0	3
histidine metabolic process	0	2	3
Golgi organization	0	1	4
regulation of TORC1 signaling	0	0	1
inositol phosphate metabolic process	0	0	2
DNA-dependent DNA replication maintenance of fidelity	0	1	1
positive regulation of proteolysis	0	1	1
regulation of nuclear division	0	0	3
deoxyribonucleoside triphosphate catabolic process	0	1	1
regulation of biological quality	0	1	4
indole-containing compound catabolic process	0	2	3
plasma membrane bounded cell projection organization	0	1	4
pteridine-containing compound biosynthetic process	0	1	4
purine ribonucleotide metabolic process	0	2	4
mitochondrial fission	0	0	1
peptidyl-tyrosine modification	0	0	1
nucleotide transmembrane transport	0	0	1
hormone metabolic process	0	0	3
regulation of cellular localization	0	0	1
extracellular structure organization	0	0	3
lipid storage	0	0	1
peptidyl-histidine modification	0	0	4
intrinsic apoptotic signaling pathway	0	0	1
regulation of developmental process	0	1	4
Golgi to plasma membrane transport	0	0	1
regulation of vasculature development	0	0	1
regulation of MAPK cascade	0	2	2
RNA destabilization	0	0	1
detection of stimulus	0	1	2
negative regulation of insulin receptor signaling pathway	0	0	1
rRNA methylation	0	0	2
water-soluble vitamin metabolic process	0	0	4
negative regulation of multicellular organismal process	0	1	2
peptidyl-glutamic acid carboxylation	0	0	1
protein localization to vacuole	0	0	4
response to heat	1	0	1
nuclear transport	0	1	4
asparagine metabolic process	0	1	1
protein carboxylation	0	0	1
regulation of cell migration	0	1	1
regulation of mitotic spindle organization	0	0	1
purine-containing compound metabolic process	1	0	4
respiratory chain complex III assembly	0	0	2
organic hydroxy compound biosynthetic process	0	2	4
polyamine biosynthetic process	0	1	3
phosphatidylglycerol metabolic process	0	1	1
protein localization to centrosome	0	0	1
adenylate cyclase-modulating G protein-coupled receptor signaling pathway	0	1	1
cellular copper ion homeostasis	0	1	1
coenzyme A metabolic process	0	3	4
response to temperature stimulus	1	0	1
response to organonitrogen compound	0	0	4
phosphocreatine biosynthetic process	0	2	3
regulation of defense response	0	1	4
cellular detoxification	0	1	1
aromatic amino acid family catabolic process	1	2	4
exocytic process	0	1	1
gluconeogenesis	0	1	3
pyridoxal phosphate biosynthetic process	0	0	1
deoxyribose phosphate biosynthetic process	0	0	1
oligosaccharide biosynthetic process	0	0	1
developmental process involved in reproduction	0	0	4
positive regulation of cell division	0	1	1
phosphate ion transmembrane transport	0	0	1
canonical Wnt signaling pathway	0	0	1
positive regulation of protein catabolic process	1	0	1
cation transport	0	0	4
regulation of DNA repair	0	2	4
external encapsulating structure organization	0	0	3
cellular response to acid chemical	0	1	1
N-terminal protein amino acid acetylation	0	0	1
ribosomal small subunit export from nucleus	0	1	1
regulation of metal ion transport	0	0	1
clathrin-dependent endocytosis	0	0	1
regulation of chromatin organization	0	0	1
defense response to other organism	1	1	3
positive regulation of transport	0	0	1
regulation of mitotic metaphase/anaphase transition	0	0	3
histone modification	0	1	3
ribosomal small subunit biogenesis	0	1	1
isocitrate metabolic process	0	0	1
response to metal ion	0	0	1
glycerol-3-phosphate metabolic process	0	0	1
glutamine family amino acid catabolic process	0	0	1
regulation of mRNA stability	0	0	4
regulation of peptidyl-lysine acetylation	0	0	1
base-excision repair, AP site formation	0	1	1
protein K48-linked deubiquitination	0	0	1
maturation of 5.8S rRNA	0	1	1
chromatin assembly or disassembly	0	2	4
vesicle tethering to Golgi	0	0	1
regulation of multicellular organismal development	0	0	2
post-Golgi vesicle-mediated transport	0	0	4
glutamate metabolic process	0	2	2
establishment of cell polarity	0	0	2
positive regulation of biosynthetic process	0	2	4
regulation of cellular response to stress	0	2	4
C-terminal protein amino acid modification	0	1	1
mitochondrial respiratory chain complex III assembly	0	0	2
regulation of translation	0	1	4
lysosome localization	0	1	1
monosaccharide biosynthetic process	0	1	4
positive regulation of TOR signaling	0	1	1
anatomical structure morphogenesis	0	2	4
ribonucleoprotein complex export from nucleus	0	1	1
nuclear division	0	1	2
response to external stimulus	0	2	4
chaperone-mediated protein folding	0	1	3
valine metabolic process	0	0	1
L-phenylalanine metabolic process	0	2	2
positive regulation of cellular process	0	2	4
regulation of response to DNA damage stimulus	0	2	4
regulation of cytokinesis	0	1	4
cell development	0	0	1
hexose catabolic process	0	0	1
regulation of cell growth	0	0	2
protein insertion into mitochondrial membrane	0	0	1
regulation of RNA stability	0	0	4
RNA polyadenylation	0	1	3
regulation of metaphase/anaphase transition of cell cycle	0	0	3
cell cycle DNA replication initiation	0	0	1
allantoin metabolic process	0	1	1
cellular response to organic substance	0	1	1
regulation of cell shape	0	0	1
endosome transport via multivesicular body sorting pathway	0	1	1
negative regulation of cellular amide metabolic process	0	0	4
attachment of spindle microtubules to kinetochore	0	1	1
peptidyl-diphthamide metabolic process	0	0	4
negative regulation of nuclear division	0	0	3
proton transmembrane transport	0	0	4
tetrahydrofolate metabolic process	0	1	4
positive regulation of mRNA metabolic process	0	0	1
regulation of cellular component organization	0	1	4
tyrosine catabolic process	0	1	1
DNA synthesis involved in DNA repair	0	0	2
establishment of protein localization to vacuole	0	0	4
extracellular matrix organization	0	0	3
ribosome localization	0	1	1
RNA phosphodiester bond hydrolysis	0	0	1
purine-containing compound catabolic process	0	1	1
secondary metabolite biosynthetic process	0	0	1
protein demethylation	0	0	1
RNA surveillance	0	0	1
mitotic sister chromatid cohesion	0	1	3
kidney development	0	1	2
AMP biosynthetic process	0	1	1
intraciliary retrograde transport	0	0	1
mitochondrial cytochrome c oxidase assembly	0	0	1
vesicle budding from membrane	0	1	1
poly(A)+ mRNA export from nucleus	0	0	1
phosphatidylethanolamine biosynthetic process	0	1	1
purine nucleotide transport	0	0	1
ion transmembrane transport	0	1	4
vitamin metabolic process	0	0	4
proteasome-mediated ubiquitin-dependent protein catabolic process	0	0	4
microtubule polymerization or depolymerization	0	0	1
meiotic cell cycle	0	1	4
maturation of LSU-rRNA from tricistronic rRNA transcript (SSU-rRNA, 5.8S rRNA, LSU-rRNA)	0	1	1
negative regulation of biological process	1	0	4
negative regulation of transcription, DNA-templated	0	2	4
kinetochore assembly	0	0	2
DNA replication checkpoint signaling	0	0	1
spindle localization	0	0	1
copper ion transport	0	0	1
complement activation	0	1	1
cilium movement	0	1	4
protein localization to cell periphery	0	1	1
D-amino acid metabolic process	0	1	2
RNA decapping	0	0	4
regulation of microtubule cytoskeleton organization	0	1	3
ceramide biosynthetic process	0	0	2
regulation of lipid metabolic process	0	0	1
cation homeostasis	0	2	4
transcription initiation from RNA polymerase III promoter	0	2	4
nucleotide-sugar biosynthetic process	0	2	4
positive regulation of translation	0	1	1
regulation of cell differentiation	0	0	1
regulation of complement activation, lectin pathway	0	1	3
threonine metabolic process	0	0	1
regulation of angiogenesis	0	0	1
N-terminal peptidyl-methionine acetylation	0	0	1
protein neddylation	0	0	1
negative regulation of catabolic process	0	0	1
aerobic respiration	0	0	4
regulation of cellular response to growth factor stimulus	0	1	1
multivesicular body sorting pathway	0	2	4
regulation of chromosome segregation	0	0	3
RNA splicing, via endonucleolytic cleavage and ligation	0	0	1
regulation of immune effector process	0	1	3
Golgi to plasma membrane protein transport	0	0	1
chitin metabolic process	0	1	1
regulation of membrane potential	0	0	2
mitotic cell cycle	0	1	1
cellular biogenic amine biosynthetic process	0	1	3
amino sugar biosynthetic process	0	0	1
alditol metabolic process	0	1	1
glucosamine-containing compound metabolic process	0	0	3
regulation of translational elongation	0	1	4
asparagine biosynthetic process	0	0	1
cytochrome complex assembly	0	2	4
peptidyl-methionine modification	0	0	1
vesicle docking involved in exocytosis	0	1	1
homeostatic process	0	2	4
RNA stabilization	0	0	1
negative regulation of cell migration	0	1	1
mitotic DNA replication initiation	0	0	1
ornithine metabolic process	0	0	1
digestion	1	1	3
demethylation	0	1	3
chitin catabolic process	0	1	1
regulation of histone modification	0	0	1
negative regulation of phosphorus metabolic process	0	2	2
metallo-sulfur cluster assembly	0	1	4
glucose 6-phosphate metabolic process	1	1	4
DNA-dependent DNA replication	0	0	3
protein targeting	0	1	4
metal ion homeostasis	0	2	4
mitochondrial electron transport, NADH to ubiquinone	0	0	1
ncRNA 3'-end processing	0	0	4
primary miRNA processing	0	0	1
selective autophagy	0	0	1
regulation of double-strand break repair	0	2	3
DNA-templated transcription, termination	0	0	1
positive regulation of proteolysis involved in cellular protein catabolic process	1	0	1
cellular response to endogenous stimulus	0	1	1
heme metabolic process	0	1	3
protein depolymerization	0	0	1
regulation of lyase activity	0	0	1
cytoplasmic microtubule organization	0	1	1
response to abiotic stimulus	0	3	4
S-adenosylmethionine metabolic process	0	0	1
protein insertion into ER membrane	0	0	1
plasma membrane organization	0	0	1
acylglycerol biosynthetic process	0	0	1
positive regulation of organelle assembly	0	0	1
vesicle organization	0	1	4
peroxisomal transport	0	0	1
negative regulation of mitotic sister chromatid segregation	0	0	2
export from cell	0	1	4
tetrahydrofolate biosynthetic process	0	0	1
cell morphogenesis	0	0	1
tRNA splicing, via endonucleolytic cleavage and ligation	0	0	1
amino sugar metabolic process	0	1	4
Mo-molybdopterin cofactor biosynthetic process	0	1	3
iron-sulfur cluster assembly	0	1	4
alditol catabolic process	0	0	1
organelle localization	0	3	4
protein acylation	0	0	3
protein monoubiquitination	0	1	3
GDP-mannose metabolic process	0	0	1
response to nutrient levels	0	1	1
ERAD pathway	0	0	4
regulation of cell motility	0	1	1
receptor clustering	0	0	1
negative regulation of chromosome segregation	0	0	2
'de novo' posttranslational protein folding	0	0	1
protein catabolic process	0	0	4
cellular response to amino acid starvation	0	0	1
folic acid-containing compound biosynthetic process	0	0	1
anatomical structure development	0	1	4
terpenoid metabolic process	0	0	1
positive regulation of innate immune response	0	0	1
DNA catabolic process, endonucleolytic	0	0	1
glycosaminoglycan catabolic process	0	1	2
hexose biosynthetic process	0	1	3
negative regulation of DNA metabolic process	0	0	1
galactose catabolic process	0	0	1
macroautophagy	0	1	1
protein autophosphorylation	0	0	1
positive regulation of transcription elongation from RNA polymerase II promoter	0	0	1
regulation of cellular component movement	0	1	2
ribonucleoprotein complex disassembly	0	0	1
lipid phosphorylation	0	0	3
mitochondrial electron transport, ubiquinol to cytochrome c	0	0	1
amine biosynthetic process	0	1	3
positive regulation of cell cycle process	0	1	1
positive regulation of immune system process	0	1	3
polyol biosynthetic process	0	3	4
'de novo' IMP biosynthetic process	0	1	4
RNA polymerase II preinitiation complex assembly	0	1	1
mitotic spindle assembly checkpoint signaling	0	0	2
regulation of lipid biosynthetic process	0	0	1
gamete generation	0	1	4
respiratory electron transport chain	0	1	4
ncRNA 5'-end processing	0	2	3
xenobiotic metabolic process	0	0	1
vitamin biosynthetic process	0	0	4
regulation of microtubule polymerization or depolymerization	0	1	1
regulation of phosphorus metabolic process	0	2	4
carbohydrate homeostasis	1	0	1
nucleobase-containing compound transport	0	1	4
regulation of cellular amide metabolic process	0	1	4
proline biosynthetic process	0	0	2
regulation of response to external stimulus	0	1	4
DNA topological change	0	0	2
protein O-linked glycosylation	0	1	1
DNA duplex unwinding	0	1	4
positive regulation of multicellular organismal process	0	1	2
phototransduction	0	1	2
nucleotide transport	0	0	1
positive regulation of response to biotic stimulus	0	0	1
regulation of small molecule metabolic process	0	1	1
microtubule bundle formation	0	1	2
ribosomal large subunit biogenesis	0	1	1
leucine catabolic process	0	0	1
positive regulation of type I interferon production	0	0	1
amino acid transport	0	2	4
zinc ion transport	0	1	1
actin cytoskeleton reorganization	0	0	1
mitochondrial protein processing	0	1	1
negative regulation of dephosphorylation	0	1	1
negative regulation of translation	0	0	4
morphogenesis of an epithelium	0	1	1
prosthetic group metabolic process	0	1	3
apoptotic DNA fragmentation	0	0	1
endocytic recycling	0	0	2
alditol phosphate metabolic process	0	0	1
regulation of protein dephosphorylation	0	0	3
phosphatidylinositol-mediated signaling	0	1	4
protein kinase C-activating G protein-coupled receptor signaling pathway	0	1	3
cellular response to nutrient levels	0	1	1
protein acetylation	0	0	3
posttranscriptional regulation of gene expression	0	1	4
regulation of response to biotic stimulus	0	1	4
negative regulation of cellular response to growth factor stimulus	0	1	1
tetrahydrobiopterin biosynthetic process	0	1	2
establishment or maintenance of cell polarity	0	1	4
negative regulation of DNA recombination	0	0	1
protein localization to plasma membrane	0	1	1
regulation of cellular protein catabolic process	0	1	1
hormone biosynthetic process	0	0	3
establishment of RNA localization	0	2	4
alpha-amino acid biosynthetic process	0	2	4
carnitine biosynthetic process	1	1	3
negative regulation of chromosome separation	0	0	2
deoxyribose phosphate catabolic process	0	1	1
macromolecule deacylation	0	2	3
NADH metabolic process	0	0	1
intraciliary transport	0	0	4
negative regulation of mitotic sister chromatid separation	0	0	2
UDP-N-acetylglucosamine metabolic process	0	0	1
nuclear cell cycle DNA replication initiation	0	0	1
response to ionizing radiation	0	1	1
vesicle docking	0	1	1
regulation of histone acetylation	0	0	1
response to external biotic stimulus	1	0	3
regulation of intracellular pH	0	0	1
snRNA processing	0	1	4
establishment of mitotic spindle localization	0	0	1
mitotic DNA replication checkpoint signaling	0	1	1
RNA transport	0	2	4
inner dynein arm assembly	0	1	1
erythrose 4-phosphate/phosphoenolpyruvate family amino acid metabolic process	0	2	2
glycine biosynthetic process	0	0	1
rRNA-containing ribonucleoprotein complex export from nucleus	0	1	1
cholesterol biosynthetic process	0	1	1
defense response to bacterium	0	2	2
ketone catabolic process	0	0	1
mitochondrial transport	1	0	4
regulation of cyclase activity	0	0	1
sulfation	0	1	2
methionine metabolic process	0	2	4
response to light stimulus	0	1	3
coenzyme A biosynthetic process	0	3	3
centrosome cycle	0	0	1
cellular ion homeostasis	0	2	4
regulation of insulin receptor signaling pathway	0	0	1
regulation of mitotic sister chromatid separation	0	0	3
sphingolipid biosynthetic process	0	1	3
branched-chain amino acid catabolic process	0	0	1
regulation of locomotion	0	1	1
mitochondrial protein catabolic process	0	0	1
double-strand break repair via nonhomologous end joining	0	2	4
pattern specification process	0	1	1
metal ion transport	0	0	4
late endosome to vacuole transport	0	1	2
regulation of cell division	0	1	4
axoneme assembly	0	1	2
cardiolipin metabolic process	0	1	1
organelle localization by membrane tethering	0	1	1
oligopeptide transport	0	1	1
protein export from nucleus	0	0	1
chromatin organization involved in negative regulation of transcription	0	1	3
negative regulation of phosphate metabolic process	0	2	2
protein phosphorylation	0	2	3
L-serine metabolic process	0	2	4
nuclear-transcribed mRNA catabolic process, exonucleolytic, 3'-5'	0	0	1
triglyceride biosynthetic process	0	0	1
immune effector process	0	1	1
cellular response to nitrogen compound	0	1	1
nucleoside triphosphate biosynthetic process	0	0	4
cell-cell adhesion via plasma-membrane adhesion molecules	0	0	4
regulation of Ras protein signal transduction	0	2	4
response to amino acid	0	1	1
regulation of alternative mRNA splicing, via spliceosome	0	1	1
cellular response to oxygen-containing compound	1	0	1
ribonucleotide catabolic process	0	1	1
nucleocytoplasmic transport	0	1	4
cellular protein complex disassembly	0	0	1
cell-cell junction organization	0	0	1
establishment of spindle localization	0	0	1
peptidyl-proline hydroxylation	0	0	1
positive regulation of biological process	0	2	4
oligosaccharide metabolic process	0	3	3
response to endoplasmic reticulum stress	0	1	4
cellular response to extracellular stimulus	0	1	1
neutral lipid metabolic process	0	0	2
cellular hormone metabolic process	0	0	1
nuclear-transcribed mRNA poly(A) tail shortening	0	0	1
nuclear-transcribed mRNA catabolic process	0	1	4
cellular amino acid metabolic process	0	2	4
negative regulation of TORC1 signaling	0	0	1
response to radiation	0	3	4
positive regulation of DNA-templated transcription, elongation	0	0	1
transcription by RNA polymerase II	0	2	4
cell fate specification	0	0	1
detoxification	0	1	1
chromosome segregation	0	2	4
phosphatidylethanolamine metabolic process	0	0	1
oxidative demethylation	0	1	1
positive regulation of cell population proliferation	0	0	1
negative regulation of mRNA metabolic process	0	0	1
carnitine metabolic process	1	1	3
leucine metabolic process	0	0	1
peptidyl-arginine modification	0	2	3
histone deubiquitination	0	0	1
regulation of dephosphorylation	0	2	3
regulation of DNA recombination	0	1	1
negative regulation of chromosome organization	0	0	3
regulation of Rho protein signal transduction	0	1	1
tryptophan metabolic process	0	2	3
protein localization to cytoskeleton	0	0	1
glycerol catabolic process	0	0	1
carbohydrate derivative transport	0	0	1
primary alcohol metabolic process	0	0	1
secondary alcohol biosynthetic process	0	1	1
protein deacylation	0	2	3
ribosomal subunit export from nucleus	0	1	1
cellular component biogenesis	0	1	4
negative regulation of transcription by RNA polymerase II	0	1	3
mRNA 3'-end processing	0	2	4
mRNA stabilization	0	0	1
regulation of translational initiation	0	0	1
positive regulation of defense response	0	0	1
maturation of SSU-rRNA from tricistronic rRNA transcript (SSU-rRNA, 5.8S rRNA, LSU-rRNA)	0	0	1
protein import into peroxisome matrix	0	0	1
system process	0	2	3
purine-containing compound transmembrane transport	0	0	1
negative regulation of protein modification process	0	1	1
electron transport chain	0	0	4
negative regulation of locomotion	0	1	1
negative regulation of RNA biosynthetic process	0	2	4
protein localization to kinetochore	0	1	1
tyrosine metabolic process	0	1	1
regulation of DNA replication	0	1	1
activation of immune response	0	1	2
mRNA polyadenylation	0	0	1
deoxyribonucleotide metabolic process	1	2	4
barbed-end actin filament capping	0	0	1
regulation of mRNA metabolic process	0	0	4
cellular process involved in reproduction in multicellular organism	0	1	2
negative regulation of mitotic nuclear division	0	0	2
monosaccharide catabolic process	0	0	1
nucleobase-containing compound catabolic process	0	3	4
positive regulation of DNA repair	0	0	1
positive regulation of gene expression	0	2	4
apoptotic signaling pathway	0	1	1
cellular cation homeostasis	0	2	4
galactose catabolic process via UDP-galactose	0	0	1
neutral lipid biosynthetic process	0	0	1
vitamin B6 biosynthetic process	0	0	1
organelle fission	0	1	3
regulation of apoptotic process	0	3	4
cellular homeostasis	0	3	4
Mo-molybdopterin cofactor metabolic process	0	1	3
negative regulation of cellular catabolic process	0	0	1
actin filament depolymerization	0	1	1
protein localization to condensed chromosome	0	1	1
mRNA destabilization	0	0	1
purine ribonucleotide catabolic process	0	1	1
regulation of proteasomal protein catabolic process	0	1	1
membrane docking	0	1	1
putrescine metabolic process	0	0	1
phosphatidic acid metabolic process	0	0	1
protein localization to microtubule cytoskeleton	0	0	1
autophagosome assembly	0	1	1
attachment of mitotic spindle microtubules to kinetochore	0	0	1
tRNA 5'-end processing	0	3	3
indole-containing compound metabolic process	0	2	3
glutamine metabolic process	0	1	4
pyridine-containing compound biosynthetic process	0	1	4
actin filament bundle assembly	0	0	1
protein quality control for misfolded or incompletely synthesized proteins	0	0	1
late endosome to vacuole transport via multivesicular body sorting pathway	0	1	1
histone ubiquitination	0	1	1
cell redox homeostasis	0	0	1
aerobic electron transport chain	0	0	4
phosphagen metabolic process	0	2	3
regulation of microtubule-based process	0	2	3
carboxylic acid transmembrane transport	0	1	4
regulation of DNA-binding transcription factor activity	0	0	1
heme biosynthetic process	0	0	1
adenine nucleotide transport	0	0	1
spindle organization	0	2	4
regulation of stress-activated protein kinase signaling cascade	0	2	2
formation of cytoplasmic translation initiation complex	0	1	3
glycine decarboxylation via glycine cleavage system	0	1	1
cellular response to amino acid stimulus	0	1	1
positive regulation of cell cycle phase transition	0	1	1
gamma-aminobutyric acid metabolic process	0	0	1
purine nucleobase metabolic process	0	3	3
rRNA 3'-end processing	0	0	1
regulation of programmed cell death	0	3	4
activation of GTPase activity	0	1	1
phospholipid catabolic process	1	0	2
actin cytoskeleton organization	0	1	4
cellular response to external stimulus	0	1	1
regulation of cell death	0	3	4
galactose metabolic process	0	2	4
NAD biosynthetic process	0	1	4
gene silencing	1	1	4
cellular response to starvation	0	1	1
outer dynein arm assembly	0	0	1
indolalkylamine metabolic process	0	2	3
rRNA base methylation	0	1	1
regulation of cytokine production	0	1	1
synaptic signaling	0	0	1
cell motility	0	1	2
aminoglycan catabolic process	0	1	3
exonucleolytic trimming involved in rRNA processing	0	0	1
ATP biosynthetic process	0	0	4
negative regulation of nucleic acid-templated transcription	0	2	4
histone deacetylation	0	2	3
'de novo' protein folding	0	0	1
positive regulation of cellular protein catabolic process	1	0	1
Rho protein signal transduction	0	0	2
protein polyglutamylation	0	0	1
reciprocal meiotic recombination	0	0	2
glycine catabolic process	0	1	1
spermatogenesis	0	1	4
mitotic spindle organization	0	1	1
organophosphate catabolic process	0	1	4
NADPH regeneration	1	1	4
mitochondrial membrane organization	0	0	1
DNA packaging	0	2	4
negative regulation of mitotic metaphase/anaphase transition	0	0	2
vesicle fusion with Golgi apparatus	0	1	1
ncRNA transcription	0	0	1
glucose homeostasis	1	0	1
response to oxygen-containing compound	1	0	2
protein splicing	0	0	1
negative regulation of nitrogen compound metabolic process	0	1	4
amide transport	0	2	2
response to amino acid starvation	0	0	1
mitotic cell cycle phase transition	0	0	1
kinetochore organization	0	1	3
regulation of innate immune response	0	1	4
putrescine biosynthetic process	0	0	1
histone demethylation	0	0	1
respiratory chain complex IV assembly	0	0	2
alcohol biosynthetic process	0	2	4
tRNA wobble base modification	0	0	4
response to topologically incorrect protein	0	0	1
DNA geometric change	0	1	4
regulation of mRNA processing	0	1	3
negative regulation of sister chromatid segregation	0	0	2
positive regulation of cellular biosynthetic process	0	2	4
response to other organism	1	1	3
regulation of BMP signaling pathway	0	1	1
positive regulation of response to DNA damage stimulus	0	0	2
protein targeting to membrane	0	1	4
diol biosynthetic process	0	1	2
regulation of humoral immune response	0	1	3
steroid biosynthetic process	0	2	4
non-motile cilium assembly	0	1	4
negative regulation of RNA catabolic process	0	0	1
smoothened signaling pathway	0	0	1
microtubule nucleation	0	2	4
post-translational protein modification	0	0	1
chromatin organization involved in regulation of transcription	0	1	3
cytoplasmic translation	1	0	1
ribosomal large subunit export from nucleus	0	0	1
regulation of double-strand break repair via homologous recombination	0	1	1
cell cycle	0	1	4
cyclic nucleotide catabolic process	0	0	1
deoxyribonucleotide catabolic process	0	1	1
cell-cell adhesion	0	0	4
regulation of cellular response to insulin stimulus	0	0	1
SCF-dependent proteasomal ubiquitin-dependent protein catabolic process	0	1	3
cell surface receptor signaling pathway	0	1	4
protein targeting to peroxisome	0	0	1
histone H2A ubiquitination	0	1	1
molybdopterin cofactor metabolic process	0	1	3
nervous system process	0	2	3
cellular calcium ion homeostasis	0	2	4
methylguanosine-cap decapping	0	0	4
peroxisomal membrane transport	0	0	1
regulation of growth	0	0	2
protein N-linked glycosylation via asparagine	0	0	1
ribonucleoprotein complex biogenesis	0	1	4
heterochromatin organization	0	1	3
actin filament bundle organization	0	0	1
peroxisome organization	0	1	4
amino acid activation	0	1	4
sex differentiation	0	0	1
RNA phosphodiester bond hydrolysis, exonucleolytic	0	0	1
positive regulation of signal transduction	0	1	4
negative regulation of cellular response to insulin stimulus	0	0	1
mitotic spindle assembly	0	1	1
maturation of LSU-rRNA	0	2	4
protein localization to peroxisome	0	0	1
dicarboxylic acid metabolic process	0	3	4
reciprocal homologous recombination	0	0	2
regulation of adenylate cyclase activity	0	0	1
vesicle-mediated transport to the plasma membrane	0	0	4
TOR signaling	0	0	2
reactive oxygen species metabolic process	1	0	1
regulation of phosphatase activity	0	2	3
amino-acid betaine biosynthetic process	1	1	3
tricarboxylic acid metabolic process	0	1	1
secondary metabolic process	0	0	1
protein localization to microtubule organizing center	0	0	1
tRNA aminoacylation for protein translation	0	1	4
MAPK cascade	0	1	1
protein localization to nucleus	0	2	4
histone monoubiquitination	0	1	1
deadenylation-dependent decapping of nuclear-transcribed mRNA	0	0	1
vesicle tethering	0	0	2
ribosomal large subunit assembly	0	0	1
calcium ion homeostasis	0	2	4
positive regulation of response to external stimulus	0	0	1
prenylation	0	1	3
mitochondrial electron transport, cytochrome c to oxygen	0	0	3
actin filament-based process	0	1	4
peptidyl-glutamic acid modification	0	1	2
nuclear-transcribed mRNA catabolic process, exonucleolytic	0	1	1
vesicle fusion	0	1	1
tRNA threonylcarbamoyladenosine metabolic process	0	1	1
lipid droplet organization	0	1	1
cell junction organization	0	0	1
fucose metabolic process	0	1	4
mitotic chromosome condensation	0	1	2
positive regulation of macromolecule biosynthetic process	0	2	4
rDNA heterochromatin assembly	0	0	1
system development	0	1	3
glutamine family amino acid metabolic process	0	1	4
deoxyribonucleoside triphosphate metabolic process	0	1	1
postreplication repair	0	0	4
negative regulation of transmembrane receptor protein serine/threonine kinase signaling pathway	0	1	2
threonine catabolic process	0	1	1
response to starvation	0	1	1
humoral immune response	0	1	1
inorganic ion transmembrane transport	0	1	4
establishment of protein localization to plasma membrane	0	0	1
regulation of phosphate metabolic process	0	2	4
replication fork processing	0	1	1
microtubule anchoring	0	0	1
glucosamine-containing compound catabolic process	0	1	1
protein dealkylation	0	0	1
chromatin assembly	0	1	3
regulation of reproductive process	0	1	1
intein-mediated protein splicing	0	0	1
anaphase-promoting complex-dependent catabolic process	0	0	1
phosphorylation	0	2	4
regulation of mRNA catabolic process	0	0	4
regulation of protein acetylation	0	0	1
tRNA transport	0	1	1
spliceosomal complex assembly	0	0	1
ATP synthesis coupled proton transport	0	0	4
regulation of ubiquitin-dependent protein catabolic process	1	0	1
cellular glucose homeostasis	0	1	1
chromosome organization involved in meiotic cell cycle	0	1	2
cytoplasmic translational initiation	0	1	1
maintenance of location in cell	0	0	1
lysosomal transport	0	0	1
protein sumoylation	0	1	1
polyol metabolic process	0	2	4
spindle assembly checkpoint signaling	0	0	2
positive regulation of mRNA catabolic process	0	0	1
mitochondrial respiratory chain complex I assembly	0	2	4
lysine metabolic process	0	2	2
histone H3-K4 methylation	0	0	1
response to unfolded protein	0	0	1
regulation of proteasomal ubiquitin-dependent protein catabolic process	1	0	1
cellular ketone metabolic process	0	0	4
regulation of small GTPase mediated signal transduction	0	2	4
purine nucleotide metabolic process	1	1	4
regulation of mRNA splicing, via spliceosome	0	1	1
regulation of cellular pH	0	1	1
regulation of cellular defense response	0	1	3
glycerol metabolic process	0	1	1
tRNA methylation	0	0	2
positive regulation of proteasomal protein catabolic process	1	0	1
locomotion	0	1	2
kynurenine metabolic process	0	2	3
exonucleolytic trimming to generate mature 3'-end of 5.8S rRNA from tricistronic rRNA transcript (SSU-rRNA, 5.8S rRNA, LSU-rRNA)	0	0	1
histone lysine demethylation	0	0	1
translesion synthesis	0	0	1
membrane fusion	0	1	1
chemical homeostasis	0	2	4
response to nitrogen compound	0	0	4
protein hydroxylation	0	0	1
diol metabolic process	0	1	2
homophilic cell adhesion via plasma membrane adhesion molecules	0	0	4
regulation of cytoplasmic translational elongation	0	0	4
oligosaccharide-lipid intermediate biosynthetic process	0	1	3
pyrimidine-containing compound catabolic process	0	1	1
phenylalanyl-tRNA aminoacylation	0	0	1
tissue morphogenesis	0	1	1
protein targeting to ER	0	2	4
UDP-N-acetylglucosamine biosynthetic process	0	0	1
calcium-mediated signaling	0	1	1
proteasome regulatory particle, base subcomplex	0	0	1
spliceosomal complex	1	0	4
transporter complex	1	0	4
transmembrane transporter complex	1	0	4
cation channel complex	0	1	4
ion channel complex	0	1	4
transcription repressor complex	0	1	2
Prp19 complex	0	0	1
mRNA editing complex	0	0	1
non-motile cilium	0	0	1
RNA N6-methyladenosine methyltransferase complex	0	0	1
proteasome core complex, beta-subunit complex	0	1	1
U2 snRNP	0	0	1
U4 snRNP	0	0	1
extracellular matrix	0	4	4
external encapsulating structure	0	4	4
plasma membrane	0	1	4
kinesin complex	0	2	4
plasma membrane protein complex	0	2	4
chromosome, telomeric region	0	3	3
calcium channel complex	0	1	4
voltage-gated calcium channel complex	0	2	4
U12-type spliceosomal complex	0	1	1
Mre11 complex	0	1	1
cis-Golgi network	0	0	1
exon-exon junction complex	0	0	1
endoplasmic reticulum-Golgi intermediate compartment	0	0	1
MLL1 complex	0	0	1
checkpoint clamp complex	0	0	1
basolateral plasma membrane	0	0	1
MLL1/2 complex	0	0	1
axonemal dynein complex	0	0	1
phagophore assembly site	0	0	1
peptidase complex	0	3	4
endopeptidase complex	0	2	4
endoplasmic reticulum lumen	0	1	4
chromosomal region	0	4	4
mitochondrion	0	2	4
methyltransferase complex	0	3	4
voltage-gated sodium channel complex	0	2	2
mitochondrial large ribosomal subunit	0	0	1
TIM23 mitochondrial import inner membrane translocase complex	0	0	1
ISWI-type complex	0	0	1
organellar large ribosomal subunit	0	0	1
sodium channel complex	0	2	2
U1 snRNP	0	0	1
U5 snRNP	0	1	1
protein phosphatase type 2A complex	0	1	1
Ndc80 complex	0	0	1
myosin complex	0	2	4
membrane	0	3	4
magnesium-dependent protein serine/threonine phosphatase complex	0	1	1
caspase complex	0	2	3
GPI-anchor transamidase complex	0	2	3
presynapse	0	0	2
actin cytoskeleton	0	0	1
voltage-gated potassium channel complex	0	1	4
potassium channel complex	0	1	4
proteasome complex	0	1	3
organelle outer membrane	0	3	4
mitochondrial outer membrane	0	1	4
lytic vacuole	0	3	4
outer membrane	0	2	4
lysosome	0	3	4
RNA polymerase III complex	1	1	4
TORC2 complex	0	1	1
extrinsic component of mitochondrial inner membrane	0	2	2
DNA repair complex	0	1	2
protein serine/threonine phosphatase complex	0	2	4
extrinsic component of membrane	0	1	2
cytoplasmic dynein complex	0	2	4
nuclear lumen	0	1	1
Arp2/3 protein complex	0	3	4
serine/threonine protein kinase complex	0	2	4
extrinsic component of organelle membrane	0	2	2
basement membrane	0	4	4
proton-transporting V-type ATPase, V0 domain	0	1	4
proton-transporting ATP synthase complex, catalytic core F(1)	0	2	3
mismatch repair complex	0	1	2
phosphatase complex	0	2	4
RNA cap binding complex	0	1	1
SWI/SNF superfamily-type complex	0	2	4
ATPase complex	0	2	4
protein kinase complex	0	2	4
collagen-containing extracellular matrix	0	4	4
proteasome core complex	0	3	4
nematocyst	0	4	4
collagen trimer	0	1	2
lysosomal membrane	0	3	4
lytic vacuole membrane	0	3	4
Golgi apparatus	0	1	4
nuclear speck	1	3	4
Golgi transport complex	0	2	4
synaptic membrane	0	2	4
postsynaptic membrane	0	2	4
WASH complex	0	3	3
microtubule associated complex	0	2	4
histone methyltransferase complex	0	2	3
spliceosomal tri-snRNP complex	0	1	4
exosome (RNase complex)	0	2	4
INO80-type complex	0	2	4
Ino80 complex	0	3	4
DNA helicase complex	0	3	4
U4/U6 x U5 tri-snRNP complex	0	1	4
sno(s)RNA-containing ribonucleoprotein complex	0	3	4
TOR complex	0	1	3
SAGA complex	0	4	4
exoribonuclease complex	0	2	4
small-subunit processome	0	3	4
nuclear DNA-directed RNA polymerase complex	0	2	4
proton-transporting two-sector ATPase complex, proton-transporting domain	0	1	4
membrane protein complex	0	1	4
intracellular organelle lumen	0	2	4
membrane-enclosed lumen	0	2	4
organelle lumen	0	2	4
proton-transporting two-sector ATPase complex, catalytic domain	0	2	4
spliceosomal snRNP complex	0	1	4
trans-Golgi network	0	3	4
nuclear body	0	3	4
synapse	0	2	4
perinuclear region of cytoplasm	0	3	4
vacuole	0	3	4
large ribosomal subunit	0	3	4
vacuolar membrane	0	3	4
inner mitochondrial membrane protein complex	0	1	4
cellular anatomical entity	0	3	4
plasma membrane region	0	1	4
chromosome	0	4	4
Golgi membrane	0	2	4
ribonucleoprotein complex	0	2	4
Golgi cisterna membrane	0	3	4
mitochondrial protein-containing complex	0	1	4
DNA-directed RNA polymerase complex	0	4	4
RNA polymerase complex	0	4	4
ribosomal subunit	0	1	4
protein-containing complex	0	2	4
dynein complex	0	1	4
bounding membrane of organelle	0	2	4
cytosol	0	3	4
catalytic complex	0	2	4
nucleolus	0	2	4
mitochondrial membrane	1	1	4
cellular_component	0	1	4
SAGA-type complex	0	4	4
mitochondrial inner membrane	1	1	4
small nuclear ribonucleoprotein complex	0	1	4
endosome	0	3	4
anchoring junction	0	2	4
intracellular vesicle	0	0	4
cytoplasmic vesicle	0	0	4
vesicle	0	0	4
motile cilium	0	0	4
cytoplasmic vesicle membrane	0	1	4
vesicle membrane	0	1	4
ubiquitin ligase complex	0	1	4
nuclear pore	0	2	4
RNA polymerase II transcription regulator complex	0	3	4
nuclear protein-containing complex	0	0	4
cell junction	0	1	4
cytoplasm	0	1	4
cell projection	0	0	4
nuclear membrane	0	2	4
respirasome	0	0	4
cullin-RING ubiquitin ligase complex	0	0	4
late endosome membrane	0	2	4
respiratory chain complex	0	1	4
eukaryotic translation initiation factor 3 complex	0	1	4
spindle pole	1	1	4
gap junction	0	0	1
organelle	0	1	4
AP-type membrane coat adaptor complex	0	1	4
nucleoplasm	1	1	4
microbody	0	0	4
cell-cell junction	0	0	4
nucleus	0	1	4
DNA packaging complex	2	0	4
vesicle tethering complex	0	1	4
mediator complex	0	0	4
ribosome	0	1	4
supramolecular complex	0	1	4
endosome membrane	0	1	4
transferase complex	0	1	4
intracellular protein-containing complex	0	0	4
non-membrane-bounded organelle	0	1	4
intracellular non-membrane-bounded organelle	0	1	4
plasma membrane bounded cell projection	0	0	4
organelle membrane	0	1	4
intracellular organelle	0	1	4
extracellular region	0	2	4
membrane-bounded organelle	0	1	4
intracellular membrane-bounded organelle	0	1	4
SUMO ligase complex	0	0	1
anaphase-promoting complex	0	0	4
histone acetyltransferase complex	0	1	4
carboxy-terminal domain protein kinase complex	0	0	1
SWI/SNF complex	0	0	1
NELF complex	1	0	1
postsynapse	0	0	2
elongator holoenzyme complex	0	0	2
[truncated: 2,035 more rows]
