# Supplementary material for: Universal signatures of transposable element compartmentalization across eukaryotic genomes
Source: bioRxiv. 2024 Mar 27:2023.10.17.562820. Preprint. [Version 2] doi: 10.1101/2023.10.17.562820 (PMC10996525; doi:10.1101/2023.10.17.562820)
Supplement: Supplement 5 [file media-5.gz › Data_S3/GO_presence_summaries_Mollusca_SINE.tsv]

nuclear division	0	1	1
microtubule-based process	1	2	5
cell-cell adhesion via plasma-membrane adhesion molecules	1	0	5
homophilic cell adhesion via plasma membrane adhesion molecules	1	0	5
cell-cell adhesion	1	0	5
protein N-linked glycosylation	0	2	4
spermine biosynthetic process	0	0	1
DNA modification	0	0	1
spermine metabolic process	0	0	1
DNA methylation or demethylation	0	0	1
positive regulation of ion transport	1	0	3
sleep	1	0	5
positive regulation of ion transmembrane transporter activity	1	0	3
positive regulation of voltage-gated potassium channel activity	1	0	3
regulation of synaptic transmission, cholinergic	1	0	5
positive regulation of potassium ion transport	1	0	3
positive regulation of cation channel activity	1	0	3
positive regulation of transporter activity	1	0	3
positive regulation of cation transmembrane transport	1	0	3
regulation of potassium ion transmembrane transporter activity	1	0	3
cyclic nucleotide biosynthetic process	1	1	5
positive regulation of ion transmembrane transport	1	0	3
regulation of potassium ion transmembrane transport	1	0	3
positive regulation of potassium ion transmembrane transporter activity	1	0	3
regulation of potassium ion transport	1	0	3
positive regulation of potassium ion transmembrane transport	1	0	3
positive regulation of transmembrane transport	1	0	3
demethylation	0	1	3
negative regulation of cell cycle phase transition	1	2	5
regulation of transmembrane transporter activity	1	0	3
regulation of ion transmembrane transporter activity	1	0	3
cyclic nucleotide metabolic process	1	1	5
regulation of cation channel activity	1	0	3
modulation of chemical synaptic transmission	1	0	5
regulation of transporter activity	1	0	3
regulation of cation transmembrane transport	1	0	3
regulation of trans-synaptic signaling	1	0	5
intracellular signal transduction	1	1	5
positive regulation of transport	1	1	3
organelle fission	0	5	5
negative regulation of cell cycle process	1	2	5
negative regulation of cell cycle	1	2	5
multicellular organismal process	1	1	5
nucleic acid phosphodiester bond hydrolysis	1	0	5
regulation of metal ion transport	1	0	4
phosphatidylinositol dephosphorylation	0	4	5
regulation of cellular defense response	0	1	3
regulation of complement activation, lectin pathway	0	1	3
phospholipid dephosphorylation	0	4	5
regulation of complement activation	0	1	3
regulation of immune effector process	0	1	3
regulation of humoral immune response	0	1	3
cellular biogenic amine biosynthetic process	1	0	4
polyamine biosynthetic process	1	0	4
amine biosynthetic process	1	0	4
polyamine metabolic process	1	0	4
carbohydrate transport	1	0	5
microtubule-based movement	1	2	5
pentose metabolic process	0	0	1
cellular process involved in reproduction in multicellular organism	0	1	1
negative regulation of mitotic cell cycle	0	4	5
regulation of anatomical structure morphogenesis	0	4	5
negative regulation of mitotic cell cycle phase transition	0	4	5
cell cycle checkpoint signaling	0	3	5
regulation of immune response	0	2	5
regulation of immune system process	0	2	5
cellular biogenic amine metabolic process	0	3	5
cellular amine metabolic process	0	3	5
regulation of transferase activity	0	1	3
regulation of DNA metabolic process	0	3	5
DNA integrity checkpoint signaling	0	3	5
positive regulation of molecular function	0	2	3
movement of cell or subcellular component	0	3	5
glycosyl compound biosynthetic process	0	3	5
regulation of organelle assembly	0	2	3
regulation of vasculature development	0	2	3
purine ribonucleoside biosynthetic process	0	3	5
purine ribonucleoside salvage	0	3	5
L-phenylalanine catabolic process	0	1	3
nucleobase-containing small molecule biosynthetic process	0	3	5
erythrose 4-phosphate/phosphoenolpyruvate family amino acid catabolic process	0	1	3
ribonucleoside biosynthetic process	0	3	5
nucleoside salvage	0	3	5
meiosis I cell cycle process	0	2	3
purine nucleoside biosynthetic process	0	3	5
regulation of angiogenesis	0	2	3
glutamine family amino acid biosynthetic process	0	3	5
nucleoside biosynthetic process	0	3	5
histone lysine methylation	0	1	3
proteasome-mediated ubiquitin-dependent protein catabolic process	0	3	5
meiotic cell cycle process	0	3	5
aromatic amino acid family metabolic process	0	2	5
ribonucleoprotein complex biogenesis	0	3	5
cellular component biogenesis	0	3	5
peptidyl-lysine modification	0	1	3
glutamine biosynthetic process	0	0	1
gamete generation	0	1	5
regulation of innate immune response	0	1	3
multicellular organismal reproductive process	0	1	5
regulation of mitotic cell cycle phase transition	0	4	5
ribosome biogenesis	0	2	5
mitochondrial translation	0	3	5
positive regulation of transferase activity	0	1	2
AMP metabolic process	0	3	5
attachment of spindle microtubules to kinetochore	0	1	1
L-phenylalanine metabolic process	0	1	3
purine-containing compound salvage	0	3	5
regulation of DNA repair	0	4	5
erythrose 4-phosphate/phosphoenolpyruvate family amino acid metabolic process	0	1	3
macromolecule glycosylation	0	3	4
glycosylation	0	3	4
protein glycosylation	0	3	4
aromatic amino acid family catabolic process	0	3	5
developmental process involved in reproduction	0	2	5
regulation of response to biotic stimulus	0	1	3
cellular metabolic compound salvage	0	3	5
cell cycle process	0	2	5
toll-like receptor signaling pathway	0	1	5
immune response-regulating signaling pathway	0	1	5
pattern recognition receptor signaling pathway	0	1	5
protein catabolic process	0	4	5
regulation of response to stimulus	0	2	5
electron transport chain	0	3	5
Ras protein signal transduction	0	2	5
peptidyl-lysine methylation	0	1	3
purine ribonucleoside metabolic process	0	3	5
intraciliary transport	1	1	5
transport along microtubule	1	1	5
microtubule-based transport	1	1	5
purine nucleoside metabolic process	0	3	5
regulation of multicellular organismal development	0	2	3
negative regulation of phosphate metabolic process	0	1	2
ribonucleoside metabolic process	0	3	5
negative regulation of phosphorus metabolic process	0	1	2
regulation of protein kinase activity	0	1	3
histone methylation	0	1	3
regulation of response to external stimulus	0	2	4
regulation of mitotic cell cycle	0	3	5
regulation of defense response	0	2	4
regulation of response to stress	0	2	5
proteasomal protein catabolic process	0	3	5
purine nucleoside monophosphate metabolic process	0	2	5
purine ribonucleoside monophosphate metabolic process	0	2	5
DNA damage checkpoint signaling	0	3	5
male gamete generation	0	1	5
spermatogenesis	0	1	5
cytoskeleton-dependent intracellular transport	0	2	5
signal transduction in response to DNA damage	0	3	5
regulation of response to DNA damage stimulus	0	3	5
regulation of kinase activity	0	1	3
SCF-dependent proteasomal ubiquitin-dependent protein catabolic process	0	2	5
phospholipid catabolic process	0	3	3
mitotic cell cycle checkpoint signaling	0	4	5
potassium ion transport	0	2	3
ATP synthesis coupled electron transport	0	1	2
glycerol metabolic process	0	0	1
nucleotide transport	0	1	2
serine family amino acid catabolic process	0	0	1
proline biosynthetic process	0	1	1
cyclic purine nucleotide metabolic process	0	1	1
UDP-N-acetylglucosamine biosynthetic process	0	0	1
cytoplasmic microtubule organization	0	0	1
alditol metabolic process	0	0	1
mitochondrial calcium ion homeostasis	0	1	1
amino sugar biosynthetic process	0	0	1
regulation of Rho protein signal transduction	0	1	1
L-proline biosynthetic process	0	0	1
oxidative demethylation	0	0	1
UDP-N-acetylglucosamine metabolic process	0	0	1
nuclear chromosome segregation	0	0	1
glycine catabolic process	0	0	1
organonitrogen compound catabolic process	0	3	5
small GTPase mediated signal transduction	0	4	5
reproductive process	0	3	5
phosphatidylinositol metabolic process	0	2	5
mitochondrial protein catabolic process	0	2	3
nucleoside metabolic process	0	2	5
glycosyl compound metabolic process	0	2	5
cellular protein catabolic process	0	2	3
monocarboxylic acid biosynthetic process	0	3	5
fatty acid biosynthetic process	0	3	5
signal transduction	0	4	5
peroxisome organization	0	3	5
glycogen metabolic process	0	2	5
energy reserve metabolic process	0	2	5
regulation of Ras protein signal transduction	0	2	5
RNA 3'-end processing	0	2	5
alpha-amino acid catabolic process	0	3	5
regulation of cell cycle phase transition	0	3	5
regulation of developmental process	0	3	5
negative regulation of apoptotic process	0	2	5
pseudouridine synthesis	0	2	5
negative regulation of cell death	0	2	5
tryptophan catabolic process to kynurenine	0	2	4
regulation of protein phosphorylation	0	2	3
negative regulation of programmed cell death	0	2	5
protein-containing complex localization	1	2	5
urea metabolic process	0	1	2
regulation of canonical Wnt signaling pathway	0	1	1
ribosomal small subunit biogenesis	0	0	1
RNA decapping	0	0	4
purine nucleobase biosynthetic process	0	1	1
positive regulation of DNA-templated transcription, elongation	0	1	1
response to oxygen-containing compound	0	1	2
cAMP metabolic process	0	2	2
aldehyde biosynthetic process	0	0	1
glutaminyl-tRNAGln biosynthesis via transamidation	0	0	1
hyaluronan metabolic process	0	1	1
branched-chain amino acid metabolic process	0	0	1
methylguanosine-cap decapping	0	0	4
AMP salvage	0	1	1
regulation of autophagy	0	0	1
pyridoxal phosphate metabolic process	0	0	1
regulation of cell migration	0	0	1
nitrogen cycle metabolic process	0	1	2
response to heat	0	0	1
regulation of cell morphogenesis	0	1	2
cleavage involved in rRNA processing	0	0	1
response to temperature stimulus	0	0	1
protein demethylation	0	0	2
protein sumoylation	0	0	1
pyridoxal phosphate biosynthetic process	0	0	1
protein dealkylation	0	0	2
regulation of cell cycle process	0	2	5
amine metabolic process	0	2	5
DNA replication	0	3	5
glycerophospholipid metabolic process	0	2	5
hormone metabolic process	0	1	1
hormone biosynthetic process	0	1	1
regulation of cellular response to stress	0	3	5
regulation of hormone levels	0	1	1
amino sugar metabolic process	0	1	5
purine-containing compound biosynthetic process	0	3	5
fatty acid metabolic process	0	3	5
tRNA wobble uridine modification	0	4	5
regulation of phosphorylation	0	1	4
chromosome segregation	0	3	5
vacuole organization	0	2	4
positive regulation of protein phosphorylation	0	0	1
negative regulation of blood vessel morphogenesis	0	1	1
sensory perception of chemical stimulus	0	0	1
deoxyribonucleotide biosynthetic process	0	1	3
Rho protein signal transduction	0	0	4
protein autoprocessing	0	1	1
negative regulation of vasculature development	0	1	1
negative regulation of actin filament depolymerization	0	3	4
negative regulation of protein-containing complex disassembly	0	3	4
mitotic cell cycle phase transition	0	2	4
positive regulation of phosphorylation	0	0	1
attachment of GPI anchor to protein	0	1	1
mitotic spindle organization	0	1	1
vitamin B6 metabolic process	0	1	1
protein tetramerization	0	0	1
positive regulation of phosphorus metabolic process	0	0	2
negative regulation of protein depolymerization	0	3	4
regulation of cell motility	0	0	3
positive regulation of TOR signaling	0	1	1
positive regulation of protein kinase activity	0	0	1
phosphatidylinositol phosphate biosynthetic process	1	0	4
positive regulation of kinase activity	0	0	1
fatty acid derivative metabolic process	0	1	2
regulation of actin filament depolymerization	0	3	4
mRNA 3'-end processing	0	2	4
positive regulation of phosphate metabolic process	0	0	2
sensory perception of taste	0	0	1
phenylalanyl-tRNA aminoacylation	0	0	2
regulation of locomotion	0	0	3
ncRNA 3'-end processing	0	0	3
response to pheromone	0	2	2
actin filament capping	0	3	4
phosphatidylinositol-mediated signaling	0	2	4
negative regulation of angiogenesis	0	1	1
non-motile cilium assembly	0	1	4
cell cycle phase transition	0	2	4
vitamin B6 biosynthetic process	0	1	1
cellular developmental process	0	4	5
response to abiotic stimulus	0	3	5
regulation of catabolic process	0	1	5
kynurenine metabolic process	0	2	4
protein import into nucleus	1	3	5
import into nucleus	1	2	5
protein localization to nucleus	1	3	5
lipid modification	0	3	5
mitotic cell cycle process	1	2	5
lipid metabolic process	0	4	5
regulation of protein depolymerization	0	3	5
sterol catabolic process	0	1	1
negative regulation of mitotic sister chromatid separation	0	4	5
cytokinesis	0	3	4
mitotic spindle checkpoint signaling	0	4	5
steroid catabolic process	0	1	1
GTP biosynthetic process	0	3	5
GTP metabolic process	0	3	5
UTP metabolic process	0	3	5
glucan biosynthetic process	0	3	5
negative regulation of chromosome separation	0	4	5
establishment of protein localization to peroxisome	0	2	2
UTP biosynthetic process	0	3	5
spindle checkpoint signaling	0	4	5
anatomical structure morphogenesis	0	4	5
negative regulation of mitotic sister chromatid segregation	0	4	5
regulation of protein catabolic process	0	2	3
NADH dehydrogenase complex assembly	0	2	4
cytoskeleton-dependent cytokinesis	0	3	4
calcium ion homeostasis	0	4	5
regulation of mitotic sister chromatid segregation	0	5	5
negative regulation of multicellular organismal process	0	2	3
negative regulation of chromosome segregation	0	4	5
maturation of LSU-rRNA from tricistronic rRNA transcript (SSU-rRNA, 5.8S rRNA, LSU-rRNA)	0	1	1
transcription preinitiation complex assembly	0	2	3
polysaccharide biosynthetic process	0	3	5
vitamin biosynthetic process	0	4	5
negative regulation of sister chromatid segregation	0	4	5
regulation of DNA-templated transcription, elongation	0	3	3
cholesterol catabolic process	0	1	1
regulation of cellular component movement	0	2	5
mitochondrial respiratory chain complex I assembly	0	2	4
protein localization to peroxisome	0	2	2
cell development	0	1	2
water-soluble vitamin biosynthetic process	0	4	5
attachment of mitotic spindle microtubules to kinetochore	0	1	1
negative regulation of metaphase/anaphase transition of cell cycle	0	4	5
AMP biosynthetic process	0	3	5
negative regulation of mitotic metaphase/anaphase transition	0	4	5
inositol lipid-mediated signaling	0	3	5
microtubule cytoskeleton organization involved in mitosis	0	3	5
negative regulation of mitotic nuclear division	0	4	5
purine nucleotide salvage	0	3	5
rRNA modification	0	3	4
cellular calcium ion homeostasis	0	4	5
microtubule nucleation	0	1	5
purine ribonucleotide salvage	0	3	5
cellular response to chemical stimulus	0	2	4
mitotic spindle assembly checkpoint signaling	0	4	5
protein targeting to peroxisome	0	2	2
spindle assembly checkpoint signaling	0	4	5
cellular polysaccharide biosynthetic process	0	3	5
glycogen biosynthetic process	0	3	5
cell surface receptor signaling pathway	1	3	5
Notch signaling pathway	1	3	5
lipid catabolic process	1	1	5
carbohydrate derivative biosynthetic process	0	4	5
tricarboxylic acid cycle	0	1	5
developmental process	1	3	5
protein folding	0	4	5
glycerolipid metabolic process	0	2	5
macromolecule modification	0	2	5
cell differentiation	0	4	5
energy derivation by oxidation of organic compounds	0	1	5
snRNA processing	0	4	5
positive regulation of DNA metabolic process	0	2	3
chromatin assembly or disassembly	0	1	2
inositol phosphate biosynthetic process	0	3	3
peroxisomal transport	0	2	3
negative regulation of chromosome organization	0	4	5
snRNA metabolic process	0	4	5
deoxyribonucleotide metabolic process	0	3	5
proline metabolic process	0	1	5
protoporphyrinogen IX metabolic process	0	2	5
animal organ development	0	3	5
maturation of LSU-rRNA	0	2	3
L-alpha-amino acid transmembrane transport	0	2	4
response to organonitrogen compound	0	3	5
lipoprotein metabolic process	0	2	2
negative regulation of nuclear division	0	4	5
amino acid transmembrane transport	0	2	4
nucleobase biosynthetic process	0	4	5
peptide cross-linking	0	1	3
negative regulation of Wnt signaling pathway	0	3	5
protoporphyrinogen IX biosynthetic process	0	2	5
positive regulation of protein modification process	0	2	3
glycine metabolic process	1	1	5
mucopolysaccharide metabolic process	0	4	5
sister chromatid cohesion	0	2	5
regulation of microtubule cytoskeleton organization	0	1	4
response to nitrogen compound	0	3	5
peroxisomal membrane transport	0	2	3
transcription by RNA polymerase III	0	2	4
regulation of nuclear division	0	5	5
regulation of mitotic nuclear division	0	5	5
organic cyclic compound catabolic process	0	2	5
liposaccharide metabolic process	1	2	5
glycolipid metabolic process	1	2	5
cell adhesion	0	3	5
biological adhesion	0	3	5
protein alkylation	0	2	3
ribonucleoside monophosphate metabolic process	0	3	5
endocytosis	1	1	5
protein methylation	0	2	3
regulation of phosphorus metabolic process	0	1	5
regulation of phosphate metabolic process	0	1	5
tRNA processing	0	2	5
cellular lipid metabolic process	1	3	5
ion transport	0	3	5
cellular carbohydrate biosynthetic process	0	4	5
negative regulation of protein polymerization	0	5	5
negative regulation of protein-containing complex assembly	0	5	5
pigment metabolic process	0	5	5
nucleotide salvage	0	3	5
cellular divalent inorganic cation homeostasis	0	3	5
organophosphate ester transport	0	2	5
regulation of protein-containing complex disassembly	0	4	5
proteasome assembly	0	3	5
negative regulation of protein modification process	0	1	1
regulation of ARF protein signal transduction	0	4	5
regulation of Wnt signaling pathway	0	3	5
inositol phosphate metabolic process	0	4	5
ganglioside catabolic process	0	3	4
galactose metabolic process	0	2	5
glycosaminoglycan catabolic process	0	2	4
nervous system development	0	2	4
peptidoglycan catabolic process	0	2	4
glucosamine-containing compound metabolic process	0	1	5
pigment biosynthetic process	0	4	5
negative regulation of developmental process	0	2	3
negative regulation of actin filament polymerization	0	5	5
telomere maintenance	0	3	5
ganglioside metabolic process	0	3	4
tRNA modification	0	2	5
membrane lipid metabolic process	1	2	5
cell death	0	3	5
heterocycle biosynthetic process	0	2	5
nucleotide biosynthetic process	0	3	5
aromatic compound catabolic process	0	2	5
nucleoside phosphate biosynthetic process	0	3	5
peptidoglycan metabolic process	0	1	4
regulation of sister chromatid segregation	0	5	5
regulation of metaphase/anaphase transition of cell cycle	0	5	5
telomere organization	0	3	5
regulation of chromosome segregation	0	5	5
system development	0	3	5
pyrimidine ribonucleoside triphosphate metabolic process	0	3	5
organic acid transmembrane transport	0	2	4
carboxylic acid transmembrane transport	0	2	4
DNA catabolic process	0	1	5
regulation of mitotic metaphase/anaphase transition	0	5	5
organelle localization	0	5	5
CTP metabolic process	0	3	5
meiotic cell cycle	0	3	5
pyrimidine ribonucleoside triphosphate biosynthetic process	0	3	5
regulation of chromosome separation	0	5	5
DNA biosynthetic process	0	3	5
regulation of microtubule-based process	0	2	5
CTP biosynthetic process	0	3	5
regulation of phosphatase activity	0	1	3
regulation of mitotic sister chromatid separation	0	5	5
negative regulation of supramolecular fiber organization	0	5	5
immune response	0	1	5
anatomical structure development	0	3	5
glycolipid biosynthetic process	0	3	5
immune system process	0	3	5
cellular amino acid catabolic process	0	3	5
purine ribonucleotide biosynthetic process	0	4	5
purine nucleotide biosynthetic process	0	3	5
tRNA metabolic process	0	3	5
nucleobase-containing compound biosynthetic process	0	3	5
purine nucleobase metabolic process	0	1	3
alcohol catabolic process	0	2	3
RNA phosphodiester bond hydrolysis	0	1	3
glycolipid catabolic process	0	4	5
transcription initiation from RNA polymerase II promoter	0	2	5
peptide catabolic process	0	4	5
regulation of chromosome organization	0	4	5
glycosphingolipid catabolic process	0	4	5
nucleotide-sugar biosynthetic process	0	3	5
amino acid transport	0	3	5
glutathione catabolic process	0	4	5
divalent inorganic cation homeostasis	0	3	5
regulation of dephosphorylation	0	1	3
sulfur compound catabolic process	0	4	5
negative regulation of cytoskeleton organization	0	4	5
glycosphingolipid metabolic process	0	4	5
pyrimidine nucleoside triphosphate biosynthetic process	0	4	5
organic hydroxy compound catabolic process	0	2	3
histone acetylation	0	1	3
aromatic compound biosynthetic process	0	3	5
ncRNA processing	0	2	5
response to organic substance	1	1	5
purine ribonucleoside monophosphate biosynthetic process	0	3	5
purine nucleoside monophosphate biosynthetic process	0	3	5
regulation of small GTPase mediated signal transduction	0	5	5
cholesterol metabolic process	0	2	5
tRNA wobble base modification	0	4	5
organic cyclic compound biosynthetic process	0	2	5
RNA modification	0	2	5
indolalkylamine metabolic process	1	1	4
actin filament-based process	0	5	5
gene silencing by RNA	0	2	5
regulation of multicellular organismal process	0	3	5
indolalkylamine catabolic process	1	1	4
gene silencing	0	2	5
tryptophan catabolic process	1	1	4
benzene-containing compound metabolic process	0	2	4
respiratory electron transport chain	0	2	5
double-strand break repair via homologous recombination	0	3	5
glycosaminoglycan metabolic process	0	3	5
indole-containing compound catabolic process	1	1	4
amine catabolic process	1	1	4
recombinational repair	0	4	5
cellular biogenic amine catabolic process	1	1	4
tryptophan metabolic process	1	1	4
protein modification process	0	2	5
regulation of cell cycle	0	2	5
glutathione metabolic process	0	5	5
indole-containing compound metabolic process	1	1	4
glucan metabolic process	0	1	5
negative regulation of cellular component organization	0	5	5
regulation of cell cycle G2/M phase transition	0	3	5
negative regulation of organelle organization	0	5	5
secondary alcohol metabolic process	0	2	5
cellular glucan metabolic process	0	1	5
ncRNA metabolic process	0	4	5
lipid biosynthetic process	1	1	5
sterol metabolic process	0	2	5
polyol metabolic process	0	4	5
nuclear-transcribed mRNA catabolic process	0	3	5
cellular nitrogen compound catabolic process	0	2	5
regulation of molecular function	1	1	3
small molecule catabolic process	0	3	5
regulation of cell communication	1	2	5
positive regulation of catalytic activity	1	1	3
regulation of signaling	1	2	5
protein phosphorylation	0	1	3
protein peptidyl-prolyl isomerization	0	2	3
nucleoside monophosphate metabolic process	0	3	5
steroid metabolic process	0	2	5
regulation of cellular amide metabolic process	0	3	5
organophosphate catabolic process	0	2	5
regulation of translation	0	3	5
carboxylic acid biosynthetic process	0	4	5
phosphorylation	0	2	5
organic acid biosynthetic process	0	4	5
protein import	1	2	5
cell surface receptor signaling pathway involved in cell-cell signaling	0	3	5
Wnt signaling pathway	0	3	5
peptidyl-proline modification	0	2	3
regulation of protein modification process	0	1	5
posttranscriptional regulation of gene expression	0	3	5
DNA-templated transcription, initiation	0	2	5
cellular protein modification process	0	3	5
regulation of cellular component biogenesis	0	4	5
sphingolipid metabolic process	1	3	5
regulation of intracellular signal transduction	0	3	5
small molecule biosynthetic process	1	3	5
DNA recombination	0	2	5
alcohol metabolic process	0	3	5
cellular lipid catabolic process	0	3	5
tRNA aminoacylation	0	4	5
amino acid activation	0	4	5
negative regulation of biological process	0	3	5
regulation of transmembrane transport	0	2	4
regulation of ion transmembrane transport	0	2	4
organic hydroxy compound metabolic process	0	4	5
regulation of ion transport	0	2	4
membrane lipid biosynthetic process	0	3	5
regulation of biological process	0	3	5
ribonucleotide biosynthetic process	0	3	5
ribose phosphate biosynthetic process	0	3	5
small molecule metabolic process	0	4	5
regulation of localization	0	3	5
generation of precursor metabolites and energy	0	3	5
carbohydrate biosynthetic process	1	2	5
peptidyl-amino acid modification	0	3	4
regulation of biological quality	0	4	5
transmembrane transport	0	4	5
mRNA processing	0	2	5
primary metabolic process	0	2	5
organic substance metabolic process	0	2	5
dephosphorylation	0	3	5
organophosphate biosynthetic process	1	2	5
protein metabolic process	0	2	5
RNA processing	1	1	5
biological regulation	0	3	5
organic cyclic compound metabolic process	0	2	5
sphingolipid catabolic process	0	4	5
response to radiation	0	3	5
axon guidance	0	4	5
internal peptidyl-lysine acetylation	0	1	3
response to chemical	1	1	5
nucleotide-sugar metabolic process	0	3	5
regulation of cellular catabolic process	0	1	5
proteolysis involved in cellular protein catabolic process	0	4	5
cellular aldehyde metabolic process	0	3	5
phosphate-containing compound metabolic process	1	2	5
formation of cytoplasmic translation initiation complex	0	2	5
phospholipid metabolic process	0	2	5
cellular protein metabolic process	0	2	5
internal protein amino acid acetylation	0	1	3
calcium ion transport	0	2	5
pyrimidine nucleoside triphosphate metabolic process	0	4	5
nucleotide catabolic process	0	4	5
ceramide catabolic process	0	4	5
membrane lipid catabolic process	0	4	5
positive regulation of cellular component biogenesis	0	3	5
phosphorus metabolic process	1	2	5
regulation of TOR signaling	0	3	5
neuron projection guidance	0	4	5
peptidyl-lysine acetylation	0	1	3
nucleoside diphosphate metabolic process	0	4	5
cellular component organization	0	2	5
cellular component assembly	0	1	5
cellular component organization or biogenesis	0	2	5
sulfur compound metabolic process	0	3	5
sulfur compound biosynthetic process	0	3	5
cellular amide metabolic process	0	1	5
protein localization	0	3	5
macromolecule localization	0	3	5
regulation of RNA metabolic process	0	2	5
nucleoside bisphosphate metabolic process	0	1	5
purine nucleoside bisphosphate metabolic process	0	1	5
ribonucleoside bisphosphate metabolic process	0	1	5
protein-containing complex subunit organization	0	1	5
regulation of transcription by RNA polymerase II	0	1	5
nitrogen compound transport	0	3	5
establishment of protein localization	0	3	5
regulation of gene expression	0	2	5
protein-containing complex assembly	0	1	5
regulation of nucleic acid-templated transcription	0	2	5
regulation of RNA biosynthetic process	0	2	5
regulation of transcription, DNA-templated	0	2	5
cellular localization	0	2	5
protein transport	0	3	5
methylation	1	1	5
amide biosynthetic process	0	0	5
thioester metabolic process	0	1	5
anion transport	0	2	5
acyl-CoA metabolic process	0	1	5
regulation of proteolysis	1	0	3
membrane organization	1	1	5
establishment of localization in cell	0	2	5
regulation of macromolecule metabolic process	0	2	5
negative regulation of nitrogen compound metabolic process	0	1	5
carbohydrate catabolic process	0	2	5
regulation of primary metabolic process	0	2	5
intracellular transport	0	2	5
chromatin organization	0	0	5
cell division	1	2	5
caveola assembly	0	1	4
membrane assembly	0	1	4
plasma membrane raft organization	0	1	4
plasma membrane raft assembly	0	1	4
membrane raft assembly	0	1	4
membrane raft organization	0	1	4
secretion	0	2	5
negative regulation of proteolysis	1	0	3
negative regulation of peptidase activity	1	0	3
aspartate family amino acid metabolic process	0	2	5
nucleic acid transport	0	1	5
regulation of peptidase activity	1	0	3
establishment of RNA localization	0	1	5
RNA transport	0	1	5
negative regulation of macromolecule metabolic process	0	1	5
regulation of nucleobase-containing compound metabolic process	0	2	5
negative regulation of cellular macromolecule biosynthetic process	0	0	5
negative regulation of macromolecule biosynthetic process	0	0	5
regulation of macromolecule biosynthetic process	0	2	5
regulation of cellular macromolecule biosynthetic process	0	2	5
positive regulation of transcription, DNA-templated	0	0	5
positive regulation of nucleic acid-templated transcription	0	0	5
positive regulation of RNA biosynthetic process	0	0	5
protein homooligomerization	0	0	5
positive regulation of RNA metabolic process	0	0	5
regulation of nitrogen compound metabolic process	0	2	5
positive regulation of metabolic process	0	1	5
positive regulation of macromolecule metabolic process	0	1	5
cellular protein-containing complex assembly	0	1	5
peptide metabolic process	0	1	5
regulation of hydrolase activity	1	0	3
peptide biosynthetic process	0	0	5
negative regulation of RNA biosynthetic process	0	1	5
negative regulation of transcription, DNA-templated	0	1	5
negative regulation of nucleic acid-templated transcription	0	1	5
regulation of GTPase activity	1	0	3
aspartate family amino acid biosynthetic process	0	3	5
negative regulation of RNA metabolic process	0	1	5
regulation of biosynthetic process	0	2	5
regulation of cellular biosynthetic process	0	2	5
ribonucleoprotein complex assembly	0	2	5
ribonucleoprotein complex subunit organization	0	2	5
positive regulation of transcription by RNA polymerase II	0	0	5
localization within membrane	0	1	5
negative regulation of nucleobase-containing compound metabolic process	0	0	5
vacuolar transport	0	3	5
pyruvate metabolic process	0	2	5
polysaccharide catabolic process	0	2	5
mRNA transport	0	1	5
negative regulation of cellular protein metabolic process	0	1	5
integrin-mediated signaling pathway	2	2	5
negative regulation of protein metabolic process	0	1	5
organic substance transport	0	3	5
ribose phosphate metabolic process	0	1	5
positive regulation of nitrogen compound metabolic process	0	1	5
protein deubiquitination	0	1	3
negative regulation of cellular metabolic process	0	1	5
protein modification by small protein removal	0	1	3
establishment of localization	1	1	5
protein modification by small protein conjugation or removal	0	2	5
regulation of metabolic process	0	2	5
translation	0	0	5
regulation of cellular metabolic process	0	2	5
hexose metabolic process	0	2	5
transport	1	1	5
organelle assembly	0	2	5
lipid transport	0	2	5
positive regulation of nucleobase-containing compound metabolic process	0	1	5
localization	1	1	5
organonitrogen compound biosynthetic process	0	1	5
ribonucleotide metabolic process	0	1	5
positive regulation of cellular metabolic process	0	1	5
methionine biosynthetic process	0	3	5
purine nucleoside bisphosphate biosynthetic process	0	1	5
pyridine nucleotide metabolic process	2	1	5
methionine metabolic process	0	3	5
nucleoside bisphosphate biosynthetic process	0	1	5
nicotinamide nucleotide metabolic process	2	1	5
ribonucleoside bisphosphate biosynthetic process	0	1	5
positive regulation of cell cycle	0	0	4
establishment of protein localization to membrane	0	1	5
secretion by cell	0	2	5
dicarboxylic acid metabolic process	0	1	5
acetyl-CoA metabolic process	0	1	5
RNA methylation	0	2	5
DNA conformation change	0	0	5
protein localization to membrane	0	1	5
nucleotide phosphorylation	0	3	5
nucleoside diphosphate phosphorylation	0	3	5
ATP generation from ADP	0	2	5
glycolytic process	0	2	5
cellular modified amino acid biosynthetic process	0	1	5
actin filament organization	0	1	5
sulfur amino acid metabolic process	0	4	5
sulfur amino acid biosynthetic process	0	4	5
export from cell	0	2	5
nuclear export	1	1	5
nucleocytoplasmic transport	1	3	5
nuclear transport	1	3	5
positive regulation of macromolecule biosynthetic process	0	0	5
positive regulation of biosynthetic process	0	0	5
positive regulation of cellular biosynthetic process	0	0	5
cellular nitrogen compound metabolic process	0	1	5
purine ribonucleotide metabolic process	0	1	5
purine nucleotide metabolic process	0	1	5
purine-containing compound metabolic process	0	1	5
cellular protein localization	0	1	5
cellular macromolecule localization	0	1	5
vesicle-mediated transport	1	0	5
negative regulation of metabolic process	0	1	5
cation homeostasis	0	1	5
nucleosome assembly	0	1	5
negative regulation of signal transduction	0	2	5
negative regulation of signaling	0	2	5
inorganic ion homeostasis	0	1	5
nucleosome organization	0	1	5
ATP metabolic process	1	1	5
negative regulation of cell communication	0	2	5
ion homeostasis	0	1	5
negative regulation of response to stimulus	0	2	5
autophagy	0	0	5
negative regulation of biosynthetic process	0	0	5
negative regulation of cellular biosynthetic process	0	0	5
response to external stimulus	0	2	5
nucleobase-containing compound transport	0	1	5
process utilizing autophagic mechanism	0	0	5
cell communication	0	1	5
positive regulation of biological process	0	1	5
intracellular protein transport	0	3	5
nucleotide metabolic process	0	2	5
regulation of signal transduction	1	2	5
cellular modified amino acid metabolic process	0	1	5
cell-substrate adhesion	1	1	5
cell-matrix adhesion	1	1	5
Golgi vesicle transport	0	2	5
RNA splicing, via transesterification reactions with bulged adenosine as nucleophile	0	1	5
mRNA splicing, via spliceosome	0	1	5
RNA splicing, via transesterification reactions	0	1	5
fatty acid transport	0	1	5
NAD biosynthetic process	0	2	5
carboxylic acid transport	1	0	5
reactive oxygen species metabolic process	0	1	4
nuclear-transcribed mRNA catabolic process, nonsense-mediated decay	0	1	5
mismatch repair	0	1	5
monocarboxylic acid transport	0	1	5
long-chain fatty acid transport	0	1	5
sensory perception of light stimulus	0	0	3
mannose metabolic process	0	3	5
pteridine-containing compound metabolic process	0	1	5
positive regulation of GTPase activity	0	1	3
isoprenoid biosynthetic process	0	0	5
RNA export from nucleus	0	1	5
organic anion transport	1	0	5
exocytosis	0	2	5
cellular transition metal ion homeostasis	0	1	5
extracellular matrix organization	0	3	5
chromosome organization	0	1	5
protein complex oligomerization	0	1	5
phospholipid biosynthetic process	1	0	5
cellular process	0	2	5
positive regulation of cell cycle phase transition	0	0	3
nicotinamide nucleotide biosynthetic process	1	2	5
positive regulation of cell cycle G2/M phase transition	0	0	3
pyridine nucleotide biosynthetic process	1	2	5
isoprenoid metabolic process	0	0	5
cellular carbohydrate catabolic process	0	1	5
external encapsulating structure organization	0	3	5
positive regulation of hydrolase activity	0	1	3
positive regulation of cell cycle process	0	0	3
macromolecule catabolic process	0	1	5
inorganic anion transport	0	2	5
transition metal ion homeostasis	0	1	5
cilium movement	0	3	5
biological_process	1	1	5
G protein-coupled receptor signaling pathway	0	2	5
cellular macromolecule biosynthetic process	0	0	5
response to stress	0	1	5
organophosphate metabolic process	1	0	5
catabolic process	0	2	5
cellular macromolecule metabolic process	0	0	5
regulation of catalytic activity	1	0	3
organonitrogen compound metabolic process	0	2	5
cellular amino acid metabolic process	0	2	5
cell cycle	0	2	5
cellular response to stress	0	1	5
nucleobase-containing compound metabolic process	0	1	5
regulation of actin filament-based process	0	3	5
cellular chemical homeostasis	0	1	5
ion transmembrane transport	0	3	5
metal ion homeostasis	0	1	5
regulation of supramolecular fiber organization	0	3	5
monocarboxylic acid catabolic process	0	3	5
regulation of anatomical structure size	0	3	5
regulation of cellular component size	0	3	5
organic acid transport	1	1	5
regulation of actin cytoskeleton organization	0	3	5
positive regulation of response to stimulus	0	2	5
supramolecular fiber organization	0	1	5
regulation of cell death	0	3	5
regulation of apoptotic process	0	3	5
regulation of programmed cell death	0	3	5
alpha-amino acid metabolic process	0	2	5
protein dephosphorylation	1	0	3
carbohydrate derivative metabolic process	0	3	5
protein modification by small protein conjugation	0	2	5
positive regulation of cellular process	0	2	5
macromolecule biosynthetic process	0	0	5
heterocycle metabolic process	0	1	5
organic acid metabolic process	0	2	5
RNA catabolic process	0	1	5
polysaccharide metabolic process	0	1	5
carbohydrate derivative catabolic process	0	2	5
protein maturation	0	2	5
nucleoside phosphate metabolic process	0	2	5
cation transport	0	3	5
response to oxidative stress	0	1	5
alpha-amino acid biosynthetic process	0	3	5
cellular catabolic process	0	1	5
macromolecule methylation	0	3	5
RNA metabolic process	0	1	5
protein localization to organelle	0	1	5
transcription, DNA-templated	0	0	5
nucleic acid-templated transcription	0	0	5
organelle organization	0	2	5
proteolysis	0	2	5
nucleobase-containing compound catabolic process	0	1	5
cellular metabolic process	0	1	5
nucleic acid metabolic process	0	0	5
RNA splicing	0	1	5
carboxylic acid metabolic process	0	2	5
oxoacid metabolic process	0	2	5
regulation of cellular protein metabolic process	0	3	5
biosynthetic process	0	1	5
carbohydrate metabolic process	0	2	5
cellular aromatic compound metabolic process	0	1	5
cellular nitrogen compound biosynthetic process	0	1	5
protein ubiquitination	0	1	5
monocarboxylic acid metabolic process	0	3	5
nitrogen compound metabolic process	0	1	5
DNA repair	0	1	5
nucleobase-containing small molecule metabolic process	0	2	5
cellular response to stimulus	0	1	5
response to stimulus	0	2	5
organic substance catabolic process	0	2	5
metabolic process	0	1	5
tissue regeneration	0	0	1
vesicle organization	0	2	4
negative regulation of cellular process	0	2	5
cation transmembrane transport	0	2	5
purine ribonucleoside triphosphate biosynthetic process	0	4	5
regulation of transcription elongation from RNA polymerase II promoter	0	0	1
pyrimidine deoxyribonucleotide metabolic process	0	0	1
positive regulation of innate immune response	0	0	1
intracellular protein transmembrane transport	0	2	5
positive regulation of intracellular signal transduction	0	2	5
positive regulation of signaling	1	1	5
glutamine family amino acid metabolic process	0	1	5
'de novo' IMP biosynthetic process	0	2	5
inorganic ion transmembrane transport	0	2	5
negative regulation of catalytic activity	0	1	3
second-messenger-mediated signaling	0	0	2
regulation of mRNA stability	0	0	3
transition metal ion transport	0	2	5
Mo-molybdopterin cofactor biosynthetic process	0	1	4
defense response to symbiont	0	0	1
dolichol-linked oligosaccharide biosynthetic process	0	3	4
regulation of transmembrane receptor protein serine/threonine kinase signaling pathway	0	1	2
pentose-phosphate shunt	0	2	5
thioester biosynthetic process	0	1	5
histidine catabolic process to glutamate and formate	0	1	1
NADPH regeneration	0	2	5
pyrimidine ribonucleotide metabolic process	0	2	5
glycerolipid biosynthetic process	0	1	5
pteridine-containing compound biosynthetic process	0	1	5
cholesterol transport	0	1	3
hydrogen peroxide metabolic process	0	2	2
mRNA cleavage	0	0	2
protein localization to endoplasmic reticulum exit site	0	0	1
regulation of DNA-binding transcription factor activity	0	1	1
response to virus	0	0	1
icosanoid secretion	0	1	5
protein localization to vacuole	0	1	5
kinetochore assembly	0	0	3
N-terminal protein amino acid modification	1	0	3
iron ion transport	0	1	4
regulation of cell population proliferation	0	3	4
deoxyribose phosphate metabolic process	0	0	3
regulation of cytokinesis	0	2	4
arginine metabolic process	0	0	1
mitochondrial transport	0	1	5
detection of light stimulus	0	1	3
aminoglycan metabolic process	0	1	5
apoptotic process	0	2	5
porphyrin-containing compound biosynthetic process	0	1	5
regulation of DNA replication	0	0	2
cellular copper ion homeostasis	0	1	3
pyridine-containing compound metabolic process	1	2	5
'de novo' NAD biosynthetic process	0	0	2
fatty acid beta-oxidation	0	3	5
regulation of actin polymerization or depolymerization	0	3	5
peptidyl-diphthamide biosynthetic process from peptidyl-histidine	0	0	3
positive regulation of cellular component organization	0	2	5
protein polyubiquitination	0	2	3
glycine biosynthetic process	0	0	3
glycoprotein biosynthetic process	0	0	2
tRNA thio-modification	0	1	2
positive regulation of transcription initiation from RNA polymerase II promoter	0	0	2
protein alpha-1,2-demannosylation	0	1	1
deoxyribonucleoside triphosphate metabolic process	0	0	1
protein deglycosylation involved in glycoprotein catabolic process	0	1	1
purine-containing compound transmembrane transport	0	0	1
late endosome to vacuole transport	0	0	2
neuropeptide signaling pathway	0	0	2
serine family amino acid metabolic process	1	1	5
microtubule bundle formation	0	0	1
cellular homeostasis	0	3	5
fatty acid catabolic process	0	2	5
diol biosynthetic process	0	0	1
cellular cation homeostasis	0	2	5
'de novo' pyrimidine nucleobase biosynthetic process	0	0	1
protein processing	0	1	5
arginyl-tRNA aminoacylation	0	0	2
mitotic chromosome condensation	0	0	3
RNA destabilization	0	0	1
ATP synthesis coupled proton transport	0	2	5
clathrin-dependent endocytosis	0	0	1
signal release	0	1	1
nucleotide-excision repair	0	1	5
alditol phosphate metabolic process	0	0	1
beta-glucan metabolic process	0	0	4
inositol metabolic process	0	1	1
macromolecule deacylation	0	0	3
alcohol biosynthetic process	0	3	5
regulation of endopeptidase activity	0	0	1
positive regulation of response to DNA damage stimulus	0	1	2
L-serine metabolic process	0	2	5
histone modification	0	0	3
negative regulation of cell differentiation	0	1	2
protein-phycocyanobilin linkage	0	0	1
monosaccharide metabolic process	0	2	5
regulation of cell differentiation	0	1	3
peptidyl-diphthamide metabolic process	0	0	3
trans-synaptic signaling	0	0	1
carnitine metabolic process	0	0	1
chromatin organization involved in negative regulation of transcription	0	0	1
transmembrane receptor protein tyrosine kinase signaling pathway	0	3	5
maturation of SSU-rRNA from tricistronic rRNA transcript (SSU-rRNA, 5.8S rRNA, LSU-rRNA)	0	0	1
taurine biosynthetic process	0	2	2
cellular protein complex disassembly	0	0	2
maturation of SSU-rRNA	0	0	3
endoplasmic reticulum mannose trimming	0	1	1
positive regulation of type I interferon production	0	0	1
tetrahydrofolate interconversion	0	0	3
tRNA 5'-leader removal	0	3	5
xylan metabolic process	1	0	4
serine family amino acid biosynthetic process	0	2	5
response to bacterium	0	0	1
post-chaperonin tubulin folding pathway	0	0	1
secondary alcohol biosynthetic process	0	1	4
ubiquitin-dependent protein catabolic process	0	2	5
protein import into mitochondrial matrix	0	1	3
proline catabolic process	0	0	1
dicarboxylic acid biosynthetic process	0	2	3
positive regulation of transcription elongation from RNA polymerase II promoter	0	0	1
enzyme linked receptor protein signaling pathway	0	3	5
carbohydrate derivative transport	0	0	1
RNA biosynthetic process	0	0	5
cellular response to extracellular stimulus	0	0	1
monovalent inorganic cation homeostasis	0	1	2
purine ribonucleoside diphosphate metabolic process	0	2	5
pyrimidine ribonucleotide biosynthetic process	0	2	5
sodium-dependent phosphate transport	0	0	1
nucleoside phosphate catabolic process	0	2	5
folic acid-containing compound metabolic process	0	1	5
double-strand break repair	0	2	5
S-adenosylmethionine biosynthetic process	0	0	1
S-adenosylmethionine metabolic process	0	0	1
homeostatic process	0	2	5
positive regulation of immune response	0	0	1
IMP metabolic process	0	2	5
purine nucleotide transport	0	0	1
purine-containing compound catabolic process	0	0	2
GPI anchor biosynthetic process	0	0	3
IMP biosynthetic process	0	2	5
glutamate metabolic process	0	2	4
rhythmic process	0	0	1
protein transmembrane import into intracellular organelle	0	2	5
positive regulation of cytokine production	0	0	1
heme biosynthetic process	0	1	1
plasma membrane bounded cell projection organization	0	2	5
cell-cell signaling	0	0	5
seryl-tRNA aminoacylation	0	0	1
glucose metabolic process	1	1	5
positive regulation of protein polymerization	0	1	5
ATP transport	0	0	1
taurine metabolic process	0	2	2
regulation of actin filament polymerization	0	3	5
cell projection assembly	0	2	5
RNA polyadenylation	0	1	4
small nucleolar ribonucleoprotein complex assembly	0	1	1
energy coupled proton transport, down electrochemical gradient	0	2	5
L-serine biosynthetic process	0	0	1
mitochondrial transmembrane transport	0	3	5
positive regulation of protein metabolic process	0	2	5
protein deacetylation	0	0	3
growth	0	0	1
chromosome condensation	0	1	5
protein targeting to membrane	0	1	5
retrograde vesicle-mediated transport, Golgi to endoplasmic reticulum	0	3	5
phospholipid transport	0	1	5
galactosylceramide metabolic process	0	0	2
tryptophanyl-tRNA aminoacylation	0	0	2
rRNA methylation	0	1	1
deoxyribonucleotide catabolic process	0	0	1
mRNA export from nucleus	0	1	5
microtubule cytoskeleton organization	0	2	5
regulation of type I interferon production	0	0	2
regulation of mRNA metabolic process	0	1	5
histidine catabolic process	0	1	1
cellular biosynthetic process	0	1	5
chemical synaptic transmission	0	0	1
negative regulation of molecular function	0	1	3
rRNA processing	0	2	5
detection of abiotic stimulus	0	1	3
cell wall polysaccharide metabolic process	1	0	4
water-soluble vitamin metabolic process	0	4	5
heterochromatin assembly	0	0	1
L-methionine biosynthetic process	0	0	2
multivesicular body sorting pathway	0	1	5
programmed cell death	0	2	5
UMP biosynthetic process	0	1	5
macroautophagy	0	0	1
positive regulation of cellular catabolic process	0	0	1
L-methionine salvage from methylthioadenosine	0	0	2
proton-transporting two-sector ATPase complex assembly	0	0	1
cell wall polysaccharide catabolic process	1	0	4
transcription elongation from RNA polymerase II promoter	0	0	5
regulation of organelle organization	0	2	5
detection of stimulus	0	1	4
cytolysis	0	0	1
positive regulation of mRNA catabolic process	0	0	1
nucleotide transmembrane transport	0	0	1
D-amino acid metabolic process	0	1	3
mRNA catabolic process	0	0	5
centriole replication	0	0	2
positive regulation of actin filament polymerization	0	1	5
glycosylceramide catabolic process	0	0	2
cellular carbohydrate metabolic process	0	2	5
protein insertion into ER membrane	0	1	1
cellular response to DNA damage stimulus	0	1	5
galactolipid metabolic process	0	0	2
regulation of microtubule polymerization or depolymerization	0	0	2
'de novo' NAD biosynthetic process from tryptophan	0	0	2
ribonucleoside triphosphate metabolic process	0	3	5
protein K48-linked deubiquitination	0	0	1
positive regulation of multicellular organismal process	0	0	1
regulation of RNA stability	0	0	3
protein targeting	0	2	5
DNA duplex unwinding	0	0	3
galactolipid catabolic process	0	0	2
centriole assembly	0	0	2
7-methylguanosine mRNA capping	0	0	1
oligosaccharide metabolic process	0	2	3
regulation of transport	0	2	5
ceramide biosynthetic process	0	0	1
negative regulation of translation	0	0	5
tetrapyrrole metabolic process	0	2	5
quinolinate biosynthetic process	0	0	2
cellular metal ion homeostasis	0	2	5
nervous system process	0	1	5
I-kappaB kinase/NF-kappaB signaling	0	0	1
defense response to Gram-negative bacterium	0	0	1
base-excision repair	0	1	5
positive regulation of cell communication	1	1	5
regulation of DNA-templated transcription, initiation	0	0	2
protein acylation	0	1	3
regulation of protein polymerization	0	3	5
mitochondrial ATP transmembrane transport	0	0	1
N-terminal protein lipidation	0	1	1
purine ribonucleoside triphosphate metabolic process	0	4	5
establishment of protein localization to vacuole	0	1	5
hexose biosynthetic process	0	2	5
heparan sulfate proteoglycan biosynthetic process	0	0	2
iron ion homeostasis	0	2	4
regulation of cytokine production	0	0	2
regulation of neurotransmitter levels	0	0	1
quinone biosynthetic process	0	1	5
polyol biosynthetic process	0	4	5
glutamine family amino acid catabolic process	0	0	2
negative regulation of cellular amide metabolic process	0	0	5
regulation of double-strand break repair	0	1	2
response to extracellular stimulus	0	0	1
pyrimidine nucleotide metabolic process	0	3	5
coenzyme A biosynthetic process	0	3	5
positive regulation of supramolecular fiber organization	0	1	5
nonribosomal peptide biosynthetic process	0	1	2
glycosaminoglycan biosynthetic process	0	0	2
mitotic cytokinesis	0	1	1
signaling	0	0	5
pyrimidine ribonucleoside monophosphate metabolic process	0	1	5
N-terminal protein myristoylation	0	1	1
regulation of protein-containing complex assembly	0	3	5
defense response to other organism	0	2	5
quinolinate metabolic process	0	0	2
organelle disassembly	0	0	1
cellular macromolecule catabolic process	0	2	5
establishment of organelle localization	0	1	1
acetyl-CoA biosynthetic process from pyruvate	0	1	3
glucosamine-containing compound catabolic process	0	0	3
aminoglycan biosynthetic process	0	0	2
protein lipidation	0	1	3
chromatin organization involved in regulation of transcription	0	0	1
cell projection organization	0	2	5
regulation of G protein-coupled receptor signaling pathway	0	1	1
tRNA aminoacylation for protein translation	0	3	5
DNA-dependent DNA replication	0	0	2
protein deacylation	0	0	3
glutathione biosynthetic process	0	0	1
transcription by RNA polymerase II	0	0	5
7-methylguanosine RNA capping	0	0	2
alanyl-tRNA aminoacylation	0	2	2
ribonucleoside triphosphate biosynthetic process	0	3	5
mRNA cis splicing, via spliceosome	0	1	4
2'-deoxyribonucleotide metabolic process	0	0	1
intracellular cholesterol transport	0	1	3
heterochromatin organization	0	0	1
regulation of cellular response to growth factor stimulus	0	1	2
chitin metabolic process	0	0	3
centrosome cycle	0	1	1
protein targeting to ER	0	3	5
establishment of protein localization to mitochondrion	0	1	5
intra-Golgi vesicle-mediated transport	0	0	3
sterol transport	0	1	5
endoplasmic reticulum to Golgi vesicle-mediated transport	0	3	5
aerobic electron transport chain	0	1	5
inorganic cation transmembrane transport	0	2	5
microtubule organizing center organization	0	0	4
purine nucleoside diphosphate metabolic process	0	2	5
Golgi organization	0	1	5
extracellular structure organization	0	3	5
DNA packaging	0	1	5
ketone catabolic process	0	1	3
mitochondrial ADP transmembrane transport	0	0	1
cellular modified amino acid catabolic process	0	3	5
endosomal transport	0	1	5
cilium movement involved in cell motility	0	3	5
kinetochore organization	0	0	3
DNA geometric change	0	0	3
regulation of DNA recombination	0	1	1
purine nucleoside triphosphate metabolic process	0	4	5
phosphatidylinositol biosynthetic process	1	0	5
lipid oxidation	0	2	5
tetrahydrofolate metabolic process	0	1	5
regulation of cellular localization	0	1	1
Mo-molybdopterin cofactor metabolic process	0	1	4
amino-acid betaine biosynthetic process	0	0	1
post-Golgi vesicle-mediated transport	0	1	5
postreplication repair	0	2	2
RNA (guanine-N7)-methylation	0	0	1
Arp2/3 complex-mediated actin nucleation	0	2	5
regulation of cytoskeleton organization	0	1	5
urea cycle	0	0	1
positive regulation of signal transduction	1	1	5
system process	0	1	5
regulation of protein metabolic process	0	3	5
pyrimidine nucleobase biosynthetic process	0	0	1
sodium ion transport	0	2	4
positive regulation of immune system process	0	0	1
pyridine-containing compound biosynthetic process	1	2	5
spindle organization	0	3	5
organic acid catabolic process	0	2	5
regulation of protein modification by small protein conjugation or removal	0	1	2
protein-DNA complex subunit organization	0	1	5
positive regulation of response to external stimulus	0	0	2
purine ribonucleotide transport	0	0	1
signal release from synapse	0	1	1
peptidyl-arginine modification	0	1	3
synaptic signaling	0	0	1
superoxide metabolic process	0	0	3
prosthetic group metabolic process	0	1	4
regeneration	0	0	1
homologous chromosome pairing at meiosis	0	1	1
histone deacetylation	0	0	3
regulation of actin filament organization	0	3	5
GDP-mannose biosynthetic process	0	1	1
ubiquinone biosynthetic process	0	1	5
cellulose catabolic process	0	0	4
fatty acid oxidation	0	2	5
metallo-sulfur cluster assembly	0	3	5
acyl-CoA biosynthetic process	0	1	5
quinone metabolic process	0	1	5
actin polymerization or depolymerization	0	0	2
protein acetylation	0	1	3
organic hydroxy compound transport	0	1	5
glucan catabolic process	0	1	4
sensory perception	0	1	5
phosphocreatine metabolic process	0	0	2
thiamine metabolic process	0	0	1
cellular polysaccharide catabolic process	0	1	4
anterograde trans-synaptic signaling	0	0	1
DNA-templated transcription, elongation	0	0	5
beta-glucan catabolic process	0	0	4
MyD88-dependent toll-like receptor signaling pathway	0	1	2
microtubule polymerization	0	1	1
DNA synthesis involved in DNA repair	0	3	3
icosanoid metabolic process	0	1	1
ncRNA 5'-end processing	0	3	5
carnitine biosynthetic process	0	0	1
tetrahydrofolate biosynthetic process	0	0	1
tRNA methylation	0	0	2
glucose homeostasis	0	0	2
amino sugar catabolic process	0	0	3
protein monoubiquitination	0	0	1
vitamin metabolic process	0	4	5
organelle localization by membrane tethering	0	0	1
protein geranylgeranylation	0	0	1
cotranslational protein targeting to membrane	0	3	5
formate metabolic process	0	1	1
regulation of transcription initiation from RNA polymerase II promoter	0	0	2
tetrahydrobiopterin metabolic process	0	0	1
mitotic sister chromatid cohesion	0	0	1
anion transmembrane transport	0	2	5
covalent chromatin modification	0	0	3
protein maturation by iron-sulfur cluster transfer	0	1	2
peptidyl-arginine methylation	0	1	3
cellular component disassembly	0	2	5
arachidonate transport	0	1	5
acetate metabolic process	0	1	1
protein-tetrapyrrole linkage	0	0	1
cilium organization	0	2	5
response to other organism	0	2	5
protein O-linked glycosylation	0	1	1
ubiquitin-dependent ERAD pathway	0	1	4
arachidonic acid secretion	0	1	5
reciprocal homologous recombination	0	0	1
regulation of mRNA processing	0	1	3
glycerol-3-phosphate metabolic process	0	0	1
positive regulation of DNA-templated transcription, initiation	0	0	2
mitochondrial electron transport, cytochrome c to oxygen	0	2	4
mRNA destabilization	0	0	1
porphyrin-containing compound metabolic process	0	2	5
pyrimidine-containing compound metabolic process	0	3	5
negative regulation of TOR signaling	0	2	5
nucleoside triphosphate biosynthetic process	0	3	5
ribonucleoside diphosphate metabolic process	0	2	5
hydrogen peroxide catabolic process	0	2	2
protein targeting to vacuole	0	0	1
carboxylic acid catabolic process	0	2	5
innate immune response	0	3	4
negative regulation of transcription by RNA polymerase II	0	1	5
translational elongation	1	1	4
pyrimidine nucleoside monophosphate metabolic process	0	2	5
carbohydrate homeostasis	0	0	2
cellular ketone metabolic process	0	1	5
vesicle-mediated transport to the plasma membrane	0	2	5
protein polymerization	0	1	4
GPI anchor metabolic process	0	0	3
polyol catabolic process	0	1	2
response to endoplasmic reticulum stress	0	1	5
ERAD pathway	0	1	4
copper ion homeostasis	0	1	3
microtubule anchoring	0	3	4
positive regulation of protein-containing complex assembly	0	1	5
DNA topological change	0	2	2
spliceosomal complex assembly	0	0	1
organelle fusion	0	0	2
deadenylation-dependent decapping of nuclear-transcribed mRNA	0	0	1
mitotic cell cycle	0	0	2
positive regulation of mRNA metabolic process	0	0	1
organic substance biosynthetic process	0	1	5
histidine metabolic process	0	1	1
phosphagen metabolic process	0	0	2
defense response to virus	0	0	1
galactosylceramide catabolic process	0	0	2
DNA metabolic process	0	1	5
establishment of protein localization to organelle	0	1	5
pyrimidine-containing compound biosynthetic process	0	4	5
autophagosome organization	0	0	1
heme metabolic process	0	2	2
calcium-mediated signaling	0	0	2
protein myristoylation	0	1	1
protein export from nucleus	1	0	1
cytoskeleton organization	0	3	5
metal ion transport	0	1	5
autophagosome assembly	0	0	1
cytosolic transport	0	1	5
activation of innate immune response	0	0	1
spindle assembly	0	1	5
nucleobase metabolic process	0	2	5
establishment of protein localization to endoplasmic reticulum	0	3	5
regulation of intracellular transport	0	1	1
fucose metabolic process	1	0	5
neurotransmitter transport	0	1	3
one-carbon metabolic process	0	1	5
interstrand cross-link repair	1	0	5
positive regulation of I-kappaB kinase/NF-kappaB signaling	0	1	2
protein prenylation	0	1	3
peptidyl-histidine modification	0	0	3
diol metabolic process	0	0	1
nucleoside triphosphate metabolic process	0	2	5
cellular response to external stimulus	0	0	1
mitochondrial respiratory chain complex assembly	0	2	5
protein kinase C-activating G protein-coupled receptor signaling pathway	0	1	3
positive regulation of proteolysis	0	0	1
generation of catalytic spliceosome for second transesterification step	0	0	1
protein deglycosylation	0	1	1
modification-dependent macromolecule catabolic process	0	2	5
monosaccharide biosynthetic process	0	2	5
protein localization to endoplasmic reticulum	0	2	5
negative regulation of intracellular signal transduction	0	2	5
chromatin remodeling	0	2	5
actin nucleation	0	1	5
cellular iron ion homeostasis	0	2	4
L-methionine salvage	0	0	2
ceramide metabolic process	0	2	5
pyrimidine ribonucleoside monophosphate biosynthetic process	0	1	5
chitin catabolic process	0	0	3
reciprocal meiotic recombination	0	0	1
tetrapyrrole biosynthetic process	0	1	5
actin cytoskeleton organization	0	2	5
pyrimidine nucleoside monophosphate biosynthetic process	0	2	5
positive regulation of defense response	0	0	2
regulation of cell division	0	2	4
regulation of actin filament length	0	3	5
endocytic recycling	0	1	2
regulation of cellular component organization	0	2	5
sterol biosynthetic process	0	1	5
ubiquinone metabolic process	0	1	5
defense response	0	2	5
heparan sulfate proteoglycan metabolic process	0	0	2
sphingolipid biosynthetic process	0	2	5
regulation of I-kappaB kinase/NF-kappaB signaling	0	1	2
pyrimidine nucleobase metabolic process	0	1	5
regulation of translational elongation	0	1	4
mRNA metabolic process	0	1	5
establishment or maintenance of cell polarity	0	1	5
regulation of growth	0	0	1
response to external biotic stimulus	0	2	5
cell wall macromolecule catabolic process	1	0	4
cell wall macromolecule metabolic process	1	0	4
ATP biosynthetic process	0	2	5
iron-sulfur cluster assembly	0	3	5
positive regulation of organelle organization	0	2	5
acetyl-CoA biosynthetic process	0	1	5
response to wounding	0	0	1
phosphate ion transport	0	2	5
negative regulation of hydrolase activity	0	1	3
plasma membrane bounded cell projection assembly	0	2	5
regulation of mRNA catabolic process	0	0	3
nucleoside monophosphate biosynthetic process	0	2	5
protein localization to mitochondrion	0	1	5
proton transmembrane transport	0	2	5
transcription initiation from RNA polymerase III promoter	0	2	3
positive regulation of cytoskeleton organization	0	1	5
positive regulation of gene expression	0	1	3
cytochrome complex assembly	0	2	3
proteoglycan metabolic process	0	0	2
axonemal dynein complex assembly	0	1	5
folic acid-containing compound biosynthetic process	0	0	1
negative regulation of gene expression	0	0	5
chemical homeostasis	0	1	5
cellular amino acid biosynthetic process	0	3	5
ketone biosynthetic process	0	1	5
fructose 6-phosphate metabolic process	0	1	1
purine nucleoside triphosphate biosynthetic process	0	4	5
mRNA polyadenylation	0	1	3
RNA 5'-end processing	0	3	5
regulation of cellular process	0	2	5
phosphocreatine biosynthetic process	0	0	2
spliceosomal snRNP assembly	0	3	5
cellular ion homeostasis	0	2	5
homologous recombination	0	0	1
histidine catabolic process to glutamate and formamide	0	1	1
modification-dependent protein catabolic process	0	2	5
adenine nucleotide transport	0	0	1
formamide metabolic process	0	1	1
SRP-dependent cotranslational protein targeting to membrane	0	3	5
phototransduction	0	1	3
iron ion transmembrane transport	0	0	1
anthranilate metabolic process	0	0	2
glycoprotein metabolic process	0	1	5
mannose trimming involved in glycoprotein ERAD pathway	0	1	1
glucose 6-phosphate metabolic process	0	2	5
amino-acid betaine metabolic process	0	0	1
chromatin assembly	0	0	1
cilium assembly	0	2	5
detection of external stimulus	0	1	3
alkanesulfonate metabolic process	0	2	2
microtubule polymerization or depolymerization	0	1	1
anaphase-promoting complex-dependent catabolic process	0	1	2
ribonucleoside monophosphate biosynthetic process	0	2	5
icosanoid transport	0	1	5
proteoglycan biosynthetic process	0	0	2
developmental growth	0	0	1
organic hydroxy compound biosynthetic process	0	3	5
macromolecule metabolic process	0	0	5
positive regulation of response to biotic stimulus	0	0	1
regulation of pH	0	1	2
glutamine metabolic process	0	2	5
protein-bilin linkage	0	0	1
protein-DNA complex assembly	0	1	5
regulation of cytoplasmic translational elongation	0	0	3
positive regulation of cellular protein metabolic process	0	2	4
visual perception	0	0	3
defense response to bacterium	0	0	1
gluconeogenesis	0	2	5
glycosylceramide metabolic process	0	0	2
membrane docking	0	0	1
protein transmembrane transport	0	2	5
protein demannosylation	0	1	1
respiratory chain complex IV assembly	0	0	1
cholesterol biosynthetic process	0	1	4
prenylation	0	1	3
tRNA 5'-end processing	0	3	5
alkanesulfonate biosynthetic process	0	2	2
retrograde transport, endosome to Golgi	0	1	5
cellulose metabolic process	0	0	4
response to light stimulus	0	1	4
tetrahydrobiopterin biosynthetic process	0	0	1
defense response to Gram-positive bacterium	0	0	1
protein insertion into membrane	0	1	3
oligosaccharide-lipid intermediate biosynthetic process	0	3	4
signal peptide processing	0	0	4
pyrimidine nucleotide biosynthetic process	0	2	5
cellular respiration	0	1	5
regulation of phosphoprotein phosphatase activity	0	0	2
regulation of double-strand break repair via homologous recombination	0	1	1
inorganic anion transmembrane transport	0	2	3
axoneme assembly	0	0	1
cellular polysaccharide metabolic process	0	1	5
thiamine-containing compound metabolic process	0	0	1
Golgi to plasma membrane transport	0	0	1
molybdopterin cofactor metabolic process	0	1	4
glycerophospholipid biosynthetic process	0	1	5
hemicellulose metabolic process	1	0	4
leucyl-tRNA aminoacylation	0	1	1
xylan catabolic process	1	0	4
rRNA metabolic process	0	2	5
phosphagen biosynthetic process	0	0	2
protein-containing complex disassembly	0	2	4
NADP metabolic process	1	2	5
aerobic respiration	0	1	5
chromosome organization involved in meiotic cell cycle	0	1	3
amino acid salvage	0	0	2
heterocycle catabolic process	0	1	5
rDNA heterochromatin assembly	0	0	1
UMP metabolic process	0	1	5
intracellular lipid transport	0	2	4
intracellular sterol transport	0	1	3
steroid biosynthetic process	0	1	5
DNA replication initiation	0	1	5
coenzyme A metabolic process	0	3	5
RNA capping	0	0	2
double-strand break repair via nonhomologous end joining	0	1	4
aminoglycan catabolic process	0	0	5
ADP transport	0	0	1
transcription by RNA polymerase I	0	0	1
negative regulation of transmembrane receptor protein serine/threonine kinase signaling pathway	0	1	2
receptor-mediated endocytosis	0	0	1
response to biotic stimulus	0	2	5
ADP metabolic process	0	2	5
GDP-mannose metabolic process	0	1	1
activation of immune response	0	0	1
positive regulation of catabolic process	0	0	1
mitochondrion organization	0	2	5
biological process involved in interspecies interaction between organisms	0	2	5
vesicle tethering	0	0	2
regulation of RNA splicing	0	1	5
regulation of protein dephosphorylation	0	0	3
membrane	2	0	5
Smc5-Smc6 complex	1	0	4
SUMO ligase complex	1	0	4
cell-cell junction	1	3	5
ciliary membrane	0	1	3
gap junction	1	3	5
supramolecular complex	2	2	5
dynein complex	1	3	5
Set1C/COMPASS complex	0	2	4
plasma membrane	2	1	5
cellular anatomical entity	2	1	5
anchoring junction	1	4	5
ribonucleoprotein granule	1	3	5
cytoplasmic ribonucleoprotein granule	1	3	5
histone methyltransferase complex	0	2	4
microtubule associated complex	1	3	5
microtubule	1	2	5
cell projection membrane	0	3	5
endoplasmic reticulum protein-containing complex	2	1	5
supramolecular polymer	1	1	5
supramolecular fiber	1	1	5
oligosaccharyltransferase complex	0	1	2
acetylcholine-gated channel complex	0	0	1
cellular_component	1	2	5
methyltransferase complex	0	4	5
caspase complex	0	4	5
GPI-anchor transamidase complex	0	4	5
late endosome	0	2	3
polymeric cytoskeletal fiber	0	3	5
late endosome membrane	0	3	5
receptor complex	0	4	5
organelle outer membrane	0	2	5
outer membrane	0	2	5
lytic vacuole membrane	1	2	5
lysosomal membrane	1	2	5
nuclear outer membrane	0	1	2
RNA polymerase III complex	0	4	4
elongator holoenzyme complex	0	3	5
nuclear inner membrane	0	1	1
catalytic complex	0	2	5
cell junction	0	4	5
myofibril	0	2	3
contractile fiber	0	2	3
P-body	0	4	5
centriole	0	2	5
bounding membrane of organelle	0	2	5
extracellular region	1	2	5
plasma membrane signaling receptor complex	0	4	5
mRNA cleavage factor complex	0	1	1
nuclear membrane	0	3	5
cytosolic large ribosomal subunit	0	3	5
endopeptidase complex	0	4	5
mitochondrial outer membrane	0	3	5
myosin complex	0	3	5
nuclear lumen	0	0	1
endomembrane system	0	1	2
calcium channel complex	0	3	4
basement membrane	0	1	1
glutamyl-tRNA(Gln) amidotransferase complex	0	0	1
postsynapse	0	0	1
EMC complex	0	1	4
cell cortex	0	0	1
U5 snRNP	0	0	1
vacuolar membrane	1	2	5
transferase complex	0	1	5
endosome	0	5	5
respirasome	0	3	5
vesicle coat	0	2	5
nuclear DNA-directed RNA polymerase complex	0	4	5
autophagosome	0	0	1
dynactin complex	0	0	1
RNA polymerase II, core complex	0	0	1
TRAPP complex	0	0	4
Golgi membrane	0	2	5
small nuclear ribonucleoprotein complex	0	4	5
membrane coat	0	2	5
cytosol	0	2	5
origin recognition complex	0	3	4
mitochondrial respiratory chain complex IV	0	3	5
COPII vesicle coat	0	1	3
collagen-containing extracellular matrix	0	2	3
Golgi transport complex	0	1	5
CCR4-NOT complex	0	1	5
mitochondrion	0	3	5
proton-transporting V-type ATPase, V0 domain	0	1	5
early endosome	0	3	4
secretory vesicle	0	2	4
respiratory chain complex IV	0	2	5
prefoldin complex	0	3	5
BBSome	0	4	5
small-subunit processome	0	1	5
transport vesicle	0	1	5
serine/threonine protein kinase complex	0	1	5
vesicle tethering complex	0	1	5
endoplasmic reticulum	0	2	5
cytoplasm	1	1	5
transcription factor TFIID complex	0	3	5
SCF ubiquitin ligase complex	0	1	5
early endosome membrane	0	3	5
proteasome core complex, alpha-subunit complex	0	5	5
exosome (RNase complex)	0	2	5
protein kinase complex	0	2	5
integrator complex	0	4	5
endosome membrane	0	3	5
exoribonuclease complex	0	3	5
neuron projection	0	2	5
peptidase complex	0	4	5
spindle pole	0	4	5
SAGA-type complex	0	2	5
spliceosomal tri-snRNP complex	0	4	5
Fanconi anaemia nuclear complex	1	2	5
cytochrome complex	0	2	5
U4/U6 x U5 tri-snRNP complex	0	4	5
organelle inner membrane	0	2	5
mitochondrial matrix	0	3	5
Sm-like protein family complex	0	3	5
proteasome complex	1	2	5
microtubule organizing center	0	4	5
transcription regulator complex	0	2	5
cytoplasmic vesicle	0	4	5
intracellular vesicle	0	4	5
nuclear protein-containing complex	0	4	5
cytoskeleton	0	2	5
DNA-directed RNA polymerase complex	0	2	5
nuclear pore	0	3	5
eukaryotic translation initiation factor 3 complex	0	2	5
translation preinitiation complex	0	2	5
chromosome, telomeric region	0	3	5
centrosome	1	3	5
eukaryotic 43S preinitiation complex	0	2	5
RNA polymerase complex	0	2	5
axoneme	0	3	5
eukaryotic 48S preinitiation complex	0	2	5
mitochondrial membrane	0	2	5
endoplasmic reticulum membrane	0	2	5
organelle	0	2	5
nucleus	0	1	5
intracellular organelle	0	2	5
membrane-bounded organelle	0	2	5
lysosome	1	2	5
lytic vacuole	1	2	5
voltage-gated potassium channel complex	0	1	5
potassium channel complex	0	1	5
plasma membrane raft	0	1	4
caveola	0	1	4
motile cilium	0	3	5
intracellular membrane-bounded organelle	0	1	5
ribonucleoprotein complex	0	1	5
cation channel complex	0	1	5
spliceosomal complex	0	3	5
plasma membrane region	0	2	5
cilium	0	3	5
extracellular space	1	0	5
vacuole	0	3	5
plasma membrane protein complex	0	3	5
ribosome	0	2	5
oxidoreductase complex	0	0	5
spindle	0	3	5
cell projection	0	2	5
membrane raft	0	1	4
membrane microdomain	0	1	4
nucleosome	0	0	5
ubiquitin ligase complex	0	1	5
protein-DNA complex	0	0	5
DNA packaging complex	0	0	5
mitochondrial protein-containing complex	0	2	5
plasma membrane bounded cell projection	0	2	5
endoplasmic reticulum lumen	0	2	5
trans-Golgi network	0	1	5
transcription elongation factor complex	0	2	5
nuclear speck	0	2	5
proton-transporting two-sector ATPase complex, catalytic domain	1	1	5
transmembrane transporter complex	0	1	5
transporter complex	0	1	5
organelle membrane	0	1	5
Golgi apparatus subcompartment	0	0	5
organelle subcompartment	0	1	5
collagen trimer	1	0	2
intracellular non-membrane-bounded organelle	0	1	5
non-membrane-bounded organelle	0	1	5
membrane protein complex	0	2	5
cullin-RING ubiquitin ligase complex	0	2	5
peroxisome	0	2	5
chromosome	0	3	5
microbody	0	3	5
ribosomal subunit	0	1	5
nucleolus	0	0	5
Golgi cisterna membrane	1	1	5
microbody membrane	0	2	5
nuclear ubiquitin ligase complex	0	3	5
AP-type membrane coat adaptor complex	0	2	5
nucleoplasm	0	0	5
glycerol-3-phosphate dehydrogenase complex	0	0	1
rough endoplasmic reticulum membrane	0	1	1
mitochondrial proton-transporting ATP synthase complex, coupling factor F(o)	0	1	2
cell periphery	0	1	1
mismatch repair complex	0	1	5
ESCRT II complex	0	1	1
phagophore assembly site membrane	0	0	1
intracellular organelle lumen	0	0	5
DNA repair complex	0	1	5
intermediate filament	0	3	5
perinuclear region of cytoplasm	0	1	5
adherens junction	0	0	1
envelope	0	0	1
sarcolemma	0	0	1
phosphatase complex	0	1	4
synaptic membrane	0	1	5
endodeoxyribonuclease complex	0	0	1
preribosome	0	0	5
actin cytoskeleton	0	0	2
COPI vesicle coat	0	0	2
proteasome core complex	0	1	5
radial spoke	0	0	1
endoplasmic reticulum quality control compartment	0	1	1
mitochondrial respiratory chain complex I	0	0	2
intracellular protein-containing complex	0	1	5
acetyltransferase complex	0	2	5
lipid droplet	0	0	2
cytoplasmic vesicle membrane	0	2	5
exocyst	0	1	5
postsynaptic membrane	0	1	5
transport vesicle membrane	0	0	1
apical plasma membrane	0	0	2
TRAPPII protein complex	0	0	1
chloride channel complex	0	0	1
SAGA complex	0	1	5
TOR complex	0	0	1
DNA polymerase complex	0	2	5
kinetochore	0	3	5
MCM complex	0	0	5
Ino80 complex	0	1	5
chromosomal region	0	3	5
SMN complex	0	1	1
synapse	0	0	5
proton-transporting ATP synthase complex, coupling factor F(o)	0	2	5
external encapsulating structure	0	1	5
large ribosomal subunit	1	1	5
HAUS complex	0	1	5
signal recognition particle	0	2	5
proton-transporting ATP synthase complex, catalytic core F(1)	0	1	4
small ribosomal subunit	0	2	5
multimeric ribonuclease P complex	0	1	1
ATPase dependent transmembrane transport complex	0	1	3
vesicle	0	2	5
vesicle membrane	0	2	5
transferase complex, transferring phosphorus-containing groups	0	1	5
respiratory chain complex I	0	0	4
organelle lumen	0	0	5
protein-containing complex	0	2	5
presynapse	0	2	2
extrinsic component of organelle membrane	0	1	2
CIA complex	0	0	1
intraciliary transport particle B	0	1	2
magnesium-dependent protein serine/threonine phosphatase complex	0	1	2
clathrin adaptor complex	0	3	5
cation-transporting ATPase complex	0	1	2
endoribonuclease complex	0	3	5
organelle envelope lumen	0	0	5
inner mitochondrial membrane protein complex	0	1	5
SWI/SNF superfamily-type complex	0	2	5
transcription factor TFIIH core complex	0	1	3
aminoacyl-tRNA synthetase multienzyme complex	0	1	3
organellar ribosome	0	3	4
axonemal dynein complex	0	1	1
nuclear body	0	1	5
Arp2/3 protein complex	0	2	4
Golgi apparatus	0	1	5
transcription factor TFIIIC complex	0	0	1
mitochondrial ribosome	0	3	4
ion channel complex	0	1	5
WASH complex	0	0	3
integrin complex	0	2	4
chromosome, centromeric region	0	1	4
mitochondrial intermembrane space	0	0	5
nucleolar ribonuclease P complex	0	1	1
N-terminal protein acetyltransferase complex	0	1	1
sodium:potassium-exchanging ATPase complex	0	1	2
transcription repressor complex	0	1	2
condensin complex	0	0	1
mitochondrial small ribosomal subunit	0	1	1
sno(s)RNA-containing ribonucleoprotein complex	0	3	5
extrinsic component of mitochondrial inner membrane	0	1	2
RNA polymerase III transcription regulator complex	0	0	1
mitochondrial inner membrane	0	1	5
protein acetyltransferase complex	0	2	5
extracellular matrix	0	1	5
RNA polymerase II transcription regulator complex	0	1	5
ribonuclease P complex	0	3	5
phosphopyruvate hydratase complex	0	0	1
NADH dehydrogenase complex	0	0	4
peroxisomal membrane	0	2	5
heterochromatin	0	0	1
spliceosomal snRNP complex	0	3	5
mediator complex	0	2	5
chromatin	0	0	1
voltage-gated calcium channel complex	0	2	3
COP9 signalosome	0	0	3
clathrin-coated pit	0	0	1
INO80-type complex	0	1	5
extrinsic component of membrane	0	1	2
endoplasmic reticulum-Golgi intermediate compartment membrane	0	1	3
DNA helicase complex	0	1	5
RNA cap binding complex	0	0	1
protein serine/threonine phosphatase complex	0	1	4
organellar small ribosomal subunit	0	1	1
keratin filament	0	0	1
midbody	0	0	1
proton-transporting V-type ATPase, V1 domain	0	2	5
protein complex involved in cell adhesion	0	2	4
CCR4-NOT core complex	0	0	2
cytoplasmic dynein complex	0	3	5
histone acetyltransferase complex	0	1	5
ESCRT complex	0	1	5
signal recognition particle, endoplasmic reticulum targeting	0	2	5
ESCRT I complex	0	0	5
ATPase complex	0	2	5
anaphase-promoting complex	0	3	5
Cul4-RING E3 ubiquitin ligase complex	0	0	3
U1 snRNP	0	1	2
proton-transporting two-sector ATPase complex, proton-transporting domain	0	2	5
organelle envelope	0	0	1
respiratory chain complex	0	1	5
membrane-enclosed lumen	0	0	5
microtubule cytoskeleton	0	3	5
ribonuclease MRP complex	0	1	2
H4 histone acetyltransferase complex	0	2	4
phosphorus-oxygen lyase activity	1	3	5
chaperone binding	1	3	5
phosphatidylinositol bisphosphate phosphatase activity	0	3	5
signaling receptor activity	2	1	5
molecular transducer activity	2	1	5
cytokine activity	1	1	5
serine-type endopeptidase activity	2	0	5
cytoskeletal motor activity	1	2	5
cyclase activity	1	3	5
transmembrane signaling receptor activity	2	1	5
microtubule motor activity	1	2	5
P-type transmembrane transporter activity	1	3	5
salt transmembrane transporter activity	1	1	2
toxin activity	0	1	4
succinate dehydrogenase activity	0	0	1
uridylyltransferase activity	0	0	1
oxidoreductase activity, acting on CH-OH group of donors	1	1	5
fucose binding	0	1	3
serine hydrolase activity	1	1	5
serine-type peptidase activity	1	1	5
protein-disulfide reductase (NAD(P)) activity	0	1	2
disulfide oxidoreductase activity	0	2	5
hexosyltransferase activity	0	2	5
carbon-carbon lyase activity	0	2	5
identical protein binding	0	2	5
primary active transmembrane transporter activity	1	2	5
oxidoreductase activity, acting on the CH-OH group of donors, NAD or NADP as acceptor	0	2	5
G protein-coupled receptor activity	1	3	5
acyltransferase activity, transferring groups other than amino-acyl groups	0	4	5
phosphatidylinositol phosphate phosphatase activity	0	3	5
receptor ligand activity	0	3	5
signaling receptor activator activity	0	3	5
ATPase-coupled transmembrane transporter activity	1	2	5
histone-lysine N-methyltransferase activity	0	0	2
NAD(P)+-protein-arginine ADP-ribosyltransferase activity	0	0	1
oxidoreductase activity, acting on CH or CH2 groups	0	1	1
NAD+-protein-arginine ADP-ribosyltransferase activity	0	0	1
beta-1,4-mannosyltransferase activity	0	0	1
spermine synthase activity	0	0	1
glutamate-ammonia ligase activity	0	0	2
ammonia ligase activity	0	0	2
opioid growth factor receptor activity	0	0	1
oxidoreductase activity	0	3	5
signaling receptor regulator activity	0	3	5
microtubule binding	0	4	5
protein-disulfide reductase activity	0	2	5
arylformamidase activity	0	1	3
tRNA (guanine) methyltransferase activity	0	3	4
UDP-glucosyltransferase activity	0	3	4
ATP hydrolysis activity	0	4	5
guanylate cyclase activity	0	4	5
fatty acid synthase activity	0	3	5
acyltransferase activity	0	3	5
carbohydrate kinase activity	0	1	5
oxidoreductase activity, acting on single donors with incorporation of molecular oxygen, incorporation of two atoms of oxygen	0	2	5
flavin adenine dinucleotide binding	0	4	5
adenyl nucleotide binding	0	4	5
extracellular ligand-gated ion channel activity	0	2	5
inorganic anion exchanger activity	0	3	5
endopeptidase activity	1	2	5
ATP binding	0	4	5
oxidoreductase activity, acting on a sulfur group of donors, NAD(P) as acceptor	0	4	5
beta-N-acetylhexosaminidase activity	0	2	5
mannosyltransferase activity	0	3	5
nucleotide binding	0	3	5
nucleoside phosphate binding	0	3	5
oxidoreductase activity, acting on single donors with incorporation of molecular oxygen	0	2	5
lyase activity	0	2	5
ATPase-coupled cation transmembrane transporter activity	1	2	5
phospholipase A2 activity	0	2	5
glucosyltransferase activity	0	3	4
3-oxoacyl-[acyl-carrier-protein] synthase activity	0	1	4
adenylate cyclase activity	0	1	2
translation release factor activity	0	1	2
translation termination factor activity	0	1	2
acid-ammonia (or amide) ligase activity	0	0	2
active transmembrane transporter activity	0	3	5
unfolded protein binding	1	4	5
tubulin binding	0	3	5
signaling receptor binding	1	2	5
hexosaminidase activity	1	1	5
transmembrane transporter activity	0	1	5
adenyl ribonucleotide binding	0	4	5
calcium ion binding	0	3	5
thyroxine 5'-deiodinase activity	0	1	1
pseudouridine synthase activity	0	2	5
glycosyltransferase activity	0	3	5
ATP-dependent activity	1	3	5
intramolecular transferase activity	0	2	5
N-acetyltransferase activity	0	1	5
oxidoreductase activity, acting on paired donors, with incorporation or reduction of molecular oxygen, NAD(P)H as one donor, and incorporation of one atom of oxygen	0	2	5
monooxygenase activity	0	3	5
aminoacyltransferase activity	0	1	5
structural constituent of nuclear pore	0	3	5
3'-5'-exoribonuclease activity	0	2	5
ABC-type transporter activity	1	2	5
galactosylceramide sulfotransferase activity	0	3	5
galactose 3-O-sulfotransferase activity	0	3	5
nucleotidase activity	0	0	1
glutaminyl-tRNA synthase (glutamine-hydrolyzing) activity	0	0	1
poly(A)-specific ribonuclease activity	0	1	2
aldehyde-lyase activity	0	1	1
aminoacyl-tRNA hydrolase activity	0	0	1
histone methyltransferase activity	0	1	4
peptide receptor activity	1	1	5
protein dimerization activity	0	1	5
UDP-glycosyltransferase activity	0	2	5
transporter activity	0	1	5
nucleobase-containing compound kinase activity	0	3	5
protein heterodimerization activity	0	1	5
ligand-gated channel activity	0	2	5
ligand-gated ion channel activity	0	2	5
fatty acid elongase activity	0	3	5
exoribonuclease activity	0	1	5
exoribonuclease activity, producing 5'-phosphomonoesters	0	1	5
very-long-chain 3-ketoacyl-CoA synthase activity	0	2	2
protein binding	0	3	5
N,N-dimethylaniline monooxygenase activity	0	2	4
4 iron, 4 sulfur cluster binding	0	3	5
inorganic anion transmembrane transporter activity	0	1	5
small molecule binding	0	2	5
palmitoyltransferase activity	0	2	5
electron transfer activity	0	2	5
calcium-dependent phospholipid binding	0	1	5
tRNA methyltransferase activity	0	3	5
carboxyl-O-methyltransferase activity	0	1	2
inositol phosphate phosphatase activity	0	2	2
protein kinase inhibitor activity	0	0	1
gamma-tubulin binding	0	0	4
NAD(P)H dehydrogenase (quinone) activity	0	1	3
translation initiation factor binding	0	1	4
NADH dehydrogenase (ubiquinone) activity	0	1	3
lipid transfer activity	0	0	2
protein carboxyl O-methyltransferase activity	0	1	2
gamma-glutamylcyclotransferase activity	0	0	1
adenylate kinase activity	0	0	2
phenylalanine-tRNA ligase activity	0	0	2
protein serine/threonine kinase inhibitor activity	0	0	1
oxidoreductase activity, acting on NAD(P)H, quinone or similar compound as acceptor	0	1	3
NADH dehydrogenase (quinone) activity	0	1	3
voltage-gated chloride channel activity	0	2	4
G protein-coupled receptor binding	0	1	3
cAMP-dependent protein kinase regulator activity	0	0	1
ATPase activator activity	0	3	3
kinase inhibitor activity	0	0	1
glutathione disulfide oxidoreductase activity	0	0	3
oxidoreductase activity, acting on the CH-CH group of donors	0	3	5
N-acetyl-beta-D-galactosaminidase activity	0	2	4
kinase activity	0	3	5
oxidoreductase activity, acting on a sulfur group of donors	0	3	5
ATP-dependent protein folding chaperone	1	2	5
protein folding chaperone	1	2	5
cholesterol 24-hydroxylase activity	0	1	1
lysine N-methyltransferase activity	0	1	5
steroid dehydrogenase activity, acting on the CH-OH group of donors, NAD or NADP as acceptor	0	1	3
riboflavin transmembrane transporter activity	0	1	1
dolichyl-phosphate-mannose-protein mannosyltransferase activity	0	3	4
Hsp70 protein binding	0	3	5
transmembrane receptor protein serine/threonine kinase activity	0	3	5
1,4-alpha-oligoglucan phosphorylase activity	0	1	4
voltage-gated anion channel activity	0	3	5
3-beta-hydroxy-delta5-steroid dehydrogenase activity	0	1	3
phosphopantetheine binding	0	1	2
protein-lysine N-methyltransferase activity	0	1	5
snRNA binding	0	3	4
nickel cation binding	0	2	2
oxidoreduction-driven active transmembrane transporter activity	0	3	5
[truncated: 709 more rows]
