# Supplementary material for: Universal signatures of transposable element compartmentalization across eukaryotic genomes
Source: bioRxiv. 2024 Mar 27:2023.10.17.562820. Preprint. [Version 2] doi: 10.1101/2023.10.17.562820 (PMC10996525; doi:10.1101/2023.10.17.562820)
Supplement: Supplement 5 [file media-5.gz › Data_S3/GO_presence_summaries_Ascomycota_LINE.tsv]

tryptophan catabolic process to kynurenine	2	35	86
kynurenine metabolic process	3	34	92
indolalkylamine catabolic process	4	38	99
tryptophan catabolic process	4	38	99
indole-containing compound catabolic process	4	38	99
mycotoxin biosynthetic process	14	29	86
toxin biosynthetic process	14	29	86
mycotoxin metabolic process	14	29	86
toxin metabolic process	14	29	86
aflatoxin metabolic process	0	1	5
organic heteropentacyclic compound biosynthetic process	1	1	6
aflatoxin biosynthetic process	0	1	5
melanin metabolic process	0	9	25
organic heteropentacyclic compound metabolic process	1	1	6
cellular biogenic amine catabolic process	4	39	99
benzene-containing compound metabolic process	7	36	99
amine catabolic process	4	38	99
nucleic acid-templated transcription	10	41	102
transcription, DNA-templated	10	41	102
tryptophan metabolic process	6	39	101
indole-containing compound metabolic process	6	39	101
indolalkylamine metabolic process	6	39	101
pigment metabolic process	2	32	101
transition metal ion transport	4	47	101
RNA biosynthetic process	9	37	102
positive regulation of DNA-templated transcription, elongation	0	5	21
anion transmembrane transport	0	35	101
cellular ketone metabolic process	5	41	102
export from cell	2	34	101
xenobiotic detoxification by transmembrane export across the plasma membrane	0	5	12
heme metabolic process	0	25	100
cellular divalent inorganic cation homeostasis	0	22	89
GDP-mannose biosynthetic process	0	3	14
xenobiotic transport	0	5	12
GDP-mannose metabolic process	0	5	18
regulation of DNA-templated transcription, elongation	0	24	89
acetate metabolic process	0	10	26
phospholipid dephosphorylation	1	30	97
heme biosynthetic process	0	20	97
inorganic anion transmembrane transport	0	20	47
gene silencing by RNA	0	20	78
gene silencing	0	20	78
phosphatidylinositol dephosphorylation	1	30	97
response to oxidative stress	4	45	101
inorganic anion transport	0	43	97
cellular biogenic amine metabolic process	7	36	102
cellular amine metabolic process	7	38	102
ion transmembrane transport	0	31	101
anion transport	0	39	101
alpha-amino acid catabolic process	6	40	102
negative regulation of DNA replication	0	2	14
ATP transport	0	5	20
positive regulation of cytosolic calcium ion concentration	0	0	3
inorganic cation import across plasma membrane	0	1	5
regulation of ER to Golgi vesicle-mediated transport	0	0	1
import across plasma membrane	0	3	5
positive regulation of cell cycle	1	7	20
inorganic ion import across plasma membrane	0	1	5
cytosolic calcium ion transport	0	0	4
cellular component assembly involved in morphogenesis	0	6	18
alkaloid metabolic process	1	19	33
positive regulation of cell cycle G2/M phase transition	0	5	14
adenine nucleotide transport	0	5	20
import into cell	0	3	7
mRNA splice site selection	0	2	4
purine nucleotide transport	0	5	20
nucleotide transmembrane transport	0	1	1
regulation of cytosolic calcium ion concentration	0	0	3
carbohydrate derivative transport	0	5	20
protein monoubiquitination	0	1	4
membrane assembly	0	2	8
regulation of intracellular transport	1	5	19
mitochondrial protein processing	0	3	5
regulation of cellular localization	0	5	20
calcium ion transmembrane transport	0	1	5
protein processing involved in protein targeting to mitochondrion	0	2	3
positive regulation of cell cycle process	1	5	20
regulation of transcription by RNA polymerase III	0	1	5
vacuolar transmembrane transport	0	3	15
regulation of vesicle-mediated transport	0	4	19
purine ribonucleotide transport	0	5	20
positive regulation of cell cycle phase transition	1	5	20
ascospore-type prospore membrane formation	0	1	7
zinc ion transport	0	2	5
ion transport	3	44	101
response to organic substance	1	32	100
cellular metal ion homeostasis	1	36	101
phenol-containing compound metabolic process	3	41	85
endoplasmic reticulum to Golgi vesicle-mediated transport	1	28	101
divalent inorganic cation homeostasis	1	30	95
hydrogen peroxide catabolic process	0	22	49
hydrogen peroxide metabolic process	0	22	52
cellular amino acid catabolic process	8	41	102
cellular biosynthetic process	3	36	102
organic substance biosynthetic process	4	37	102
biosynthetic process	7	43	102
metal ion homeostasis	3	37	101
amine metabolic process	5	42	102
negative regulation of cellular macromolecule biosynthetic process	0	25	100
negative regulation of macromolecule biosynthetic process	0	25	100
SRP-dependent cotranslational protein targeting to membrane	1	35	100
glycine metabolic process	0	31	99
secretion by cell	0	31	101
secretion	0	35	101
cotranslational protein targeting to membrane	1	35	100
inorganic ion transmembrane transport	0	37	101
protein targeting	3	40	101
protein targeting to ER	1	41	101
protein targeting to membrane	1	42	101
ubiquitin-dependent ERAD pathway	0	31	98
reactive oxygen species metabolic process	0	34	97
mRNA 3'-end processing	0	27	101
establishment of protein localization to endoplasmic reticulum	1	41	101
ERAD pathway	0	30	98
peroxisomal transport	0	1	6
zinc ion homeostasis	0	3	5
cristae formation	0	0	1
actin filament polymerization	0	1	4
subtelomeric heterochromatin assembly	0	7	20
homologous recombination	0	9	21
regulation of transcription elongation from RNA polymerase II promoter	0	4	20
regulation of transport	0	10	20
macroautophagy	0	14	37
positive regulation of transcription elongation from RNA polymerase II promoter	0	5	20
peroxisomal membrane transport	0	1	6
reciprocal meiotic recombination	0	8	18
demethylation	0	1	4
nucleotide transport	0	4	20
protein import into peroxisome matrix	0	1	5
protein targeting to peroxisome	0	1	5
establishment of protein localization to extracellular region	0	1	4
inositol phosphate metabolic process	0	22	35
protein secretion	0	1	4
regulation of localization	0	8	20
7-methylguanosine mRNA capping	0	1	1
calcium ion transport	0	1	5
organophosphate ester transport	0	23	67
regulation of cell cycle G2/M phase transition	1	6	19
establishment of protein localization to peroxisome	0	1	5
reciprocal homologous recombination	0	8	18
response to pheromone	0	1	1
telomere assembly	0	7	20
subtelomeric heterochromatin organization	0	7	20
cellular zinc ion homeostasis	0	3	5
protein localization to extracellular region	0	1	4
purine-containing compound transmembrane transport	0	1	8
amino acid transmembrane transport	1	5	21
protein localization to peroxisome	0	1	5
developmental process involved in reproduction	0	6	19
aromatic amino acid family catabolic process	4	37	101
regulation of transcription, DNA-templated	2	30	101
regulation of nucleic acid-templated transcription	2	30	101
regulation of RNA biosynthetic process	2	30	101
heterocycle biosynthetic process	8	33	102
phosphate ion transport	0	31	72
regulation of cellular component biogenesis	0	31	101
response to organonitrogen compound	0	29	99
response to nitrogen compound	0	29	99
regulation of protein-containing complex assembly	0	28	101
response to endoplasmic reticulum stress	0	35	100
telomere organization	0	31	97
protein localization to endoplasmic reticulum	1	40	101
lipid modification	0	45	101
cellular ion homeostasis	0	37	101
cellular cation homeostasis	1	36	101
transmembrane transport	0	37	102
nucleobase-containing compound biosynthetic process	7	31	102
export across plasma membrane	0	32	80
nucleotide-sugar biosynthetic process	1	47	101
phosphate ion transmembrane transport	0	3	5
chromatin assembly	0	6	20
rRNA base methylation	0	4	18
DNA dealkylation involved in DNA repair	0	1	4
cellular monovalent inorganic cation homeostasis	0	9	32
potassium ion homeostasis	0	3	14
transcription preinitiation complex assembly	0	3	19
maturation of SSU-rRNA from tricistronic rRNA transcript (SSU-rRNA, 5.8S rRNA, LSU-rRNA)	0	6	20
base-excision repair	0	4	18
cellular calcium ion homeostasis	0	7	39
mitochondrial cytochrome c oxidase assembly	0	18	68
cellular amide catabolic process	0	4	13
phospholipid catabolic process	0	10	38
DNA modification	0	1	4
maturation of SSU-rRNA	1	6	20
calcium-mediated signaling	0	5	13
heterochromatin organization	0	6	20
peptidyl-lysine modification	1	14	51
protein sumoylation	0	2	6
DNA dealkylation	0	1	4
phosphatidylcholine metabolic process	0	2	19
7-methylguanosine RNA capping	0	1	5
cellular potassium ion homeostasis	0	2	8
mitochondrial phosphate ion transmembrane transport	0	0	1
protein polymerization	0	4	19
actin polymerization or depolymerization	0	6	21
transcription initiation from RNA polymerase III promoter	0	5	22
second-messenger-mediated signaling	0	5	17
heterochromatin assembly	0	6	20
chromatin organization involved in negative regulation of transcription	0	6	20
vesicle organization	0	4	21
inner mitochondrial membrane organization	0	3	20
serine family amino acid catabolic process	0	4	5
Golgi organization	0	2	19
chromatin organization involved in regulation of transcription	0	6	20
RNA capping	0	6	19
double-strand break repair via nonhomologous end joining	0	3	18
L-proline biosynthetic process	1	7	13
calcium ion homeostasis	0	7	39
regulation of RNA metabolic process	3	26	101
steroid biosynthetic process	2	45	101
positive regulation of biological process	5	30	101
vacuolar transport	0	38	101
response to chemical	1	39	102
positive regulation of cellular process	5	29	101
positive regulation of RNA biosynthetic process	5	34	101
nucleotide-sugar metabolic process	2	46	101
meiotic cell cycle process	0	34	99
negative regulation of cellular biosynthetic process	0	25	101
positive regulation of transcription, DNA-templated	5	34	101
positive regulation of nucleic acid-templated transcription	5	34	101
positive regulation of nucleobase-containing compound metabolic process	5	28	101
negative regulation of biosynthetic process	0	25	101
positive regulation of RNA metabolic process	5	31	101
carboxylic acid catabolic process	7	43	102
organic acid catabolic process	7	43	102
organonitrogen compound catabolic process	3	42	102
secondary metabolic process	31	40	95
phospholipid metabolic process	1	34	102
lipid metabolic process	7	50	102
regulation of macromolecule biosynthetic process	3	26	102
regulation of cellular macromolecule biosynthetic process	3	26	102
steroid metabolic process	2	40	101
negative regulation of cellular metabolic process	1	23	101
porphyrin-containing compound metabolic process	1	29	101
RNA 3'-end processing	0	29	101
tetrapyrrole biosynthetic process	1	28	101
tetrapyrrole metabolic process	1	29	101
pigment biosynthetic process	0	29	101
regulation of cell cycle phase transition	2	29	101
porphyrin-containing compound biosynthetic process	1	28	101
NADH oxidation	0	2	11
vacuolar proton-transporting V-type ATPase complex assembly	0	3	14
attachment of GPI anchor to protein	0	2	9
organic acid transmembrane transport	1	14	55
respiratory chain complex IV assembly	0	25	83
carboxylic acid transmembrane transport	1	14	55
rRNA methylation	0	6	20
RNA polyadenylation	0	19	53
mRNA polyadenylation	0	7	24
terpenoid biosynthetic process	4	21	67
terpenoid metabolic process	4	21	67
organic anion transport	0	18	66
monovalent inorganic cation homeostasis	0	14	42
proline biosynthetic process	2	24	64
proton-transporting V-type ATPase complex assembly	0	3	14
chromatin assembly or disassembly	1	9	36
lysine biosynthetic process via aminoadipic acid	0	6	21
glycine biosynthetic process	0	1	5
NADH metabolic process	0	6	13
acetyl-CoA biosynthetic process from pyruvate	0	2	9
organic cyclic compound biosynthetic process	9	36	102
regulation of cell cycle process	4	26	101
regulation of organelle organization	1	25	101
regulation of cell cycle	2	31	101
regulation of nucleobase-containing compound metabolic process	4	23	101
glycosyl compound metabolic process	11	49	99
nucleoside metabolic process	10	48	97
metal ion transport	7	45	101
aromatic compound biosynthetic process	5	35	102
Mo-molybdopterin cofactor biosynthetic process	0	26	88
actin nucleation	0	22	94
catechol-containing compound metabolic process	0	10	37
meiotic cell cycle	0	23	76
positive regulation of protein-containing complex assembly	0	21	94
ncRNA 5'-end processing	0	20	85
RNA 5'-end processing	0	20	85
maltose metabolic process	0	4	16
lipid glycosylation	0	18	35
tRNA 5'-leader removal	0	18	81
negative regulation of nucleic acid-templated transcription	0	12	69
positive regulation of cellular component biogenesis	0	22	94
dolichol-linked oligosaccharide biosynthetic process	0	31	88
exocytosis	0	26	96
positive regulation of cytoskeleton organization	0	23	94
oligosaccharide-lipid intermediate biosynthetic process	0	33	88
lysine biosynthetic process	0	24	79
Mo-molybdopterin cofactor metabolic process	0	26	88
late endosome to vacuole transport	1	24	74
tRNA 5'-end processing	0	18	81
nonribosomal peptide biosynthetic process	1	10	49
molybdopterin cofactor metabolic process	0	26	88
positive regulation of actin filament polymerization	0	22	94
negative regulation of transcription, DNA-templated	0	12	69
positive regulation of supramolecular fiber organization	0	20	94
negative regulation of RNA biosynthetic process	0	12	69
prosthetic group metabolic process	0	26	88
intra-Golgi vesicle-mediated transport	0	25	95
D-amino acid metabolic process	0	11	27
positive regulation of protein polymerization	0	21	94
Arp2/3 complex-mediated actin nucleation	0	22	94
reproductive process	0	34	101
sterol biosynthetic process	3	42	101
regulation of biosynthetic process	3	26	102
regulation of cellular biosynthetic process	3	26	102
regulation of transcription by RNA polymerase II	2	33	101
cellular macromolecule biosynthetic process	2	30	102
inorganic ion homeostasis	2	32	101
ion homeostasis	1	33	101
cellular chemical homeostasis	0	33	101
cation homeostasis	2	32	101
negative regulation of RNA metabolic process	1	18	93
DNA damage checkpoint signaling	0	24	98
ammonium ion metabolic process	0	4	10
cellular transition metal ion homeostasis	1	24	87
glycine betaine biosynthetic process	0	4	10
thiamine-containing compound metabolic process	0	29	80
signal transduction in response to DNA damage	0	24	98
tetrahydrofolate interconversion	0	23	98
proton-transporting two-sector ATPase complex assembly	0	24	96
signal peptide processing	0	30	95
negative regulation of nucleobase-containing compound metabolic process	0	20	93
rRNA modification	0	30	100
thiamine metabolic process	0	29	80
cytochrome complex assembly	0	34	97
glycine betaine biosynthetic process from choline	0	4	10
proline metabolic process	5	41	102
glycine betaine metabolic process	0	4	10
spliceosomal snRNP assembly	0	28	100
postreplication repair	0	29	93
acetyl-CoA biosynthetic process	0	24	98
positive regulation of organelle organization	1	23	97
choline metabolic process	0	4	10
lysine metabolic process	0	43	99
transition metal ion homeostasis	1	25	87
alpha-amino acid metabolic process	3	46	102
cellular homeostasis	0	34	101
sterol metabolic process	1	40	101
DNA-templated transcription, initiation	0	30	101
aromatic amino acid family metabolic process	2	38	101
attachment of spindle microtubules to kinetochore	0	32	99
glutathione metabolic process	0	29	99
thioester biosynthetic process	0	30	101
amino-acid betaine metabolic process	0	6	13
polyol biosynthetic process	1	29	92
ATP synthesis coupled proton transport	0	27	99
telomere maintenance	0	25	92
mitochondrial membrane organization	0	31	100
acyl-CoA biosynthetic process	0	30	101
ATP biosynthetic process	0	27	99
DNA integrity checkpoint signaling	0	31	99
vacuole organization	0	26	100
energy coupled proton transport, down electrochemical gradient	0	27	99
amino-acid betaine biosynthetic process	0	5	12
negative regulation of nitrogen compound metabolic process	1	23	100
NAD metabolic process	0	30	95
macromolecule biosynthetic process	1	28	102
regulation of cellular metabolic process	2	26	102
negative regulation of macromolecule metabolic process	0	32	101
cellular lipid metabolic process	10	53	102
regulation of gene expression	2	24	102
regulation of DNA replication	0	34	101
regulation of actin cytoskeleton organization	0	27	100
regulation of cytoskeleton organization	0	31	100
purine nucleoside triphosphate biosynthetic process	0	32	100
ubiquinone biosynthetic process	1	41	100
mismatch repair	1	31	100
quinone biosynthetic process	1	41	101
positive regulation of transcription by RNA polymerase II	5	33	101
histidine biosynthetic process	0	37	100
regulation of protein polymerization	0	29	100
regulation of actin filament length	0	28	100
regulation of actin filament-based process	0	27	100
regulation of actin polymerization or depolymerization	0	28	100
regulation of actin filament organization	0	28	100
quinone metabolic process	1	41	101
purine ribonucleoside triphosphate biosynthetic process	0	32	100
regulation of supramolecular fiber organization	0	28	100
regulation of cellular component size	0	30	100
anatomical structure formation involved in morphogenesis	0	29	92
ubiquinone metabolic process	1	41	100
histidine metabolic process	0	37	100
regulation of actin filament polymerization	0	28	100
regulation of anatomical structure size	0	30	100
cell cycle	1	26	101
Golgi vesicle transport	0	28	101
reproduction	1	31	95
L-serine metabolic process	1	31	101
pantothenate metabolic process	0	17	57
branched-chain amino acid biosynthetic process	0	45	101
conidium formation	1	29	93
cell cycle checkpoint signaling	0	38	101
protein transmembrane import into intracellular organelle	1	31	101
mRNA export from nucleus	1	32	101
DNA biosynthetic process	1	34	100
asexual sporulation	1	29	93
pantothenate biosynthetic process	0	17	57
cellular aldehyde metabolic process	0	30	101
purine ribonucleoside triphosphate metabolic process	0	32	100
positive regulation of cellular component organization	1	28	101
asexual reproduction	1	30	95
purine nucleoside triphosphate metabolic process	0	33	100
purine nucleobase metabolic process	0	36	100
peptidyl-amino acid modification	0	31	80
cation transport	6	41	101
regulation of nitrogen compound metabolic process	4	24	102
phosphatidylinositol metabolic process	0	40	101
membrane organization	1	31	101
intracellular signal transduction	1	27	101
iron-sulfur cluster assembly	1	32	101
positive regulation of cellular biosynthetic process	5	32	101
positive regulation of biosynthetic process	5	32	101
positive regulation of nitrogen compound metabolic process	6	30	101
positive regulation of macromolecule biosynthetic process	5	33	101
metallo-sulfur cluster assembly	1	32	101
positive regulation of cellular metabolic process	5	28	101
positive regulation of metabolic process	5	30	101
mitochondrial transmembrane transport	1	28	101
positive regulation of macromolecule metabolic process	6	30	101
establishment of protein localization to membrane	4	31	101
small GTPase mediated signal transduction	1	25	101
inorganic cation transmembrane transport	0	34	101
organic hydroxy compound metabolic process	3	46	102
regulation of macromolecule metabolic process	3	22	102
cation transmembrane transport	0	35	101
protein localization to membrane	4	31	101
heterocycle catabolic process	0	39	102
secondary metabolite biosynthetic process	28	42	94
cellular nitrogen compound catabolic process	0	41	102
regulation of cellular component organization	2	27	101
dephosphorylation	1	37	101
localization within membrane	4	28	101
mitochondrion organization	2	29	101
DNA recombination	3	37	101
cellular modified amino acid biosynthetic process	0	37	101
amino acid transport	4	37	100
glycerophospholipid metabolic process	0	36	101
autophagy	3	41	101
process utilizing autophagic mechanism	3	41	101
aspartate family amino acid metabolic process	2	42	101
regulation of cellular process	1	34	102
organic acid transport	3	35	102
proteasome-mediated ubiquitin-dependent protein catabolic process	0	23	101
nucleobase-containing compound transport	2	26	101
negative regulation of cellular process	0	28	101
chemical homeostasis	1	34	101
proteasomal protein catabolic process	0	23	101
protein catabolic process	0	25	101
regulation of primary metabolic process	3	26	102
homeostatic process	1	34	101
cellular modified amino acid metabolic process	0	35	101
glycerolipid metabolic process	3	37	102
negative regulation of metabolic process	0	30	101
lipid catabolic process	4	36	102
regulation of metabolic process	2	25	102
organic hydroxy compound biosynthetic process	3	43	101
protein modification by small protein conjugation	3	27	101
protein modification by small protein conjugation or removal	3	29	101
cellular nitrogen compound biosynthetic process	4	26	102
proteolysis involved in cellular protein catabolic process	1	26	101
small molecule catabolic process	6	43	102
cellular component assembly	1	26	102
transport	0	27	102
actin filament organization	0	33	101
mitochondrial respiratory chain complex assembly	0	32	101
nucleoside bisphosphate biosynthetic process	0	30	101
intracellular protein transmembrane transport	1	29	101
ribonucleoside triphosphate biosynthetic process	0	26	100
branched-chain amino acid metabolic process	0	46	101
ribonucleoside bisphosphate biosynthetic process	0	30	101
cellular response to oxidative stress	1	53	101
RNA export from nucleus	1	29	101
protein transmembrane transport	1	29	101
protein-DNA complex subunit organization	0	36	101
negative regulation of cell cycle	0	36	101
protein-DNA complex assembly	1	34	101
tetrahydrofolate metabolic process	1	42	100
negative regulation of biological process	0	33	101
iron ion transport	4	38	99
negative regulation of cell cycle process	0	36	101
mitochondrial transport	0	35	101
peroxisome organization	1	31	101
disaccharide metabolic process	0	32	94
purine nucleoside bisphosphate biosynthetic process	0	30	101
transcription initiation from RNA polymerase II promoter	1	30	101
retrograde vesicle-mediated transport, Golgi to endoplasmic reticulum	1	29	101
negative regulation of cell cycle phase transition	0	38	101
nucleotide metabolic process	0	24	102
nucleoside phosphate metabolic process	0	24	102
phosphorus metabolic process	5	24	102
generation of precursor metabolites and energy	0	22	101
phosphate-containing compound metabolic process	4	28	102
ncRNA metabolic process	5	31	102
phosphorylation	7	29	102
small molecule biosynthetic process	5	42	102
RNA processing	3	26	102
cellular component organization or biogenesis	0	20	102
ncRNA processing	4	27	101
macromolecule metabolic process	1	25	102
RNA splicing	1	30	101
ribonucleotide metabolic process	0	21	102
ribose phosphate metabolic process	0	21	102
nucleobase-containing compound catabolic process	1	28	101
nitrogen compound metabolic process	4	26	102
RNA modification	2	29	101
nucleotide biosynthetic process	1	21	101
small molecule metabolic process	7	41	102
nucleoside phosphate biosynthetic process	1	21	101
tRNA modification	3	29	101
cellular component organization	2	19	102
organonitrogen compound biosynthetic process	3	22	102
organophosphate metabolic process	1	24	102
primary metabolic process	2	31	102
purine nucleotide metabolic process	0	27	101
carbohydrate derivative metabolic process	3	46	102
nucleobase-containing compound metabolic process	3	29	102
nucleoside monophosphate biosynthetic process	0	24	101
protein folding	2	42	101
ribonucleoside monophosphate metabolic process	0	20	101
microtubule-based process	1	32	101
nucleoside monophosphate metabolic process	0	24	101
organophosphate biosynthetic process	0	28	102
rRNA processing	6	29	101
rRNA metabolic process	6	29	101
cellular carbohydrate metabolic process	10	41	101
purine ribonucleotide metabolic process	0	24	101
cellular nitrogen compound metabolic process	4	20	102
macromolecule catabolic process	6	42	102
tRNA metabolic process	3	34	102
organonitrogen compound metabolic process	3	26	102
purine-containing compound metabolic process	0	23	102
DNA metabolic process	2	29	102
monosaccharide metabolic process	1	38	101
RNA catabolic process	1	26	101
protein localization	2	20	102
macromolecule localization	2	20	102
ribonucleoside monophosphate biosynthetic process	0	22	101
nucleobase-containing small molecule metabolic process	4	39	102
carbohydrate metabolic process	12	41	102
macromolecule modification	3	26	102
protein metabolic process	2	23	102
organic substance transport	2	23	102
biological_process	1	24	102
mRNA metabolic process	3	20	102
protein transport	2	22	102
establishment of protein localization	2	21	102
electron transport chain	2	33	101
mRNA catabolic process	1	35	101
carbohydrate biosynthetic process	0	39	101
mitotic cell cycle process	1	32	101
mRNA splicing, via spliceosome	1	29	101
RNA splicing, via transesterification reactions	1	28	101
RNA splicing, via transesterification reactions with bulged adenosine as nucleophile	1	29	101
cellular aromatic compound metabolic process	2	29	102
cellular process	4	19	102
cellular macromolecule catabolic process	2	36	102
carbohydrate catabolic process	13	38	102
carboxylic acid biosynthetic process	7	39	102
organic acid biosynthetic process	7	41	102
cellular amide metabolic process	2	25	101
ribonucleotide biosynthetic process	1	20	101
tRNA processing	1	31	101
ribose phosphate biosynthetic process	1	20	101
organic cyclic compound metabolic process	2	38	102
translation	1	18	101
nucleic acid metabolic process	3	30	102
cellular localization	0	24	102
cellular component biogenesis	0	28	101
water-soluble vitamin biosynthetic process	1	33	101
vitamin biosynthetic process	1	33	101
polysaccharide metabolic process	17	40	102
cellular macromolecule metabolic process	1	29	102
chromatin organization	1	36	101
mRNA processing	0	27	102
intracellular protein transport	1	28	101
amide biosynthetic process	1	21	101
regulation of response to stimulus	1	30	101
erythrose 4-phosphate/phosphoenolpyruvate family amino acid catabolic process	0	13	70
nucleoside diphosphate phosphorylation	0	22	101
glycolytic process	0	21	101
lipid transport	0	25	101
cellular carbohydrate catabolic process	2	44	101
ATP generation from ADP	0	21	101
nucleotide-excision repair	2	39	101
nucleotide phosphorylation	0	22	101
respiratory electron transport chain	1	34	101
L-phenylalanine catabolic process	0	13	70
sphingolipid metabolic process	2	36	101
cytoskeleton organization	0	22	101
cell wall organization or biogenesis	0	43	101
membrane lipid metabolic process	3	35	101
tyrosine metabolic process	0	23	94
purine ribonucleoside monophosphate biosynthetic process	0	27	101
endosomal transport	2	32	101
purine nucleoside monophosphate biosynthetic process	0	27	101
cellular protein metabolic process	2	26	102
heterocycle metabolic process	3	32	102
ADP metabolic process	0	26	101
glycerophospholipid biosynthetic process	0	33	101
purine nucleoside diphosphate metabolic process	0	26	101
pyridine-containing compound biosynthetic process	0	35	101
L-phenylalanine metabolic process	0	26	95
purine ribonucleoside diphosphate metabolic process	0	26	101
ribonucleoside diphosphate metabolic process	0	27	101
nuclear-transcribed mRNA catabolic process	0	36	101
erythrose 4-phosphate/phosphoenolpyruvate family amino acid metabolic process	0	26	95
DNA repair	4	28	101
purine nucleoside monophosphate metabolic process	0	28	101
pyridine-containing compound metabolic process	0	35	101
glycerolipid biosynthetic process	0	34	101
pyrimidine-containing compound biosynthetic process	0	34	101
purine ribonucleoside monophosphate metabolic process	0	28	101
energy derivation by oxidation of organic compounds	2	24	101
hexose metabolic process	1	28	101
nucleoside diphosphate metabolic process	1	27	101
nitrogen compound transport	1	21	102
peptide biosynthetic process	1	18	101
organelle organization	2	21	102
purine-containing compound biosynthetic process	0	24	101
peptide metabolic process	1	21	101
organic substance catabolic process	4	39	102
monocarboxylic acid metabolic process	6	51	102
sporulation	5	27	95
macromolecule methylation	1	28	101
polysaccharide catabolic process	14	41	102
ribonucleoprotein complex biogenesis	1	29	101
nucleocytoplasmic transport	1	26	101
alcohol metabolic process	4	46	101
nuclear transport	1	26	101
cellular response to DNA damage stimulus	3	29	101
carbohydrate derivative biosynthetic process	2	24	102
cellular response to stimulus	3	28	102
purine ribonucleotide biosynthetic process	1	20	101
purine nucleotide biosynthetic process	1	20	101
fatty acid metabolic process	11	50	102
tRNA aminoacylation for protein translation	2	36	102
anatomical structure development	4	14	43
DNA replication	1	31	101
tRNA aminoacylation	0	36	102
amino acid activation	1	36	102
IMP biosynthetic process	0	31	101
cellular glucan metabolic process	2	49	101
organelle localization	1	26	101
IMP metabolic process	0	31	101
NADP metabolic process	0	36	100
chromosome segregation	1	28	101
DNA conformation change	0	35	100
DNA-dependent DNA replication	0	31	95
pseudouridine synthesis	0	31	101
glucan metabolic process	2	50	101
nucleobase biosynthetic process	0	34	101
tRNA methylation	0	12	43
cell wall organization	0	40	101
external encapsulating structure organization	0	40	101
aerobic respiration	2	27	101
aromatic amino acid family biosynthetic process	0	35	101
organelle assembly	0	21	101
aerobic electron transport chain	2	30	101
metabolic process	1	40	102
cellular protein localization	0	27	101
cellular macromolecule localization	0	27	101
nicotinamide nucleotide biosynthetic process	0	34	101
magnesium ion transport	3	32	88
amino sugar metabolic process	5	44	101
cytosolic transport	0	31	101
pyrimidine nucleotide metabolic process	1	30	101
dicarboxylic acid biosynthetic process	0	38	101
protein localization to mitochondrion	2	28	101
cellular carbohydrate biosynthetic process	0	33	101
cellular respiration	2	29	101
regulation of cell communication	0	28	101
cellular metabolic compound salvage	2	31	101
cysteine metabolic process	4	34	101
regulation of signal transduction	0	28	101
pyrimidine nucleotide biosynthetic process	1	29	101
regulation of signaling	0	28	101
DNA replication initiation	0	29	101
formation of cytoplasmic translation initiation complex	0	24	99
establishment of protein localization to mitochondrion	2	28	101
pyridine nucleotide biosynthetic process	0	35	101
cell cycle process	0	29	101
cellular polysaccharide metabolic process	8	45	101
movement of cell or subcellular component	0	29	101
microtubule-based movement	0	29	101
monocarboxylic acid catabolic process	2	40	100
nicotinamide nucleotide metabolic process	1	29	101
pyridine nucleotide metabolic process	1	30	101
alpha-amino acid biosynthetic process	4	32	101
cellular response to stress	4	26	102
intracellular transport	2	27	101
RNA metabolic process	3	25	102
sulfur compound metabolic process	5	41	101
cellular protein-containing complex assembly	1	22	102
oxoacid metabolic process	6	46	102
organic acid metabolic process	5	45	102
cellular amino acid biosynthetic process	3	35	102
fatty acid biosynthetic process	11	49	102
ribonucleoside bisphosphate metabolic process	1	44	101
nucleoside bisphosphate metabolic process	1	44	101
purine nucleoside bisphosphate metabolic process	1	44	101
RNA methylation	1	34	101
ribosome biogenesis	2	30	101
protein import	2	26	101
regulation of protein metabolic process	1	30	101
protein modification process	4	26	102
sulfur amino acid metabolic process	3	41	101
ATP metabolic process	0	23	101
phospholipid biosynthetic process	2	32	101
macromolecule glycosylation	0	26	80
glutamine family amino acid metabolic process	2	46	102
ribonucleoprotein complex assembly	0	24	101
protein glycosylation	0	26	80
chromosome organization	3	25	101
ribonucleoprotein complex subunit organization	0	23	101
monocarboxylic acid biosynthetic process	8	51	102
catabolic process	4	41	102
water-soluble vitamin metabolic process	1	40	101
vitamin metabolic process	1	40	101
carboxylic acid metabolic process	7	45	102
cellular metabolic process	4	23	102
developmental process	5	31	95
organic substance metabolic process	2	39	102
cellular protein modification process	4	28	102
protein-containing complex assembly	1	25	102
aromatic compound catabolic process	1	35	102
signal transduction	1	25	102
protein-containing complex subunit organization	1	27	102
localization	1	25	102
methylation	9	46	102
establishment of localization in cell	1	27	101
cellular amino acid metabolic process	6	36	102
cellular catabolic process	4	31	102
neutral lipid metabolic process	0	4	19
ribonucleoside biosynthetic process	0	3	12
base-excision repair, AP site formation	0	15	91
intracellular lipid transport	0	0	5
termination of RNA polymerase II transcription	0	2	6
cellular polysaccharide catabolic process	4	36	84
threonine biosynthetic process	0	4	37
protein urmylation	0	1	6
karyogamy	0	1	8
negative regulation of organelle organization	0	24	89
regulation of cytokinesis	0	10	19
regulation of Ras protein signal transduction	0	5	27
pentose-phosphate shunt, non-oxidative branch	0	0	1
exonucleolytic trimming involved in rRNA processing	0	7	26
UDP-N-acetylglucosamine metabolic process	0	19	50
xenobiotic metabolic process	0	1	2
regulation of G2/M transition of mitotic cell cycle	1	6	19
alcohol biosynthetic process	4	44	101
cellular component disassembly	1	32	101
regulation of protein acetylation	0	1	3
detection of stimulus	0	0	4
RNA splicing, via endonucleolytic cleavage and ligation	0	1	1
protein insertion into ER membrane	0	0	5
rRNA transcription	0	4	7
microtubule-based transport	0	1	5
melanin biosynthetic process	0	0	7
immune system process	0	3	8
regulation of carbohydrate biosynthetic process	0	4	20
negative regulation of gluconeogenesis	0	2	12
phosphatidylinositol biosynthetic process	0	31	97
chaperone-mediated protein complex assembly	0	2	5
small nucleolar ribonucleoprotein complex assembly	0	0	6
mitochondrial RNA metabolic process	1	4	20
DNA packaging	0	7	25
glutathione catabolic process	0	4	23
endocytosis	0	26	101
quinolinate metabolic process	0	3	13
cellular alcohol metabolic process	0	3	19
ribosomal subunit export from nucleus	0	4	20
regulation of mRNA metabolic process	0	4	20
aldehyde biosynthetic process	0	1	4
response to stress	4	32	102
peptidyl-diphthamide biosynthetic process from peptidyl-histidine	0	17	74
diol metabolic process	1	2	5
double-strand break repair via homologous recombination	0	16	78
positive regulation of protein metabolic process	0	6	40
deoxyribonucleotide biosynthetic process	0	11	27
protein insertion into mitochondrial outer membrane	0	6	22
cell division	0	29	101
protein N-linked glycosylation via asparagine	0	1	4
secondary alcohol metabolic process	1	10	37
meiosis I cell cycle process	0	22	83
spliceosomal complex assembly	0	2	5
regulation of chromosome separation	0	11	41
DNA repair complex assembly	0	2	4
negative regulation of intracellular signal transduction	0	4	20
response to biotic stimulus	0	9	23
alditol phosphate metabolic process	0	7	34
beta-glucan catabolic process	3	34	80
methylguanosine-cap decapping	0	23	85
sodium ion transmembrane transport	0	2	7
proton transmembrane transport	0	30	101
DNA-templated transcription, elongation	1	16	88
late endosome to vacuole transport via multivesicular body sorting pathway	1	3	20
short-chain fatty acid metabolic process	0	1	2
pyrimidine ribonucleotide metabolic process	0	30	100
DNA geometric change	0	11	26
response to unfolded protein	0	1	4
arabinan metabolic process	0	17	40
proteolysis	5	35	102
mitotic DNA replication initiation	0	5	18
monosaccharide catabolic process	1	18	44
pyrimidine ribonucleoside monophosphate metabolic process	0	22	98
response to external stimulus	0	24	69
glycosaminoglycan metabolic process	0	5	11
homocysteine metabolic process	0	48	100
regulation of carbohydrate metabolic process	0	5	20
nuclear division	0	0	2
trehalose catabolic process	0	0	1
maturation of LSU-rRNA	0	20	86
nitrate assimilation	0	6	45
triterpenoid metabolic process	0	4	5
organelle membrane fusion	0	4	19
ribosomal large subunit export from nucleus	0	5	19
positive regulation of gene expression	0	4	23
sodium ion transport	0	15	37
glycogen metabolic process	0	6	20
negative regulation of TOR signaling	0	1	9
chromosome localization	0	1	2
SCF-dependent proteasomal ubiquitin-dependent protein catabolic process	0	4	16
regulation of protein modification process	1	19	52
cytokinin biosynthetic process	0	1	1
regulation of translational initiation	0	4	19
biotin biosynthetic process	0	0	1
cellular response to external stimulus	0	8	19
establishment of protein localization to vacuole	1	40	101
posttranscriptional regulation of gene expression	0	30	101
protein localization to vacuole	1	39	101
riboflavin biosynthetic process	0	32	99
proton export across plasma membrane	0	12	41
NAD biosynthetic process	0	36	101
riboflavin metabolic process	0	32	99
response to heat	0	5	19
methionine biosynthetic process	0	40	101
tRNA export from nucleus	0	0	1
fungal-type cell wall organization or biogenesis	0	30	95
defense response	0	5	12
regulation of hormone levels	0	1	1
asparagine biosynthetic process	0	2	4
cytoplasmic translation	0	0	19
nuclear-transcribed mRNA catabolic process, non-stop decay	0	6	17
response to nutrient levels	0	8	19
phosphatidylethanolamine biosynthetic process	0	9	33
positive regulation of protein-containing complex disassembly	0	0	1
response to osmotic stress	0	7	20
tryptophan biosynthetic process	0	1	5
receptor-mediated endocytosis	0	3	20
negative regulation of chromosome separation	0	6	18
nitrogen cycle metabolic process	0	26	87
exocytic process	0	2	4
ribonucleoprotein complex export from nucleus	0	4	20
nucleobase catabolic process	0	1	5
'de novo' NAD biosynthetic process from tryptophan	0	13	44
tetraterpenoid biosynthetic process	0	1	3
'de novo' pyrimidine nucleobase biosynthetic process	0	25	98
sphingoid metabolic process	0	2	5
negative regulation of mitotic metaphase/anaphase transition	0	6	18
glutamine family amino acid catabolic process	1	20	59
negative regulation of chromosome organization	0	6	19
D-gluconate metabolic process	0	4	12
gluconeogenesis	0	20	97
positive regulation of signaling	0	5	18
copper ion homeostasis	0	7	28
sterol transport	0	1	8
nuclear DNA replication	0	21	91
nuclear chromosome segregation	0	4	14
establishment or maintenance of cell polarity	0	4	20
methionine metabolic process	0	35	101
negative regulation of cellular carbohydrate metabolic process	0	4	19
cell morphogenesis	0	2	2
RNA transport	2	28	101
glucose metabolic process	0	28	101
positive regulation of response to stimulus	0	5	22
leucine biosynthetic process	0	5	28
protein complex oligomerization	1	5	16
respiratory chain complex III assembly	0	2	6
ceramide catabolic process	0	1	2
chitin metabolic process	2	52	100
polyketide metabolic process	0	10	23
peptidoglycan metabolic process	0	5	11
deadenylation-dependent decapping of nuclear-transcribed mRNA	0	6	21
threonine metabolic process	0	6	43
nucleoside phosphate catabolic process	1	25	90
protoporphyrinogen IX biosynthetic process	0	34	100
protein insertion into mitochondrial inner membrane	0	1	6
regulation of catabolic process	0	22	91
regulation of DNA-templated transcription in response to stress	0	3	6
deadenylation-independent decapping of nuclear-transcribed mRNA	0	1	1
glucosamine-containing compound metabolic process	2	49	101
isopentenyl diphosphate biosynthetic process	0	4	11
regulation of sister chromatid segregation	1	10	41
nuclear cell cycle DNA replication initiation	0	5	18
valine metabolic process	0	26	88
superoxide metabolic process	0	2	8
maintenance of protein localization in endoplasmic reticulum	0	0	2
post-Golgi vesicle-mediated transport	0	10	29
inositol lipid-mediated signaling	0	3	27
attachment of mitotic spindle microtubules to kinetochore	0	4	14
detection of light stimulus	0	0	3
box C/D snoRNP assembly	0	0	5
positive regulation of cellular protein metabolic process	0	6	40
glycosylation	1	29	90
plasma membrane organization	0	5	13
ribonucleoside metabolic process	0	5	20
phosphatidylethanolamine metabolic process	0	9	34
acyl-CoA metabolic process	1	42	101
regulation of cellular protein metabolic process	2	30	101
DNA recombinase assembly	0	2	4
sister chromatid segregation	0	1	5
cytoplasmic microtubule organization	0	1	7
protein maturation	1	22	101
isopentenyl diphosphate biosynthetic process, mevalonate pathway	0	3	8
ergosterol biosynthetic process	0	3	19
generation of catalytic spliceosome for second transesterification step	0	2	3
oligosaccharide metabolic process	2	30	101
indolalkylamine biosynthetic process	0	1	5
pyrimidine nucleobase metabolic process	0	28	101
response to stimulus	4	34	102
establishment of localization	1	25	102
cellular response to organonitrogen compound	0	1	4
N-acetylglucosamine metabolic process	0	0	3
regulation of cellular amide metabolic process	0	30	101
protein localization to organelle	0	26	101
indole-containing compound biosynthetic process	0	2	5
metal ion export	0	3	10
removal of superoxide radicals	0	0	1
sulfur compound catabolic process	0	4	25
protein ubiquitination	0	27	101
vesicle docking	0	2	5
mitotic cell cycle checkpoint signaling	0	8	20
membrane lipid biosynthetic process	1	22	72
regulation of protein depolymerization	0	3	6
amino sugar catabolic process	4	46	88
cellular copper ion homeostasis	0	7	28
cytokinin metabolic process	0	1	1
rhythmic process	1	0	1
xylan metabolic process	8	29	68
purine nucleotide salvage	0	0	1
double-strand break repair	2	29	101
import into nucleus	0	28	101
dicarboxylic acid catabolic process	0	1	4
alcohol catabolic process	1	23	83
pyrimidine ribonucleoside triphosphate metabolic process	0	0	4
protoporphyrinogen IX metabolic process	0	34	100
mature ribosome assembly	0	2	3
regulation of cytoplasmic translational elongation	0	17	74
peptidyl-histidine modification	0	17	74
gamma-aminobutyric acid metabolic process	0	4	10
negative regulation of translation	0	6	25
polyamine biosynthetic process	0	9	30
DNA replication, removal of RNA primer	0	0	2
lipid droplet formation	0	2	5
stress-activated protein kinase signaling cascade	0	3	11
carbohydrate homeostasis	0	5	45
membrane lipid catabolic process	0	2	6
phytosteroid biosynthetic process	0	3	19
pyrimidine nucleobase biosynthetic process	0	27	101
snRNA 3'-end processing	0	1	6
cardiolipin metabolic process	0	2	5
cleavage involved in rRNA processing	0	10	26
tRNA splicing, via endonucleolytic cleavage and ligation	0	1	1
nucleosome organization	0	25	83
DNA clamp unloading	0	0	1
cell differentiation	0	23	80
mitochondrion localization	0	5	19
aromatic amino acid family biosynthetic process, prephenate pathway	0	1	2
long-chain fatty acid metabolic process	1	8	16
regulation of transcription initiation from RNA polymerase II promoter	0	4	20
transcription initiation from RNA polymerase I promoter	0	7	20
karyogamy involved in conjugation with cellular fusion	0	1	8
response to extracellular stimulus	0	8	19
triglyceride metabolic process	0	4	19
ketone biosynthetic process	2	44	101
glucan biosynthetic process	0	20	72
arabinose metabolic process	2	26	51
response to topologically incorrect protein	0	3	7
regulation of DNA metabolic process	0	29	100
RNA phosphodiester bond hydrolysis, exonucleolytic	0	7	26
'de novo' IMP biosynthetic process	0	28	101
ubiquitin-dependent protein catabolic process	1	30	101
protein insertion into membrane	0	25	100
(1->3)-beta-D-glucan biosynthetic process	0	3	4
cytoplasmic translational initiation	0	3	14
error-free translesion synthesis	0	5	20
chromatin remodeling at centromere	0	5	11
cellular protein complex disassembly	0	6	22
cellular protein-containing complex localization	0	2	4
vitamin B6 metabolic process	0	4	16
negative regulation of protein metabolic process	0	7	26
ribonucleotide catabolic process	0	1	4
snRNA processing	0	1	6
biological adhesion	1	1	7
disaccharide catabolic process	0	1	6
regulation of response to biotic stimulus	0	2	3
protein import into peroxisome matrix, docking	0	0	5
leucine catabolic process	0	3	3
L-arabinose catabolic process	0	9	16
cellular detoxification	0	2	13
mitochondrial proton-transporting ATP synthase complex assembly	0	1	4
'de novo' NAD biosynthetic process	0	13	44
peptide catabolic process	0	7	26
anaphase-promoting complex-dependent catabolic process	0	12	50
alditol catabolic process	0	5	15
lipid oxidation	1	19	62
posttranslational protein targeting to membrane, translocation	0	0	6
cellular response to acid chemical	0	0	5
mitochondrial electron transport, NADH to ubiquinone	0	1	5
mRNA transport	3	28	101
manganese ion homeostasis	0	4	13
cellular response to chemical stimulus	0	52	101
polyprenol biosynthetic process	0	0	1
hydrogen sulfide metabolic process	0	1	2
2'-deoxyribonucleotide metabolic process	0	1	1
glutamate metabolic process	0	24	81
negative regulation of cytoskeleton organization	0	5	16
chorismate metabolic process	0	11	35
nucleotide salvage	0	8	25
arabinose catabolic process	0	9	16
clathrin-dependent endocytosis	0	2	13
fructose metabolic process	0	0	2
regulation of phosphorus metabolic process	1	20	52
oligosaccharide biosynthetic process	0	9	36
polyamine metabolic process	0	10	32
tRNA threonylcarbamoyladenosine metabolic process	0	6	17
transcription by RNA polymerase II	2	31	101
response to light stimulus	0	5	24
triterpenoid biosynthetic process	0	4	5
MAPK cascade	0	6	18
regulation of metaphase/anaphase transition of cell cycle	0	11	41
positive regulation of intracellular signal transduction	0	5	18
flavin-containing compound biosynthetic process	1	32	99
organelle fusion	0	4	20
glycoprotein metabolic process	0	5	20
regulation of actin filament depolymerization	0	3	5
isopentenyl diphosphate metabolic process	0	4	11
regulation of cell division	0	10	19
quinolinate biosynthetic process	0	2	12
carboxylic acid transport	0	13	36
carbohydrate derivative catabolic process	3	54	101
ergosterol metabolic process	0	3	19
amide transport	1	7	24
kinetochore assembly	0	9	34
cell wall macromolecule catabolic process	7	31	74
tRNA aminoacylation for mitochondrial protein translation	0	3	20
regulation of translation	0	30	101
maturation of LSU-rRNA from tricistronic rRNA transcript (SSU-rRNA, 5.8S rRNA, LSU-rRNA)	0	10	52
organelle localization by membrane tethering	0	27	95
barbed-end actin filament capping	0	2	4
polyol catabolic process	1	23	62
regulation of defense response	0	1	1
regulation of membrane lipid distribution	0	5	10
negative regulation of protein-containing complex disassembly	0	2	6
response to starvation	0	5	19
RNA decapping	0	23	85
protein import into mitochondrial matrix	1	20	85
cell cycle DNA replication initiation	0	5	18
secondary alcohol biosynthetic process	1	7	25
cellular lipid biosynthetic process	0	3	19
cell cycle DNA replication	0	21	91
aminoglycan biosynthetic process	0	9	28
proline catabolic process to glutamate	0	1	2
cysteine biosynthetic process from serine	0	2	4
microtubule cytoskeleton organization	0	28	101
maintenance of location in cell	0	22	70
Rho protein signal transduction	0	0	1
rRNA-containing ribonucleoprotein complex export from nucleus	0	4	20
cellular manganese ion homeostasis	0	4	13
sulfur amino acid biosynthetic process	2	34	101
response to oxygen-containing compound	0	8	16
regulation of translational elongation	0	24	80
thiamine-containing compound biosynthetic process	0	3	7
regulation of cell death	0	2	7
'de novo' protein folding	0	10	26
regulation of small GTPase mediated signal transduction	0	23	95
aldonic acid metabolic process	0	10	31
NADH dehydrogenase complex assembly	0	6	31
chromatin remodeling	3	31	101
cellular alcohol biosynthetic process	0	3	19
regulation of DNA-dependent DNA replication initiation	0	25	99
cellular response to glucose starvation	0	1	1
mitochondrion distribution	0	2	19
inositol metabolic process	0	7	24
purine-containing compound salvage	0	29	97
proteasome regulatory particle assembly	0	7	26
ribonucleoside triphosphate metabolic process	0	27	100
regulation of biological process	0	31	102
vitamin B6 biosynthetic process	0	4	16
ribosomal small subunit export from nucleus	0	0	6
aldehyde catabolic process	0	0	3
RNA surveillance	0	8	26
negative regulation of carbohydrate metabolic process	0	4	19
unsaturated fatty acid metabolic process	0	4	5
disaccharide biosynthetic process	0	8	35
phenol-containing compound biosynthetic process	0	5	15
protein N-linked glycosylation	0	15	65
DNA-templated transcription, termination	0	4	20
actin cytoskeleton organization	0	17	66
DNA-dependent DNA replication maintenance of fidelity	0	5	19
tricarboxylic acid metabolic process	0	2	5
transcription by RNA polymerase I	0	4	15
glucosamine-containing compound catabolic process	4	45	86
proteasome assembly	0	24	99
dolichol metabolic process	0	2	9
negative regulation of mitotic cell cycle phase transition	0	10	28
protein import into mitochondrial intermembrane space	0	3	15
detection of external stimulus	0	0	3
nucleoside biosynthetic process	0	3	12
mitotic sister chromatid segregation	0	1	5
mitochondrial fission	0	0	3
regulation of MAPK cascade	0	2	9
regulation of glucose metabolic process	0	6	20
peroxisome fission	0	2	10
galactose catabolic process	0	2	3
protein processing	0	25	101
spindle organization	0	6	29
purine-containing compound catabolic process	0	4	20
negative regulation of transcription by RNA polymerase II	1	3	19
ncRNA export from nucleus	0	1	19
Golgi to plasma membrane transport	0	7	19
cellular oxidant detoxification	0	0	2
chorismate biosynthetic process	0	5	12
hexose biosynthetic process	0	20	97
'de novo' UMP biosynthetic process	0	18	84
response to acid chemical	0	0	5
actin cortical patch localization	0	4	13
nucleotide catabolic process	0	16	79
(1->6)-beta-D-glucan metabolic process	0	1	1
pyrimidine ribonucleotide biosynthetic process	0	31	100
regulation of transcription from RNA polymerase II promoter in response to stress	0	3	6
tricarboxylic acid cycle	4	38	101
mitochondrion-endoplasmic reticulum membrane tethering	0	2	5
fungal-type cell wall organization	0	8	41
RNA polymerase II preinitiation complex assembly	0	3	18
regulation of RNA stability	0	3	11
regulation of mitotic cell cycle phase transition	1	18	70
regulation of mitotic sister chromatid segregation	0	6	19
ATP-dependent chromatin remodeling	0	2	7
purine nucleobase biosynthetic process	0	7	33
glucose homeostasis	0	5	45
hormone metabolic process	0	1	1
L-methionine salvage from methylthioadenosine	0	8	46
nucleic acid phosphodiester bond hydrolysis	1	16	46
lipid droplet organization	0	2	7
lipid storage	0	0	4
maintenance of location	1	26	93
nuclear-transcribed mRNA catabolic process, nonsense-mediated decay	0	32	87
sister chromatid cohesion	0	19	97
protein insertion into mitochondrial membrane	0	19	81
mitotic DNA integrity checkpoint signaling	0	8	19
spindle assembly	0	6	10
sulfur compound biosynthetic process	3	39	101
positive regulation of transcription initiation from RNA polymerase II promoter	0	5	20
UMP metabolic process	0	22	98
chitin biosynthetic process	0	7	28
purine nucleoside metabolic process	0	6	20
autophagosome organization	0	5	25
regulation of biological quality	2	27	102
establishment of RNA localization	2	28	101
AMP metabolic process	0	30	95
diol biosynthetic process	1	2	5
glutamine metabolic process	1	35	101
regulation of ARF protein signal transduction	0	0	13
negative regulation of actin filament polymerization	0	2	5
telomere maintenance via telomere lengthening	0	0	5
regulation of protein phosphorylation	1	18	52
regulation of exit from mitosis	0	6	19
L-methionine biosynthetic process	0	29	98
leucine metabolic process	1	19	77
glutamine biosynthetic process	0	1	7
ribonucleoprotein complex disassembly	0	0	2
ncRNA transcription	0	3	20
cellular developmental process	0	25	90
histone exchange	0	2	7
(1->6)-beta-D-glucan biosynthetic process	0	1	1
nucleolar large rRNA transcription by RNA polymerase I	0	3	6
protein localization to condensed chromosome	0	4	9
regulation of ion transport	0	4	11
ribosomal small subunit assembly	0	2	5
inositol phosphoceramide metabolic process	0	1	4
cellular response to osmotic stress	0	4	19
positive regulation of cellular amide metabolic process	0	5	22
neutral lipid biosynthetic process	0	1	5
chaperone-mediated protein folding	0	10	26
nitrate metabolic process	0	6	45
negative regulation of cellular amide metabolic process	0	6	25
response to other organism	0	4	11
pyrimidine ribonucleoside triphosphate biosynthetic process	0	0	4
nucleoside triphosphate biosynthetic process	0	25	100
negative regulation of G2/M transition of mitotic cell cycle	0	8	19
fructose 2,6-bisphosphate metabolic process	0	0	1
aldonic acid catabolic process	0	3	9
regulation of intracellular signal transduction	0	34	101
transport along microtubule	0	1	5
ribosome localization	0	4	20
long-chain fatty acid biosynthetic process	1	4	11
autophagy of mitochondrion	0	6	20
phosphatidylinositol-mediated signaling	0	3	4
spindle assembly checkpoint signaling	0	5	11
protein retention in ER lumen	0	0	2
acetyl-CoA metabolic process	1	37	101
cell wall polysaccharide metabolic process	9	27	75
pentose catabolic process	0	15	24
apoptotic process	0	15	58
nucleic acid transport	2	28	101
(1->3)-beta-D-glucan metabolic process	0	3	4
organic cyclic compound catabolic process	1	38	102
aspartate family amino acid biosynthetic process	1	37	101
ER-nucleus signaling pathway	0	3	14
maturation of 5.8S rRNA	0	5	20
negative regulation of exit from mitosis	0	1	6
fatty acid oxidation	0	17	48
D-xylose metabolic process	0	15	21
energy reserve metabolic process	0	6	20
arginine metabolic process	0	34	100
anthranilate metabolic process	0	2	12
formate catabolic process	0	1	1
response to endogenous stimulus	0	4	17
folic acid-containing compound biosynthetic process	0	33	88
regulation of mitotic cell cycle	0	20	70
isoleucine biosynthetic process	0	40	100
interstrand cross-link repair	0	2	15
cellular iron ion homeostasis	1	5	20
organelle fission	0	6	64
pteridine-containing compound metabolic process	2	32	101
cellular response to starvation	0	5	19
fatty acid beta-oxidation	0	15	36
cell wall polysaccharide catabolic process	8	28	71
monocarboxylic acid transport	0	6	13
regulation of chromosome organization	1	18	53
AMP biosynthetic process	0	3	9
carotenoid biosynthetic process	0	1	3
sodium ion export across plasma membrane	0	2	7
ornithine metabolic process	0	4	18
negative regulation of mitotic nuclear division	0	6	18
oligosaccharide catabolic process	0	1	6
coenzyme A biosynthetic process	0	1	5
cellular response to organic substance	0	5	16
ribosomal small subunit biogenesis	0	4	23
nucleosome assembly	0	26	83
folic acid metabolic process	0	14	38
selective autophagy	0	7	19
folic acid-containing compound metabolic process	2	35	101
ribosomal large subunit assembly	0	5	20
ribosome disassembly	0	1	1
regulation of mRNA 3'-end processing	0	0	1
glucan catabolic process	3	39	84
ethanol metabolic process	0	0	1
regulation of cellular catabolic process	0	4	20
mitotic cell cycle	0	12	39
polysaccharide biosynthetic process	1	30	93
acylglycerol metabolic process	0	3	19
mitotic G2/M transition checkpoint	0	7	18
regulation of DNA-templated transcription, initiation	0	3	20
membrane fusion	0	3	20
negative regulation of sister chromatid segregation	0	6	18
protein depolymerization	0	4	6
glutamine family amino acid biosynthetic process	4	37	101
polyol metabolic process	3	37	101
exonucleolytic trimming to generate mature 3'-end of 5.8S rRNA from tricistronic rRNA transcript (SSU-rRNA, 5.8S rRNA, LSU-rRNA)	0	7	26
modification-dependent macromolecule catabolic process	1	28	101
thioester metabolic process	1	42	101
peptidyl-asparagine modification	0	1	4
regulation of mitotic sister chromatid separation	0	11	41
mRNA cis splicing, via spliceosome	0	22	89
regulation of histone acetylation	0	1	3
homoserine metabolic process	0	45	100
cell wall biogenesis	0	4	8
DNA synthesis involved in DNA repair	0	28	94
outer mitochondrial membrane organization	0	12	41
DNA topological change	0	1	1
peptidoglycan turnover	0	1	2
dicarboxylic acid metabolic process	3	33	101
pyruvate metabolic process	0	28	101
modification-dependent protein catabolic process	1	29	101
regulation of TOR signaling	0	3	19
cellulose metabolic process	3	34	80
tubulin complex assembly	0	2	13
protein neddylation	0	0	4
xylulose 5-phosphate metabolic process	0	9	16
serine family amino acid metabolic process	5	38	101
cell wall macromolecule metabolic process	7	33	79
lipid biosynthetic process	10	50	102
DNA strand elongation involved in DNA replication	0	17	101
positive regulation of signal transduction	0	5	18
isoleucine metabolic process	0	40	100
organic hydroxy compound catabolic process	1	24	83
cellular response to amino acid stimulus	0	0	4
cellular polysaccharide biosynthetic process	0	22	72
isoprenoid biosynthetic process	9	32	101
alditol metabolic process	0	22	68
carbohydrate transport	4	30	91
regulation of histone modification	0	3	13
fermentation	0	4	8
nucleus organization	0	8	19
deoxyribose phosphate metabolic process	0	4	7
protein targeting to vacuole	1	7	20
nuclear export	2	24	101
mitochondrial gene expression	1	3	6
tetraterpenoid metabolic process	0	1	3
fungal-type cell wall biogenesis	0	3	6
cellular biogenic amine biosynthetic process	0	40	101
autophagosome assembly	0	5	25
cell adhesion	1	0	7
endoplasmic reticulum organization	0	2	7
primary alcohol metabolic process	0	0	1
non-glycolytic fermentation	0	1	2
mitochondrial translation	0	28	101
cellular component maintenance	0	2	7
glutaminyl-tRNAGln biosynthesis via transamidation	0	0	1
malate metabolic process	0	0	2
cellular response to oxygen-containing compound	0	6	15
mitotic chromosome condensation	0	4	10
regulation of peptidyl-lysine acetylation	0	1	3
sphingolipid catabolic process	0	2	6
galactose catabolic process via UDP-galactose	0	2	3
mitotic spindle assembly checkpoint signaling	0	5	11
positive regulation of TOR signaling	0	2	6
regulation of RNA splicing	0	3	5
isoprenoid metabolic process	8	31	101
snRNA metabolic process	0	4	17
negative regulation of mitotic sister chromatid segregation	0	6	18
regulation of gluconeogenesis	0	4	20
nucleoside salvage	0	3	9
trehalose metabolic process	0	22	78
immune response	0	3	8
cellulose catabolic process	3	34	80
cellular response to environmental stimulus	0	3	20
spliceosomal tri-snRNP complex assembly	0	2	3
negative regulation of actin filament depolymerization	0	2	4
mitotic cell cycle phase transition	0	5	19
trehalose biosynthetic process	0	7	32
phosphatidic acid metabolic process	0	1	5
acylglycerol biosynthetic process	0	1	5
protein localization to chromosome, centromeric region	0	6	13
L-arabinose metabolic process	2	25	50
valine biosynthetic process	0	21	81
cellular lipid catabolic process	1	38	101
cellular glucose homeostasis	0	5	45
SREBP signaling pathway	0	3	14
TOR signaling	0	2	18
arginine biosynthetic process	0	33	100
translesion synthesis	0	24	84
cell death	0	15	58
hormone biosynthetic process	0	1	1
purine ribonucleoside biosynthetic process	0	3	12
ceramide biosynthetic process	0	3	7
tRNA wobble base modification	1	40	100
deoxyribonucleotide metabolic process	0	31	91
chitin catabolic process	4	45	86
folic acid biosynthetic process	0	12	37
cellular ketone body metabolic process	0	1	2
establishment or maintenance of cytoskeleton polarity	0	2	15
negative regulation of gene expression	0	31	101
negative regulation of chromosome segregation	0	6	18
purine ribonucleoside salvage	0	3	9
endoplasmic reticulum unfolded protein response	0	4	21
cellular response to endogenous stimulus	0	4	17
transcription by RNA polymerase III	0	7	21
L-arabinose catabolic process to xylulose 5-phosphate	0	9	16
positive regulation of cell communication	0	5	20
phosphatidylglycerol metabolic process	0	2	5
organic hydroxy compound transport	0	4	15
peptidyl-diphthamide metabolic process	0	17	74
mitotic G2 DNA damage checkpoint signaling	0	1	4
cysteine biosynthetic process	0	26	96
microtubule polymerization or depolymerization	0	0	1
regulation of mitotic nuclear division	0	8	20
nuclear envelope organization	0	0	1
nucleobase transport	0	2	3
glycogen biosynthetic process	0	1	4
amino acid salvage	0	8	47
protein-containing complex localization	0	8	84
cellular response to sterol depletion	0	3	14
regulation of small molecule metabolic process	0	5	20
DNA replication checkpoint signaling	0	7	19
protein maturation by [4Fe-4S] cluster transfer	0	1	4
pteridine-containing compound biosynthetic process	0	42	99
regulation of mRNA splicing, via spliceosome	0	3	5
reactive nitrogen species metabolic process	0	11	54
translational elongation	0	20	89
regulation of mRNA catabolic process	0	2	19
DNA strand elongation	0	17	101
Ras protein signal transduction	0	2	6
cellular hormone metabolic process	0	1	1
glucose 6-phosphate metabolic process	0	22	99
negative regulation of mRNA metabolic process	0	0	2
protein-containing complex disassembly	1	17	91
retrograde transport, endosome to Golgi	0	36	101
fatty acid derivative metabolic process	0	3	4
negative regulation of protein polymerization	0	4	6
cell communication	0	8	19
regulation of chromosome segregation	0	12	41
organophosphate catabolic process	1	42	101
cellular response to nutrient levels	0	8	19
tRNA wobble uridine modification	0	39	100
amine biosynthetic process	0	40	101
gamma-aminobutyric acid catabolic process	0	2	4
osmosensory signaling pathway	0	1	5
one-carbon metabolic process	2	32	101
response to temperature stimulus	0	5	19
farnesyl diphosphate biosynthetic process	0	0	1
response to abiotic stimulus	0	24	94
mitotic DNA damage checkpoint signaling	0	7	18
negative regulation of small molecule metabolic process	0	2	18
protein maturation by iron-sulfur cluster transfer	0	6	18
triglyceride biosynthetic process	0	1	5
proline catabolic process	1	11	29
regulation of mRNA stability	0	1	9
stress-activated MAPK cascade	0	3	11
positive regulation of MAPK cascade	0	1	1
ribosomal large subunit biogenesis	0	4	19
ketone body metabolic process	0	1	2
actin filament capping	0	2	4
oligopeptide transport	0	5	17
detoxification	0	3	14
lipid homeostasis	0	9	20
kinetochore organization	0	9	34
response to radiation	0	6	24
pentose metabolic process	1	37	74
establishment of protein localization to organelle	1	31	101
siderophore metabolic process	0	2	6
L-alpha-amino acid transmembrane transport	0	1	5
cytoskeleton-dependent intracellular transport	0	2	6
ribosome assembly	0	4	18
sphingolipid biosynthetic process	1	11	59
poly(A)+ mRNA export from nucleus	0	7	19
xylan catabolic process	8	29	68
regulation of mitotic metaphase/anaphase transition	0	11	41
negative regulation of mitotic sister chromatid separation	0	6	18
maintenance of protein localization in organelle	0	0	2
RNA phosphodiester bond hydrolysis	1	14	46
regulation of phosphorylation	1	17	52
anatomical structure morphogenesis	0	2	5
regulation of nuclear division	0	8	20
carbon utilization	0	1	2
regulation of protein-containing complex disassembly	0	4	27
negative regulation of response to stimulus	0	6	21
adenine metabolic process	0	2	12
organelle inheritance	0	8	22
pyrimidine nucleoside monophosphate metabolic process	0	28	100
sporulation resulting in formation of a cellular spore	0	25	79
pyrimidine ribonucleoside monophosphate biosynthetic process	0	22	98
cellular modified amino acid catabolic process	1	10	43
negative regulation of cellular protein metabolic process	0	7	26
glycosyl compound biosynthetic process	0	18	81
establishment of organelle localization	0	4	20
biological regulation	0	28	102
detection of abiotic stimulus	0	0	3
tetrahydrofolate biosynthetic process	0	13	30
negative regulation of cellular component organization	0	23	89
mitochondrial electron transport, ubiquinol to cytochrome c	0	15	72
neutral amino acid transport	0	2	6
negative regulation of metaphase/anaphase transition of cell cycle	0	6	18
microtubule nucleation	0	19	95
meiotic chromosome segregation	0	0	1
programmed cell death	0	15	58
transsulfuration	0	47	100
protein polyubiquitination	0	9	42
regulation of pH	0	1	19
actin filament-based process	0	22	79
pyrimidine nucleoside triphosphate biosynthetic process	0	3	8
L-serine biosynthetic process	0	0	1
regulation of response to external stimulus	0	4	18
UDP-N-acetylglucosamine biosynthetic process	0	19	50
aspartate family amino acid catabolic process	0	5	9
purine ribonucleoside metabolic process	0	5	20
cell redox homeostasis	0	3	6
mitochondrial electron transport, succinate to ubiquinone	0	0	1
phytosteroid metabolic process	0	3	19
glycerol catabolic process	0	5	14
biotin metabolic process	0	0	1
glycerol metabolic process	0	10	41
regulation of phosphate metabolic process	1	20	52
tRNA thio-modification	0	6	19
vesicle budding from membrane	0	4	14
nuclear-transcribed mRNA poly(A) tail shortening	0	4	18
phosphatidylcholine biosynthetic process	0	2	18
DNA replication-independent nucleosome organization	0	2	7
rescue of stalled ribosome	0	1	1
regulation of membrane potential	0	2	8
fatty acid beta-oxidation using acyl-CoA oxidase	0	1	2
pyrimidine nucleoside monophosphate biosynthetic process	0	28	100
phosphatidylinositol phosphate biosynthetic process	0	11	53
protein transport to vacuole involved in ubiquitin-dependent protein catabolic process via the multivesicular body sorting pathway	0	5	19
regulation of translational fidelity	0	5	20
maintenance of protein location in cell	0	23	70
nucleobase-containing small molecule biosynthetic process	0	3	12
vesicle fusion	0	4	19
ketone catabolic process	0	0	1
negative regulation of cell communication	0	6	21
protein quality control for misfolded or incompletely synthesized proteins	0	5	20
cellular response to abiotic stimulus	0	3	20
mitochondrial electron transport, cytochrome c to oxygen	0	12	73
positive regulation of DNA-templated transcription, initiation	0	5	20
post-chaperonin tubulin folding pathway	0	1	1
protein localization to chromosome	0	7	19
Golgi to endosome transport	0	2	6
purine nucleobase catabolic process	0	1	3
defense response to other organism	0	3	8
chromosome condensation	0	7	24
arabinan catabolic process	0	17	40
vesicle-mediated transport to the plasma membrane	1	6	20
regulation of transcription involved in G1/S transition of mitotic cell cycle	0	8	17
ATP synthesis coupled electron transport	0	1	11
polyprenol metabolic process	0	3	16
glucosamine-containing compound biosynthetic process	0	7	28
dolichol biosynthetic process	0	0	1
negative regulation of signaling	0	6	21
membrane docking	0	27	95
hexose catabolic process	0	4	5
organelle disassembly	0	8	21
fatty acid catabolic process	0	26	74
rRNA 3'-end processing	0	7	26
mitotic sister chromatid cohesion	0	5	20
formation of translation preinitiation complex	0	1	6
negative regulation of nuclear division	0	7	19
response to pH	0	2	4
siderophore biosynthetic process	0	2	6
mitochondrial genome maintenance	1	29	100
cellular response to chemical stress	0	53	101
DNA catabolic process	0	0	1
flavin-containing compound metabolic process	1	32	99
response to amino acid	0	0	5
cell cycle phase transition	0	5	19
mitochondrial respiratory chain complex I assembly	0	6	31
amino sugar biosynthetic process	0	48	101
cellular response to nitrogen compound	0	1	5
vesicle fusion with Golgi apparatus	0	2	5
replication fork processing	0	0	5
supramolecular fiber organization	0	29	101
hemicellulose metabolic process	8	29	68
recombinational repair	0	14	78
establishment of protein localization to mitochondrial membrane	0	24	89
regulation of DNA-dependent DNA replication	0	28	100
nucleoside diphosphate biosynthetic process	0	0	1
vesicle-mediated transport	2	18	102
monosaccharide biosynthetic process	0	20	97
protein refolding	0	4	20
mitochondrion inheritance	0	2	19
purine nucleotide catabolic process	0	1	4
maturation of 5.8S rRNA from tricistronic rRNA transcript (SSU-rRNA, 5.8S rRNA, LSU-rRNA)	0	5	20
cell surface receptor signaling pathway	0	3	14
farnesyl diphosphate metabolic process	0	0	5
gene expression	1	3	9
regulation of protein catabolic process	0	3	9
serine family amino acid biosynthetic process	2	23	101
negative regulation of supramolecular fiber organization	0	5	16
phosphorelay signal transduction system	0	9	22
regulation of response to stress	0	4	20
endosome transport via multivesicular body sorting pathway	1	3	20
translational initiation	1	3	15
pyrimidine nucleoside triphosphate metabolic process	0	3	8
maintenance of protein location	0	23	70
double-strand break repair via break-induced replication	1	8	26
glycerol-3-phosphate metabolic process	0	7	34
mitochondrion disassembly	0	6	20
regulation of cellular carbohydrate metabolic process	0	5	20
protein import into nucleus	0	30	101
nucleobase metabolic process	1	28	101
pyrimidine-containing compound metabolic process	0	36	101
carotenoid metabolic process	0	1	3
NADPH regeneration	0	22	99
anaerobic glycerol catabolic process	0	1	2
biological process involved in interspecies interaction between organisms	0	14	26
phosphatidic acid biosynthetic process	0	1	5
response to external biotic stimulus	0	4	11
regulation of translational termination	0	0	1
proton-transporting ATP synthase complex assembly	0	1	4
asparagine metabolic process	0	5	15
response to sterol depletion	0	3	14
ceramide metabolic process	1	26	86
formate metabolic process	0	1	1
hexitol metabolic process	0	3	4
beta-glucan metabolic process	3	43	90
regulation of ribosomal protein gene transcription by RNA polymerase II	0	0	2
coenzyme A metabolic process	0	10	33
regulation of mitotic cytokinesis	0	8	17
transcription elongation from RNA polymerase II promoter	1	14	85
cellular response to pH	0	2	4
purine nucleoside biosynthetic process	0	3	12
aminoglycan catabolic process	3	46	89
inosine metabolic process	0	1	1
protein localization to nucleus	0	30	101
protein localization to cell periphery	0	6	19
quinate metabolic process	0	0	2
cellular response to extracellular stimulus	0	8	19
spindle checkpoint signaling	0	6	18
protein localization to plasma membrane	0	5	18
nucleoside triphosphate catabolic process	0	1	1
pentose-phosphate shunt	0	18	91
positive regulation of translation	0	4	22
clathrin coat assembly	0	0	1
L-methionine salvage	0	8	47
CENP-A containing nucleosome assembly	0	2	7
regulation of mRNA processing	0	4	15
UMP biosynthetic process	0	22	98
arginine biosynthetic process via ornithine	0	0	2
rRNA pseudouridine synthesis	0	2	5
negative regulation of cell cycle G2/M phase transition	0	8	19
negative regulation of protein-containing complex assembly	0	5	16
xylulose 5-phosphate biosynthetic process	0	9	16
DNA replication-independent nucleosome assembly	0	2	7
nucleoside triphosphate metabolic process	0	32	101
ribosome-associated ubiquitin-dependent protein catabolic process	0	1	2
mannose metabolic process	0	0	1
galactose metabolic process	0	3	9
vesicle docking involved in exocytosis	0	1	4
aminoglycan metabolic process	3	53	100
iron ion homeostasis	1	11	31
multivesicular body sorting pathway	1	20	92
protein localization to kinetochore	0	4	9
tyrosine catabolic process	0	4	19
purine ribonucleotide salvage	0	0	1
negative regulation of signal transduction	0	6	21
protein retention in Golgi apparatus	0	5	18
thiamine biosynthetic process	0	3	7
sulfate assimilation	0	15	62
endoplasmic reticulum tubular network organization	0	1	1
circadian rhythm	1	0	1
mitochondrial respiratory chain complex III assembly	0	2	6
DNA duplex unwinding	0	10	26
G protein-coupled receptor signaling pathway	0	9	46
regulation of chromatin organization	0	4	19
tRNA transport	0	2	7
beta-glucan biosynthetic process	0	5	15
xenobiotic catabolic process	0	0	1
ncRNA 3'-end processing	1	5	26
negative regulation of mitotic cell cycle	0	10	28
mitotic spindle checkpoint signaling	0	6	18
peptide transport	0	5	17
negative regulation of protein depolymerization	0	2	5
chromosomal region	1	34	102
side of membrane	3	30	65
chromosome, telomeric region	1	37	102
membrane	11	47	102
mRNA cleavage factor complex	0	5	21
chromosome, centromeric region	0	19	83
nuclear cyclin-dependent protein kinase holoenzyme complex	0	2	4
cyclin-dependent protein kinase holoenzyme complex	0	9	21
Mpp10 complex	0	1	1
cellular bud neck	0	9	26
cyclin/CDK positive transcription elongation factor complex	0	1	3
endoplasmic reticulum-Golgi intermediate compartment	0	1	5
endoplasmic reticulum exit site	0	0	5
mRNA cleavage and polyadenylation specificity factor complex	0	3	16
Golgi apparatus	1	30	101
clathrin adaptor complex	0	29	101
endomembrane system	0	1	5
site of polarized growth	0	6	26
90S preribosome	0	6	20
RNA polymerase III transcription regulator complex	0	3	9
COPII-coated ER to Golgi transport vesicle	0	3	19
transcription factor TFIIIC complex	0	0	4
microbody lumen	0	2	7
peroxisomal matrix	0	2	7
preribosome, small subunit precursor	0	3	20
U1 snRNP	0	6	19
AP-type membrane coat adaptor complex	1	35	101
plasma membrane	4	44	102
mediator complex	1	28	101
TORC2 complex	0	0	4
MICOS complex	0	0	1
tricarboxylic acid cycle enzyme complex	0	6	20
proteasome core complex	0	2	10
coated vesicle	0	3	20
endoplasmic reticulum lumen	0	1	6
endopeptidase complex	1	33	100
Sm-like protein family complex	0	34	101
carboxy-terminal domain protein kinase complex	0	22	70
TOR complex	0	0	24
mismatch repair complex	0	3	22
DNA repair complex	0	7	23
proton-transporting two-sector ATPase complex, proton-transporting domain	2	26	101
serine/threonine protein kinase complex	2	30	89
GPI-anchor transamidase complex	0	29	95
caspase complex	0	29	95
mitotic spindle	0	30	95
Arp2/3 protein complex	0	21	94
signal recognition particle, endoplasmic reticulum targeting	0	25	86
ribonuclease P complex	0	25	94
transcription elongation factor complex	0	28	99
protein kinase complex	2	33	98
signal recognition particle	0	33	97
proton-transporting V-type ATPase, V0 domain	0	19	93
mitochondrial proton-transporting ATP synthase complex, coupling factor F(o)	0	17	87
DNA polymerase complex	1	30	99
proton-transporting ATP synthase complex, coupling factor F(o)	0	25	99
proteasome complex	0	23	88
DASH complex	0	36	100
proteasome core complex, alpha-subunit complex	0	34	101
exocyst	1	34	101
spindle	0	34	101
sno(s)RNA-containing ribonucleoprotein complex	0	34	101
intracellular vesicle	1	35	101
vesicle	1	35	101
methyltransferase complex	0	31	101
cytoplasmic vesicle	1	35	101
organelle outer membrane	0	41	101
mitochondrial outer membrane	0	37	101
outer membrane	1	41	101
inner mitochondrial membrane protein complex	0	32	101
Golgi membrane	1	34	101
cellular anatomical entity	5	25	102
small nuclear ribonucleoprotein complex	0	33	101
nucleosome	9	43	101
spliceosomal snRNP complex	0	32	101
protein-containing complex	5	18	102
catalytic complex	3	26	102
non-membrane-bounded organelle	2	25	101
intracellular non-membrane-bounded organelle	2	25	101
intracellular protein-containing complex	0	24	102
transferase complex	1	25	101
supramolecular complex	1	27	102
organelle	5	25	102
intracellular organelle	5	25	102
organelle membrane	1	21	102
cytoskeleton	2	37	101
cytoplasmic vesicle membrane	0	29	101
vesicle membrane	0	29	101
nuclear protein-containing complex	3	26	101
cytoplasm	1	24	102
organelle inner membrane	2	26	102
mitochondrial inner membrane	2	25	102
polymeric cytoskeletal fiber	0	30	102
microtubule	0	30	102
supramolecular fiber	0	31	102
supramolecular polymer	0	31	102
spliceosomal complex	1	24	101
RNA polymerase II transcription regulator complex	0	30	101
membrane protein complex	0	28	101
ribonucleoprotein complex	1	18	101
cellular_component	3	24	102
histone acetyltransferase complex	1	22	101
respiratory chain complex	0	30	101
nuclear DNA-directed RNA polymerase complex	1	26	101
chromosome	2	27	101
endosome membrane	0	34	101
acetyltransferase complex	0	24	101
protein acetyltransferase complex	0	24	101
nucleus	1	37	102
membrane-bounded organelle	2	31	102
nucleolus	3	28	101
intracellular membrane-bounded organelle	2	29	102
ribosome	0	22	101
mitochondrion	1	26	101
microbody	0	30	101
endoplasmic reticulum	1	31	101
cytosol	2	25	101
transcription regulator complex	1	29	101
DNA-directed RNA polymerase complex	1	36	101
RNA polymerase complex	1	36	101
mitochondrial membrane	0	30	102
transmembrane transporter complex	1	30	101
transporter complex	1	32	101
peroxisome	0	33	101
proton-transporting two-sector ATPase complex, catalytic domain	0	25	101
proteasome regulatory particle, base subcomplex	0	36	101
cullin-RING ubiquitin ligase complex	0	30	101
phagophore assembly site membrane	0	34	101
cytochrome complex	0	25	101
exosome (RNase complex)	1	29	101
mitochondrial protein-containing complex	0	26	101
eukaryotic translation initiation factor 3 complex	0	24	101
eukaryotic 43S preinitiation complex	0	25	99
translation preinitiation complex	0	24	99
membrane coat	1	30	101
exoribonuclease complex	1	31	101
eukaryotic 48S preinitiation complex	0	24	99
microtubule associated complex	0	40	98
SWI/SNF superfamily-type complex	1	25	101
ATPase complex	1	26	101
ubiquitin ligase complex	0	30	101
protein-DNA complex	9	41	101
mitochondrial matrix	1	35	101
large ribosomal subunit	0	20	101
oxidoreductase complex	0	39	101
vesicle tethering complex	4	34	101
endoplasmic reticulum membrane	0	27	101
ribosomal subunit	1	16	101
transferase complex, transferring phosphorus-containing groups	0	30	101
bounding membrane of organelle	1	18	101
SUMO ligase complex	0	1	6
TIM22 mitochondrial import inner membrane insertion complex	0	0	1
microtubule organizing center	0	21	96
enzyme activator complex	0	4	17
COP9 signalosome	0	2	8
SLIK (SAGA-like) complex	0	3	17
preribosome	1	35	101
organelle lumen	2	34	101
septin cytoskeleton	0	7	26
chaperone complex	0	26	100
nuclear replication fork	0	18	78
U2 snRNP	0	7	20
preribosome, large subunit precursor	0	4	20
membrane raft	0	0	5
transcription factor TFIID complex	0	28	101
mitochondrial intermembrane space	0	39	101
COPII vesicle coat	0	1	10
CCR4-NOT complex	0	0	5
external encapsulating structure	1	8	30
box C/D RNP complex	0	1	5
myosin complex	0	17	69
mitochondrial outer membrane translocase complex	0	2	10
NADH dehydrogenase complex	0	8	25
fatty acid synthase complex	3	7	22
spindle pole body	0	18	90
HOPS complex	0	2	4
endocytic patch	0	23	91
ER to Golgi transport vesicle membrane	0	1	4
NuA4 histone acetyltransferase complex	0	15	88
cytosolic small ribosomal subunit	0	6	20
INO80-type complex	0	35	101
GARP complex	0	1	2
dihydrolipoyl dehydrogenase complex	0	1	5
oligosaccharyltransferase complex	0	1	5
N-terminal protein acetyltransferase complex	0	2	18
endoplasmic reticulum subcompartment	0	8	17
elongator holoenzyme complex	0	11	37
cortical endoplasmic reticulum	0	7	17
microbody membrane	0	24	101
DNA replication factor C complex	0	1	5
small ribosomal subunit	1	22	101
retromer complex	0	0	3
RQC complex	0	1	2
U4 snRNP	0	5	13
lytic vacuole membrane	0	9	42
pyruvate dehydrogenase complex	0	2	13
endosome	0	2	24
organelle subcompartment	0	5	20
nucleolar ribonuclease P complex	0	3	5
proton-transporting ATP synthase complex, catalytic core F(1)	0	17	78
mitochondrial large ribosomal subunit	0	14	71
dynein complex	0	2	8
precatalytic spliceosome	0	1	5
protein kinase CK2 complex	0	0	1
dynactin complex	0	1	3
nuclear pre-replicative complex	0	24	99
DNA helicase complex	1	28	100
mitochondrial tricarboxylic acid cycle enzyme complex	0	2	4
endoplasmic reticulum protein-containing complex	0	32	101
Ctf18 RFC-like complex	0	2	6
endoribonuclease complex	1	35	101
organelle envelope lumen	0	39	101
cis-Golgi network	0	1	6
vacuole	0	13	34
DNA packaging complex	11	38	101
vesicle coat	0	33	100
beta-galactosidase complex	0	2	3
TIM23 mitochondrial import inner membrane translocase complex	0	2	8
PAM complex, Tim23 associated import motor	0	2	2
MIS12/MIND type complex	0	1	4
organelle membrane contact site	0	7	19
chaperonin-containing T-complex	0	26	100
condensin complex	0	1	1
P-body	0	9	22
RNA polymerase II, core complex	0	4	20
mating projection tip	0	4	19
spindle microtubule	0	3	6
oxoglutarate dehydrogenase complex	0	1	2
U4/U6 x U5 tri-snRNP complex	0	35	98
histone deacetylase complex	0	14	51
vacuolar membrane	1	28	101
spindle pole	0	18	92
ESCRT complex	0	21	93
SAGA-type complex	0	26	100
phosphatase complex	0	8	21
actin cytoskeleton	0	10	33
extrinsic component of organelle membrane	0	29	89
cell tip	0	3	20
RNA polymerase III complex	0	24	91
anaphase-promoting complex	0	34	100
Ragulator complex	0	1	1
extrinsic component of membrane	0	29	89
pre-replicative complex	0	24	99
SAGA complex	0	25	99
multimeric ribonuclease P complex	0	3	5
ribonucleoprotein granule	0	8	22
mitochondrial small ribosomal subunit	0	1	19
U5 snRNP	0	11	20
U6 snRNP	0	4	15
chromatin	0	5	28
respiratory chain complex IV	0	20	99
nuclear envelope	0	4	19
vacuolar proton-transporting V-type ATPase, V0 domain	0	0	3
transport vesicle membrane	0	1	10
cell pole	0	3	20
fungal-type cell wall	1	8	25
RNA polymerase I transcription regulator complex	0	3	4
coated vesicle membrane	0	1	10
H4 histone acetyltransferase complex	0	22	99
mitochondrial respiratory chain complex I	0	1	6
fungal-type vacuole membrane	0	9	42
SCF ubiquitin ligase complex	0	3	16
Swr1 complex	0	4	19
Golgi transport complex	0	2	6
magnesium-dependent protein serine/threonine phosphatase complex	0	7	21
nuclear exosome (RNase complex)	0	27	100
proton-transporting V-type ATPase, V1 domain	0	18	87
RNA polymerase I core factor complex	0	0	2
eukaryotic translation initiation factor 3 complex, eIF3e	0	4	18
mitochondrial respiratory chain complex III	0	15	72
proton-transporting V-type ATPase complex	0	0	1
peptidase complex	1	34	101
U2-type spliceosomal complex	0	8	20
envelope	0	5	19
TRAPPII protein complex	0	1	2
endoplasmic reticulum tubular network	0	8	17
transcription factor TFIIH core complex	0	22	83
Ndc80 complex	0	0	1
peroxisomal membrane	0	24	101
nuclear origin of replication recognition complex	0	2	5
replication fork	0	22	84
protein serine/threonine phosphatase complex	0	8	21
intracellular organelle lumen	2	34	101
Smc5-Smc6 complex	0	1	6
prefoldin complex	0	28	95
catalytic step 1 spliceosome	0	0	1
cytosolic large ribosomal subunit	0	19	91
mitochondrial respiratory chain complex IV	0	13	92
cytoplasmic ribonucleoprotein granule	0	8	22
ferroxidase complex	0	0	2
respiratory chain complex I	0	8	25
vacuolar proton-transporting V-type ATPase complex	0	0	1
nuclear lumen	0	2	4
glycerol-3-phosphate dehydrogenase complex	0	0	1
mitochondrial alpha-ketoglutarate dehydrogenase complex	0	1	4
TRAPP complex	0	29	100
histone methyltransferase complex	0	1	5
proteasome regulatory particle, lid subcomplex	0	8	26
actin cortical patch	0	23	91
protein phosphatase type 2A complex	0	1	11
late endosome membrane	0	2	9
Golgi stack	0	0	1
GTPase activator complex	0	3	13
CIA complex	0	1	4
organelle envelope	0	5	19
nucleoplasm	0	24	100
outer mitochondrial membrane protein complex	1	32	101
Cdc73/Paf1 complex	0	1	5
plasma membrane protein complex	0	34	101
respiratory chain complex III	0	15	73
nuclear membrane	1	38	101
spliceosomal tri-snRNP complex	0	34	98
ribonuclease MRP complex	0	11	49
lipid droplet	0	11	29
RNA polymerase I complex	0	3	20
transcription factor TFIIH holo complex	0	8	20
clathrin coat	0	2	3
phosphatidylinositol 3-kinase complex, class III	0	1	5
perinuclear region of cytoplasm	0	1	4
MCM complex	0	24	100
cell wall	1	8	25
transport vesicle	0	1	3
signal peptidase complex	0	2	4
Golgi apparatus subcompartment	0	3	20
respirasome	0	27	100
nuclear ubiquitin ligase complex	0	33	100
kinetochore	1	31	100
translocon complex	0	0	1
extracellular region	15	39	102
high-affinity iron permease complex	0	0	2
membrane-enclosed lumen	2	34	101
clathrin vesicle coat	0	2	3
origin recognition complex	0	13	73
Mis6-Sim4 complex	0	1	1
U2-type catalytic step 1 spliceosome	0	0	1
extrinsic component of mitochondrial inner membrane	0	23	69
vacuolar proton-transporting V-type ATPase, V1 domain	0	1	17
tRNA methyltransferase complex	0	3	19
membrane microdomain	0	0	5
H4/H2A histone acetyltransferase complex	0	22	99
organellar small ribosomal subunit	0	1	19
COPI vesicle coat	0	2	8
DNA replication preinitiation complex	1	27	101
gamma-tubulin complex	0	19	96
Elg1 RFC-like complex	0	0	1
exon-exon junction complex	0	1	4
molybdopterin synthase complex	0	0	3
phagophore assembly site	0	9	20
nuclear chromosome	0	4	12
small-subunit processome	2	34	101
Prp19 complex	0	8	20
proteasome core complex, beta-subunit complex	0	7	29
organellar large ribosomal subunit	0	14	71
proton-transporting two-sector ATPase complex	0	0	5
RSC-type complex	0	1	5
kinesin complex	1	8	19
nuclear pore outer ring	0	0	1
cell cortex	0	29	100
EMC complex	0	1	6
Set1C/COMPASS complex	0	1	5
cytoplasmic dynein complex	0	0	5
eukaryotic translation initiation factor 3 complex, eIF3m	0	4	19
guanyl-nucleotide exchange factor complex	0	0	6
ERMES complex	0	7	23
cell division site	0	2	20
THO complex part of transcription export complex	0	0	1
phosphatidylinositol 3-kinase complex	0	1	7
THO complex	0	0	1
[truncated: 2,132 more rows]
