# Supplementary material for: Universal signatures of transposable element compartmentalization across eukaryotic genomes
Source: bioRxiv. 2024 Mar 27:2023.10.17.562820. Preprint. [Version 2] doi: 10.1101/2023.10.17.562820 (PMC10996525; doi:10.1101/2023.10.17.562820)
Supplement: Supplement 5 [file media-5.gz › Data_S3/GO_presence_summaries_Mollusca_TEs.tsv]

protein glycosylation	3	2	5
glycosylation	3	2	5
macromolecule glycosylation	3	2	5
protein folding	1	2	6
methylation	1	1	6
aromatic amino acid family catabolic process	3	1	6
macromolecule modification	1	4	6
cellular protein modification process	1	4	6
base-excision repair	1	2	5
regulation of immune response	1	2	5
regulation of immune system process	1	2	5
kynurenine metabolic process	2	1	4
protein modification process	1	4	6
mRNA export from nucleus	1	3	6
aromatic amino acid family metabolic process	3	1	6
alpha-amino acid catabolic process	2	2	6
maturation of SSU-rRNA from tricistronic rRNA transcript (SSU-rRNA, 5.8S rRNA, LSU-rRNA)	0	0	1
rRNA processing	2	0	6
rRNA metabolic process	2	0	6
metabolic process	4	0	6
tryptophan metabolic process	2	2	5
indolalkylamine metabolic process	2	2	5
indole-containing compound catabolic process	2	2	5
cellular biogenic amine catabolic process	2	2	5
amine catabolic process	2	2	5
indolalkylamine catabolic process	2	2	5
tryptophan catabolic process	2	2	5
benzene-containing compound metabolic process	2	2	5
tryptophan catabolic process to kynurenine	2	1	4
indole-containing compound metabolic process	2	2	5
alpha-amino acid metabolic process	1	3	6
RNA export from nucleus	1	3	6
aromatic compound catabolic process	1	3	6
cellular amine metabolic process	1	4	6
cellular biogenic amine metabolic process	1	4	6
nuclear export	1	3	6
cellular ketone metabolic process	1	3	6
carbohydrate transport	1	2	6
cellular protein metabolic process	1	2	6
pattern recognition receptor signaling pathway	2	0	5
immune response-regulating signaling pathway	2	0	5
toll-like receptor signaling pathway	2	0	5
innate immune response	1	2	4
positive regulation of intracellular signal transduction	1	1	5
negative regulation of phosphate metabolic process	0	1	2
negative regulation of protein modification process	0	1	1
negative regulation of phosphorus metabolic process	0	1	2
protein peptidyl-prolyl isomerization	1	1	4
response to temperature stimulus	0	0	1
response to heat	0	0	1
NAD metabolic process	0	1	1
maturation of SSU-rRNA	0	0	3
organic acid catabolic process	1	3	6
carboxylic acid catabolic process	1	3	6
peptidyl-proline modification	1	1	4
regulation of immune effector process	1	2	3
regulation of humoral immune response	1	2	3
regulation of cellular defense response	1	2	3
regulation of complement activation	1	2	3
regulation of complement activation, lectin pathway	1	2	3
small molecule catabolic process	1	3	6
organonitrogen compound metabolic process	2	2	6
positive regulation of signaling	1	1	5
positive regulation of signal transduction	1	1	5
positive regulation of cell communication	1	1	5
regulation of defense response	2	0	4
regulation of response to external stimulus	2	0	4
organic cyclic compound catabolic process	1	3	6
carbohydrate biosynthetic process	2	2	6
cellular nitrogen compound catabolic process	1	2	6
response to virus	0	0	1
tyrosine metabolic process	0	0	1
defense response to virus	0	0	1
defense response to symbiont	0	0	1
inositol metabolic process	0	0	1
cellular metabolic process	2	2	6
fatty acid beta-oxidation	0	2	5
immune response	1	2	5
cellular amino acid catabolic process	0	4	6
nitrogen compound metabolic process	1	2	6
protein metabolic process	0	3	6
defense response to other organism	0	3	5
response to other organism	0	3	5
fatty acid oxidation	0	2	5
defense response	0	3	5
glutathione metabolic process	0	4	6
RNA methylation	0	1	6
cyclic nucleotide biosynthetic process	0	3	5
heterocycle catabolic process	0	3	6
cellular modified amino acid metabolic process	1	1	6
inositol lipid-mediated signaling	0	3	6
cellular response to chemical stimulus	0	2	5
L-serine metabolic process	0	4	6
regulation of organelle assembly	0	3	3
L-phenylalanine catabolic process	0	2	4
erythrose 4-phosphate/phosphoenolpyruvate family amino acid catabolic process	0	2	4
protein import into mitochondrial matrix	0	2	3
inorganic anion transmembrane transport	0	1	3
response to external biotic stimulus	0	3	5
response to biotic stimulus	0	3	5
cellular macromolecule metabolic process	1	3	6
cyclic nucleotide metabolic process	0	3	5
isoprenoid biosynthetic process	0	5	6
glutamine family amino acid metabolic process	0	3	6
biological process involved in interspecies interaction between organisms	0	3	5
inorganic ion transmembrane transport	0	2	6
dolichol metabolic process	0	1	1
lysine biosynthetic process	0	1	1
nucleocytoplasmic transport	0	1	6
nuclear transport	0	1	6
regulation of response to stimulus	1	1	6
ncRNA processing	0	3	6
chromosome segregation	0	2	6
mitochondrial transmembrane transport	1	2	6
regulation of innate immune response	1	2	3
nucleoside phosphate catabolic process	0	2	6
isoprenoid metabolic process	0	5	6
amine metabolic process	0	4	6
fatty acid catabolic process	0	2	5
tricarboxylic acid cycle	0	4	6
regulation of I-kappaB kinase/NF-kappaB signaling	0	1	2
erythrose 4-phosphate/phosphoenolpyruvate family amino acid metabolic process	0	2	4
L-phenylalanine metabolic process	0	2	4
proline metabolic process	0	3	6
positive regulation of I-kappaB kinase/NF-kappaB signaling	0	1	2
primary metabolic process	2	1	6
monocarboxylic acid catabolic process	0	2	6
ion transmembrane transport	1	1	6
phospholipid biosynthetic process	0	4	6
glutamine metabolic process	0	2	6
regulation of response to biotic stimulus	1	1	3
alpha-amino acid biosynthetic process	0	3	6
cellular carbohydrate biosynthetic process	0	3	6
anion transmembrane transport	0	3	6
histone methylation	0	1	3
mRNA transport	0	5	6
immune system process	0	3	5
organophosphate biosynthetic process	1	3	6
dicarboxylic acid metabolic process	1	3	6
pyridine nucleotide metabolic process	0	2	6
nicotinamide nucleotide metabolic process	0	2	6
cellular amino acid biosynthetic process	0	3	6
organic substance metabolic process	3	1	6
actin filament-based process	0	2	5
peptidyl-amino acid modification	0	1	5
establishment of protein localization to mitochondrion	0	2	6
protein localization to mitochondrion	0	2	6
NADP metabolic process	0	4	6
polyprenol metabolic process	0	1	1
DNA methylation or demethylation	0	0	1
L-proline biosynthetic process	0	0	1
DNA modification	0	0	1
proline biosynthetic process	0	1	1
spermine metabolic process	0	0	1
cyclic purine nucleotide metabolic process	0	0	1
nuclear chromosome segregation	0	0	1
nonribosomal peptide biosynthetic process	0	2	3
regulation of cellular localization	0	0	1
glutathione biosynthetic process	0	1	1
spermine biosynthetic process	0	0	1
regulation of intracellular transport	0	0	1
regulation of Rho protein signal transduction	0	0	1
L-serine biosynthetic process	0	0	1
positive regulation of cellular component organization	0	2	6
cell cycle	0	3	6
transmembrane receptor protein tyrosine kinase signaling pathway	0	3	5
regulation of anatomical structure morphogenesis	0	1	5
sulfur compound catabolic process	0	2	5
axonemal dynein complex assembly	0	1	5
enzyme linked receptor protein signaling pathway	0	3	5
glutathione catabolic process	0	2	5
regulation of Ras protein signal transduction	0	3	5
serine family amino acid biosynthetic process	0	4	6
peptide catabolic process	0	2	5
cell division	0	3	6
mitochondrial transport	0	3	6
cellular modified amino acid biosynthetic process	0	2	6
polyol metabolic process	0	3	6
glycerophospholipid biosynthetic process	0	2	6
RNA modification	0	3	6
transmembrane transport	0	2	6
formation of cytoplasmic translation initiation complex	1	2	6
regulation of protein phosphorylation	0	2	4
protein-containing complex localization	0	2	6
pseudouridine synthesis	0	4	6
negative regulation of apoptotic process	0	2	5
regulation of transferase activity	0	2	4
negative regulation of cell death	0	2	5
nucleotide catabolic process	0	2	6
negative regulation of programmed cell death	0	2	5
ncRNA metabolic process	1	2	6
positive regulation of response to stimulus	1	3	5
phosphatidylethanolamine biosynthetic process	0	0	1
tetrahydrofolate interconversion	0	0	4
lysine metabolic process	0	1	1
phosphatidylethanolamine metabolic process	0	0	1
deoxyribose phosphate metabolic process	0	1	3
urea metabolic process	0	0	2
cellular response to chemical stress	0	0	1
response to oxygen-containing compound	0	1	2
cAMP metabolic process	0	1	2
2'-deoxyribonucleotide metabolic process	0	0	1
regulation of DNA replication	0	1	3
cellular response to oxidative stress	0	0	1
regulation of cell population proliferation	0	2	4
nitrogen cycle metabolic process	0	1	3
pyrimidine deoxyribonucleotide metabolic process	0	0	1
rhythmic process	0	0	1
polyol catabolic process	0	0	2
protein sumoylation	0	0	1
establishment of organelle localization	0	1	1
regulation of endopeptidase activity	0	1	1
macromolecule metabolic process	2	2	6
cellular amino acid metabolic process	0	4	6
regulation of phosphorus metabolic process	1	2	6
regulation of phosphate metabolic process	1	2	6
RNA transport	0	5	6
nucleoside monophosphate metabolic process	0	3	6
establishment of RNA localization	0	5	6
organophosphate catabolic process	1	1	6
nucleic acid transport	0	5	6
cellular modified amino acid catabolic process	0	3	5
protein transmembrane import into intracellular organelle	0	3	6
serine family amino acid metabolic process	1	3	6
macromolecule methylation	0	1	6
cellular component biogenesis	0	4	6
ribonucleoprotein complex biogenesis	0	3	6
regulation of protein modification process	1	2	6
peptidyl-lysine modification	0	1	4
lipid oxidation	0	3	6
regulation of response to stress	1	3	5
response to external stimulus	0	3	5
nucleobase-containing compound transport	0	4	6
nucleotide biosynthetic process	1	2	6
nucleoside phosphate biosynthetic process	1	2	6
nicotinamide nucleotide biosynthetic process	0	3	6
polyol biosynthetic process	0	3	6
regulation of phosphorylation	0	2	5
intracellular protein transmembrane transport	0	3	6
pyridine nucleotide biosynthetic process	0	3	6
protein transmembrane transport	0	3	6
glutamate metabolic process	0	1	5
rRNA methylation	0	0	1
regulation of pH	0	1	2
phosphatidylinositol-mediated signaling	0	1	4
negative regulation of angiogenesis	0	0	1
heme biosynthetic process	0	1	2
positive regulation of TOR signaling	0	0	1
heme metabolic process	0	2	3
negative regulation of blood vessel morphogenesis	0	0	1
intra-Golgi vesicle-mediated transport	0	1	4
protein autoprocessing	0	0	1
RNA polyadenylation	0	1	5
Rho protein signal transduction	0	1	4
deoxyribonucleotide biosynthetic process	0	0	3
negative regulation of vasculature development	0	0	1
mitochondrial electron transport, cytochrome c to oxygen	0	1	4
proline catabolic process	0	1	1
glutamine family amino acid catabolic process	0	1	2
monovalent inorganic cation homeostasis	0	1	2
protein maturation by iron-sulfur cluster transfer	0	1	2
DNA topological change	0	1	2
protein monoubiquitination	0	0	1
glycine biosynthetic process	0	0	3
DNA-dependent DNA replication	0	2	3
cation transmembrane transport	1	1	6
positive regulation of organelle organization	0	2	6
chromatin remodeling	1	2	6
inorganic cation transmembrane transport	1	1	6
response to abiotic stimulus	0	3	6
inorganic anion transport	0	1	6
glycerolipid biosynthetic process	0	2	6
regulation of intracellular signal transduction	0	2	6
alcohol metabolic process	0	3	6
amino-acid betaine biosynthetic process	0	1	1
negative regulation of multicellular organismal process	0	1	3
dicarboxylic acid biosynthetic process	0	2	4
carnitine metabolic process	0	1	1
anthranilate metabolic process	0	1	2
amino-acid betaine metabolic process	0	1	1
maturation of LSU-rRNA from tricistronic rRNA transcript (SSU-rRNA, 5.8S rRNA, LSU-rRNA)	0	1	1
rRNA modification	0	1	5
anatomical structure morphogenesis	0	2	5
MyD88-dependent toll-like receptor signaling pathway	0	1	2
histone lysine methylation	0	2	3
regulation of angiogenesis	0	1	3
regulation of vasculature development	0	1	3
quinolinate biosynthetic process	0	1	2
positive regulation of response to external stimulus	0	1	2
cellular polysaccharide biosynthetic process	0	2	6
mitotic cell cycle	0	2	3
purine nucleotide salvage	0	3	5
pyrimidine nucleobase metabolic process	0	4	6
glucan biosynthetic process	0	2	6
glycogen biosynthetic process	0	2	5
glutamine family amino acid biosynthetic process	0	3	6
positive regulation of defense response	0	1	2
purine ribonucleotide salvage	0	3	5
ketone catabolic process	0	1	3
polysaccharide biosynthetic process	0	2	6
ATP synthesis coupled proton transport	0	3	6
'de novo' NAD biosynthetic process from tryptophan	0	1	2
multivesicular body sorting pathway	0	2	6
energy coupled proton transport, down electrochemical gradient	0	3	6
carnitine biosynthetic process	0	1	1
'de novo' NAD biosynthetic process	0	1	2
quinolinate metabolic process	0	1	2
alcohol biosynthetic process	0	4	6
pyridine-containing compound metabolic process	0	3	6
ribosome biogenesis	0	2	6
aspartate family amino acid biosynthetic process	0	2	6
glycerolipid metabolic process	0	2	6
chromosome organization	0	2	6
electron transport chain	0	4	6
positive regulation of transferase activity	0	1	2
regulation of protein modification by small protein conjugation or removal	0	1	2
regulation of microtubule cytoskeleton organization	0	3	4
ubiquinone biosynthetic process	0	3	6
pentose-phosphate shunt	0	4	6
ATP biosynthetic process	0	3	6
kinetochore assembly	0	1	4
positive regulation of DNA metabolic process	0	2	3
response to organonitrogen compound	0	5	6
kinetochore organization	0	1	4
sister chromatid cohesion	0	2	6
AMP metabolic process	0	2	6
ubiquinone metabolic process	0	3	6
NADPH regeneration	0	4	6
demethylation	0	1	3
peptide cross-linking	0	2	3
maturation of LSU-rRNA	0	2	4
glucose 6-phosphate metabolic process	0	4	6
response to nitrogen compound	0	5	6
purine-containing compound salvage	0	3	6
DNA duplex unwinding	0	2	3
deoxyribonucleotide metabolic process	0	3	6
DNA geometric change	0	2	3
spindle assembly	0	1	5
ceramide biosynthetic process	0	1	1
glycine metabolic process	0	2	6
histone deacetylation	0	1	4
inositol phosphate biosynthetic process	0	2	3
retrograde transport, endosome to Golgi	0	2	6
protein-containing complex disassembly	0	5	5
protein phosphorylation	1	1	4
ribonucleoside monophosphate metabolic process	0	3	6
biosynthetic process	1	3	6
aspartate family amino acid metabolic process	0	1	6
mRNA catabolic process	0	3	6
generation of precursor metabolites and energy	0	4	6
response to stimulus	0	2	6
pigment biosynthetic process	0	1	6
pigment metabolic process	0	2	6
peptidyl-lysine methylation	0	1	4
organelle fission	0	3	6
regulation of translational elongation	0	3	5
protein targeting to ER	0	2	6
macromolecule deacylation	0	1	4
quinone metabolic process	0	2	6
protein deacetylation	0	1	4
negative regulation of transcription by RNA polymerase II	0	2	5
negative regulation of developmental process	0	1	3
SRP-dependent cotranslational protein targeting to membrane	0	2	6
inositol phosphate metabolic process	0	2	5
regulation of ARF protein signal transduction	0	3	5
regulation of multicellular organismal development	0	1	3
regulation of protein kinase activity	0	2	4
folic acid-containing compound metabolic process	0	3	6
ketone biosynthetic process	0	2	6
positive regulation of gene expression	0	1	3
protein deacylation	0	1	4
regulation of protein-containing complex disassembly	0	2	5
proton transmembrane transport	0	3	6
quinone biosynthetic process	0	2	6
establishment of protein localization to endoplasmic reticulum	0	2	6
telomere maintenance	0	2	6
response to wounding	0	1	1
nucleotide salvage	0	3	5
tetrahydrofolate metabolic process	0	3	6
cotranslational protein targeting to membrane	0	2	6
Ras protein signal transduction	0	2	5
cell death	0	1	5
lipid catabolic process	0	3	6
organic substance biosynthetic process	1	3	6
protein maturation	0	1	6
lipid modification	0	3	6
cation transport	0	2	6
DNA biosynthetic process	0	1	6
DNA-templated transcription, elongation	0	1	6
ncRNA 5'-end processing	0	3	6
protein localization to endoplasmic reticulum	0	4	6
regulation of microtubule-based process	0	4	5
tRNA 5'-end processing	0	3	6
regulation of kinase activity	0	2	4
tRNA 5'-leader removal	0	3	6
regulation of phosphatase activity	0	1	3
RNA 5'-end processing	0	3	6
DNA replication initiation	1	2	6
transcription elongation from RNA polymerase II promoter	0	1	6
telomere organization	0	2	6
organelle localization	1	2	6
sphingolipid biosynthetic process	0	3	6
phosphate ion transport	0	2	5
ribonucleoprotein complex subunit organization	1	2	6
covalent chromatin modification	0	1	4
histone modification	0	1	4
response to oxidative stress	0	2	6
glycerophospholipid metabolic process	0	2	6
regulation of dephosphorylation	0	1	3
RNA 3'-end processing	0	3	6
nucleotide-sugar biosynthetic process	0	3	6
organic hydroxy compound catabolic process	0	1	3
energy reserve metabolic process	1	1	5
alcohol catabolic process	0	1	3
cytosolic transport	0	2	6
glycogen metabolic process	1	1	5
IMP biosynthetic process	0	2	6
cellular component disassembly	0	4	6
transcription initiation from RNA polymerase II promoter	0	2	6
IMP metabolic process	0	2	6
protein targeting to membrane	1	1	6
organonitrogen compound biosynthetic process	0	2	6
nucleobase-containing compound catabolic process	0	2	6
polyamine biosynthetic process	0	3	4
regulation of small GTPase mediated signal transduction	1	1	6
amine biosynthetic process	0	3	5
actin cytoskeleton organization	0	2	5
cellular biogenic amine biosynthetic process	0	3	5
polyamine metabolic process	0	3	4
tRNA wobble base modification	0	4	6
nucleotide metabolic process	1	2	6
purine nucleoside monophosphate metabolic process	0	2	6
purine ribonucleoside monophosphate metabolic process	0	2	6
nucleoside phosphate metabolic process	1	2	6
cellular lipid metabolic process	1	2	6
glycosyl compound metabolic process	1	2	6
nucleoside metabolic process	1	2	6
pyridine-containing compound biosynthetic process	0	3	6
DNA conformation change	0	3	6
phosphorylation	1	2	6
lipid biosynthetic process	1	3	6
export from cell	0	4	6
regulation of developmental process	0	1	5
cellular process	2	1	6
nuclear-transcribed mRNA catabolic process	0	3	6
Notch signaling pathway	0	3	5
chromatin organization	0	1	6
nucleosome assembly	0	2	6
nucleosome organization	0	2	6
protein ubiquitination	0	3	6
protein import	0	3	6
organic hydroxy compound biosynthetic process	0	5	6
organophosphate metabolic process	0	3	6
pyrimidine-containing compound metabolic process	0	3	6
positive regulation of cellular process	0	3	6
apoptotic process	0	1	5
sphingolipid metabolic process	0	3	6
programmed cell death	0	1	5
neuropeptide signaling pathway	0	1	2
phosphorus metabolic process	1	2	6
cellular carbohydrate metabolic process	0	4	6
negative regulation of cellular protein metabolic process	1	2	5
negative regulation of protein metabolic process	1	2	5
nucleobase-containing small molecule metabolic process	2	1	6
cellular lipid catabolic process	0	1	6
establishment of protein localization to organelle	0	2	6
glycolipid biosynthetic process	0	4	6
organic hydroxy compound metabolic process	0	3	6
membrane lipid biosynthetic process	1	3	6
ribose phosphate biosynthetic process	1	2	6
tRNA processing	0	5	6
response to stress	0	2	6
membrane lipid metabolic process	0	3	6
carbohydrate metabolic process	1	4	6
regulation of cell death	0	2	5
regulation of programmed cell death	0	2	5
regulation of apoptotic process	0	2	5
phosphate-containing compound metabolic process	1	2	6
protein modification by small protein conjugation	0	2	6
carbohydrate derivative biosynthetic process	0	2	6
positive regulation of biological process	0	3	6
small molecule metabolic process	1	2	6
microtubule-based process	0	3	6
cellular biosynthetic process	1	3	6
RNA catabolic process	0	3	6
regulation of TOR signaling	0	1	5
nucleotide-sugar metabolic process	0	2	6
positive regulation of cellular component biogenesis	0	2	6
mismatch repair	0	3	6
NAD biosynthetic process	0	3	6
calcium ion transport	0	1	5
nucleoside diphosphate metabolic process	0	3	6
response to chemical	0	3	6
nuclear-transcribed mRNA catabolic process, nonsense-mediated decay	0	3	6
regulation of DNA metabolic process	0	5	6
regulation of transcription by RNA polymerase II	1	0	6
biological adhesion	0	1	6
cell adhesion	0	1	6
regulation of biological quality	0	1	6
regulation of RNA metabolic process	0	1	6
macromolecule catabolic process	0	2	6
regulation of nucleobase-containing compound metabolic process	0	1	6
regulation of RNA biosynthetic process	0	1	6
regulation of nucleic acid-templated transcription	0	1	6
regulation of transcription, DNA-templated	0	1	6
lipid transport	0	1	6
regulation of ion transport	0	0	4
biological regulation	0	2	6
protein catabolic process	0	2	6
regulation of nitrogen compound metabolic process	0	2	6
regulation of gene expression	0	1	6
establishment of localization	0	1	6
regulation of primary metabolic process	0	2	6
regulation of transmembrane transport	0	0	4
regulation of ion transmembrane transport	0	0	4
transport	0	1	6
localization	0	1	6
vesicle-mediated transport	0	1	6
regulation of macromolecule metabolic process	0	3	6
regulation of metabolic process	0	2	6
regulation of cellular process	0	2	6
regulation of biosynthetic process	0	1	6
regulation of cellular biosynthetic process	0	1	6
regulation of macromolecule biosynthetic process	0	1	6
regulation of cellular macromolecule biosynthetic process	0	1	6
regulation of localization	0	1	5
regulation of cellular metabolic process	1	1	6
cellular macromolecule catabolic process	0	1	6
regulation of biological process	0	2	6
regulation of transport	0	1	5
carbohydrate derivative catabolic process	0	2	6
ribonucleoside bisphosphate metabolic process	0	3	6
purine nucleoside bisphosphate metabolic process	0	3	6
nucleoside bisphosphate metabolic process	0	3	6
regulation of cell cycle	0	1	6
protein modification by small protein removal	0	1	4
cell-cell adhesion	0	0	5
RNA splicing	0	2	6
monosaccharide metabolic process	0	4	6
cellular component assembly	0	2	6
proteasomal protein catabolic process	0	2	6
process utilizing autophagic mechanism	0	1	6
cell projection assembly	0	3	5
thioester metabolic process	0	3	6
plasma membrane bounded cell projection assembly	0	3	5
cilium assembly	0	3	5
autophagy	0	1	6
acyl-CoA metabolic process	0	3	6
cilium organization	0	3	5
plasma membrane bounded cell projection organization	0	3	5
cellular developmental process	0	1	6
phosphatidylinositol metabolic process	0	1	6
reproductive process	0	2	6
developmental process	0	1	6
hexose metabolic process	1	3	6
carbohydrate catabolic process	0	3	6
cell-cell adhesion via plasma-membrane adhesion molecules	0	0	5
protein deubiquitination	0	1	4
homophilic cell adhesion via plasma membrane adhesion molecules	0	0	5
monocarboxylic acid biosynthetic process	0	4	6
fatty acid biosynthetic process	0	4	6
proteolysis involved in cellular protein catabolic process	0	2	6
ribonucleotide metabolic process	1	1	6
purine-containing compound metabolic process	0	2	6
cellular component organization	0	1	6
carbohydrate derivative metabolic process	2	1	6
membrane raft assembly	0	0	4
membrane assembly	0	0	4
endocytosis	0	2	6
plasma membrane raft organization	0	0	4
caveola assembly	0	0	4
membrane raft organization	0	0	4
plasma membrane raft assembly	0	0	4
supramolecular fiber organization	0	0	6
steroid metabolic process	0	3	6
proteasome-mediated ubiquitin-dependent protein catabolic process	0	3	6
ubiquitin-dependent protein catabolic process	0	2	6
modification-dependent protein catabolic process	0	2	6
modification-dependent macromolecule catabolic process	0	2	6
Wnt signaling pathway	0	2	5
cell surface receptor signaling pathway involved in cell-cell signaling	0	2	5
integrin-mediated signaling pathway	0	2	5
cell-matrix adhesion	1	1	5
cell-substrate adhesion	1	1	5
RNA splicing, via transesterification reactions	0	0	6
RNA splicing, via transesterification reactions with bulged adenosine as nucleophile	0	0	6
mRNA splicing, via spliceosome	0	0	6
regulation of molecular function	1	1	4
nitrogen compound transport	0	1	6
establishment of protein localization	0	1	6
cell cycle process	0	0	6
macromolecule localization	0	1	6
movement of cell or subcellular component	0	2	6
macromolecule biosynthetic process	1	1	6
regulation of hydrolase activity	1	1	4
cellular localization	0	1	6
protein transport	0	1	6
purine ribonucleotide metabolic process	0	2	6
purine nucleotide metabolic process	0	2	6
protein lipidation	0	1	4
negative regulation of cell cycle process	0	1	6
regulation of GTPase activity	0	1	4
negative regulation of cell cycle	0	1	6
regulation of protein polymerization	0	0	6
regulation of actin polymerization or depolymerization	0	0	6
regulation of protein-containing complex assembly	0	0	6
regulation of actin filament length	0	0	6
regulation of actin filament polymerization	0	0	6
regulation of actin filament organization	0	0	6
homeostatic process	0	2	6
protein localization	0	1	6
mitotic cell cycle process	0	3	6
regulation of actin filament-based process	0	0	6
regulation of supramolecular fiber organization	0	0	6
regulation of anatomical structure size	0	0	6
organic acid transport	0	1	6
metal ion homeostasis	1	2	6
regulation of actin cytoskeleton organization	0	0	6
regulation of cellular component size	0	0	6
sulfur compound biosynthetic process	0	3	6
pyruvate metabolic process	0	2	6
phosphatidylinositol biosynthetic process	0	1	6
aminoglycan metabolic process	1	0	6
polysaccharide catabolic process	0	3	6
cell differentiation	0	1	6
cellular component organization or biogenesis	0	1	6
establishment of localization in cell	0	1	6
ribose phosphate metabolic process	1	1	6
mRNA processing	0	1	6
catabolic process	0	2	6
cellular macromolecule biosynthetic process	1	0	6
intracellular transport	0	1	6
ion transport	0	0	6
mRNA metabolic process	0	0	6
organic substance transport	0	1	6
chemical homeostasis	1	0	6
membrane organization	0	1	6
double-strand break repair	0	3	6
positive regulation of molecular function	0	1	4
polysaccharide metabolic process	1	2	6
regulation of cell cycle phase transition	0	1	6
microtubule cytoskeleton organization	0	2	6
G protein-coupled receptor signaling pathway	0	2	5
cellular response to stress	0	1	6
methionine metabolic process	0	0	6
cholesterol metabolic process	1	1	5
purine nucleoside bisphosphate biosynthetic process	0	1	6
ribonucleoside bisphosphate biosynthetic process	0	1	6
nucleoside bisphosphate biosynthetic process	0	1	6
regulation of mitotic cell cycle	0	2	6
protein acylation	0	1	4
methionine biosynthetic process	0	0	6
steroid biosynthetic process	0	3	6
gene silencing by RNA	0	2	6
glycosaminoglycan metabolic process	0	1	5
gene silencing	0	2	6
acetyl-CoA metabolic process	1	3	6
cell cycle checkpoint signaling	0	1	6
sensory perception	0	1	5
nervous system process	0	1	5
ATP generation from ADP	0	2	6
nucleoside diphosphate phosphorylation	0	2	6
glycolytic process	0	2	6
cellular protein catabolic process	0	0	3
cellular metal ion homeostasis	0	3	6
nucleotide phosphorylation	0	2	6
system process	0	1	5
secondary alcohol metabolic process	1	1	5
mitochondrial protein catabolic process	0	0	3
negative regulation of organelle organization	0	2	6
negative regulation of cell cycle phase transition	0	1	6
negative regulation of cellular component organization	0	2	6
actin filament organization	0	0	6
GPI anchor metabolic process	0	1	4
sulfur amino acid metabolic process	0	1	6
sulfur amino acid biosynthetic process	0	1	6
GPI anchor biosynthetic process	0	1	4
sterol metabolic process	1	2	6
regulation of catalytic activity	2	0	4
cellular response to DNA damage stimulus	0	1	6
regulation of cell cycle process	0	1	6
protein homooligomerization	0	0	5
positive regulation of RNA metabolic process	0	1	6
protein modification by small protein conjugation or removal	0	1	6
microtubule-based movement	1	1	6
RNA biosynthetic process	0	2	6
negative regulation of cellular process	0	3	6
cellular response to stimulus	1	0	6
organelle organization	0	1	6
translation	0	1	6
proteolysis	1	1	6
negative regulation of cell communication	0	1	5
ion homeostasis	0	2	6
cellular homeostasis	0	3	6
cation homeostasis	0	2	6
inorganic ion homeostasis	0	2	6
negative regulation of signal transduction	0	1	5
cellular polysaccharide metabolic process	0	3	6
negative regulation of signaling	0	1	5
regulation of peptidase activity	1	0	3
negative regulation of cellular macromolecule biosynthetic process	0	2	6
negative regulation of macromolecule biosynthetic process	0	2	6
negative regulation of response to stimulus	0	1	5
negative regulation of biological process	0	2	6
negative regulation of biosynthetic process	0	2	6
DNA-templated transcription, initiation	0	3	6
regulation of proteolysis	1	0	3
negative regulation of cellular biosynthetic process	0	2	6
regulation of cytoskeleton organization	0	0	6
dephosphorylation	0	2	6
cell communication	0	0	5
positive regulation of macromolecule metabolic process	0	2	6
positive regulation of metabolic process	0	2	6
monocarboxylic acid metabolic process	0	2	6
intracellular protein transport	0	1	6
peptide biosynthetic process	0	1	6
DNA recombination	0	2	6
DNA repair	0	2	6
positive regulation of nucleic acid-templated transcription	0	2	6
positive regulation of RNA biosynthetic process	0	2	6
Golgi vesicle transport	0	1	6
positive regulation of transcription, DNA-templated	0	2	6
sulfur compound metabolic process	0	3	6
fatty acid transport	0	1	5
regulation of potassium ion transmembrane transporter activity	0	0	3
long-chain fatty acid transport	0	1	5
mannose metabolic process	0	3	5
regulation of synaptic transmission, cholinergic	0	0	5
sleep	0	0	5
axon guidance	0	2	5
regulation of potassium ion transmembrane transport	0	0	3
positive regulation of potassium ion transport	0	0	3
positive regulation of cation channel activity	0	0	3
peptidyl-lysine acetylation	0	1	4
cellular aldehyde metabolic process	0	1	6
positive regulation of potassium ion transmembrane transporter activity	0	0	3
regulation of cellular catabolic process	0	0	5
sphingolipid catabolic process	0	2	5
ceramide catabolic process	0	2	5
positive regulation of potassium ion transmembrane transport	0	0	3
DNA integrity checkpoint signaling	0	1	6
sensory perception of light stimulus	0	0	3
membrane lipid catabolic process	0	2	5
positive regulation of voltage-gated potassium channel activity	0	0	3
positive regulation of transmembrane transport	0	0	3
reactive oxygen species metabolic process	0	1	5
pyrimidine nucleoside triphosphate metabolic process	0	1	5
response to radiation	0	1	5
positive regulation of ion transmembrane transport	0	0	3
positive regulation of cation transmembrane transport	0	0	3
internal peptidyl-lysine acetylation	0	1	4
neuron projection guidance	0	2	5
monocarboxylic acid transport	0	2	5
internal protein amino acid acetylation	0	1	4
carboxylic acid transport	0	2	6
positive regulation of ion transport	0	0	3
positive regulation of transporter activity	0	0	3
positive regulation of ion transmembrane transporter activity	0	0	3
regulation of potassium ion transport	0	0	3
nucleic acid metabolic process	0	2	6
interstrand cross-link repair	0	2	5
mitochondrial respiratory chain complex assembly	1	2	6
hormone biosynthetic process	0	0	1
extracellular matrix organization	0	1	5
regulation of hormone levels	0	0	1
regulation of trans-synaptic signaling	0	0	5
pyrimidine ribonucleotide biosynthetic process	0	2	6
regulation of cation channel activity	0	0	3
regulation of cellular response to stress	0	3	5
organic anion transport	0	2	6
amino sugar metabolic process	0	2	6
modulation of chemical synaptic transmission	0	0	5
hormone metabolic process	0	0	1
regulation of ion transmembrane transporter activity	0	0	3
regulation of cation transmembrane transport	0	0	3
regulation of transmembrane transporter activity	0	0	3
cellular transition metal ion homeostasis	0	1	6
positive regulation of GTPase activity	0	0	3
pyrimidine ribonucleotide metabolic process	0	2	6
meiotic cell cycle process	0	2	6
regulation of transporter activity	0	0	3
protein complex oligomerization	0	0	5
external encapsulating structure organization	0	1	6
extracellular structure organization	0	1	5
gamete generation	0	0	5
positive regulation of hydrolase activity	0	0	3
multicellular organismal reproductive process	0	0	5
regulation of mitotic cell cycle phase transition	0	2	6
organelle assembly	0	1	6
positive regulation of nucleobase-containing compound metabolic process	0	1	6
protein acetylation	0	1	4
developmental process involved in reproduction	0	2	5
vitamin metabolic process	0	4	6
aminoglycan catabolic process	1	2	6
water-soluble vitamin metabolic process	0	5	6
transition metal ion homeostasis	0	1	6
nucleic acid phosphodiester bond hydrolysis	0	1	6
regulation of metal ion transport	0	0	4
cilium movement	0	1	5
regulation of catabolic process	0	1	6
cellular catabolic process	0	1	6
cellular amide metabolic process	0	1	6
organic substance catabolic process	0	2	6
positive regulation of cellular metabolic process	0	2	6
nucleobase-containing compound metabolic process	1	1	6
positive regulation of nitrogen compound metabolic process	0	2	6
cell surface receptor signaling pathway	0	1	5
amide biosynthetic process	0	1	6
DNA metabolic process	0	2	6
vacuolar transport	0	1	6
negative regulation of nucleobase-containing compound metabolic process	0	1	6
localization within membrane	0	1	6
cellular chemical homeostasis	0	3	6
positive regulation of transcription by RNA polymerase II	0	3	6
intracellular signal transduction	1	1	6
organic cyclic compound metabolic process	2	0	6
protein dephosphorylation	0	2	4
secretion	0	3	6
negative regulation of proteolysis	1	0	3
negative regulation of peptidase activity	1	0	3
organic cyclic compound biosynthetic process	0	2	6
RNA metabolic process	0	2	6
organic acid biosynthetic process	0	4	6
multicellular organismal process	0	0	5
anatomical structure development	0	1	5
small molecule biosynthetic process	0	4	6
lipid metabolic process	1	1	6
DNA replication	1	1	6
regulation of organelle organization	0	1	6
protein-containing complex assembly	0	2	6
nucleic acid-templated transcription	0	2	6
small GTPase mediated signal transduction	0	2	6
negative regulation of gene expression	0	1	6
transcription, DNA-templated	0	2	6
protein-containing complex subunit organization	0	2	6
heterocycle metabolic process	2	0	6
aromatic compound biosynthetic process	0	2	6
cytoskeleton organization	0	2	6
regulation of cell communication	0	1	6
regulation of signaling	0	1	6
cellular nitrogen compound biosynthetic process	0	1	6
carboxylic acid biosynthetic process	0	4	6
negative regulation of macromolecule metabolic process	0	2	6
biological_process	1	1	6
cellular aromatic compound metabolic process	1	1	6
cellular nitrogen compound metabolic process	1	1	6
thiamine-containing compound metabolic process	0	0	1
positive regulation of cell cycle	0	1	4
mRNA destabilization	0	0	1
glucosamine-containing compound metabolic process	0	1	6
regulation of mitotic metaphase/anaphase transition	0	2	6
phosphatidylinositol dephosphorylation	0	1	6
taurine biosynthetic process	0	2	2
chromatin organization involved in negative regulation of transcription	0	1	1
tissue regeneration	0	0	1
intracellular cholesterol transport	0	0	3
defense response to bacterium	0	0	1
negative regulation of cytoskeleton organization	0	0	5
respiratory chain complex IV assembly	0	1	1
positive regulation of cytokine production	0	0	1
negative regulation of transmembrane receptor protein serine/threonine kinase signaling pathway	0	1	2
tRNA metabolic process	0	4	6
Golgi organization	0	1	5
iron ion homeostasis	0	2	4
negative regulation of sister chromatid segregation	0	2	5
protein processing	0	1	6
microtubule nucleation	0	3	6
response to bacterium	0	0	1
positive regulation of multicellular organismal process	0	0	1
cellular protein complex disassembly	0	0	2
organelle fusion	0	2	2
thiamine metabolic process	0	0	1
glycolipid catabolic process	0	1	5
protein geranylgeranylation	0	0	1
regulation of chromosome segregation	0	2	6
cellular divalent inorganic cation homeostasis	0	3	6
sensory perception of chemical stimulus	0	0	1
protein localization to membrane	0	1	6
7-methylguanosine mRNA capping	0	0	1
vitamin B6 biosynthetic process	0	1	1
response to pheromone	0	0	2
positive regulation of DNA-templated transcription, initiation	1	0	2
activation of innate immune response	0	0	1
ribonucleoside metabolic process	0	2	5
alditol phosphate metabolic process	0	1	1
positive regulation of type I interferon production	0	0	1
negative regulation of mitotic cell cycle phase transition	0	3	5
sodium-dependent phosphate transport	0	0	1
regulation of cell morphogenesis	0	0	2
cellular iron ion homeostasis	0	2	4
disaccharide metabolic process	0	1	1
regulation of cell cycle G2/M phase transition	0	1	5
protein targeting	0	1	6
mRNA 3'-end processing	0	1	5
cytoplasmic microtubule organization	0	0	1
positive regulation of actin filament polymerization	0	0	6
reciprocal homologous recombination	0	0	1
histidine metabolic process	0	1	2
glycosylceramide catabolic process	0	1	2
protein dealkylation	0	0	2
ribonucleoside triphosphate metabolic process	0	1	6
protein insertion into mitochondrial membrane	0	1	1
negative regulation of nucleic acid-templated transcription	0	1	6
regulation of metaphase/anaphase transition of cell cycle	0	2	6
microtubule bundle formation	0	0	1
'de novo' IMP biosynthetic process	0	0	6
regulation of locomotion	0	1	3
negative regulation of mitotic sister chromatid separation	0	2	5
tRNA thio-modification	0	1	2
negative regulation of chromosome separation	0	2	5
leucyl-tRNA aminoacylation	0	0	1
glycolipid metabolic process	0	2	6
regulation of G protein-coupled receptor signaling pathway	0	1	1
unsaturated fatty acid metabolic process	0	1	1
retrograde vesicle-mediated transport, Golgi to endoplasmic reticulum	0	1	6
protein kinase C-activating G protein-coupled receptor signaling pathway	0	1	3
negative regulation of metaphase/anaphase transition of cell cycle	0	2	5
mitotic sister chromatid cohesion	0	0	1
nucleotide-excision repair	0	3	6
regulation of translation	0	3	6
regulation of double-strand break repair	0	0	2
signaling	0	1	5
actin nucleation	0	0	6
double-strand break repair via homologous recombination	0	1	6
carbohydrate derivative transport	0	0	1
glutamine biosynthetic process	0	0	1
glycosyl compound biosynthetic process	0	2	6
protein myristoylation	0	0	1
glycerol-3-phosphate metabolic process	0	1	1
synaptic signaling	0	0	1
metallo-sulfur cluster assembly	0	3	6
acetate metabolic process	0	1	1
ribonucleotide biosynthetic process	1	1	6
protein localization to endoplasmic reticulum exit site	0	1	1
pyrimidine nucleoside monophosphate metabolic process	0	2	6
negative regulation of translation	0	1	5
sterol transport	0	0	5
macroautophagy	0	0	1
S-adenosylmethionine metabolic process	0	1	1
positive regulation of protein metabolic process	0	2	6
homologous chromosome pairing at meiosis	0	0	1
purine-containing compound transmembrane transport	0	0	1
activation of immune response	1	0	1
signal peptide processing	0	1	5
glycine catabolic process	0	0	1
regulation of phosphoprotein phosphatase activity	0	0	2
positive regulation of transport	0	0	3
pyrimidine nucleobase biosynthetic process	0	1	2
glucose homeostasis	0	0	2
chemical synaptic transmission	0	0	1
cysteine biosynthetic process	0	0	1
regulation of cyclin-dependent protein serine/threonine kinase activity	0	1	1
purine nucleotide transport	0	0	1
UTP metabolic process	0	3	5
N-terminal protein amino acid modification	0	0	4
peptidoglycan metabolic process	0	2	4
nucleobase biosynthetic process	0	2	6
protein N-linked glycosylation	0	3	5
ganglioside metabolic process	0	1	4
porphyrin-containing compound biosynthetic process	0	3	6
base-excision repair, AP site formation	0	0	1
glucan metabolic process	1	2	6
male gamete generation	0	0	5
pteridine-containing compound metabolic process	0	2	6
alkanesulfonate biosynthetic process	0	2	2
fatty acid metabolic process	0	4	6
negative regulation of actin filament polymerization	0	0	5
UMP biosynthetic process	0	2	6
phosphatidylinositol phosphate biosynthetic process	0	1	5
purine ribonucleoside monophosphate biosynthetic process	0	1	6
NADH dehydrogenase complex assembly	0	1	4
protein deglycosylation	0	0	1
animal organ development	0	2	5
establishment of protein localization to mitochondrial membrane	0	1	1
vesicle tethering	0	1	2
glycosaminoglycan biosynthetic process	0	0	2
peroxisome organization	0	2	6
protein methylation	0	0	4
regulation of response to DNA damage stimulus	0	3	5
amino sugar catabolic process	1	0	4
arginine metabolic process	0	0	2
acyl-CoA biosynthetic process	0	2	6
signal release	0	1	1
tetrapyrrole biosynthetic process	0	3	6
mitochondrial translation	0	0	6
regulation of cellular amide metabolic process	0	3	6
transcription by RNA polymerase II	0	1	6
arginine biosynthetic process	0	0	1
peroxisomal transport	0	0	3
D-amino acid metabolic process	0	0	3
nucleoside biosynthetic process	0	2	5
regulation of actin filament depolymerization	0	0	4
chromatin assembly or disassembly	0	1	3
pyridoxal phosphate biosynthetic process	0	0	1
pyrimidine nucleotide metabolic process	0	2	6
positive regulation of kinase activity	0	0	1
aldehyde biosynthetic process	0	0	1
organophosphate ester transport	0	2	6
protein localization to peroxisome	0	0	2
deoxyribonucleoside triphosphate metabolic process	0	0	1
regulation of transcription initiation from RNA polymerase II promoter	1	0	2
negative regulation of intracellular signal transduction	0	0	5
negative regulation of mitotic cell cycle	0	3	5
cell projection organization	0	1	5
icosanoid secretion	0	1	5
protein export from nucleus	0	0	1
GDP-mannose metabolic process	0	0	1
amino acid salvage	0	0	3
regulation of mRNA stability	0	0	3
arachidonate transport	0	1	5
signal release from synapse	0	1	1
purine nucleoside metabolic process	0	2	5
negative regulation of cell differentiation	0	1	2
ERAD pathway	0	3	5
regulation of cellular component biogenesis	0	0	6
calcium-mediated signaling	0	1	2
protoporphyrinogen IX metabolic process	0	3	6
translesion synthesis	0	0	1
nucleoside monophosphate biosynthetic process	0	2	6
aminoglycan biosynthetic process	0	0	2
anion transport	0	1	6
maintenance of protein location in cell	0	1	1
developmental growth	0	0	1
hyaluronan metabolic process	0	0	1
histidine catabolic process to glutamate and formate	0	1	1
secondary metabolic process	0	1	1
potassium ion transport	0	1	3
detection of abiotic stimulus	0	0	3
tRNA modification	0	4	6
transcription initiation from RNA polymerase III promoter	0	0	3
prenylation	0	1	4
cellular response to external stimulus	0	0	1
regulation of protein catabolic process	0	1	3
purine ribonucleoside salvage	0	2	5
regulation of cell division	0	3	4
import into nucleus	0	1	6
chitin catabolic process	1	0	4
arginyl-tRNA aminoacylation	0	1	2
autophagosome organization	0	0	1
protein prenylation	0	1	4
positive regulation of immune response	1	0	1
regulation of protein serine/threonine kinase activity	0	1	1
regulation of chromosome separation	0	2	6
microtubule anchoring	0	2	4
purine ribonucleoside triphosphate biosynthetic process	1	2	6
pyrimidine-containing compound biosynthetic process	0	2	6
CTP metabolic process	0	2	5
positive regulation of phosphate metabolic process	0	0	2
DNA catabolic process	0	1	5
mRNA cleavage	0	0	3
transcription by RNA polymerase III	0	1	4
negative regulation of actin filament depolymerization	0	0	4
positive regulation of transcription elongation from RNA polymerase II promoter	0	0	1
positive regulation of cellular protein metabolic process	0	1	5
arachidonic acid secretion	0	1	5
transsulfuration	0	0	1
purine nucleoside triphosphate biosynthetic process	1	2	6
cellular process involved in reproduction in multicellular organism	0	0	1
negative regulation of nuclear division	0	2	5
mitochondrion organization	0	2	6
ATP transport	0	0	1
mRNA polyadenylation	0	0	3
pyrimidine nucleotide biosynthetic process	0	2	6
heterochromatin assembly	0	1	1
microtubule organizing center organization	0	0	4
microtubule polymerization or depolymerization	0	0	1
gluconeogenesis	0	3	6
maintenance of location in cell	0	1	1
homoserine metabolic process	0	0	1
mitochondrial ATP transmembrane transport	0	0	1
nucleobase metabolic process	0	2	6
7-methylguanosine RNA capping	0	0	2
anterograde trans-synaptic signaling	0	0	1
formate metabolic process	0	1	1
pyrimidine ribonucleoside triphosphate metabolic process	0	2	5
positive regulation of protein modification process	0	0	3
protoporphyrinogen IX biosynthetic process	0	3	6
protein alkylation	0	0	4
protein-DNA complex subunit organization	0	2	6
purine ribonucleoside diphosphate metabolic process	0	2	6
purine ribonucleoside biosynthetic process	0	2	5
microtubule polymerization	0	0	1
protein targeting to vacuole	0	0	1
cell wall macromolecule metabolic process	0	1	5
tryptophanyl-tRNA aminoacylation	0	0	2
liposaccharide metabolic process	0	2	6
mucopolysaccharide metabolic process	0	0	5
regulation of transmembrane receptor protein serine/threonine kinase signaling pathway	0	1	2
lipoprotein metabolic process	0	0	2
regulation of multicellular organismal process	0	0	5
positive regulation of response to biotic stimulus	0	0	1
response to light stimulus	0	0	4
leucine metabolic process	0	1	1
establishment of protein localization to vacuole	0	1	6
proton-transporting two-sector ATPase complex assembly	0	1	2
purine-containing compound catabolic process	0	0	2
tetrahydrofolate biosynthetic process	0	0	1
amino acid activation	0	1	6
glycoprotein biosynthetic process	0	0	2
heparan sulfate proteoglycan biosynthetic process	0	0	2
mitochondrial calcium ion homeostasis	0	0	1
cellular carbohydrate catabolic process	1	2	6
carboxylic acid metabolic process	1	2	6
phenylalanyl-tRNA aminoacylation	0	1	2
nucleoside triphosphate metabolic process	0	1	6
glycerol metabolic process	0	0	1
negative regulation of RNA biosynthetic process	0	1	6
iron ion transmembrane transport	0	1	1
mitochondrial membrane organization	0	1	1
protein K48-linked deubiquitination	0	0	1
generation of catalytic spliceosome for second transesterification step	0	1	1
carboxylic acid transmembrane transport	0	2	4
ribosomal small subunit biogenesis	0	0	1
protein-DNA complex assembly	0	2	6
fructose 6-phosphate metabolic process	0	1	1
growth	0	0	1
defense response to Gram-negative bacterium	0	0	1
ribonucleoside diphosphate metabolic process	0	2	6
superoxide metabolic process	0	0	3
alditol metabolic process	0	1	2
cell wall organization or biogenesis	0	1	1
coenzyme A biosynthetic process	0	0	5
membrane docking	0	1	2
small nucleolar ribonucleoprotein complex assembly	0	0	1
L-methionine salvage	0	0	3
alanyl-tRNA aminoacylation	0	0	2
tRNA aminoacylation	0	1	6
positive regulation of DNA-templated transcription, elongation	0	0	1
microtubule-based transport	0	0	5
regulation of chromosome organization	0	3	6
phosphocreatine metabolic process	0	0	2
regulation of mitotic sister chromatid segregation	0	2	5
deadenylation-dependent decapping of nuclear-transcribed mRNA	0	1	1
peptidyl-diphthamide biosynthetic process from peptidyl-histidine	0	2	4
cellular ion homeostasis	0	3	6
respiratory electron transport chain	0	3	6
peptide metabolic process	0	1	6
purine nucleotide biosynthetic process	1	1	6
ADP metabolic process	0	2	6
organonitrogen compound catabolic process	0	3	6
carbohydrate homeostasis	0	0	2
cholesterol transport	0	0	3
regulation of protein dephosphorylation	0	0	3
receptor-mediated endocytosis	0	0	1
positive regulation of cellular biosynthetic process	0	1	6
oxidative demethylation	0	0	1
L-methionine biosynthetic process	0	0	3
system development	0	1	5
AMP biosynthetic process	0	1	5
thioester biosynthetic process	0	2	6
ATP metabolic process	0	2	6
regulation of cytokine production	0	0	2
tetrapyrrole metabolic process	0	3	6
RNA phosphodiester bond hydrolysis	0	0	4
endoplasmic reticulum mannose trimming	0	0	1
molybdopterin cofactor metabolic process	0	0	4
glycosphingolipid metabolic process	0	1	5
vitamin biosynthetic process	0	4	6
cellular respiration	0	2	6
negative regulation of Wnt signaling pathway	0	1	5
establishment or maintenance of cell polarity	0	0	5
postreplication repair	0	1	3
cytokinesis	0	2	4
hexose biosynthetic process	0	3	6
regulation of DNA-binding transcription factor activity	0	1	1
glycosaminoglycan catabolic process	0	2	4
RNA capping	0	0	2
DNA damage checkpoint signaling	0	1	6
vesicle-mediated transport to the plasma membrane	0	1	5
positive regulation of mRNA catabolic process	0	0	1
AMP salvage	0	0	1
hemicellulose metabolic process	0	1	5
centriole assembly	0	0	2
positive regulation of supramolecular fiber organization	0	0	6
mitotic cytokinesis	0	1	1
organic hydroxy compound transport	0	0	5
negative regulation of hydrolase activity	1	0	3
regulation of DNA-templated transcription, elongation	0	1	4
Mo-molybdopterin cofactor metabolic process	0	0	4
sodium ion transport	0	1	4
regulation of cell migration	0	1	1
monosaccharide catabolic process	0	0	1
organic acid metabolic process	0	3	6
GDP-mannose biosynthetic process	0	0	1
detection of stimulus	0	0	4
purine ribonucleoside triphosphate metabolic process	1	2	6
endoplasmic reticulum to Golgi vesicle-mediated transport	0	2	6
regulation of growth	0	1	1
regeneration	0	0	1
reciprocal meiotic recombination	0	0	1
regulation of signal transduction	0	1	6
'de novo' UMP biosynthetic process	0	0	1
transition metal ion transport	0	2	6
protein localization to vacuole	0	1	6
protein alpha-1,2-demannosylation	0	0	1
flavin-containing compound metabolic process	0	1	1
peptidoglycan catabolic process	0	2	4
galactosylceramide metabolic process	0	1	2
negative regulation of chromosome organization	0	2	5
RNA processing	0	2	6
diol biosynthetic process	0	1	1
mitotic spindle organization	0	0	1
microtubule cytoskeleton organization involved in mitosis	0	2	5
galactose metabolic process	0	1	5
negative regulation of protein depolymerization	0	0	4
positive regulation of protein kinase activity	0	0	1
protein demannosylation	0	0	1
reactive nitrogen species metabolic process	0	1	1
establishment of protein localization to peroxisome	0	0	2
porphyrin-containing compound metabolic process	0	3	6
cellular macromolecule localization	0	1	6
negative regulation of nitrogen compound metabolic process	1	1	6
establishment of protein localization to membrane	1	0	6
phototransduction	0	0	3
spermatogenesis	0	0	5
negative regulation of transcription, DNA-templated	0	1	6
rDNA heterochromatin assembly	0	1	1
spliceosomal snRNP assembly	0	3	6
UDP-N-acetylglucosamine metabolic process	0	0	2
phosphagen metabolic process	0	0	2
ncRNA 3'-end processing	0	1	3
trans-synaptic signaling	0	0	1
positive regulation of cellular catabolic process	0	0	1
'de novo' pyrimidine nucleobase biosynthetic process	0	1	2
attachment of mitotic spindle microtubules to kinetochore	0	0	1
ganglioside catabolic process	0	1	4
phospholipid catabolic process	0	0	3
actin filament capping	0	0	4
defense response to Gram-positive bacterium	0	0	1
protein deglycosylation involved in glycoprotein catabolic process	0	0	1
exocytosis	0	3	6
cellular polysaccharide catabolic process	1	2	5
phenol-containing compound metabolic process	0	0	1
formamide metabolic process	0	1	1
cellulose catabolic process	1	2	5
positive regulation of protein-containing complex assembly	0	0	6
mitotic cell cycle phase transition	0	1	4
mitochondrial ADP transmembrane transport	0	0	1
I-kappaB kinase/NF-kappaB signaling	0	0	1
ribonucleoside biosynthetic process	0	2	5
amino acid transport	0	0	6
cellular glucan metabolic process	1	2	6
heterocycle biosynthetic process	0	2	6
regulation of type I interferon production	0	0	2
aromatic amino acid family biosynthetic process	0	1	1
positive regulation of proteolysis	0	0	1
ribonucleoprotein complex assembly	1	1	6
nervous system development	0	1	4
meiosis I cell cycle process	0	0	4
regulation of mRNA metabolic process	0	2	5
protein polyubiquitination	0	3	3
regulation of RNA splicing	0	2	5
tRNA wobble uridine modification	0	3	6
cell cycle phase transition	0	1	4
positive regulation of response to DNA damage stimulus	0	1	2
maintenance of location	0	1	1
neurotransmitter transport	0	0	3
iron-sulfur cluster assembly	0	3	6
folic acid-containing compound biosynthetic process	0	0	2
RNA destabilization	0	0	1
heparan sulfate proteoglycan metabolic process	0	0	2
negative regulation of mitotic metaphase/anaphase transition	0	2	5
cilium movement involved in cell motility	0	2	5
regulation of DNA-templated transcription, initiation	1	0	2
cholesterol biosynthetic process	0	1	4
protein O-linked glycosylation	0	0	1
one-carbon metabolic process	0	1	6
regulation of mitotic nuclear division	0	2	5
regulation of double-strand break repair via homologous recombination	0	0	1
steroid catabolic process	0	0	1
maintenance of protein location	0	1	1
regulation of cell motility	0	1	3
L-alpha-amino acid transmembrane transport	0	0	4
mRNA cis splicing, via spliceosome	0	3	5
regulation of RNA stability	0	0	3
intracellular sterol transport	0	0	3
cell wall polysaccharide metabolic process	0	1	5
regulation of mRNA catabolic process	0	0	3
regulation of cellular response to growth factor stimulus	0	1	2
late endosome to vacuole transport	0	1	2
riboflavin biosynthetic process	0	1	1
terpenoid metabolic process	0	0	1
positive regulation of cell cycle G2/M phase transition	0	0	3
metal ion transport	0	1	6
cell wall polysaccharide catabolic process	0	1	5
methylguanosine-cap decapping	0	2	5
cytoskeleton-dependent cytokinesis	0	2	4
transcription by RNA polymerase I	0	0	1
galactosylceramide catabolic process	0	1	2
purine nucleoside triphosphate metabolic process	1	2	6
valine metabolic process	0	1	1
regulation of DNA repair	0	3	5
cell development	0	0	2
positive regulation of biosynthetic process	0	1	6
sterol biosynthetic process	0	4	6
alkanesulfonate metabolic process	0	2	2
S-adenosylmethionine biosynthetic process	0	1	1
cellular protein-containing complex assembly	0	2	6
glycosphingolipid catabolic process	0	1	5
amino sugar biosynthetic process	0	0	2
negative regulation of mitotic nuclear division	0	2	5
protein insertion into ER membrane	0	1	1
taurine metabolic process	0	2	2
cellular protein localization	0	1	6
protein targeting to peroxisome	0	0	2
chromosome organization involved in meiotic cell cycle	0	1	3
mitochondrial respiratory chain complex I assembly	0	1	4
negative regulation of protein polymerization	0	0	5
protein polymerization	0	0	4
galactolipid catabolic process	0	1	2
negative regulation of TOR signaling	0	0	5
post-chaperonin tubulin folding pathway	0	1	1
regulation of Wnt signaling pathway	0	1	5
beta-glucan catabolic process	1	2	5
copper ion homeostasis	0	0	3
autophagosome assembly	0	0	1
oligosaccharide metabolic process	0	2	4
glycosylceramide metabolic process	0	1	2
N-terminal protein myristoylation	0	0	1
pyrimidine nucleoside triphosphate biosynthetic process	0	1	5
DNA packaging	0	2	5
visual perception	0	0	3
Mo-molybdopterin cofactor biosynthetic process	0	0	4
negative regulation of molecular function	1	0	3
glucan catabolic process	1	2	5
threonine metabolic process	0	0	1
spliceosomal complex assembly	0	0	1
cellular copper ion homeostasis	0	0	3
fucose metabolic process	2	1	5
pyrimidine ribonucleoside monophosphate metabolic process	0	2	6
regulation of protein depolymerization	0	0	5
posttranscriptional regulation of gene expression	0	2	6
xylan catabolic process	0	1	5
SCF-dependent proteasomal ubiquitin-dependent protein catabolic process	0	3	5
urea cycle	0	0	1
regulation of cell differentiation	0	1	3
tRNA aminoacylation for protein translation	0	1	6
response to extracellular stimulus	0	0	1
protein localization to organelle	0	1	6
negative regulation of supramolecular fiber organization	0	0	5
RNA (guanine-N7)-methylation	0	0	1
endocytic recycling	0	0	2
regulation of nuclear division	0	2	5
purine nucleobase metabolic process	0	0	4
ceramide metabolic process	0	3	6
ribonucleoside triphosphate biosynthetic process	0	3	6
amino acid transmembrane transport	0	0	4
endosomal transport	0	1	6
Arp2/3 complex-mediated actin nucleation	0	0	6
purine nucleobase biosynthetic process	0	0	1
regulation of canonical Wnt signaling pathway	0	0	1
negative regulation of chromosome segregation	0	2	5
negative regulation of protein-containing complex assembly	0	0	5
negative regulation of mitotic sister chromatid segregation	0	2	5
pyrimidine ribonucleoside triphosphate biosynthetic process	0	2	5
glycoprotein metabolic process	0	2	5
protein localization to nucleus	0	2	6
pyrimidine nucleoside monophosphate biosynthetic process	0	2	6
purine nucleoside diphosphate metabolic process	0	2	6
ubiquitin-dependent ERAD pathway	0	3	5
cytochrome complex assembly	1	1	4
positive regulation of cytoskeleton organization	0	0	6
aerobic respiration	0	2	6
Golgi to plasma membrane transport	0	0	1
sensory perception of taste	0	0	1
peptidyl-diphthamide metabolic process	0	2	4
organic acid transmembrane transport	0	2	4
galactolipid metabolic process	0	1	2
protein-phycocyanobilin linkage	0	0	1
cellulose metabolic process	1	2	5
purine ribonucleotide transport	0	0	1
mitotic spindle assembly checkpoint signaling	0	2	5
transport along microtubule	0	0	5
vitamin B6 metabolic process	0	1	1
cell-cell signaling	0	1	5
water-soluble vitamin biosynthetic process	0	4	6
proteoglycan metabolic process	0	0	2
negative regulation of metabolic process	0	2	6
energy derivation by oxidation of organic compounds	0	2	6
glutaminyl-tRNAGln biosynthesis via transamidation	0	0	1
divalent inorganic cation homeostasis	1	2	6
nucleotide transport	0	0	2
prosthetic group metabolic process	0	0	4
phospholipid transport	0	3	6
tetrahydrobiopterin biosynthetic process	0	1	1
protein-bilin linkage	0	0	1
chitin metabolic process	1	0	4
chromatin assembly	0	1	1
positive regulation of cell cycle process	0	1	3
cysteine metabolic process	0	0	1
ATP synthesis coupled electron transport	0	1	2
vacuole organization	0	1	5
purine nucleoside monophosphate biosynthetic process	0	1	6
regulation of transcription elongation from RNA polymerase II promoter	0	0	1
pyrimidine ribonucleoside monophosphate biosynthetic process	0	2	6
regulation of DNA recombination	0	0	1
GTP biosynthetic process	0	3	5
fatty acid derivative metabolic process	0	0	2
response to endoplasmic reticulum stress	0	3	6
positive regulation of macromolecule biosynthetic process	0	1	6
CTP biosynthetic process	0	2	5
spindle checkpoint signaling	0	2	5
cellular calcium ion homeostasis	0	3	5
regulation of microtubule polymerization or depolymerization	0	0	2
histone acetylation	0	1	4
N-terminal protein lipidation	0	0	1
acetyl-CoA biosynthetic process	0	1	6
homologous recombination	0	0	1
proteasome assembly	0	2	6
positive regulation of phosphorylation	0	0	1
UTP biosynthetic process	0	3	5
attachment of spindle microtubules to kinetochore	0	0	2
positive regulation of phosphorus metabolic process	0	0	2
secretion by cell	0	3	6
ADP transport	0	0	1
regulation of cellular protein metabolic process	2	1	6
snRNA metabolic process	0	1	5
monosaccharide biosynthetic process	0	3	6
transcription preinitiation complex assembly	0	1	3
cleavage involved in rRNA processing	0	0	1
attachment of GPI anchor to protein	0	0	1
adenine nucleotide transport	0	0	1
second-messenger-mediated signaling	0	1	2
negative regulation of catalytic activity	1	0	3
cholesterol catabolic process	0	0	1
mitotic spindle checkpoint signaling	0	2	5
diol metabolic process	0	1	1
detection of external stimulus	0	0	3
axoneme assembly	0	0	1
peroxisomal membrane transport	0	0	3
negative regulation of cellular metabolic process	1	1	6
histidine catabolic process to glutamate and formamide	0	1	1
acetyl-CoA biosynthetic process from pyruvate	0	1	3
spindle organization	0	0	5
post-Golgi vesicle-mediated transport	0	1	5
negative regulation of protein-containing complex disassembly	0	0	4
regulation of cytoplasmic translational elongation	0	2	4
aerobic electron transport chain	0	3	6
recombinational repair	0	1	6
regulation of sister chromatid segregation	0	2	6
tRNA methylation	0	0	2
nucleotide transmembrane transport	0	0	1
histidine catabolic process	0	1	1
DNA synthesis involved in DNA repair	0	1	4
UMP metabolic process	0	2	6
pteridine-containing compound biosynthetic process	0	1	6
phospholipid metabolic process	0	1	6
sterol catabolic process	0	0	1
icosanoid metabolic process	0	0	1
purine nucleoside biosynthetic process	0	2	5
serine family amino acid catabolic process	0	0	1
cellular response to extracellular stimulus	0	0	1
peptidyl-histidine modification	0	2	4
regulation of cellular component organization	0	2	6
vesicle organization	0	1	4
regulation of cytokinesis	0	3	4
anaphase-promoting complex-dependent catabolic process	0	1	2
positive regulation of cell cycle phase transition	0	0	3
positive regulation of protein phosphorylation	0	0	1
branched-chain amino acid metabolic process	0	1	2
regulation of cyclin-dependent protein kinase activity	0	1	1
positive regulation of transcription initiation from RNA polymerase II promoter	1	0	2
centrosome cycle	0	0	1
iron ion transport	0	2	5
detection of light stimulus	0	0	3
pentose metabolic process	0	1	2
positive regulation of catalytic activity	0	1	4
mitotic chromosome condensation	0	2	3
purine-containing compound biosynthetic process	1	0	6
riboflavin metabolic process	0	1	1
purine ribonucleoside metabolic process	0	2	5
tetrahydrobiopterin metabolic process	0	1	1
peptidyl-arginine methylation	0	1	3
protein tetramerization	0	0	1
secondary metabolite biosynthetic process	0	1	1
purine ribonucleotide biosynthetic process	1	1	6
nucleoside triphosphate biosynthetic process	0	1	6
centriole replication	0	0	2
double-strand break repair via nonhomologous end joining	0	1	4
cellular cation homeostasis	0	3	6
protein insertion into membrane	0	2	4
secondary alcohol biosynthetic process	0	1	4
hydrogen peroxide catabolic process	0	1	2
protein demethylation	0	0	2
chromatin organization involved in regulation of transcription	0	1	1
regulation of mitotic sister chromatid separation	0	2	6
cell wall macromolecule catabolic process	0	1	5
ribonucleoside monophosphate biosynthetic process	0	2	6
seryl-tRNA aminoacylation	0	0	1
positive regulation of immune system process	1	0	1
nuclear division	0	0	1
positive regulation of protein polymerization	0	0	6
regulation of mRNA processing	0	2	3
phospholipid dephosphorylation	0	1	6
cell wall organization	0	0	1
UDP-N-acetylglucosamine biosynthetic process	0	0	2
cytoskeleton-dependent intracellular transport	0	1	5
regulation of neurotransmitter levels	0	0	1
regulation of autophagy	0	0	1
oxoacid metabolic process	1	2	6
mitotic cell cycle checkpoint signaling	0	2	5
positive regulation of mRNA metabolic process	0	0	1
meiotic cell cycle	0	2	6
nucleoside salvage	0	2	5
L-methionine salvage from methylthioadenosine	0	0	3
beta-glucan metabolic process	1	2	5
actin polymerization or depolymerization	0	0	2
nucleobase-containing compound biosynthetic process	0	2	6
icosanoid transport	0	1	5
oligosaccharide-lipid intermediate biosynthetic process	0	1	4
response to organic substance	0	3	6
proteoglycan biosynthetic process	0	0	2
calcium ion homeostasis	0	3	5
branched-chain amino acid biosynthetic process	0	1	1
glucose metabolic process	0	4	6
regulation of DNA-dependent DNA replication initiation	0	1	1
intraciliary transport	0	0	5
signal transduction	1	0	6
homocysteine metabolic process	0	0	1
organelle localization by membrane tethering	0	1	2
clathrin-dependent endocytosis	0	0	1
negative regulation of RNA metabolic process	0	1	6
mannose trimming involved in glycoprotein ERAD pathway	0	0	1
nucleobase-containing small molecule biosynthetic process	0	2	5
coenzyme A metabolic process	0	0	5
terpenoid biosynthetic process	0	0	1
cytolysis	0	1	1
signal transduction in response to DNA damage	0	1	6
deoxyribonucleotide catabolic process	0	0	1
non-motile cilium assembly	0	1	4
hydrogen peroxide metabolic process	0	1	2
intracellular lipid transport	0	0	4
positive regulation of innate immune response	0	0	1
flavin-containing compound biosynthetic process	0	1	1
spindle assembly checkpoint signaling	0	2	5
negative regulation of cellular amide metabolic process	0	1	5
positive regulation of catabolic process	0	0	1
heterochromatin organization	0	1	1
cellular metabolic compound salvage	0	2	6
phosphocreatine biosynthetic process	0	0	2
protein import into nucleus	0	2	6
phosphagen biosynthetic process	0	0	2
regulation of cellular component movement	0	0	5
phenol-containing compound biosynthetic process	0	0	1
pyridoxal phosphate metabolic process	0	0	1
protein-tetrapyrrole linkage	0	0	1
snRNA processing	0	1	5
regulation of protein metabolic process	1	2	6
organelle disassembly	0	0	1
translational elongation	0	2	5
dolichol-linked oligosaccharide biosynthetic process	0	1	4
RNA decapping	0	2	5
xylan metabolic process	0	1	5
peptidyl-arginine modification	0	1	3
glucosamine-containing compound catabolic process	1	0	4
GTP metabolic process	0	3	5
regulation of DNA-dependent DNA replication	0	1	1
chromosome condensation	0	2	5
Golgi cisterna membrane	2	2	5
organelle membrane	1	3	6
dynein complex	2	1	5
microtubule associated complex	2	1	6
peroxisome	1	2	6
Golgi membrane	3	1	6
membrane	3	2	6
nucleolus	1	1	6
ciliary membrane	0	2	3
CCR4-NOT complex	0	2	5
chromosome, centromeric region	0	2	5
Cul4-RING E3 ubiquitin ligase complex	0	1	3
preribosome	1	1	6
mitochondrial intermembrane space	0	3	6
organelle envelope lumen	0	3	6
Smc5-Smc6 complex	0	1	4
SUMO ligase complex	0	1	4
microbody	0	4	6
P-body	0	3	5
cullin-RING ubiquitin ligase complex	0	3	6
chromosomal region	0	2	6
nucleoplasm	0	2	6
cell projection membrane	0	3	5
sno(s)RNA-containing ribonucleoprotein complex	1	2	6
extrinsic component of organelle membrane	0	1	3
ATPase dependent transmembrane transport complex	0	1	3
extrinsic component of membrane	0	1	3
mitochondrial large ribosomal subunit	0	0	1
histone deacetylase complex	0	0	1
adherens junction	0	0	1
extrinsic component of mitochondrial inner membrane	0	1	2
gamma-tubulin complex	0	1	1
organellar large ribosomal subunit	0	0	1
bounding membrane of organelle	1	3	6
vesicle membrane	0	2	6
cytoplasmic vesicle membrane	0	2	6
SWI/SNF superfamily-type complex	0	4	6
ATPase complex	0	4	6
eukaryotic 43S preinitiation complex	1	2	6
eukaryotic 48S preinitiation complex	1	2	6
eukaryotic translation initiation factor 3 complex	1	2	6
axoneme	0	1	5
translation preinitiation complex	1	2	6
mitochondrial ribosome	0	1	4
EMC complex	0	0	4
ESCRT II complex	0	1	1
axonemal dynein complex	0	0	1
organellar ribosome	0	1	4
receptor complex	0	1	5
ubiquitin ligase complex	0	3	6
endoplasmic reticulum	0	3	6
cytoplasmic ribonucleoprotein granule	0	2	5
respirasome	0	2	6
ribonucleoprotein granule	0	2	5
mitochondrial proton-transporting ATP synthase complex, coupling factor F(o)	0	2	3
acetylcholine-gated channel complex	0	0	1
nucleolar ribonuclease P complex	0	0	1
dynactin complex	0	0	1
multimeric ribonuclease P complex	0	0	1
aminoacyl-tRNA synthetase multienzyme complex	0	2	3
oligosaccharyltransferase complex	0	1	2
kinetochore	0	3	6
supramolecular complex	0	3	6
organelle inner membrane	0	3	6
ribonuclease MRP complex	0	2	3
HAUS complex	0	1	5
DNA helicase complex	0	5	6
MCM complex	0	2	6
late endosome	0	1	3
mitochondrial respiratory chain complex IV	0	3	6
INO80-type complex	0	5	6
Ino80 complex	0	5	6
Golgi transport complex	0	1	5
endoplasmic reticulum protein-containing complex	0	3	6
catalytic complex	1	1	6
early endosome	0	2	4
respiratory chain complex IV	0	3	6
nuclear inner membrane	0	1	1
serine/threonine protein kinase complex	0	1	6
BBSome	0	3	5
elongator holoenzyme complex	0	3	6
proton-transporting ATP synthase complex, coupling factor F(o)	0	3	6
small-subunit processome	0	3	6
prefoldin complex	0	2	6
intracellular organelle lumen	1	4	6
organelle lumen	1	4	6
membrane-enclosed lumen	1	4	6
microtubule	0	3	6
large ribosomal subunit	0	1	6
mitochondrial inner membrane	0	3	6
cell projection	0	3	5
protein kinase complex	0	1	6
early endosome membrane	0	2	5
contractile fiber	0	2	3
exocyst	0	3	6
DNA polymerase complex	0	3	6
myofibril	0	2	3
plasma membrane signaling receptor complex	0	1	5
ribonuclease P complex	0	3	6
ribosomal subunit	0	3	6
ESCRT complex	0	4	6
cytosolic large ribosomal subunit	0	3	6
cytochrome complex	0	3	6
spindle pole	0	3	6
polymeric cytoskeletal fiber	0	4	6
supramolecular fiber	0	4	6
supramolecular polymer	0	4	6
centriole	0	1	5
nuclear membrane	1	4	6
cilium	0	2	5
small ribosomal subunit	0	3	6
cytoplasm	0	2	6
mitochondrion	0	3	6
plasma membrane bounded cell projection	0	2	5
inner mitochondrial membrane protein complex	0	3	6
nucleosome	1	1	6
protein-DNA complex	1	1	6
DNA packaging complex	1	1	6
endosome	0	2	6
endosome membrane	0	2	6
mitochondrial protein-containing complex	0	4	6
cellular anatomical entity	1	1	6
nuclear speck	0	4	5
chromosome, telomeric region	0	2	6
mitochondrial membrane	0	3	6
trans-Golgi network	0	2	5
transcription elongation factor complex	0	1	6
endoplasmic reticulum lumen	0	4	5
nucleus	0	1	6
intracellular membrane-bounded organelle	0	1	6
plasma membrane	0	1	6
extracellular region	0	0	6
nuclear protein-containing complex	0	1	6
intracellular organelle	0	1	6
postsynaptic membrane	0	0	5
membrane-bounded organelle	0	1	6
synaptic membrane	0	0	5
extracellular space	1	2	5
cation channel complex	0	0	5
organelle	0	1	6
voltage-gated potassium channel complex	0	0	5
potassium channel complex	0	0	5
cytoskeleton	0	0	6
membrane protein complex	0	2	6
plasma membrane raft	0	0	4
caveola	0	0	4
membrane microdomain	0	1	4
membrane raft	0	1	4
plasma membrane protein complex	0	0	6
ion channel complex	0	0	5
peptidase complex	0	3	6
protein-containing complex	1	1	6
protein acetyltransferase complex	0	1	6
Sm-like protein family complex	0	1	6
acetyltransferase complex	0	1	6
spliceosomal complex	0	2	6
gap junction	0	0	5
cellular_component	1	0	6
transcription regulator complex	0	3	6
transmembrane transporter complex	0	1	6
transporter complex	0	1	6
endopeptidase complex	0	2	6
AP-type membrane coat adaptor complex	0	3	6
histone acetyltransferase complex	0	1	6
oxidoreductase complex	0	3	6
plasma membrane region	0	1	5
outer membrane	0	1	6
RNA polymerase complex	0	1	6
DNA-directed RNA polymerase complex	0	1	6
cell junction	0	1	5
vesicle	1	2	6
intracellular protein-containing complex	0	2	6
cell-cell junction	0	1	5
proteasome complex	0	3	6
ribosome	0	1	6
organelle outer membrane	0	1	6
centrosome	0	1	5
methyltransferase complex	0	2	6
proton-transporting two-sector ATPase complex, catalytic domain	0	3	6
late endosome membrane	0	2	5
peroxisomal membrane	0	1	6
microbody membrane	0	1	6
perinuclear region of cytoplasm	0	3	5
vesicle coat	0	3	6
spliceosomal snRNP complex	0	3	6
nuclear DNA-directed RNA polymerase complex	0	2	6
intracellular vesicle	1	2	6
cytoplasmic vesicle	1	2	6
external encapsulating structure	0	1	6
membrane coat	0	2	6
small nuclear ribonucleoprotein complex	0	2	6
extracellular matrix	0	1	6
nuclear pore	0	2	6
RNA polymerase II transcription regulator complex	0	2	6
chromosome	0	1	6
vacuolar membrane	0	1	6
ribonucleoprotein complex	0	2	6
anchoring junction	0	1	5
vacuole	0	2	5
mitochondrial outer membrane	0	2	6
endoplasmic reticulum membrane	0	1	6
cytosol	0	2	6
Golgi apparatus	1	3	6
transferase complex, transferring phosphorus-containing groups	0	1	6
mitochondrial respiratory chain complex I	0	0	2
TOR complex	0	0	1
lysosomal membrane	0	1	5
ESCRT I complex	0	2	5
cytoplasmic dynein complex	0	1	5
intraciliary transport particle B	0	1	2
N-terminal protein acetyltransferase complex	0	0	1
lysosome	0	1	5
replication fork	0	1	1
actin cytoskeleton	0	1	3
transcription factor TFIIH core complex	0	2	4
microtubule organizing center	0	2	6
proteasome regulatory particle, base subcomplex	0	0	1
COPII vesicle coat	0	0	3
cation-transporting ATPase complex	0	1	2
SAGA complex	0	3	6
CCR4-NOT core complex	0	0	2
proton-transporting ATP synthase complex, catalytic core F(1)	0	2	5
intermediate filament	0	1	5
mitochondrial matrix	0	3	6
calcium channel complex	0	2	4
anaphase-promoting complex	0	1	6
RNA cap binding complex	0	0	1
organellar small ribosomal subunit	0	0	1
RNA polymerase III transcription regulator complex	0	0	1
intracellular non-membrane-bounded organelle	0	1	6
histone methyltransferase complex	0	1	4
transport vesicle	0	1	5
endoplasmic reticulum-Golgi intermediate compartment membrane	0	1	3
voltage-gated calcium channel complex	0	2	3
H4 histone acetyltransferase complex	0	1	5
Arp2/3 protein complex	0	0	5
proton-transporting V-type ATPase, V0 domain	0	2	6
NADH dehydrogenase complex	0	1	4
Fanconi anaemia nuclear complex	0	2	5
CIA complex	0	0	1
glutamyl-tRNA(Gln) amidotransferase complex	0	0	1
motile cilium	0	2	5
transport vesicle membrane	0	0	1
nuclear body	0	3	5
glycerol-3-phosphate dehydrogenase complex	0	1	1
caspase complex	0	3	6
non-membrane-bounded organelle	0	1	6
rough endoplasmic reticulum membrane	0	1	1
protein complex involved in cell adhesion	0	1	4
COPI vesicle coat	0	0	2
GPI-anchor transamidase complex	0	3	6
COP9 signalosome	0	0	3
collagen trimer	0	1	2
transferase complex	0	2	6
SCF ubiquitin ligase complex	0	1	5
DNA replication preinitiation complex	0	1	1
lytic vacuole membrane	0	1	5
endomembrane system	0	0	2
integrin complex	0	1	4
mismatch repair complex	0	2	5
organelle subcompartment	0	0	5
secretory vesicle	0	2	4
RNA polymerase II, core complex	0	1	1
nuclear exosome (RNase complex)	0	1	1
sarcolemma	0	0	1
signal recognition particle, endoplasmic reticulum targeting	0	1	6
respiratory chain complex	0	2	6
myosin complex	0	1	6
nuclear ubiquitin ligase complex	0	1	6
proteasome core complex	0	2	5
Set1C/COMPASS complex	0	0	4
RNA polymerase III complex	0	1	5
origin recognition complex	0	0	5
clathrin adaptor complex	0	1	6
nuclear outer membrane	0	0	2
lytic vacuole	0	1	5
H4/H2A histone acetyltransferase complex	0	0	1
heterochromatin	0	1	1
vesicle tethering complex	0	1	6
chromatin	0	1	1
nuclear lumen	0	0	1
exoribonuclease complex	0	0	6
endoribonuclease complex	0	1	6
U4/U6 x U5 tri-snRNP complex	0	2	6
mediator complex	0	1	6
proton-transporting two-sector ATPase complex, proton-transporting domain	0	2	6
SAGA-type complex	0	3	6
mRNA cleavage factor complex	0	0	1
U1 snRNP	0	1	2
collagen-containing extracellular matrix	0	1	3
TRAPP complex	0	0	5
transcription repressor complex	0	1	2
U5 snRNP	0	0	1
chaperone complex	0	0	1
synapse	0	1	5
sodium:potassium-exchanging ATPase complex	0	1	2
envelope	0	0	1
clathrin-coated pit	0	0	1
lipid droplet	0	1	2
neuron projection	0	1	5
spindle	0	4	6
outer mitochondrial membrane protein complex	0	1	1
magnesium-dependent protein serine/threonine phosphatase complex	0	0	2
basement membrane	0	0	1
integrator complex	0	0	5
proteasome core complex, alpha-subunit complex	0	3	6
endoplasmic reticulum quality control compartment	0	0	1
presynapse	0	2	2
autophagosome	0	0	1
chloride channel complex	0	0	1
condensin complex	0	1	1
spliceosomal tri-snRNP complex	0	2	6
midbody	0	0	1
phosphatase complex	0	1	4
WASH complex	0	0	3
cell periphery	0	1	1
Golgi apparatus subcompartment	0	0	5
exosome (RNase complex)	0	0	6
transcription factor TFIIIC complex	0	0	1
keratin filament	0	0	1
proton-transporting V-type ATPase, V1 domain	0	2	6
TRAPPII protein complex	0	0	1
organelle envelope	0	0	1
radial spoke	0	0	1
phagophore assembly site membrane	0	1	2
signal recognition particle	0	1	6
protein serine/threonine phosphatase complex	0	1	4
cell cortex	0	1	2
endodeoxyribonuclease complex	0	0	1
mitochondrial small ribosomal subunit	0	0	1
SMN complex	0	0	1
respiratory chain complex I	0	1	4
chaperonin-containing T-complex	0	0	1
microtubule cytoskeleton	0	2	5
phosphopyruvate hydratase complex	0	0	1
transcription factor TFIID complex	0	2	6
DNA repair complex	0	2	5
apical plasma membrane	0	0	2
postsynapse	0	1	1
transferase activity	3	2	6
catalytic activity	3	1	6
fucosyltransferase activity	3	1	5
hexosyltransferase activity	2	3	6
glycosyltransferase activity	2	3	6
transferase activity, transferring sulphur-containing groups	2	3	6
sulfotransferase activity	1	3	5
molecular_function	1	2	6
arylformamidase activity	2	1	3
uracil DNA N-glycosylase activity	1	0	1
deaminated base DNA N-glycosylase activity	1	0	1
hydrolase activity, hydrolyzing N-glycosyl compounds	1	1	6
growth factor binding	0	0	1
salt transmembrane transporter activity	1	0	2
DNA N-glycosylase activity	1	2	6
hydrolase activity, acting on carbon-nitrogen (but not peptide) bonds, in linear amides	1	2	6
acyl-CoA oxidase activity	1	0	2
oxidoreductase activity, acting on the CH-CH group of donors	1	2	6
methyltransferase activity	1	2	6
gluconolactonase activity	0	1	1
transferase activity, transferring one-carbon groups	1	2	6
oxidoreductase activity, acting on the CH-CH group of donors, oxygen as acceptor	1	2	5
carbohydrate binding	3	2	6
cysteine-type endopeptidase inhibitor activity	0	1	3
succinate dehydrogenase activity	0	0	1
oxidoreductase activity, acting on CH-OH group of donors	1	1	6
cis-trans isomerase activity	1	2	6
isomerase activity	1	1	6
15-oxoprostaglandin 13-oxidase activity	0	1	1
ubiquitin-like protein ligase binding	0	2	5
acid-amino acid ligase activity	0	3	6
13-prostaglandin reductase activity	0	1	1
ubiquitin protein ligase binding	0	2	5
fucose binding	1	2	3
oxidoreductase activity, acting on the CH-OH group of donors, NAD or NADP as acceptor	1	2	6
transmembrane transporter activity	1	1	6
oxidoreductase activity	1	1	6
cAMP-dependent protein kinase regulator activity	0	0	1
phosphatidylinositol phosphate kinase activity	0	0	2
oxidoreductase activity, acting on NAD(P)H, heme protein as acceptor	0	1	2
glutaminase activity	0	0	2
unfolded protein binding	0	2	6
peptidyl-prolyl cis-trans isomerase activity	0	3	6
sulfur compound binding	1	1	6
alkaline phosphatase activity	0	1	2
magnesium ion binding	0	3	6
monooxygenase activity	0	3	6
RNA helicase activity	1	3	6
ATPase, acting on RNA	1	3	6
transporter activity	0	2	6
scavenger receptor activity	2	1	5
cargo receptor activity	2	1	5
heme binding	0	3	6
ATP-dependent protein folding chaperone	0	3	6
Hsp70 protein binding	0	1	5
glycosaminoglycan binding	0	3	5
glucuronosyltransferase activity	0	3	4
molybdenum ion binding	0	2	5
2-alkenal reductase [NAD(P)+] activity	0	1	1
phosphotransferase activity, for other substituted phosphate groups	0	3	6
beta-1,3-galactosyltransferase activity	0	3	3
glycoprotein-N-acetylgalactosamine 3-beta-galactosyltransferase activity	0	3	3
galactosyltransferase activity	0	3	3
carbohydrate transmembrane transporter activity	0	3	5
threonine-type peptidase activity	0	2	6
chitin synthase activity	0	3	6
alpha-(1,2)-fucosyltransferase activity	1	4	5
3'-5' exonuclease activity	0	5	6
galactoside 2-alpha-L-fucosyltransferase activity	1	4	5
DNA topoisomerase type II (double strand cut, ATP-hydrolyzing) activity	0	0	2
spermine synthase activity	0	0	1
starch binding	0	1	1
peptide transmembrane transporter activity	0	1	1
1-phosphatidylinositol-3-phosphate 5-kinase activity	0	0	1
glutamate-cysteine ligase activity	0	1	1
hydrolase activity, acting on carbon-nitrogen (but not peptide) bonds	0	3	6
oxidoreductase activity, acting on paired donors, with incorporation or reduction of molecular oxygen	1	1	6
organic anion transmembrane transporter activity	0	5	6
nucleoside transmembrane transporter activity	0	4	5
ligand-activated transcription factor activity	0	2	5
electron transfer activity	0	4	6
nuclear receptor activity	0	2	5
tetrapyrrole binding	0	3	6
aspartic-type endopeptidase activity	0	2	6
aspartic-type peptidase activity	0	2	6
sulfurtransferase activity	0	4	6
nucleoside monophosphate kinase activity	0	3	6
monosaccharide transmembrane transporter activity	0	3	4
L-ascorbic acid transmembrane transporter activity	0	3	4
protein folding chaperone	0	3	6
oxidoreductase activity, acting on the CH-CH group of donors, NAD or NADP as acceptor	0	3	6
acetylglucosaminyltransferase activity	0	2	6
antiporter activity	0	1	6
sugar transmembrane transporter activity	0	3	5
organic acid transmembrane transporter activity	0	4	5
cyclase activity	0	1	5
carboxylic acid transmembrane transporter activity	0	4	5
extracellular ligand-gated ion channel activity	1	1	5
glutathione hydrolase activity	0	2	4
secondary active transmembrane transporter activity	0	2	6
galactosylgalactosylxylosylprotein 3-beta-glucuronosyltransferase activity	0	1	1
phospholipase D activity	0	0	1
cell adhesion molecule binding	0	0	1
[truncated: 849 more rows]
