# Supplementary material for: Universal signatures of transposable element compartmentalization across eukaryotic genomes
Source: bioRxiv. 2024 Mar 27:2023.10.17.562820. Preprint. [Version 2] doi: 10.1101/2023.10.17.562820 (PMC10996525; doi:10.1101/2023.10.17.562820)
Supplement: Supplement 5 [file media-5.gz › Data_S3/GO_presence_summaries_Evosea_SINE.tsv]

response to chemical	1	2	4
phosphorylation	2	2	4
negative regulation of chromosome organization	0	1	2
carbohydrate catabolic process	2	1	4
regulation of cellular component organization	1	2	4
phosphate-containing compound metabolic process	2	2	4
phosphorus metabolic process	2	2	4
protein phosphorylation	2	1	4
phagocytosis	1	1	4
cellular protein modification process	2	2	4
protein modification process	2	2	4
ATP metabolic process	2	1	4
macromolecule modification	1	1	4
response to organonitrogen compound	0	1	3
regulation of chromosome organization	0	1	3
response to nitrogen compound	0	1	3
negative regulation of molecular function	0	0	3
negative regulation of catalytic activity	0	0	3
positive regulation of cellular amide metabolic process	0	0	2
positive regulation of gene expression	0	1	3
endosome organization	0	1	3
RNA capping	0	0	1
positive regulation of translation	0	0	1
hexose biosynthetic process	0	3	3
positive regulation of protein-containing complex disassembly	0	0	1
gluconeogenesis	0	3	3
7-methylguanosine RNA capping	0	0	1
monosaccharide biosynthetic process	0	3	3
vesicle organization	0	0	3
regulation of organelle organization	0	3	4
purine nucleoside diphosphate metabolic process	0	3	4
nucleotide phosphorylation	0	3	4
ribonucleoside diphosphate metabolic process	0	3	4
ATP generation from ADP	0	3	4
nucleoside diphosphate phosphorylation	0	3	4
ADP metabolic process	0	3	4
purine ribonucleoside diphosphate metabolic process	0	3	4
glycolytic process	0	3	4
negative regulation of organelle organization	1	2	4
negative regulation of cellular component organization	0	3	4
regulation of cellular localization	0	3	4
regulation of vesicle-mediated transport	0	2	4
response to organic substance	0	2	4
SCF complex assembly	0	1	1
regulation of intracellular transport	0	2	3
monocarboxylic acid metabolic process	0	2	4
positive regulation of cellular component organization	0	3	4
nucleoside diphosphate metabolic process	0	3	4
small molecule biosynthetic process	0	1	4
alditol catabolic process	0	1	1
alditol metabolic process	0	2	2
response to vitamin	0	3	3
phosphatidylcholine metabolic process	0	0	1
carbohydrate transport	0	1	3
glycerol catabolic process	0	1	1
glycerol metabolic process	0	2	2
cellular lipid catabolic process	0	1	3
phosphatidylcholine biosynthetic process	0	0	1
chaperone-mediated protein folding	0	0	2
microtubule nucleation	0	1	3
sphingolipid catabolic process	0	1	2
chemotaxis to folate	0	2	3
carboxylic acid transport	0	1	2
response to nutrient	0	3	3
response to folic acid	0	3	3
protein neddylation	0	0	1
anion transport	0	1	3
cell-cell adhesion	0	1	3
membrane lipid catabolic process	0	1	2
cell-substrate adhesion	0	0	3
organic anion transport	0	0	3
polyol catabolic process	0	4	4
DNA conformation change	0	1	4
alcohol catabolic process	0	4	4
organic hydroxy compound catabolic process	0	4	4
pyruvate metabolic process	1	2	4
regulation of localization	1	2	4
regulation of transport	1	2	4
transcription initiation from RNA polymerase II promoter	0	1	4
regulation of protein-containing complex disassembly	0	3	4
catabolic process	1	2	4
polyol metabolic process	0	3	4
ubiquitin-dependent protein catabolic process	0	3	4
modification-dependent protein catabolic process	0	3	4
modification-dependent macromolecule catabolic process	0	2	4
positive regulation of protein metabolic process	0	2	4
positive regulation of cellular protein metabolic process	0	2	4
regulation of translational elongation	0	1	4
organic substance catabolic process	0	3	4
cellular protein metabolic process	0	4	4
generation of precursor metabolites and energy	0	3	4
glucose metabolic process	0	4	4
carbohydrate biosynthetic process	0	4	4
DNA replication initiation	0	3	4
ubiquitin-dependent ERAD pathway	0	0	2
protein export from nucleus	0	0	2
isoprenoid metabolic process	0	2	3
response to nutrient levels	0	1	3
cellular carbohydrate catabolic process	1	1	3
signal peptide processing	0	1	2
ERAD pathway	0	0	2
L-serine metabolic process	0	0	3
clathrin-dependent endocytosis	0	0	2
organic acid transport	0	0	3
response to oxygen-containing compound	0	1	3
acylglycerol metabolic process	0	1	2
RNA splicing, via endonucleolytic cleavage and ligation	0	1	1
Golgi to endosome transport	0	0	1
establishment or maintenance of cell polarity	1	1	3
response to organic cyclic compound	0	1	3
gene expression	0	2	3
receptor-mediated endocytosis	0	0	2
actin filament polymerization	0	0	3
base-excision repair	0	1	3
neutral lipid metabolic process	0	1	2
tRNA splicing, via endonucleolytic cleavage and ligation	0	1	1
serine family amino acid biosynthetic process	0	0	3
triglyceride metabolic process	0	1	1
isoprenoid biosynthetic process	0	2	3
microtubule cytoskeleton organization	0	3	3
protein metabolic process	0	3	4
cellular carbohydrate metabolic process	1	2	4
chromosome organization	0	2	4
positive regulation of biosynthetic process	1	3	4
polysaccharide catabolic process	0	2	3
positive regulation of macromolecule biosynthetic process	1	3	4
positive regulation of cellular biosynthetic process	1	3	4
glycosylation	0	2	4
purine ribonucleotide metabolic process	0	3	4
macromolecule glycosylation	0	2	4
purine nucleotide metabolic process	0	3	4
protein glycosylation	0	2	4
inositol phosphate metabolic process	0	3	4
cellular catabolic process	0	3	4
proteolysis involved in cellular protein catabolic process	0	1	4
phospholipid transport	0	2	3
RNA methylation	0	1	4
organophosphate ester transport	0	1	4
microtubule-based process	1	3	4
polysaccharide metabolic process	0	2	4
alcohol metabolic process	0	3	4
proteasome assembly	0	1	3
DNA duplex unwinding	0	0	2
response to extracellular stimulus	0	1	3
protein polymerization	0	2	3
post-Golgi vesicle-mediated transport	0	1	3
DNA geometric change	0	0	2
cellular macromolecule metabolic process	0	4	4
organic hydroxy compound metabolic process	0	3	4
protein modification by small protein removal	0	2	4
protein deubiquitination	0	1	4
protein modification by small protein conjugation or removal	0	2	4
phosphorylated carbohydrate dephosphorylation	0	3	3
regulation of actin filament organization	0	3	4
inositol phosphate catabolic process	0	3	3
positive regulation of GTPase activity	0	2	4
regulation of actin filament length	0	3	4
regulation of protein polymerization	0	3	4
positive regulation of hydrolase activity	0	2	4
regulation of translation	0	1	4
inositol phosphate dephosphorylation	0	3	3
regulation of actin filament polymerization	0	3	4
regulation of cellular amide metabolic process	0	1	4
regulation of actin polymerization or depolymerization	0	3	4
posttranscriptional regulation of gene expression	0	1	4
regulation of protein-containing complex assembly	0	3	4
organonitrogen compound metabolic process	1	2	4
regulation of cellular process	1	2	4
autophagy	0	3	4
process utilizing autophagic mechanism	0	3	4
positive regulation of nitrogen compound metabolic process	1	1	4
regulation of supramolecular fiber organization	0	3	4
monosaccharide metabolic process	0	2	4
positive regulation of macromolecule metabolic process	0	2	4
positive regulation of cellular metabolic process	1	1	4
regulation of actin cytoskeleton organization	0	3	4
regulation of cytoskeleton organization	1	2	4
carboxylic acid biosynthetic process	0	1	4
positive regulation of metabolic process	0	2	4
regulation of cellular component biogenesis	0	3	4
organic acid biosynthetic process	0	1	4
regulation of actin filament-based process	0	3	4
regulation of anatomical structure size	0	3	4
regulation of cellular component size	0	3	4
hexose metabolic process	0	2	4
microtubule-based movement	0	2	3
mitotic chromosome condensation	0	1	2
actin nucleation	0	2	3
Arp2/3 complex-mediated actin nucleation	0	1	3
signal transduction	0	3	4
positive regulation of catalytic activity	0	2	4
protein-containing complex assembly	0	3	4
dephosphorylation	0	3	4
cellular macromolecule catabolic process	0	2	4
monocarboxylic acid biosynthetic process	0	1	4
serine family amino acid metabolic process	0	1	4
one-carbon metabolic process	0	2	4
inositol phosphate biosynthetic process	0	1	2
chemotaxis to cAMP	0	2	4
cell adhesion	0	2	4
fatty acid biosynthetic process	0	1	4
DNA packaging	0	2	3
S-adenosylmethionine biosynthetic process	0	1	1
chromosome condensation	0	2	3
alpha-amino acid biosynthetic process	0	1	4
fatty acid metabolic process	0	1	4
response to endoplasmic reticulum stress	0	2	4
endoplasmic reticulum unfolded protein response	0	3	4
S-adenosylmethionine metabolic process	0	1	1
biological adhesion	0	2	4
small molecule catabolic process	0	3	4
purine-containing compound metabolic process	0	2	4
lipid transport	0	3	4
cellular metabolic process	0	3	4
macromolecule catabolic process	0	2	4
organophosphate metabolic process	0	4	4
glycerolipid biosynthetic process	0	3	4
ribose phosphate metabolic process	0	3	4
ribonucleotide metabolic process	0	3	4
organelle organization	0	2	4
proteolysis	0	2	4
positive regulation of organelle organization	0	3	4
auxin transport	0	1	1
positive regulation of protein-containing complex assembly	0	4	4
positive regulation of protein polymerization	0	3	4
auxin influx	0	1	1
anatomical structure development	0	2	4
nuclear export	1	1	4
positive regulation of cytoskeleton organization	0	3	4
positive regulation of actin filament polymerization	0	3	4
regulation of hormone levels	0	1	1
positive regulation of supramolecular fiber organization	0	3	4
positive regulation of cellular component biogenesis	0	4	4
intracellular auxin transport	0	1	1
secretion	0	2	4
hormone transport	0	1	1
regulation of biological process	1	2	4
carbohydrate metabolic process	0	3	4
positive regulation of cellular process	1	2	4
positive regulation of biological process	1	2	4
response to stimulus	1	1	4
chemotaxis	0	2	4
taxis	0	1	4
protein processing	0	3	4
nucleotide-excision repair	0	3	4
protein peptidyl-prolyl isomerization	0	1	4
proteasome-mediated ubiquitin-dependent protein catabolic process	0	2	4
movement of cell or subcellular component	0	2	4
cellular amino acid biosynthetic process	0	1	4
peptidyl-proline modification	0	2	4
ceramide metabolic process	0	4	4
phosphatidylinositol phosphate biosynthetic process	0	3	4
nucleotide-sugar metabolic process	0	3	4
glycerolipid metabolic process	0	4	4
cellular process	0	3	4
cellular lipid metabolic process	0	3	4
nucleotide metabolic process	0	2	4
biological regulation	1	2	4
nucleoside phosphate metabolic process	0	2	4
alcohol biosynthetic process	0	2	4
liposaccharide metabolic process	0	3	4
nucleosome assembly	0	2	4
pseudouridine synthesis	0	1	4
ion transport	0	2	4
lipid modification	0	1	4
regulation of Ras protein signal transduction	0	2	4
nucleosome organization	0	2	4
regulation of ARF protein signal transduction	0	1	3
phosphatidylinositol dephosphorylation	0	2	4
polyol biosynthetic process	0	2	4
glycolipid metabolic process	0	3	4
phospholipid dephosphorylation	0	2	4
locomotion	0	1	4
protein dephosphorylation	0	3	4
nucleobase-containing small molecule metabolic process	0	2	4
protein-containing complex subunit organization	0	3	4
lipid biosynthetic process	0	3	4
developmental process	0	3	4
iron-sulfur cluster assembly	0	3	4
metallo-sulfur cluster assembly	0	3	4
organic hydroxy compound biosynthetic process	0	2	4
primary metabolic process	0	3	4
regulation of catalytic activity	0	2	4
positive regulation of molecular function	0	2	4
organophosphate catabolic process	0	4	4
negative regulation of cellular process	0	2	4
regulation of molecular function	0	2	4
DNA recombination	0	3	4
DNA-templated transcription, initiation	0	2	4
protein modification by small protein conjugation	0	2	4
glycerophospholipid biosynthetic process	0	4	4
metabolic process	1	1	4
regulation of biological quality	0	3	4
lipid metabolic process	0	2	4
methylation	0	3	4
glycerophospholipid metabolic process	0	4	4
RNA modification	0	2	4
cellular protein-containing complex assembly	0	3	4
small molecule metabolic process	0	1	4
regulation of biosynthetic process	0	3	4
regulation of macromolecule biosynthetic process	0	3	4
regulation of cellular macromolecule biosynthetic process	0	3	4
regulation of cellular biosynthetic process	0	3	4
sulfur compound metabolic process	1	2	4
regulation of GTPase activity	0	2	4
carboxylic acid metabolic process	0	1	4
organic substance metabolic process	0	3	4
oxoacid metabolic process	0	1	4
cellular component assembly	0	2	4
biological_process	1	1	4
nitrogen compound metabolic process	1	2	4
small GTPase mediated signal transduction	0	2	4
cellular component organization	0	2	4
macromolecule metabolic process	0	4	4
actin polymerization or depolymerization	0	1	4
macromolecule methylation	0	2	4
phospholipid metabolic process	0	4	4
cell division	0	2	4
response to external stimulus	1	1	4
cellular macromolecule biosynthetic process	0	1	4
cellular nitrogen compound biosynthetic process	0	1	4
amide biosynthetic process	0	2	4
macromolecule biosynthetic process	0	1	4
translation	1	1	4
peptide biosynthetic process	0	2	4
organonitrogen compound biosynthetic process	0	2	4
RNA metabolic process	0	2	4
cellular biosynthetic process	0	2	4
peptide metabolic process	0	2	4
cellular nitrogen compound metabolic process	0	3	4
nucleic acid metabolic process	0	1	4
cellular amide metabolic process	0	3	4
cellular localization	0	1	4
organic substance biosynthetic process	0	2	4
biosynthetic process	0	1	4
RNA processing	0	3	4
intracellular transport	0	1	4
establishment of localization in cell	0	1	4
mRNA metabolic process	0	2	4
rRNA metabolic process	0	1	4
rRNA processing	0	1	4
organic cyclic compound metabolic process	0	2	4
cellular aromatic compound metabolic process	0	2	4
heterocycle metabolic process	0	2	4
nucleobase-containing compound metabolic process	0	2	4
carbohydrate derivative biosynthetic process	0	3	4
ncRNA metabolic process	0	0	4
ncRNA processing	0	0	4
mRNA processing	0	3	4
organic cyclic compound biosynthetic process	0	0	4
heterocycle biosynthetic process	0	0	4
aromatic compound biosynthetic process	0	0	4
intracellular protein transport	0	2	4
endoplasmic reticulum to Golgi vesicle-mediated transport	0	1	4
nucleobase-containing compound biosynthetic process	0	0	4
regulation of macromolecule metabolic process	0	1	4
regulation of metabolic process	0	1	4
negative regulation of gene expression	0	0	4
establishment of protein localization to organelle	0	1	4
protein localization to organelle	0	1	4
cellular protein localization	0	1	4
cellular macromolecule localization	0	1	4
nitrogen compound transport	0	1	4
negative regulation of macromolecule metabolic process	0	0	4
negative regulation of metabolic process	0	1	4
transcription, DNA-templated	0	2	4
nucleic acid-templated transcription	0	2	4
protein transport	0	1	4
establishment of protein localization	0	1	4
protein localization	0	1	4
macromolecule localization	0	1	4
Golgi vesicle transport	0	1	4
localization	0	2	4
heterocycle catabolic process	0	0	4
cellular nitrogen compound catabolic process	0	0	4
organic cyclic compound catabolic process	0	0	4
actin filament-based process	0	2	4
actin cytoskeleton organization	0	2	4
membrane lipid biosynthetic process	1	1	4
aromatic compound catabolic process	0	0	4
cellular component biogenesis	0	2	4
ribonucleoprotein complex biogenesis	0	2	4
endosomal transport	0	1	4
RNA biosynthetic process	0	1	4
transport	0	2	4
establishment of localization	0	2	4
cellular response to DNA damage stimulus	0	1	4
cytoskeleton organization	0	2	4
RNA splicing, via transesterification reactions with bulged adenosine as nucleophile	0	2	4
mRNA splicing, via spliceosome	0	2	4
RNA splicing, via transesterification reactions	0	2	4
cellular response to stress	0	2	4
cellular response to stimulus	0	2	4
response to stress	0	1	4
DNA replication	0	0	4
cellular amino acid metabolic process	0	1	4
protein targeting	0	2	4
ribonucleotide biosynthetic process	0	1	4
ribonucleoprotein complex subunit organization	0	1	4
tRNA modification	0	1	4
retrograde transport, endosome to Golgi	0	1	4
protein import	0	1	4
ribose phosphate biosynthetic process	0	1	4
regulation of protein modification process	0	2	4
ribonucleoprotein complex assembly	0	1	4
transmembrane transport	0	0	4
vacuolar transport	0	2	4
regulation of response to stimulus	0	0	4
cell cycle	0	3	4
DNA repair	0	2	4
ribosome biogenesis	0	2	4
nucleobase-containing compound catabolic process	0	2	4
regulation of cellular metabolic process	0	1	4
regulation of nitrogen compound metabolic process	0	2	4
regulation of primary metabolic process	0	2	4
organic substance transport	0	1	4
chromatin organization	1	1	4
calcium-mediated signaling	0	1	4
second-messenger-mediated signaling	0	2	4
calcineurin-mediated signaling	0	0	1
membrane lipid metabolic process	1	1	4
peptidyl-amino acid modification	0	0	4
regulation of nucleobase-containing compound metabolic process	0	1	4
RNA splicing	0	2	4
organonitrogen compound catabolic process	1	0	4
tRNA metabolic process	0	0	4
organophosphate biosynthetic process	0	3	4
regulation of gene expression	0	1	4
cellular component organization or biogenesis	0	1	4
homeostatic process	1	0	4
actin filament capping	0	1	2
phototaxis	0	0	3
positive regulation of cell communication	0	1	3
cation transmembrane transport	0	0	2
negative regulation of protein polymerization	0	2	3
nucleobase metabolic process	0	1	3
homologous recombination	0	0	2
immune response	0	1	4
sphingolipid biosynthetic process	0	1	3
tricarboxylic acid cycle	0	0	3
membrane invagination	0	1	3
positive regulation of RNA metabolic process	1	2	4
negative regulation of RNA metabolic process	0	1	3
maintenance of protein location	0	1	2
glucose 6-phosphate metabolic process	0	0	3
regulation of protein metabolic process	0	1	4
protein lipidation	0	1	4
purine nucleoside bisphosphate metabolic process	0	1	3
DNA-templated transcription, elongation	0	1	3
amine metabolic process	0	1	3
protein deacylation	0	2	2
response to ketone	0	0	3
mitotic cytokinetic process	0	1	1
purine-containing compound salvage	0	0	2
exocytic process	0	1	2
protein alkylation	0	2	4
protein folding	0	0	4
deoxyribonucleotide metabolic process	0	1	3
negative regulation of actin filament depolymerization	0	1	2
protein targeting to vacuole	0	1	2
pyridine nucleotide biosynthetic process	0	1	3
hyperosmotic response	0	0	3
asexual reproduction	0	1	3
positive regulation of proteolysis involved in cellular protein catabolic process	0	0	2
positive regulation of proteolysis	0	0	2
protein-DNA complex subunit organization	0	1	4
tRNA aminoacylation	0	0	4
RNA transport	1	1	4
thioester biosynthetic process	0	2	3
negative regulation of signal transduction	0	1	3
deadenylation-dependent decapping of nuclear-transcribed mRNA	0	0	1
cellular response to UV	0	0	1
IMP metabolic process	0	0	3
sterol metabolic process	0	1	3
plasma membrane bounded cell projection organization	0	1	3
negative regulation of cell communication	0	1	3
transition metal ion homeostasis	0	1	3
cytoskeleton-dependent intracellular transport	0	0	3
ribosomal large subunit export from nucleus	0	0	2
organic acid catabolic process	0	1	3
G protein-coupled receptor signaling pathway	0	2	4
cation homeostasis	0	1	4
tRNA 5'-leader removal	0	0	3
actin filament bundle organization	0	0	3
pyrimidine nucleotide salvage	0	0	1
regulation of aggregation involved in sorocarp development	0	2	3
cellular polysaccharide metabolic process	0	2	3
response to UV	0	1	3
positive regulation of chemorepellent activity	0	2	3
cellular protein complex disassembly	0	0	3
vesicle cytoskeletal trafficking	0	1	2
ncRNA 5'-end processing	0	0	3
pyrimidine nucleotide metabolic process	0	1	4
divalent inorganic cation homeostasis	0	1	3
macropinocytosis	0	2	3
calcium ion transmembrane transport	0	0	2
mRNA 3'-end processing	0	2	4
positive regulation of protein kinase B signaling	0	1	3
endocytosis	0	2	4
aspartate family amino acid biosynthetic process	0	1	3
sphingoid metabolic process	0	1	2
multi-organism reproductive process	0	2	3
steroid metabolic process	0	1	3
purine ribonucleoside monophosphate metabolic process	0	0	3
exonucleolytic trimming involved in rRNA processing	0	0	1
protein import into nucleus	0	1	4
poly(A)+ mRNA export from nucleus	0	0	1
regulation of response to external stimulus	0	1	3
vesicle tethering	0	0	1
protein-containing complex localization	0	0	2
calcium ion transport	0	1	2
negative regulation of protein-containing complex assembly	0	2	3
glutamine family amino acid catabolic process	0	0	2
Notch signaling pathway	0	0	1
glutamine family amino acid metabolic process	0	2	4
maturation of SSU-rRNA	0	1	2
pentose-phosphate shunt	0	0	2
DNA-dependent DNA replication	0	1	2
deoxyribonucleoside triphosphate metabolic process	0	0	1
reciprocal meiotic recombination	0	0	2
branched-chain amino acid metabolic process	0	0	2
negative regulation of cell cycle	0	0	3
positive regulation of protein binding	0	2	3
calcium ion homeostasis	0	1	3
postreplication repair	0	0	2
purine nucleotide biosynthetic process	0	2	4
glutamine metabolic process	0	1	3
biological process involved in interspecies interaction between organisms	1	0	4
cellular amine metabolic process	0	0	3
response to cation stress	0	2	3
import into nucleus	0	1	4
gene silencing by RNA	0	1	2
regulation of gene silencing by miRNA	0	0	1
positive regulation of proteasomal protein catabolic process	0	0	1
inositol metabolic process	0	0	1
peptidoglycan catabolic process	0	1	4
recombinational repair	0	2	3
regulation of aggregate size involved in sorocarp development	0	1	3
rRNA 3'-end processing	0	0	1
establishment of protein localization to vacuole	0	2	4
regulation of DNA metabolic process	0	1	3
Golgi to plasma membrane transport	0	0	2
sexual reproduction	0	2	3
glucan catabolic process	0	1	2
DNA modification	0	1	2
regulation of microtubule-based process	0	0	1
positive regulation of cell cycle	0	2	3
positive regulation of cell cycle phase transition	0	0	1
regulation of posttranscriptional gene silencing	0	0	1
maintenance of location in cell	0	1	2
acetyl-CoA biosynthetic process	0	2	2
regulation of cellular protein catabolic process	0	0	2
cytoskeleton-dependent cytokinesis	0	2	3
negative regulation of hydrolase activity	0	0	3
purine nucleoside monophosphate metabolic process	0	0	3
regulation of post-lysosomal vacuole size	0	0	1
energy taxis	0	0	3
meiotic cell cycle	0	0	1
glycosaminoglycan metabolic process	1	1	4
vesicle-mediated transport to the plasma membrane	0	1	3
asparagine metabolic process	0	0	1
glycosyl compound metabolic process	0	1	3
protein transmembrane transport	0	2	2
NAD metabolic process	0	1	2
phagocytosis, engulfment	0	0	3
negative regulation of biological process	0	1	4
protein methylation	0	2	4
peptidyl-histidine modification	0	0	2
meiotic cell cycle process	0	0	2
proteasomal protein catabolic process	0	1	4
purine nucleobase metabolic process	0	1	3
GDP-mannose biosynthetic process	0	0	1
box C/D snoRNP assembly	0	0	2
cellular polysaccharide biosynthetic process	0	1	2
secondary metabolite biosynthetic process	0	0	2
protein-DNA complex assembly	0	1	4
cellular glucan metabolic process	0	2	3
macromolecule deacylation	0	2	2
chromatin assembly or disassembly	0	0	2
cellular polysaccharide catabolic process	0	1	2
negative regulation of nitrogen compound metabolic process	0	1	4
regulation of receptor binding	0	2	3
vesicle localization	0	1	2
sulfur compound biosynthetic process	0	2	4
lipid catabolic process	0	2	4
pH elevation	0	0	1
positive regulation of endocytosis	0	2	3
nicotinamide nucleotide biosynthetic process	0	1	3
regulation of reproductive process	0	0	2
reproduction	0	2	3
export from cell	0	1	4
regulation of signaling	0	1	4
cell wall macromolecule metabolic process	0	1	4
double-strand break repair	0	1	4
pyrimidine nucleobase biosynthetic process	0	0	2
peptidyl-diphthamide biosynthetic process from peptidyl-histidine	0	0	1
regulation of pH	0	1	3
regulation of response to stress	0	1	4
cytokinesis	0	2	3
response to heat	0	1	3
immune system process	0	1	4
cellular developmental process	0	2	3
deoxyribonucleotide biosynthetic process	0	1	3
maturation of SSU-rRNA from tricistronic rRNA transcript (SSU-rRNA, 5.8S rRNA, LSU-rRNA)	0	1	2
glycolipid biosynthetic process	0	2	4
pyrimidine ribonucleotide salvage	0	0	1
oligosaccharide-lipid intermediate biosynthetic process	0	0	2
cell death	0	1	3
methionine biosynthetic process	0	0	3
coenzyme A metabolic process	0	0	2
cellular monovalent inorganic cation homeostasis	0	1	3
enzyme-directed rRNA pseudouridine synthesis	0	0	1
cellular amino acid catabolic process	0	1	3
glucose homeostasis	0	1	2
plasma membrane invagination	0	1	3
transcription preinitiation complex assembly	0	2	2
positive regulation of transferase activity	0	1	2
retrograde vesicle-mediated transport, Golgi to endoplasmic reticulum	0	1	3
protein acetylation	0	0	4
protein maturation	0	1	4
negative regulation of aggregate size involved in sorocarp development	0	0	1
response to abiotic stimulus	0	0	4
regulation of signal transduction	0	1	4
intracellular signal transduction	0	1	4
nucleic acid phosphodiester bond hydrolysis	0	2	4
response to lithium ion	0	0	1
actin filament-based movement	0	1	2
response to cisplatin	0	1	1
chromatin remodeling	0	1	3
termination of RNA polymerase II transcription	0	1	1
mRNA catabolic process	0	1	4
regulation of RNA biosynthetic process	0	3	4
nucleoside catabolic process	0	1	2
cellular ion homeostasis	0	1	3
response to other organism	1	0	4
regulation of response to nutrient levels	0	1	3
tRNA wobble base modification	0	1	3
cell cycle process	0	2	4
rRNA-containing ribonucleoprotein complex export from nucleus	0	0	2
regulation of intracellular signal transduction	0	1	4
negative regulation of transcription, DNA-templated	0	1	3
nucleoside bisphosphate metabolic process	0	1	3
regulation of adenylate cyclase-activating G protein-coupled receptor signaling pathway	0	1	3
acetyl-CoA metabolic process	0	3	3
cellular biogenic amine metabolic process	0	0	3
cotranslational protein targeting to membrane	0	1	4
pyridine-containing compound metabolic process	0	0	4
positive regulation of transport	1	0	3
response to bacterium	1	0	4
regulation of DNA-templated transcription in response to stress	0	0	1
glucosamine-containing compound metabolic process	0	0	2
alpha-amino acid metabolic process	0	1	4
pyrimidine ribonucleoside monophosphate biosynthetic process	0	0	1
regulation of negative chemotaxis	0	2	3
2-oxoglutarate metabolic process	0	1	1
glutamate metabolic process	0	2	3
regulation of phospholipase activity	0	0	1
cellular modified amino acid biosynthetic process	0	0	3
anatomical structure formation involved in morphogenesis	0	2	3
nucleocytoplasmic transport	0	2	4
maturation of LSU-rRNA from tricistronic rRNA transcript (SSU-rRNA, 5.8S rRNA, LSU-rRNA)	0	0	2
regulation of cell cycle phase transition	0	1	4
glucan metabolic process	0	1	3
N-terminal peptidyl-methionine acetylation	0	0	1
regulation of binding	0	1	3
negative regulation of intracellular signal transduction	0	1	3
protein monoubiquitination	0	0	1
multivesicular body sorting pathway	0	1	4
cytosolic transport	0	1	4
positive regulation of catabolic process	0	0	2
cellular carbohydrate biosynthetic process	0	3	3
malate metabolic process	0	0	2
tRNA methylation	0	0	3
regulation of DNA repair	0	0	1
nucleobase biosynthetic process	0	0	3
carbohydrate homeostasis	0	1	2
establishment of protein localization to mitochondrion	0	2	2
transcription by RNA polymerase III	0	0	2
purine-containing compound catabolic process	0	1	2
organic hydroxy compound transport	0	0	3
regulation of cytoplasmic translational elongation	0	0	1
mRNA cis splicing, via spliceosome	0	0	3
translational elongation	0	0	3
sulfur amino acid metabolic process	0	0	4
regulation of protein dephosphorylation	0	1	4
sulfur amino acid biosynthetic process	0	0	3
regulation of chemotaxis	0	1	3
ceramide biosynthetic process	0	1	3
protein localization to nucleus	0	1	4
arginine metabolic process	0	0	2
cell cycle checkpoint signaling	0	1	3
RNA export from nucleus	0	2	3
gene silencing	0	1	2
negative regulation of biosynthetic process	0	1	4
cellular response to abiotic stimulus	0	1	2
protein transport to vacuole involved in ubiquitin-dependent protein catabolic process via the multivesicular body sorting pathway	0	0	2
acyl-CoA biosynthetic process	0	2	3
response to light stimulus	0	0	3
transport along microtubule	0	0	2
phosphatidylinositol-mediated signaling	0	2	4
ribonucleoside monophosphate metabolic process	0	0	4
DNA metabolic process	0	2	4
regulation of phosphoprotein phosphatase activity	0	1	4
protein localization to vacuole	0	2	4
regulation of cellular protein metabolic process	0	0	4
cell differentiation	0	2	3
regulation of myosin II filament organization	0	2	3
heterochromatin organization	0	0	2
pyrimidine-containing compound salvage	0	0	1
regulation of G protein-coupled receptor signaling pathway	0	1	3
intracellular sterol transport	0	0	1
pyrimidine ribonucleotide metabolic process	0	0	3
nucleoside monophosphate biosynthetic process	0	0	4
regulation of cell cycle G2/M phase transition	0	0	2
DNA-templated transcription, termination	0	1	2
regulation of proteolysis	0	0	2
positive regulation of cellular protein catabolic process	0	0	2
tRNA processing	0	1	4
positive regulation of nucleobase-containing compound metabolic process	1	2	4
regulation of TOR signaling	0	1	3
nucleotide salvage	0	1	3
proline metabolic process	0	1	2
response to oxidative stress	1	0	3
regulation of cellular pH	0	1	3
nucleoside phosphate catabolic process	0	0	1
macroautophagy	0	1	2
cysteine metabolic process	0	0	1
phosphatidylethanolamine biosynthetic process	0	1	3
carboxylic acid transmembrane transport	0	1	2
regulation of protein kinase B signaling	0	1	3
membrane organization	0	1	3
protein localization to mitochondrion	0	2	2
signal transduction in response to DNA damage	0	0	3
monovalent inorganic cation homeostasis	0	1	3
response to osmotic stress	0	0	3
response to ether	0	0	3
negative regulation of response to stimulus	0	2	3
positive regulation of signal transduction	0	1	3
cellular cation homeostasis	0	1	3
metal ion homeostasis	0	1	3
ribonucleoside bisphosphate metabolic process	0	1	3
endosome transport via multivesicular body sorting pathway	0	1	2
mitotic cytokinesis	0	2	3
positive regulation of nucleic acid-templated transcription	1	2	4
glycogen metabolic process	0	3	3
phosphatidylethanolamine metabolic process	0	1	3
ribonucleoside bisphosphate biosynthetic process	0	2	3
protein ubiquitination	0	2	4
internal peptidyl-lysine acetylation	0	0	3
rRNA pseudouridine synthesis	0	0	1
phosphatidylinositol metabolic process	0	1	4
regulation of autophagy	0	1	3
establishment of vesicle localization	0	1	2
purine nucleobase catabolic process	0	0	1
cellular response to environmental stimulus	0	1	2
vitamin metabolic process	0	0	3
positive regulation of transcription elongation from RNA polymerase II promoter	0	0	1
negative regulation of transcription by RNA polymerase II	0	1	2
rRNA base methylation	0	1	2
regulation of protein binding	0	1	3
pyrimidine nucleobase metabolic process	0	0	2
regulation of protein catabolic process	0	0	2
response to biotic stimulus	1	0	4
organic acid metabolic process	0	0	4
pyrimidine nucleoside monophosphate biosynthetic process	0	1	3
positive phototaxis	0	0	3
pinocytosis	0	1	3
negative regulation of cell cycle process	0	0	3
nucleoside triphosphate biosynthetic process	0	1	3
organelle transport along microtubule	0	0	2
RNA (guanine-N7)-methylation	0	0	1
nucleotide biosynthetic process	0	0	4
sporulation resulting in formation of a cellular spore	0	2	3
water-soluble vitamin metabolic process	0	0	3
mitochondrial transport	0	0	3
inorganic cation transmembrane transport	0	0	2
establishment of protein localization to membrane	0	0	4
ubiquitin-dependent protein catabolic process via the N-end rule pathway	0	1	2
ribosomal large subunit assembly	0	1	2
proton transmembrane transport	0	2	2
phospholipid biosynthetic process	0	3	4
regulation of gene silencing	0	0	1
mismatch repair	0	1	3
regulation of actin filament depolymerization	0	2	3
UMP metabolic process	0	0	1
N-terminal protein amino acid modification	0	2	4
dicarboxylic acid catabolic process	0	1	2
negative regulation of actin filament polymerization	0	2	3
regulation of transcription elongation from RNA polymerase II promoter	0	0	2
positive regulation of intracellular signal transduction	0	1	3
establishment of organelle localization	0	1	3
ribosomal subunit export from nucleus	0	0	2
histone modification	0	1	4
positive regulation of binding	0	2	3
negative regulation of cellular protein metabolic process	0	0	3
protein localization to endoplasmic reticulum	0	1	4
pyrimidine nucleoside triphosphate biosynthetic process	0	0	3
response to radiation	0	0	3
acyl-CoA metabolic process	0	2	3
ribosome localization	0	0	2
homocysteine metabolic process	0	0	1
microtubule-based transport	0	0	2
peptidyl-lysine acetylation	0	0	3
energy reserve metabolic process	0	3	3
chromatin organization involved in regulation of transcription	0	0	2
protein sumoylation	0	1	2
RNA decapping	0	0	2
carbohydrate derivative catabolic process	0	2	4
covalent chromatin modification	0	1	4
regulation of hydrolase activity	0	1	4
rRNA methylation	0	1	3
glycosyl compound catabolic process	0	1	2
regulation of proteolysis involved in cellular protein catabolic process	0	0	2
response to inorganic substance	0	2	3
ribosomal small subunit assembly	0	0	2
RNA 5'-end processing	0	0	3
cellular homeostasis	1	0	3
pseudopodium retraction	0	1	3
peptidoglycan metabolic process	0	1	4
cell motility	0	0	3
regulation of programmed cell death	0	0	2
cellular divalent inorganic cation homeostasis	0	1	3
mitotic cell cycle process	0	2	4
positive regulation of transcription by RNA polymerase II	1	2	3
GPI anchor metabolic process	0	2	4
peptidyl-arginine modification	0	0	3
intracellular protein transmembrane transport	0	2	2
cytokinetic process	0	2	3
tRNA wobble uridine modification	0	1	3
negative regulation of signaling	0	1	3
CAAX-box protein processing	0	1	2
pyrimidine-containing compound biosynthetic process	0	1	4
secondary metabolic process	0	0	3
tRNA aminoacylation for protein translation	0	0	4
transcription elongation from RNA polymerase II promoter	0	1	3
regulation of catabolic process	0	2	3
RNA phosphodiester bond hydrolysis	0	2	4
purine nucleoside bisphosphate biosynthetic process	0	2	3
regulation of DNA replication	0	1	2
cellular modified amino acid metabolic process	0	1	3
N-terminal protein amino acid acetylation	0	0	1
ribosome assembly	0	1	2
negative regulation of cellular metabolic process	0	1	4
negative regulation of nucleic acid-templated transcription	0	1	3
polysaccharide biosynthetic process	0	1	2
protein transmembrane import into intracellular organelle	0	2	2
regulation of gene silencing by RNA	0	0	1
double-strand break repair via nonhomologous end joining	0	1	3
regulation of intracellular pH	0	1	3
negative regulation of protein depolymerization	0	1	2
regulation of phosphate metabolic process	0	2	4
mRNA transport	1	2	4
negative regulation of cellular biosynthetic process	0	1	4
regulation of locomotion	0	2	3
nucleotide-sugar biosynthetic process	0	1	3
pyrimidine ribonucleotide biosynthetic process	0	0	3
DNA synthesis involved in DNA repair	0	1	2
nucleoside metabolic process	0	1	3
alpha-amino acid catabolic process	0	1	3
cell projection assembly	0	1	3
post-translational protein modification	0	1	1
protein deacetylation	0	2	2
cell cycle phase transition	0	0	2
barbed-end actin filament capping	0	1	2
negative regulation of cell cycle phase transition	0	1	3
cellular ketone metabolic process	1	1	3
cell communication	0	1	3
organelle localization	1	0	3
protein targeting to ER	0	1	4
maintenance of protein location in cell	0	1	2
nucleoside monophosphate metabolic process	0	0	4
cell projection organization	0	1	3
cellular metal ion homeostasis	0	1	3
internal protein amino acid acetylation	0	0	3
proton-transporting two-sector ATPase complex assembly	0	0	2
reciprocal homologous recombination	0	0	2
negative regulation of TOR signaling	0	0	1
pyrimidine nucleotide biosynthetic process	0	1	4
regulation of cell communication	0	0	4
positive regulation of signaling	0	1	3
regulation of DNA-templated transcription, elongation	0	0	2
maturation of LSU-rRNA	0	1	3
ncRNA 3'-end processing	0	0	3
negative regulation of protein metabolic process	0	0	3
mRNA cleavage	0	1	1
negative regulation of cellular amide metabolic process	0	1	3
tRNA-guanine transglycosylation	0	0	1
cell migration	0	1	3
regulation of nucleic acid-templated transcription	0	3	4
protein import into mitochondrial matrix	0	2	2
amino acid activation	0	0	4
positive energy taxis	0	0	3
protein targeting to membrane	0	2	4
response to pheromone	0	0	1
anatomical structure morphogenesis	0	3	3
late endosome to vacuole transport via multivesicular body sorting pathway	0	0	2
GPI anchor biosynthetic process	0	2	4
inositol lipid-mediated signaling	0	2	4
regulation of RNA metabolic process	0	2	4
RNA phosphodiester bond hydrolysis, exonucleolytic	0	0	1
protein-containing complex disassembly	0	1	4
plasma membrane bounded cell projection assembly	0	1	3
purine-containing compound biosynthetic process	0	2	4
cellular response to nutrient levels	0	2	3
tRNA 5'-end processing	0	0	3
SRP-dependent cotranslational protein targeting to membrane	0	1	4
pyridine nucleotide metabolic process	0	1	3
transcription by RNA polymerase II	0	0	3
aspartate family amino acid metabolic process	0	1	4
coenzyme A biosynthetic process	0	0	1
cellular response to starvation	0	2	3
protein acylation	0	0	4
lateral pseudopodium retraction	0	0	2
regulation of cell cycle process	0	2	4
sister chromatid cohesion	0	1	2
positive regulation of RNA biosynthetic process	1	2	4
multi-organism process	0	2	3
nicotinamide nucleotide metabolic process	0	1	3
response to external biotic stimulus	1	0	4
negative regulation of translation	0	1	3
2'-deoxyribonucleotide metabolic process	0	0	2
carbohydrate derivative metabolic process	0	2	4
regulation of proteasomal protein catabolic process	0	0	2
supramolecular fiber organization	0	1	4
regulation of apoptotic process	0	0	2
positive regulation of pinocytosis	0	2	3
establishment of protein localization to endoplasmic reticulum	0	1	4
reproductive process	0	2	4
RNA 3'-end processing	0	2	4
cell wall macromolecule catabolic process	0	1	4
negative regulation of protein-containing complex disassembly	0	1	2
vacuole organization	0	1	3
nucleotide catabolic process	0	0	1
regulation of cell cycle	0	2	4
nucleobase-containing small molecule catabolic process	0	1	2
positive regulation of intracellular transport	0	0	2
actin filament depolymerization	0	0	2
thioester metabolic process	0	2	3
rRNA modification	0	0	3
water-soluble vitamin biosynthetic process	0	0	3
regulation of signaling receptor activity	0	2	3
spliceosomal snRNP assembly	0	1	4
chemical homeostasis	0	1	4
RNA polyadenylation	0	1	4
pyrimidine ribonucleoside monophosphate metabolic process	0	0	1
regulation of lipase activity	0	0	1
ribonucleoprotein complex export from nucleus	0	0	2
protein N-linked glycosylation	0	1	3
pyrimidine nucleoside triphosphate metabolic process	0	0	3
exonucleolytic trimming to generate mature 3'-end of 5.8S rRNA from tricistronic rRNA transcript (SSU-rRNA, 5.8S rRNA, LSU-rRNA)	0	0	1
carboxylic acid catabolic process	0	1	3
response to mercury ion	0	0	3
positive regulation of protein modification process	0	1	2
vitamin biosynthetic process	0	0	3
intracellular pH elevation	0	0	1
pyridine-containing compound biosynthetic process	0	0	3
Ras protein signal transduction	0	1	3
DNA biosynthetic process	0	1	3
inorganic ion homeostasis	0	1	4
nucleic acid transport	1	1	4
plasma membrane organization	0	0	2
regulation of endocytosis	0	2	3
regulation of small GTPase mediated signal transduction	0	1	4
regulation of phosphorus metabolic process	0	2	4
positive regulation of DNA-templated transcription, elongation	0	0	2
small nucleolar ribonucleoprotein complex assembly	0	0	2
nuclear-transcribed mRNA catabolic process, nonsense-mediated decay	0	0	2
pyrimidine nucleoside monophosphate metabolic process	0	1	3
regulation of response to DNA damage stimulus	0	0	1
double-strand break repair via homologous recombination	0	2	3
response to curcumin	0	0	3
cellular metabolic compound salvage	0	1	4
positive regulation of macropinocytosis	0	2	3
amino acid transport	0	1	2
purine nucleoside monophosphate biosynthetic process	0	0	3
response to metal ion	0	0	3
ion transmembrane transport	0	1	3
positive regulation of cell cycle process	0	2	3
mitotic cell cycle phase transition	0	0	2
mitochondrial transmembrane transport	0	2	3
ion homeostasis	0	1	4
cation transport	0	2	4
regulation of cellular component movement	0	3	3
positive regulation of transcription, DNA-templated	1	2	4
regulation of response to extracellular stimulus	0	1	3
UMP salvage	0	0	1
actin filament organization	0	1	4
positive regulation of signaling receptor activity	0	2	3
dodecyl sulfate metabolic process	0	0	1
defense response to bacterium	0	1	4
methylguanosine-cap decapping	0	0	2
translesion synthesis	0	0	2
deoxyribose phosphate metabolic process	0	0	2
chromosome segregation	0	0	2
nucleoside bisphosphate biosynthetic process	0	2	3
nuclear-transcribed mRNA catabolic process	0	1	3
tRNA thio-modification	0	1	1
protein catabolic process	0	1	4
pyrimidine-containing compound metabolic process	0	1	4
negative regulation of RNA biosynthetic process	0	1	3
cell surface receptor signaling pathway	0	3	3
phosphatidylinositol biosynthetic process	0	2	4
defense response to other organism	0	1	4
cellular response to extracellular stimulus	0	2	3
response to starvation	0	2	3
negative regulation of macromolecule biosynthetic process	0	1	4
cellular component disassembly	0	1	4
transcription initiation from RNA polymerase III promoter	0	0	1
sterol transport	0	0	3
regulation of cell death	0	0	2
GDP-mannose metabolic process	0	0	2
protein localization to membrane	0	3	4
NADP metabolic process	0	0	3
phosphatidylinositol 3-kinase signaling	0	0	2
RNA catabolic process	0	2	4
positive regulation of cellular catabolic process	0	0	2
protein prenylation	0	1	3
cellular response to radiation	0	1	2
maintenance of location	0	1	2
negative regulation of nucleobase-containing compound metabolic process	0	1	3
DNA damage checkpoint signaling	0	0	3
histone deacetylation	0	2	2
pseudopodium organization	0	1	3
response to temperature stimulus	0	1	3
aminoglycan metabolic process	1	1	4
negative regulation of cellular macromolecule biosynthetic process	0	1	4
ribonucleoside monophosphate biosynthetic process	0	0	4
'de novo' pyrimidine nucleobase biosynthetic process	0	0	1
inorganic ion transmembrane transport	0	1	3
RNA polymerase II preinitiation complex assembly	0	2	2
regulation of transcription from RNA polymerase II promoter in response to stress	0	0	1
cyclic nucleotide metabolic process	0	1	3
intracellular lipid transport	0	0	1
nucleoside phosphate biosynthetic process	0	0	4
regulation of transferase activity	0	2	3
UDP-N-acetylglucosamine metabolic process	0	1	1
response to salt stress	0	2	3
regulation of cellular response to stress	0	1	4
establishment of RNA localization	1	1	4
regulation of transcription, DNA-templated	0	3	4
cellular chemical homeostasis	0	1	3
defense response	1	0	4
regulation of pinocytosis	0	2	3
galactose metabolic process	0	0	1
xenobiotic metabolic process	0	0	3
regulation of developmental process	0	2	3
energy derivation by oxidation of organic compounds	0	1	3
nucleobase catabolic process	0	0	2
peptidyl-lysine modification	0	1	3
mRNA export from nucleus	0	2	3
vesicle-mediated transport	0	2	4
TOR signaling	0	1	2
cellular response to external stimulus	0	1	3
negative regulation of cytoskeleton organization	0	2	3
organelle assembly	0	2	3
purine ribonucleoside monophosphate biosynthetic process	0	0	3
cellular transition metal ion homeostasis	0	1	3
regulation of transcription by RNA polymerase II	1	1	4
DNA integrity checkpoint signaling	0	0	3
phagosome reneutralization	0	0	1
purine ribonucleotide biosynthetic process	0	2	4
sporulation	1	1	3
glutamine family amino acid biosynthetic process	0	1	3
UMP biosynthetic process	0	0	1
nuclear transport	0	2	4
spindle organization	0	3	3
asparagine biosynthetic process	0	0	1
amino sugar metabolic process	0	1	3
aminoglycan catabolic process	0	1	4
regulation of chemorepellent activity	0	2	3
regulation of phosphatase activity	0	1	4
positive regulation of protein catabolic process	0	0	2
heterochromatin assembly	0	0	2
potassium ion transport	0	0	3
negative regulation of supramolecular fiber organization	0	2	3
positive regulation of response to stimulus	0	1	3
NAD biosynthetic process	0	1	3
glycosaminoglycan catabolic process	0	1	4
purine nucleotide catabolic process	0	0	1
attachment of GPI anchor to protein	0	1	1
mRNA polyadenylation	0	1	2
cAMP metabolic process	0	0	1
glutamate catabolic process	0	0	1
peptidyl-methionine modification	0	0	1
methionine metabolic process	0	0	3
electron transport chain	0	1	3
histone acetylation	0	0	3
regulation of dephosphorylation	0	1	4
positive regulation of receptor binding	0	2	3
sphingolipid metabolic process	1	1	4
glucan biosynthetic process	0	1	2
cellular response to light stimulus	0	0	1
cleavage involved in rRNA processing	0	0	2
cellular aldehyde metabolic process	0	1	3
regulation of macropinocytosis	0	2	3
regulation of cellular catabolic process	0	1	3
DNA-dependent DNA replication maintenance of fidelity	0	0	1
NADPH regeneration	0	0	3
localization within membrane	0	2	4
chromatin organization involved in negative regulation of transcription	0	0	2
peptidyl-diphthamide metabolic process	0	0	1
late endosome to vacuole transport	0	1	2
exocytosis	0	1	4
organic acid transmembrane transport	0	1	2
prenylation	0	1	3
secretion by cell	0	1	4
filopodium assembly	0	1	3
regulation of membrane lipid distribution	0	0	1
protein depolymerization	0	0	3
vesicle transport along microtubule	0	0	2
protein maturation by iron-sulfur cluster transfer	0	1	2
N-acetylglucosamine metabolic process	0	0	1
ribosomal large subunit biogenesis	0	2	2
cytolysis	0	1	3
nucleoside triphosphate metabolic process	0	1	3
dolichol-linked oligosaccharide biosynthetic process	0	0	2
dicarboxylic acid metabolic process	0	1	3
chromatin assembly	0	0	2
nucleobase-containing compound transport	1	0	4
metal ion transport	0	0	4
actin cortical patch localization	0	0	1
peptidyl-arginine methylation	0	0	2
phosphorylation of RNA polymerase II C-terminal domain	0	1	1
IMP biosynthetic process	0	0	3
amino acid transmembrane transport	0	1	1
protein polyubiquitination	0	1	2
regulation of protein depolymerization	0	2	3
actin filament bundle assembly	0	0	3
maturation of 5.8S rRNA	0	1	2
telomere organization	0	2	3
membrane	1	1	4
ubiquitin ligase complex	0	2	3
cullin-RING ubiquitin ligase complex	0	2	3
actin cytoskeleton	0	2	4
anaphase-promoting complex	0	0	3
nuclear ubiquitin ligase complex	0	0	3
microtubule organizing center	1	1	3
spindle pole	0	3	3
MCM complex	0	2	4
myosin complex	0	2	4
cytoskeleton	0	1	4
methyltransferase complex	0	0	3
early endosome	0	1	3
endosome	0	1	3
EMC complex	0	1	2
mitochondrial membrane	0	2	3
tRNA methyltransferase complex	0	0	1
Golgi apparatus	0	1	4
plasma membrane	0	2	4
proton-transporting V-type ATPase, V1 domain	0	0	3
condensin complex	0	1	2
AP-2 adaptor complex	0	1	3
Cul4-RING E3 ubiquitin ligase complex	0	1	1
endoplasmic reticulum protein-containing complex	0	3	4
Arp2/3 protein complex	0	1	3
mediator complex	1	0	3
CCR4-NOT core complex	0	1	1
cellular anatomical entity	0	2	4
proton-transporting two-sector ATPase complex, catalytic domain	0	2	4
plasma membrane protein complex	0	3	4
Golgi membrane	0	2	4
microtubule	0	4	4
supramolecular fiber	1	3	4
clathrin adaptor complex	0	2	4
polymeric cytoskeletal fiber	0	4	4
supramolecular polymer	1	3	4
supramolecular complex	1	3	4
AP-type membrane coat adaptor complex	0	3	4
endoplasmic reticulum	0	2	4
extracellular region	1	1	4
bounding membrane of organelle	0	1	4
transferase complex	0	2	4
cellular_component	0	4	4
catalytic complex	0	1	4
ribonucleoprotein complex	0	2	4
protein-containing complex	0	3	4
organelle	0	1	4
intracellular organelle	0	1	4
ribosomal subunit	1	2	4
nucleus	0	2	4
ribosome	0	3	4
membrane-bounded organelle	0	1	4
intracellular membrane-bounded organelle	0	1	4
membrane coat	0	2	4
intracellular non-membrane-bounded organelle	0	2	4
non-membrane-bounded organelle	0	2	4
large ribosomal subunit	1	0	4
vesicle coat	0	2	4
nucleolus	0	3	4
intracellular protein-containing complex	0	2	4
endopeptidase complex	1	2	4
nucleosome	0	0	4
protein-DNA complex	0	1	4
small ribosomal subunit	1	1	4
spliceosomal complex	0	0	4
nuclear protein-containing complex	0	2	4
membrane protein complex	0	3	4
cytoplasm	1	0	4
proteasome complex	0	3	4
COPII vesicle coat	0	2	4
transferase complex, transferring phosphorus-containing groups	0	2	4
vesicle	0	2	4
host cell part	0	0	3
cis-Golgi network	0	0	1
U5 snRNP	0	1	2
organelle subcompartment	0	1	3
preribosome	0	1	4
plasma membrane bounded cell projection	0	1	3
chaperonin-containing T-complex	0	0	2
protein kinase complex	0	0	3
BLOC complex	0	0	1
phagocytic cup	1	0	3
exosome (RNase complex)	0	1	3
cytoplasmic region	0	1	3
ESCRT complex	0	1	3
prefoldin complex	0	0	3
DNA-directed RNA polymerase complex	0	1	4
nuclear membrane	0	1	3
outer membrane	0	2	3
intracellular vesicle	0	3	4
AP-1 adaptor complex	0	0	3
TOR complex	0	1	3
signal recognition particle, endoplasmic reticulum targeting	0	0	3
organelle membrane	0	0	4
CCR4-NOT complex	0	0	2
endoplasmic reticulum membrane	0	2	4
NatA complex	0	0	1
gamma-secretase complex	0	0	2
clathrin coat	0	0	2
transcription factor TFIID complex	0	1	4
plasma membrane region	0	1	3
BLOC-1 complex	0	0	1
protein phosphatase type 2A complex	0	0	2
U1 snRNP	0	1	2
cytosolic large ribosomal subunit	1	0	4
vesicle membrane	0	0	4
chromosomal region	0	1	3
serine/threonine protein kinase complex	0	0	2
actin-based cell projection	0	1	3
mRNA cleavage and polyadenylation specificity factor complex	0	1	1
actomyosin	0	0	1
cytosol	0	1	4
proteasome core complex	1	0	3
clathrin coat of coated pit	0	0	1
proteasome regulatory particle	0	0	1
RNA polymerase I complex	0	1	2
U2 snRNP	0	2	2
DNA packaging complex	0	0	4
SNARE complex	0	0	3
cortical cytoskeleton	0	1	3
transcription elongation factor complex	0	2	3
H4 histone acetyltransferase complex	0	0	1
chromosome	0	1	4
phosphatase complex	0	1	3
GINS complex	0	0	1
peptidase complex	1	1	4
mitochondrial outer membrane	0	1	2
endocytic vesicle membrane	0	0	3
cell junction	0	2	3
proton-transporting V-type ATPase complex	0	0	2
intracellular organelle lumen	0	1	3
cell cortex region	0	1	3
organelle outer membrane	0	2	3
cytoplasmic vesicle	0	3	4
H4/H2A histone acetyltransferase complex	0	0	1
cell-cell junction	0	2	3
anchoring junction	0	2	3
phagophore assembly site membrane	0	0	2
envelope	0	0	2
cell leading edge	0	2	3
carboxy-terminal domain protein kinase complex	0	0	2
filopodium	0	1	3
SUMO ligase complex	0	0	1
GPI-anchor transamidase complex	0	1	2
proteasome core complex, alpha-subunit complex	0	0	3
spliceosomal snRNP complex	0	1	4
protein acetyltransferase complex	0	0	3
phagocytic vesicle membrane	0	0	3
endoplasmic reticulum tubular network	0	0	1
trans-Golgi network	0	2	3
clathrin vesicle coat	0	0	2
small nuclear ribonucleoprotein complex	0	1	4
COPI vesicle coat	0	1	4
eukaryotic translation initiation factor 3 complex	0	1	3
DNA replication preinitiation complex	0	1	2
TORC2 complex	0	0	3
transcription regulator complex	0	2	4
Golgi apparatus subcompartment	0	2	3
preribosome, large subunit precursor	0	1	2
endoplasmic reticulum-Golgi intermediate compartment	0	1	2
intranuclear rod	0	0	1
90S preribosome	0	1	1
ribonuclease P complex	0	1	3
organelle envelope	0	0	2
proton-transporting two-sector ATPase complex	0	0	2
organelle lumen	0	1	3
mismatch repair complex	0	1	2
endoplasmic reticulum subcompartment	0	0	1
cytoplasmic vesicle membrane	0	0	4
nuclear DNA-directed RNA polymerase complex	0	1	4
nucleoplasm	0	2	3
proteasome regulatory particle, base subcomplex	0	2	2
nuclear envelope	0	0	2
mitochondrion	0	1	3
mRNA cleavage factor complex	0	2	2
mitochondrial matrix	0	1	3
protein serine/threonine phosphatase complex	0	1	3
U4 snRNP	0	1	2
phagocytic cup lip	0	0	2
peroxisome	0	0	3
oligosaccharyltransferase complex	0	0	3
cell periphery	0	0	1
vacuolar membrane	0	0	3
U4/U6 x U5 tri-snRNP complex	0	2	3
transcription factor TFIIH holo complex	0	0	2
GARP complex	0	1	1
membrane-enclosed lumen	0	1	3
mitochondrial intermembrane space	0	1	3
macropinocytic cup cytoskeleton	0	2	3
lysosomal membrane	0	0	3
late endosome membrane	0	0	2
small-subunit processome	1	0	4
TRAPP complex	0	1	2
Sm-like protein family complex	0	1	4
sno(s)RNA-containing ribonucleoprotein complex	0	2	3
extracellular space	0	0	3
precatalytic spliceosome	0	2	2
THO complex	0	0	1
Smc5-Smc6 complex	0	0	1
proton-transporting V-type ATPase, V0 domain	0	1	3
transcription factor TFIIH core complex	0	0	2
histone acetyltransferase complex	0	0	3
RNA polymerase III complex	0	0	2
acetyltransferase complex	0	0	3
DNA repair complex	1	0	2
AP-3 adaptor complex	0	0	1
RNA polymerase complex	0	2	4
microbody	0	1	3
DNA replication factor C complex	0	0	2
proton-transporting two-sector ATPase complex, proton-transporting domain	0	1	4
N-terminal protein acetyltransferase complex	0	0	1
vacuolar proton-transporting V-type ATPase complex	0	0	1
RNA polymerase II, core complex	0	0	2
spindle microtubule	0	0	3
signal recognition particle	0	0	3
elongator holoenzyme complex	0	0	2
NuA4 histone acetyltransferase complex	0	0	1
COP9 signalosome	0	1	3
U6 snRNP	0	1	2
preribosome, small subunit precursor	0	0	2
RNA polymerase II transcription regulator complex	0	1	4
cell cortex	1	1	3
organelle envelope lumen	0	1	3
leading edge of lamellipodium	0	0	1
exoribonuclease complex	0	1	3
caspase complex	0	1	2
nuclear pore	0	2	3
cytosolic small ribosomal subunit	0	1	2
endoribonuclease complex	0	1	3
pathogen-containing vacuole	0	0	3
cell pole	0	0	1
DNA polymerase complex	0	2	3
cell projection	0	1	3
vesicle tethering complex	0	3	4
catalytic step 2 spliceosome	0	0	2
lytic vacuole membrane	0	0	3
lipid droplet	0	1	3
chaperone complex	0	0	2
cleavage furrow	0	2	3
exocyst	0	2	3
magnesium-dependent protein serine/threonine phosphatase complex	0	1	3
spliceosomal tri-snRNP complex	0	1	3
actin wave	0	1	3
endoplasmic reticulum lumen	0	0	2
Cdc73/Paf1 complex	0	0	1
endosome membrane	0	0	3
host cellular component	0	0	3
carbohydrate derivative binding	1	2	4
ribonucleotide binding	1	2	4
nucleotide binding	1	1	4
nucleoside phosphate binding	1	1	4
anion binding	1	2	4
small molecule binding	1	2	4
ion channel activity	1	1	4
purine ribonucleotide binding	1	2	4
purine ribonucleoside triphosphate binding	1	2	4
purine nucleotide binding	1	2	4
passive transmembrane transporter activity	1	1	4
channel activity	1	1	4
gated channel activity	1	1	4
ion transmembrane transporter activity	1	0	4
ATP binding	1	2	4
adenyl nucleotide binding	1	2	4
adenyl ribonucleotide binding	1	2	4
catalytic activity	2	0	4
carbon-oxygen lyase activity	1	2	4
mechanosensitive ion channel activity	0	1	1
inorganic molecular entity transmembrane transporter activity	1	0	4
transferase activity	1	2	4
ion binding	1	1	4
MAP kinase kinase kinase activity	1	0	2
transporter activity	1	0	4
hydro-lyase activity	0	3	4
phosphatidylinositol phosphate kinase activity	0	0	3
transmembrane transporter activity	1	1	4
heterocyclic compound binding	1	1	4
organic cyclic compound binding	1	1	4
pyrophosphate hydrolysis-driven proton transmembrane transporter activity	1	1	4
ATPase-coupled ion transmembrane transporter activity	1	1	4
proton-transporting ATPase activity, rotational mechanism	1	1	4
ATPase activity, coupled to transmembrane movement of ions, rotational mechanism	1	1	4
phosphotransferase activity, alcohol group as acceptor	2	2	4
kinase activity	1	3	4
transferase activity, transferring phosphorus-containing groups	1	3	4
protein kinase activity	2	1	4
methyltransferase activity	0	4	4
proton transmembrane transporter activity	0	2	4
catalytic activity, acting on a protein	0	4	4
cytoskeletal motor activity	0	2	4
transferase activity, transferring one-carbon groups	0	4	4
GTPase activity	0	2	4
ribosome binding	0	2	4
tubulin binding	0	3	4
FMN binding	0	2	4
nucleoside-triphosphatase activity	0	3	4
transmembrane receptor protein tyrosine kinase activity	0	1	1
thiol-dependent deubiquitinase	0	1	4
omega peptidase activity	0	2	4
deubiquitinase activity	0	1	4
proton-transporting ATP synthase activity, rotational mechanism	0	1	3
protein-lysine N-methyltransferase activity	0	1	3
flap endonuclease activity	0	0	1
proton channel activity	0	1	3
phospholipase A2 activity	0	0	1
endonuclease activity, active with either ribo- or deoxyribonucleic acids and producing 3'-phosphomonoesters	0	0	3
lysine N-methyltransferase activity	0	1	3
cation channel activity	0	1	3
pyrophosphatase activity	0	3	4
intramolecular oxidoreductase activity, interconverting aldoses and ketoses	0	1	4
sulfate adenylyltransferase (ATP) activity	0	1	1
sulfate adenylyltransferase activity	0	1	1
ubiquitin-like modifier activating enzyme activity	0	2	4
ATPase-coupled cation transmembrane transporter activity	0	2	4
hydrolase activity, acting on acid anhydrides, in phosphorus-containing anhydrides	0	3	4
hydrolase activity, acting on acid anhydrides	0	3	4
cation transmembrane transporter activity	0	1	4
GTP binding	0	3	4
guanyl ribonucleotide binding	0	3	4
protein tyrosine/serine/threonine phosphatase activity	0	4	4
magnesium ion binding	0	2	4
guanyl nucleotide binding	0	3	4
ubiquitin-like protein transferase activity	0	2	4
malic enzyme activity	0	1	1
malate dehydrogenase (decarboxylating) (NAD+) activity	0	1	1
phospholipase activity	0	3	4
active ion transmembrane transporter activity	0	2	4
MAP kinase kinase activity	0	1	1
O-acyltransferase activity	0	2	4
transmembrane signaling receptor activity	0	2	4
transmembrane receptor protein kinase activity	0	1	1
ubiquitin-like protein-specific protease activity	0	1	4
NAD+ ADP-ribosyltransferase activity	0	2	4
carboxylic ester hydrolase activity	0	1	4
beta-amylase activity	0	1	1
amylopectin maltohydrolase activity	0	1	1
voltage-gated channel activity	0	1	3
chloride channel activity	0	1	3
anion transmembrane transporter activity	0	1	3
sulfurtransferase activity	0	1	2
steroid dehydrogenase activity	0	0	1
voltage-gated chloride channel activity	0	1	3
voltage-gated ion channel activity	0	1	3
chaperone binding	0	1	2
1-phosphatidylinositol-4-phosphate 5-kinase activity	0	0	1
voltage-gated anion channel activity	0	1	3
fatty acid synthase activity	0	0	3
tRNA-specific ribonuclease activity	0	1	3
inorganic anion transmembrane transporter activity	0	2	3
anion channel activity	0	1	3
signaling receptor activity	0	2	4
molecular transducer activity	0	2	4
ribonucleoprotein complex binding	0	2	4
lipase activity	0	3	4
ATPase-coupled transmembrane transporter activity	0	2	4
primary active transmembrane transporter activity	0	2	4
ubiquitin-protein transferase activity	0	3	4
protein serine/threonine/tyrosine kinase activity	0	2	3
phosphoric diester hydrolase activity	0	3	4
N-methyltransferase activity	0	3	4
tRNA methyltransferase activity	0	2	4
electron transfer activity	0	0	3
clathrin adaptor activity	0	0	3
hexosaminidase activity	0	1	1
DNA-(apurinic or apyrimidinic site) endonuclease activity	0	1	1
microtubule motor activity	0	2	3
beta-N-acetylhexosaminidase activity	0	1	1
endodeoxyribonuclease activity	0	1	3
transferase activity, transferring sulphur-containing groups	0	1	3
cargo adaptor activity	0	0	3
diphosphotransferase activity	0	1	3
sphingomyelin phosphodiesterase activity	0	2	2
deoxyribonuclease activity	0	1	3
pentosyltransferase activity	0	4	4
malate dehydrogenase activity	0	1	1
intramolecular oxidoreductase activity	0	2	4
amylase activity	0	1	1
inorganic cation transmembrane transporter activity	0	1	4
binding	0	3	4
S-adenosylmethionine-dependent methyltransferase activity	0	4	4
translation elongation factor activity	0	1	4
active transmembrane transporter activity	0	2	4
intramembrane lipid transporter activity	0	2	3
ATPase-coupled intramembrane lipid transporter activity	0	2	3
lipid transporter activity	0	2	4
protein-macromolecule adaptor activity	0	1	3
transcription coregulator activity	0	3	3
microtubule binding	0	2	3
superoxide dismutase activity	0	0	2
prenyltransferase activity	0	2	3
aminoacyl-tRNA editing activity	0	0	3
carbohydrate kinase activity	0	1	3
chitinase activity	0	0	1
phosphatase regulator activity	0	2	3
molecular adaptor activity	0	1	3
protein phosphatase regulator activity	0	2	3
oxidoreductase activity, acting on superoxide radicals as acceptor	0	0	2
chitin binding	0	0	1
protein folding chaperone	0	1	4
ATP-dependent protein folding chaperone	0	1	4
adenylyltransferase activity	0	1	4
cysteine-type peptidase activity	0	1	4
pseudouridine synthase activity	0	1	4
phosphatidylinositol-3,4,5-trisphosphate 3-phosphatase activity	0	1	2
nuclear export signal receptor activity	0	2	4
nucleocytoplasmic carrier activity	0	2	4
methionine adenosyltransferase activity	0	1	1
nucleoside transmembrane transporter activity	0	1	1
protein carrier activity	0	2	4
phosphatidylinositol trisphosphate phosphatase activity	0	1	3
tRNA (guanine) methyltransferase activity	0	1	4
ATP-dependent activity	0	2	4
ligase activity, forming carbon-sulfur bonds	0	2	4
DNA topoisomerase activity	0	2	3
phosphatidylcholine-sterol O-acyltransferase activity	0	1	1
NAD+ binding	0	1	4
molecular carrier activity	0	2	4
molecular_function	0	2	4
hydrolase activity	0	3	4
oxidoreductase activity, acting on the CH-OH group of donors, NAD or NADP as acceptor	0	1	4
oxidoreductase activity, acting on CH-OH group of donors	0	1	4
protein serine/threonine kinase activity	1	2	4
disulfide oxidoreductase activity	0	1	4
peroxiredoxin activity	1	2	4
small molecule sensor activity	0	2	4
intramolecular transferase activity	0	2	4
DNA damage sensor activity	0	2	4
ATP-dependent DNA damage sensor activity	0	2	4
protein-disulfide reductase activity	0	1	4
carboxy-lyase activity	0	2	4
GTPase binding	1	2	4
oxidoreductase activity, acting on a sulfur group of donors	0	1	4
nucleobase-containing compound transmembrane transporter activity	0	1	3
protein methyltransferase activity	0	3	4
endonuclease activity, active with either ribo- or deoxyribonucleic acids and producing 5'-phosphomonoesters	0	2	4
carbohydrate derivative transmembrane transporter activity	0	1	3
clathrin binding	0	2	4
DNA helicase activity	0	3	4
small GTPase binding	1	2	4
glycosyltransferase activity	0	2	4
cyclin-dependent protein kinase activity	0	2	3
cyclin-dependent protein serine/threonine kinase activity	0	2	3
RNA methyltransferase activity	0	1	4
transferase activity, transferring alkyl or aryl (other than methyl) groups	0	3	4
antioxidant activity	1	1	4
phosphoric ester hydrolase activity	0	3	4
catalytic activity, acting on DNA	0	2	4
NAD binding	0	1	4
acyltransferase activity, transferring groups other than amino-acyl groups	0	1	4
ATP hydrolysis activity	0	2	4
calmodulin-dependent protein kinase activity	0	1	2
hydrolase activity, acting on ester bonds	0	3	4
ABC-type transporter activity	0	2	4
hexosyltransferase activity	0	2	4
catalytic activity, acting on a tRNA	0	2	4
isomerase activity	0	1	4
lyase activity	0	2	4
oxidoreductase activity	0	2	4
phosphatase activity	0	3	4
protein tyrosine kinase activity	0	2	4
peptidyl-prolyl cis-trans isomerase activity	0	2	4
ATPase, acting on DNA	0	2	4
tRNA binding	0	2	4
cis-trans isomerase activity	0	2	4
oxidoreductase activity, acting on peroxide as acceptor	1	2	4
structural molecule activity	0	2	4
structural constituent of ribosome	1	1	4
endopeptidase activity	0	2	4
nucleic acid binding	0	2	4
transition metal ion binding	0	3	4
zinc ion binding	0	3	4
RNA binding	0	2	4
guanyl-nucleotide exchange factor activity	0	0	4
molecular function regulator	0	2	4
calcium ion binding	0	1	4
enzyme regulator activity	0	2	4
nucleoside-triphosphatase regulator activity	0	1	4
GTPase regulator activity	0	1	4
GTPase activator activity	0	1	4
enzyme activator activity	0	1	4
protein heterodimerization activity	0	0	4
protein binding	0	2	4
DNA binding	0	1	4
cysteine-type endopeptidase activity	0	1	4
N-acyltransferase activity	0	1	4
metallopeptidase activity	0	1	4
phospholipid binding	0	2	4
actin filament binding	0	2	4
protein dimerization activity	0	1	4
cation binding	0	1	4
enzyme binding	1	0	4
structural constituent of chromatin	0	0	4
fatty acid ligase activity	0	0	2
exonuclease activity	0	1	4
phosphatidylinositol binding	0	2	4
long-chain fatty acid-CoA ligase activity	0	0	1
unfolded protein binding	0	1	4
metal ion binding	0	2	4
hydrolase activity, acting on carbon-nitrogen (but not peptide) bonds	0	3	4
catalytic activity, acting on RNA	0	3	4
phosphorus-oxygen lyase activity	0	1	4
ribonuclease T2 activity	0	0	1
protein-containing complex binding	0	1	4
metal ion transmembrane transporter activity	0	0	4
4 iron, 4 sulfur cluster binding	0	1	4
protein serine kinase activity	1	0	4
RNA polymerase II CTD heptapeptide repeat kinase activity	0	0	1
N-acetyltransferase activity	0	0	4
phosphotransferase activity, for other substituted phosphate groups	0	1	4
endoribonuclease activity	0	3	4
aminopeptidase activity	0	1	4
calcium-dependent protein kinase C activity	0	0	1
rRNA binding	0	1	4
calcium-dependent protein serine/threonine kinase activity	0	0	1
protein kinase C activity	0	0	1
calcium-dependent protein kinase activity	0	0	1
diacylglycerol kinase activity	0	0	1
catalytic activity, acting on a nucleic acid	0	2	4
ribonuclease activity	1	2	4
ligase activity	0	0	4
actin binding	0	2	4
calcium-dependent protein serine/threonine phosphatase activity	0	0	1
calmodulin-dependent protein phosphatase activity	0	0	1
non-membrane spanning protein tyrosine kinase activity	0	0	2
peptidase activity	0	2	4
helicase activity	0	2	4
lipid binding	0	2	4
hydrolase activity, acting on glycosyl bonds	0	3	4
DNA-binding transcription factor activity	0	1	4
solute:proton antiporter activity	0	0	2
phosphatidylinositol 3-kinase activity	0	0	2
cytoskeletal protein binding	0	2	4
protein disulfide isomerase activity	0	0	4
peptide binding	0	0	3
histone deacetylase activity	0	1	2
translation factor activity, RNA binding	0	0	4
serine hydrolase activity	0	1	4
DNA clamp loader activity	0	0	1
snoRNA binding	0	2	3
DNA replication origin binding	0	1	2
deaminase activity	0	1	4
transcription cis-regulatory region binding	0	1	3
poly(ADP-ribose) glycohydrolase activity	0	0	1
steroid binding	0	0	2
phosphatidylinositol-4,5-bisphosphate binding	0	0	2
exodeoxyribonuclease activity, producing 5'-phosphomonoesters	0	1	2
protein-cysteine S-palmitoyltransferase activity	0	0	4
histone binding	0	1	3
polynucleotide adenylyltransferase activity	0	0	2
ubiquitin protein ligase binding	0	1	4
3'-5'-exodeoxyribonuclease activity	0	0	1
damaged DNA binding	0	2	3
metal ion:proton antiporter activity	0	0	1
RNA polymerase binding	0	0	2
exodeoxyribonuclease activity	0	1	2
ATP-dependent chromatin remodeler activity	0	0	4
structural constituent of nuclear pore	0	2	3
ammonia-lyase activity	0	1	2
pyridoxal phosphate binding	0	0	4
glyceraldehyde-3-phosphate dehydrogenase (NAD(P)+) (phosphorylating) activity	0	0	1
nucleosome binding	0	0	2
basal transcription machinery binding	0	0	2
metallochaperone activity	0	1	3
ribonuclease P activity	0	0	2
carbon-nitrogen ligase activity, with glutamine as amido-N-donor	0	1	3
exoribonuclease activity	0	1	2
protein kinase activator activity	0	3	3
RNA polymerase II complex binding	0	0	2
DNA-directed 5'-3' RNA polymerase activity	0	2	4
peroxidase activity	1	1	3
cis-regulatory region sequence-specific DNA binding	0	0	3
transcription regulatory region nucleic acid binding	0	1	3
sulfur compound binding	0	2	3
hydrolase activity, acting on carbon-nitrogen (but not peptide) bonds, in cyclic amidines	0	1	4
toxic substance binding	0	0	1
endopeptidase regulator activity	0	2	4
general transcription initiation factor activity	0	2	2
serine-type endopeptidase activity	0	1	3
acid-ammonia (or amide) ligase activity	0	1	2
protein phosphatase binding	0	0	1
protein kinase regulator activity	0	3	4
hydrolase activity, acting on carbon-nitrogen (but not peptide) bonds, in cyclic amides	0	1	3
serine-type endopeptidase inhibitor activity	0	0	1
asparagine synthase (glutamine-hydrolyzing) activity	0	0	1
phospholipase D activity	0	2	3
DNA polymerase activity	0	0	4
cargo receptor activity	0	0	1
myosin binding	0	2	3
phosphatidylinositol kinase activity	0	0	2
calcium ion transmembrane transporter activity	0	0	3
cyclin-dependent protein serine/threonine kinase regulator activity	0	2	2
transition metal ion transmembrane transporter activity	0	0	3
double-stranded DNA binding	0	1	4
sequence-specific DNA binding	0	1	4
RNA cap binding	0	1	2
C-acyltransferase activity	0	0	1
SUMO transferase activity	0	0	1
oxidoreductase activity, acting on the CH-CH group of donors, NAD or NADP as acceptor	0	2	3
signal sequence binding	0	0	2
ubiquitin-like protein ligase binding	0	1	4
phosphatidylinositol phosphate phosphatase activity	0	0	4
nuclease activity	0	3	4
signal recognition particle binding	0	1	1
protein transporter activity	0	1	2
kinase regulator activity	0	3	4
manganese ion binding	0	0	3
enzyme inhibitor activity	0	2	4
microtubule plus-end binding	0	0	1
3'-tRNA processing endoribonuclease activity	0	0	1
Hsp70 protein binding	0	0	1
phosphatidylinositol phosphate binding	0	1	3
5'-3' exoribonuclease activity	0	0	1
carbohydrate binding	1	1	4
oxidoreductase activity, acting on the aldehyde or oxo group of donors	0	1	4
sphingosine N-acyltransferase activity	0	0	1
sulfuric ester hydrolase activity	0	0	1
endonuclease activity	0	3	4
histone acetyltransferase activity	0	0	4
acetylglucosaminyltransferase activity	0	0	3
aminoacyl-tRNA ligase activity	0	0	4
7S RNA binding	0	0	3
vitamin binding	0	2	4
kinase activator activity	0	3	3
catalytic activity, acting on a rRNA	0	1	3
heat shock protein binding	0	1	3
uridylyltransferase activity	0	0	1
myosin phosphatase activity	0	2	4
exonuclease activity, active with either ribo- or deoxyribonucleic acids and producing 5'-phosphomonoesters	0	1	4
3',5'-cyclic-AMP phosphodiesterase activity	0	0	2
metal cluster binding	0	1	4
phosphatidylinositol-3-phosphate binding	0	0	2
ligase activity, forming phosphoric ester bonds	0	1	3
exopeptidase activity	0	0	4
metalloaminopeptidase activity	0	1	3
phosphatase binding	0	1	2
kinase binding	0	2	3
peptide-lysine-N-acetyltransferase activity	0	0	4
P-type calcium transporter activity	0	0	1
hydrolase activity, hydrolyzing O-glycosyl compounds	0	2	4
RNA polymerase activity	0	3	4
polysaccharide binding	0	2	4
nucleoside monophosphate kinase activity	0	1	3
oxidoreductase activity, acting on the CH-NH group of donors, NAD or NADP as acceptor	0	2	3
translation termination factor activity	0	1	1
DNA-binding transcription factor activity, RNA polymerase II-specific	0	0	3
protein kinase binding	0	2	3
arginine N-methyltransferase activity	0	1	4
GDP-dissociation inhibitor activity	0	1	1
carbon-nitrogen lyase activity	0	1	3
ligase activity, forming carbon-nitrogen bonds	0	0	4
phosphotransferase activity, phosphate group as acceptor	0	0	3
S-acyltransferase activity	0	1	4
P-type transmembrane transporter activity	0	2	4
carbon-carbon lyase activity	0	1	4
exoribonuclease activity, producing 5'-phosphomonoesters	0	1	2
ATPase activator activity	0	0	1
ubiquitin-like protein ligase activity	0	1	4
DNA-directed DNA polymerase activity	0	1	4
guanylyltransferase activity	0	0	2
threonine-type endopeptidase activity	0	2	2
RNA 2'-O-methyltransferase activity	0	0	1
antiporter activity	0	0	3
tRNA dihydrouridine synthase activity	0	1	3
translation release factor activity	0	1	1
ATPase, acting on RNA	0	2	4
mannose-ethanolamine phosphotransferase activity	0	1	2
phosphatidylinositol monophosphate phosphatase activity	0	0	3
secondary active transmembrane transporter activity	0	0	3
intramolecular transferase activity, phosphotransferases	0	1	3
magnesium ion transmembrane transporter activity	0	1	1
phosphatidylinositol-4,5-bisphosphate 5-phosphatase activity	0	0	1
mRNA binding	0	2	4
protein deacetylase activity	0	1	2
transcription coactivator activity	0	1	2
translation regulator activity, nucleic acid binding	0	0	4
protein tyrosine phosphatase activity	0	2	4
proteasome binding	0	1	2
cyclic nucleotide-dependent protein kinase activity	0	1	1
3',5'-cyclic-nucleotide phosphodiesterase activity	0	1	3
UDP-glycosyltransferase activity	0	2	3
zinc ion transmembrane transporter activity	0	0	2
adenosine deaminase activity	0	1	1
sequence-specific double-stranded DNA binding	0	1	3
acid phosphatase activity	0	1	2
translation initiation factor activity	0	1	4
protein transmembrane transporter activity	0	1	2
N-acylphosphatidylethanolamine-specific phospholipase D activity	0	2	3
acyltransferase activity	0	0	4
monosaccharide binding	1	1	3
3'-5'-exoribonuclease activity	0	1	2
structural constituent of cytoskeleton	0	1	2
modification-dependent protein binding	0	0	2
metalloendopeptidase activity	0	1	4
phosphatidylinositol bisphosphate phosphatase activity	0	0	3
RNA helicase activity	0	2	4
snRNA binding	0	2	3
P-type ion transporter activity	0	2	3
mismatched DNA binding	0	1	3
amide binding	0	0	3
phosphatidylinositol bisphosphate binding	0	0	2
glyceraldehyde-3-phosphate dehydrogenase (NAD+) (phosphorylating) activity	0	0	1
carboxypeptidase activity	0	1	3
endopeptidase inhibitor activity	0	2	4
acid-thiol ligase activity	0	0	4
phosphatidylinositol phosphate 5-phosphatase activity	0	0	3
thiamine pyrophosphate binding	0	0	2
protein-arginine N-methyltransferase activity	0	1	4
carbohydrate transmembrane transporter activity	0	0	1
rRNA (adenine) methyltransferase activity	0	1	1
3'-5' exonuclease activity	0	1	4
G-protein beta/gamma-subunit complex binding	0	2	3
rRNA methyltransferase activity	0	1	3
lysozyme activity	0	2	4
carbon-sulfur lyase activity	0	0	3
O-methyltransferase activity	0	3	3
oxidoreductase activity, acting on the CH-CH group of donors	0	2	4
ubiquitin binding	0	1	4
peptide N-acetyltransferase activity	0	0	4
aspartic-type peptidase activity	0	2	2
alcohol dehydrogenase (NAD+) activity	0	0	1
cyclase activity	0	1	2
iron ion binding	0	1	4
peptidase inhibitor activity	0	2	4
alkyl sulfatase activity	0	0	1
ubiquitin protein ligase activity	0	1	4
transaminase activity	0	2	4
aspartic-type endopeptidase activity	0	2	2
microfilament motor activity	0	2	3
transferase activity, transferring nitrogenous groups	0	2	4
racemase and epimerase activity	0	1	4
alcohol dehydrogenase [NAD(P)+] activity	0	0	1
5'-3' exonuclease activity	0	0	2
nucleoside kinase activity	0	0	3
macromolecule transmembrane transporter activity	0	1	2
ribonucleoside binding	0	1	1
flavin adenine dinucleotide binding	0	1	3
nucleotidyltransferase activity	0	1	4
cyclic-nucleotide phosphodiesterase activity	0	1	3
ubiquitin-like protein binding	0	1	4
metalloexopeptidase activity	0	2	3
translation initiation factor binding	0	1	3
cation:cation antiporter activity	0	0	2
vitamin B6 binding	0	0	4
G protein activity	0	2	2
oxidoreductase activity, acting on the CH-NH group of donors	0	2	3
SNAP receptor activity	0	0	3
TBP-class protein binding	0	2	2
threonine-type peptidase activity	0	2	3
palmitoyltransferase activity	0	0	4
hydrolase activity, hydrolyzing N-glycosyl compounds	0	2	3
solute:cation antiporter activity	0	0	2
mannosyltransferase activity	0	2	4
intramolecular oxidoreductase activity, transposing S-S bonds	0	0	4
phosphatidylinositol-3-phosphatase activity	0	0	3
proteasome-activating activity	0	3	3
endoribonuclease activity, producing 5'-phosphomonoesters	0	2	4
racemase and epimerase activity, acting on carbohydrates and derivatives	0	0	1
deacetylase activity	0	1	2
nucleoside binding	0	1	1
1-phosphatidylinositol-3-kinase activity	0	0	1
cAMP-dependent protein kinase activity	0	1	1
glucosidase activity	0	2	3
RNA polymerase II transcription regulatory region sequence-specific DNA binding	0	1	2
general transcription initiation factor binding	0	2	2
pre-mRNA binding	0	1	2
transcription factor binding	0	2	2
NADP binding	0	0	3
protein prenyltransferase activity	0	0	3
basal RNA polymerase II transcription machinery binding	0	0	2
oxidoreductase activity, acting on CH or CH2 groups	0	0	1
phosphoprotein phosphatase activity	0	2	4
phosphatidylinositol-4,5-bisphosphate phosphatase activity	0	0	1
translation regulator activity	0	1	4
iron-sulfur cluster binding	0	1	4
nucleobase-containing compound kinase activity	0	0	4
single-stranded DNA binding	0	1	3
serine-type peptidase activity	0	1	4
starch binding	0	1	3
oxidoreductase activity, acting on NAD(P)H	0	2	3
chromatin binding	0	2	3
nucleotide-sugar transmembrane transporter activity	0	0	1
ribosomal large subunit binding	0	0	2
protein domain specific binding	0	0	1
polyubiquitin modification-dependent protein binding	0	0	2
myosin light chain kinase activity	0	0	1
transcription regulator activity	0	2	4
peptidoglycan muralytic activity	0	2	4
protein-cysteine S-acyltransferase activity	0	0	4
CoA-ligase activity	0	1	3
inositol phosphate phosphatase activity	0	1	1
dipeptidyl-peptidase activity	0	0	1
monovalent cation:proton antiporter activity	0	0	1
ligase activity, forming carbon-oxygen bonds	0	0	4
oxidoreductase activity, acting on the CH-NH2 group of donors	0	1	4
peptidase regulator activity	0	2	4
protein serine/threonine phosphatase activity	0	2	4
oxidoreductase activity, acting on the aldehyde or oxo group of donors, NAD or NADP as acceptor	0	1	4
5'-3' RNA polymerase activity	0	3	4
hydrolase activity, acting on carbon-nitrogen (but not peptide) bonds, in linear amides	0	2	4
sterol binding	0	0	2
glucosyltransferase activity	0	1	3
RNA polymerase core enzyme binding	0	0	2
acetyltransferase activity	0	1	4
cell redox homeostasis	1	0	2
cellular oxidant detoxification	1	0	2
regulation of cell migration	0	2	3
cellular detoxification	1	0	2
cellular response to oxidative stress	1	0	2
detoxification	1	0	2
protein localization to cell division site	0	1	1
protein localization to cleavage furrow	0	1	1
regulation of cell motility	0	3	3
negative regulation of MAPK cascade	0	2	2
sorocarp morphogenesis	1	2	3
defense response to Gram-positive bacterium	0	1	1
IRE1-mediated unfolded protein response	0	2	2
cellular response to chemical stress	1	0	3
positive regulation of locomotion	0	3	3
peptidyl-serine phosphorylation	0	1	2
peptidyl-serine modification	0	1	2
secondary alcohol biosynthetic process	0	1	1
regulation of anatomical structure morphogenesis	0	2	3
regulation of protein serine/threonine kinase activity	0	2	3
response to hydrogen peroxide	0	1	2
regulation of cytokinesis	0	2	3
regulation of cell division	0	2	3
response to reactive oxygen species	0	2	2
cellular response to chemical stimulus	0	1	3
autophagy of peroxisome	0	0	1
heparan sulfate proteoglycan metabolic process	0	1	1
chondroitin sulfate biosynthetic process	0	1	1
glycosaminoglycan biosynthetic process	0	1	1
proteoglycan biosynthetic process	0	1	1
fructose metabolic process	0	1	1
hydrogen peroxide catabolic process	0	1	1
mRNA 3'-end processing by stem-loop binding and cleavage	0	1	1
heparan sulfate proteoglycan biosynthetic process	0	1	1
mucopolysaccharide metabolic process	0	1	1
proteoglycan metabolic process	0	1	1
aminoglycan biosynthetic process	0	1	1
chondroitin sulfate metabolic process	0	1	1
secondary alcohol metabolic process	0	1	2
regulation of protein kinase activity	0	2	3
hydrogen peroxide metabolic process	0	1	1
histone mRNA metabolic process	0	1	1
glycoprotein biosynthetic process	0	1	1
negative regulation of autophagy	0	0	1
cellular iron ion homeostasis	0	0	1
regulation of kinase activity	0	2	3
negative regulation of chromosome separation	0	1	2
cellular response to hydrogen peroxide	0	1	1
negative regulation of metaphase/anaphase transition of cell cycle	0	1	2
negative regulation of mitotic sister chromatid segregation	0	1	2
mitotic spindle assembly checkpoint signaling	0	1	2
negative regulation of mitotic sister chromatid separation	0	1	2
histidine catabolic process to glutamate and formamide	0	2	2
negative regulation of sister chromatid segregation	0	1	2
midbody abscission	0	1	1
intracellular distribution of mitochondria	0	1	2
disaccharide metabolic process	0	2	2
histidine metabolic process	0	2	2
negative regulation of mitotic nuclear division	0	1	2
negative regulation of mitotic metaphase/anaphase transition	0	1	2
response to mechanical stimulus	0	1	1
spindle assembly checkpoint signaling	0	1	2
cellular lipid biosynthetic process	0	1	1
negative regulation of chromosome segregation	0	1	2
mitotic spindle checkpoint signaling	0	1	2
regulation of mitotic sister chromatid segregation	0	1	2
iron ion homeostasis	0	1	3
maintenance of cell polarity	0	1	1
[truncated: 1,150 more rows]
