# Supplementary material for: Universal signatures of transposable element compartmentalization across eukaryotic genomes
Source: bioRxiv. 2024 Mar 27:2023.10.17.562820. Preprint. [Version 2] doi: 10.1101/2023.10.17.562820 (PMC10996525; doi:10.1101/2023.10.17.562820)
Supplement: Supplement 5 [file media-5.gz › Data_S3/GO_presence_summaries_Nematoda_DNA.tsv]

positive regulation of protein modification process	1	1	4
positive regulation of phosphorus metabolic process	1	0	4
positive regulation of phosphate metabolic process	1	0	4
protein ubiquitination	1	1	5
protein modification by small protein conjugation or removal	1	2	5
negative regulation of RNA biosynthetic process	1	2	5
negative regulation of nucleic acid-templated transcription	1	2	5
negative regulation of transcription, DNA-templated	1	2	5
lipid transport	1	1	5
negative regulation of cellular biosynthetic process	1	3	5
negative regulation of macromolecule biosynthetic process	1	2	5
negative regulation of biosynthetic process	1	3	5
negative regulation of cellular macromolecule biosynthetic process	1	2	5
positive regulation of phosphorylation	0	1	3
positive regulation of protein phosphorylation	0	1	3
negative regulation of RNA metabolic process	1	2	5
negative regulation of nucleobase-containing compound metabolic process	1	3	5
negative regulation of cell division	0	1	2
positive regulation of brood size	0	1	2
glyoxylate cycle	0	0	1
positive regulation of protein kinase activity	0	0	2
isocitrate metabolic process	0	0	2
positive regulation of protein serine/threonine kinase activity	0	0	1
negative regulation of phosphorus metabolic process	0	1	3
positive regulation of kinase activity	0	0	2
glyoxylate metabolic process	0	1	2
pharyngeal muscle development	0	0	2
epidermal cell fate specification	0	0	1
negative regulation of phosphate metabolic process	0	1	3
positive regulation of transferase activity	0	1	2
muscle structure development	0	1	3
muscle organ development	0	1	3
cellular aldehyde metabolic process	0	3	5
regulation of phosphate metabolic process	1	1	5
regulation of protein modification process	1	2	5
regulation of phosphorus metabolic process	1	1	5
negative regulation of transcription by RNA polymerase II	1	2	4
reproduction	1	0	4
regulation of programmed cell death	1	1	5
regulation of brood size	0	1	2
alternative mRNA splicing, via spliceosome	1	0	1
negative regulation of protein modification process	0	1	3
protein modification by small protein conjugation	1	1	5
regulation of cell death	1	1	5
protein deubiquitination	1	3	5
secondary alcohol metabolic process	0	2	5
regulation of small GTPase mediated signal transduction	1	1	5
positive regulation of cellular protein metabolic process	1	1	5
protein modification by small protein removal	2	2	5
embryonic morphogenesis	1	0	4
regulation of apoptotic process	1	1	5
negative regulation of biological process	2	2	5
negative regulation of macromolecule metabolic process	1	2	5
negative regulation of metabolic process	2	2	5
vesicle tethering involved in exocytosis	0	1	2
multi-multicellular organism process	0	0	2
negative regulation of canonical Wnt signaling pathway	0	0	2
vesicle tethering	0	0	2
regulation of response to oxidative stress	0	2	4
GDP-mannose biosynthetic process	0	0	2
sulfur compound catabolic process	0	1	4
tricarboxylic acid metabolic process	0	0	2
multi-organism process	0	0	2
multi-organism reproductive process	0	0	2
regulation of cyclin-dependent protein serine/threonine kinase activity	0	0	1
peptide catabolic process	0	2	4
regulation of cyclin-dependent protein kinase activity	0	0	1
glutathione catabolic process	0	1	4
programmed cell death	1	3	5
cell death	1	2	5
regulation of protein localization	1	2	4
regulation of protein phosphorylation	0	1	4
regulation of transcription by RNA polymerase II	0	3	5
positive regulation of protein metabolic process	0	3	5
positive regulation of catalytic activity	0	2	5
phosphatidylinositol phosphate biosynthetic process	0	3	5
protein polyubiquitination	0	3	4
spindle organization	0	1	4
adult behavior	0	2	3
NADPH regeneration	0	1	3
pentose-phosphate shunt	0	1	3
GDP-mannose metabolic process	0	1	5
regulation of protein serine/threonine kinase activity	0	1	4
regulation of kinase activity	0	1	4
regulation of transferase activity	0	1	5
regulation of protein dephosphorylation	0	2	5
glucose 6-phosphate metabolic process	0	1	4
exocytic process	0	1	3
regulation of protein kinase activity	0	1	4
cellular modified amino acid catabolic process	0	2	5
regulation of phosphorylation	0	1	4
innate immune response	0	2	4
positive regulation of behavior	0	1	4
glutathione metabolic process	1	1	5
negative regulation of cellular process	1	3	5
protein import	0	3	5
negative regulation of cellular metabolic process	0	4	5
regulation of organelle organization	0	4	5
tricarboxylic acid cycle	0	3	5
nucleic acid phosphodiester bond hydrolysis	0	3	5
alcohol metabolic process	0	3	5
negative regulation of cell cycle phase transition	0	4	5
lipid metabolic process	0	3	5
negative regulation of phosphorylation	0	1	2
negative regulation of dephosphorylation	0	0	1
DNA replication checkpoint signaling	0	1	1
regulation of spindle elongation	0	0	1
negative regulation of protein dephosphorylation	0	0	1
regulation of sarcomere organization	0	1	2
negative regulation of protein phosphorylation	0	1	2
epithelial cell development	0	1	2
vesicle docking	0	1	1
cellular hormone metabolic process	0	0	1
positive regulation of sarcomere organization	0	1	2
regulation of oocyte development	0	0	1
mitotic spindle organization	0	0	2
multicellular organism reproduction	0	0	2
pharyngeal gland morphogenesis	0	2	2
IMP salvage	0	0	1
positive regulation of mitochondrion organization	0	0	1
regulation of mitochondrion organization	0	0	1
positive regulation of oocyte development	0	0	1
regulation of chromatin organization	0	1	1
regulation of striated muscle cell differentiation	0	1	2
inositol metabolic process	0	1	1
positive regulation of protein localization to membrane	0	1	2
negative regulation of phosphatase activity	0	0	1
regulation of protein targeting to membrane	0	1	1
regulation of mitochondrial fission	0	0	1
regulation of protein localization to membrane	0	1	2
positive regulation of striated muscle cell differentiation	0	1	2
meiotic DNA double-strand break formation	0	1	1
negative regulation of phosphoprotein phosphatase activity	0	0	1
regulation of protein targeting	0	1	1
androgen metabolic process	0	0	1
regulation of tube size	0	1	2
regulation of mitotic spindle elongation	0	0	1
regulation of oogenesis	0	1	2
gland morphogenesis	0	2	2
vesicle docking involved in exocytosis	0	1	1
regulation of dephosphorylation	0	2	5
anterior/posterior pattern specification	0	2	3
regulation of cell division	0	1	3
protein N-linked glycosylation	0	2	4
positive regulation of intracellular signal transduction	0	1	5
regionalization	0	2	3
larval development	1	2	4
nematode larval development	1	2	4
RNA splicing, via transesterification reactions	1	2	5
mRNA splicing, via spliceosome	1	2	5
RNA splicing, via transesterification reactions with bulged adenosine as nucleophile	1	2	5
steroid metabolic process	0	3	5
cellular protein localization	0	3	5
cellular macromolecule localization	0	3	5
positive regulation of molecular function	0	3	5
negative regulation of nitrogen compound metabolic process	0	4	5
regulation of multicellular organism growth	0	3	4
negative regulation of Wnt signaling pathway	0	2	4
regulation of canonical Wnt signaling pathway	0	2	4
polyol biosynthetic process	1	2	5
regulation of TOR signaling	0	3	4
protein import into mitochondrial matrix	0	3	5
regulation of nuclear division	0	3	3
NADP metabolic process	0	2	5
cellular glucose homeostasis	0	1	3
microtubule cytoskeleton organization	0	2	5
macromolecule localization	0	2	5
determination of adult lifespan	0	2	4
post-embryonic development	0	3	5
body morphogenesis	0	2	4
carbohydrate homeostasis	0	1	3
steroid biosynthetic process	0	2	4
glucose homeostasis	0	1	3
positive regulation of cell differentiation	0	2	4
cell cycle	0	3	5
endoplasmic reticulum to Golgi vesicle-mediated transport	0	1	5
regulation of system process	0	2	4
negative regulation of cell cycle process	0	3	5
response to external stimulus	0	4	5
regulation of cell cycle	0	2	5
positive regulation of response to oxidative stress	0	0	4
negative regulation of cell fate specification	0	1	1
positive regulation of amine transport	0	1	2
IMP metabolic process	0	0	4
positive regulation of Ras protein signal transduction	0	1	2
IMP biosynthetic process	0	1	4
oocyte development	0	1	2
negative regulation of DNA-dependent DNA replication	0	1	1
hydrogen peroxide catabolic process	0	1	2
behavioral response to nicotine	0	1	1
positive regulation of acetylcholine secretion, neurotransmission	0	1	2
heat acclimation	0	1	2
protein autophosphorylation	0	1	2
positive regulation of locomotion involved in locomotory behavior	0	0	2
regulation of amine transport	0	2	2
protein N-linked glycosylation via asparagine	0	0	1
adult locomotory behavior	0	1	2
negative regulation of cell cycle G1/S phase transition	0	1	2
cytosolic calcium ion transport	0	0	2
stress response to metal ion	0	0	2
ceramide biosynthetic process	0	0	3
mitochondrial electron transport, succinate to ubiquinone	0	1	1
positive regulation of muscle cell differentiation	0	1	2
hydrogen peroxide metabolic process	0	2	2
regulation of actomyosin structure organization	0	1	2
cellular response to reactive oxygen species	0	1	2
CDP-diacylglycerol metabolic process	0	1	1
regulation of reactive oxygen species metabolic process	0	0	1
regulation of Rho protein signal transduction	0	0	1
protein localization to cell junction	0	1	2
regulation of acetylcholine secretion, neurotransmission	0	1	2
multicellular organism growth	0	0	2
positive regulation of striated muscle contraction	0	1	1
protein splicing	0	1	2
positive regulation of small GTPase mediated signal transduction	0	1	2
fucosylation	0	0	3
calcium ion transmembrane transport	0	0	3
negative regulation of cell fate commitment	0	1	1
cell morphogenesis	0	1	2
regulation of cell cycle G1/S phase transition	0	1	2
mitochondrial fission	0	0	2
barbed-end actin filament capping	0	1	1
positive regulation of neurotransmitter transport	0	1	2
regulation of neurotransmitter secretion	0	1	2
regulation of neurotransmitter transport	0	1	2
regulation of muscle cell differentiation	0	1	2
mitochondrial calcium ion transmembrane transport	0	1	2
maturation of LSU-rRNA from tricistronic rRNA transcript (SSU-rRNA, 5.8S rRNA, LSU-rRNA)	0	1	1
methionine biosynthetic process	0	0	3
calcium ion import	0	0	2
positive regulation of neurotransmitter secretion	0	1	2
positive regulation of muscle contraction	0	2	2
ERBB signaling pathway	0	1	2
negative regulation of DNA replication	0	1	1
intein-mediated protein splicing	0	1	2
CDP-diacylglycerol biosynthetic process	0	1	1
regulation of striated muscle contraction	0	1	2
peptidyl-asparagine modification	0	0	1
protein localization to synapse	0	1	2
regulation of transcription, DNA-templated	0	3	5
regulation of nucleic acid-templated transcription	0	3	5
regulation of RNA biosynthetic process	0	3	5
regulation of gene expression	0	3	5
regulation of macromolecule metabolic process	0	3	5
protein localization	0	2	5
regulation of RNA metabolic process	0	3	5
negative regulation of cell cycle	0	3	5
regulation of metabolic process	0	3	5
regulation of intracellular signal transduction	0	2	5
regulation of multicellular organismal process	0	2	5
regulation of developmental process	0	3	5
chromatin remodeling	0	3	5
regulation of Ras protein signal transduction	0	2	5
protein transmembrane import into intracellular organelle	0	3	5
establishment or maintenance of cell polarity	0	2	5
import into nucleus	1	2	5
mitochondrial translation	0	3	5
response to metal ion	0	3	5
protein localization to nucleus	0	3	5
protein import into nucleus	0	3	5
rRNA processing	0	2	5
rRNA metabolic process	0	2	5
cellular modified amino acid metabolic process	0	2	5
nucleotide-excision repair	0	2	5
regulation of growth	0	1	4
ncRNA processing	0	2	5
sulfur compound metabolic process	0	2	5
organic substance transport	0	1	5
apoptotic process	0	4	5
nucleotide-sugar biosynthetic process	0	2	5
cell cycle checkpoint signaling	0	3	5
establishment of protein localization to mitochondrion	0	2	5
RNA phosphodiester bond hydrolysis	0	2	4
protein localization to mitochondrion	0	2	5
establishment of protein localization to organelle	0	3	5
regulation of cell cycle phase transition	0	4	5
cell fate specification	0	2	4
mitochondrial transmembrane transport	0	2	5
regulation of nucleobase-containing compound metabolic process	1	2	5
negative regulation of gene expression	0	3	5
lipid catabolic process	0	2	5
nucleic acid-templated transcription	0	2	5
transcription, DNA-templated	0	2	5
positive regulation of macromolecule metabolic process	0	3	5
sterol transport	0	2	2
diol metabolic process	0	0	1
detection of mechanical stimulus involved in sensory perception of touch	0	1	2
methionine metabolic process	0	1	3
negative regulation of TOR signaling	0	1	1
diol biosynthetic process	0	0	1
autophagosome assembly	1	0	2
positive regulation of intracellular protein transport	0	1	2
autophagosome organization	1	0	2
regulation of sensory perception	0	2	2
detection of mechanical stimulus involved in sensory perception	0	1	2
peptidyl-threonine phosphorylation	0	0	2
positive regulation of secretion by cell	0	1	2
ribosomal small subunit biogenesis	0	0	1
positive regulation of mechanosensory behavior	0	2	2
regulation of intracellular protein transport	0	1	2
peptidyl-threonine modification	0	0	2
positive regulation of detection of mechanical stimulus involved in sensory perception of touch	0	2	2
purine nucleotide salvage	0	0	2
cleavage involved in rRNA processing	0	1	1
protein autoprocessing	0	3	4
reactive oxygen species metabolic process	0	2	2
Golgi to plasma membrane transport	0	1	1
alditol phosphate metabolic process	0	0	2
detection of mechanical stimulus	0	1	2
establishment or maintenance of microtubule cytoskeleton polarity	0	0	1
regulation of mechanosensory behavior	0	2	2
thermotaxis	0	2	2
protein targeting to vacuole	0	1	1
positive regulation of cell population proliferation	0	0	2
muscle cell fate specification	0	0	1
mitochondrial unfolded protein response	0	2	2
positive regulation of nematode larval development	0	0	2
positive regulation of growth rate	0	1	2
peroxisome organization	0	1	3
ecdysis, collagen and cuticulin-based cuticle	0	0	2
photoreceptor cell maintenance	0	1	1
purine ribonucleotide salvage	0	0	2
regulation of locomotion involved in locomotory behavior	0	0	2
positive regulation of post-embryonic development	0	0	2
aspartate family amino acid biosynthetic process	0	1	4
cellular response to topologically incorrect protein	0	2	2
meiosis I cell cycle process	0	0	2
acetate metabolic process	0	0	1
regulation of development, heterochronic	0	1	2
positive regulation of nervous system process	0	1	2
glycerol-3-phosphate metabolic process	0	0	2
cellular response to unfolded protein	0	2	2
thigmotaxis	0	1	1
positive regulation of TOR signaling	0	0	1
regulation of nervous system process	0	1	2
maturation of LSU-rRNA	0	1	4
neuromuscular synaptic transmission	0	1	1
microtubule polymerization or depolymerization	0	0	2
DNA-dependent DNA replication maintenance of fidelity	0	1	1
regulation of secretion by cell	0	1	2
protein localization to non-motile cilium	0	1	2
sex differentiation	0	1	1
regulation of detection of mechanical stimulus involved in sensory perception of touch	0	2	2
organelle fission	0	1	3
cell fate commitment	0	0	2
organic hydroxy compound transport	0	1	2
microtubule polymerization	0	0	2
protein glycosylation	0	2	5
macromolecule glycosylation	0	2	5
glycosylation	0	2	5
metallo-sulfur cluster assembly	0	3	5
cation transmembrane transport	0	2	5
protein transmembrane transport	0	3	5
inorganic cation transmembrane transport	0	2	5
regulation of Wnt signaling pathway	0	4	5
iron-sulfur cluster assembly	0	3	5
alcohol biosynthetic process	1	2	5
intracellular protein transmembrane transport	0	3	5
germ cell development	0	2	3
catabolic process	0	3	5
anatomical structure morphogenesis	1	1	5
intracellular protein transport	0	2	5
positive regulation of response to stimulus	0	1	5
cellular chemical homeostasis	0	1	5
RNA processing	1	1	5
regulation of actin filament-based process	0	3	5
regulation of actin cytoskeleton organization	0	3	5
regulation of cell differentiation	0	1	4
regulation of muscle system process	0	2	4
nematode male tail tip morphogenesis	0	2	4
cellular response to chemical stimulus	0	4	4
regulation of muscle contraction	0	2	4
positive regulation of cell cycle	0	2	4
regulation of macromolecule biosynthetic process	0	3	5
regulation of cellular macromolecule biosynthetic process	0	3	5
regulation of cellular biosynthetic process	0	3	5
protein localization to organelle	0	3	5
regulation of biosynthetic process	0	3	5
regulation of cellular metabolic process	0	4	5
RNA splicing	1	2	5
establishment of protein localization	0	2	5
cellular developmental process	1	4	5
peptidyl-serine phosphorylation	0	0	2
icosanoid secretion	0	0	3
peptidyl-serine modification	0	0	2
fatty acid transport	0	0	3
long-chain fatty acid transport	0	0	3
phospholipid transport	0	2	2
pteridine-containing compound biosynthetic process	0	1	3
polyamine biosynthetic process	0	0	1
hormone biosynthetic process	0	0	2
establishment or maintenance of cytoskeleton polarity	0	0	2
molting cycle process	0	0	2
positive regulation of secretion	0	1	3
sulfur amino acid biosynthetic process	0	2	4
negative regulation of cell differentiation	0	2	3
canonical Wnt signaling pathway	0	1	2
regulation of DNA-dependent DNA replication	1	0	2
icosanoid transport	0	0	3
microtubule cytoskeleton organization involved in mitosis	0	1	2
arachidonic acid secretion	0	0	3
cellular response to chemical stress	0	0	2
arachidonate transport	0	0	3
regulation of phosphoprotein phosphatase activity	0	1	4
late endosome to vacuole transport	0	2	2
cellular response to oxygen-containing compound	0	2	2
response to hydrogen peroxide	0	1	2
response to reactive oxygen species	0	1	2
cellular copper ion homeostasis	0	1	4
polyamine metabolic process	0	0	1
copper ion homeostasis	0	1	4
programmed cell death involved in cell development	0	2	2
ceramide metabolic process	0	1	4
sphingolipid biosynthetic process	0	1	4
regulation of phosphatase activity	0	1	4
protein insertion into ER membrane	0	1	2
response to xenobiotic stimulus	0	1	2
proton-transporting two-sector ATPase complex assembly	0	0	2
cytoplasmic microtubule organization	0	1	2
positive regulation of cell development	0	0	2
positive regulation of programmed cell death	0	0	2
cellular response to oxidative stress	0	0	2
regulation of fatty acid metabolic process	0	1	2
spliceosomal complex assembly	0	1	1
eating behavior	0	0	3
regulation of growth rate	0	1	2
purine-containing compound salvage	0	1	3
transcription by RNA polymerase III	0	2	2
regulation of cell population proliferation	0	1	2
mRNA catabolic process	0	2	5
regulation of cell cycle process	0	3	5
positive regulation of signal transduction	0	2	5
lipid modification	0	1	5
taxis	0	3	5
glycerolipid biosynthetic process	0	4	5
regulation of developmental growth	0	1	4
regulation of cytoskeleton organization	0	3	5
glycerophospholipid biosynthetic process	0	3	5
multicellular organismal process	0	2	5
positive regulation of metabolic process	0	3	5
regulation of nitrogen compound metabolic process	0	4	5
phosphatidylinositol metabolic process	0	2	5
nucleotide-sugar metabolic process	0	2	5
pseudouridine synthesis	0	2	5
positive regulation of transport	0	2	4
response to inorganic substance	0	3	5
cellular catabolic process	0	3	5
protein transport	0	2	5
mitotic spindle checkpoint signaling	0	3	3
organelle localization by membrane tethering	0	2	3
response to mechanical stimulus	0	2	3
NADH dehydrogenase complex assembly	0	2	3
regulation of mitotic nuclear division	0	2	3
positive regulation of intracellular transport	0	1	3
coenzyme A metabolic process	0	3	5
cellular biogenic amine biosynthetic process	0	1	5
DNA integrity checkpoint signaling	0	2	3
negative regulation of mitotic sister chromatid separation	0	3	3
positive regulation of ion transport	0	3	4
spindle checkpoint signaling	0	3	3
regulation of ARF protein signal transduction	0	2	5
negative regulation of mitotic cell cycle phase transition	0	3	3
mitotic cell cycle checkpoint signaling	0	3	3
amine biosynthetic process	0	1	5
regulation of protein transport	0	1	3
spindle assembly checkpoint signaling	0	3	3
hormone metabolic process	0	1	3
response to unfolded protein	0	3	3
macroautophagy	0	2	3
regulation of posttranscriptional gene silencing	1	1	3
protein polymerization	0	2	5
mechanosensory behavior	0	2	3
regulation of small molecule metabolic process	0	3	4
protein localization to cilium	0	3	3
nucleotide salvage	0	4	5
regulation of alternative mRNA splicing, via spliceosome	0	3	3
regulation of gene silencing by RNA	1	2	3
mitotic spindle assembly checkpoint signaling	0	3	3
mitochondrial respiratory chain complex I assembly	0	2	3
negative regulation of nuclear division	0	3	3
regulation of gene silencing	1	2	3
mitotic chromosome condensation	0	2	3
positive regulation of synaptic transmission, cholinergic	0	3	3
regulation of mitotic sister chromatid segregation	0	3	3
embryonic body morphogenesis	0	3	4
negative regulation of mitotic sister chromatid segregation	0	3	3
negative regulation of metaphase/anaphase transition of cell cycle	0	3	3
positive regulation of cellular protein localization	0	2	3
regulation of establishment of protein localization	0	1	3
membrane docking	0	2	3
negative regulation of chromosome separation	0	3	3
cellular response to organic substance	0	3	3
sulfur amino acid metabolic process	0	3	5
regulation of cellular ketone metabolic process	0	2	4
negative regulation of chromosome segregation	0	3	3
regulation of DNA replication	1	1	3
inductive cell migration	0	1	3
negative regulation of sister chromatid segregation	0	3	3
positive regulation of protein transport	0	2	3
response to topologically incorrect protein	0	3	3
aspartate family amino acid metabolic process	0	1	5
mitochondrial calcium ion homeostasis	0	2	3
negative regulation of mitotic metaphase/anaphase transition	0	3	3
regulation of secretion	0	3	4
positive regulation of cell death	0	1	3
positive regulation of establishment of protein localization	0	2	3
regulation of hormone levels	0	1	3
negative regulation of mitotic nuclear division	0	3	3
phosphatidylinositol-mediated signaling	1	2	5
localization	0	1	5
regulation of chromosome organization	0	4	5
sphingolipid metabolic process	0	1	5
polyol metabolic process	1	2	5
positive regulation of organelle organization	0	5	5
inorganic ion transmembrane transport	0	3	5
protein targeting	1	2	5
glycerophospholipid metabolic process	0	3	5
organic hydroxy compound metabolic process	0	4	5
organic substance catabolic process	0	2	5
regulation of primary metabolic process	0	3	5
intracellular transport	0	2	5
glycerolipid metabolic process	0	2	5
positive regulation of nitrogen compound metabolic process	0	3	5
regulation of mitotic cell cycle phase transition	0	3	4
regulation of mitotic metaphase/anaphase transition	0	3	3
cholesterol metabolic process	0	1	3
ubiquinone biosynthetic process	0	1	4
peptidyl-arginine methylation	0	1	4
inositol lipid-mediated signaling	1	2	5
protein localization to vacuole	0	4	5
pteridine-containing compound metabolic process	0	3	5
gamete generation	0	3	3
mRNA cleavage	0	1	3
energy coupled proton transport, down electrochemical gradient	0	3	5
external encapsulating structure organization	0	3	4
monocarboxylic acid transport	0	3	5
regulation of nematode male tail tip morphogenesis	0	2	3
aromatic amino acid family metabolic process	0	4	5
apoptotic DNA fragmentation	0	2	3
quinone biosynthetic process	0	1	4
regulation of microtubule-based process	0	2	4
detection of stimulus involved in sensory perception	0	2	4
regulation of mitotic sister chromatid separation	0	3	3
ubiquinone metabolic process	0	1	4
actin filament capping	0	2	5
dolichol-linked oligosaccharide biosynthetic process	0	2	5
cellular transition metal ion homeostasis	0	2	5
ketone biosynthetic process	0	1	4
fatty acid catabolic process	0	2	5
lipid oxidation	0	1	5
positive regulation of response to external stimulus	0	3	4
quinone metabolic process	0	1	4
regulation of mRNA splicing, via spliceosome	1	2	3
extracellular structure organization	0	3	4
regulation of lipid metabolic process	0	3	3
oligosaccharide-lipid intermediate biosynthetic process	0	1	5
negative regulation of mitotic cell cycle	0	3	3
peptidyl-arginine modification	0	1	4
fatty acid oxidation	0	1	5
detection of external stimulus	0	2	3
extracellular matrix organization	0	3	4
negative regulation of chromosome organization	0	3	3
monocarboxylic acid catabolic process	0	1	5
anaphase-promoting complex-dependent catabolic process	0	1	3
feeding behavior	0	2	4
establishment of protein localization to vacuole	0	4	5
detection of abiotic stimulus	0	2	3
protein insertion into membrane	0	3	5
fatty acid beta-oxidation	0	1	5
ATP synthesis coupled proton transport	0	3	5
lipid biosynthetic process	0	2	5
response to external biotic stimulus	0	2	5
defense response to other organism	0	2	5
biological process involved in interspecies interaction between organisms	0	2	5
response to other organism	0	2	5
defense response	0	2	5
response to biotic stimulus	0	2	5
immune system process	0	2	5
cell development	1	4	5
mitochondrial transport	0	2	5
positive regulation of cell communication	0	2	5
positive regulation of signaling	0	2	5
autophagy	0	1	5
trehalose metabolic process	0	3	5
process utilizing autophagic mechanism	0	1	5
disaccharide metabolic process	0	3	5
immune response	0	2	5
positive regulation of gene expression	0	3	4
regulation of behavior	0	1	4
phosphatidylinositol biosynthetic process	0	3	5
RNA metabolic process	0	2	5
regulation of supramolecular fiber organization	0	4	5
oligosaccharide metabolic process	0	3	5
nuclear-transcribed mRNA catabolic process	0	2	5
regulation of catalytic activity	1	2	5
cytoskeleton organization	0	3	5
regulation of RNA splicing	1	2	3
pharynx development	0	2	4
regulation of protein depolymerization	0	4	5
negative regulation of protein-containing complex disassembly	0	3	5
glycoprotein biosynthetic process	0	4	5
phosphatidylinositol dephosphorylation	0	3	4
regulation of actin filament depolymerization	0	3	5
negative regulation of actin filament depolymerization	0	3	5
cellular metabolic compound salvage	0	3	5
proteoglycan biosynthetic process	0	4	5
regulation of mRNA processing	1	2	3
response to oxygen-containing compound	0	3	4
negative regulation of protein depolymerization	0	3	5
heparan sulfate proteoglycan biosynthetic process	0	4	5
regulation of cellular protein localization	0	3	4
Ras protein signal transduction	0	5	5
calcium ion transport	0	1	5
post-Golgi vesicle-mediated transport	0	3	4
mannose metabolic process	0	2	3
regulation of pharyngeal pumping	0	2	4
phospholipid dephosphorylation	0	3	4
DNA biosynthetic process	0	1	4
cellular carbohydrate metabolic process	0	1	5
regulation of response to stimulus	0	2	5
animal organ development	0	2	4
regulation of multicellular organismal development	0	2	4
proteasome-mediated ubiquitin-dependent protein catabolic process	0	1	5
transport	0	1	5
regulation of biological quality	1	2	5
establishment of localization	0	1	5
cellular macromolecule catabolic process	0	2	5
nucleic acid metabolic process	0	2	5
monocarboxylic acid metabolic process	0	2	5
polyol catabolic process	0	2	3
DNA catabolic process, endonucleolytic	0	2	3
vacuole organization	0	3	5
inositol phosphate dephosphorylation	0	1	3
regulation of eating behavior	0	3	4
inositol phosphate catabolic process	0	1	3
lipid storage	0	2	4
vesicle-mediated transport to the plasma membrane	0	2	4
cellular biogenic amine metabolic process	0	2	5
purine ribonucleoside monophosphate biosynthetic process	0	2	5
regulation of metaphase/anaphase transition of cell cycle	1	1	4
regulation of sister chromatid segregation	1	1	4
cellular amine metabolic process	0	2	5
heparan sulfate proteoglycan metabolic process	0	4	5
DNA packaging	0	2	4
adenylate cyclase-modulating G protein-coupled receptor signaling pathway	0	3	4
transition metal ion homeostasis	0	2	5
regulation of chromosome segregation	0	2	4
proteoglycan metabolic process	0	3	5
chromosome condensation	0	2	4
detection of stimulus	0	3	4
ATP biosynthetic process	0	3	5
purine nucleoside monophosphate biosynthetic process	0	2	5
carboxylic acid transport	0	2	5
negative regulation of actin filament polymerization	0	3	5
defense response to Gram-negative bacterium	0	4	4
isoprenoid biosynthetic process	0	1	5
regulation of intracellular transport	0	2	4
DNA catabolic process	0	2	3
amine metabolic process	0	2	5
phosphorylated carbohydrate dephosphorylation	0	1	3
regulation of chromosome separation	1	2	4
proton transmembrane transport	0	3	5
positive regulation of biological process	0	2	5
cellular localization	0	2	5
cellular homeostasis	0	3	5
ATP metabolic process	0	2	5
carbohydrate derivative metabolic process	0	1	5
RNA catabolic process	0	3	5
ncRNA metabolic process	0	2	5
Golgi vesicle transport	0	2	5
alpha-amino acid biosynthetic process	0	3	5
negative regulation of protein polymerization	0	3	5
negative regulation of protein-containing complex assembly	0	3	5
organophosphate ester transport	0	3	5
isoprenoid metabolic process	0	1	5
purine ribonucleoside monophosphate metabolic process	0	2	5
regulation of feeding behavior	0	3	4
protein targeting to membrane	1	1	5
acetyl-CoA biosynthetic process	0	1	4
regulation of protein-containing complex disassembly	0	3	5
sterol metabolic process	0	3	5
thioester biosynthetic process	0	1	4
growth	0	2	4
acyl-CoA biosynthetic process	0	1	4
positive regulation of synaptic transmission	0	3	4
alcohol catabolic process	0	3	4
transmembrane receptor protein tyrosine kinase signaling pathway	0	3	4
purine nucleoside monophosphate metabolic process	0	2	5
developmental growth	0	2	4
Notch signaling pathway	0	3	4
organic hydroxy compound catabolic process	0	3	4
chemotaxis	0	2	5
negative regulation of response to stimulus	0	1	5
organic cyclic compound metabolic process	0	2	5
establishment of localization in cell	0	2	5
cellular nitrogen compound metabolic process	0	2	5
locomotion	0	4	5
positive regulation of GTPase activity	0	3	5
enzyme linked receptor protein signaling pathway	0	3	4
regulation of synaptic transmission, cholinergic	0	3	4
oviposition	0	2	4
purine ribonucleoside triphosphate metabolic process	0	3	5
glucose metabolic process	0	4	5
cellular calcium ion homeostasis	0	2	4
locomotory behavior	0	1	4
mitochondrial respiratory chain complex assembly	1	1	5
cellular lipid catabolic process	0	1	5
purine nucleoside triphosphate metabolic process	0	3	5
cellular amino acid biosynthetic process	0	4	5
regulation of cell development	0	2	4
sensory perception	0	2	5
purine ribonucleoside triphosphate biosynthetic process	0	3	5
negative regulation of supramolecular fiber organization	0	4	5
non-motile cilium assembly	1	3	5
calcium ion homeostasis	0	2	4
system development	0	4	5
purine nucleoside triphosphate biosynthetic process	0	3	5
regulation of mRNA metabolic process	1	1	4
nucleobase-containing compound catabolic process	0	3	5
heterocycle catabolic process	0	3	5
cellular nitrogen compound catabolic process	0	3	5
cellular lipid metabolic process	0	2	5
macromolecule catabolic process	0	2	5
purine ribonucleotide metabolic process	0	1	5
purine nucleotide metabolic process	0	1	5
anatomical structure development	1	2	5
purine-containing compound metabolic process	0	1	5
establishment of protein localization to membrane	1	1	5
cellular metal ion homeostasis	0	2	5
pattern specification process	0	3	4
negative regulation of organelle organization	0	4	5
aerobic respiration	0	3	5
nervous system process	0	1	5
phospholipid metabolic process	0	3	5
ribonucleotide metabolic process	0	2	5
peptide metabolic process	0	2	5
positive regulation of cellular process	0	3	5
biological regulation	0	3	5
regulation of signal transduction	0	2	5
vacuolar transport	0	4	5
protein processing	0	3	5
male anatomical structure morphogenesis	1	1	4
cellular ion homeostasis	0	2	5
cellular respiration	0	2	5
cellular cation homeostasis	0	2	5
cellular process involved in reproduction in multicellular organism	0	3	4
ubiquitin-dependent protein catabolic process	0	1	5
modification-dependent protein catabolic process	0	1	5
RNA biosynthetic process	0	1	5
modification-dependent macromolecule catabolic process	0	1	5
cellular amide metabolic process	0	2	5
nucleoside bisphosphate metabolic process	0	2	5
cell-cell signaling	0	2	5
ribonucleoside bisphosphate metabolic process	0	2	5
purine nucleoside bisphosphate metabolic process	0	2	5
respiratory electron transport chain	0	4	5
membrane lipid biosynthetic process	0	3	5
glycolytic process	0	1	5
ATP generation from ADP	0	1	5
organic hydroxy compound biosynthetic process	0	4	5
regulation of cellular component organization	0	3	5
carbohydrate derivative biosynthetic process	0	2	5
regulation of cell communication	0	1	5
regulation of signaling	0	2	5
protein localization to membrane	0	3	5
signaling	0	1	5
positive regulation of locomotion	0	4	4
nucleobase-containing compound metabolic process	0	2	5
ion transport	0	3	5
purine ribonucleoside diphosphate metabolic process	0	2	5
system process	0	1	5
purine nucleoside diphosphate metabolic process	0	2	5
ADP metabolic process	0	1	5
sulfur compound biosynthetic process	0	2	5
regulation of actin filament organization	0	3	5
nucleoside diphosphate phosphorylation	0	1	5
regulation of actin filament polymerization	0	3	5
ion transmembrane transport	0	3	5
regulation of anatomical structure morphogenesis	0	2	4
regulation of actin polymerization or depolymerization	0	3	5
response to temperature stimulus	1	2	4
ribonucleoside diphosphate metabolic process	0	2	5
nucleotide phosphorylation	0	1	5
regulation of actin filament length	0	3	5
developmental process	1	2	5
regulation of anatomical structure size	0	3	5
proteasomal protein catabolic process	0	1	5
negative regulation of signal transduction	0	2	5
nuclear transport	0	4	5
nucleocytoplasmic transport	0	4	5
membrane lipid metabolic process	0	2	5
biological_process	1	1	5
regulation of biological process	0	3	5
negative regulation of cell communication	0	1	5
negative regulation of signaling	0	1	5
purine nucleotide biosynthetic process	0	1	5
hexose metabolic process	0	3	5
purine ribonucleotide biosynthetic process	0	1	5
mRNA metabolic process	0	4	5
purine-containing compound biosynthetic process	0	1	5
response to oxidative stress	0	3	5
monosaccharide metabolic process	0	2	5
multicellular organismal reproductive process	0	3	5
cellular aromatic compound metabolic process	0	2	5
cellular metabolic process	0	2	5
chemical homeostasis	0	1	5
organic substance metabolic process	0	3	5
tRNA processing	0	2	5
organic cyclic compound biosynthetic process	0	3	5
embryo development ending in birth or egg hatching	1	3	4
embryo development	1	3	4
positive regulation of developmental process	0	3	5
phospholipid biosynthetic process	0	3	5
response to chemical	0	3	5
transmembrane transport	0	2	5
nitrogen compound transport	0	2	5
organic cyclic compound catabolic process	0	3	5
aromatic compound catabolic process	0	3	5
behavior	0	3	5
cell cycle process	0	3	5
regulation of molecular function	2	1	5
multicellular organism development	1	2	4
ribose phosphate metabolic process	0	1	5
regulation of cellular protein metabolic process	0	2	5
heterocycle metabolic process	0	2	5
positive regulation of cellular metabolic process	0	2	5
generation of precursor metabolites and energy	0	2	5
proteolysis involved in cellular protein catabolic process	0	2	5
microtubule-based process	0	1	5
metabolic process	0	3	5
nucleobase-containing compound biosynthetic process	0	1	5
organophosphate metabolic process	0	3	5
response to stimulus	0	3	5
cellular nitrogen compound biosynthetic process	0	1	5
primary metabolic process	0	4	5
regulation of neurotransmitter levels	1	2	5
negative regulation of cytoskeleton organization	0	4	5
cell surface receptor signaling pathway involved in cell-cell signaling	0	3	5
regulation of protein-containing complex assembly	0	3	5
inositol phosphate metabolic process	0	3	4
positive regulation of supramolecular fiber organization	0	4	5
carbohydrate catabolic process	0	4	5
response to heat	1	2	4
regulation of mitotic cell cycle	0	3	4
positive regulation of transcription by RNA polymerase II	0	2	5
metal ion homeostasis	0	3	5
mRNA processing	1	3	5
cellular divalent inorganic cation homeostasis	0	2	5
cellular ketone metabolic process	0	1	5
amide biosynthetic process	0	1	5
regulation of protein polymerization	0	3	5
organonitrogen compound catabolic process	0	2	5
protein catabolic process	0	1	5
Wnt signaling pathway	0	3	5
maintenance of location	1	1	4
secretion	0	1	5
regulation of oviposition	0	1	4
transcription initiation from RNA polymerase II promoter	0	2	5
positive regulation of cytoskeleton organization	0	4	5
movement of cell or subcellular component	0	2	5
signal transduction	1	2	5
intracellular signal transduction	0	3	5
protein-containing complex subunit organization	0	3	5
cellular component organization or biogenesis	1	1	5
cellular component organization	1	1	5
protein-containing complex assembly	0	3	5
cellular component assembly	1	2	5
phosphorylation	0	1	5
regulation of cellular component movement	0	0	4
regulation of ion transmembrane transport	0	4	5
microtubule-based movement	0	1	5
regulation of transmembrane transport	0	4	5
cell projection organization	1	1	5
phosphorus metabolic process	1	1	5
biological adhesion	1	2	5
cell adhesion	1	2	5
phosphate-containing compound metabolic process	1	1	5
protein phosphorylation	0	2	5
cellular polysaccharide metabolic process	0	1	5
regulation of cell motility	0	1	4
polysaccharide metabolic process	0	1	5
histone modification	0	1	5
covalent chromatin modification	0	1	5
actin filament organization	1	2	5
regulation of proteolysis	0	1	5
cellular protein-containing complex assembly	0	3	5
cellular amino acid metabolic process	0	2	5
organelle organization	1	1	5
chromosome organization	0	2	5
regulation of ion transport	0	3	5
ribonucleoprotein complex assembly	1	2	5
plasma membrane bounded cell projection organization	1	0	5
cellular macromolecule metabolic process	0	2	5
ribonucleoprotein complex subunit organization	1	2	5
small GTPase mediated signal transduction	0	2	5
protein complex oligomerization	0	1	5
regulation of cellular response to stress	0	1	4
nuclear export	0	3	5
ribosome biogenesis	0	1	5
axon guidance	0	1	5
regulation of catabolic process	0	2	5
negative regulation of multicellular organismal process	0	1	4
neuron projection guidance	0	1	5
endosomal transport	0	0	5
regulation of cell migration	0	1	4
glycogen metabolic process	0	2	5
cellular glucan metabolic process	0	2	5
regulation of peptidase activity	0	2	5
negative regulation of proteolysis	0	2	5
negative regulation of peptidase activity	0	2	5
glucan metabolic process	0	2	5
energy reserve metabolic process	0	2	5
organonitrogen compound metabolic process	1	1	5
regulation of transport	0	1	5
protein metabolic process	1	2	5
organophosphate biosynthetic process	0	2	5
negative regulation of molecular function	1	1	5
posttranscriptional regulation of gene expression	0	1	5
peptidyl-lysine modification	0	1	5
nucleobase-containing compound transport	0	3	5
cellular process	1	0	5
macromolecule metabolic process	0	2	5
vesicle-mediated transport	0	1	5
regulation of localization	0	2	5
protein folding	0	1	5
tRNA aminoacylation	0	0	5
amino acid activation	0	0	5
regulation of hydrolase activity	1	1	5
small molecule metabolic process	0	1	5
regulation of cell growth	0	0	4
pyrimidine-containing compound metabolic process	1	1	5
vulval development	0	2	4
response to organonitrogen compound	0	1	5
spliceosomal snRNP assembly	1	2	5
DNA replication initiation	0	2	5
RNA export from nucleus	1	2	5
post-embryonic animal organ development	0	2	4
anion transmembrane transport	0	3	5
protein-containing complex localization	0	2	5
response to nitrogen compound	0	1	5
response to endoplasmic reticulum stress	0	0	4
RNA 3'-end processing	0	2	5
pyridine-containing compound metabolic process	0	2	5
cytosolic transport	0	0	5
double-strand break repair	0	2	5
molting cycle, collagen and cuticulin-based cuticle	0	2	5
nuclear-transcribed mRNA catabolic process, nonsense-mediated decay	0	2	5
molting cycle	0	2	5
establishment of organelle localization	0	1	4
cellular component disassembly	0	3	5
regulation of cellular catabolic process	0	2	5
carbohydrate transport	0	2	5
glycogen biosynthetic process	0	2	5
glucan biosynthetic process	0	2	5
cellular amino acid catabolic process	0	2	5
tissue morphogenesis	1	1	4
morphogenesis of an epithelium	1	1	4
cellular protein metabolic process	0	2	5
nucleotide biosynthetic process	0	2	5
cellular polysaccharide biosynthetic process	0	1	5
polysaccharide biosynthetic process	0	1	5
regulation of vulval development	0	2	4
positive regulation of developmental growth	0	2	4
RNA methylation	0	1	5
protein homooligomerization	0	1	5
nucleoside phosphate biosynthetic process	0	2	5
positive regulation of cellular component biogenesis	0	2	5
protein dephosphorylation	2	2	5
response to stress	0	2	5
tRNA metabolic process	0	0	5
nucleotide metabolic process	0	2	5
nucleoside phosphate metabolic process	0	2	5
ribonucleoprotein complex biogenesis	0	1	5
cellular component biogenesis	0	1	5
negative regulation of hydrolase activity	1	1	5
mRNA transport	0	2	5
regulation of cellular amide metabolic process	0	1	5
regulation of translation	0	1	5
negative regulation of catalytic activity	1	1	5
cilium assembly	1	1	5
nucleic acid transport	0	3	5
establishment of RNA localization	0	3	5
cell projection assembly	1	1	5
cilium organization	1	1	5
plasma membrane bounded cell projection assembly	1	1	5
alpha-amino acid metabolic process	1	0	5
RNA transport	0	3	5
carbohydrate biosynthetic process	0	2	5
nitrogen compound metabolic process	0	3	5
macromolecule biosynthetic process	0	0	5
cellular protein modification process	0	2	5
macromolecule methylation	0	0	5
organelle assembly	1	2	5
energy derivation by oxidation of organic compounds	0	2	5
tRNA aminoacylation for protein translation	0	1	5
carboxylic acid metabolic process	0	1	5
oxoacid metabolic process	0	1	5
organic acid metabolic process	0	1	5
regulation of locomotion	0	2	4
chromatin organization	0	1	5
methylation	0	1	5
positive regulation of nucleobase-containing compound metabolic process	0	2	5
cell surface receptor signaling pathway	1	2	5
proteolysis	1	3	5
peptidyl-amino acid modification	0	0	5
nucleobase-containing small molecule metabolic process	0	1	5
cellular biosynthetic process	0	0	5
biosynthetic process	0	0	5
macromolecule modification	0	2	5
organonitrogen compound biosynthetic process	0	0	5
organic substance biosynthetic process	0	0	5
protein modification process	0	2	5
positive regulation of mRNA catabolic process	0	1	1
negative regulation of cysteine-type endopeptidase activity involved in apoptotic process	0	1	1
protein deacylation	0	3	5
purine nucleoside bisphosphate biosynthetic process	0	1	5
amino acid transport	0	1	5
prenylation	0	1	3
regulation of immune system process	0	1	4
post-embryonic animal morphogenesis	0	0	2
positive regulation of DNA-binding transcription factor activity	0	1	1
peptide transport	0	1	2
regulation of cytokinetic process	0	0	2
regulation of intracellular pH	0	1	2
protein localization to chromatin	0	1	1
positive regulation of biosynthetic process	0	2	5
amino acid salvage	0	1	3
MAPK cascade	0	0	2
signal release	0	2	2
positive regulation of mRNA metabolic process	0	1	1
phosphatidic acid metabolic process	0	0	1
JNK cascade	0	0	1
cysteine metabolic process	0	1	3
positive regulation of DNA metabolic process	1	0	2
positive regulation of nematode male tail tip morphogenesis	0	1	3
regulation of response to stress	0	1	5
organophosphate catabolic process	0	1	5
localization within membrane	0	1	5
protein O-linked glycosylation	0	1	1
anatomical structure homeostasis	0	2	2
developmental maturation	0	2	2
regulation of DNA damage checkpoint	0	0	2
histone deacetylation	0	3	5
regulation of membrane permeability	0	1	1
defense response to fungus	1	1	2
protein exit from endoplasmic reticulum	0	0	1
mRNA destabilization	0	0	1
negative regulation of turning behavior involved in mating	0	0	2
autophagy of mitochondrion	0	0	2
adenine nucleotide transport	0	2	3
dopamine receptor signaling pathway	0	1	2
glutamine family amino acid biosynthetic process	0	2	4
lysosomal lumen acidification	0	1	1
methylguanosine-cap decapping	0	2	4
reciprocal homologous recombination	0	0	2
neurotransmitter-gated ion channel clustering	0	0	1
proline metabolic process	0	2	4
positive regulation of organelle assembly	0	0	2
retrograde vesicle-mediated transport, Golgi to endoplasmic reticulum	0	1	5
somatic sex determination	0	0	2
negative regulation of cGMP-mediated signaling	0	0	2
positive regulation of chromosome separation	0	2	2
water homeostasis	0	1	1
GPI anchor biosynthetic process	0	1	5
cellular response to salt	0	1	1
regulation of cellular pH	0	1	2
axon regeneration	0	0	2
response to amino acid starvation	0	1	1
negative chemotaxis	0	0	1
locomotory exploration behavior	0	1	2
positive regulation of synaptic assembly at neuromuscular junction	0	2	2
monosaccharide biosynthetic process	0	2	5
positive regulation of axon guidance	0	0	2
cellular response to toxic substance	0	1	1
signal release from synapse	0	2	2
cellular response to heat	0	0	1
leucyl-tRNA aminoacylation	0	0	1
positive regulation of neuron projection development	0	1	2
cellular component maintenance	0	0	1
endocytosis	0	1	5
indole-containing compound catabolic process	0	2	2
negative regulation of BMP signaling pathway	0	0	1
regulation of protein import	0	1	1
regulation of centrosome duplication	0	0	2
genitalia morphogenesis	1	0	4
negative regulation of phagocytosis, engulfment	0	2	2
regulation of binding	0	1	2
translational initiation	0	1	1
phagosome maturation	0	0	1
kinetochore organization	0	1	2
CTP metabolic process	1	0	3
protein deglycosylation	0	2	3
positive regulation of DNA-templated transcription, elongation	0	0	1
establishment of protein localization to plasma membrane	0	1	1
positive regulation of neurogenesis	0	1	2
germline cell cycle switching, mitotic to meiotic cell cycle	0	0	1
negative regulation of TORC1 signaling	0	1	1
regulation of protein localization to cell periphery	0	0	2
histone methylation	0	1	4
pyrimidine nucleoside diphosphate metabolic process	0	1	2
regulation of meiotic cell cycle process involved in oocyte maturation	0	0	1
detection of temperature stimulus	0	1	1
carbohydrate derivative transport	0	2	3
basement membrane organization	0	0	1
actin cytoskeleton reorganization	0	1	1
homoserine metabolic process	0	0	2
positive regulation of protein catabolic process	0	0	2
meiotic sister chromatid cohesion	0	1	2
glycine catabolic process	0	1	2
protein localization to plasma membrane	0	1	1
cellular response to endogenous stimulus	0	1	1
mitochondrial ADP transmembrane transport	0	2	3
regulation of asymmetric cell division	0	0	2
cellular response to amino acid stimulus	0	1	1
pyrimidine nucleoside monophosphate biosynthetic process	0	1	4
first cell cycle pseudocleavage	0	2	2
mRNA cleavage involved in mRNA processing	0	1	1
tubulin complex assembly	0	1	1
cell volume homeostasis	0	0	1
carboxylic acid biosynthetic process	0	2	5
negative regulation of intracellular transport	0	0	2
valine metabolic process	0	1	1
positive regulation of macroautophagy	0	1	2
regulation of establishment or maintenance of cell polarity	0	2	2
glycosyl compound biosynthetic process	0	2	3
cellular response to acid chemical	0	1	1
neuron projection development	0	1	4
regulation of post-embryonic development	0	2	4
negative regulation of dauer entry	0	1	1
endoplasmic reticulum-plasma membrane tethering	0	1	1
centrosome cycle	0	0	1
calcium-ion regulated exocytosis	0	2	2
RNA (guanine-N7)-methylation	0	0	1
specification of symmetry	0	1	2
regulation of body fluid levels	0	0	1
AMP biosynthetic process	0	1	3
adenylate cyclase-activating G protein-coupled receptor signaling pathway	0	0	2
ncRNA 5'-end processing	0	0	2
tetrahydrofolate interconversion	0	0	2
meiotic chromosome separation	0	0	1
positive regulation of cellular response to transforming growth factor beta stimulus	0	0	2
tRNA wobble uridine modification	0	1	5
acetyl-CoA biosynthetic process from pyruvate	0	0	2
organic cation transport	0	2	2
regulation of cation transmembrane transport	0	2	2
porphyrin-containing compound biosynthetic process	0	1	2
positive regulation of nervous system development	0	0	4
nucleoside salvage	0	1	2
maturation of SSU-rRNA	0	1	1
tRNA methylation	0	0	1
positive regulation of axon regeneration	0	1	2
sensory perception of chemical stimulus	0	1	4
telomere organization	0	0	3
intraciliary transport	0	2	5
negative regulation of axonogenesis	0	1	2
nucleobase metabolic process	0	2	4
nuclear cell cycle DNA replication initiation	0	1	1
translesion synthesis	0	0	2
glycine biosynthetic process	0	0	1
response to odorant	0	0	2
positive regulation of apoptotic process	0	1	2
homophilic cell adhesion via plasma membrane adhesion molecules	0	2	5
'de novo' IMP biosynthetic process	0	0	2
positive regulation of lipid metabolic process	0	0	1
monosaccharide catabolic process	0	2	2
neutral lipid metabolic process	0	0	1
protein targeting to ER	0	1	5
positive regulation of neuron projection regeneration	0	1	2
response to arsenic-containing substance	0	1	1
regulation of defense response to bacterium	0	1	1
response to endogenous stimulus	0	1	1
negative regulation of nematode larval development	0	1	3
L-methionine biosynthetic process	0	1	3
glycoprotein metabolic process	0	2	5
sterol biosynthetic process	0	1	2
negative regulation of transmembrane transport	0	1	1
neuron migration	0	1	4
regulation of protein stability	0	2	2
learning or memory	0	0	3
histone acetylation	0	1	5
positive regulation of Notch signaling pathway	0	0	2
gastrulation	0	0	2
regulation of response to external stimulus	0	1	4
nucleus localization	0	0	2
dauer larval development	0	2	4
fatty acid metabolic process	0	1	5
cytoplasmic translation	0	1	1
pheromone biosynthetic process	0	0	2
neuropeptide signaling pathway	1	2	5
apoptotic process involved in development	0	1	2
indolalkylamine metabolic process	0	3	3
DNA replication-dependent nucleosome assembly	0	1	1
negative regulation of meiotic cell cycle	0	1	2
mRNA splice site selection	2	0	2
deoxyribonucleotide biosynthetic process	0	2	4
modulation of chemical synaptic transmission	0	0	4
regulation of cell projection assembly	0	0	2
oocyte maturation	0	1	2
negative regulation of DNA-binding transcription factor activity	0	0	1
positive regulation of transporter activity	0	2	2
RNA phosphodiester bond hydrolysis, exonucleolytic	0	1	1
DNA replication-dependent nucleosome organization	0	1	1
endoplasmic reticulum organization	0	1	2
regulation of RNA stability	0	1	1
regulation of cell maturation	0	1	2
negative regulation of cellular component movement	0	0	3
AMP metabolic process	0	1	4
response to acid chemical	0	1	1
nucleosome organization	0	1	4
protein localization to peroxisome	0	0	1
regulation of basement membrane organization	0	1	2
regulation of motor neuron migration	0	0	2
peptidyl-methionine modification	0	0	1
negative regulation of cellular amide metabolic process	0	0	4
regulation of dense core granule transport	0	0	2
exonucleolytic trimming involved in rRNA processing	0	1	1
positive regulation of hydrolase activity	0	2	5
postreplication repair	0	0	2
collagen and cuticulin-based cuticle development	0	2	3
protein processing involved in protein targeting to mitochondrion	0	1	1
regulation of cell junction assembly	0	0	3
UDP-N-acetylglucosamine biosynthetic process	0	0	2
synaptic signaling	0	1	4
positive regulation of cell cycle phase transition	0	1	4
positive regulation of fatty acid metabolic process	0	0	1
pyruvate metabolic process	0	1	5
cellular response to stress	0	2	5
SRP-dependent cotranslational protein targeting to membrane, translocation	0	1	1
nucleoside biosynthetic process	0	2	3
protein-containing complex disassembly	0	3	5
electron transport chain	0	2	5
negative regulation of dense core granule transport	0	0	2
plasma membrane bounded cell projection morphogenesis	0	1	3
regulation of GTPase activity	0	2	5
cellular macromolecule biosynthetic process	0	0	5
regulation of protein secretion	0	0	2
rhythmic process	0	0	2
nucleoside triphosphate biosynthetic process	0	3	5
rRNA methylation	0	1	2
peptide biosynthetic process	0	1	5
cell growth	0	1	3
regulation of cellular response to transforming growth factor beta stimulus	0	0	2
regulation of mRNA catabolic process	0	1	1
aminoglycan biosynthetic process	0	0	5
mitochondrial translational elongation	0	1	1
regulation of cytoplasmic transport	0	0	3
glycosaminoglycan biosynthetic process	0	0	5
ribonucleoside metabolic process	0	2	3
small nucleolar ribonucleoprotein complex assembly	0	2	2
divalent inorganic cation homeostasis	0	1	5
cellular response to radiation	0	0	1
regulation of lysosomal lumen pH	0	1	1
positive regulation of protein-containing complex disassembly	0	1	2
cytoskeleton-dependent intracellular transport	0	2	5
regulation of synaptic transmission, GABAergic	0	1	2
positive regulation of digestive system process	0	1	2
developmental growth involved in morphogenesis	0	1	3
neuron recognition	0	1	4
lipid translocation	0	1	1
gene expression	0	0	1
pronuclear migration	0	0	2
hexose catabolic process	0	1	1
NAD metabolic process	0	1	1
protein geranylgeranylation	0	1	1
intra-Golgi vesicle-mediated transport	1	0	3
secondary metabolic process	0	2	4
response to amino acid	0	1	1
negative regulation of transforming growth factor beta receptor signaling pathway	0	1	1
locomotion involved in locomotory behavior	0	0	2
determination of left/right symmetry	0	1	2
ATP transport	0	2	3
positive regulation of proteasomal ubiquitin-dependent protein catabolic process	0	0	2
positive regulation of immune system process	0	1	2
neuron projection morphogenesis	0	1	3
detoxification	0	1	1
response to abiotic stimulus	0	2	4
defecation	0	0	3
ventral cord development	0	0	2
negative regulation of response to biotic stimulus	0	2	2
DNA-templated transcription, termination	0	0	2
establishment of mitotic spindle orientation	0	2	2
nucleotide catabolic process	0	1	4
trans-synaptic signaling	0	1	4
axonogenesis	0	0	1
phenol-containing compound biosynthetic process	0	0	2
vacuolar acidification	0	0	1
positive regulation of catabolic process	0	1	4
regulation of presynapse organization	0	0	2
positive regulation of cellular catabolic process	0	0	4
polar body extrusion after meiotic divisions	0	2	2
cell part morphogenesis	0	1	3
mitochondrial ATP transmembrane transport	0	2	3
endoplasmic reticulum mannose trimming	0	1	2
telomere maintenance	0	0	3
positive regulation of RNA biosynthetic process	0	1	5
negative regulation of MAPK cascade	0	0	2
negative regulation of centrosome cycle	0	0	1
cellular detoxification	0	1	1
negative regulation of phagocytosis	0	2	2
positive regulation of metaphase/anaphase transition of meiotic cell cycle	0	1	1
negative regulation of cell death	1	1	4
DNA replication, removal of RNA primer	0	1	1
myosin filament organization	0	2	2
regulation of DNA binding	0	1	1
tRNA threonylcarbamoyladenosine metabolic process	0	0	1
catecholamine metabolic process	0	0	1
ubiquitin-dependent protein catabolic process via the N-end rule pathway	0	0	1
regulation of DNA repair	0	1	2
response to wounding	0	1	2
regulation of cell projection organization	0	0	4
positive regulation of axonogenesis	0	1	2
aspartate family amino acid catabolic process	0	0	2
intracellular lipid transport	0	1	1
ameboidal-type cell migration	0	1	2
positive regulation of ion transmembrane transporter activity	0	2	2
mRNA export from nucleus	1	1	5
polarity specification of anterior/posterior axis	0	0	2
homeostatic process	0	1	5
L-serine metabolic process	0	3	4
protein localization to ciliary transition zone	0	2	2
protein alkylation	0	0	5
neurotransmitter transport	0	1	5
neuron fate specification	1	0	3
interneuron migration	0	0	1
RNA-dependent DNA biosynthetic process	0	0	1
response to pheromone	0	0	2
vesicle-mediated transport in synapse	0	2	2
purine nucleoside biosynthetic process	0	1	2
response to ionizing radiation	0	1	2
cellular modified amino acid biosynthetic process	0	1	5
negative regulation of multicellular organism growth	0	0	2
positive regulation of cellular component movement	0	1	4
sphingoid metabolic process	0	0	1
regulation of cellular response to growth factor stimulus	0	0	3
positive regulation of cellular amide metabolic process	0	2	3
regulation of DNA damage response, signal transduction by p53 class mediator	0	1	2
positive regulation of potassium ion transmembrane transport	0	1	1
secretion by cell	0	3	5
stem cell division	0	0	1
negative regulation of neuron projection regeneration	0	0	1
positive regulation of translation	1	1	3
phosphatidylethanolamine biosynthetic process	0	1	1
Rho protein signal transduction	0	1	2
transcription elongation from RNA polymerase II promoter	0	2	5
aging	0	1	1
endocytic recycling	0	1	4
lipoprotein metabolic process	0	0	1
cell fate determination	0	2	2
positive regulation of production of miRNAs involved in gene silencing by miRNA	0	1	1
respiratory chain complex IV assembly	1	0	3
spindle elongation	0	0	1
negative regulation of mRNA metabolic process	0	1	1
regulation of DNA-templated transcription, elongation	0	0	4
regulation of MAP kinase activity	0	0	1
positive regulation of potassium ion transmembrane transporter activity	0	1	1
protein autoubiquitination	0	0	2
indole-containing compound metabolic process	0	3	3
regulation of cellular respiration	0	1	1
ribonucleoside monophosphate biosynthetic process	0	1	5
synaptic transmission, glutamatergic	0	0	1
regulation of autophagy	0	1	4
protein alpha-1,2-demannosylation	0	1	2
cellular response to organonitrogen compound	0	1	1
cellular response to abiotic stimulus	0	1	2
postsynaptic signal transduction	0	0	1
cellular response to nutrient levels	1	0	1
neurotransmitter biosynthetic process	0	1	1
positive regulation of cation transmembrane transport	0	2	2
cell-cell signaling involved in cell fate commitment	0	1	1
cellular response to light stimulus	0	0	1
protein import into peroxisome matrix	0	1	1
negative regulation of DNA recombination	0	0	1
cellular component morphogenesis	0	1	3
ERAD pathway	0	0	3
ribosomal small subunit assembly	0	0	1
regulation of microtubule cytoskeleton organization	0	0	2
defense response to bacterium	0	2	4
synaptic vesicle exocytosis	0	2	2
regulation of establishment of cell polarity	0	2	2
positive regulation of dauer larval development	0	0	2
second-messenger-mediated signaling	0	1	2
negative regulation of response to DNA damage stimulus	0	1	3
terpenoid metabolic process	0	0	1
cellular zinc ion homeostasis	0	1	1
striated muscle myosin thick filament assembly	0	2	2
rRNA modification	0	1	5
establishment of protein localization to mitochondrial membrane	0	0	1
learning	0	0	3
cellular response to extracellular stimulus	1	0	1
receptor-mediated endocytosis	0	0	2
ceramide catabolic process	0	0	1
ion homeostasis	0	1	5
establishment of protein localization to endoplasmic reticulum	0	1	5
histone H3-K4 methylation	0	0	1
detection of light stimulus	0	1	2
regulation of phagocytosis	0	2	3
chromosome localization	0	2	2
Mo-molybdopterin cofactor metabolic process	0	1	4
associative learning	0	0	2
spindle midzone assembly	0	0	1
dosage compensation	0	1	1
regulation of vitellogenesis	0	0	2
peroxisomal transport	0	0	2
aggrephagy	0	1	1
UDP-N-acetylglucosamine metabolic process	0	0	2
ribosome assembly	0	0	1
regulation of synaptic transmission, glutamatergic	0	1	1
recombinational repair	0	2	4
positive regulation of small molecule metabolic process	0	0	2
peptidyl-diphthamide metabolic process	0	0	5
heme biosynthetic process	0	1	2
maintenance of location in cell	0	0	2
ephrin receptor signaling pathway	0	0	1
protein localization to chromosome	0	1	3
regulation of protein maturation	0	1	2
response to X-ray	0	1	2
negative regulation of intracellular signal transduction	0	1	4
pyrimidine ribonucleoside triphosphate metabolic process	1	0	3
membrane assembly	0	1	2
N-terminal protein amino acid modification	0	0	5
regulation of axonogenesis	0	0	2
regulation of nucleocytoplasmic transport	0	1	1
regeneration	0	0	2
animal organ morphogenesis	1	2	4
rRNA-containing ribonucleoprotein complex export from nucleus	0	1	1
regulation of transcription involved in G1/S transition of mitotic cell cycle	0	1	1
hyperosmotic response	0	1	3
negative regulation of microtubule polymerization	0	0	1
positive regulation of cell morphogenesis involved in differentiation	0	0	1
regulation of ion transmembrane transporter activity	0	2	4
monocarboxylic acid biosynthetic process	0	1	5
purine ribonucleoside biosynthetic process	0	1	2
P granule assembly	0	0	1
negative regulation of response to external stimulus	0	1	3
Mo-molybdopterin cofactor biosynthetic process	0	1	4
p38MAPK cascade	0	0	2
regulation of neuron projection regeneration	0	1	4
protein maturation by iron-sulfur cluster transfer	0	1	1
acetylcholine transport	0	2	2
axon extension	0	0	2
catechol-containing compound metabolic process	0	0	1
neuron differentiation	0	1	2
thioester metabolic process	0	2	5
negative regulation of ion transmembrane transport	0	1	1
Golgi to plasma membrane protein transport	0	1	1
ribosomal subunit export from nucleus	0	1	1
glycolipid metabolic process	0	1	5
negative regulation of protein kinase C signaling	0	1	1
cuticle development	0	2	4
protein export from nucleus	0	1	2
regulation of neuromuscular synaptic transmission	0	1	1
base-excision repair	0	1	3
neuron projection fasciculation	0	1	2
nucleoside diphosphate metabolic process	0	1	5
response to superoxide	0	0	2
histone H4 acetylation	0	1	1
rRNA pseudouridine synthesis	0	1	1
pharyngeal pumping	0	0	3
organic acid catabolic process	0	1	5
cuticle development involved in collagen and cuticulin-based cuticle molting cycle	0	0	2
actin filament severing	0	1	1
chromosome segregation	0	2	4
regulation of cellular component biogenesis	0	2	5
germ-line sex determination	0	1	2
pyrimidine ribonucleoside monophosphate biosynthetic process	0	1	4
positive regulation of defecation	0	0	2
error-prone translesion synthesis	0	0	1
zinc ion transport	0	0	1
positive regulation of phagocytosis, engulfment	0	2	2
cellular component assembly involved in morphogenesis	0	1	2
DNA conformation change	0	2	5
organic acid transmembrane transport	0	2	4
regulation of distal tip cell migration	0	1	2
asymmetric cell division	0	1	3
N-terminal peptidyl-methionine acetylation	0	0	1
regulation of embryonic development	0	0	2
motor neuron migration	0	0	2
regulation of microtubule polymerization	0	0	2
N-terminal protein amino acid acetylation	0	0	1
negative regulation of transporter activity	0	1	1
negative regulation of catabolic process	1	0	2
positive regulation of transcription, DNA-templated	0	1	5
chemosensory behavior	0	2	4
sensory perception of taste	0	1	2
potassium ion transport	0	0	1
cytoplasmic translational initiation	0	0	1
vulval location	0	1	2
positive regulation of feeding behavior	0	0	2
erythrose 4-phosphate/phosphoenolpyruvate family amino acid metabolic process	0	3	4
establishment or maintenance of actin cytoskeleton polarity	0	0	1
regulation of dorsal/ventral axon guidance	0	0	2
neuroblast division	0	0	2
negative regulation of cytoplasmic transport	0	0	2
parturition	0	0	2
L-phenylalanine metabolic process	0	3	4
hippo signaling	0	1	1
copper ion transport	0	0	1
synaptonemal complex organization	0	1	1
cellular iron ion homeostasis	0	1	1
centrosome duplication	0	0	1
negative regulation of gene expression, epigenetic	0	1	1
metaphase plate congression	0	1	1
meiotic cell cycle	0	0	4
gene silencing	1	1	5
cysteine biosynthetic process from serine	0	1	1
fatty acid biosynthetic process	0	1	5
mitochondrion disassembly	0	0	2
regulation of plasma membrane bounded cell projection organization	0	0	4
negative regulation of immune response	0	2	2
fructose 6-phosphate metabolic process	0	1	1
protein targeting to peroxisome	0	0	1
entry into diapause	0	1	2
glycosphingolipid catabolic process	0	1	1
nucleotide transmembrane transport	0	2	3
thermosensory behavior	0	1	3
collagen metabolic process	0	0	1
positive regulation of posttranscriptional gene silencing	0	1	1
ncRNA 3'-end processing	0	1	2
positive regulation of cell growth	0	0	2
negative regulation of transport	0	1	4
positive regulation of dendrite morphogenesis	0	0	1
plasma membrane invagination	0	1	2
ribonucleoside monophosphate metabolic process	0	1	5
chromatin organization involved in negative regulation of transcription	0	1	1
pyrimidine nucleoside monophosphate metabolic process	0	1	4
regulation of axon extension involved in regeneration	0	0	1
positive regulation of cellular biosynthetic process	0	2	5
regulation of centrosome cycle	0	0	2
response to bacterium	0	2	4
DNA modification	0	2	2
protein insertion into mitochondrial membrane	0	1	1
double-strand break repair via break-induced replication	0	1	1
nucleoside monophosphate metabolic process	0	0	5
regulation of protein localization to nucleus	0	1	2
negative regulation of dauer larval development	0	0	2
positive regulation of immune response	0	1	2
chondroitin sulfate metabolic process	0	0	4
protein acylation	0	1	5
negative regulation of secretion by cell	0	0	1
2'-deoxyribonucleotide metabolic process	0	1	1
DNA damage checkpoint signaling	0	1	2
regulation of cGMP-mediated signaling	0	0	2
cell communication	0	2	5
regulation of plasma membrane bounded cell projection assembly	0	0	2
DNA metabolic process	0	1	5
membrane fusion	0	1	2
serotonin receptor signaling pathway	0	1	2
DNA replication	0	0	5
protein quality control for misfolded or incompletely synthesized proteins	0	1	1
serotonin metabolic process	0	0	2
peroxisomal membrane transport	0	0	2
regulation of immune response	0	1	3
poly(A)+ mRNA export from nucleus	0	1	1
regulation of response to DNA damage stimulus	0	1	3
regulation of innate immune response	0	0	2
response to axon injury	0	1	2
translational elongation	0	1	5
protein localization to ciliary membrane	0	1	1
nucleobase biosynthetic process	0	1	4
negative regulation of protein transport	0	0	1
actin filament polymerization	0	1	2
mitochondrial membrane organization	0	1	3
negative regulation of ion transport	0	2	2
cotranslational protein targeting to membrane	0	1	5
protein polyglutamylation	0	1	1
cell maturation	0	2	2
water-soluble vitamin biosynthetic process	0	0	2
triglyceride metabolic process	0	1	1
establishment of spindle localization	0	1	2
cell-cell junction assembly	0	0	1
regulation of cellular component size	0	2	5
metal ion transport	0	1	5
nucleosome assembly	0	1	4
meiotic cytokinesis	0	2	2
larval feeding behavior	0	1	1
positive regulation of mesodermal cell differentiation	0	1	2
regulation of cilium assembly	0	0	2
regulation of lipid storage	0	1	2
maintenance of protein location in cell	0	0	1
acetate ester transport	0	2	2
stress response to cadmium ion	0	0	1
exocytosis	0	3	5
neuron projection regeneration	0	0	2
response to serotonin	0	0	1
inner mitochondrial membrane organization	0	1	2
male genitalia morphogenesis	1	1	4
regulation of defense response	0	1	2
ribonucleoside bisphosphate biosynthetic process	0	1	5
histone lysine demethylation	0	0	1
phosphocreatine metabolic process	0	0	1
RNA polymerase II preinitiation complex assembly	0	2	2
nucleosome disassembly	0	0	1
left/right axis specification	0	1	2
negative regulation of axon extension	0	1	2
axon development	0	2	2
multivesicular body sorting pathway	0	4	5
regulation of potassium ion transport	0	1	2
receptor guanylyl cyclase signaling pathway	0	0	1
tRNA modification	0	1	5
protein acetylation	0	0	5
positive regulation of defense response	0	0	1
negative regulation of translation	0	0	4
response to fungus	1	2	3
positive regulation of meiotic chromosome separation	0	2	2
negative regulation of defense response	0	2	2
response to light stimulus	0	2	3
cell junction organization	0	2	4
primary alcohol metabolic process	0	1	1
glycolipid catabolic process	0	1	1
polysaccharide catabolic process	0	1	1
serine family amino acid metabolic process	0	2	5
deoxyribose phosphate metabolic process	0	2	2
meiotic chromosome movement towards spindle pole	0	1	2
reproductive behavior	0	1	4
post-translational protein modification	0	1	1
negative regulation of protein metabolic process	0	2	5
tetrapyrrole metabolic process	0	2	3
positive regulation of transcription from RNA polymerase II promoter in response to stress	0	1	1
positive regulation of voltage-gated potassium channel activity	0	1	1
dicarboxylic acid metabolic process	0	2	5
cell-cell junction organization	0	0	1
clathrin-dependent endocytosis	0	0	2
positive regulation of gene silencing by miRNA	0	1	1
heterochromatin organization	0	1	1
positive regulation of protein localization to cell cortex	0	0	1
regulation of mRNA stability	0	1	1
aminoglycan metabolic process	0	0	5
synaptic vesicle priming	0	0	1
DNA duplex unwinding	0	1	1
protein deneddylation	1	0	1
activation of GTPase activity	0	0	1
homocysteine metabolic process	0	0	2
regulation of sensory neuron axon guidance	0	0	2
tryptophan metabolic process	0	3	3
pyrimidine nucleotide biosynthetic process	1	0	5
regulation of dendrite morphogenesis	0	0	2
glycerophospholipid catabolic process	0	0	1
ubiquitin-dependent ERAD pathway	0	0	3
phagocytosis	0	1	2
regulation of neuron differentiation	0	0	3
synaptic transmission, cholinergic	0	1	3
neurogenesis	0	1	5
regulation of backward locomotion	0	2	2
mitochondrial electron transport, cytochrome c to oxygen	0	1	1
actin filament-based process	0	2	5
branched-chain amino acid metabolic process	0	2	2
establishment of protein localization to peroxisome	0	0	1
chemorepulsion of axon	0	0	1
threonine metabolic process	0	0	1
phosphagen metabolic process	0	0	1
regulation of nematode larval development	0	2	4
cellular response to environmental stimulus	0	1	2
response to salt	1	1	2
response to oxygen radical	0	0	2
embryonic pattern specification	0	2	2
positive regulation of pharyngeal pumping	0	0	1
peptidyl-diphthamide biosynthetic process from peptidyl-histidine	0	0	5
negative regulation of cellular response to growth factor stimulus	0	0	1
regulation of synaptic assembly at neuromuscular junction	0	1	2
protein insertion into mitochondrial inner membrane	0	1	1
dopamine metabolic process	0	0	1
organic acid transport	0	0	5
cellular response to DNA damage stimulus	0	2	5
embryonic axis specification	0	2	2
glutamine family amino acid catabolic process	0	0	2
actin filament bundle organization	0	2	2
positive regulation of early endosome to late endosome transport	0	0	2
regulation of protein localization to cell cortex	0	0	1
spermatogenesis	0	1	2
snRNA processing	0	0	4
peptidyl-tyrosine modification	0	1	2
cytolysis	0	1	1
dauer entry	0	1	2
mitochondrial ATP synthesis coupled proton transport	0	0	1
mannose trimming involved in glycoprotein ERAD pathway	0	1	2
negative regulation of secretion	0	0	1
muscle cell development	0	1	1
cellular monovalent inorganic cation homeostasis	0	1	2
phototransduction	0	1	2
mesodermal cell fate specification	0	2	2
positive regulation of cell projection organization	0	1	2
regulation of neuromuscular junction development	0	1	2
tRNA wobble base modification	0	2	5
alditol metabolic process	0	0	1
molybdopterin cofactor metabolic process	0	1	4
apoptotic signaling pathway	0	1	2
snRNA 3'-end processing	0	0	1
peptidyl-lysine acetylation	0	2	5
DNA-templated transcription, initiation	0	1	5
nucleoside phosphate catabolic process	0	1	5
cognition	0	0	4
neurotransmitter secretion	0	2	2
male gonad development	0	1	2
primary sex determination	0	1	1
S-adenosylmethionine metabolic process	0	1	1
phosphate ion transport	0	2	5
negative regulation of cell projection organization	0	1	3
negative regulation of transmembrane receptor protein serine/threonine kinase signaling pathway	0	0	2
endosome transport via multivesicular body sorting pathway	0	1	1
'de novo' pyrimidine nucleobase biosynthetic process	0	1	4
regulation of pH	0	0	5
phagosome-lysosome fusion	0	0	1
response to monoamine	0	0	1
signal transduction in response to DNA damage	0	1	2
positive regulation of cell migration	0	1	3
positive regulation of engulfment of apoptotic cell	0	2	2
stress-activated protein kinase signaling cascade	0	0	2
heme metabolic process	0	1	2
determination of left/right asymmetry in nervous system	0	1	2
iron ion homeostasis	0	1	1
regulation of response to wounding	0	1	4
anatomical structure formation involved in morphogenesis	0	1	2
anterograde trans-synaptic signaling	0	1	4
membrane invagination	0	1	2
regulation of double-strand break repair	0	0	1
positive regulation of dense core granule transport	0	0	2
pyridine-containing compound biosynthetic process	0	2	5
regulation of TORC1 signaling	0	1	1
positive regulation of transmembrane receptor protein serine/threonine kinase signaling pathway	0	0	2
N-glycan processing	0	0	1
regulation of calcium ion transport	0	0	1
chaperone cofactor-dependent protein refolding	0	0	1
muscle system process	0	1	2
negative regulation of synaptic transmission, cholinergic	0	1	1
formation of translation preinitiation complex	0	1	1
glycosphingolipid metabolic process	0	0	2
axon extension involved in axon guidance	0	0	2
negative regulation of signal transduction by p53 class mediator	0	1	2
regulation of protein import into nucleus	0	1	1
cell cycle DNA replication initiation	0	1	1
mitotic spindle midzone assembly	0	1	1
sarcomere organization	0	1	2
transcription by RNA polymerase II	0	1	5
regulation of antimicrobial humoral response	0	0	1
phosphate ion transmembrane transport	0	0	2
regulation of dendrite extension	0	0	1
regulation of cell fate commitment	0	1	4
protein methylation	0	0	5
L-alpha-amino acid transmembrane transport	0	0	3
regulation of mesodermal cell fate specification	0	0	4
ethanolamine-containing compound metabolic process	0	1	1
regulation of sprouting of injured axon	0	0	1
negative regulation of endopeptidase activity	0	0	1
coenzyme A biosynthetic process	0	1	3
dosage compensation by hypoactivation of X chromosome	0	1	1
positive regulation of proteolysis involved in cellular protein catabolic process	0	0	2
positive regulation of cell motility	0	1	3
positive regulation of cell size	0	0	2
female gamete generation	0	2	2
regulation of signal transduction by p53 class mediator	0	1	2
response to cadmium ion	0	1	2
chromatin assembly	0	1	1
regulation of neuron projection development	0	0	4
negative regulation of cell motility	0	0	3
asymmetric neuroblast division	0	0	2
purine nucleobase biosynthetic process	0	1	1
gluconeogenesis	0	2	5
lipid droplet organization	0	1	2
response to nutrient levels	0	2	3
mature ribosome assembly	0	0	1
box H/ACA snoRNP assembly	0	0	1
SRP-dependent cotranslational protein targeting to membrane	0	1	5
protein demannosylation	0	1	2
regulation of proteasomal ubiquitin-dependent protein catabolic process	0	0	2
response to food	0	1	2
histone ubiquitination	0	0	1
dephosphorylation	2	1	5
positive regulation of axon extension involved in regeneration	0	1	1
regulation of neuron death	0	0	2
intermediate filament cytoskeleton organization	0	2	2
dsRNA processing	0	0	2
gamma-aminobutyric acid receptor clustering	0	0	1
histone demethylation	0	0	1
NAD biosynthetic process	0	2	4
tRNA 5'-end processing	0	0	2
lipid homeostasis	0	0	2
glucan catabolic process	0	1	1
regulation of double-strand break repair via homologous recombination	0	0	1
regulation of response to biotic stimulus	0	1	2
regulation of ubiquitin-dependent protein catabolic process	0	0	2
zinc ion transmembrane transport	0	1	1
response to oxygen levels	0	2	3
tRNA 5'-leader removal	0	0	2
endosome organization	0	1	2
regulation of macroautophagy	1	0	2
cyclic nucleotide metabolic process	0	2	5
sensory processing	0	0	1
nucleoside bisphosphate biosynthetic process	0	1	5
hermaphrodite germ-line sex determination	0	1	2
nervous system development	0	3	5
primary amino compound metabolic process	0	0	2
positive regulation of cellular component organization	0	4	5
reciprocal meiotic recombination	0	0	2
carbohydrate metabolic process	0	0	5
cell division	0	1	5
positive regulation of sprouting of injured axon	0	1	1
negative regulation of cellular protein metabolic process	0	2	5
ribosomal large subunit biogenesis	0	0	1
positive regulation of membrane invagination	0	2	2
response to alkaline pH	0	0	2
amino sugar metabolic process	0	1	4
post-transcriptional gene silencing by RNA	0	0	2
pre-mRNA cleavage required for polyadenylation	0	1	1
G protein-coupled receptor signaling pathway	0	3	5
maintenance of protein localization in organelle	0	0	1
tRNA transport	0	0	1
cellular response to external stimulus	1	0	1
negative regulation of cell migration	0	0	3
'de novo' UMP biosynthetic process	0	0	3
dorsal/ventral axon guidance	0	1	3
negative regulation of cellular component organization	0	3	5
protein transport to vacuole involved in ubiquitin-dependent protein catabolic process via the multivesicular body sorting pathway	0	0	1
organelle disassembly	0	0	2
sensory organ morphogenesis	1	1	4
gonad morphogenesis	0	2	3
axonal fasciculation	0	1	2
serine family amino acid catabolic process	0	1	2
regulation of neuron migration	0	0	2
regulation of MAPK cascade	0	0	2
transcription-coupled nucleotide-excision repair	0	1	1
olfactory behavior	0	1	2
nucleoside triphosphate metabolic process	0	3	5
regulation of proteasomal protein catabolic process	0	0	2
response to copper ion	0	0	2
glycine decarboxylation via glycine cleavage system	0	0	1
positive regulation of response to wounding	0	1	2
meiotic cell cycle checkpoint signaling	0	1	1
Golgi to vacuole transport	0	1	1
unsaturated fatty acid biosynthetic process	0	1	1
pigment biosynthetic process	0	2	5
positive regulation of RNA metabolic process	0	1	5
benzene-containing compound metabolic process	0	1	1
snRNA metabolic process	0	0	4
nicotinamide nucleotide biosynthetic process	0	1	4
protein prenylation	0	1	3
cysteine biosynthetic process	0	2	3
positive regulation of double-strand break repair	0	0	1
sphingolipid catabolic process	0	2	3
proline biosynthetic process	0	0	1
mesodermal cell migration	0	0	2
RNA decapping	0	2	4
calcium-mediated signaling	0	0	2
endoplasmic reticulum unfolded protein response	0	0	2
meiotic cell cycle process	0	2	4
positive regulation of reproductive process	0	2	4
negative regulation of endocytosis	0	2	2
mitotic cytokinesis	0	2	3
pH reduction	0	2	2
phospholipid translocation	0	1	1
positive regulation of autophagy	0	1	2
regulation of cysteine-type endopeptidase activity	0	1	2
regulation of antimicrobial peptide production	0	0	1
response to organic cyclic compound	0	1	2
neuroblast migration	0	0	2
positive regulation of multicellular organismal process	0	2	5
translation	0	1	5
pyrimidine ribonucleotide biosynthetic process	1	1	5
amino sugar biosynthetic process	0	0	2
DNA-dependent DNA replication	0	0	3
regulation of transcription from RNA polymerase II promoter in response to stress	0	1	2
mitochondrial protein processing	1	0	1
nuclear division	0	1	2
regulation of mitochondrial membrane permeability	0	1	1
positive regulation of protein localization to cell periphery	0	0	1
regulation of mesodermal cell differentiation	0	0	4
positive regulation of meiotic cell cycle phase transition	0	1	2
inorganic anion transmembrane transport	0	2	3
mitotic cell cycle process	0	2	5
mRNA cis splicing, via spliceosome	0	1	3
cellular carbohydrate catabolic process	0	4	4
intrinsic apoptotic signaling pathway in response to DNA damage	0	0	2
regulation of mitotic cell cycle, embryonic	0	1	2
purine nucleoside metabolic process	0	1	2
export from cell	0	2	5
cytochrome complex assembly	1	1	4
regulation of lipid biosynthetic process	0	2	2
regulation of gonad development	0	1	3
regulated exocytosis	0	2	2
sleep	0	1	4
aerobic electron transport chain	0	2	5
CTP biosynthetic process	1	0	2
positive regulation of meiotic nuclear division	0	2	2
maturation of SSU-rRNA from tricistronic rRNA transcript (SSU-rRNA, 5.8S rRNA, LSU-rRNA)	0	1	1
regulation of early endosome to late endosome transport	0	0	2
anterior/posterior axis specification	0	2	2
peptidyl-lysine methylation	0	0	4
regulation of protein kinase C signaling	0	1	1
synaptic transmission, GABAergic	0	1	2
pyrimidine ribonucleoside triphosphate biosynthetic process	1	0	3
intermediate filament-based process	0	2	2
tetrahydrofolate metabolic process	0	2	4
sphingomyelin catabolic process	0	0	1
short-term memory	0	0	2
nicotinamide nucleotide metabolic process	0	1	5
receptor localization to non-motile cilium	0	1	1
amide transport	0	0	2
response to UV	0	2	2
feminization of hermaphroditic germ-line	0	1	2
regulation of trans-synaptic signaling	0	0	4
pheromone metabolic process	0	0	2
macromolecule deacylation	0	3	5
actin cytoskeleton organization	0	1	5
nucleoside monophosphate biosynthetic process	0	1	5
regulation of protein catabolic process	0	1	4
regulation of DNA endoreduplication	0	1	2
cell cycle phase transition	0	1	2
dendrite self-avoidance	0	0	1
neurotransmitter metabolic process	1	1	5
interstrand cross-link repair	0	0	2
cortical actin cytoskeleton organization	0	2	2
aromatic amino acid family catabolic process	0	3	4
histone lysine methylation	0	0	3
regulation of chemotaxis	0	2	4
transport along microtubule	0	2	5
cellular carbohydrate biosynthetic process	0	2	5
endodermal cell fate specification	0	0	2
positive regulation of DNA repair	0	1	1
regulation of cellular process	0	2	5
pentose metabolic process	0	0	2
response to pH	0	0	2
intracellular pH reduction	0	2	2
inorganic ion homeostasis	0	0	5
'de novo' protein folding	0	0	1
receptor clustering	0	0	1
pyridoxine biosynthetic process	0	0	1
alpha-amino acid catabolic process	0	3	5
water-soluble vitamin metabolic process	0	1	5
pyrimidine ribonucleotide metabolic process	1	1	5
protein localization to condensed chromosome	0	1	2
cell projection morphogenesis	0	1	3
cell motility	0	2	4
indole-containing compound biosynthetic process	0	0	2
male sex determination	0	1	2
regulation of fertilization	0	0	1
negative regulation of organelle assembly	0	1	2
actin filament depolymerization	0	1	1
galactose metabolic process	0	1	2
regulation of cell adhesion	0	1	2
cortical granule exocytosis	0	1	1
phagocytosis, engulfment	0	1	2
cellular response to stimulus	0	2	5
regulation of transcription elongation from RNA polymerase II promoter	0	0	2
male mating behavior	0	0	4
SCF-dependent proteasomal ubiquitin-dependent protein catabolic process	0	0	1
rRNA 3'-end processing	0	1	1
formation of cytoplasmic translation initiation complex	0	2	5
establishment of vesicle localization	0	1	2
regulation of synapse organization	0	0	3
engulfment of apoptotic cell	0	1	2
glycosaminoglycan metabolic process	0	0	5
regulation of metal ion transport	0	2	4
neuron projection extension involved in neuron projection guidance	0	0	2
ribonucleoside biosynthetic process	0	2	3
synaptic vesicle transport	0	0	2
negative regulation of protein catabolic process	0	1	1
regulation of fatty acid oxidation	0	1	1
GPI anchor metabolic process	0	0	5
G protein-coupled acetylcholine receptor signaling pathway	0	0	1
RNA destabilization	0	0	1
regulation of axon extension involved in axon guidance	0	1	2
regulation of dendrite development	0	0	2
nuclear migration	0	0	2
cytoskeleton-dependent cytokinesis	0	2	3
negative regulation of microtubule polymerization or depolymerization	0	0	2
phosphorylation of RNA polymerase II C-terminal domain	0	1	1
cell-substrate adhesion	1	0	5
regulation of production of miRNAs involved in gene silencing by miRNA	0	1	1
negative regulation of ion transmembrane transporter activity	0	1	1
internal protein amino acid acetylation	0	2	5
microtubule bundle formation	0	0	1
positive regulation of protein-containing complex assembly	0	2	5
negative regulation of centrosome duplication	0	0	1
glutamine family amino acid metabolic process	0	1	5
regulation of gene silencing by miRNA	0	1	2
heterochromatin assembly	0	1	1
regulation of nervous system development	0	1	4
cell cycle switching	1	0	2
attachment of spindle microtubules to kinetochore	0	1	2
positive regulation of axon extension	0	0	2
microtubule-based transport	0	2	5
RNA modification	0	1	5
regulation of potassium ion transmembrane transporter activity	0	1	1
Arp2/3 complex-mediated actin nucleation	1	1	5
nuclear-transcribed mRNA poly(A) tail shortening	0	1	1
response to radiation	0	2	3
protein localization to endoplasmic reticulum	0	1	5
production of small RNA involved in gene silencing by RNA	0	0	2
DNA geometric change	0	1	1
ADP transport	0	2	3
regulation of cell morphogenesis	0	2	3
7-methylguanosine RNA capping	0	0	2
chromosome organization involved in meiotic cell cycle	0	1	2
vitamin B6 metabolic process	0	0	1
organelle localization	1	1	4
specification of axis polarity	0	0	2
cell redox homeostasis	0	0	2
C-terminal protein amino acid modification	0	1	1
pyrimidine-containing compound catabolic process	0	0	2
protein kinase C-activating G protein-coupled receptor signaling pathway	0	1	3
vesicle coating	0	0	1
[truncated: 2,858 more rows]
