# Supplementary material for: Universal signatures of transposable element compartmentalization across eukaryotic genomes
Source: bioRxiv. 2024 Mar 27:2023.10.17.562820. Preprint. [Version 2] doi: 10.1101/2023.10.17.562820 (PMC10996525; doi:10.1101/2023.10.17.562820)
Supplement: Supplement 5 [file media-5.gz › Data_S3/GO_presence_summaries_Streptophyta_LTR.tsv]

mitotic cell cycle phase transition	3	21	66
cell cycle phase transition	3	21	66
cell division	3	35	70
mitotic cell cycle process	2	21	70
cell cycle process	2	21	71
export from cell	1	37	70
abaxial cell fate specification	1	23	56
cell fate specification	2	22	59
xenobiotic detoxification by transmembrane export across the plasma membrane	4	31	67
xenobiotic transport	4	31	67
export across plasma membrane	3	31	67
mitotic cell cycle	1	21	47
starch biosynthetic process	0	24	67
ceramide catabolic process	0	28	47
glycolipid catabolic process	0	3	7
glycosphingolipid catabolic process	0	3	7
membrane lipid catabolic process	0	27	53
glucosylceramide catabolic process	0	3	7
glucosylceramide metabolic process	0	5	17
glycogen metabolic process	0	25	65
response to pH	0	10	30
glycosylceramide metabolic process	0	5	17
response to acidic pH	0	9	28
starch metabolic process	0	24	67
energy reserve metabolic process	0	25	65
sphingolipid catabolic process	0	27	53
glycosylceramide catabolic process	0	3	7
glycogen biosynthetic process	0	23	63
glycosphingolipid metabolic process	0	5	17
response to aluminum ion	0	17	40
cellular carbohydrate metabolic process	4	24	71
response to inorganic substance	2	26	68
phloem or xylem histogenesis	5	23	66
anion transport	3	36	71
transmembrane transport	1	28	71
serine family amino acid metabolic process	3	27	69
cellular carbohydrate catabolic process	1	25	69
response to metal ion	1	28	67
positive regulation of post-embryonic development	0	22	45
fucose metabolic process	4	21	69
cellular polysaccharide metabolic process	2	27	70
protein phosphorylation	13	25	59
cellular amino acid metabolic process	1	26	71
tissue development	5	27	68
organonitrogen compound catabolic process	1	26	70
cellular developmental process	2	19	70
phosphate-containing compound metabolic process	9	29	71
cellular amino acid biosynthetic process	1	25	70
protein-containing complex disassembly	0	24	68
sulfur amino acid biosynthetic process	2	24	69
sulfur amino acid metabolic process	2	27	69
serine family amino acid biosynthetic process	1	25	68
phosphorylation	12	25	71
positive regulation of developmental process	0	23	49
response to desiccation	0	16	42
glutamine biosynthetic process	1	20	53
C4-dicarboxylate transport	5	25	65
exocytosis	6	26	67
dicarboxylic acid transport	5	27	65
malate transport	6	25	65
positive regulation of multicellular organismal process	0	24	48
root development	12	17	67
cellular response to oxidative stress	2	28	69
cellular response to chemical stress	2	30	69
organic anion transport	4	27	68
anion transmembrane transport	3	27	68
cellular response to chemical stimulus	2	31	69
cellular component disassembly	0	23	68
phosphorus metabolic process	9	23	71
cysteine biosynthetic process	3	21	68
cysteine metabolic process	2	29	68
cotranslational protein targeting to membrane	0	28	68
protein targeting to membrane	0	25	69
SRP-dependent cotranslational protein targeting to membrane	0	28	68
ribosome assembly	0	23	42
sucrose catabolic process	0	28	64
disaccharide catabolic process	1	26	66
tetrahydrofolate interconversion	3	32	68
cellular lipid catabolic process	1	29	69
oligosaccharide catabolic process	1	26	66
secretion by cell	4	26	69
photosystem II assembly	2	25	53
valine metabolic process	4	24	68
xylem development	1	17	36
cellular process	2	14	71
response to water deprivation	3	25	68
response to acid chemical	4	28	68
response to water	3	29	68
cellulose catabolic process	2	28	67
cellular polysaccharide catabolic process	2	27	68
beta-glucan catabolic process	2	28	67
glucan catabolic process	2	27	68
Golgi to vacuole transport	1	13	29
carbohydrate derivative transport	1	21	63
histone acetylation	0	23	54
nuclear-transcribed mRNA catabolic process, nonsense-mediated decay	1	27	66
icosanoid metabolic process	0	2	7
regulation of glucan biosynthetic process	1	11	29
protein autoprocessing	1	5	15
xylan catabolic process	1	31	62
regulation of polysaccharide metabolic process	1	12	34
cellular modified amino acid catabolic process	2	30	57
regulation of cellulose biosynthetic process	1	6	21
mitochondrial ADP transmembrane transport	1	17	54
mitochondrial respiratory chain complex II assembly	0	0	4
potassium ion transport	6	16	44
regulation of beta-glucan metabolic process	1	6	22
nucleotide transmembrane transport	1	21	61
anisotropic cell growth	0	4	11
internal protein amino acid acetylation	0	23	54
sulfate reduction	0	2	3
purine ribonucleotide transport	1	20	62
post-embryonic plant organ development	1	10	29
regulation of carbohydrate biosynthetic process	0	17	40
ADP transport	1	19	59
D-gluconate metabolic process	0	5	22
mannosylation	0	0	1
post-Golgi vesicle-mediated transport	2	20	42
response to fatty acid	1	14	28
procambium histogenesis	1	3	5
primary meristem tissue development	1	3	5
regulation of polysaccharide biosynthetic process	1	11	29
respiratory chain complex II assembly	0	0	4
regulation of carbohydrate metabolic process	2	15	44
methionyl-tRNA aminoacylation	0	1	3
peptide catabolic process	2	20	53
mitochondrial ATP transmembrane transport	1	17	54
aldonic acid metabolic process	0	5	22
embryonic meristem development	1	2	5
thylakoid membrane organization	2	17	41
negative regulation of cellular amide metabolic process	7	28	57
cytokinesis	0	14	39
protein K48-linked deubiquitination	1	4	13
regulation of stomatal complex development	0	3	4
mitotic sister chromatid cohesion	0	21	57
sulfate assimilation, phosphoadenylyl sulfate reduction by phosphoadenylyl-sulfate reductase (thioredoxin)	0	2	3
sulfur compound catabolic process	2	20	51
lateral root development	2	9	26
DNA replication, Okazaki fragment processing	0	3	5
negative regulation of translation	7	28	57
post-embryonic root development	1	10	29
cell wall polysaccharide catabolic process	1	31	62
response to jasmonic acid	1	14	28
regulation of cellular carbohydrate metabolic process	2	14	38
purine-containing compound transmembrane transport	1	21	62
peptidyl-lysine acetylation	0	22	54
ATP transport	1	19	59
internal peptidyl-lysine acetylation	0	23	54
regulation of beta-glucan biosynthetic process	1	6	22
negative regulation of translational elongation	0	1	1
plastid membrane organization	1	17	41
purine nucleotide transport	1	20	62
adenine nucleotide transport	1	20	62
cytokinesis by cell plate formation	0	14	38
meristem development	1	5	9
sister chromatid cohesion	1	24	67
glutathione catabolic process	1	19	45
organic substance catabolic process	4	26	71
hexose metabolic process	2	23	70
glucan metabolic process	2	29	70
alpha-amino acid biosynthetic process	0	28	70
ion transport	6	30	71
cellular glucan metabolic process	2	28	70
sulfate assimilation	1	29	67
response to virus	1	29	60
glycolipid metabolic process	0	26	69
liposaccharide metabolic process	0	26	69
glycine metabolic process	1	34	68
xylan metabolic process	1	32	68
organic acid transport	7	21	70
inorganic anion transport	8	29	70
alpha-amino acid metabolic process	0	36	70
macromolecule modification	6	28	71
response to oxygen-containing compound	1	27	70
carbohydrate derivative catabolic process	5	27	68
L-serine metabolic process	2	25	68
establishment of protein localization to endoplasmic reticulum	0	25	69
steroid hormone mediated signaling pathway	0	22	67
protein targeting to ER	0	25	69
brassinosteroid mediated signaling pathway	0	22	67
macromolecule catabolic process	6	20	71
polysaccharide metabolic process	1	32	71
cellular protein modification process	7	29	71
protein modification process	7	31	71
chromosome organization	3	29	71
amide transport	3	34	66
folic acid-containing compound metabolic process	5	22	68
ceramide metabolic process	1	32	68
oligopeptide transport	3	36	64
secretion	4	27	70
peptide transport	3	36	64
glutamine metabolic process	3	31	68
chorismate biosynthetic process	0	28	65
divalent inorganic cation homeostasis	2	30	68
tetrahydrofolate metabolic process	4	23	68
organonitrogen compound metabolic process	5	22	71
cellular carbohydrate biosynthetic process	3	20	71
cellular polysaccharide biosynthetic process	2	21	70
sucrose metabolic process	3	33	68
nuclear chromosome segregation	0	13	41
L-methionine biosynthetic process	1	22	60
sucrose biosynthetic process	0	27	59
photosystem II repair	0	15	36
amino acid salvage	1	20	55
phosphatidylinositol phosphate biosynthetic process	3	25	66
double fertilization forming a zygote and endosperm	0	12	33
positive regulation of phosphorus metabolic process	0	19	50
mature ribosome assembly	0	6	13
histidine metabolic process	0	25	64
regulation of spindle organization	2	18	55
cell growth	3	21	51
glycine decarboxylation via glycine cleavage system	0	7	20
phosphatidylinositol-mediated signaling	1	16	38
positive regulation of phosphorylation	0	22	50
phosphatidylethanolamine biosynthetic process	0	25	59
negative regulation of cytokinin-activated signaling pathway	0	10	19
positive regulation of phosphate metabolic process	0	19	50
sister chromatid segregation	0	12	37
transcription by RNA polymerase III	1	23	61
positive regulation of protein modification process	0	23	52
L-methionine salvage	1	20	55
positive regulation of long-day photoperiodism, flowering	0	7	15
positive regulation of transferase activity	0	20	48
histidine biosynthetic process	0	25	64
regulation of mitotic spindle organization	2	18	55
L-methionine salvage from methylthioadenosine	1	20	55
fertilization	0	12	33
regulation of long-day photoperiodism, flowering	0	11	27
activation of protein kinase activity	0	14	39
positive regulation of reproductive process	2	16	34
inositol biosynthetic process	0	14	34
DNA-dependent DNA replication	4	26	66
valine catabolic process	1	23	61
positive regulation of kinase activity	0	18	45
cell development	0	4	20
phosphatidylethanolamine metabolic process	0	24	59
mitochondrial calcium ion homeostasis	1	22	45
positive regulation of catalytic activity	2	23	55
positive regulation of protein kinase activity	0	14	42
root hair cell development	0	4	16
positive regulation of growth	2	23	65
regulation of cytokinin-activated signaling pathway	0	10	23
positive regulation of protein phosphorylation	0	21	50
pteridine-containing compound metabolic process	6	22	68
microtubule-based movement	3	16	70
carboxylic acid transport	7	31	68
movement of cell or subcellular component	2	20	70
chorismate metabolic process	1	23	66
systemic acquired resistance	3	33	62
response to salt stress	3	16	56
proteolysis involved in cellular protein catabolic process	4	23	70
proteasomal protein catabolic process	1	28	69
one-carbon metabolic process	4	29	68
hemicellulose metabolic process	2	28	70
cell wall polysaccharide metabolic process	2	28	70
carbohydrate catabolic process	5	20	71
protein catabolic process	1	28	70
phospholipid metabolic process	2	17	70
response to abiotic stimulus	2	25	70
small molecule metabolic process	0	22	71
polyol metabolic process	0	30	70
porphyrin-containing compound metabolic process	4	26	70
polysaccharide biosynthetic process	1	22	70
phosphate ion transport	4	33	69
sphingolipid metabolic process	1	30	68
chlorophyll biosynthetic process	1	29	67
glucan biosynthetic process	1	22	70
galactose metabolic process	0	26	67
cysteine biosynthetic process from serine	2	22	67
cell wall macromolecule catabolic process	5	21	68
carbohydrate metabolic process	9	24	71
protein folding	2	28	70
amino acid transport	2	20	69
cell wall macromolecule metabolic process	1	26	70
response to chemical	3	23	71
protein localization to endoplasmic reticulum	4	22	69
monosaccharide metabolic process	4	23	70
nitrate transport	2	14	32
alcohol biosynthetic process	1	25	67
heme metabolic process	4	27	66
GTP biosynthetic process	0	21	46
female meiotic nuclear division	0	8	23
cellular divalent inorganic cation homeostasis	2	26	67
intracellular receptor signaling pathway	0	6	14
heme oxidation	0	0	4
polyol biosynthetic process	1	32	65
protein acetylation	0	25	54
UTP metabolic process	0	20	41
cellular response to blue light	0	8	17
ribosomal large subunit assembly	1	10	40
glycine biosynthetic process	1	32	62
glycine biosynthetic process from serine	1	28	60
response to nitrate	1	11	31
regulation of microtubule-based process	1	24	64
photosystem II stabilization	1	5	19
GTP metabolic process	0	21	46
UTP biosynthetic process	0	20	41
valine biosynthetic process	0	27	59
calcium ion homeostasis	3	27	66
dephosphorylation of RNA polymerase II C-terminal domain	0	10	25
regulation of phenylpropanoid metabolic process	0	25	52
glutamate metabolic process	2	25	65
isoleucine biosynthetic process	2	29	66
tRNA aminoacylation	0	35	68
granum assembly	0	0	4
growth	2	26	61
inositol metabolic process	2	23	62
cellular calcium ion homeostasis	3	27	66
amino acid activation	0	35	68
deoxyribonucleotide metabolic process	1	29	67
chromosome segregation	2	21	66
serine family amino acid catabolic process	1	26	54
response to blue light	1	30	64
regulation of peroxisome size	0	9	26
isoleucine metabolic process	2	29	66
deoxyribonucleotide biosynthetic process	0	24	59
meiotic cell cycle	1	27	68
glycine catabolic process	0	19	43
regulation of microtubule cytoskeleton organization	1	25	64
tRNA aminoacylation for protein translation	0	33	68
protein K63-linked ubiquitination	1	17	36
blue light signaling pathway	0	6	14
regulation of ion transmembrane transport	3	30	64
response to osmotic stress	1	21	61
reproductive shoot system development	1	24	66
flower development	1	20	65
chlorophyll metabolic process	3	29	68
steroid biosynthetic process	2	24	68
cellular aldehyde metabolic process	2	27	68
Golgi vesicle transport	6	23	70
carboxylic acid metabolic process	1	26	71
organic acid metabolic process	0	29	71
oxoacid metabolic process	0	27	71
ion transmembrane transport	3	31	71
polysaccharide catabolic process	5	29	71
phosphatidylinositol metabolic process	1	24	70
organelle fission	0	24	70
pyridine-containing compound biosynthetic process	2	25	69
cell surface receptor signaling pathway	7	26	69
sexual reproduction	4	24	60
aromatic amino acid family biosynthetic process	1	27	68
reproduction	4	22	61
glutamine family amino acid biosynthetic process	3	26	69
histone modification	3	19	57
multi-organism reproductive process	4	24	60
multi-organism process	4	25	64
covalent chromatin modification	3	19	57
steroid metabolic process	2	27	68
lipid catabolic process	3	24	70
protein dephosphorylation	0	20	57
modification-dependent macromolecule catabolic process	5	21	70
modification-dependent protein catabolic process	4	23	70
ubiquitin-dependent protein catabolic process	4	23	70
regulation of generation of precursor metabolites and energy	1	11	39
magnesium ion homeostasis	0	23	47
inositol lipid-mediated signaling	1	28	55
methionine metabolic process	3	27	67
reactive nitrogen species metabolic process	1	13	38
protein repair	0	28	62
cellular response to light stimulus	2	28	64
metal ion transport	6	27	68
nitrate assimilation	1	13	38
regulation of photosynthesis	1	11	37
pyridoxal phosphate biosynthetic process	1	11	39
response to nitrogen compound	1	24	63
nucleotide transport	0	25	66
regulation of DNA-templated transcription, elongation	1	30	67
nitrogen cycle metabolic process	1	19	55
pyridoxal phosphate metabolic process	1	11	39
aldehyde biosynthetic process	2	12	51
cellular response to radiation	3	27	64
cellular response to environmental stimulus	4	21	64
peroxisome fission	0	23	61
positive regulation of molecular function	2	24	55
regulation of photoperiodism, flowering	0	18	59
regulation of photosynthesis, light reaction	1	11	34
nitrate metabolic process	1	13	38
methionine biosynthetic process	3	27	67
cellular response to abiotic stimulus	4	21	64
phospholipid biosynthetic process	2	22	70
post-embryonic development	1	23	68
chromatin organization	2	20	70
dicarboxylic acid biosynthetic process	1	32	68
pyridine-containing compound metabolic process	3	24	69
cellular protein complex disassembly	0	18	67
calcium-mediated signaling	2	23	66
process utilizing autophagic mechanism	1	30	69
organelle assembly	2	25	69
posttranscriptional regulation of gene expression	2	34	70
second-messenger-mediated signaling	1	26	66
protein depolymerization	0	21	65
autophagy	1	30	69
actin filament depolymerization	0	22	62
regulation of translation	3	32	70
regulation of cellular amide metabolic process	3	31	70
porphyrin-containing compound biosynthetic process	4	25	70
reproductive process	9	32	70
anatomical structure development	4	24	70
dephosphorylation	0	26	70
sulfur compound biosynthetic process	2	28	70
cell cycle	1	34	70
catabolic process	7	22	71
organic hydroxy compound biosynthetic process	3	24	70
cellulose metabolic process	1	29	70
tetrapyrrole metabolic process	4	29	70
cellular catabolic process	6	22	71
beta-glucan metabolic process	3	28	70
diterpenoid metabolic process	21	32	67
glycerol metabolic process	1	31	67
protein acylation	0	25	56
diterpenoid biosynthetic process	21	32	67
regulation of secondary metabolic process	0	25	58
protein deacylation	2	22	55
cell-cell signaling	0	13	29
histone deacetylation	2	22	55
regulation of ion transport	4	27	66
vitamin B6 metabolic process	1	25	64
cellular component macromolecule biosynthetic process	0	27	68
phosphatidylinositol biosynthetic process	2	27	70
branched-chain amino acid biosynthetic process	2	27	68
meiotic nuclear division	0	18	60
protoporphyrinogen IX biosynthetic process	1	27	65
protein deacetylation	2	22	55
nuclear division	0	22	61
NAD biosynthetic process	0	34	62
cellular process involved in reproduction in multicellular organism	0	20	64
cell wall polysaccharide biosynthetic process	0	26	67
cell wall macromolecule biosynthetic process	0	27	68
positive regulation of protein metabolic process	3	28	69
alditol metabolic process	1	32	68
protoporphyrinogen IX metabolic process	1	27	65
regulation of translational elongation	1	23	67
vitamin B6 biosynthetic process	1	25	64
protein polyubiquitination	2	22	63
cell population proliferation	1	11	50
xylan biosynthetic process	1	26	65
cell-cell signaling involved in cell fate commitment	0	12	28
macromolecule deacylation	2	22	55
signaling	0	13	29
positive regulation of cellular protein metabolic process	3	27	69
male meiotic nuclear division	0	18	60
primary metabolic process	3	27	71
cellular macromolecule metabolic process	5	22	71
plant organ development	8	23	69
glutamine family amino acid metabolic process	2	31	70
nitrogen compound metabolic process	1	25	71
proteolysis	5	34	71
protein metabolic process	8	24	71
RNA modification	1	22	71
response to cold	4	16	68
protein targeting	0	21	69
transcription preinitiation complex assembly	1	25	65
branched-chain amino acid metabolic process	2	31	68
pentose-phosphate shunt	1	21	58
peptidyl-lysine modification	4	22	63
peroxisome organization	1	28	68
phospholipid dephosphorylation	1	24	67
nicotinamide nucleotide biosynthetic process	0	25	67
pyridine nucleotide biosynthetic process	3	21	67
phosphatidylinositol dephosphorylation	1	24	66
positive regulation of response to stimulus	3	23	68
organophosphate ester transport	2	25	69
jasmonic acid mediated signaling pathway	3	28	67
organic substance metabolic process	3	31	71
glycerophospholipid metabolic process	1	19	70
reproductive structure development	1	22	68
small GTPase mediated signal transduction	1	30	68
auxin metabolic process	1	29	65
acetyl-CoA biosynthetic process from pyruvate	1	22	67
CTP biosynthetic process	2	36	66
regulation of transmembrane transport	3	32	67
phosphatidylcholine metabolic process	0	19	67
response to radiation	3	27	69
pyrimidine ribonucleoside triphosphate metabolic process	2	36	66
pyrimidine ribonucleoside triphosphate biosynthetic process	2	36	66
response to light stimulus	2	27	69
Ras protein signal transduction	0	23	48
acetyl-CoA biosynthetic process	2	24	68
meiotic cell cycle process	1	26	70
G protein-coupled receptor signaling pathway	3	33	68
inositol phosphate metabolic process	2	24	66
Rho protein signal transduction	0	15	37
pyrimidine nucleoside triphosphate metabolic process	6	32	67
inositol phosphate dephosphorylation	0	10	31
pyrimidine nucleoside triphosphate biosynthetic process	2	36	66
NADPH regeneration	2	28	68
phosphorylated carbohydrate dephosphorylation	0	11	31
inositol phosphate catabolic process	0	10	31
CTP metabolic process	2	36	66
glucose 6-phosphate metabolic process	1	27	68
pyridine nucleotide metabolic process	2	23	68
nicotinamide nucleotide metabolic process	0	28	67
carboxylic acid biosynthetic process	2	28	71
organic acid biosynthetic process	2	27	71
cell differentiation	1	17	70
tricarboxylic acid cycle	3	23	69
shoot system development	5	22	68
cellular metabolic process	3	22	71
cellular macromolecule catabolic process	4	22	70
small molecule biosynthetic process	3	26	71
cellular protein metabolic process	7	22	71
multicellular organismal process	3	23	70
organic hydroxy compound metabolic process	1	31	70
carbohydrate biosynthetic process	3	23	71
alcohol catabolic process	0	22	63
sterol metabolic process	1	28	68
aminoglycan metabolic process	3	20	66
maturation of LSU-rRNA from tricistronic rRNA transcript (SSU-rRNA, 5.8S rRNA, LSU-rRNA)	1	20	66
proton export across plasma membrane	2	21	59
acetyl-CoA metabolic process	1	21	68
extracellular matrix organization	4	22	67
amino sugar catabolic process	4	18	66
extracellular structure organization	4	22	67
cellulose microfibril organization	2	23	64
polyol catabolic process	0	14	53
glucosamine-containing compound metabolic process	3	20	66
organic hydroxy compound catabolic process	1	21	65
nuclear-transcribed mRNA catabolic process	2	22	68
maturation of LSU-rRNA	2	15	68
NADP metabolic process	2	30	68
aminoglycan catabolic process	4	18	66
regulation of cellular component biogenesis	1	24	69
sterol biosynthetic process	1	26	68
protein localization to endoplasmic reticulum exit site	1	29	65
iron ion homeostasis	0	33	63
base-excision repair	4	29	66
chitin catabolic process	4	18	66
mitochondrial respiratory chain complex assembly	1	27	68
chitin metabolic process	4	18	66
glucosamine-containing compound catabolic process	4	18	66
biological_process	2	19	71
developmental process	4	24	71
macromolecule metabolic process	3	23	71
defense response	16	33	70
regulation of post-embryonic development	2	30	69
regulation of multicellular organismal development	2	30	69
tetrapyrrole biosynthetic process	4	28	70
membrane lipid metabolic process	1	24	70
cytokinin biosynthetic process	2	29	68
actin polymerization or depolymerization	1	17	64
response to heat	0	29	68
transport	1	25	71
endocytosis	3	22	69
rejection of self pollen	10	17	42
cell recognition	22	23	68
unsaturated fatty acid biosynthetic process	0	10	20
glycerophospholipid biosynthetic process	1	28	70
unsaturated fatty acid metabolic process	0	11	21
regulation of multicellular organismal process	1	28	69
recognition of pollen	22	23	68
signal transduction	1	23	71
vacuolar transport	0	28	69
nucleoside diphosphate phosphorylation	1	17	70
nucleoside diphosphate metabolic process	2	14	70
peptidyl-proline modification	1	26	57
cellular amino acid catabolic process	0	32	69
cellular metabolic compound salvage	2	28	69
protein processing	1	28	69
nucleotide phosphorylation	1	17	70
guard cell differentiation	0	23	65
energy derivation by oxidation of organic compounds	1	26	70
protein peptidyl-prolyl isomerization	1	25	57
plant epidermal cell differentiation	0	23	66
organelle organization	1	23	71
nucleobase-containing compound transport	0	26	70
carbohydrate transport	5	31	70
aromatic amino acid family metabolic process	2	30	68
establishment of localization	1	26	71
sulfur compound metabolic process	4	29	70
disaccharide metabolic process	3	30	71
xyloglucan metabolic process	5	25	68
alcohol metabolic process	0	32	70
organophosphate biosynthetic process	0	20	70
DNA-templated transcription, initiation	4	31	70
pigment metabolic process	3	27	70
lipid metabolic process	7	28	71
response to biotic stimulus	8	33	70
protein localization to membrane	2	25	69
establishment of protein localization to membrane	1	27	69
localization within membrane	2	27	69
oligosaccharide metabolic process	3	27	71
metal ion homeostasis	3	29	69
cation homeostasis	4	29	69
inorganic ion homeostasis	4	32	69
abscisic acid-activated signaling pathway	5	32	69
dicarboxylic acid metabolic process	2	21	70
amine metabolic process	3	30	70
hormone metabolic process	2	24	68
localization	1	22	71
organophosphate metabolic process	0	16	71
metabolic process	7	21	71
cellular modified amino acid metabolic process	9	30	70
cellular lipid metabolic process	5	31	71
system development	4	25	69
glycerolipid metabolic process	0	23	70
microtubule-based process	1	20	70
photosynthesis	2	18	69
nitrogen compound transport	1	22	71
response to stress	12	29	71
response to stimulus	12	31	71
response to temperature stimulus	1	23	68
regulation of anatomical structure size	1	30	70
cellular hormone metabolic process	3	24	68
protein modification by small protein removal	4	28	61
regulation of kinase activity	1	20	55
chemical homeostasis	2	28	70
hormone biosynthetic process	1	27	68
regulation of protein kinase activity	1	22	55
regulation of cellular component size	1	30	70
protein import into nucleus	3	25	69
pseudouridine synthesis	1	14	68
import into nucleus	2	26	69
disaccharide biosynthetic process	2	21	68
acyl-CoA biosynthetic process	1	32	68
protein-DNA complex assembly	0	26	70
cytokinin metabolic process	3	24	68
ethylene-activated signaling pathway	1	22	69
regulation of phosphorylation	1	21	58
thioester biosynthetic process	1	32	68
regulation of protein phosphorylation	1	22	58
developmental process involved in reproduction	4	23	69
ion homeostasis	3	29	69
protein-DNA complex subunit organization	0	29	70
regulation of cytoskeleton organization	1	27	70
protein localization to nucleus	3	25	69
protein deubiquitination	1	27	57
regulation of macromolecule metabolic process	2	31	71
regulation of metabolic process	2	33	71
regulation of nitrogen compound metabolic process	2	33	71
regulation of biological process	2	25	71
regulation of nucleobase-containing compound metabolic process	2	30	71
regulation of gene expression	2	29	71
regulation of RNA metabolic process	2	32	71
regulation of cellular metabolic process	2	32	71
regulation of primary metabolic process	2	33	71
regulation of RNA biosynthetic process	2	33	71
regulation of nucleic acid-templated transcription	2	33	71
regulation of transcription, DNA-templated	2	33	71
regulation of cellular biosynthetic process	2	33	71
regulation of biosynthetic process	2	33	71
biological regulation	3	21	71
RNA processing	2	18	71
mRNA metabolic process	3	14	70
regulation of macromolecule biosynthetic process	3	33	71
regulation of cellular macromolecule biosynthetic process	3	33	71
regulation of cellular process	3	25	71
mRNA processing	2	17	70
RNA splicing	1	22	70
plant-type cell wall organization or biogenesis	3	30	69
negative regulation of biological process	4	27	71
cellular nitrogen compound metabolic process	2	16	71
plant-type cell wall organization	2	27	69
nucleobase-containing compound metabolic process	2	13	71
ncRNA processing	2	21	70
cell wall organization	2	33	70
cell wall organization or biogenesis	3	34	70
negative regulation of cellular process	4	29	71
mRNA splicing, via spliceosome	0	26	70
cellular nitrogen compound biosynthetic process	3	16	71
organic cyclic compound catabolic process	3	33	70
aromatic compound catabolic process	3	35	70
heterocycle metabolic process	2	15	71
RNA splicing, via transesterification reactions with bulged adenosine as nucleophile	0	25	70
lipid transport	5	27	70
RNA splicing, via transesterification reactions	0	25	70
nucleic acid metabolic process	3	21	71
organic cyclic compound metabolic process	2	15	71
carbohydrate derivative biosynthetic process	1	19	70
response to hormone	6	23	69
response to endogenous stimulus	7	23	69
response to organic substance	4	22	71
external encapsulating structure organization	2	35	70
negative regulation of macromolecule metabolic process	4	30	71
negative regulation of metabolic process	4	27	71
response to auxin	6	19	69
anatomical structure morphogenesis	2	27	69
establishment of protein localization to mitochondrion	3	25	68
protein localization to mitochondrion	3	25	68
DNA repair	3	34	70
cellular response to DNA damage stimulus	3	34	70
biosynthetic process	2	17	71
positive regulation of nucleobase-containing compound metabolic process	5	27	70
positive regulation of biosynthetic process	5	29	70
positive regulation of cellular biosynthetic process	5	29	70
positive regulation of macromolecule biosynthetic process	5	29	70
nucleobase-containing small molecule metabolic process	0	21	70
ncRNA metabolic process	2	25	70
positive regulation of cellular process	4	22	71
RNA metabolic process	1	19	71
response to fungus	11	26	68
rRNA processing	2	20	70
rRNA metabolic process	1	20	70
defense response to fungus	11	29	68
DNA metabolic process	4	34	71
cellular aromatic compound metabolic process	2	18	71
secondary metabolic process	11	37	69
cellular localization	1	18	71
amide biosynthetic process	4	18	71
peptide metabolic process	3	17	71
positive regulation of RNA metabolic process	5	27	70
positive regulation of RNA biosynthetic process	3	30	70
positive regulation of nucleic acid-templated transcription	3	30	70
positive regulation of transcription, DNA-templated	3	30	70
isoprenoid metabolic process	14	40	71
electron transport chain	1	21	71
hydrogen peroxide catabolic process	3	31	69
hydrogen peroxide metabolic process	3	31	69
reactive oxygen species metabolic process	4	33	70
positive regulation of cellular metabolic process	4	29	70
positive regulation of macromolecule metabolic process	4	31	70
positive regulation of nitrogen compound metabolic process	5	28	70
positive regulation of metabolic process	4	31	70
methylation	7	31	70
heterocycle biosynthetic process	2	23	71
intracellular transport	1	21	71
establishment of localization in cell	0	19	71
mitochondrion organization	0	29	68
ribonucleoside monophosphate biosynthetic process	3	18	69
regulation of DNA replication	0	22	67
nucleoside monophosphate metabolic process	1	20	69
tRNA processing	2	25	69
nucleoside monophosphate biosynthetic process	1	20	69
ribonucleoside monophosphate metabolic process	3	18	69
ribonucleoprotein complex biogenesis	0	18	69
aerobic respiration	0	30	69
protein insertion into membrane	2	26	68
aerobic electron transport chain	0	26	67
cellular respiration	0	30	69
cellular amide metabolic process	3	20	71
nucleotide-sugar metabolic process	1	22	69
gibberellic acid mediated signaling pathway	1	23	53
macromolecule methylation	2	26	70
gibberellin mediated signaling pathway	1	23	55
response to external stimulus	10	24	70
protein-containing complex assembly	4	16	71
nucleobase-containing compound biosynthetic process	1	22	71
translation	4	14	71
peptide biosynthetic process	3	15	71
cellular biosynthetic process	3	14	71
carbohydrate derivative metabolic process	1	17	70
ribose phosphate biosynthetic process	1	23	70
ribonucleotide biosynthetic process	1	24	70
immune response	13	25	70
immune system process	13	25	70
defense response to other organism	13	24	70
macromolecule localization	1	23	71
organic substance biosynthetic process	4	13	71
ribonucleotide metabolic process	1	18	70
ribose phosphate metabolic process	1	18	70
cellular protein-containing complex assembly	3	16	71
regulation of transcription by RNA polymerase II	8	29	70
ATP metabolic process	1	15	70
detoxification	7	25	65
negative regulation of catalytic activity	7	17	56
negative regulation of molecular function	7	17	56
phenylpropanoid metabolic process	7	32	68
cellular macromolecule biosynthetic process	2	21	71
cellular nitrogen compound catabolic process	3	26	70
isoprenoid biosynthetic process	15	36	71
heterocycle catabolic process	3	27	70
establishment of protein localization	0	19	71
protein localization	1	23	71
macromolecule biosynthetic process	2	17	71
positive regulation of transcription by RNA polymerase II	6	31	70
cellular component assembly	2	20	71
cell killing	5	14	29
killing of cells of other organism	5	14	29
cell wall modification	1	29	70
protein transport	0	21	71
vesicle-mediated transport	3	19	71
cellular component organization or biogenesis	1	15	71
triglyceride metabolic process	3	27	64
nucleic acid phosphodiester bond hydrolysis	2	22	68
DNA recombination	2	23	70
nucleotide salvage	3	26	67
regulation of peptidase activity	5	22	53
regulation of shoot system development	0	28	68
negative regulation of peptidase activity	5	22	53
negative regulation of proteolysis	5	22	53
triglyceride biosynthetic process	3	24	62
malate metabolic process	0	23	67
protein transmembrane import into intracellular organelle	0	26	68
hormone transport	3	22	67
acylglycerol metabolic process	3	27	64
maintenance of location	1	25	68
auxin transport	3	21	67
intracellular protein transmembrane transport	0	22	68
clathrin coat assembly	1	25	67
mitochondrial electron transport, ubiquinol to cytochrome c	0	18	59
neutral lipid metabolic process	3	27	64
RNA polyadenylation	0	20	68
regulation of flower development	1	27	68
neutral lipid biosynthetic process	3	24	63
acylglycerol biosynthetic process	3	24	63
negative regulation of hydrolase activity	7	18	54
protein insertion into mitochondrial membrane	0	30	68
mitochondrial membrane organization	1	28	68
RNA methylation	2	27	69
establishment of protein localization to mitochondrial membrane	0	29	68
purine-containing compound metabolic process	0	15	70
purine ribonucleotide metabolic process	1	14	70
purine nucleotide metabolic process	1	15	70
cellular component biogenesis	1	22	70
phosphorelay signal transduction system	2	19	70
regulation of DNA endoreduplication	0	19	61
cellular transition metal ion homeostasis	1	32	69
protein transmembrane transport	0	21	68
aromatic compound biosynthetic process	3	22	71
RNA 3'-end processing	1	25	68
regulation of DNA-dependent DNA replication	0	24	67
regulation of proteolysis	6	23	64
nucleotide-sugar biosynthetic process	1	18	68
ribosome biogenesis	0	22	69
regulation of hydrolase activity	7	21	57
negative regulation of cell population proliferation	2	16	40
regulation of cell population proliferation	2	22	57
organonitrogen compound biosynthetic process	1	18	71
organic cyclic compound biosynthetic process	2	23	71
protein modification by small protein conjugation	1	25	70
cellular response to stress	2	31	71
monocarboxylic acid biosynthetic process	5	29	70
protein modification by small protein conjugation or removal	2	26	70
nucleoside phosphate metabolic process	0	19	70
nucleotide metabolic process	0	18	70
terpenoid metabolic process	15	41	70
terpenoid biosynthetic process	14	42	70
cellular homeostasis	1	28	70
vitamin metabolic process	4	25	70
toxin metabolic process	2	13	25
toxin catabolic process	2	12	22
water-soluble vitamin metabolic process	2	27	70
mRNA catabolic process	3	24	69
response to oxidative stress	5	27	70
protein import	2	20	69
RNA catabolic process	3	26	70
negative regulation of nitrogen compound metabolic process	5	26	70
nucleocytoplasmic transport	2	25	70
nuclear transport	2	25	70
negative regulation of cellular metabolic process	6	25	70
regulation of growth	3	24	69
nucleobase-containing compound catabolic process	5	26	70
mitochondrial transport	2	21	69
cytokinin-activated signaling pathway	1	24	68
ribonucleoprotein complex assembly	2	20	70
ribonucleoprotein complex subunit organization	2	20	70
purine nucleotide biosynthetic process	1	23	70
supramolecular fiber organization	0	24	69
purine-containing compound biosynthetic process	1	23	70
purine ribonucleotide biosynthetic process	1	21	70
regulation of cell cycle	0	21	69
regulation of signaling	1	25	70
protein glycosylation	1	32	69
regulation of signal transduction	1	25	70
glycosylation	2	30	69
macromolecule glycosylation	1	32	69
regulation of cell communication	2	24	70
cellular component organization	1	16	71
regulation of protein metabolic process	3	31	70
regulation of response to stimulus	1	24	70
fatty acid biosynthetic process	7	23	70
nucleoside phosphate biosynthetic process	1	24	70
nucleotide biosynthetic process	1	24	70
cellular response to stimulus	2	35	71
cellular protein localization	1	23	70
cellular macromolecule localization	1	24	70
pectin metabolic process	2	31	71
galacturonan metabolic process	2	31	71
regulation of biological quality	2	27	71
response to other organism	10	25	70
response to external biotic stimulus	12	24	70
biological process involved in interspecies interaction between organisms	10	25	70
generation of precursor metabolites and energy	1	14	71
organic substance transport	1	24	71
monocarboxylic acid metabolic process	1	25	71
positive regulation of biological process	4	26	71
intracellular protein transport	1	22	70
hormone-mediated signaling pathway	2	23	69
phosphate ion transmembrane transport	0	20	59
pyrimidine nucleobase metabolic process	4	22	67
isopentenyl diphosphate metabolic process	0	20	66
riboflavin biosynthetic process	1	29	65
RNA (guanine-N7)-methylation	0	3	13
biotin biosynthetic process	0	4	15
regulation of cell death	0	14	39
regulation of mitotic cell cycle phase transition	0	26	66
phytochelatin metabolic process	0	0	6
fatty acid beta-oxidation	1	28	67
cytidine to uridine editing	0	24	63
tRNA methylation	0	27	63
intracellular lipid transport	0	25	56
DNA replication checkpoint signaling	0	8	24
membrane organization	0	30	69
peptidyl-cysteine oxidation	0	10	38
positive regulation of organ growth	0	3	9
metallo-sulfur cluster assembly	0	21	69
carboxylic acid catabolic process	0	31	70
GDP-L-fucose biosynthetic process	0	4	14
response to decreased oxygen levels	1	26	63
cellular modified amino acid biosynthetic process	2	21	66
seed maturation	0	7	21
negative regulation of metaphase/anaphase transition of cell cycle	0	13	39
endoplasmic reticulum organization	0	12	31
regulation of ethylene-activated signaling pathway	0	29	59
DNA demethylation	0	14	32
mitochondrial translation	0	19	64
pyrimidine ribonucleotide salvage	0	19	37
negative regulation of biosynthetic process	3	29	70
carboxylic acid transmembrane transport	2	26	61
proteasome-mediated ubiquitin-dependent protein catabolic process	1	29	69
N-terminal protein myristoylation	0	1	2
multivesicular body organization	0	0	2
gene silencing by RNA-directed DNA methylation	3	21	62
endoplasmic reticulum to Golgi vesicle-mediated transport	2	27	70
cinnamic acid biosynthetic process	3	20	45
gravitropism	2	20	65
RNA polymerase II preinitiation complex assembly	1	3	24
monosaccharide catabolic process	0	13	42
retrograde transport, endosome to Golgi	2	24	69
cellular detoxification	2	24	61
regulation of cell growth	0	25	52
positive regulation of DNA-templated transcription, elongation	0	20	43
negative regulation of protein polymerization	1	25	60
lipid A biosynthetic process	1	21	57
peptidyl-amino acid modification	3	22	69
regulation of organic acid transport	1	18	43
cellular cation homeostasis	2	29	69
histone demethylation	1	18	38
monosaccharide biosynthetic process	1	25	67
ATP biosynthetic process	2	23	66
auxin influx	2	20	59
positive chemotaxis	0	6	12
NADH dehydrogenase complex (plastoquinone) assembly	0	2	4
polyprenol metabolic process	0	12	39
malonyl-CoA metabolic process	1	24	35
thiazole biosynthetic process	0	0	1
production of miRNAs involved in gene silencing by miRNA	0	7	15
triterpenoid biosynthetic process	12	26	52
fatty acid transport	0	18	37
mRNA methylation	0	3	13
positive regulation of signaling	0	17	38
sphingolipid biosynthetic process	0	26	62
negative regulation of cellular biosynthetic process	4	30	70
translational elongation	4	27	67
regulation of actin cytoskeleton organization	1	24	69
RNA biosynthetic process	8	21	71
microtubule cytoskeleton organization	0	24	70
carbon fixation	1	25	59
thiamine metabolic process	0	28	65
diol metabolic process	1	8	26
negative regulation of phosphorus metabolic process	0	20	44
endoplasmic reticulum calcium ion homeostasis	0	5	10
regulation of response to endoplasmic reticulum stress	0	9	14
pigment biosynthetic process	3	23	69
farnesyl diphosphate biosynthetic process, mevalonate pathway	0	1	6
barbed-end actin filament capping	0	1	4
ubiquitin-dependent protein catabolic process via the multivesicular body sorting pathway	0	1	4
detection of external stimulus	2	19	41
pyrimidine ribonucleoside monophosphate biosynthetic process	0	28	66
regulation of phosphorus metabolic process	2	27	60
regulation of amino acid transport	1	18	43
protein demethylation	0	21	43
lipooligosaccharide biosynthetic process	1	21	57
photosynthetic electron transport in photosystem I	0	31	64
adenine metabolic process	0	8	29
proline biosynthetic process	0	22	40
positive regulation of cellular component biogenesis	1	17	67
regulation of mitotic sister chromatid separation	0	25	63
negative regulation of chromosome organization	0	27	55
proline metabolic process	0	29	62
kinetochore organization	0	1	13
GDP-mannose metabolic process	0	20	59
lignin metabolic process	7	26	66
nucleobase-containing small molecule biosynthetic process	0	11	57
AMP metabolic process	0	21	65
galactose catabolic process via UDP-galactose	0	9	21
phospholipid transport	5	30	66
regulation of response to red or far red light	1	19	49
positive regulation of gene expression	0	32	65
regulation of phosphatase activity	2	27	54
asparagine metabolic process	0	8	28
maintenance of location in cell	0	22	65
negative regulation of cell cycle	0	27	67
negative regulation of cellular macromolecule biosynthetic process	3	30	70
L-ascorbic acid biosynthetic process	1	34	61
negative regulation of signaling	0	26	68
regulation of response to stress	0	26	68
steroid hormone biosynthetic process	1	10	33
pteridine-containing compound biosynthetic process	2	21	66
autophagosome assembly	2	35	62
organophosphate catabolic process	4	27	69
thiamine-containing compound biosynthetic process	0	33	61
replication fork protection	0	3	8
positive regulation of ERAD pathway	0	3	5
dsRNA processing	2	18	37
negative regulation of protein modification by small protein conjugation or removal	0	1	2
ATP synthesis coupled proton transport	2	23	66
protein urmylation	0	2	4
NADH dehydrogenase complex assembly	0	17	53
phytosteroid metabolic process	1	14	34
signal peptide processing	0	21	68
detection of visible light	1	10	26
asparagine biosynthetic process	0	4	18
gametophyte development	1	11	40
negative regulation of transcription, DNA-templated	0	23	70
protein localization to vacuole	1	26	68
photosystem I assembly	2	14	43
nuclear cell cycle DNA replication initiation	0	5	16
nucleosome organization	2	20	69
positive regulation of proteasomal protein catabolic process	2	15	27
response to herbicide	0	4	13
rescue of stalled ribosome	0	4	12
phosphatidic acid metabolic process	0	3	13
protein maturation	1	28	69
photosynthetic electron transport chain	1	24	68
multicellular organism development	1	22	59
post-chaperonin tubulin folding pathway	0	9	26
spliceosomal snRNP assembly	0	22	68
regulation of cellular response to stress	0	29	67
arginine metabolic process	2	23	67
regulation of plant organ morphogenesis	3	20	49
oxylipin biosynthetic process	4	24	67
microtubule severing	0	1	2
mitotic cell cycle checkpoint signaling	0	26	63
inorganic cation transmembrane transport	3	29	70
transcription by RNA polymerase II	1	24	55
retrograde vesicle-mediated transport, Golgi to endoplasmic reticulum	0	24	69
response to toxic substance	2	12	30
lipid storage	0	11	27
brassinosteroid metabolic process	1	14	34
male meiosis II	0	12	35
alanine metabolic process	0	6	24
positive regulation of cell communication	0	17	38
aromatic amino acid family catabolic process	2	27	68
dolichol-linked oligosaccharide biosynthetic process	1	32	64
regulation of gene silencing	0	5	14
negative regulation of nucleobase-containing compound metabolic process	1	23	70
glutamine family amino acid catabolic process	1	22	44
glucose metabolic process	1	25	69
receptor-mediated endocytosis	2	19	67
cinnamic acid metabolic process	3	20	45
negative regulation of ubiquitin-protein transferase activity	0	1	2
protein deglycosylation	0	7	15
DNA alkylation	1	5	25
protein-containing complex subunit organization	3	18	71
nucleoside bisphosphate biosynthetic process	2	29	68
proline catabolic process	0	3	7
methylglyoxal catabolic process to lactate	0	7	20
isoprenoid biosynthetic process via mevalonate	0	1	6
auxin-activated signaling pathway	2	19	69
lysine biosynthetic process via diaminopimelate	1	25	65
photorespiration	0	27	46
thiazole metabolic process	0	0	1
regulation of phosphatidate phosphatase activity	0	0	1
hydrogen sulfide metabolic process	0	4	14
GDP-L-fucose metabolic process	0	4	14
plastid fission	0	24	51
adenylate cyclase-modulating G protein-coupled receptor signaling pathway	0	8	21
tetrahydrofolate biosynthetic process	1	16	56
positive regulation of translational termination	0	13	32
iron-sulfur cluster assembly	0	21	69
benzene-containing compound metabolic process	6	28	67
protein insertion into ER membrane	0	10	29
regulation of MAP kinase activity	0	2	3
tricarboxylic acid biosynthetic process	0	7	16
membrane fusion	1	7	35
regulation of mRNA processing	2	18	47
phytosteroid biosynthetic process	1	10	33
organelle disassembly	0	8	30
regulation of auxin polar transport	0	14	28
regulation of anatomical structure morphogenesis	3	23	67
mRNA export from nucleus	0	24	66
regulation of catalytic activity	6	22	58
phyllome development	1	15	41
ribonucleoside triphosphate biosynthetic process	2	33	70
ncRNA 3'-end processing	2	27	64
AMP biosynthetic process	0	20	63
response to abscisic acid	0	28	67
protein insertion into mitochondrial outer membrane	0	7	19
signal transduction in response to DNA damage	1	11	43
nucleobase metabolic process	0	24	68
tryptophan catabolic process to kynurenine	0	6	26
N-terminal protein amino acid acetylation	0	20	36
positive regulation of proteolysis involved in cellular protein catabolic process	2	15	28
folic acid biosynthetic process	0	10	31
gamma-aminobutyric acid metabolic process	0	1	5
negative regulation of intracellular signal transduction	0	32	62
regulation of cellular protein metabolic process	2	33	70
pollen tube guidance	0	6	12
establishment of protein localization to peroxisome	1	11	45
homeostatic process	0	31	70
response to extracellular stimulus	1	27	67
regulation of DNA repair	1	9	40
actin nucleation	0	21	67
regulation of salicylic acid mediated signaling pathway	0	28	65
embryo development	0	20	50
protein complex oligomerization	1	23	66
ERAD pathway	0	14	43
NAD metabolic process	2	32	67
regulation of amino acid transmembrane transport	1	18	43
protein N-linked glycosylation	2	25	66
negative regulation of nucleic acid-templated transcription	0	23	70
late endosome to vacuole transport	3	24	66
regulation of protein catabolic process	1	24	65
sterol transport	0	18	50
positive regulation of response to DNA damage stimulus	0	1	2
pyrimidine nucleoside monophosphate metabolic process	0	28	66
anatomical structure maturation	1	7	25
L-ascorbic acid metabolic process	2	30	64
regulation of abscisic acid biosynthetic process	0	2	6
Arp2/3 complex-mediated actin nucleation	0	23	62
histone lysine demethylation	1	17	38
nucleoside triphosphate biosynthetic process	2	33	70
peptidyl-histidine modification	0	26	63
icosanoid secretion	0	11	21
pollen development	1	9	40
response to nutrient levels	1	23	63
regulation of pH	3	26	60
DNA dealkylation	1	16	40
negative regulation of actin filament depolymerization	0	20	51
mitochondrial fission	0	4	13
NADH oxidation	3	27	60
D-xylose metabolic process	1	14	60
negative regulation of protein serine/threonine kinase activity	0	10	24
ubiquitin-dependent ERAD pathway	0	16	41
cellular biogenic amine catabolic process	0	19	47
iron ion transport	0	22	43
purine nucleoside metabolic process	0	14	64
cellular response to extracellular stimulus	1	29	67
indolalkylamine metabolic process	1	26	67
cation transport	4	26	70
mitotic spindle checkpoint signaling	0	13	39
oligosaccharide-lipid intermediate biosynthetic process	1	32	66
pyrimidine nucleotide metabolic process	2	29	68
ribosomal large subunit biogenesis	0	7	40
mitotic spindle assembly checkpoint signaling	0	13	39
negative regulation of nuclear division	0	10	42
NADH metabolic process	3	29	62
regulation of protein polymerization	0	23	69
mitochondrial pyruvate transmembrane transport	1	15	35
regulation of proteasomal ubiquitin-dependent protein catabolic process	2	13	30
ribonucleoside biosynthetic process	0	11	57
oxylipin metabolic process	4	24	67
mitochondrial translational elongation	0	6	20
cellular response to nitrogen starvation	1	15	41
negative regulation of protein modification process	1	22	49
purine nucleobase metabolic process	1	21	67
maintenance of protein location in cell	1	29	65
tRNA wobble uridine modification	1	27	66
rRNA methylation	4	27	65
regulation of amino acid export	1	18	43
small nucleolar ribonucleoprotein complex assembly	1	5	26
rRNA base methylation	2	25	64
prosthetic group metabolic process	0	25	59
purine ribonucleoside monophosphate biosynthetic process	1	17	68
response to gibberellin	0	22	45
regulation of RNA splicing	1	19	45
ribonucleoside diphosphate metabolic process	1	15	69
mitochondrion disassembly	0	9	27
regulation of jasmonic acid mediated signaling pathway	2	21	68
acyl-CoA metabolic process	1	25	69
protein transport to vacuole involved in ubiquitin-dependent protein catabolic process via the multivesicular body sorting pathway	1	29	65
DNA methylation or demethylation	1	20	57
protein methylation	3	25	56
circadian rhythm	4	21	50
mRNA 5'-splice site recognition	0	2	11
purine nucleoside bisphosphate metabolic process	1	21	70
dimethylallyl diphosphate metabolic process	0	2	11
cellular amine metabolic process	2	29	68
negative regulation of cellular component organization	2	25	67
response to hypoxia	1	24	63
positive regulation of protein catabolic process	2	14	30
positive regulation of translation	0	27	60
DNA-templated transcription, elongation	3	26	64
riboflavin metabolic process	1	29	65
leucine catabolic process	0	7	15
cytosolic transport	1	23	69
transcription, DNA-templated	6	26	71
regulation of cellular response to alcohol	1	26	67
threonine metabolic process	0	26	66
tRNA wobble base modification	2	24	66
pyruvate transmembrane transport	1	16	38
cellular ketone metabolic process	3	18	67
protein-tetrapyrrole linkage	1	13	42
regulation of proteasomal protein catabolic process	2	21	53
regulation of histone acetylation	0	9	16
histone deubiquitination	0	3	7
ribonucleoside bisphosphate biosynthetic process	2	29	68
negative regulation of mitotic cell cycle phase transition	1	23	63
transition metal ion transport	1	26	56
ketone catabolic process	0	9	22
response to oxygen levels	1	26	63
S-adenosylmethionine biosynthetic process	0	11	40
negative regulation of gene expression	2	32	71
positive regulation of cytoskeleton organization	1	21	67
proteasome assembly	0	24	64
generation of catalytic spliceosome for second transesterification step	0	0	2
(1->3)-beta-D-glucan metabolic process	3	25	54
purine ribonucleoside biosynthetic process	0	11	57
response to reactive oxygen species	1	18	55
protein localization to extracellular region	0	7	28
P450-containing electron transport chain	0	15	44
tetraterpenoid biosynthetic process	0	30	67
negative regulation of supramolecular fiber organization	1	25	60
regulation of cell morphogenesis	1	24	66
positive regulation of transcription elongation from RNA polymerase II promoter	1	14	32
oxazole or thiazole biosynthetic process	0	0	3
regulation of cell shape	1	24	65
negative regulation of protein ubiquitination	0	1	2
glyceraldehyde-3-phosphate metabolic process	0	12	47
[2Fe-2S] cluster assembly	0	1	3
tRNA nucleoside ribose methylation	0	1	3
regulation of cellular catabolic process	2	27	66
DNA integrity checkpoint signaling	0	19	64
pyrimidine-containing compound metabolic process	1	33	69
ribonucleoside metabolic process	0	14	63
manganese ion homeostasis	0	30	62
protein secretion	0	7	28
vacuole organization	0	37	65
ribonucleoside triphosphate metabolic process	2	33	70
indole-containing compound catabolic process	0	7	30
Group II intron splicing	0	25	64
cell morphogenesis involved in differentiation	1	26	66
actin filament bundle organization	1	18	48
actin filament bundle assembly	1	18	48
regulation of cyclin-dependent protein serine/threonine kinase activity	1	19	55
pyrimidine ribonucleotide metabolic process	2	33	68
regulation of sister chromatid segregation	0	25	63
negative regulation of response to alcohol	0	23	64
regulation of transcription elongation from RNA polymerase II promoter	0	15	32
purine nucleoside triphosphate metabolic process	3	27	69
regulation of actin filament-based process	1	25	69
flavonoid biosynthetic process	8	24	56
fatty acid beta-oxidation using acyl-CoA oxidase	0	3	7
meristem maintenance	0	4	8
negative regulation of protein depolymerization	0	20	51
triterpenoid metabolic process	14	24	53
transcription elongation from RNA polymerase II promoter	3	23	64
regulation of cellular ketone metabolic process	1	18	42
mRNA transport	0	26	70
UDP-D-xylose biosynthetic process	0	12	52
diaminopimelate biosynthetic process	0	15	28
pentose-phosphate shunt, oxidative branch	1	14	38
folic acid metabolic process	1	18	45
reductive pentose-phosphate cycle	2	28	57
negative regulation of mitotic metaphase/anaphase transition	0	13	39
histone lysine methylation	2	16	49
regulation of apoptotic process	0	7	13
flavonoid metabolic process	9	23	56
protein ufmylation	0	5	21
CTP salvage	0	7	14
peptidyl-cysteine modification	2	17	53
lysine metabolic process	1	27	68
regulation of small molecule metabolic process	2	17	43
Mo-molybdopterin cofactor biosynthetic process	0	25	59
negative regulation of transferase activity	0	14	35
seryl-tRNA aminoacylation	0	4	6
nucleic acid-templated transcription	6	26	71
protein maturation by iron-sulfur cluster transfer	0	16	43
regulation of transferase activity	1	21	55
respiratory chain complex III assembly	0	0	6
negative regulation of protein phosphorylation	0	10	29
regulation of protein modification process	2	25	60
chloroplast RNA processing	1	14	28
regulation of phosphate metabolic process	2	27	60
cytoplasmic translation	0	8	27
positive regulation of developmental growth	0	4	11
carbon utilization	0	19	37
poly(A)+ mRNA export from nucleus	0	8	36
'de novo' IMP biosynthetic process	1	20	66
molybdopterin cofactor metabolic process	0	25	59
regulation of protein serine/threonine kinase activity	1	21	55
innate immune response	0	19	60
regulation of cell division	0	25	66
lactate metabolic process	0	10	23
leucine metabolic process	0	32	62
purine nucleoside monophosphate biosynthetic process	1	17	68
clathrin-dependent endocytosis	2	19	67
reciprocal meiotic recombination	0	25	59
tRNA thio-modification	0	8	21
positive regulation of catabolic process	3	23	55
GPI anchor metabolic process	0	20	54
ribonucleoside bisphosphate metabolic process	1	21	70
peptidyl-arginine methylation	2	25	51
regulation of posttranscriptional gene silencing	0	4	11
centromere complex assembly	0	1	1
positive regulation of supramolecular fiber organization	1	21	67
replication fork processing	0	5	18
amine biosynthetic process	1	27	67
energy coupled proton transport, down electrochemical gradient	2	23	66
mRNA cleavage	1	13	39
DNA-dependent DNA replication maintenance of fidelity	1	9	19
indolalkylamine catabolic process	0	7	29
actin cytoskeleton organization	0	16	44
spindle checkpoint signaling	0	13	39
regulation of actin polymerization or depolymerization	0	24	69
red, far-red light phototransduction	1	8	27
amine catabolic process	0	19	47
purine ribonucleoside triphosphate biosynthetic process	3	24	69
DNA-templated transcription, termination	3	28	67
threonine biosynthetic process	0	27	65
pyridoxine metabolic process	0	7	21
mRNA cis splicing, via spliceosome	1	27	62
coenzyme A metabolic process	1	29	65
regulation of actin filament length	0	24	69
oxazole or thiazole metabolic process	0	0	3
nucleic acid transport	0	22	70
cellular metal ion homeostasis	2	33	69
amino acid transmembrane transport	1	12	31
maintenance of protein localization in endoplasmic reticulum	0	27	64
vacuolar proton-transporting V-type ATPase complex assembly	0	8	16
negative regulation of chromosome segregation	0	13	39
purine-containing compound salvage	0	14	64
fatty acid catabolic process	1	22	67
regulation of developmental process	3	17	69
chemotaxis	0	6	14
intracellular auxin transport	2	20	59
ATP generation from ADP	1	15	69
inner mitochondrial membrane organization	0	27	65
protein kinase C-activating G protein-coupled receptor signaling pathway	0	32	56
purine nucleoside diphosphate metabolic process	1	15	69
regulation of response to alcohol	1	26	67
dormancy process	0	8	16
glycosyl compound biosynthetic process	0	15	64
pentose metabolic process	0	21	66
protein dealkylation	0	21	43
aldehyde catabolic process	2	14	39
regulation of phosphoprotein phosphatase activity	2	24	54
DNA replication initiation	1	35	66
regulation of photomorphogenesis	0	14	38
protein transport by the Tat complex	0	3	7
pattern specification process	0	18	57
vesicle organization	3	22	66
regulation of cell cycle phase transition	0	22	69
IMP salvage	0	2	7
phenylpropanoid biosynthetic process	6	25	67
UMP metabolic process	0	28	66
hydrogen sulfide biosynthetic process	0	3	10
trehalose biosynthetic process	0	20	68
positive regulation of DNA-binding transcription factor activity	0	5	11
purine ribonucleotide salvage	0	15	63
regulation of protein acetylation	0	9	16
protein targeting to peroxisome	1	11	45
mitochondrial cytochrome c oxidase assembly	0	8	24
demethylation	0	27	57
purine ribonucleoside metabolic process	0	12	61
regulation of response to DNA damage stimulus	0	18	43
carotenoid biosynthetic process	0	30	67
methylglyoxal metabolic process	0	9	22
protein neddylation	0	12	28
positive regulation of cellular catabolic process	3	21	55
NADP biosynthetic process	0	7	18
response to photooxidative stress	0	3	16
nucleosome assembly	2	18	69
tetrahydrobiopterin biosynthetic process	1	1	7
negative regulation of DNA-dependent DNA replication	0	6	13
regulation of monopolar cell growth	0	10	27
generation of catalytic spliceosome for first transesterification step	0	2	6
protein myristoylation	0	1	2
phytochelatin biosynthetic process	0	0	6
pyrimidine-containing compound biosynthetic process	1	28	69
water-soluble vitamin biosynthetic process	1	28	70
brassinosteroid biosynthetic process	1	10	33
primary alcohol metabolic process	0	4	11
positive regulation of circadian rhythm	0	9	33
gluconeogenesis	0	17	54
L-alanine catabolic process	0	6	24
regulation of intracellular signal transduction	2	27	69
regulation of ubiquitin-protein transferase activity	0	9	19
RNA export from nucleus	0	27	69
regulation of chromosome separation	0	25	63
7-methylguanosine RNA capping	0	11	26
endosomal transport	3	25	70
purine nucleotide salvage	0	15	63
mRNA polyadenylation	0	27	63
negative regulation of growth	1	15	42
DNA topological change	3	22	63
negative regulation of developmental process	0	24	64
regulation of root meristem growth	0	8	22
pyrimidine-containing compound salvage	0	20	42
respiratory chain complex IV assembly	0	8	24
endoplasmic reticulum mannose trimming	0	1	2
erythrose 4-phosphate/phosphoenolpyruvate family amino acid biosynthetic process	0	22	52
tRNA modification	0	30	69
regulation of phosphorelay signal transduction system	0	29	59
farnesyl diphosphate metabolic process	0	7	20
gene silencing	2	33	70
regulation of mRNA splicing, via spliceosome	1	13	33
negative regulation of cellular response to alcohol	0	23	64
aging	1	18	56
UDP-N-acetylglucosamine metabolic process	0	8	31
GPI anchor biosynthetic process	0	20	54
protein quality control for misfolded or incompletely synthesized proteins	1	7	29
homologous recombination	1	26	65
mRNA modification	0	13	37
regulation of cellular response to heat	0	2	8
cytoplasmic microtubule organization	0	30	65
vitamin biosynthetic process	1	28	70
protein import into peroxisome matrix	0	9	32
isocitrate metabolic process	0	15	28
cellular response to external stimulus	1	29	67
cellular ion homeostasis	2	33	69
lipid A metabolic process	1	21	57
vesicle fusion with Golgi apparatus	0	3	13
ceramide biosynthetic process	0	19	44
purine ribonucleoside triphosphate metabolic process	3	24	69
DNA catabolic process	0	19	44
purine nucleoside biosynthetic process	0	11	57
cellular response to high light intensity	0	0	4
regulation of histone modification	1	13	29
cell cycle checkpoint signaling	0	27	67
response to hydrogen peroxide	0	19	50
regulation of chromatin organization	1	13	29
locomotion	1	10	25
purine nucleoside bisphosphate biosynthetic process	2	29	68
regulation of unidimensional cell growth	0	21	42
glycosyl compound metabolic process	4	17	68
cell death	0	35	66
pollen tube growth	2	12	37
positive regulation of cellular amide metabolic process	0	27	61
regulation of molecular function	6	23	58
purine nucleoside monophosphate metabolic process	1	16	68
tubulin complex assembly	0	7	22
dolichol metabolic process	0	8	16
taxis	0	6	14
intracellular sterol transport	0	10	30
anaphase-promoting complex-dependent catabolic process	0	15	30
negative regulation of actin filament polymerization	1	25	60
anther wall tapetum development	0	9	22
L-phenylalanine biosynthetic process	0	22	52
leucine biosynthetic process	0	11	29
tRNA wobble adenosine to inosine editing	0	3	4
regulation of mitotic sister chromatid segregation	0	21	58
protein localization to peroxisome	1	11	45
actin filament polymerization	0	6	16
specification of plant organ axis polarity	0	15	37
tRNA pseudouridine synthesis	0	6	18
DNA modification	2	24	60
spindle organization	3	17	66
purine ribonucleoside monophosphate metabolic process	1	16	68
biotin metabolic process	0	4	15
pre-transcriptional gene silencing by RNA	3	21	62
chlorophyll catabolic process	0	20	40
response to bacterium	4	20	53
vesicle tethering	1	6	25
response to disaccharide	1	14	54
cytoplasmic translational elongation	0	7	29
mRNA 3'-end processing	0	26	67
pigment catabolic process	0	20	40
regulation of actin filament organization	0	24	69
tryptophan metabolic process	1	26	67
negative regulation of DNA replication	0	6	13
nicotianamine metabolic process	0	7	16
Mo-molybdopterin cofactor metabolic process	0	25	59
cellulose biosynthetic process	1	28	69
phosphatidylglycerol metabolic process	0	3	8
ribosomal small subunit assembly	1	13	33
flavin-containing compound metabolic process	1	27	67
negative regulation of mitotic sister chromatid separation	0	13	39
'de novo' pyrimidine nucleobase biosynthetic process	1	27	64
cellular chemical homeostasis	2	24	70
pectin biosynthetic process	1	28	66
organelle membrane fusion	1	5	33
regulation of ubiquitin protein ligase activity	0	4	8
negative regulation of abscisic acid-activated signaling pathway	0	23	64
pyruvate transport	1	16	38
autophagy of mitochondrion	0	9	27
glycoprotein metabolic process	0	20	35
negative regulation of macromolecule biosynthetic process	3	30	70
nucleoside triphosphate metabolic process	5	32	70
glutathione metabolic process	9	34	70
regulation of dephosphorylation	1	27	56
dimethylallyl diphosphate biosynthetic process	0	2	11
negative regulation of mitotic sister chromatid segregation	0	13	39
regulation of transcription initiation from RNA polymerase II promoter	1	6	16
double-strand break repair	2	33	68
zinc ion transport	2	11	28
tRNA metabolic process	3	24	70
oligosaccharide biosynthetic process	2	22	68
aspartate family amino acid biosynthetic process	3	21	69
base conversion or substitution editing	0	26	64
regulation of metaphase/anaphase transition of cell cycle	0	24	63
regulation of localization	0	28	69
microtubule nucleation	0	22	60
proton-transporting V-type ATPase complex assembly	0	8	16
negative regulation of protein kinase activity	0	10	28
protein lipidation	0	18	55
nucleoside biosynthetic process	0	11	57
regulation of ERAD pathway	0	5	9
pyridoxine biosynthetic process	0	5	12
detection of chemical stimulus	1	21	59
pyrimidine nucleotide biosynthetic process	3	23	68
aromatic amino acid family biosynthetic process, prephenate pathway	0	36	63
regulation of cellular component organization	0	32	70
small molecule catabolic process	1	29	71
L-alanine metabolic process	0	6	24
leaf development	2	17	39
detection of light stimulus	2	11	33
secondary metabolite biosynthetic process	7	27	69
glycolytic process	1	15	69
cellular iron ion homeostasis	0	31	54
lipid oxidation	0	31	69
response to organonitrogen compound	0	21	52
amino sugar metabolic process	2	18	68
alditol phosphate metabolic process	1	26	58
tRNA 3'-trailer cleavage	0	2	5
plastid organization	1	20	68
nucleoside salvage	0	11	56
regulation of cellular protein catabolic process	2	19	55
methylglyoxal catabolic process to D-lactate via S-lactoyl-glutathione	0	7	20
aspartate family amino acid metabolic process	2	21	70
isopentenyl diphosphate biosynthetic process, methylerythritol 4-phosphate pathway	0	12	39
carotenoid metabolic process	1	32	67
gamma-aminobutyric acid catabolic process	0	0	1
protein K63-linked deubiquitination	0	2	16
pyrimidine nucleobase biosynthetic process	4	22	65
actin filament organization	0	25	69
programmed cell death	0	32	66
DNA replication	2	15	70
negative regulation of RNA biosynthetic process	0	23	70
peroxisomal membrane transport	0	20	58
regulation of anion transport	0	1	7
defense response to bacterium	4	20	53
NAD(P)H dehydrogenase complex assembly	0	6	12
negative regulation of phosphorylation	0	10	29
negative regulation of ethylene-activated signaling pathway	0	20	48
regulation of organelle organization	1	27	70
DNA synthesis involved in DNA repair	0	11	40
intra-Golgi vesicle-mediated transport	0	18	49
lignin catabolic process	6	27	66
meristem growth	0	6	8
endosome organization	0	14	25
regulation of mitotic nuclear division	0	21	59
cellular biogenic amine metabolic process	2	29	68
autophagosome organization	2	34	62
plant-type cell wall biogenesis	2	30	64
regulation of DNA-templated transcription, initiation	1	8	21
regulation of lipid metabolic process	1	12	36
phenylpropanoid catabolic process	6	27	66
tetrahydrobiopterin metabolic process	1	1	7
tetrapyrrole catabolic process	0	20	40
regulation of alternative mRNA splicing, via spliceosome	0	6	19
indole-containing compound metabolic process	2	24	67
negative regulation of phosphate metabolic process	0	20	44
regulation of reproductive process	0	24	69
negative regulation of cell cycle process	0	25	67
protein homooligomerization	0	16	42
establishment of RNA localization	0	22	70
meiosis II cell cycle process	0	12	35
pollen-pistil interaction	0	0	6
formation of cytoplasmic translation initiation complex	4	21	68
positive regulation of DNA metabolic process	0	11	29
L-proline biosynthetic process	0	18	31
auxin biosynthetic process	0	13	44
lipid X metabolic process	0	1	4
flavin-containing compound biosynthetic process	1	27	66
inorganic ion transmembrane transport	3	25	71
mitochondrial respiratory chain complex III assembly	0	0	6
negative regulation of RNA metabolic process	2	24	70
regulation of chromosome segregation	0	26	65
UDP-L-arabinose metabolic process	1	19	45
response to wounding	4	31	67
unidimensional cell growth	1	20	42
cellular oxidant detoxification	1	24	49
organic hydroxy compound transport	1	24	57
histone H3-K9 demethylation	1	17	38
cell communication	2	27	67
DNA replication, removal of RNA primer	0	0	2
positive regulation of actin filament polymerization	1	20	67
erythrose 4-phosphate/phosphoenolpyruvate family amino acid catabolic process	3	26	63
regulation of protein-containing complex assembly	1	21	69
protein alkylation	3	25	56
lysine biosynthetic process	1	28	68
regulation of proteolysis involved in cellular protein catabolic process	2	19	53
intracellular signal transduction	1	22	70
hexose biosynthetic process	0	17	55
regulation of protein modification by small protein conjugation or removal	0	7	21
purine ribonucleoside diphosphate metabolic process	1	15	69
regulation of alcohol biosynthetic process	0	2	7
alpha-amino acid catabolic process	0	35	68
cell cycle DNA replication initiation	0	5	16
termination of RNA polymerase II transcription	1	8	16
glycerol-3-phosphate catabolic process	0	15	32
regulation of programmed cell death	0	15	38
peroxisomal transport	1	21	58
plant organ senescence	0	18	54
cytoskeleton organization	0	26	70
cell redox homeostasis	1	19	45
response to gravity	2	20	65
methylguanosine-cap decapping	2	24	65
ADP metabolic process	1	15	69
mannose trimming involved in glycoprotein ERAD pathway	0	1	3
IMP biosynthetic process	1	19	66
ribosomal small subunit biogenesis	0	16	49
regulation of supramolecular fiber organization	0	22	69
rRNA modification	1	25	68
trichome morphogenesis	0	23	59
adenosine to inosine editing	0	5	6
protein insertion into mitochondrial inner membrane	0	27	65
response to salicylic acid	0	21	49
positive regulation of proteolysis	2	13	28
protein folding in endoplasmic reticulum	0	1	1
maintenance of protein localization in organelle	0	27	64
actin filament-based process	1	26	63
cation transmembrane transport	3	28	70
chloroplast organization	2	21	68
fatty acid oxidation	1	27	67
establishment of protein localization to vacuole	1	26	68
negative regulation of phosphorelay signal transduction system	0	20	48
glycerolipid biosynthetic process	2	28	70
amino sugar biosynthetic process	0	10	33
negative regulation of cell cycle phase transition	0	26	67
membrane lipid biosynthetic process	1	25	69
phototransduction	1	8	27
meiosis II	0	12	35
nuclear-transcribed mRNA poly(A) tail shortening	0	7	12
pantothenate metabolic process	0	0	3
regulation of abscisic acid-activated signaling pathway	1	26	67
vesicle fusion	1	5	31
negative regulation of programmed cell death	0	8	18
S-adenosylmethionine metabolic process	0	15	48
regulation of lipid biosynthetic process	1	12	31
regulation of protein dephosphorylation	1	25	54
DNA conformation change	3	31	68
protein import into mitochondrial matrix	1	26	61
arachidonate transport	0	11	21
7-methylguanosine mRNA capping	0	3	10
cellular response to starvation	1	21	63
regulation of cell cycle process	0	22	69
regulation of cell cycle checkpoint	0	1	4
box C/D snoRNP assembly	1	2	21
histone methylation	1	19	53
ascorbate glutathione cycle	0	2	8
purine nucleobase salvage	0	8	28
pantothenate biosynthetic process	0	0	3
regulation of organ growth	0	18	42
tyrosine metabolic process	1	30	59
regulation of amine transport	1	18	43
hydrotropism	2	28	64
protein oxidation	0	10	38
glycolipid biosynthetic process	1	21	68
regulation of cytoplasmic translational elongation	0	26	63
adenine biosynthetic process	0	8	29
cell morphogenesis	1	30	68
positive regulation of protein-containing complex assembly	1	20	67
protein initiator methionine removal	0	5	19
response to starvation	1	21	63
gene silencing by RNA	2	31	70
pyrimidine ribonucleotide biosynthetic process	2	33	68
actin filament capping	0	20	51
jasmonic acid biosynthetic process	1	10	22
phosphatidic acid biosynthetic process	0	3	12
arachidonic acid secretion	0	11	21
N-terminal peptidyl-methionine acetylation	0	9	15
double-strand break repair via homologous recombination	2	22	68
response to light intensity	0	20	48
protein alpha-1,2-demannosylation	0	1	3
regulation of mitotic metaphase/anaphase transition	0	24	63
negative regulation of organelle organization	0	24	66
mRNA splice site selection	0	16	39
alanine catabolic process	0	6	24
arginine biosynthetic process	1	23	67
negative regulation of mitotic cell cycle	0	23	63
pentose-phosphate shunt, non-oxidative branch	0	13	39
tricarboxylic acid metabolic process	0	34	63
regulation of actin filament polymerization	0	22	69
peptidyl-diphthamide biosynthetic process from peptidyl-histidine	0	26	63
peptidyl-diphthamide metabolic process	0	26	63
pyrimidine nucleotide salvage	0	19	37
protein ubiquitination	1	23	70
protein retention in ER lumen	0	27	64
L-phenylalanine catabolic process	3	26	63
RNA decapping	2	24	66
negative regulation of MAP kinase activity	0	0	1
jasmonic acid metabolic process	5	16	31
positive regulation of signal transduction	0	17	38
mitochondrial electron transport, NADH to ubiquinone	0	12	33
positive regulation of cellular component organization	1	23	68
detection of abiotic stimulus	2	19	41
regulation of nuclear division	0	24	65
DNA damage checkpoint signaling	1	11	43
proton transmembrane transport	3	28	70
negative regulation of response to stimulus	0	25	68
cortical microtubule organization	0	31	62
lipid biosynthetic process	6	36	71
late endosome to vacuole transport via multivesicular body sorting pathway	3	30	65
regulation of isoprenoid metabolic process	0	8	19
negative regulation of multicellular organismal process	0	24	64
negative regulation of cytoskeleton organization	1	25	60
prolyl-tRNA aminoacylation	0	2	6
rRNA (guanine-N7)-methylation	0	0	3
negative regulation of sister chromatid segregation	0	13	39
purine nucleobase biosynthetic process	1	11	58
kynurenine metabolic process	0	7	27
phosphatidylglycerol biosynthetic process	0	3	8
response to sucrose	1	14	54
ncRNA export from nucleus	0	2	6
transition metal ion homeostasis	1	33	69
erythrose 4-phosphate/phosphoenolpyruvate family amino acid metabolic process	4	30	68
folic acid-containing compound biosynthetic process	1	24	64
defense response to virus	1	28	57
response to lipid	2	34	68
regulation of mitotic cell cycle	0	21	67
thioester metabolic process	1	25	69
negative regulation of cell communication	0	26	68
regulation of meristem growth	0	13	33
recombinational repair	2	26	68
tRNA 3'-terminal CCA addition	0	6	10
mitochondrial phosphate ion transmembrane transport	0	8	30
1-deoxy-D-xylulose 5-phosphate biosynthetic process	0	9	22
RNA phosphodiester bond hydrolysis	2	22	50
photosynthesis, dark reaction	2	28	57
AMP salvage	0	10	53
establishment of protein localization to extracellular region	0	7	28
negative regulation of mitotic nuclear division	0	10	41
UDP-glucuronate biosynthetic process	0	9	22
response to high light intensity	0	13	43
response to endoplasmic reticulum stress	2	26	68
pyrimidine ribonucleoside monophosphate metabolic process	0	28	66
pollen germination	2	14	32
negative regulation of reproductive process	0	17	34
tRNA 3'-end processing	0	7	10
GDP-mannose biosynthetic process	0	17	48
CAAX-box protein processing	0	32	63
proton-transporting two-sector ATPase complex assembly	0	23	56
nicotianamine biosynthetic process	0	7	16
regulation of catabolic process	0	29	68
negative regulation of cell death	0	11	22
asymmetric cell division	0	14	37
isopentenyl diphosphate biosynthetic process	0	20	66
diaminopimelate metabolic process	1	25	65
olefinic compound biosynthetic process	1	29	57
developmental cell growth	2	12	38
pyruvate metabolic process	2	14	70
organic acid catabolic process	0	32	70
regulation of mRNA metabolic process	2	26	65
peptidyl-arginine modification	2	25	51
monocarboxylic acid transport	3	27	64
plastid transcription	0	17	34
methylglyoxal catabolic process	0	9	22
RNA capping	0	11	26
peptidyl-lysine modification to peptidyl-hypusine	0	0	4
regulation of DNA methylation	0	7	15
1-deoxy-D-xylulose 5-phosphate metabolic process	0	9	22
spindle assembly	3	22	66
response to carbohydrate	2	14	58
protein lipoylation	1	11	37
pectin catabolic process	2	29	71
regulation of DNA metabolic process	1	25	67
outer mitochondrial membrane organization	0	7	19
regulation of protein ubiquitination	0	8	21
diol biosynthetic process	1	8	26
negative regulation of chromosome separation	0	13	39
lipid modification	2	23	70
RNA transport	0	22	70
DNA biosynthetic process	1	27	67
nucleoside bisphosphate metabolic process	1	21	70
'de novo' CTP biosynthetic process	1	31	53
N-terminal protein amino acid modification	0	27	54
regulation of phragmoplast microtubule organization	0	0	2
multivesicular body assembly	0	0	2
cell wall biogenesis	2	30	69
regulation of developmental growth	0	27	66
cellular response to phosphate starvation	0	26	59
cell tip growth	2	12	39
vesicle tethering involved in exocytosis	1	6	25
long-chain fatty acid transport	0	12	25
pyrimidine nucleoside monophosphate biosynthetic process	0	28	66
negative regulation of cellular protein metabolic process	13	23	66
developmental maturation	1	10	30
respiratory electron transport chain	2	23	70
cellular manganese ion homeostasis	0	30	62
peptidyl-methionine modification	0	11	20
regulation of protein-containing complex disassembly	2	22	67
positive regulation of DNA-templated transcription, initiation	1	6	16
leaf senescence	0	18	54
IMP metabolic process	1	21	66
reciprocal homologous recombination	0	25	59
establishment of protein localization to organelle	0	28	70
cellular response to light intensity	0	3	8
regulation of ubiquitin-dependent protein catabolic process	2	13	30
regulation of peptidyl-lysine acetylation	0	9	16
farnesyl diphosphate biosynthetic process	0	5	16
protein demannosylation	0	1	3
negative regulation of apoptotic process	0	4	9
thiamine-containing compound metabolic process	0	28	65
negative regulation of post-embryonic development	0	17	48
chloroplast fission	0	24	51
cellular response to nutrient levels	1	20	63
negative regulation of signal transduction	0	26	68
shikimate metabolic process	0	4	9
positive regulation of translational elongation	0	15	28
nuclear export	1	24	70
guanosine tetraphosphate metabolic process	0	15	37
endosome transport via multivesicular body sorting pathway	4	26	65
defense response to symbiont	1	28	57
fructose 6-phosphate metabolic process	2	14	65
chloroplast mRNA processing	0	10	15
regulation of asymmetric cell division	0	5	16
UMP salvage	0	19	37
cortical cytoskeleton organization	0	29	64
mitochondrial transmembrane transport	1	23	68
positive regulation of organelle organization	0	22	67
pyruvate family amino acid metabolic process	0	6	24
cellular response to nitrogen levels	1	12	42
DNA methylation	1	5	25
regulation of gibberellic acid mediated signaling pathway	0	17	38
cellular biogenic amine biosynthetic process	1	27	67
positive regulation of DNA repair	0	1	2
Notch signaling pathway	1	2	9
detection of stimulus	2	28	66
regulation of cyclin-dependent protein kinase activity	1	19	55
fatty acid metabolic process	4	24	71
regulation of protein depolymerization	0	21	51
citrate metabolic process	0	7	13
meiotic DNA double-strand break formation	0	17	49
nucleoside metabolic process	2	15	68
CDP-diacylglycerol metabolic process	2	23	65
beta-glucan biosynthetic process	2	27	69
positive regulation of response to endoplasmic reticulum stress	0	3	5
maintenance of protein location	1	29	65
malonyl-CoA biosynthetic process	0	23	32
phosphatidylcholine biosynthetic process	0	14	34
trehalose metabolic process	1	22	68
cellular copper ion homeostasis	1	17	46
regulation of hormone levels	2	28	69
deadenylation-dependent decapping of nuclear-transcribed mRNA	1	22	62
nucleotide-excision repair	1	27	69
tetraterpenoid metabolic process	1	32	67
meiosis I cell cycle process	1	20	62
protein deglycosylation involved in glycoprotein catabolic process	0	1	3
porphyrin-containing compound catabolic process	0	20	40
positive regulation of protein-containing complex disassembly	0	14	34
regulation of defense response	1	21	68
inorganic anion transmembrane transport	1	20	63
L-serine biosynthetic process	0	21	46
L-phenylalanine metabolic process	4	30	68
production of small RNA involved in gene silencing by RNA	2	18	37
monovalent inorganic cation homeostasis	4	26	63
ribulose bisphosphate carboxylase complex assembly	0	6	20
negative regulation of protein-containing complex disassembly	0	20	51
hexose catabolic process	0	10	26
rhythmic process	2	23	67
icosanoid transport	0	11	21
protein localization to organelle	1	29	70
spindle assembly checkpoint signaling	0	13	39
regulation of chromosome organization	1	32	66
photosynthesis, light harvesting	1	24	68
organelle fusion	1	10	39
nucleobase biosynthetic process	1	24	68
negative regulation of MAPK cascade	0	2	5
phosphorylation of RNA polymerase II C-terminal domain	0	5	19
mannose metabolic process	0	14	45
cytochrome complex assembly	4	22	67
tryptophan catabolic process	0	7	29
transcription initiation from RNA polymerase II promoter	4	27	68
detection of hypoxia	0	18	49
regulation of root morphogenesis	0	19	41
chromatin remodeling	0	18	67
positive regulation of cellular protein catabolic process	2	15	28
endosperm development	0	10	25
polyamine biosynthetic process	1	29	66
monocarboxylic acid catabolic process	1	25	68
detection of oxygen	0	18	49
protein refolding	4	29	66
peptidyl-lysine methylation	3	21	55
multicellular organismal reproductive process	0	20	41
regulation of MAPK cascade	0	3	9
seed dormancy process	0	8	16
(1->3)-beta-D-glucan biosynthetic process	3	25	54
UDP-glucuronate metabolic process	0	11	27
adventitious root development	0	0	5
N-terminal protein lipidation	0	1	2
negative regulation of protein-containing complex assembly	1	25	60
lipooligosaccharide metabolic process	1	21	57
galactose catabolic process	0	9	21
regulation of circadian rhythm	1	27	65
embryo development ending in seed dormancy	0	20	50
mitochondrial respiratory chain complex I assembly	0	15	45
thiamine biosynthetic process	0	33	61
kinetochore assembly	0	2	7
negative regulation of organ growth	0	6	25
copper ion homeostasis	1	17	54
exocytic process	2	14	43
CDP-diacylglycerol biosynthetic process	2	23	65
coenzyme A biosynthetic process	1	22	61
negative regulation of flower development	0	15	30
removal of superoxide radicals	0	14	28
negative regulation of developmental growth	0	12	32
negative regulation of ubiquitin protein ligase activity	0	1	2
regulation of translational termination	0	13	32
developmental growth involved in morphogenesis	1	21	43
specification of axis polarity	2	19	50
negative regulation of protein metabolic process	13	23	66
regulation of DNA-binding transcription factor activity	0	5	13
multivesicular body sorting pathway	4	24	68
regulation of transport	3	25	68
pyruvate family amino acid catabolic process	0	6	24
tropism	5	24	69
purine ribonucleoside bisphosphate metabolic process	0	15	37
superoxide metabolic process	0	21	44
UMP biosynthetic process	0	28	66
positive regulation of transcription initiation from RNA polymerase II promoter	1	6	16
developmental growth	1	21	44
purine nucleoside triphosphate biosynthetic process	3	24	69
regulation of actin filament depolymerization	0	21	51
purine ribonucleoside salvage	0	11	56
negative regulation of kinase activity	0	10	28
mitotic DNA replication initiation	0	5	16
microtubule organizing center organization	0	0	1
protein polymerization	0	23	61
organic acid transmembrane transport	2	25	61
response to alcohol	0	29	67
UDP-N-acetylglucosamine biosynthetic process	0	7	29
chaperone-mediated protein folding	2	15	35
inositol catabolic process	0	3	14
regulation of ATPase activity	0	2	5
'de novo' UMP biosynthetic process	0	23	56
response to organic cyclic compound	0	24	52
secondary alcohol metabolic process	0	15	28
positive regulation of protein polymerization	1	21	67
glycerol-3-phosphate metabolic process	1	26	58
Golgi organization	1	21	65
UDP-D-xylose metabolic process	0	12	52
olefinic compound metabolic process	2	29	59
cleavage involved in rRNA processing	0	15	36
polyamine metabolic process	2	27	66
adenine salvage	0	8	25
vesicle membrane	3	28	69
cytoplasmic vesicle membrane	4	27	69
SNARE complex	1	20	60
vesicle tethering complex	10	21	70
extracellular space	9	26	67
respiratory chain complex IV	0	27	64
signal recognition particle, endoplasmic reticulum targeting	1	25	65
signal recognition particle	1	26	65
transport vesicle membrane	2	19	60
respiratory chain complex II	0	7	17
chromatin	2	27	60
exocyst	6	24	69
proteasome core complex	3	21	61
pore complex	0	4	9
cellulose synthase complex	0	5	10
methyltransferase complex	1	33	67
MLL1/2 complex	0	1	1
CORVET complex	1	5	14
plant-type vacuole membrane	0	18	38
phosphopyruvate hydratase complex	0	10	26
histone methyltransferase complex	1	25	53
Ino80 complex	0	28	66
MLL1 complex	0	1	1
HOPS complex	0	9	21
INO80-type complex	0	27	67
DNA helicase complex	0	28	66
vesicle coat	2	30	69
membrane coat	2	28	69
CCAAT-binding factor complex	1	22	67
mitochondrial matrix	1	28	69
endosome membrane	2	31	69
AP-type membrane coat adaptor complex	1	29	68
AP-3 adaptor complex	0	2	10
glycine cleavage complex	0	6	16
kinetochore	1	23	57
SWI/SNF superfamily-type complex	0	23	67
mitochondrial respirasome	0	5	13
COPII vesicle coat	1	34	65
pyruvate dehydrogenase complex	0	19	48
ATPase complex	0	23	67
AP-2 adaptor complex	0	2	6
COPI vesicle coat	2	20	67
plastid outer membrane	1	20	67
plastid	2	19	70
spindle	2	27	67
oligosaccharyltransferase complex	0	26	64
MICOS complex	0	0	2
etioplast membrane	1	6	12
plastid-encoded plastid RNA polymerase complex	0	11	28
mediator complex	2	19	70
proteasome core complex, alpha-subunit complex	2	23	69
protein kinase CK2 complex	0	8	26
photosystem II	5	18	69
clathrin adaptor complex	2	20	68
actin cytoskeleton	0	23	67
autophagosome	0	24	66
photosystem	4	17	69
TRAPP complex	0	19	65
transcription factor TFIID complex	1	25	68
bounding membrane of organelle	3	20	71
chloroplast	0	21	70
chloroplast outer membrane	0	26	67
plasma membrane protein complex	1	32	69
signal peptidase complex	0	25	58
supramolecular complex	1	17	70
respiratory chain complex	1	24	69
membrane	14	33	71
peroxisomal membrane	0	23	69
chromosome	2	23	70
prefoldin complex	0	27	64
microbody membrane	0	23	69
photosystem I reaction center	1	31	60
polymeric cytoskeletal fiber	1	19	70
[truncated: 5,050 more rows]
