# Supplementary material for: Universal signatures of transposable element compartmentalization across eukaryotic genomes
Source: bioRxiv. 2024 Mar 27:2023.10.17.562820. Preprint. [Version 2] doi: 10.1101/2023.10.17.562820 (PMC10996525; doi:10.1101/2023.10.17.562820)
Supplement: Supplement 5 [file media-5.gz › Data_S3/GO_presence_summaries_Streptophyta_LINE.tsv]

regulation of cellular protein metabolic process	6	29	70
histidine metabolic process	0	33	64
histidine biosynthetic process	0	33	64
regulation of protein metabolic process	6	32	70
pentose-phosphate shunt	1	26	58
protein phosphorylation	8	23	59
proteolysis	11	24	71
glucose 6-phosphate metabolic process	4	24	68
NADPH regeneration	2	29	68
regulation of cellular amide metabolic process	6	32	70
regulation of translation	7	29	70
posttranscriptional regulation of gene expression	6	32	70
ribosome biogenesis	5	22	69
leucine biosynthetic process	0	11	29
regulation of organelle organization	5	29	70
protein modification process	5	33	71
NADP metabolic process	2	31	68
abscisic acid-activated signaling pathway	8	28	69
ribonucleoprotein complex biogenesis	4	23	69
macromolecule modification	4	32	71
phosphorylation	9	25	71
sterol transport	1	21	50
inositol lipid-mediated signaling	3	26	55
leucine metabolic process	0	28	62
organic hydroxy compound transport	1	27	57
regulation of cellular component size	4	23	70
regulation of cytoskeleton organization	3	23	70
regulation of anatomical structure size	4	23	70
cellular protein modification process	3	35	71
regulation of transport	4	32	68
cellular aldehyde metabolic process	3	31	68
regulation of localization	6	29	69
regulation of transferase activity	0	20	55
anatomical structure morphogenesis	4	39	69
protein folding	2	37	70
anther wall tapetum development	0	7	22
glycerol metabolic process	0	25	67
S-adenosylmethionine metabolic process	0	19	48
alditol metabolic process	0	25	68
glucose metabolic process	1	24	69
regulation of developmental growth	2	31	66
S-adenosylmethionine biosynthetic process	0	16	40
serine family amino acid metabolic process	2	29	69
phosphate-containing compound metabolic process	9	31	71
reproduction	5	26	61
multi-organism reproductive process	5	27	60
multi-organism process	3	31	64
sexual reproduction	5	27	60
endoplasmic reticulum mannose trimming	0	1	2
histone methylation	1	23	53
thylakoid membrane organization	3	18	41
plastid membrane organization	3	18	41
mannose trimming involved in glycoprotein ERAD pathway	0	2	3
nuclear-transcribed mRNA catabolic process, nonsense-mediated decay	0	26	66
negative regulation of protein modification by small protein conjugation or removal	0	0	2
regulation of auxin polar transport	0	9	28
protein deglycosylation involved in glycoprotein catabolic process	0	2	3
seed dormancy process	0	15	16
dormancy process	0	15	16
negative regulation of ubiquitin protein ligase activity	0	0	2
regulation of ubiquitin-protein transferase activity	0	6	19
negative regulation of growth	0	15	42
regulation of root meristem growth	0	11	22
glycoprotein metabolic process	1	14	35
regulation of ubiquitin protein ligase activity	0	1	8
DNA topological change	4	20	63
embryonic meristem development	0	2	5
response to fatty acid	0	14	28
endoplasmic reticulum organization	0	11	31
asymmetric cell division	0	17	37
actin filament polymerization	0	8	16
cellular modified amino acid catabolic process	0	27	57
negative regulation of protein ubiquitination	0	0	2
mitochondrial translational elongation	1	11	20
primary meristem tissue development	0	2	5
negative regulation of developmental growth	0	9	32
endoplasmic reticulum calcium ion homeostasis	0	6	10
methionyl-tRNA aminoacylation	0	1	3
DNA conformation change	2	29	68
procambium histogenesis	0	3	5
response to jasmonic acid	0	14	28
negative regulation of organ growth	0	8	25
peptide catabolic process	1	22	53
regulation of protein modification by small protein conjugation or removal	0	7	21
regulation of protein ubiquitination	0	7	21
meristem development	1	4	9
protein deglycosylation	1	4	15
negative regulation of ubiquitin-protein transferase activity	0	0	2
sulfur compound catabolic process	1	19	51
protein alpha-1,2-demannosylation	0	2	3
generation of catalytic spliceosome for second transesterification step	0	1	2
histone lysine methylation	0	20	49
regulation of meristem growth	1	19	33
protein demannosylation	0	2	3
glutathione catabolic process	0	19	45
protein metabolic process	8	28	71
plant-type cell wall organization	1	32	69
regulation of protein modification process	2	28	60
membrane organization	3	25	69
regulation of actin cytoskeleton organization	3	23	69
regulation of protein polymerization	3	26	69
regulation of actin filament length	3	25	69
regulation of actin filament organization	3	25	69
regulation of protein-containing complex assembly	2	25	69
regulation of supramolecular fiber organization	3	25	69
regulation of actin polymerization or depolymerization	3	25	69
regulation of actin filament-based process	3	23	69
glycine metabolic process	0	31	68
regulation of actin filament polymerization	3	25	69
mRNA cleavage	1	13	39
L-serine metabolic process	3	32	68
plant-type cell wall organization or biogenesis	2	32	69
phosphorus metabolic process	9	31	71
modification-dependent macromolecule catabolic process	4	28	70
ubiquitin-dependent protein catabolic process	4	28	70
modification-dependent protein catabolic process	4	30	70
response to radiation	2	26	69
response to light stimulus	3	27	69
regulation of transmembrane transport	4	36	67
aerobic electron transport chain	4	19	67
cellular respiration	0	23	69
sulfur amino acid metabolic process	3	25	69
sulfur amino acid biosynthetic process	1	24	69
aerobic respiration	0	23	69
serine family amino acid biosynthetic process	0	37	68
cell redox homeostasis	1	15	45
phosphatidylinositol phosphate biosynthetic process	4	30	66
protein neddylation	0	14	28
amino acid salvage	1	17	55
protein insertion into mitochondrial outer membrane	1	8	19
positive regulation of phosphorylation	0	22	50
negative regulation of transferase activity	0	16	35
L-methionine biosynthetic process	1	21	60
response to gravity	1	21	65
activation of protein kinase activity	0	20	39
protein polymerization	3	23	61
regulation of spindle organization	0	24	55
regulation of ubiquitin-dependent protein catabolic process	3	15	30
positive regulation of signaling	0	14	38
positive regulation of phosphate metabolic process	0	24	50
negative regulation of developmental process	0	29	64
positive regulation of kinase activity	0	22	45
phosphatidic acid metabolic process	0	5	13
positive regulation of protein kinase activity	0	19	42
citrate metabolic process	1	4	13
primary alcohol metabolic process	0	3	11
positive regulation of transferase activity	0	20	48
outer mitochondrial membrane organization	1	8	19
positive regulation of signal transduction	0	16	38
positive regulation of cell communication	0	16	38
isopentenyl diphosphate metabolic process	1	28	66
positive regulation of protein modification process	0	25	52
glyceraldehyde-3-phosphate metabolic process	1	20	47
glycine decarboxylation via glycine cleavage system	1	5	20
regulation of organ growth	0	12	42
phosphatidylinositol-mediated signaling	3	16	38
phosphatidic acid biosynthetic process	0	5	12
positive regulation of catalytic activity	2	23	55
Arp2/3 complex-mediated actin nucleation	0	30	62
regulation of response to red or far red light	0	22	49
positive regulation of protein phosphorylation	0	24	50
L-methionine salvage from methylthioadenosine	1	17	55
gravitropism	1	22	65
peptidyl-lysine methylation	2	25	55
mature ribosome assembly	0	5	13
positive regulation of phosphorus metabolic process	0	24	50
isopentenyl diphosphate biosynthetic process	1	28	66
regulation of proteasomal ubiquitin-dependent protein catabolic process	3	15	30
L-methionine salvage	1	17	55
negative regulation of protein modification process	3	21	49
removal of superoxide radicals	0	17	28
negative regulation of multicellular organismal process	0	30	64
isopentenyl diphosphate biosynthetic process, methylerythritol 4-phosphate pathway	0	18	39
regulation of mitotic spindle organization	0	24	55
superoxide metabolic process	0	26	44
RNA phosphodiester bond hydrolysis	2	22	50
microtubule-based movement	2	27	70
regulation of cellular component biogenesis	2	22	69
movement of cell or subcellular component	3	27	70
respiratory electron transport chain	2	21	70
one-carbon metabolic process	3	30	68
phenylpropanoid biosynthetic process	5	29	67
metabolic process	7	39	71
hexose metabolic process	1	30	70
secondary metabolite biosynthetic process	4	30	69
guard cell differentiation	1	28	65
plant epidermal cell differentiation	1	29	66
energy derivation by oxidation of organic compounds	0	23	70
cellular metabolic compound salvage	4	30	69
regulation of protein phosphorylation	1	20	58
cellular response to chemical stimulus	2	35	69
cysteine biosynthetic process from serine	2	31	67
acylglycerol biosynthetic process	1	30	63
acylglycerol metabolic process	1	31	64
nucleic acid phosphodiester bond hydrolysis	2	30	68
regulation of protein kinase activity	1	20	55
cellular response to oxidative stress	2	30	69
regulation of kinase activity	1	21	55
mitochondrial electron transport, ubiquinol to cytochrome c	0	24	59
neutral lipid biosynthetic process	1	30	63
neutral lipid metabolic process	1	31	64
cellular response to chemical stress	4	27	69
triglyceride biosynthetic process	2	27	62
triglyceride metabolic process	1	31	64
regulation of phosphorylation	1	21	58
malate metabolic process	2	23	67
protein modification by small protein conjugation	3	35	70
regulation of biological quality	3	25	71
cellular macromolecule catabolic process	5	31	70
regulation of growth	1	29	69
response to cold	2	25	68
regulation of cellular component organization	3	25	70
lipid transport	2	33	70
mitochondrial membrane organization	1	30	68
cysteine biosynthetic process	2	32	68
protein insertion into mitochondrial membrane	1	29	68
establishment of protein localization to mitochondrial membrane	1	28	68
steroid biosynthetic process	4	30	68
cysteine metabolic process	6	29	68
regulation of protein depolymerization	1	21	51
serine family amino acid catabolic process	1	24	54
intracellular receptor signaling pathway	0	7	14
positive regulation of protein-containing complex assembly	2	26	67
glycine catabolic process	1	14	43
protein alkylation	2	22	56
negative regulation of protein depolymerization	1	21	51
protein methylation	2	22	56
glycine biosynthetic process	0	37	62
regulation of ethylene-activated signaling pathway	3	24	59
regulation of cellular protein catabolic process	3	21	55
cellular oxidant detoxification	0	21	49
positive regulation of cellular component biogenesis	2	26	67
regulation of actin filament depolymerization	1	21	51
regulation of peroxisome size	0	10	26
regulation of proteolysis involved in cellular protein catabolic process	3	19	53
negative regulation of protein-containing complex disassembly	1	21	51
tRNA 3'-terminal CCA addition	0	4	10
negative regulation of protein polymerization	1	28	60
regulation of ion transmembrane transport	4	28	64
positive regulation of organelle organization	2	29	67
tRNA aminoacylation	5	40	68
protein K63-linked ubiquitination	0	14	36
'de novo' pyrimidine nucleobase biosynthetic process	0	26	64
negative regulation of supramolecular fiber organization	1	28	60
negative regulation of actin filament depolymerization	1	21	51
negative regulation of ethylene-activated signaling pathway	3	21	48
regulation of proteasomal protein catabolic process	3	21	53
cellular calcium ion homeostasis	1	35	66
CTP salvage	0	6	14
CAAX-box protein processing	0	28	63
UMP salvage	0	19	37
regulation of phosphorelay signal transduction system	3	24	59
calcium ion homeostasis	1	35	66
cellular detoxification	2	31	61
mannose metabolic process	0	18	45
amino acid activation	5	41	68
cellular divalent inorganic cation homeostasis	2	29	67
positive regulation of cytoskeleton organization	2	27	67
actin nucleation	2	28	67
response to blue light	0	29	64
negative regulation of protein-containing complex assembly	1	28	60
actin filament capping	1	21	51
glycine biosynthetic process from serine	0	33	60
negative regulation of phosphorelay signal transduction system	3	21	48
blue light signaling pathway	0	7	14
tRNA aminoacylation for protein translation	6	42	68
regulation of microtubule-based process	0	26	64
ribulose bisphosphate carboxylase complex assembly	0	5	20
regulation of microtubule cytoskeleton organization	0	24	64
cellular response to blue light	0	7	17
negative regulation of actin filament polymerization	1	28	60
protein refolding	2	35	66
pyrimidine nucleotide salvage	0	19	37
negative regulation of cytoskeleton organization	1	28	60
regulation of cellular catabolic process	3	25	66
pyrimidine ribonucleotide salvage	0	19	37
deoxyribonucleotide biosynthetic process	1	23	59
positive regulation of supramolecular fiber organization	2	27	67
deoxyribonucleotide metabolic process	2	29	67
positive regulation of actin filament polymerization	2	27	67
pyrimidine-containing compound salvage	0	23	42
ncRNA 3'-end processing	3	27	64
regulation of nuclear division	3	31	65
tRNA 3'-end processing	0	4	10
positive regulation of protein polymerization	2	27	67
phosphorylation of RNA polymerase II C-terminal domain	0	8	19
phenylpropanoid metabolic process	3	30	68
glycerolipid biosynthetic process	9	38	70
organic substance metabolic process	4	42	71
protein ubiquitination	2	33	70
steroid metabolic process	5	27	68
response to abiotic stimulus	1	23	70
actin filament organization	4	22	69
regulation of generation of precursor metabolites and energy	1	16	39
cellular response to environmental stimulus	3	20	64
positive regulation of molecular function	2	26	55
regulation of amino acid transmembrane transport	2	20	43
methionine metabolic process	0	19	67
negative regulation of organelle organization	2	32	66
regulation of amine transport	2	20	43
cellular response to abiotic stimulus	3	20	64
methionine biosynthetic process	1	18	67
regulation of photosynthesis	0	16	37
regulation of catabolic process	3	23	68
regulation of photoperiodism, flowering	1	25	59
pyridoxal phosphate biosynthetic process	0	15	39
cellular response to light stimulus	1	20	64
pyrimidine nucleobase biosynthetic process	0	26	65
negative regulation of cellular component organization	4	30	67
nucleotide transport	2	24	66
peroxisome fission	0	30	61
cellular response to radiation	1	18	64
regulation of protein catabolic process	4	30	65
regulation of amino acid export	2	20	43
pyrimidine nucleobase metabolic process	0	28	67
regulation of photosynthesis, light reaction	0	15	34
regulation of amino acid transport	2	20	43
multicellular organismal reproductive process	1	19	41
aldehyde biosynthetic process	1	19	51
pyridoxal phosphate metabolic process	0	15	39
regulation of organic acid transport	2	20	43
negative regulation of intracellular signal transduction	5	22	62
hormone-mediated signaling pathway	1	25	69
regulation of proteolysis	9	18	64
RNA 3'-end processing	2	23	68
negative regulation of protein metabolic process	5	25	66
pyrimidine nucleotide biosynthetic process	1	29	68
pyrimidine nucleotide metabolic process	1	30	68
negative regulation of cellular protein metabolic process	5	25	66
external encapsulating structure organization	1	34	70
ncRNA metabolic process	3	38	70
sulfur compound biosynthetic process	3	39	70
cellular amino acid biosynthetic process	3	27	70
protein modification by small protein conjugation or removal	0	33	70
carbohydrate transport	5	28	70
organonitrogen compound metabolic process	4	33	71
regulation of biological process	8	26	71
positive regulation of protein metabolic process	2	34	69
vitamin B6 biosynthetic process	0	33	64
positive regulation of cellular component organization	1	30	68
cytosolic transport	3	28	69
ribosome assembly	0	22	42
response to endoplasmic reticulum stress	0	28	68
protoporphyrinogen IX biosynthetic process	4	25	65
regulation of intracellular signal transduction	2	29	69
phosphatidylinositol biosynthetic process	4	31	70
protein polyubiquitination	4	32	63
photosynthesis, dark reaction	2	31	57
vitamin B6 metabolic process	0	33	64
positive regulation of cellular protein metabolic process	2	35	69
reductive pentose-phosphate cycle	2	31	57
mRNA polyadenylation	2	23	63
retrograde transport, endosome to Golgi	3	31	69
protoporphyrinogen IX metabolic process	4	25	65
mitochondrial electron transport, NADH to ubiquinone	3	13	33
regulation of ion transport	4	31	66
tetrahydrofolate interconversion	3	32	68
biological_process	3	30	71
ethylene-activated signaling pathway	2	26	69
cellular homeostasis	1	27	70
cell wall organization	0	38	70
cell wall organization or biogenesis	0	42	70
microtubule-based process	0	34	70
mRNA catabolic process	4	21	69
cellular component biogenesis	2	29	70
phosphorelay signal transduction system	2	33	70
sulfur compound metabolic process	5	33	70
RNA catabolic process	10	25	70
primary metabolic process	8	36	71
cellular protein metabolic process	3	36	71
biological regulation	4	34	71
developmental process involved in reproduction	6	32	69
reproductive process	4	37	70
xenobiotic transport	3	22	67
nucleobase-containing compound catabolic process	8	30	70
regulation of developmental process	3	28	69
xenobiotic detoxification by transmembrane export across the plasma membrane	3	22	67
regulation of cyclin-dependent protein kinase activity	1	19	55
regulation of protein-containing complex disassembly	2	30	67
pyrimidine ribonucleoside monophosphate biosynthetic process	0	28	66
UMP biosynthetic process	0	28	66
branched-chain amino acid metabolic process	3	31	68
pyrimidine nucleoside monophosphate biosynthetic process	0	30	66
positive regulation of response to stimulus	2	24	68
peroxisome organization	1	29	68
UMP metabolic process	0	28	66
copper ion homeostasis	0	18	54
pyrimidine nucleoside monophosphate metabolic process	0	30	66
regulation of cyclin-dependent protein serine/threonine kinase activity	1	19	55
peptidyl-lysine modification	4	23	63
jasmonic acid mediated signaling pathway	6	22	67
phloem or xylem histogenesis	3	23	66
mRNA 3'-end processing	2	24	67
response to virus	2	30	60
tricarboxylic acid metabolic process	3	26	63
cellular copper ion homeostasis	1	15	46
organophosphate ester transport	1	29	69
pyrimidine ribonucleoside monophosphate metabolic process	0	28	66
alcohol metabolic process	3	31	70
cellular amino acid metabolic process	1	37	71
pectin catabolic process	1	34	71
ncRNA processing	3	34	70
response to temperature stimulus	0	27	68
cytokinin-activated signaling pathway	3	31	68
proteolysis involved in cellular protein catabolic process	8	28	70
cellular component organization or biogenesis	7	24	71
homeostatic process	1	24	70
export across plasma membrane	3	24	67
supramolecular fiber organization	3	21	69
tetrahydrofolate metabolic process	3	32	68
auxin metabolic process	4	24	65
nucleobase biosynthetic process	1	29	68
divalent inorganic cation homeostasis	2	32	68
nucleobase metabolic process	1	28	68
pyrimidine nucleoside triphosphate biosynthetic process	2	33	66
pyrimidine nucleoside triphosphate metabolic process	2	31	67
CTP biosynthetic process	2	32	66
pyrimidine ribonucleoside triphosphate biosynthetic process	2	32	66
regulation of protein serine/threonine kinase activity	1	21	55
CTP metabolic process	2	32	66
pyrimidine ribonucleoside triphosphate metabolic process	2	32	66
chromosome organization	5	32	71
folic acid-containing compound metabolic process	3	28	68
tricarboxylic acid cycle	1	29	69
phospholipid biosynthetic process	7	38	70
cell differentiation	6	27	70
macromolecule metabolic process	6	33	71
regulation of cell communication	2	26	70
regulation of signaling	2	26	70
regulation of signal transduction	2	26	70
monosaccharide metabolic process	4	25	70
tropism	2	25	69
inner mitochondrial membrane organization	1	24	65
sterol biosynthetic process	2	25	68
transcription initiation from RNA polymerase II promoter	1	19	68
proton export across plasma membrane	0	24	59
nuclear-transcribed mRNA catabolic process	2	27	68
endosomal transport	3	31	70
nucleotide-excision repair	2	25	69
base-excision repair	1	29	66
lignin metabolic process	2	29	66
lignin catabolic process	2	27	66
actin filament bundle assembly	2	19	48
response to salt stress	2	26	56
extracellular structure organization	1	24	67
iron ion homeostasis	0	34	63
protein insertion into mitochondrial inner membrane	1	25	65
actin filament bundle organization	2	19	48
trehalose metabolic process	4	30	68
tissue development	2	29	68
pteridine-containing compound metabolic process	3	31	68
phenylpropanoid catabolic process	2	27	66
cellulose microfibril organization	1	19	64
sterol metabolic process	2	31	68
extracellular matrix organization	1	24	67
organic hydroxy compound metabolic process	3	34	70
methylation	6	21	70
macromolecule catabolic process	5	35	71
regulation of response to stimulus	1	27	70
intracellular signal transduction	3	33	70
rRNA processing	5	29	70
rRNA metabolic process	5	30	70
protein dephosphorylation	0	26	57
phospholipid metabolic process	5	43	70
regulation of reproductive process	2	33	69
metallo-sulfur cluster assembly	4	29	69
regulation of phosphate metabolic process	5	18	60
iron-sulfur cluster assembly	4	29	69
cytokinin biosynthetic process	1	27	68
rhythmic process	2	30	67
actin polymerization or depolymerization	3	22	64
mitochondrion organization	0	22	68
regulation of phosphorus metabolic process	5	19	60
regulation of cellular process	5	33	71
protein insertion into membrane	1	25	68
cellular metal ion homeostasis	1	22	69
cellular cation homeostasis	0	22	69
cellular response to stimulus	1	27	71
galacturonan metabolic process	2	31	71
pectin metabolic process	2	31	71
cell recognition	5	23	68
regulation of multicellular organismal process	3	24	69
pyrimidine-containing compound metabolic process	2	34	69
pyrimidine-containing compound biosynthetic process	1	38	69
rejection of self pollen	0	20	42
gibberellin mediated signaling pathway	2	24	55
glycerophospholipid biosynthetic process	8	35	70
macromolecule methylation	3	24	70
recognition of pollen	5	23	68
gibberellic acid mediated signaling pathway	1	25	53
tRNA metabolic process	5	39	70
peptidyl-proline modification	1	27	57
polyol metabolic process	0	33	70
protein processing	3	31	69
cellular chemical homeostasis	1	25	70
protein peptidyl-prolyl isomerization	1	28	57
cellular ion homeostasis	0	26	69
organelle organization	3	30	71
polysaccharide catabolic process	1	36	71
organic hydroxy compound biosynthetic process	5	26	70
protein localization to mitochondrion	3	32	68
establishment of protein localization to mitochondrion	3	32	68
nucleobase-containing compound transport	1	26	70
transition metal ion homeostasis	0	28	69
generation of precursor metabolites and energy	3	16	71
response to oxidative stress	3	32	70
developmental process	5	30	71
cellular hormone metabolic process	0	27	68
cytokinin metabolic process	1	24	68
hormone biosynthetic process	1	32	68
localization within membrane	4	22	69
establishment of protein localization to membrane	3	19	69
protein localization to membrane	3	18	69
negative regulation of gene expression	5	33	71
metal ion homeostasis	0	24	69
inorganic ion homeostasis	0	28	69
glutathione metabolic process	5	23	70
cellular nitrogen compound catabolic process	4	33	70
cation homeostasis	0	30	69
heterocycle catabolic process	6	30	70
lipid catabolic process	2	35	70
amine metabolic process	1	33	70
hormone metabolic process	2	27	68
signal transduction	1	33	71
mitochondrial transport	0	31	69
chemical homeostasis	1	23	70
ion homeostasis	1	26	69
regulation of catalytic activity	4	21	58
cellular modified amino acid metabolic process	5	24	70
export from cell	3	24	70
cell wall modification	2	41	70
glycerolipid metabolic process	6	40	70
organic cyclic compound catabolic process	2	37	70
regulation of molecular function	4	19	58
regulation of hormone levels	1	26	69
aromatic compound catabolic process	2	35	70
cellular developmental process	6	25	70
secondary metabolic process	2	34	69
negative regulation of macromolecule metabolic process	4	33	71
negative regulation of metabolic process	5	31	71
RNA modification	2	33	71
cellular response to stress	1	27	71
lipid metabolic process	4	45	71
reactive oxygen species metabolic process	5	34	70
cellular macromolecule metabolic process	5	32	71
carbohydrate metabolic process	5	31	71
negative regulation of biological process	7	33	71
cellular component organization	5	30	71
nitrogen compound metabolic process	5	35	71
regulation of macromolecule metabolic process	6	36	71
galactose metabolic process	1	30	67
import into nucleus	1	33	69
regulation of metabolic process	4	40	71
RNA polyadenylation	4	23	68
protein import into nucleus	1	32	69
negative regulation of peptidase activity	5	18	53
DNA replication	1	31	70
protein localization to nucleus	1	32	69
dephosphorylation	1	27	70
nucleotide salvage	2	29	67
regulation of shoot system development	3	25	68
regulation of peptidase activity	5	17	53
negative regulation of proteolysis	5	16	53
electron transport chain	4	18	71
regulation of flower development	3	25	68
pseudouridine synthesis	3	22	68
heterocycle biosynthetic process	5	35	71
nucleobase-containing compound biosynthetic process	3	33	71
cellular nitrogen compound biosynthetic process	6	25	71
cellular nitrogen compound metabolic process	5	29	71
defense response	12	24	70
purine nucleotide metabolic process	1	32	70
purine-containing compound metabolic process	2	29	70
purine ribonucleotide metabolic process	1	30	70
vesicle-mediated transport	4	27	71
heterocycle metabolic process	11	22	71
aromatic compound biosynthetic process	6	35	71
cellular biosynthetic process	6	34	71
macromolecule biosynthetic process	6	22	71
RNA biosynthetic process	5	29	71
organic substance biosynthetic process	6	32	71
organic cyclic compound biosynthetic process	7	32	71
nucleobase-containing compound metabolic process	7	26	71
organic cyclic compound metabolic process	7	28	71
protein-containing complex subunit organization	6	27	71
protein-containing complex assembly	4	31	71
ribose phosphate metabolic process	1	31	70
ribonucleotide metabolic process	1	29	70
nucleobase-containing small molecule metabolic process	1	29	70
cellular macromolecule biosynthetic process	6	23	71
purine nucleotide biosynthetic process	1	36	70
purine ribonucleotide biosynthetic process	4	30	70
purine-containing compound biosynthetic process	1	36	70
biosynthetic process	5	32	71
cellular aromatic compound metabolic process	9	25	71
cellular protein-containing complex assembly	3	30	71
cellular localization	5	30	71
carbohydrate derivative biosynthetic process	6	37	70
intracellular transport	2	34	71
establishment of localization in cell	1	34	71
endoplasmic reticulum to Golgi vesicle-mediated transport	1	37	70
cellular carbohydrate biosynthetic process	2	31	71
isoprenoid biosynthetic process	5	34	71
monocarboxylic acid metabolic process	4	30	71
isoprenoid metabolic process	8	34	71
intracellular protein transport	0	30	70
Golgi vesicle transport	3	30	70
transcription, DNA-templated	5	32	71
nucleic acid-templated transcription	5	32	71
organonitrogen compound biosynthetic process	3	31	71
anion transport	0	23	71
ATP metabolic process	2	19	70
pigment metabolic process	2	37	70
cell cycle process	1	40	71
cellular amide metabolic process	8	17	71
amide biosynthetic process	6	22	71
system development	2	28	69
ribose phosphate biosynthetic process	3	35	70
ribonucleotide biosynthetic process	4	33	70
carbohydrate biosynthetic process	2	29	71
localization	1	24	71
cellular component assembly	3	34	71
macromolecule localization	3	24	71
establishment of localization	1	21	71
nucleotide metabolic process	1	31	70
nucleoside phosphate metabolic process	1	31	70
anatomical structure development	3	31	70
response to stress	7	29	71
protein localization	2	24	71
establishment of protein localization	1	22	71
response to stimulus	4	29	71
transport	1	21	71
nitrogen compound transport	1	20	71
response to biotic stimulus	6	21	70
nucleic acid metabolic process	9	26	71
immune system process	7	21	70
mRNA processing	3	25	70
immune response	7	21	70
defense response to other organism	7	21	70
aromatic amino acid family metabolic process	2	29	68
terpenoid biosynthetic process	6	34	70
protein-DNA complex assembly	0	26	70
protein-DNA complex subunit organization	1	26	70
terpenoid metabolic process	7	34	70
shoot system development	2	22	68
glutamine family amino acid metabolic process	0	27	70
plant organ development	3	23	69
pigment biosynthetic process	3	32	69
cell cycle	2	31	70
carbohydrate derivative metabolic process	2	33	70
protein transport	1	22	71
organonitrogen compound catabolic process	1	27	70
RNA metabolic process	10	28	71
regulation of transcription by RNA polymerase II	2	33	70
response to external stimulus	4	28	70
translation	3	25	71
peptide biosynthetic process	3	25	71
ion transport	0	21	71
peptide metabolic process	6	19	71
cellular lipid metabolic process	4	43	71
positive regulation of RNA biosynthetic process	2	30	70
positive regulation of transcription, DNA-templated	2	30	70
positive regulation of nucleic acid-templated transcription	2	30	70
positive regulation of RNA metabolic process	1	31	70
positive regulation of nucleobase-containing compound metabolic process	1	30	70
response to other organism	5	24	70
response to external biotic stimulus	4	25	70
biological process involved in interspecies interaction between organisms	4	26	70
positive regulation of cellular biosynthetic process	3	29	70
positive regulation of macromolecule biosynthetic process	3	30	70
positive regulation of biosynthetic process	3	29	70
protein catabolic process	2	29	70
small molecule catabolic process	3	26	71
RNA splicing	2	32	70
monocarboxylic acid biosynthetic process	1	32	70
ADP metabolic process	2	17	69
mitochondrial transmembrane transport	3	26	68
purine nucleoside diphosphate metabolic process	2	17	69
glycolytic process	2	17	69
ribonucleoside diphosphate metabolic process	2	19	69
purine ribonucleoside diphosphate metabolic process	2	17	69
ATP generation from ADP	2	17	69
carbohydrate derivative catabolic process	4	25	68
membrane lipid metabolic process	5	28	70
endocytosis	0	33	69
cellular polysaccharide biosynthetic process	1	29	70
purine nucleoside bisphosphate metabolic process	5	30	70
nucleoside bisphosphate metabolic process	5	30	70
ribonucleoside bisphosphate metabolic process	5	30	70
nucleotide-sugar metabolic process	2	30	69
nucleoside diphosphate phosphorylation	1	20	70
nucleoside diphosphate metabolic process	1	23	70
polysaccharide biosynthetic process	1	26	70
nucleotide phosphorylation	1	20	70
positive regulation of transcription by RNA polymerase II	3	32	70
regulation of RNA metabolic process	3	38	71
regulation of nucleobase-containing compound metabolic process	3	36	71
positive regulation of cellular metabolic process	4	30	70
positive regulation of macromolecule metabolic process	3	33	70
positive regulation of nitrogen compound metabolic process	4	31	70
positive regulation of metabolic process	3	30	70
regulation of RNA biosynthetic process	4	34	71
regulation of nucleic acid-templated transcription	3	35	71
regulation of transcription, DNA-templated	3	35	71
cellular polysaccharide metabolic process	3	27	70
nucleotide biosynthetic process	1	33	70
nucleoside phosphate biosynthetic process	1	34	70
fatty acid metabolic process	6	27	71
RNA processing	6	27	71
DNA-templated transcription, initiation	2	23	70
ion transmembrane transport	0	30	71
response to inorganic substance	2	31	68
cellular protein localization	4	23	70
cellular macromolecule localization	4	23	70
auxin-activated signaling pathway	1	19	69
lipid biosynthetic process	5	43	71
small molecule biosynthetic process	3	29	71
cell wall macromolecule metabolic process	4	30	70
catabolic process	1	35	71
cellular carbohydrate metabolic process	3	24	71
root development	3	20	67
sphingolipid metabolic process	4	20	68
organic anion transport	0	19	68
maintenance of location	1	24	68
acyl-CoA biosynthetic process	4	38	68
protein deubiquitination	0	21	57
auxin transport	1	26	67
phosphate ion transport	1	27	69
protein modification by small protein removal	0	23	61
hormone transport	1	26	67
thioester biosynthetic process	4	38	68
protein transmembrane import into intracellular organelle	4	25	68
disaccharide biosynthetic process	2	29	68
anion transmembrane transport	2	22	68
cell wall macromolecule catabolic process	2	27	68
glucan biosynthetic process	0	29	70
chlorophyll biosynthetic process	2	35	67
intracellular protein transmembrane transport	2	37	68
DNA recombination	4	34	70
clathrin coat assembly	0	34	67
purine ribonucleoside triphosphate biosynthetic process	2	25	69
organophosphate catabolic process	1	35	69
chlorophyll metabolic process	3	30	68
negative regulation of cellular macromolecule biosynthetic process	4	29	70
purine ribonucleoside triphosphate metabolic process	2	25	69
purine nucleoside triphosphate metabolic process	3	23	69
negative regulation of cellular biosynthetic process	3	31	70
negative regulation of biosynthetic process	3	30	70
negative regulation of macromolecule biosynthetic process	4	29	70
purine nucleoside triphosphate biosynthetic process	2	25	69
amino sugar metabolic process	4	25	68
positive regulation of biological process	1	31	71
acyl-CoA metabolic process	6	33	69
cell communication	1	27	67
nucleosome organization	2	26	69
glutamine family amino acid biosynthetic process	0	27	69
mitotic cell cycle process	6	35	70
oligosaccharide biosynthetic process	4	29	68
thioester metabolic process	6	33	69
cell surface receptor signaling pathway	7	27	69
receptor-mediated endocytosis	1	27	67
protein transmembrane transport	1	37	68
clathrin-dependent endocytosis	1	25	67
lipid modification	2	30	70
aromatic amino acid family biosynthetic process	3	28	68
nucleosome assembly	2	23	69
cellular glucan metabolic process	1	26	70
glucan metabolic process	2	27	70
organic acid transport	1	27	70
fatty acid biosynthetic process	2	32	70
regulation of cell population proliferation	0	16	57
ribonucleoside bisphosphate biosynthetic process	4	34	68
autophagy	1	28	69
process utilizing autophagic mechanism	1	28	69
purine nucleoside bisphosphate biosynthetic process	4	34	68
calcium-mediated signaling	2	24	66
second-messenger-mediated signaling	2	23	66
negative regulation of cell population proliferation	0	12	40
nucleoside bisphosphate biosynthetic process	4	34	68
nucleotide-sugar biosynthetic process	2	26	68
dicarboxylic acid biosynthetic process	2	30	68
inorganic anion transport	2	26	70
organic acid metabolic process	1	36	71
oxoacid metabolic process	1	35	71
protein localization to organelle	2	28	70
cellular process	5	29	71
response to organic substance	4	26	71
toxin metabolic process	1	11	25
vitamin metabolic process	7	26	70
water-soluble vitamin metabolic process	9	26	70
toxin catabolic process	1	9	22
cation transport	0	25	70
carboxylic acid catabolic process	0	33	70
pyruvate metabolic process	2	28	70
organic acid catabolic process	0	32	70
organic substance transport	2	17	71
protein localization to endoplasmic reticulum	2	25	69
carboxylic acid metabolic process	2	34	71
transmembrane transport	1	24	71
cell wall polysaccharide metabolic process	1	30	70
cell wall biogenesis	3	31	69
ribonucleoprotein complex assembly	6	27	70
ribonucleoprotein complex subunit organization	6	30	70
hemicellulose metabolic process	1	31	70
reproductive structure development	6	27	68
carboxylic acid biosynthetic process	1	30	71
organic acid biosynthetic process	1	33	71
post-embryonic development	4	32	68
glycosylation	0	26	69
protein glycosylation	0	29	69
macromolecule glycosylation	0	29	69
response to oxygen-containing compound	2	32	70
regulation of macromolecule biosynthetic process	5	37	71
regulation of cellular macromolecule biosynthetic process	5	38	71
regulation of cellular biosynthetic process	5	37	71
regulation of biosynthetic process	5	38	71
multicellular organismal process	5	31	70
cellular metabolic process	6	32	71
response to fungus	4	28	68
defense response to fungus	5	26	68
negative regulation of cellular process	4	30	71
alpha-amino acid metabolic process	0	27	70
response to hormone	6	23	69
response to endogenous stimulus	5	23	69
small molecule metabolic process	6	30	71
organophosphate biosynthetic process	8	36	70
positive regulation of cellular process	4	28	71
carbohydrate catabolic process	2	25	71
mRNA metabolic process	5	24	70
response to chemical	3	29	71
polysaccharide metabolic process	2	29	71
cellular catabolic process	2	34	71
regulation of gene expression	7	33	71
folic acid metabolic process	0	21	45
tRNA 3'-trailer cleavage	0	2	5
cell cycle DNA replication initiation	0	8	16
phototransduction	0	15	27
specification of axis polarity	1	22	50
pyridine-containing compound biosynthetic process	2	29	69
histone demethylation	3	6	38
spindle checkpoint signaling	1	22	39
membrane fusion	3	11	35
lipid X metabolic process	0	3	4
glycosphingolipid catabolic process	0	3	7
pyruvate family amino acid metabolic process	0	4	24
organic hydroxy compound catabolic process	1	33	65
pantothenate biosynthetic process	0	0	3
regulation of cytokinin-activated signaling pathway	0	11	23
UDP-D-xylose biosynthetic process	0	23	52
phytosteroid biosynthetic process	1	13	33
tRNA processing	4	30	69
positive regulation of DNA-binding transcription factor activity	0	5	11
regulation of cellulose biosynthetic process	0	10	21
tRNA nucleoside ribose methylation	0	2	3
prolyl-tRNA aminoacylation	0	4	6
dolichol metabolic process	1	6	16
diaminopimelate metabolic process	2	24	65
prosthetic group metabolic process	0	27	59
peptidyl-lysine modification to peptidyl-hypusine	0	1	4
protein complex oligomerization	2	30	66
anatomical structure maturation	1	11	25
pentose-phosphate shunt, oxidative branch	1	17	38
N-terminal protein myristoylation	0	0	2
negative regulation of DNA replication	0	8	13
pollen tube guidance	0	8	12
acetyl-CoA biosynthetic process	4	32	68
farnesyl diphosphate biosynthetic process	1	7	16
riboflavin metabolic process	1	32	65
proteasome assembly	1	33	64
pyrimidine ribonucleotide biosynthetic process	2	31	68
negative regulation of cellular metabolic process	5	26	70
phosphatidylethanolamine metabolic process	0	30	59
mRNA cis splicing, via spliceosome	0	33	62
regulation of cell cycle phase transition	5	34	69
glutamate metabolic process	1	32	65
nucleobase-containing small molecule biosynthetic process	0	24	57
cell fate specification	2	26	59
positive regulation of DNA-templated transcription, elongation	0	20	43
farnesyl diphosphate biosynthetic process, mevalonate pathway	0	3	6
DNA replication, removal of RNA primer	0	2	2
protein localization to vacuole	1	25	68
lactate metabolic process	0	6	23
histone H3-K9 demethylation	3	9	38
response to desiccation	0	18	42
microtubule nucleation	2	28	60
cell-cell signaling involved in cell fate commitment	1	12	28
response to heat	3	27	68
demethylation	3	18	57
organelle membrane fusion	2	13	33
tricarboxylic acid biosynthetic process	0	6	16
regulation of phosphatase activity	5	21	54
inorganic ion transmembrane transport	1	27	71
poly(A)+ mRNA export from nucleus	3	13	36
monosaccharide catabolic process	3	11	42
DNA replication checkpoint signaling	3	7	24
cleavage involved in rRNA processing	1	17	36
erythrose 4-phosphate/phosphoenolpyruvate family amino acid catabolic process	1	22	63
protein demethylation	3	11	43
regulation of anion transport	0	2	7
cell wall polysaccharide biosynthetic process	0	32	67
polyamine biosynthetic process	2	26	66
male meiosis II	0	14	35
regulation of DNA-templated transcription, initiation	0	10	21
gene silencing by RNA	3	34	70
response to metal ion	3	31	67
regulation of mitotic cell cycle phase transition	4	35	66
adenine salvage	0	7	25
nicotianamine biosynthetic process	0	6	16
gametophyte development	1	16	40
negative regulation of MAP kinase activity	0	0	1
mRNA export from nucleus	3	28	66
pyridoxine biosynthetic process	0	8	12
establishment of RNA localization	2	28	70
cellular response to phosphate starvation	0	19	59
indole-containing compound metabolic process	4	26	67
response to nitrogen compound	1	31	63
regulation of histone acetylation	0	6	16
UDP-L-arabinose metabolic process	0	16	45
peptidyl-lysine acetylation	0	25	54
plant organ senescence	0	25	54
regulation of response to stress	1	29	68
diterpenoid biosynthetic process	6	24	67
flavonoid metabolic process	2	16	56
UTP metabolic process	0	11	41
protein targeting to membrane	3	22	69
vacuolar transport	2	28	69
positive regulation of growth	1	22	65
transcription preinitiation complex assembly	0	28	65
thiamine-containing compound biosynthetic process	1	39	61
protein lipidation	2	24	55
amide transport	3	24	66
protein deacetylation	2	24	55
positive regulation of transcription elongation from RNA polymerase II promoter	0	18	32
amino acid transport	4	26	69
regulation of cellular response to alcohol	2	31	67
photosystem II stabilization	0	6	19
aldehyde catabolic process	1	16	39
respiratory chain complex IV assembly	0	12	24
secretion by cell	6	18	69
exocytosis	5	26	67
nitrate metabolic process	0	14	38
polyamine metabolic process	0	29	66
cellular process involved in reproduction in multicellular organism	0	19	64
plastid organization	2	32	68
gluconeogenesis	0	21	54
protein transport by the Tat complex	0	2	7
DNA-dependent DNA replication	2	31	66
positive regulation of catabolic process	2	18	55
protein dealkylation	3	11	43
phosphatidylglycerol biosynthetic process	0	3	8
plastid fission	0	26	51
auxin biosynthetic process	0	18	44
UDP-N-acetylglucosamine metabolic process	0	14	31
detection of oxygen	2	20	49
benzene-containing compound metabolic process	5	17	67
beta-glucan biosynthetic process	1	29	69
negative regulation of mitotic cell cycle phase transition	3	34	63
kinetochore organization	0	3	13
photosystem I assembly	3	25	43
meiosis I cell cycle process	1	26	62
pyruvate transport	0	16	38
purine nucleobase biosynthetic process	0	21	58
pollen-pistil interaction	1	1	6
methylglyoxal catabolic process	0	7	22
positive regulation of developmental growth	0	3	11
tetrahydrobiopterin metabolic process	0	3	7
organophosphate metabolic process	3	37	71
secretion	4	22	70
regulation of monopolar cell growth	0	8	27
meiosis II cell cycle process	0	14	35
regulation of circadian rhythm	1	23	65
ncRNA export from nucleus	0	2	6
multivesicular body assembly	0	0	2
adenosine to inosine editing	0	3	6
mitochondrion disassembly	0	9	27
DNA modification	0	21	60
glycosylceramide metabolic process	0	5	17
plastid transcription	2	18	34
cellular response to light intensity	0	2	8
pigment catabolic process	3	11	40
fatty acid beta-oxidation	3	23	67
regulation of glucan biosynthetic process	0	14	29
L-ascorbic acid metabolic process	3	22	64
glycolipid biosynthetic process	4	33	68
developmental maturation	1	14	30
DNA repair	1	25	70
carbohydrate derivative transport	1	21	63
detoxification	5	31	65
heme metabolic process	2	36	66
purine ribonucleoside monophosphate metabolic process	1	30	68
regulation of mitotic metaphase/anaphase transition	3	30	63
nitrate transport	0	16	32
mitotic cell cycle phase transition	3	27	66
adenine metabolic process	0	7	29
positive regulation of circadian rhythm	0	12	33
hexose catabolic process	2	11	26
sister chromatid segregation	0	19	37
cortical cytoskeleton organization	0	29	64
regulation of chromosome organization	3	36	66
protein N-linked glycosylation	1	30	66
protein K48-linked deubiquitination	1	1	13
tubulin complex assembly	1	11	22
proteasome-mediated ubiquitin-dependent protein catabolic process	2	28	69
regulation of DNA methylation	0	4	15
pyridine nucleotide biosynthetic process	2	24	67
peptidyl-histidine modification	0	27	63
protein repair	0	29	62
replication fork processing	1	6	18
carotenoid metabolic process	3	29	67
cytoplasmic translation	0	12	27
carbon utilization	2	14	37
spindle assembly	0	34	66
IMP salvage	0	3	7
replication fork protection	0	4	8
cytidine to uridine editing	1	25	63
olefinic compound biosynthetic process	1	20	57
regulation of anatomical structure morphogenesis	4	29	67
isoprenoid biosynthetic process via mevalonate	0	3	6
glycerophospholipid metabolic process	8	34	70
transcription elongation from RNA polymerase II promoter	0	26	64
barbed-end actin filament capping	0	4	4
fatty acid catabolic process	3	25	67
porphyrin-containing compound catabolic process	3	11	40
proteasomal protein catabolic process	1	30	69
protein folding in endoplasmic reticulum	0	0	1
recombinational repair	1	36	68
cellular polysaccharide catabolic process	4	24	68
lipid storage	1	15	27
response to photooxidative stress	2	5	16
N-terminal peptidyl-methionine acetylation	1	8	15
regulation of phenylpropanoid metabolic process	1	23	52
late endosome to vacuole transport via multivesicular body sorting pathway	2	25	65
sulfate assimilation	1	27	67
purine nucleoside monophosphate metabolic process	1	30	68
protein retention in ER lumen	0	24	64
photosynthesis, light harvesting	3	22	68
negative regulation of cellular amide metabolic process	5	23	57
triterpenoid biosynthetic process	4	28	52
ribosomal large subunit assembly	1	17	40
ribonucleoside biosynthetic process	0	24	57
RNA capping	1	11	26
positive regulation of protein catabolic process	3	13	30
xyloglucan metabolic process	3	34	68
negative regulation of hydrolase activity	6	18	54
cellular response to nitrogen levels	0	16	42
regulation of stomatal complex development	0	2	4
ribosomal large subunit biogenesis	1	14	40
ATP biosynthetic process	4	16	66
root hair cell development	0	4	16
negative regulation of signal transduction	4	30	68
regulation of dephosphorylation	5	20	56
erythrose 4-phosphate/phosphoenolpyruvate family amino acid biosynthetic process	0	24	52
regulation of transcription initiation from RNA polymerase II promoter	0	8	16
protein import into mitochondrial matrix	4	27	61
regulation of response to alcohol	2	31	67
protein lipoylation	0	16	37
ribosomal small subunit assembly	1	12	33
riboflavin biosynthetic process	1	32	65
tryptophan catabolic process	0	11	29
reciprocal meiotic recombination	1	30	59
ADP transport	1	19	59
fatty acid beta-oxidation using acyl-CoA oxidase	0	4	7
abaxial cell fate specification	2	22	56
internal peptidyl-lysine acetylation	0	24	54
diaminopimelate biosynthetic process	0	13	28
regulation of response to DNA damage stimulus	1	22	43
thiazole biosynthetic process	0	0	1
phytochelatin metabolic process	0	2	6
DNA methylation or demethylation	0	20	57
negative regulation of protein serine/threonine kinase activity	1	11	24
inositol phosphate dephosphorylation	0	18	31
mitochondrial respiratory chain complex assembly	0	32	68
tetrapyrrole biosynthetic process	4	34	70
negative regulation of molecular function	4	23	56
regulation of cell growth	0	19	52
pre-transcriptional gene silencing by RNA	0	30	62
ubiquitin-dependent ERAD pathway	0	15	41
regulation of plant organ morphogenesis	1	20	49
secondary alcohol metabolic process	0	13	28
peptidyl-arginine modification	3	17	51
regulation of small molecule metabolic process	0	15	43
sucrose catabolic process	0	28	64
endosome organization	1	9	25
granum assembly	0	1	4
methylglyoxal catabolic process to lactate	0	7	20
negative regulation of protein kinase activity	1	13	28
metal ion transport	5	21	68
double-strand break repair	2	39	68
nucleoside biosynthetic process	0	24	57
purine-containing compound transmembrane transport	1	24	62
protein myristoylation	0	0	2
regulation of mRNA processing	2	21	47
photosystem II assembly	1	23	53
positive regulation of cellular amide metabolic process	0	28	61
cinnamic acid metabolic process	1	12	45
adventitious root development	0	4	5
lysine biosynthetic process	2	26	68
oxylipin biosynthetic process	3	24	67
detection of light stimulus	0	18	33
DNA replication, Okazaki fragment processing	0	1	5
dicarboxylic acid metabolic process	0	36	70
AMP salvage	0	20	53
multivesicular body organization	0	0	2
oxazole or thiazole biosynthetic process	0	1	3
female meiotic nuclear division	0	4	23
DNA synthesis involved in DNA repair	0	13	40
tetrahydrofolate biosynthetic process	0	26	56
formation of cytoplasmic translation initiation complex	2	23	68
response to acidic pH	0	12	28
mitochondrial ATP transmembrane transport	1	18	54
tryptophan metabolic process	2	27	67
protein import	3	32	69
peptidyl-diphthamide metabolic process	0	27	63
hydrogen sulfide biosynthetic process	0	4	10
protein localization to endoplasmic reticulum exit site	1	27	65
cytokinesis by cell plate formation	0	17	38
arachidonate transport	0	7	21
post-embryonic plant organ development	0	14	29
monocarboxylic acid transport	1	27	64
regulation of primary metabolic process	6	33	71
aromatic amino acid family biosynthetic process, prephenate pathway	0	30	63
long-chain fatty acid transport	1	8	25
polyol catabolic process	1	27	53
phosphate ion transmembrane transport	1	25	59
maintenance of protein localization in endoplasmic reticulum	0	24	64
protein deacylation	1	27	55
endosome transport via multivesicular body sorting pathway	3	24	65
organelle fission	0	32	70
regulation of hydrolase activity	4	19	57
establishment of protein localization to extracellular region	0	13	28
response to toxic substance	0	9	30
purine ribonucleotide transport	2	21	62
regulation of long-day photoperiodism, flowering	1	11	27
unidimensional cell growth	2	25	42
rescue of stalled ribosome	1	7	12
cellular biogenic amine biosynthetic process	2	30	67
xylan catabolic process	3	16	62
folic acid-containing compound biosynthetic process	0	26	64
chloroplast mRNA processing	0	8	15
glycosyl compound metabolic process	2	24	68
response to aluminum ion	1	22	40
hydrogen peroxide metabolic process	6	33	69
7-methylguanosine RNA capping	1	11	26
oligosaccharide catabolic process	0	30	66
protein homooligomerization	2	19	42
RNA export from nucleus	6	24	69
regulation of protein acetylation	0	6	16
photosynthesis	5	23	69
RNA (guanine-N7)-methylation	0	5	13
cellular component disassembly	1	23	68
membrane lipid biosynthetic process	3	28	69
malate transport	1	13	65
post-embryonic root development	0	14	29
signal peptide processing	0	34	68
regulation of programmed cell death	2	17	38
icosanoid metabolic process	1	2	7
regulation of peptidyl-lysine acetylation	0	6	16
methylglyoxal catabolic process to D-lactate via S-lactoyl-glutathione	0	7	20
multivesicular body sorting pathway	3	22	68
protein maturation by iron-sulfur cluster transfer	1	18	43
negative regulation of nuclear division	3	16	42
pyridoxine metabolic process	0	10	21
vesicle tethering involved in exocytosis	0	11	25
regulation of cellular response to heat	0	3	8
vesicle fusion	3	12	31
[2Fe-2S] cluster assembly	0	1	3
negative regulation of RNA metabolic process	1	30	70
post-Golgi vesicle-mediated transport	0	24	42
negative regulation of translational elongation	0	1	1
unsaturated fatty acid biosynthetic process	0	9	20
positive regulation of response to DNA damage stimulus	0	0	2
DNA metabolic process	1	30	71
DNA catabolic process	2	17	44
cellular protein complex disassembly	1	23	67
establishment of protein localization to vacuole	1	25	68
trehalose biosynthetic process	4	27	68
response to extracellular stimulus	0	29	67
actin filament depolymerization	0	23	62
aldonic acid metabolic process	0	8	22
ceramide biosynthetic process	0	18	44
cellular lipid catabolic process	1	28	69
cell tip growth	0	18	39
regulation of DNA-dependent DNA replication	0	33	67
alanine metabolic process	0	4	24
chromatin remodeling	0	32	67
glycosphingolipid metabolic process	0	5	17
pteridine-containing compound biosynthetic process	1	27	66
thiamine-containing compound metabolic process	3	33	65
regulation of beta-glucan biosynthetic process	0	11	22
triterpenoid metabolic process	4	28	53
DNA damage checkpoint signaling	2	21	43
production of small RNA involved in gene silencing by RNA	1	13	37
cell wall polysaccharide catabolic process	3	16	62
fertilization	1	12	33
protein maturation	1	36	69
DNA alkylation	0	9	25
tRNA modification	4	30	69
negative regulation of response to stimulus	3	23	68
protein targeting	3	19	69
cellular response to nutrient levels	1	24	63
glycolipid metabolic process	5	30	69
response to osmotic stress	4	25	61
xylan biosynthetic process	1	31	65
negative regulation of mitotic metaphase/anaphase transition	1	21	39
iron ion transport	0	20	43
regulation of defense response	4	21	68
nitrate assimilation	0	14	38
nuclear transport	3	25	70
chromosome segregation	0	34	66
negative regulation of protein phosphorylation	1	13	29
mRNA splicing, via spliceosome	1	30	70
DNA biosynthetic process	0	34	67
chaperone-mediated protein folding	0	14	35
cation transmembrane transport	1	27	70
phospholipid dephosphorylation	2	25	67
retrograde vesicle-mediated transport, Golgi to endoplasmic reticulum	4	20	69
response to abscisic acid	0	31	67
regulation of jasmonic acid mediated signaling pathway	3	18	68
gamma-aminobutyric acid catabolic process	0	0	1
Notch signaling pathway	0	2	9
L-phenylalanine biosynthetic process	0	24	52
cellular component macromolecule biosynthetic process	0	31	68
nuclear export	4	25	70
inorganic anion transmembrane transport	0	29	63
peptidyl-diphthamide biosynthetic process from peptidyl-histidine	0	27	63
response to starvation	1	24	63
flavin-containing compound biosynthetic process	1	33	66
chromatin organization	2	39	70
ketone catabolic process	0	7	22
regulation of sister chromatid segregation	3	31	63
unsaturated fatty acid metabolic process	0	9	21
response to alcohol	0	30	67
CDP-diacylglycerol metabolic process	2	42	65
nucleoside metabolic process	1	20	68
regulation of cytoplasmic translational elongation	0	27	63
phosphatidylcholine metabolic process	3	30	67
L-phenylalanine metabolic process	2	24	68
nuclear chromosome segregation	0	19	41
pantothenate metabolic process	0	0	3
regulation of cellular response to stress	2	27	67
sphingolipid biosynthetic process	0	21	62
response to nutrient levels	1	26	63
negative regulation of transcription, DNA-templated	2	29	70
taxis	0	9	14
tRNA wobble adenosine to inosine editing	0	1	4
regulation of polysaccharide metabolic process	1	13	34
negative regulation of post-embryonic development	0	22	48
'de novo' CTP biosynthetic process	0	29	53
regulation of unidimensional cell growth	0	15	42
proline catabolic process	0	2	7
CDP-diacylglycerol biosynthetic process	2	42	65
defense response to symbiont	1	32	57
RNA methylation	2	25	69
indole-containing compound catabolic process	0	10	30
negative regulation of mitotic sister chromatid segregation	1	21	39
cytokinesis	0	18	39
GTP metabolic process	0	14	46
positive chemotaxis	0	8	12
threonine biosynthetic process	2	33	65
regulation of phosphoprotein phosphatase activity	5	18	54
positive regulation of organ growth	0	6	9
phospholipid transport	1	34	66
brassinosteroid metabolic process	1	15	34
negative regulation of kinase activity	1	13	28
glycogen biosynthetic process	1	19	63
plant-type cell wall biogenesis	1	25	64
regulation of mRNA splicing, via spliceosome	1	17	33
histone lysine demethylation	3	6	38
proline biosynthetic process	0	15	40
porphyrin-containing compound biosynthetic process	5	30	70
mitotic cell cycle checkpoint signaling	4	34	63
detection of visible light	0	17	26
protein localization to peroxisome	0	16	45
regulation of lipid metabolic process	0	13	36
vacuole organization	1	22	65
pyruvate transmembrane transport	0	16	38
positive regulation of proteolysis	2	14	28
maturation of LSU-rRNA from tricistronic rRNA transcript (SSU-rRNA, 5.8S rRNA, LSU-rRNA)	2	24	66
exocytic process	0	20	43
heme oxidation	0	1	4
inositol phosphate metabolic process	1	32	66
purine ribonucleoside bisphosphate metabolic process	0	15	37
intra-Golgi vesicle-mediated transport	3	20	49
cellular carbohydrate catabolic process	1	32	69
rRNA base methylation	1	22	64
GTP biosynthetic process	0	14	46
negative regulation of response to alcohol	1	34	64
proton transmembrane transport	1	25	70
maturation of LSU-rRNA	4	26	68
lipid A metabolic process	1	29	57
nucleoside monophosphate biosynthetic process	2	33	69
spliceosomal snRNP assembly	3	27	68
glycerol-3-phosphate metabolic process	0	26	58
chlorophyll catabolic process	1	13	40
protein transport to vacuole involved in ubiquitin-dependent protein catabolic process via the multivesicular body sorting pathway	1	25	65
N-terminal protein amino acid acetylation	1	17	36
carotenoid biosynthetic process	5	30	67
Group II intron splicing	0	26	64
maintenance of location in cell	1	19	65
regulation of post-embryonic development	4	24	69
response to auxin	5	18	69
mitochondrial phosphate ion transmembrane transport	0	12	30
regulation of cell death	1	18	39
phosphatidylinositol dephosphorylation	1	26	66
disaccharide metabolic process	1	31	71
threonine metabolic process	1	37	66
pattern specification process	2	20	57
ATP synthesis coupled proton transport	4	16	66
DNA-templated transcription, termination	2	35	67
aspartate family amino acid metabolic process	0	27	70
regulation of nitrogen compound metabolic process	6	33	71
adenylate cyclase-modulating G protein-coupled receptor signaling pathway	1	8	21
potassium ion transport	0	17	44
'de novo' UMP biosynthetic process	0	24	56
gene silencing by RNA-directed DNA methylation	0	30	62
internal protein amino acid acetylation	0	24	54
protein targeting to peroxisome	0	16	45
photorespiration	1	21	46
histone acetylation	0	24	54
response to high light intensity	1	16	43
oligosaccharide-lipid intermediate biosynthetic process	1	30	66
positive regulation of proteolysis involved in cellular protein catabolic process	2	13	28
regulation of metaphase/anaphase transition of cell cycle	3	30	63
AMP biosynthetic process	0	28	63
lipooligosaccharide biosynthetic process	1	29	57
alanine catabolic process	0	4	24
regulation of isoprenoid metabolic process	0	8	19
negative regulation of cytokinin-activated signaling pathway	0	8	19
N-terminal protein amino acid modification	1	26	54
histone deubiquitination	0	1	7
DNA methylation	0	9	25
regulation of phosphatidate phosphatase activity	0	0	1
negative regulation of mitotic cell cycle	4	33	63
zinc ion transport	2	12	28
regulation of cell cycle process	5	34	69
Golgi to vacuole transport	0	14	29
phosphatidylinositol metabolic process	4	32	70
tRNA wobble uridine modification	2	29	66
protein acetylation	1	26	54
autophagosome assembly	1	24	62
tryptophan catabolic process to kynurenine	0	8	26
response to herbicide	1	1	13
photosynthetic electron transport chain	3	28	68
amino acid transmembrane transport	1	15	31
inorganic cation transmembrane transport	1	28	70
positive regulation of DNA-templated transcription, initiation	0	8	16
termination of RNA polymerase II transcription	0	6	16
mitotic spindle checkpoint signaling	1	22	39
regulation of root morphogenesis	2	16	41
response to light intensity	1	20	48
purine nucleobase metabolic process	0	26	67
positive regulation of ERAD pathway	0	2	5
lipooligosaccharide metabolic process	1	29	57
ceramide metabolic process	2	24	68
regulation of translational elongation	0	26	67
protein-containing complex disassembly	2	24	68
proton-transporting V-type ATPase complex assembly	0	6	16
cellulose catabolic process	4	26	67
diol metabolic process	0	12	26
malonyl-CoA biosynthetic process	1	15	32
response to pH	0	12	30
negative regulation of catalytic activity	4	24	56
negative regulation of cell communication	4	30	68
glycosylceramide catabolic process	0	3	7
phyllome development	0	18	41
ceramide catabolic process	0	19	47
positive regulation of long-day photoperiodism, flowering	0	6	15
glucosamine-containing compound catabolic process	5	18	66
response to hypoxia	2	27	63
dephosphorylation of RNA polymerase II C-terminal domain	0	17	25
regulation of DNA endoreduplication	0	27	61
regulation of DNA replication	1	31	67
cell morphogenesis	1	36	68
leucine catabolic process	0	8	15
C4-dicarboxylate transport	0	13	65
transition metal ion transport	3	24	56
alcohol catabolic process	2	31	63
starch biosynthetic process	1	23	67
regulation of pH	0	33	60
oxazole or thiazole metabolic process	0	1	3
L-serine biosynthetic process	0	17	46
protein targeting to ER	1	25	69
photosynthetic electron transport in photosystem I	0	33	64
negative regulation of MAPK cascade	0	2	5
developmental growth involved in morphogenesis	3	23	43
microtubule organizing center organization	0	1	1
kinetochore assembly	0	1	7
cellulose metabolic process	2	25	70
reciprocal homologous recombination	1	30	59
vesicle fusion with Golgi apparatus	1	5	13
NADH oxidation	0	25	60
negative regulation of chromosome organization	3	29	55
meiotic DNA double-strand break formation	1	20	49
AMP metabolic process	0	31	65
late endosome to vacuole transport	2	28	66
positive regulation of translational termination	1	11	32
maintenance of protein location	0	26	65
negative regulation of mitotic sister chromatid separation	1	21	39
cell cycle checkpoint signaling	4	33	67
manganese ion homeostasis	1	19	62
jasmonic acid biosynthetic process	2	8	22
chloroplast organization	2	31	68
intracellular lipid transport	1	29	56
proton-transporting two-sector ATPase complex assembly	1	26	56
L-ascorbic acid biosynthetic process	3	21	61
negative regulation of translation	5	23	57
mitotic sister chromatid cohesion	2	38	57
cellular response to high light intensity	0	1	4
pyruvate family amino acid catabolic process	0	4	24
nicotianamine metabolic process	0	6	16
purine ribonucleoside salvage	0	24	56
fatty acid oxidation	2	21	67
L-proline biosynthetic process	0	11	31
sulfate reduction	0	1	3
olefinic compound metabolic process	1	22	59
regulation of posttranscriptional gene silencing	1	4	11
purine ribonucleoside metabolic process	0	27	61
cellular response to DNA damage stimulus	1	23	70
regulation of cellular carbohydrate metabolic process	1	15	38
alcohol biosynthetic process	2	29	67
L-phenylalanine catabolic process	1	22	63
regulation of polysaccharide biosynthetic process	0	13	29
negative regulation of mitotic nuclear division	1	19	41
inositol phosphate catabolic process	0	18	31
mitochondrial ADP transmembrane transport	1	18	54
regulation of DNA-templated transcription, elongation	0	30	67
positive regulation of reproductive process	0	18	34
response to water	1	23	68
negative regulation of cell death	2	8	22
icosanoid transport	0	7	21
cell population proliferation	0	17	50
regulation of alternative mRNA splicing, via spliceosome	0	9	19
fucose metabolic process	3	37	69
energy coupled proton transport, down electrochemical gradient	4	16	66
positive regulation of transcription initiation from RNA polymerase II promoter	0	8	16
magnesium ion homeostasis	0	24	47
GDP-mannose biosynthetic process	0	22	48
glucosylceramide metabolic process	0	5	17
L-alanine metabolic process	0	4	24
mRNA transport	2	29	70
erythrose 4-phosphate/phosphoenolpyruvate family amino acid metabolic process	2	24	68
DNA dealkylation	0	14	40
GDP-mannose metabolic process	1	21	59
organelle assembly	0	28	69
response to gibberellin	3	25	45
negative regulation of reproductive process	1	14	34
Ras protein signal transduction	3	21	48
phytochelatin biosynthetic process	0	2	6
response to acid chemical	1	22	68
negative regulation of nucleobase-containing compound metabolic process	1	32	70
energy reserve metabolic process	2	20	65
defense response to bacterium	2	19	53
translational elongation	4	38	67
nicotinamide nucleotide biosynthetic process	0	28	67
cytoplasmic translational elongation	0	13	29
reactive nitrogen species metabolic process	0	13	38
galactose catabolic process via UDP-galactose	0	9	21
tetrahydrobiopterin biosynthetic process	0	3	7
lipid A biosynthetic process	1	29	57
gene silencing	3	34	70
mitochondrial pyruvate transmembrane transport	0	15	35
nucleoside triphosphate metabolic process	4	21	70
regulation of beta-glucan metabolic process	0	11	22
steroid hormone biosynthetic process	1	13	33
disaccharide catabolic process	0	29	66
amine catabolic process	1	19	47
gamma-aminobutyric acid metabolic process	0	3	5
pyrimidine ribonucleotide metabolic process	2	31	68
mitotic cell cycle	1	24	47
negative regulation of flower development	0	12	30
microtubule severing	0	1	2
regulation of cellular ketone metabolic process	0	16	42
phosphorylated carbohydrate dephosphorylation	0	18	31
response to bacterium	2	21	53
cellular modified amino acid biosynthetic process	4	30	66
valine metabolic process	2	27	68
guanosine tetraphosphate metabolic process	0	15	37
regulation of alcohol biosynthetic process	0	5	7
purine-containing compound salvage	0	29	64
anisotropic cell growth	0	5	11
adenine nucleotide transport	2	21	62
D-xylose metabolic process	1	25	60
positive regulation of response to endoplasmic reticulum stress	0	2	5
amino sugar catabolic process	5	18	66
histone modification	1	26	57
transcription by RNA polymerase II	1	25	55
chorismate metabolic process	2	28	66
monosaccharide biosynthetic process	2	23	67
positive regulation of protein-containing complex disassembly	1	11	34
multicellular organism development	5	20	59
jasmonic acid metabolic process	4	13	31
mRNA 5'-splice site recognition	0	5	11
male meiotic nuclear division	0	19	60
tRNA wobble base modification	2	26	66
vacuolar proton-transporting V-type ATPase complex assembly	0	6	16
positive regulation of multicellular organismal process	2	24	48
tRNA methylation	2	24	63
acetyl-CoA metabolic process	4	34	68
positive regulation of DNA repair	0	0	2
circadian rhythm	1	22	50
anaphase-promoting complex-dependent catabolic process	1	15	30
mRNA methylation	0	5	13
negative regulation of DNA-dependent DNA replication	0	8	13
indolalkylamine catabolic process	0	11	29
regulation of cell morphogenesis	4	28	66
actin cytoskeleton organization	0	15	44
biotin biosynthetic process	0	7	15
dimethylallyl diphosphate biosynthetic process	0	3	11
regulation of cell cycle	5	32	69
negative regulation of phosphorylation	1	13	29
mitotic DNA replication initiation	0	8	16
coenzyme A metabolic process	1	29	65
protein insertion into ER membrane	0	17	29
negative regulation of signaling	4	30	68
growth	1	31	61
signaling	1	10	29
Mo-molybdopterin cofactor biosynthetic process	0	27	59
respiratory chain complex II assembly	0	2	4
'de novo' IMP biosynthetic process	1	39	66
aspartate family amino acid biosynthetic process	0	27	69
lateral root development	0	11	26
rRNA (guanine-N7)-methylation	0	1	3
cell division	1	31	70
nucleic acid transport	2	28	70
response to reactive oxygen species	2	23	55
cytoskeleton organization	0	31	70
regulation of transcription elongation from RNA polymerase II promoter	0	18	32
glucosamine-containing compound metabolic process	4	18	66
dsRNA processing	1	13	37
tetrapyrrole catabolic process	3	11	40
defense response to virus	1	32	57
negative regulation of cell cycle phase transition	4	36	67
ribonucleoside metabolic process	0	27	63
monocarboxylic acid catabolic process	2	29	68
regulation of cell cycle checkpoint	1	3	4
regulation of chromosome separation	3	29	63
branched-chain amino acid biosynthetic process	4	26	68
cell-cell signaling	1	10	29
regulation of MAP kinase activity	0	2	3
positive regulation of DNA metabolic process	0	18	29
pollen development	1	12	40
NADP biosynthetic process	0	8	18
inositol metabolic process	0	28	62
regulation of DNA metabolic process	1	24	67
G protein-coupled receptor signaling pathway	1	30	68
mRNA splice site selection	0	23	39
aromatic amino acid family catabolic process	4	22	68
protein initiator methionine removal	0	12	19
Rho protein signal transduction	1	15	37
glycerol-3-phosphate catabolic process	0	13	32
UDP-glucuronate metabolic process	0	17	27
biotin metabolic process	0	7	15
ribonucleoside triphosphate metabolic process	2	29	70
meiotic cell cycle	3	29	68
autophagy of mitochondrion	0	9	27
positive regulation of post-embryonic development	2	21	45
pentose-phosphate shunt, non-oxidative branch	0	20	39
regulation of phragmoplast microtubule organization	0	1	2
regulation of protein dephosphorylation	5	20	54
lysine metabolic process	1	27	68
oxylipin metabolic process	3	24	67
protein urmylation	0	1	4
detection of abiotic stimulus	0	22	41
innate immune response	1	27	60
specification of plant organ axis polarity	1	13	37
protein K63-linked deubiquitination	0	7	16
generation of catalytic spliceosome for first transesterification step	0	1	6
intracellular sterol transport	0	15	30
tyrosine metabolic process	1	26	59
auxin influx	3	23	59
response to sucrose	0	18	54
regulation of multicellular organismal development	4	22	69
regulation of mitotic nuclear division	3	27	59
mitochondrial fission	0	5	13
sucrose biosynthetic process	2	21	59
RNA splicing, via transesterification reactions with bulged adenosine as nucleophile	1	30	70
porphyrin-containing compound metabolic process	4	30	70
organelle disassembly	0	10	30
UDP-N-acetylglucosamine biosynthetic process	0	13	29
D-gluconate metabolic process	0	8	22
negative regulation of RNA biosynthetic process	2	29	70
signal transduction in response to DNA damage	2	21	43
spindle organization	1	31	66
protein autoprocessing	0	4	15
tetraterpenoid metabolic process	3	29	67
nucleoside salvage	0	24	56
peptidyl-amino acid modification	4	26	69
amine biosynthetic process	2	30	67
mitochondrial respiratory chain complex II assembly	0	2	4
deadenylation-dependent decapping of nuclear-transcribed mRNA	0	26	62
oligosaccharide metabolic process	2	32	71
RNA polymerase II preinitiation complex assembly	1	10	24
regulation of apoptotic process	1	5	13
respiratory chain complex III assembly	0	2	6
negative regulation of cellular response to alcohol	1	34	64
cortical microtubule organization	0	24	62
NADH dehydrogenase complex assembly	1	23	53
cinnamic acid biosynthetic process	1	12	45
actin filament-based process	2	19	63
alditol phosphate metabolic process	0	26	58
diterpenoid metabolic process	5	26	67
cellular ketone metabolic process	0	29	67
embryo development	2	20	50
peptidyl-arginine methylation	2	18	51
seed maturation	0	8	21
cellular amine metabolic process	2	25	68
P450-containing electron transport chain	0	16	44
cellular iron ion homeostasis	0	27	54
arginine biosynthetic process	1	26	67
kynurenine metabolic process	0	8	27
establishment of protein localization to endoplasmic reticulum	1	25	69
vesicle organization	4	30	66
GDP-L-fucose biosynthetic process	0	5	14
brassinosteroid biosynthetic process	1	13	33
glycolipid catabolic process	0	3	7
regulation of abscisic acid-activated signaling pathway	2	31	67
response to wounding	2	23	67
protein quality control for misfolded or incompletely synthesized proteins	2	10	29
systemic acquired resistance	1	21	62
cellular manganese ion homeostasis	0	20	62
small nucleolar ribonucleoprotein complex assembly	0	9	26
DNA replication initiation	2	30	66
fructose 6-phosphate metabolic process	1	27	65
cellular biogenic amine catabolic process	1	19	47
base conversion or substitution editing	0	26	64
negative regulation of cell cycle process	6	32	67
pyridine-containing compound metabolic process	2	27	69
detection of stimulus	2	30	66
nuclear division	0	21	61
beta-glucan catabolic process	4	26	67
valine biosynthetic process	2	22	59
mitochondrial translation	2	20	64
regulation of mRNA metabolic process	3	23	65
regulation of mitotic cell cycle	7	30	67
vesicle tethering	0	11	25
regulation of ATPase activity	0	2	5
detection of chemical stimulus	4	24	59
regulation of secondary metabolic process	3	23	58
ATP transport	1	19	59
establishment of protein localization to organelle	1	31	70
valine catabolic process	1	30	61
mitochondrial respiratory chain complex III assembly	0	2	6
starch metabolic process	1	25	67
regulation of gibberellic acid mediated signaling pathway	0	17	38
purine ribonucleoside monophosphate biosynthetic process	1	30	68
regulation of chromatin organization	2	11	29
sphingolipid catabolic process	0	19	53
nucleocytoplasmic transport	3	25	70
regulation of histone modification	2	11	29
response to organonitrogen compound	0	24	52
UTP biosynthetic process	0	11	41
cell wall macromolecule biosynthetic process	0	31	68
negative regulation of chromosome separation	1	21	39
folic acid biosynthetic process	0	11	31
RNA transport	2	28	70
pyridine nucleotide metabolic process	2	24	68
meristem maintenance	0	3	8
regulation of salicylic acid mediated signaling pathway	2	19	65
response to oxygen levels	2	25	63
DNA-dependent DNA replication maintenance of fidelity	1	6	19
rRNA modification	1	25	68
rRNA methylation	1	26	65
ERAD pathway	0	17	43
negative regulation of phosphorus metabolic process	3	17	44
alpha-amino acid biosynthetic process	1	32	70
meiotic nuclear division	0	19	60
leaf senescence	0	23	54
red, far-red light phototransduction	0	15	27
histone deacetylation	1	22	55
malonyl-CoA metabolic process	1	16	35
ribonucleoside monophosphate biosynthetic process	2	33	69
NAD metabolic process	1	26	67
regulation of translational termination	1	11	32
ubiquitin-dependent protein catabolic process via the multivesicular body sorting pathway	0	2	4
negative regulation of nucleic acid-templated transcription	2	29	70
cytoplasmic microtubule organization	0	27	65
indolalkylamine metabolic process	2	27	67
mitochondrial calcium ion homeostasis	0	24	45
positive regulation of developmental process	2	22	49
DNA demethylation	0	14	32
purine nucleotide salvage	0	29	63
purine nucleoside metabolic process	0	32	64
phosphatidylglycerol metabolic process	0	3	8
RNA splicing, via transesterification reactions	1	30	70
monovalent inorganic cation homeostasis	0	30	63
leaf development	0	16	39
transcription by RNA polymerase III	0	30	61
macromolecule deacylation	1	27	55
response to nitrate	1	16	31
purine ribonucleoside biosynthetic process	0	24	57
UDP-D-xylose metabolic process	0	23	52
regulation of cell shape	4	28	65
chemotaxis	0	9	14
nucleoside monophosphate metabolic process	2	32	69
negative regulation of chromosome segregation	1	21	39
sister chromatid cohesion	4	34	67
L-alanine catabolic process	0	4	24
asparagine biosynthetic process	0	7	18
dicarboxylic acid transport	0	15	65
fatty acid transport	2	15	37
regulation of carbohydrate biosynthetic process	0	17	40
sucrose metabolic process	2	20	68
hydrogen sulfide metabolic process	0	6	14
protein acylation	1	20	56
tetrapyrrole metabolic process	6	27	70
liposaccharide metabolic process	5	30	69
glycosyl compound biosynthetic process	0	29	64
galactose catabolic process	0	9	21
peptide transport	4	25	64
cell cycle phase transition	3	27	66
flavonoid biosynthetic process	2	16	56
acetyl-CoA biosynthetic process from pyruvate	1	34	67
peroxisomal transport	1	25	58
flavin-containing compound metabolic process	1	31	67
response to decreased oxygen levels	2	27	63
cellulose biosynthetic process	1	22	69
polyprenol metabolic process	1	16	39
isocitrate metabolic process	0	13	28
cellular response to starvation	1	24	63
autophagosome organization	1	24	62
thiazole metabolic process	0	0	1
xylan metabolic process	6	22	68
regulation of abscisic acid biosynthetic process	0	3	6
production of miRNAs involved in gene silencing by miRNA	0	6	15
steroid hormone mediated signaling pathway	3	22	67
cell killing	1	10	29
establishment of protein localization to peroxisome	0	16	45
cytochrome complex assembly	2	21	67
regulation of DNA-binding transcription factor activity	0	6	13
regulation of carbohydrate metabolic process	1	17	44
small GTPase mediated signal transduction	4	26	68
pollen tube growth	0	17	37
hydrogen peroxide catabolic process	5	33	69
positive regulation of translation	0	27	60
cell death	2	17	66
membrane lipid catabolic process	0	19	53
aminoglycan metabolic process	3	23	66
organelle fusion	1	13	39
centromere complex assembly	0	0	1
cell morphogenesis involved in differentiation	1	33	66
ribonucleoside triphosphate biosynthetic process	2	29	70
regulation of chromosome segregation	3	33	65
aging	1	25	56
hydrotropism	2	29	64
glucosylceramide catabolic process	0	3	7
brassinosteroid mediated signaling pathway	3	23	67
mitochondrial cytochrome c oxidase assembly	0	12	24
inositol biosynthetic process	0	16	34
NAD biosynthetic process	1	25	62
covalent chromatin modification	1	26	57
peptidyl-cysteine modification	1	19	53
cellular response to extracellular stimulus	0	28	67
regulation of asymmetric cell division	0	6	16
1-deoxy-D-xylulose 5-phosphate metabolic process	0	16	22
regulation of DNA repair	1	16	40
chitin metabolic process	5	18	66
mannosylation	0	0	1
phosphatidylethanolamine biosynthetic process	0	30	59
mRNA modification	1	18	37
response to salicylic acid	2	24	49
amino sugar biosynthetic process	0	17	33
intracellular auxin transport	3	23	59
phosphatidylcholine biosynthetic process	0	18	34
negative regulation of sister chromatid segregation	1	21	39
mitochondrial respiratory chain complex I assembly	0	19	45
response to water deprivation	1	22	68
nuclear-transcribed mRNA poly(A) tail shortening	0	4	12
locomotion	0	14	25
purine nucleoside monophosphate biosynthetic process	1	30	68
double fertilization forming a zygote and endosperm	1	12	33
regulation of mitotic sister chromatid segregation	4	27	58
GPI anchor biosynthetic process	3	25	54
microtubule cytoskeleton organization	0	32	70
detection of external stimulus	0	22	41
positive regulation of translational elongation	1	12	28
molybdopterin cofactor metabolic process	0	27	59
protein oxidation	1	18	38
cellular response to nitrogen starvation	0	14	41
flower development	6	25	65
xylem development	0	15	36
meristem growth	0	7	8
negative regulation of metaphase/anaphase transition of cell cycle	1	21	39
diol biosynthetic process	0	12	26
ribosomal small subunit biogenesis	0	21	49
dimethylallyl diphosphate metabolic process	0	3	11
programmed cell death	2	18	66
icosanoid secretion	0	7	21
phytosteroid metabolic process	1	15	34
asparagine metabolic process	0	9	28
farnesyl diphosphate metabolic process	1	9	20
Mo-molybdopterin cofactor metabolic process	0	27	59
glutamine metabolic process	2	24	68
glutamine biosynthetic process	0	26	53
pentose metabolic process	1	30	66
lipid oxidation	4	25	69
cellular response to external stimulus	0	28	67
regulation of lipid biosynthetic process	0	14	31
negative regulation of apoptotic process	1	3	9
developmental growth	4	24	44
ascorbate glutathione cycle	0	5	8
negative regulation of abscisic acid-activated signaling pathway	1	34	64
adenine biosynthetic process	0	7	29
arachidonic acid secretion	0	7	21
sulfate assimilation, phosphoadenylyl sulfate reduction by phosphoadenylyl-sulfate reductase (thioredoxin)	0	1	3
pectin biosynthetic process	1	28	66
positive regulation of proteasomal protein catabolic process	2	14	27
reproductive shoot system development	5	27	66
negative regulation of phosphate metabolic process	3	17	44
homologous recombination	1	36	65
(1->3)-beta-D-glucan metabolic process	4	21	54
GDP-L-fucose metabolic process	0	5	14
methylguanosine-cap decapping	0	26	65
aminoglycan catabolic process	5	18	66
glucan catabolic process	4	27	68
dolichol-linked oligosaccharide biosynthetic process	1	25	64
protein secretion	0	13	28
detection of hypoxia	2	20	49
tetraterpenoid biosynthetic process	5	30	67
peroxisomal membrane transport	1	24	58
alpha-amino acid catabolic process	1	17	68
chorismate biosynthetic process	3	17	65
glutamine family amino acid catabolic process	0	18	44
nitrogen cycle metabolic process	0	20	55
chloroplast RNA processing	0	14	28
protein-tetrapyrrole linkage	0	25	42
cell growth	1	27	51
positive regulation of cellular catabolic process	2	19	55
cellular amino acid catabolic process	1	25	69
cotranslational protein targeting to membrane	1	25	68
lysine biosynthetic process via diaminopimelate	2	24	65
methylglyoxal metabolic process	0	7	22
purine nucleobase salvage	0	7	28
NADH dehydrogenase complex (plastoquinone) assembly	0	0	4
positive regulation of gene expression	2	28	65
cellular biogenic amine metabolic process	2	25	68
GPI anchor metabolic process	3	24	54
hexose biosynthetic process	0	21	55
trichome morphogenesis	0	27	59
isoleucine biosynthetic process	2	27	66
UDP-glucuronate biosynthetic process	0	13	22
coenzyme A biosynthetic process	0	32	61
7-methylguanosine mRNA capping	1	4	10
developmental cell growth	1	16	38
peptidyl-cysteine oxidation	1	18	38
regulation of photomorphogenesis	1	18	38
regulation of gene silencing	1	6	14
response to hydrogen peroxide	1	22	50
purine nucleoside biosynthetic process	0	24	57
arginine metabolic process	1	25	67
tRNA thio-modification	0	10	21
protein import into peroxisome matrix	0	10	32
cellular transition metal ion homeostasis	0	25	69
NADH metabolic process	0	23	62
inositol catabolic process	0	4	14
response to lipid	2	34	68
N-terminal protein lipidation	0	0	2
killing of cells of other organism	1	10	29
regulation of response to endoplasmic reticulum stress	0	5	14
IMP metabolic process	3	29	66
peptidyl-methionine modification	1	8	20
embryo development ending in seed dormancy	2	20	50
SRP-dependent cotranslational protein targeting to membrane	1	25	68
regulation of ERAD pathway	0	4	9
NAD(P)H dehydrogenase complex assembly	0	4	12
chitin catabolic process	5	18	66
mitotic spindle assembly checkpoint signaling	1	22	39
carboxylic acid transport	1	21	68
oligopeptide transport	4	25	64
thiamine biosynthetic process	1	39	61
vitamin biosynthetic process	4	27	70
endosperm development	0	12	25
organic acid transmembrane transport	1	26	61
purine nucleotide transport	2	21	62
regulation of MAPK cascade	0	4	9
purine ribonucleotide salvage	0	29	63
organic substance catabolic process	2	34	71
response to organic cyclic compound	2	25	52
photosystem II repair	0	18	36
nucleotide transmembrane transport	1	23	61
regulation of RNA splicing	4	22	45
response to disaccharide	0	18	54
spindle assembly checkpoint signaling	1	22	39
(1->3)-beta-D-glucan biosynthetic process	4	21	54
isoleucine metabolic process	2	27	66
cell development	0	7	20
nicotinamide nucleotide metabolic process	0	26	67
carbon fixation	0	20	59
Golgi organization	2	31	65
protein depolymerization	0	22	65
tRNA pseudouridine synthesis	1	7	18
1-deoxy-D-xylulose 5-phosphate biosynthetic process	0	16	22
negative regulation of nitrogen compound metabolic process	5	28	70
regulation of cellular metabolic process	5	36	71
response to carbohydrate	0	20	58
protein kinase C-activating G protein-coupled receptor signaling pathway	0	29	56
chloroplast fission	0	26	51
DNA-templated transcription, elongation	1	24	64
pollen germination	0	13	32
meiosis II	0	14	35
nucleoside triphosphate biosynthetic process	3	27	70
protein localization to extracellular region	0	13	28
beta-glucan metabolic process	2	30	70
polyol biosynthetic process	1	33	65
ribonucleoside monophosphate metabolic process	2	33	69
post-chaperonin tubulin folding pathway	0	13	26
regulation of cell division	2	29	66
proline metabolic process	0	25	62
double-strand break repair via homologous recombination	3	34	68
nuclear cell cycle DNA replication initiation	0	8	16
meiotic cell cycle process	0	34	70
negative regulation of programmed cell death	1	7	18
box C/D snoRNP assembly	0	6	21
positive regulation of cellular protein catabolic process	2	13	28
IMP biosynthetic process	3	30	66
seryl-tRNA aminoacylation	0	3	6
maintenance of protein location in cell	0	26	65
DNA integrity checkpoint signaling	3	26	64
negative regulation of cell cycle	7	33	67
thiamine metabolic process	3	33	65
carboxylic acid transmembrane transport	1	26	61
regulation of mitotic sister chromatid separation	3	29	63
glycogen metabolic process	2	20	65
protein ufmylation	1	6	21
shikimate metabolic process	1	2	9
RNA decapping	0	28	66
maintenance of protein localization in organelle	0	21	64
water-soluble vitamin biosynthetic process	6	28	70
plastid	7	23	70
prefoldin complex	1	27	64
extracellular region	13	27	70
chromatin	1	28	60
mRNA cleavage and polyadenylation specificity factor complex	1	9	19
origin recognition complex	0	16	55
pore complex	0	6	9
retromer, cargo-selective complex	0	0	2
endoplasmic reticulum quality control compartment	0	1	2
DNA topoisomerase type II (double strand cut, ATP-hydrolyzing) complex	0	1	8
nuclear origin of replication recognition complex	0	8	22
COP9 signalosome	1	18	40
chloroplast	5	33	70
extracellular space	4	21	67
chromosome	3	27	70
CCAAT-binding factor complex	2	28	67
vacuole	3	28	68
sno(s)RNA-containing ribonucleoprotein complex	3	23	66
caveola	0	2	9
plasma membrane raft	0	2	9
box C/D RNP complex	1	16	34
membrane raft	0	2	9
Arp2/3 protein complex	0	31	62
glycine cleavage complex	1	4	16
membrane microdomain	0	3	11
respiratory chain complex III	0	27	61
mitochondrial respiratory chain complex III	0	26	59
CCR4-NOT complex	1	32	63
spindle	2	36	67
etioplast membrane	0	9	12
preribosome	4	31	67
endoplasmic reticulum lumen	2	28	66
chaperone complex	2	14	35
chaperonin-containing T-complex	3	14	31
small-subunit processome	3	32	66
apoplast	6	37	69
proteasome core complex, alpha-subunit complex	0	35	69
transcription factor TFIIH core complex	1	16	51
carboxy-terminal domain protein kinase complex	2	12	33
protein kinase complex	1	25	64
transcription factor TFIIH holo complex	1	13	32
serine/threonine protein kinase complex	1	22	59
transport vesicle membrane	1	28	60
respiratory chain complex II	0	6	17
mRNA cleavage factor complex	2	22	51
mitochondrial outer membrane translocase complex	1	29	56
outer mitochondrial membrane protein complex	1	29	57
supramolecular polymer	1	34	70
supramolecular fiber	1	34	70
microtubule	1	37	70
polymeric cytoskeletal fiber	1	34	70
signal peptidase complex	0	27	58
mitochondrial intermembrane space	2	28	67
chloroplast outer membrane	3	36	67
organelle envelope lumen	2	28	68
microbody membrane	0	27	69
U6 snRNP	0	19	42
early endosome	1	34	68
peroxisomal membrane	0	27	69
spliceosomal complex	1	35	69
COPI vesicle coat	2	38	67
proton-transporting ATP synthase complex, catalytic core F(1)	3	25	67
photosystem I reaction center	1	31	60
TIM22 mitochondrial import inner membrane insertion complex	0	28	64
plastid outer membrane	3	31	67
cytochrome complex	2	22	67
transmembrane transporter complex	4	21	67
proton-transporting V-type ATPase, V0 domain	1	28	67
transporter complex	3	22	67
organelle lumen	1	33	69
intracellular organelle lumen	1	33	69
membrane-enclosed lumen	1	33	69
RNA polymerase II transcription regulator complex	1	26	70
[truncated: 5,050 more rows]
