# Supplementary material for: Universal signatures of transposable element compartmentalization across eukaryotic genomes
Source: bioRxiv. 2024 Mar 27:2023.10.17.562820. Preprint. [Version 2] doi: 10.1101/2023.10.17.562820 (PMC10996525; doi:10.1101/2023.10.17.562820)
Supplement: Supplement 5 [file media-5.gz › Data_S3/GO_presence_summaries_Annelida_LTR.tsv]

transport along microtubule	1	0	1
protein-containing complex localization	1	0	2
cytoskeleton-dependent intracellular transport	1	0	1
microtubule-based transport	1	0	1
intraciliary transport	1	0	1
coenzyme A metabolic process	1	0	1
homophilic cell adhesion via plasma membrane adhesion molecules	1	0	1
coenzyme A biosynthetic process	1	0	1
regulation of cellular component movement	1	0	1
cell-cell adhesion via plasma-membrane adhesion molecules	1	0	1
regulation of cell motility	1	0	1
regulation of locomotion	1	0	1
cell adhesion	1	0	2
biological adhesion	1	0	2
non-motile cilium assembly	1	0	1
regulation of cytoskeleton organization	1	0	2
cell-cell adhesion	1	0	1
positive regulation of supramolecular fiber organization	1	0	2
chromatin assembly or disassembly	1	0	2
positive regulation of cytoskeleton organization	1	0	2
cilium organization	1	0	1
organelle localization	1	0	2
P-body assembly	0	1	1
maintenance of protein localization in organelle	0	1	1
peptidyl-diphthamide biosynthetic process from peptidyl-histidine	0	1	2
intermediate filament cytoskeleton organization	0	1	1
peptidyl-diphthamide metabolic process	0	1	2
regulation of cytoplasmic translational elongation	0	1	2
peptidyl-histidine modification	0	1	2
intermediate filament-based process	0	1	1
establishment of organelle localization	1	0	1
terpenoid biosynthetic process	0	0	1
regulation of supramolecular fiber organization	1	0	2
sphingolipid catabolic process	1	0	1
membrane lipid catabolic process	1	0	1
cellular metabolic compound salvage	1	0	2
L-methionine biosynthetic process	0	1	2
regulation of Rho protein signal transduction	0	1	1
positive regulation of cell motility	0	1	1
positive regulation of locomotion	0	1	1
L-methionine salvage	0	1	2
L-methionine salvage from methylthioadenosine	0	1	2
amino acid salvage	0	1	2
establishment of protein localization to organelle	1	0	2
regulation of cell migration	1	0	1
isoprenoid biosynthetic process	1	1	2
regulation of meiotic cell cycle	1	0	1
regulation of membrane lipid distribution	1	0	1
cytokinesis	1	0	1
ceramide metabolic process	1	1	2
cytoskeleton-dependent cytokinesis	1	0	1
plasma membrane bounded cell projection organization	1	0	1
regulation of actin filament organization	0	1	2
G protein-coupled receptor signaling pathway, coupled to cyclic nucleotide second messenger	0	1	1
terpenoid metabolic process	0	0	1
glycolipid catabolic process	0	1	1
actin nucleation	0	1	2
regulation of translational elongation	0	1	2
positive regulation of cellular component movement	0	1	1
glycosphingolipid catabolic process	0	1	1
positive regulation of cellular component biogenesis	0	1	2
cortical actin cytoskeleton organization	0	1	1
regulation of reproductive process	0	1	1
lipid homeostasis	0	1	1
isoprenoid metabolic process	0	2	2
cell projection organization	0	1	1
protein localization to organelle	0	1	2
movement of cell or subcellular component	0	2	2
regulation of actin cytoskeleton organization	0	1	2
regulation of actin filament-based process	0	1	2
positive regulation of protein polymerization	0	1	2
actin filament-based process	0	1	1
ceramide catabolic process	0	1	1
establishment of spindle localization	0	1	1
spindle localization	0	1	1
regulation of cellular component biogenesis	0	1	2
tetrahydrobiopterin biosynthetic process	0	1	1
protein localization to peroxisome	0	1	1
microtubule anchoring at microtubule organizing center	0	1	1
chromosome localization	0	1	1
propionate metabolic process	0	1	1
cellular glucose homeostasis	0	1	1
cytoplasmic translational initiation	0	1	1
Notch receptor processing	0	1	1
cytokinetic process	0	1	1
attachment of GPI anchor to protein	0	1	1
tetrahydrobiopterin metabolic process	0	1	1
protein retention in ER lumen	0	1	1
ganglioside catabolic process	0	1	1
short-chain fatty acid catabolic process	0	1	1
ganglioside metabolic process	0	1	1
positive regulation of cell migration	0	1	1
protein localization to endosome	0	1	1
regulation of Rab protein signal transduction	0	1	1
protein targeting to peroxisome	0	1	1
establishment of protein localization to peroxisome	0	1	1
positive regulation of protein-containing complex assembly	0	1	2
glutathione metabolic process	0	2	2
cell projection assembly	0	1	1
ribonucleoside bisphosphate biosynthetic process	0	1	2
nucleoside bisphosphate biosynthetic process	0	1	2
purine nucleoside bisphosphate biosynthetic process	0	1	2
regulation of protein polymerization	0	1	2
establishment of localization in cell	0	1	2
receptor clustering	0	1	1
methionine metabolic process	0	1	2
negative regulation of locomotion	0	1	1
methionine biosynthetic process	0	1	2
ribosomal large subunit assembly	0	1	1
regulation of Arp2/3 complex-mediated actin nucleation	0	1	1
regulation of meiotic cell cycle phase transition	0	1	1
regulation of localization	0	1	1
regulation of cellular component organization	0	2	2
regulation of organelle organization	0	1	2
cilium assembly	0	1	1
regulation of G2/M transition of mitotic cell cycle	0	1	1
plasma membrane organization	0	1	1
cortical cytoskeleton organization	0	1	1
neuron projection guidance	0	1	1
axon guidance	0	1	1
microtubule-based movement	0	2	2
plasma membrane bounded cell projection assembly	0	1	1
vesicle docking involved in exocytosis	0	1	1
positive regulation of mitotic cell cycle	0	1	1
sister chromatid cohesion	0	1	2
protein depolymerization	0	1	1
glycosaminoglycan metabolic process	0	1	1
neurotransmitter receptor transport to postsynaptic membrane	0	1	1
positive regulation of meiotic cell cycle phase transition	0	1	1
mRNA methylation	0	1	1
neurotransmitter receptor transport, endosome to postsynaptic membrane	0	1	1
cellular response to organic cyclic compound	0	1	1
short-chain fatty acid metabolic process	0	1	1
protein localization to postsynapse	0	1	1
positive regulation of G2/MI transition of meiotic cell cycle	0	1	1
maintenance of protein localization in endoplasmic reticulum	0	1	1
response to organic cyclic compound	0	1	1
negative regulation of transcription elongation from RNA polymerase II promoter	0	1	1
cellular response to lipid	0	1	1
negative regulation of cell migration	0	1	1
protein localization to postsynaptic membrane	0	1	1
negative regulation of DNA-templated transcription, elongation	0	1	1
establishment of protein localization to postsynaptic membrane	0	1	1
response to lipid	0	1	1
positive regulation of G2/M transition of mitotic cell cycle	0	1	1
positive regulation of meiotic cell cycle	0	1	1
endosome to plasma membrane protein transport	0	1	1
neurotransmitter receptor transport, endosome to plasma membrane	0	1	1
neurotransmitter receptor transport to plasma membrane	0	1	1
regulation of peptidyl-tyrosine phosphorylation	0	1	1
protein localization to synapse	0	1	1
receptor localization to synapse	0	1	1
mitotic cytokinesis	0	1	1
supramolecular fiber organization	0	1	2
regulation of microtubule-based process	0	1	1
double-strand break repair via homologous recombination	0	1	2
peptidyl-amino acid modification	0	1	2
regulation of exocytosis	0	1	1
recombinational repair	0	1	2
polyol biosynthetic process	0	2	2
maintenance of protein location in cell	0	2	2
positive regulation of actin filament polymerization	0	1	2
neurotransmitter receptor transport	0	1	1
regulation of cell adhesion	0	1	1
AMP metabolic process	0	1	2
regulation of actin nucleation	0	1	1
positive regulation of cell cycle phase transition	0	1	1
regulation of postsynaptic membrane neurotransmitter receptor levels	0	1	1
maintenance of protein location	0	2	2
regulation of protein-containing complex assembly	0	1	2
actin cytoskeleton organization	0	1	1
regulation of secretion	0	1	1
protein targeting	0	1	2
regulation of secretion by cell	0	1	1
protein import	0	1	2
negative regulation of cell motility	0	1	1
regulation of G2/MI transition of meiotic cell cycle	0	1	1
G2/M transition of mitotic cell cycle	0	1	1
positive regulation of reproductive process	0	1	1
cell cycle G2/M phase transition	0	1	1
protein transport to vacuole involved in ubiquitin-dependent protein catabolic process via the multivesicular body sorting pathway	0	1	1
negative regulation of cell adhesion	0	1	1
RNA phosphodiester bond hydrolysis, endonucleolytic	0	1	1
regulation of cilium movement	0	1	1
rRNA base methylation	0	1	1
centrosome localization	0	1	1
endonucleolytic cleavage involved in rRNA processing	0	1	1
negative regulation of cellular component movement	0	1	1
endonucleolytic cleavage of tricistronic rRNA transcript (SSU-rRNA, 5.8S rRNA, LSU-rRNA)	0	1	1
microtubule organizing center localization	0	1	1
muscle structure development	0	1	1
carbohydrate homeostasis	0	1	1
nuclear-transcribed mRNA poly(A) tail shortening	0	1	1
protein localization to cell junction	0	1	1
positive regulation of cell cycle G2/M phase transition	0	1	1
glucose homeostasis	0	1	1
actomyosin structure organization	0	1	1
cellular protein complex disassembly	0	1	1
regulation of microtubule cytoskeleton organization	0	1	1
sphingolipid metabolic process	0	2	2
proteolysis involved in cellular protein catabolic process	0	1	2
alcohol biosynthetic process	0	2	2
meiotic cell cycle process	0	1	2
calcium ion transmembrane import into cytosol	0	1	1
positive regulation of cytosolic calcium ion concentration	0	1	1
regulation of cell growth	0	1	1
rRNA methylation	0	1	1
calcium ion transport into cytosol	0	1	1
intracellular transport	0	1	2
proteasomal protein catabolic process	0	1	2
receptor-mediated endocytosis	0	1	1
regulation of actin filament polymerization	0	1	2
regulation of actin polymerization or depolymerization	0	1	2
regulation of actin filament length	0	1	2
establishment or maintenance of bipolar cell polarity	0	1	1
aspartate family amino acid biosynthetic process	0	2	2
establishment or maintenance of epithelial cell apical/basal polarity	0	1	1
establishment or maintenance of apical/basal cell polarity	0	1	1
regulation of cell cycle G2/M phase transition	0	1	1
release of sequestered calcium ion into cytosol	0	1	1
production of small RNA involved in gene silencing by RNA	0	1	1
cellular response to insulin stimulus	0	1	1
mitotic DNA replication checkpoint signaling	0	1	1
regulation of sequestering of calcium ion	0	1	1
peroxisomal transport	0	1	1
cellular response to growth factor stimulus	0	1	1
replication-born double-strand break repair via sister chromatid exchange	0	1	1
chromosome organization involved in meiotic cell cycle	0	1	1
Arp2/3 complex-mediated actin nucleation	0	1	2
response to growth factor	0	1	1
dsRNA processing	0	1	1
negative regulation of sequestering of calcium ion	0	1	1
regulation of microtubule-based movement	0	1	1
pteridine-containing compound biosynthetic process	0	1	2
mitochondrial cytochrome c oxidase assembly	0	1	1
response to insulin	0	1	1
microtubule anchoring	0	1	1
peroxisomal membrane transport	0	1	1
cellular protein localization	0	1	2
cellular macromolecule localization	0	1	2
protein localization to nucleus	0	1	2
cell wall polysaccharide metabolic process	0	1	1
xylan metabolic process	0	1	1
xylan catabolic process	0	1	1
cell wall polysaccharide catabolic process	0	1	1
hemicellulose metabolic process	0	1	1
cell wall macromolecule catabolic process	0	1	1
organic hydroxy compound biosynthetic process	0	2	2
nervous system development	0	1	1
regulation of small GTPase mediated signal transduction	0	1	2
mitotic G2/M transition checkpoint	0	1	1
sulfur amino acid biosynthetic process	0	1	2
regulation of growth	0	1	1
cellular response to glucose starvation	0	1	1
negative regulation of G2/M transition of mitotic cell cycle	0	1	1
regulation of alternative mRNA splicing, via spliceosome	0	1	1
chromatin remodeling	0	1	2
ribonucleoside bisphosphate metabolic process	0	1	2
purine nucleoside bisphosphate metabolic process	0	1	2
nucleoside bisphosphate metabolic process	0	1	2
cellular localization	0	1	2
protein catabolic process	0	1	2
actin filament organization	0	1	2
protein polyubiquitination	0	1	1
ribosome localization	0	1	1
regulation of BMP signaling pathway	0	1	1
postsynaptic signal transduction	0	1	1
respiratory chain complex IV assembly	0	1	1
rRNA-containing ribonucleoprotein complex export from nucleus	0	1	1
ribosomal subunit export from nucleus	0	1	1
cellular modified amino acid biosynthetic process	0	1	2
peroxisome organization	0	1	2
purine nucleobase metabolic process	0	1	2
positive regulation of synaptic transmission	0	1	1
acetylcholine receptor signaling pathway	0	1	1
glycerol metabolic process	0	1	1
nucleotide salvage	0	1	1
G protein-coupled acetylcholine receptor signaling pathway	0	1	1
alditol metabolic process	0	2	2
ribonucleoprotein complex export from nucleus	0	1	1
DNA-dependent DNA replication maintenance of fidelity	0	1	1
pyrimidine-containing compound catabolic process	0	1	1
negative regulation of BMP signaling pathway	0	1	1
negative regulation of transmembrane receptor protein serine/threonine kinase signaling pathway	0	1	1
receptor internalization	0	1	1
protein modification process	0	2	2
protein import into nucleus	0	1	2
maintenance of location in cell	0	2	2
sulfur amino acid metabolic process	0	1	2
negative regulation of cell cycle G2/M phase transition	0	1	1
translational initiation	0	1	1
positive regulation of organelle organization	0	1	2
membrane lipid metabolic process	0	2	2
carbohydrate derivative catabolic process	0	2	2
cell cycle process	0	1	2
regulation of Ras protein signal transduction	0	1	1
iron ion transport	0	2	2
phospholipid translocation	0	1	1
positive regulation of mitotic cell cycle phase transition	0	1	1
response to hypoxia	0	1	1
diol biosynthetic process	0	1	1
regulation of transcription from RNA polymerase II promoter in response to oxidative stress	0	1	1
response to oxygen levels	0	1	1
response to decreased oxygen levels	0	1	1
establishment of cell polarity	0	1	1
positive regulation of cellular component organization	0	1	2
regulation of vesicle-mediated transport	0	1	1
small GTPase mediated signal transduction	0	2	2
translational elongation	0	2	2
dendrite self-avoidance	0	1	1
cell recognition	0	1	1
vesicle docking	0	1	1
neuron recognition	0	1	1
nonribosomal peptide biosynthetic process	0	1	1
dolichol metabolic process	0	1	1
cell wall macromolecule metabolic process	0	1	1
protein ubiquitination	0	2	2
endocytosis	0	1	2
ubiquitin-dependent protein catabolic process	0	1	2
modification-dependent protein catabolic process	0	1	2
tRNA aminoacylation for protein translation	0	1	2
DNA recombination	0	1	2
rRNA modification	0	1	2
response to peptide	0	1	1
receptor metabolic process	0	1	1
regulation of endocytosis	0	1	1
cellular response to peptide hormone stimulus	0	1	1
protein kinase A signaling	0	1	1
cellular response to peptide	0	1	1
mitotic G2 DNA damage checkpoint signaling	0	1	1
DNA duplex unwinding	0	1	1
response to wounding	0	1	1
double-strand break repair via break-induced replication	0	1	1
DNA replication checkpoint signaling	0	1	1
negative regulation of cellular response to growth factor stimulus	0	1	1
DNA synthesis involved in DNA repair	0	1	2
cytochrome complex assembly	0	1	2
mRNA modification	0	1	1
nuclear pore localization	0	1	1
response to peptide hormone	0	1	1
nuclear envelope organization	0	1	1
lipid translocation	0	1	1
gluconeogenesis	0	2	2
axo-dendritic transport	0	1	1
DNA geometric change	0	1	1
cellular response to topologically incorrect protein	0	1	1
ribosome biogenesis	0	1	2
diol metabolic process	0	1	1
cellular protein metabolic process	0	2	2
microtubule-based process	0	2	2
mitotic cell cycle phase transition	0	1	1
cell cycle phase transition	0	1	1
response to starvation	0	1	1
regulation of membrane potential	0	1	1
negative regulation of mitotic cell cycle phase transition	0	1	1
actin filament-based movement	0	1	1
regulation of microtubule polymerization or depolymerization	0	1	1
negative regulation of protein-containing complex disassembly	0	1	1
presynaptic endocytosis	0	1	1
actin filament-based transport	0	1	1
establishment of protein localization to extracellular region	0	1	1
ribonucleotide catabolic process	0	1	1
hexose biosynthetic process	0	2	2
nuclear migration	0	1	1
negative regulation of protein depolymerization	0	1	1
motor neuron axon guidance	0	1	1
synaptic vesicle endocytosis	0	1	1
regulation of neurotransmitter transport	0	1	1
clathrin-dependent endocytosis	0	1	1
purine ribonucleotide catabolic process	0	1	1
protein secretion	0	1	1
monosaccharide biosynthetic process	0	2	2
protein sumoylation	0	1	1
vesicle transport along actin filament	0	1	1
protein localization to extracellular region	0	1	1
monocarboxylic acid transport	0	1	1
regulation of neurotransmitter secretion	0	1	1
nucleus localization	0	1	1
polyprenol metabolic process	0	1	1
modification-dependent macromolecule catabolic process	0	1	2
ribonucleoside metabolic process	0	1	1
response to topologically incorrect protein	0	1	1
protein polymerization	0	1	1
cellular protein-containing complex localization	0	1	1
sterol biosynthetic process	0	2	2
regulation of cellular response to growth factor stimulus	0	1	1
regulation of signaling receptor activity	0	1	1
cytoplasmic microtubule organization	0	1	1
protein localization to nuclear envelope	0	1	1
inner mitochondrial membrane organization	0	1	1
cellular protein modification process	0	2	2
import into nucleus	0	1	2
protein targeting to membrane	0	1	2
establishment or maintenance of cell polarity	0	1	1
sulfur compound metabolic process	0	1	2
synaptic signaling	0	1	1
regulation of multicellular organismal process	0	1	1
cellular modified amino acid metabolic process	0	2	2
macromolecule modification	0	2	2
negative regulation of cell projection organization	0	1	1
nucleoside salvage	0	1	1
negative regulation of ERBB signaling pathway	0	1	1
UTP metabolic process	0	1	1
cellular component maintenance	0	1	1
negative regulation of response to external stimulus	0	1	1
nuclear cell cycle DNA replication initiation	0	1	1
polysaccharide catabolic process	0	2	2
purine ribonucleoside salvage	0	1	1
establishment of epithelial cell polarity	0	1	1
RNA (guanine-N7)-methylation	0	1	1
chemotaxis	0	1	1
DNA catabolic process	0	1	1
negative regulation of epidermal growth factor-activated receptor activity	0	1	1
protein localization to microtubule	0	1	1
polyamine biosynthetic process	0	1	1
proline metabolic process	0	1	2
deadenylation-independent decapping of nuclear-transcribed mRNA	0	1	1
mitotic DNA replication initiation	0	1	1
actin filament severing	0	1	1
GTP biosynthetic process	0	1	1
mitotic sister chromatid cohesion	0	1	1
snRNA modification	0	1	1
positive regulation of growth	0	1	1
nucleobase catabolic process	0	1	1
cellular response to unfolded protein	0	1	1
protein kinase C-activating G protein-coupled receptor signaling pathway	0	1	1
actin filament depolymerization	0	1	1
pyrimidine nucleobase catabolic process	0	1	1
regulation of epidermal growth factor-activated receptor activity	0	1	1
icosanoid metabolic process	0	1	1
anatomical structure formation involved in morphogenesis	0	1	2
polyamine metabolic process	0	1	1
semaphorin-plexin signaling pathway	0	1	1
regulation of cell-substrate adhesion	0	1	1
positive regulation of cell growth	0	1	1
cell cycle DNA replication initiation	0	1	1
mitochondrial translational elongation	0	1	1
regulation of protein tyrosine kinase activity	0	1	1
RNA splicing, via endonucleolytic cleavage and ligation	0	1	1
GTP metabolic process	0	1	1
glycerophospholipid catabolic process	0	1	1
negative regulation of peptidyl-tyrosine phosphorylation	0	1	1
negative regulation of meiotic cell cycle phase transition	0	1	1
UTP biosynthetic process	0	1	1
tRNA threonylcarbamoyladenosine metabolic process	0	1	1
purine nucleobase biosynthetic process	0	1	1
negative regulation of epidermal growth factor receptor signaling pathway	0	1	1
regulation of metal ion transport	0	1	1
tRNA splicing, via endonucleolytic cleavage and ligation	0	1	1
negative regulation of protein tyrosine kinase activity	0	1	1
regulation of mRNA splicing, via spliceosome	0	1	1
sulfur compound biosynthetic process	0	1	2
response to nutrient levels	0	1	1
response to extracellular stimulus	0	1	1
heterochromatin assembly	0	1	1
DNA-dependent DNA replication	0	2	2
exocytic process	0	1	1
establishment of spindle orientation	0	1	1
endocytic recycling	0	1	1
chromatin assembly	0	1	1
DNA replication initiation	0	2	2
chromatin organization involved in regulation of transcription	0	1	1
vesicle cytoskeletal trafficking	0	1	1
chromatin organization involved in negative regulation of transcription	0	1	1
regulation of transcription elongation from RNA polymerase II promoter	0	1	1
lysosomal transport	0	1	1
regulation of anatomical structure size	0	1	2
regulation of cellular component size	0	1	2
protein modification by small protein conjugation	0	2	2
mitochondrial translation	0	1	2
positive regulation of cell cycle process	0	1	1
aminoglycan metabolic process	0	2	2
nucleobase metabolic process	0	1	2
regulation of neurogenesis	0	1	1
maintenance of location	0	2	2
heterochromatin organization	0	1	1
positive regulation of cell cycle	0	1	1
protein transport	0	1	2
macromolecule catabolic process	0	2	2
signaling	0	1	1
establishment of protein localization	0	1	2
tRNA aminoacylation	0	1	2
amino acid activation	0	1	2
glycosphingolipid metabolic process	0	1	1
protein transmembrane transport	0	1	2
establishment of protein localization to vacuole	0	1	2
cytosolic calcium ion transport	0	1	1
intracellular protein transmembrane transport	0	1	2
nucleotide-sugar metabolic process	0	2	2
DNA repair	0	2	2
regulation of mRNA processing	0	1	1
intracellular protein transport	0	1	2
mitotic DNA integrity checkpoint signaling	0	1	1
regulation of nervous system development	0	1	1
purine ribonucleoside monophosphate metabolic process	0	1	2
protein localization to vacuole	0	1	2
regulation of protein-containing complex disassembly	0	1	1
purine nucleoside monophosphate metabolic process	0	1	2
glycerophospholipid metabolic process	0	1	2
cellular macromolecule metabolic process	0	2	2
glycosylceramide metabolic process	0	1	1
deoxyribonucleotide biosynthetic process	0	1	1
purine nucleotide salvage	0	1	1
membrane repolarization	0	1	1
endosome to lysosome transport	0	1	1
neurotransmitter receptor internalization	0	1	1
regulation of axon extension	0	1	1
regulation of extent of cell growth	0	1	1
protein localization to chromatin	0	1	1
transmission of nerve impulse	0	1	1
negative regulation of signaling receptor activity	0	1	1
negative regulation of cell development	0	1	1
regulation of cell junction assembly	0	1	1
positive regulation of ERK1 and ERK2 cascade	0	1	1
error-prone translesion synthesis	0	1	1
glucosamine-containing compound catabolic process	0	2	2
cellular biogenic amine biosynthetic process	0	2	2
membrane repolarization during action potential	0	1	1
production of siRNA involved in RNA interference	0	1	1
regulation of mitochondrial fission	0	1	1
amine biosynthetic process	0	2	2
calcium ion import into cytosol	0	1	1
calcium ion import across plasma membrane	0	1	1
cellular response to misfolded protein	0	1	1
positive regulation of TORC1 signaling	0	1	1
CTP biosynthetic process	0	1	1
AMP biosynthetic process	0	1	1
positive regulation of synaptic transmission, glutamatergic	0	1	1
spindle midzone assembly	0	1	1
multicellular organismal signaling	0	1	1
mRNA splice site selection	0	1	1
response to misfolded protein	0	1	1
purine ribonucleotide salvage	0	1	1
negative regulation of multicellular organismal process	0	1	1
CTP metabolic process	0	1	1
negative regulation of cell cycle process	0	1	2
regulation of mitotic cell cycle phase transition	0	1	2
cytoskeleton organization	0	2	2
cellular macromolecule catabolic process	0	1	2
regulation of regulated secretory pathway	0	1	1
negative regulation of cytoskeleton organization	0	1	1
negative regulation of supramolecular fiber organization	0	1	1
nucleotide-excision repair	0	2	2
vesicle localization	0	1	1
establishment of vesicle localization	0	1	1
transcription by RNA polymerase III	0	1	1
lipid catabolic process	0	1	2
peptide biosynthetic process	0	2	2
regulation of cell development	0	1	1
maturation of LSU-rRNA	0	2	2
organelle assembly	0	1	2
immune system process	0	1	1
regulation of transport	0	1	1
alcohol metabolic process	0	2	2
membrane docking	0	1	2
organelle localization by membrane tethering	0	1	2
steroid metabolic process	0	2	2
protein-containing complex disassembly	0	1	2
alditol phosphate metabolic process	0	1	1
negative regulation of transferase activity	0	1	1
regulation of protein secretion	0	1	1
membrane depolarization during action potential	0	1	1
negative regulation of protein kinase activity	0	1	1
glutamine biosynthetic process	0	1	1
receptor diffusion trapping	0	1	1
negative regulation of reproductive process	0	1	1
centrosome cycle	0	1	1
arginine metabolic process	0	1	2
taxis	0	1	1
peptidyl-asparagine modification	0	1	1
regulation of neurotransmitter receptor activity	0	1	1
unsaturated fatty acid metabolic process	0	2	2
regulation of cation channel activity	0	1	1
glycerol-3-phosphate metabolic process	0	1	1
neurotransmitter receptor transport, postsynaptic endosome to lysosome	0	1	1
galactose metabolic process	0	1	1
regulation of macroautophagy	0	1	1
phosphate ion transmembrane transport	0	1	1
reciprocal homologous recombination	0	1	1
negative regulation of meiotic cell cycle	0	1	1
superoxide metabolic process	0	1	1
ribonucleoside catabolic process	0	1	1
regulation of transmembrane transporter activity	0	1	1
negative regulation of kinase activity	0	1	1
phosphatidylethanolamine biosynthetic process	0	1	2
regulation of transporter activity	0	1	1
neurotransmitter receptor diffusion trapping	0	1	1
replication fork processing	0	1	1
homologous recombination	0	1	1
dorsal/ventral pattern formation	0	1	1
glycine metabolic process	0	1	2
action potential	0	1	1
regulation of axonogenesis	0	1	1
ribosomal small subunit biogenesis	0	1	1
plasma membrane tubulation	0	1	1
negative regulation of catalytic activity	0	1	1
rRNA pseudouridine synthesis	0	1	1
mitochondrial electron transport, cytochrome c to oxygen	0	1	1
membrane depolarization	0	1	1
postsynaptic neurotransmitter receptor diffusion trapping	0	1	1
spliceosomal complex assembly	0	1	1
regulation of G protein-coupled receptor signaling pathway	0	1	1
pyrimidine ribonucleoside triphosphate metabolic process	0	1	1
reciprocal meiotic recombination	0	1	1
regulation of ion transmembrane transporter activity	0	1	1
protein N-linked glycosylation via asparagine	0	1	1
pyrimidine ribonucleoside triphosphate biosynthetic process	0	1	1
microtubule polymerization or depolymerization	0	1	1
amino sugar catabolic process	0	2	2
response to unfolded protein	0	1	1
regulation of AMPA receptor activity	0	1	1
neuronal action potential	0	1	1
anterograde axonal transport	0	1	1
phosphatidylethanolamine metabolic process	0	1	2
glycosaminoglycan biosynthetic process	0	1	1
cell-cell signaling	0	1	1
cellular lipid catabolic process	0	1	2
chromatin organization	0	1	2
cellular lipid metabolic process	0	2	2
ribonucleoprotein complex biogenesis	0	1	2
cellular component biogenesis	0	1	2
polyol metabolic process	0	2	2
organonitrogen compound catabolic process	0	1	2
cellular component organization or biogenesis	0	1	2
vesicle-mediated transport in synapse	0	1	1
response to hormone	0	1	1
nucleic acid phosphodiester bond hydrolysis	0	2	2
mitotic cell cycle checkpoint signaling	0	1	1
regulation of transferase activity	0	2	2
phosphate ion transport	0	1	1
regulation of synaptic transmission, glutamatergic	0	1	1
G1/S transition of mitotic cell cycle	0	1	1
protein localization to microtubule cytoskeleton	0	1	1
regulation of catalytic activity	1	1	2
cell cycle G1/S phase transition	0	1	1
regulation of protein kinase activity	0	2	2
regulation of developmental growth	0	1	1
positive regulation of mRNA processing	0	1	1
phospholipid catabolic process	0	1	1
nucleoside catabolic process	0	1	1
regulation of ERK1 and ERK2 cascade	0	1	1
organelle transport along microtubule	0	1	1
regulation of lipid metabolic process	0	1	1
positive regulation of mRNA splicing, via spliceosome	0	1	1
fatty acid elongation	0	1	1
positive regulation of RNA splicing	0	1	1
axonal transport	0	1	1
vacuolar acidification	0	1	1
positive regulation of protein kinase B signaling	0	1	1
protein localization to cytoskeleton	0	1	1
negative regulation of cell differentiation	0	1	1
proteoglycan metabolic process	0	1	1
tricarboxylic acid metabolic process	0	1	1
signal peptide processing	0	1	2
negative regulation of molecular function	0	1	1
nucleobase-containing small molecule catabolic process	0	1	1
regulation of kinase activity	0	2	2
serine family amino acid catabolic process	0	1	1
hexose catabolic process	0	1	1
NAD metabolic process	0	1	2
negative regulation of phosphorylation	0	1	1
regulation of membrane depolarization	0	1	1
protein localization to cilium	0	1	1
protein localization to lysosome	0	1	1
negative regulation of protein phosphorylation	0	1	1
translesion synthesis	0	1	2
base-excision repair	0	1	1
transcription initiation from RNA polymerase III promoter	0	1	1
glutathione catabolic process	0	1	1
proteoglycan biosynthetic process	0	1	1
purine-containing compound salvage	0	1	2
nucleocytoplasmic transport	0	2	2
double-strand break repair	0	2	2
nuclear transport	0	2	2
translation	0	2	2
protein modification by small protein conjugation or removal	0	1	2
mitotic cell cycle process	0	1	2
localization within membrane	0	1	2
protein localization	0	1	2
chromosome organization	0	2	2
DNA-templated transcription, initiation	0	1	2
protein complex oligomerization	0	1	1
organophosphate catabolic process	0	1	2
negative regulation of cellular component organization	0	2	2
DNA replication	0	1	2
cell communication	0	1	1
cellular component organization	0	1	2
protein localization to plasma membrane	0	1	1
nucleus organization	0	1	1
establishment of mitotic spindle orientation	0	1	1
negative regulation of metaphase/anaphase transition of cell cycle	0	1	1
regulation of DNA-templated transcription in response to stress	0	1	1
formation of cytoplasmic translation initiation complex	1	1	2
negative regulation of chromosome separation	0	1	1
regulation of transcription from RNA polymerase II promoter in response to stress	0	1	1
negative regulation of chromosome segregation	0	1	1
transmembrane receptor protein serine/threonine kinase signaling pathway	0	1	1
transcription by RNA polymerase I	0	1	1
phosphatidylinositol dephosphorylation	0	1	2
establishment of protein localization to plasma membrane	0	1	1
phospholipid transport	0	2	2
lipid metabolic process	0	2	2
macromolecule localization	0	1	2
DNA metabolic process	0	2	2
negative regulation of cell cycle	0	1	2
organelle organization	0	1	2
membrane organization	0	1	2
late endosome to vacuole transport via multivesicular body sorting pathway	0	1	1
peptidyl-lysine modification	0	1	2
cellular carbohydrate biosynthetic process	0	2	2
regulation of transmembrane receptor protein serine/threonine kinase signaling pathway	0	1	1
purine nucleotide catabolic process	0	1	1
positive regulation of transport	0	1	1
mitochondrial RNA metabolic process	0	1	1
protein transmembrane import into intracellular organelle	0	1	2
glutamine family amino acid biosynthetic process	0	1	2
cellular polysaccharide metabolic process	0	2	2
regulation of establishment or maintenance of cell polarity	0	1	1
chaperone-mediated protein folding	0	1	1
proteasome-mediated ubiquitin-dependent protein catabolic process	0	1	2
chemical synaptic transmission	0	1	1
anterograde trans-synaptic signaling	0	1	1
trans-synaptic signaling	0	1	1
polysaccharide metabolic process	0	2	2
DNA biosynthetic process	0	1	2
RNA phosphodiester bond hydrolysis	0	2	2
positive regulation of MAPK cascade	0	1	1
regulation of protein depolymerization	0	1	1
pteridine-containing compound metabolic process	0	1	2
cleavage involved in rRNA processing	0	1	1
ceramide biosynthetic process	0	1	1
pseudouridine synthesis	0	1	2
establishment of protein localization to membrane	0	1	2
regulation of molecular function	1	1	2
calcium ion-regulated exocytosis of neurotransmitter	0	1	1
establishment of mitotic spindle localization	0	1	1
steroid biosynthetic process	0	2	2
anterior/posterior pattern specification	0	1	1
regulation of cell cycle phase transition	0	1	2
organic hydroxy compound metabolic process	0	2	2
regulation of synaptic transmission, cholinergic	0	1	1
regulation of amine transport	0	1	1
synaptic transmission, glutamatergic	0	1	1
negative regulation of protein-containing complex assembly	0	1	1
regulation of cellular pH	0	1	1
mitotic DNA damage checkpoint signaling	0	1	1
muscle contraction	0	1	1
protein monoubiquitination	0	1	1
stabilization of membrane potential	0	1	1
regulation of catecholamine secretion	0	1	1
positive regulation of proteasomal ubiquitin-dependent protein catabolic process	0	1	1
regulation of intracellular pH	0	1	1
regulation of dopamine secretion	0	1	1
negative regulation of actin filament polymerization	0	1	1
negative regulation of protein polymerization	0	1	1
muscle system process	0	1	1
amide biosynthetic process	0	2	2
carbohydrate metabolic process	0	2	2
secretion by cell	0	1	2
secretion	0	1	2
aspartate family amino acid metabolic process	0	2	2
pyrimidine-containing compound metabolic process	0	1	2
nucleotide catabolic process	0	1	2
liposaccharide metabolic process	0	1	2
organophosphate ester transport	0	2	2
glycolipid metabolic process	0	1	2
regulation of DNA-templated transcription, elongation	0	2	2
regionalization	0	1	1
cellular response to inorganic substance	0	1	1
cellular response to metal ion	0	1	1
regulation of multicellular organismal development	0	1	1
cellular response to calcium ion	0	1	1
glycerolipid metabolic process	0	1	2
synaptic vesicle exocytosis	0	1	1
ribonucleoside monophosphate metabolic process	0	1	2
mRNA 3'-end processing	0	2	2
DNA integrity checkpoint signaling	0	1	2
nucleoside monophosphate metabolic process	0	1	2
RNA splicing	0	1	2
protein localization to membrane	0	1	2
vesicle-mediated transport to the plasma membrane	0	1	1
regulation of cell differentiation	0	1	1
nucleosome assembly	0	2	2
cellular carbohydrate metabolic process	0	2	2
negative regulation of mitotic cell cycle	0	1	1
negative regulation of organelle organization	0	2	2
signal release from synapse	0	1	1
Notch signaling pathway	0	1	1
protein homooligomerization	0	1	1
transition metal ion transport	0	2	2
sphingolipid biosynthetic process	0	2	2
nucleosome organization	0	2	2
Golgi organization	0	1	1
canonical Wnt signaling pathway	0	1	1
signal release	0	1	1
negative regulation of cell cycle phase transition	0	1	2
cellular biosynthetic process	0	2	2
electron transport chain	0	2	2
lipid transport	1	1	2
cell division	0	1	2
system development	0	1	1
protein localization to cell periphery	0	1	1
glycerophospholipid biosynthetic process	0	1	2
RNA methylation	0	1	2
calcium ion transport	0	1	1
regulation of developmental process	0	1	1
phospholipid biosynthetic process	0	2	2
cellular response to organic substance	0	1	1
cellular macromolecule biosynthetic process	0	2	2
purine nucleotide biosynthetic process	0	1	2
transmembrane receptor protein tyrosine kinase signaling pathway	0	1	1
phospholipid metabolic process	0	1	2
response to external stimulus	0	1	1
peptide metabolic process	0	2	2
cellular response to DNA damage stimulus	0	2	2
cellular amide metabolic process	0	2	2
macromolecule biosynthetic process	0	2	2
regulation of biological quality	0	1	2
cellular component assembly	0	1	2
organic substance catabolic process	0	2	2
glycoprotein biosynthetic process	0	1	1
positive regulation of ubiquitin-dependent protein catabolic process	0	1	1
purine nucleotide metabolic process	0	1	2
mitochondrial membrane organization	0	2	2
chaperone cofactor-dependent protein refolding	0	1	1
phosphatidylinositol-mediated signaling	0	1	1
sulfur compound catabolic process	0	1	1
protein localization to chromosome	0	1	1
membrane lipid biosynthetic process	0	2	2
glutamine family amino acid catabolic process	0	1	1
intracellular pH reduction	0	1	1
regulation of trans-synaptic signaling	0	1	1
pH reduction	0	1	1
monosaccharide catabolic process	0	1	2
negative regulation of developmental process	0	1	1
pyrimidine nucleoside triphosphate metabolic process	0	1	1
regulation of calcium ion-dependent exocytosis	0	1	1
cellular response to nutrient levels	0	1	1
mitochondrial gene expression	0	1	1
secondary alcohol metabolic process	0	1	1
secondary alcohol biosynthetic process	0	1	1
very long-chain fatty acid biosynthetic process	0	1	1
cholesterol biosynthetic process	0	1	1
actin polymerization or depolymerization	0	1	1
regulation of neurotransmitter levels	0	1	1
inositol lipid-mediated signaling	0	2	2
protein O-linked glycosylation	0	1	1
SCF-dependent proteasomal ubiquitin-dependent protein catabolic process	0	1	1
modulation of chemical synaptic transmission	0	1	1
neuron fate specification	0	1	1
cellular response to extracellular stimulus	0	1	1
pyrimidine nucleoside triphosphate biosynthetic process	0	1	1
glucosamine-containing compound metabolic process	0	2	2
alpha-amino acid biosynthetic process	0	2	2
actin filament polymerization	0	1	1
regulation of RNA splicing	0	1	1
cell-matrix adhesion	0	1	1
'de novo' posttranslational protein folding	0	1	1
protein refolding	0	1	1
mitochondrial RNA processing	0	1	1
non-canonical Wnt signaling pathway	0	1	1
regulation of cell cycle process	0	1	2
cellular response to starvation	0	1	1
cellular detoxification	0	1	1
regulation of mitotic cell cycle	0	1	2
ribosomal small subunit assembly	0	1	1
transmembrane transport	0	0	2
sodium ion transmembrane transport	0	0	1
sodium ion transport	0	0	1
ion transmembrane transport	0	1	2
regulation of primary metabolic process	0	1	2
inorganic ion transmembrane transport	0	1	2
regulation of cellular metabolic process	0	1	2
regulation of metabolic process	0	1	2
regulation of nitrogen compound metabolic process	0	1	2
cation transmembrane transport	0	1	2
inorganic cation transmembrane transport	0	1	2
regulation of macromolecule metabolic process	0	1	2
biological process involved in interspecies interaction between organisms	0	0	1
organic acid transport	0	0	2
mitochondrion organization	0	0	2
negative regulation of cellular metabolic process	1	0	2
regulation of cellular macromolecule biosynthetic process	0	1	2
regulation of cellular biosynthetic process	0	1	2
regulation of biosynthetic process	0	1	2
biological regulation	0	0	2
regulation of cellular process	0	1	2
regulation of gene expression	0	0	2
cation transport	0	1	2
regulation of macromolecule biosynthetic process	0	1	2
regulation of nucleobase-containing compound metabolic process	0	1	2
regulation of biological process	0	0	2
organic acid transmembrane transport	0	0	1
regulation of cell population proliferation	0	0	1
carboxylic acid transmembrane transport	0	0	1
potassium ion import across plasma membrane	0	0	1
negative regulation of metabolic process	0	1	2
organic acid metabolic process	0	1	2
negative regulation of nitrogen compound metabolic process	0	1	2
positive regulation of metabolic process	0	1	2
negative regulation of macromolecule metabolic process	0	1	2
regulation of RNA metabolic process	0	1	2
regulation of catabolic process	0	1	2
amino acid transport	0	0	2
biological_process	0	0	2
negative regulation of apoptotic process	0	0	1
negative regulation of programmed cell death	0	0	1
organelle disassembly	0	0	1
negative regulation of cell death	0	0	1
protein folding	0	1	2
posttranscriptional regulation of gene expression	0	0	2
regulation of transcription by RNA polymerase II	0	1	2
regulation of protein metabolic process	0	1	2
regulation of cellular catabolic process	0	0	1
autophagy	0	1	2
process utilizing autophagic mechanism	0	1	2
small molecule metabolic process	0	0	2
metal ion transport	0	1	2
ion transport	1	0	2
regulation of RNA biosynthetic process	0	1	2
regulation of nucleic acid-templated transcription	0	1	2
regulation of transcription, DNA-templated	0	1	2
positive regulation of macromolecule metabolic process	0	1	2
ion homeostasis	0	0	2
amino acid transmembrane transport	0	0	1
regulation of mRNA stability	0	0	1
regulation of RNA stability	0	0	1
positive regulation of nitrogen compound metabolic process	0	1	2
regulation of mRNA catabolic process	0	0	1
negative regulation of biological process	0	1	2
carboxylic acid metabolic process	0	1	2
oxoacid metabolic process	0	1	2
positive regulation of cellular metabolic process	0	1	2
signal transduction	0	0	2
cation homeostasis	0	0	2
inorganic ion homeostasis	0	0	2
negative regulation of cellular protein metabolic process	0	0	1
anion transmembrane transport	0	1	2
negative regulation of protein metabolic process	0	0	1
response to endoplasmic reticulum stress	0	1	2
negative regulation of cellular process	0	1	2
negative regulation of translation	0	0	1
negative regulation of cellular amide metabolic process	0	0	1
anatomical structure development	0	0	1
monocarboxylic acid metabolic process	0	1	2
developmental process	0	0	2
regulation of cellular protein metabolic process	0	1	2
cellular developmental process	0	0	2
regulation of immune system process	0	0	1
detection of stimulus	0	0	1
xenobiotic metabolic process	0	0	1
snRNA processing	0	0	1
cell development	0	0	1
potassium ion homeostasis	0	0	1
import across plasma membrane	0	0	1
import into cell	0	0	1
mitochondrion disassembly	0	0	1
autophagy of mitochondrion	0	0	1
proton transmembrane transport	0	1	2
negative regulation of cellular macromolecule biosynthetic process	0	1	2
negative regulation of macromolecule biosynthetic process	0	1	2
negative regulation of biosynthetic process	0	1	2
negative regulation of cellular biosynthetic process	0	1	2
metal ion homeostasis	0	0	2
negative regulation of gene expression	0	0	2
G protein-coupled receptor signaling pathway	0	0	1
adenylate cyclase-modulating G protein-coupled receptor signaling pathway	0	0	1
positive regulation of cellular biosynthetic process	0	1	2
positive regulation of biosynthetic process	0	1	2
regulation of translation	0	0	2
ATP metabolic process	0	1	2
regulation of response to stress	0	0	1
intracellular signal transduction	0	0	2
vesicle organization	0	0	1
second-messenger-mediated signaling	0	0	1
positive regulation of cell population proliferation	0	0	1
snRNA 3'-end processing	0	0	1
response to radiation	0	0	1
animal organ development	0	0	1
fatty acid oxidation	0	0	1
nucleoside diphosphate metabolic process	0	1	2
positive regulation of gene expression	0	0	1
intra-Golgi vesicle-mediated transport	0	0	2
developmental process involved in reproduction	0	0	1
regulation of cellular localization	0	0	1
axoneme assembly	0	0	1
positive regulation of developmental process	0	0	1
chloride transmembrane transport	0	0	1
dicarboxylic acid metabolic process	1	0	2
positive regulation of macromolecule biosynthetic process	0	1	2
lipid oxidation	0	0	2
positive regulation of nucleobase-containing compound metabolic process	0	1	2
negative regulation of MAPK cascade	0	0	1
autophagosome organization	0	0	1
autophagosome assembly	0	0	1
cilium movement involved in cell motility	0	0	1
cellular ketone metabolic process	0	1	2
regulation of cell death	0	0	1
cellular metal ion homeostasis	0	1	2
tRNA modification	0	1	2
response to abiotic stimulus	0	1	2
cellular process	0	0	2
positive regulation of RNA metabolic process	0	1	2
ncRNA processing	0	1	2
regulation of cellular response to stress	0	0	1
cyclic nucleotide biosynthetic process	0	0	1
adenylate cyclase-activating G protein-coupled receptor signaling pathway	0	0	1
cilium movement	0	0	1
monovalent inorganic cation homeostasis	0	0	1
inorganic cation import across plasma membrane	0	0	1
inorganic ion import across plasma membrane	0	0	1
cyclic nucleotide metabolic process	0	0	1
RNA processing	0	0	2
negative regulation of signal transduction	0	0	1
organic acid catabolic process	0	1	2
cellular cation homeostasis	0	1	2
cellular ion homeostasis	0	1	2
negative regulation of signaling	0	0	1
negative regulation of cell communication	0	0	1
negative regulation of nucleobase-containing compound metabolic process	0	1	2
cellular aromatic compound metabolic process	0	0	2
tRNA processing	0	1	2
regulation of apoptotic process	0	0	1
regulation of programmed cell death	0	0	1
nucleoside triphosphate metabolic process	0	0	2
snRNA metabolic process	0	0	1
acyl-CoA metabolic process	0	0	2
thioester metabolic process	0	0	2
mRNA export from nucleus	0	1	2
cell cycle	0	1	2
positive regulation of cellular protein metabolic process	0	0	2
mRNA catabolic process	0	0	2
ncRNA metabolic process	0	1	2
endoplasmic reticulum to Golgi vesicle-mediated transport	0	0	2
cellular amino acid catabolic process	0	1	2
cellular amino acid metabolic process	0	1	2
fatty acid beta-oxidation	0	0	1
monosaccharide metabolic process	0	1	2
small molecule catabolic process	0	1	2
positive regulation of protein metabolic process	0	0	2
regulation of cellular amide metabolic process	0	0	2
positive regulation of response to stimulus	0	0	1
ATP synthesis coupled proton transport	0	1	2
nuclear-transcribed mRNA catabolic process, exonucleolytic	0	0	1
ubiquinone biosynthetic process	0	0	2
regulation of DNA recombination	0	0	1
energy coupled proton transport, down electrochemical gradient	0	1	2
mismatch repair	0	1	2
ubiquinone metabolic process	0	0	2
fluid transport	0	0	1
double-strand break repair via nonhomologous end joining	0	0	1
acetyl-CoA metabolic process	0	1	2
export across plasma membrane	0	0	1
ketone biosynthetic process	0	0	2
quinone biosynthetic process	0	0	2
aromatic amino acid family metabolic process	1	0	2
quinone metabolic process	0	0	2
water transport	0	0	1
cell surface receptor signaling pathway	0	0	1
ATP biosynthetic process	0	1	2
tetrapyrrole metabolic process	0	0	2
regulation of small molecule metabolic process	0	0	1
cellular response to abiotic stimulus	0	0	1
membrane protein ectodomain proteolysis	0	0	1
cellular response to environmental stimulus	0	0	1
positive regulation of cellular amide metabolic process	0	0	1
metal ion export	0	0	1
RNA metabolic process	0	0	2
positive regulation of biological process	0	0	2
sodium ion homeostasis	0	0	1
macroautophagy	0	0	1
central nervous system development	0	0	1
protein insertion into membrane	0	1	2
regulation of intracellular transport	0	0	1
spliceosomal snRNP assembly	0	0	2
detection of external stimulus	0	0	1
detection of abiotic stimulus	0	0	1
negative regulation of cellular catabolic process	0	0	1
regulation of immune response	0	0	1
negative regulation of catabolic process	0	0	1
membrane protein proteolysis	0	0	1
carboxylic acid catabolic process	0	1	2
positive regulation of transcription, DNA-templated	0	1	2
positive regulation of RNA biosynthetic process	0	1	2
positive regulation of nucleic acid-templated transcription	0	1	2
cellular divalent inorganic cation homeostasis	0	0	2
lipid modification	0	0	2
heterocycle metabolic process	0	0	2
organic cyclic compound metabolic process	0	0	2
mitochondrial transmembrane transport	0	1	2
organelle membrane fusion	0	0	1
vesicle fusion	0	0	1
RNA export from nucleus	0	1	2
membrane fusion	0	0	1
positive regulation of catabolic process	0	0	1
inorganic anion transmembrane transport	0	0	1
mRNA metabolic process	0	0	2
protein maturation	0	0	2
Golgi vesicle transport	0	0	2
carbohydrate derivative biosynthetic process	0	0	2
regulation of response to stimulus	0	0	2
cellular protein-containing complex assembly	0	1	2
organic substance metabolic process	0	1	2
mitochondrial transport	0	1	2
hexose metabolic process	0	1	2
response to stimulus	0	1	2
negative regulation of RNA metabolic process	0	1	2
alpha-amino acid metabolic process	0	1	2
nucleobase-containing compound metabolic process	0	0	2
fucosylation	0	0	1
animal organ morphogenesis	0	0	1
nucleoside diphosphate phosphorylation	0	1	2
ATP generation from ADP	0	1	2
glycolytic process	0	1	2
microtubule bundle formation	0	0	1
nucleotide phosphorylation	0	1	2
nucleoside triphosphate biosynthetic process	0	1	2
tRNA methylation	0	0	1
aromatic compound biosynthetic process	0	0	2
ADP metabolic process	0	1	2
purine ribonucleoside diphosphate metabolic process	0	1	2
purine nucleoside diphosphate metabolic process	0	1	2
mitotic spindle organization	0	0	1
maturation of SSU-rRNA	0	0	1
ncRNA 3'-end processing	0	0	1
peptide catabolic process	0	0	1
ribonucleoside diphosphate metabolic process	0	1	2
axonemal dynein complex assembly	0	0	1
regulation of DNA metabolic process	0	1	2
negative regulation of response to stimulus	0	0	1
cellular calcium ion homeostasis	0	0	1
response to organonitrogen compound	0	1	2
response to nitrogen compound	0	1	2
RNA catabolic process	0	0	2
nucleic acid metabolic process	0	0	2
regulation of cell communication	0	0	2
regulation of signaling	0	0	2
positive regulation of cellular process	0	0	2
aromatic compound catabolic process	0	0	2
primary metabolic process	0	1	2
organic cyclic compound catabolic process	0	0	2
potassium ion transmembrane transport	0	0	1
transcription, DNA-templated	0	1	2
nucleic acid-templated transcription	0	1	2
regulation of signal transduction	0	0	2
potassium ion transport	0	0	1
divalent inorganic cation homeostasis	0	0	2
nucleobase-containing compound transport	0	1	2
cellular catabolic process	0	0	2
protein-containing complex assembly	0	1	2
cellular response to stimulus	0	1	2
ubiquitin-dependent ERAD pathway	0	1	2
glycosyl compound metabolic process	0	0	2
cyclic purine nucleotide metabolic process	0	0	1
glutamine family amino acid metabolic process	0	0	2
receptor guanylyl cyclase signaling pathway	0	0	1
post-Golgi vesicle-mediated transport	0	0	1
heterocycle biosynthetic process	0	0	2
regulation of protein modification process	1	0	2
regulation of phosphate metabolic process	0	1	2
regulation of phosphorus metabolic process	0	1	2
anatomical structure morphogenesis	0	0	1
regulation of Wnt signaling pathway	0	0	1
retrograde transport, endosome to Golgi	0	0	2
neuron differentiation	0	0	1
positive regulation of signal transduction	0	0	1
positive regulation of cellular catabolic process	0	0	1
ERAD pathway	0	1	2
organic cyclic compound biosynthetic process	0	0	2
catabolic process	0	0	2
cellular response to stress	0	1	2
response to chemical	0	0	2
peptide hormone processing	0	0	1
exonucleolytic trimming to generate mature 3'-end of 5.8S rRNA from tricistronic rRNA transcript (SSU-rRNA, 5.8S rRNA, LSU-rRNA)	0	0	1
spermatogenesis	0	0	1
regulation of stress-activated protein kinase signaling cascade	0	0	1
acyl-CoA biosynthetic process	0	0	2
centriole replication	0	0	1
mitochondrial protein processing	0	0	1
cellular response to acid chemical	0	0	1
response to light stimulus	0	0	1
RNA phosphodiester bond hydrolysis, exonucleolytic	0	0	1
nuclear RNA surveillance	0	0	1
intrinsic apoptotic signaling pathway in response to DNA damage	0	0	1
male gamete generation	0	0	1
response to amino acid	0	0	1
epithelial cell differentiation	0	0	1
epidermal cell differentiation	0	0	1
exonucleolytic catabolism of deadenylated mRNA	0	0	1
IMP biosynthetic process	0	0	2
positive regulation of intracellular transport	0	0	1
response to acid chemical	0	0	1
polysaccharide biosynthetic process	0	0	2
sno(s)RNA processing	0	0	1
organic hydroxy compound transport	0	0	1
exonucleolytic trimming involved in rRNA processing	0	0	1
signaling receptor ligand precursor processing	0	0	1
cellular response to amino acid stimulus	0	0	1
acylglycerol catabolic process	0	0	1
neutral lipid catabolic process	0	0	1
centriole assembly	0	0	1
thioester biosynthetic process	0	0	2
regulation of stress-activated MAPK cascade	0	0	1
branched-chain amino acid metabolic process	0	1	2
fructose 1,6-bisphosphate metabolic process	0	0	1
regulation of synapse organization	0	0	1
positive regulation of multicellular organismal process	0	0	1
inner dynein arm assembly	0	0	1
sensory perception	0	0	1
NADH dehydrogenase complex assembly	0	0	1
establishment of protein localization to mitochondrial membrane	0	1	2
vitamin metabolic process	0	1	2
negative regulation of cell population proliferation	0	0	1
nuclear-transcribed mRNA catabolic process, exonucleolytic, 3'-5'	0	0	1
response to mechanical stimulus	0	0	1
regulation of glucose metabolic process	0	0	1
IMP metabolic process	0	0	2
RNA stabilization	0	0	1
sno(s)RNA metabolic process	0	0	1
protein modification by small protein removal	0	0	2
piRNA metabolic process	0	0	1
inositol phosphate metabolic process	0	0	1
heme biosynthetic process	0	0	2
L-serine metabolic process	0	0	2
positive regulation of mRNA catabolic process	0	0	1
mitochondrial respiratory chain complex I assembly	0	0	1
negative regulation of mRNA catabolic process	0	0	1
detection of mechanical stimulus	0	0	1
negative regulation of mRNA metabolic process	0	0	1
oligosaccharide metabolic process	0	1	2
negative regulation of apoptotic signaling pathway	0	0	1
rRNA 3'-end processing	0	0	1
sensory organ development	0	0	1
malate metabolic process	0	0	1
RNA surveillance	0	0	1
regulation of cellular carbohydrate metabolic process	0	0	1
regulation of carbohydrate metabolic process	0	0	1
mRNA stabilization	0	0	1
protein O-linked mannosylation	0	0	1
aromatic amino acid family catabolic process	0	1	2
DNA strand elongation involved in DNA replication	0	1	2
NADP metabolic process	0	1	2
pattern recognition receptor signaling pathway	0	0	1
rRNA catabolic process	0	0	1
intrinsic apoptotic signaling pathway	0	0	1
immune response-regulating signaling pathway	0	0	1
glycosphingolipid biosynthetic process	0	0	1
protein mannosylation	0	0	1
mitochondrial electron transport, NADH to ubiquinone	0	0	1
DNA strand elongation	0	1	2
telomere maintenance	0	1	2
toll-like receptor signaling pathway	0	0	1
tissue development	0	0	1
chloride ion homeostasis	0	0	1
endoplasmic reticulum organization	0	0	1
negative regulation of RNA catabolic process	0	0	1
tetrahydrofolate metabolic process	0	0	2
RNA polymerase II preinitiation complex assembly	0	0	1
anion homeostasis	0	0	1
monovalent inorganic anion homeostasis	0	0	1
heme metabolic process	0	0	2
mannosylation	0	0	1
generation of precursor metabolites and energy	0	1	2
energy derivation by oxidation of organic compounds	0	1	2
regulation of MAPK cascade	0	0	1
cellular response to endogenous stimulus	0	0	1
cytosolic transport	0	0	2
nucleobase-containing compound biosynthetic process	0	0	2
homeostatic process	0	1	2
protein maturation by iron-sulfur cluster transfer	0	0	1
regulation of translational initiation	0	0	1
tetrapyrrole biosynthetic process	0	0	2
negative regulation of DNA recombination	0	0	1
cell volume homeostasis	0	0	1
cellular response to radiation	0	0	1
triglyceride metabolic process	0	0	1
protein quality control for misfolded or incompletely synthesized proteins	0	0	1
carbohydrate transport	0	0	2
regulation of cell size	0	0	1
telomere organization	0	1	2
calcium-mediated signaling	0	0	1
hormone metabolic process	0	0	1
negative regulation of DNA metabolic process	0	0	1
folic acid-containing compound metabolic process	0	0	2
regulation of cellular protein localization	0	0	1
porphyrin-containing compound biosynthetic process	0	0	2
apoptotic signaling pathway	0	0	1
positive regulation of cell differentiation	0	0	1
autophagy of nucleus	0	0	1
negative regulation of transcription by RNA polymerase II	0	0	1
organelle fusion	0	0	1
nitrogen compound metabolic process	0	1	2
negative regulation of intracellular signal transduction	0	0	1
nuclear-transcribed mRNA catabolic process	0	0	2
cellular potassium ion homeostasis	0	0	1
cellular sodium ion homeostasis	0	0	1
sodium ion export across plasma membrane	0	0	1
positive regulation of translation	0	0	1
regulation of hormone levels	0	0	1
cell morphogenesis	0	0	1
glycolipid biosynthetic process	0	0	2
porphyrin-containing compound metabolic process	0	0	2
ncRNA catabolic process	0	0	1
endoplasmic reticulum unfolded protein response	0	0	1
serine family amino acid biosynthetic process	0	0	2
dephosphorylation	0	0	2
anion transport	0	1	2
carbohydrate derivative metabolic process	0	0	2
protein-containing complex subunit organization	0	1	2
organophosphate metabolic process	0	0	2
cellular component disassembly	0	0	2
cell motility	0	0	1
cellular homeostasis	0	1	2
tRNA metabolic process	0	1	2
proteolysis	0	0	2
phosphorus metabolic process	0	1	2
transport	0	0	2
cell differentiation	0	0	2
positive regulation of transcription by RNA polymerase II	0	1	2
mRNA processing	0	0	2
microtubule cytoskeleton organization	0	1	2
regulation of mRNA metabolic process	0	0	1
chemical homeostasis	0	0	2
cellular nitrogen compound metabolic process	0	1	2
macromolecule metabolic process	0	1	2
transcription elongation from RNA polymerase II promoter	0	0	2
negative regulation of Wnt signaling pathway	0	0	1
regulation of autophagy	0	0	1
purine ribonucleoside triphosphate metabolic process	0	1	2
neurotransmitter transport	0	0	1
serine family amino acid metabolic process	0	0	2
mRNA polyadenylation	0	0	1
spindle assembly	0	0	1
apoptotic process	0	0	1
DNA-templated transcription, elongation	0	0	2
RNA polyadenylation	0	1	2
neutral lipid metabolic process	0	0	1
retrograde vesicle-mediated transport, Golgi to endoplasmic reticulum	0	0	2
purine ribonucleoside triphosphate biosynthetic process	0	1	2
response to heat	0	0	1
neuron projection development	0	0	1
regulation of mitotic nuclear division	0	0	1
acylglycerol metabolic process	0	0	1
purine nucleoside triphosphate biosynthetic process	0	1	2
transcription preinitiation complex assembly	0	0	1
cell death	0	0	1
regulation of nuclear division	0	0	1
cellular process involved in reproduction in multicellular organism	0	0	1
cytoplasmic translation	0	0	1
response to temperature stimulus	0	0	1
programmed cell death	0	0	1
regulation of mitotic sister chromatid separation	0	0	2
localization	0	0	2
carboxylic acid biosynthetic process	0	1	2
fatty acid metabolic process	0	1	2
multicellular organismal process	0	0	1
organic acid biosynthetic process	0	1	2
regulation of transmembrane transport	0	0	1
regulation of protein localization	0	0	1
adrenergic receptor signaling pathway	0	0	1
regulation of ion transmembrane transport	0	0	1
adenylate cyclase-activating adrenergic receptor signaling pathway	0	0	1
ribonucleoside monophosphate biosynthetic process	0	0	2
regulation of apoptotic signaling pathway	0	0	1
ribonucleoside triphosphate biosynthetic process	0	1	2
ribonucleoside triphosphate metabolic process	0	1	2
nucleoside monophosphate biosynthetic process	0	0	2
purine nucleoside triphosphate metabolic process	0	1	2
metabolic process	0	1	2
heterocycle catabolic process	0	0	2
cellular nitrogen compound catabolic process	0	0	2
organic substance biosynthetic process	0	1	2
regulation of phosphorylation	0	1	2
regulation of proteolysis	0	0	1
regulation of TOR signaling	0	0	1
cellular monovalent inorganic cation homeostasis	0	0	1
mitotic cell cycle	0	1	2
cGMP biosynthetic process	0	0	1
regulation of canonical Wnt signaling pathway	0	0	1
collagen catabolic process	0	0	1
macromolecule glycosylation	0	0	2
protein glycosylation	0	0	2
RNA biosynthetic process	0	1	2
rRNA metabolic process	0	1	2
aerobic respiration	0	1	2
regulation of protein catabolic process	0	0	1
response to oxygen-containing compound	0	0	1
cellular respiration	0	1	2
neuropeptide signaling pathway	0	0	1
cell junction organization	0	0	1
cGMP metabolic process	0	0	1
phosphate-containing compound metabolic process	0	1	2
small molecule biosynthetic process	1	0	2
ribonucleotide metabolic process	0	0	2
extracellular matrix organization	0	0	1
external encapsulating structure organization	0	0	2
extracellular structure organization	0	0	1
spindle organization	0	0	1
response to inorganic substance	0	0	1
pyruvate metabolic process	0	1	2
carbohydrate catabolic process	0	1	2
microtubule cytoskeleton organization involved in mitosis	0	0	1
chloride transport	0	0	1
inorganic anion transport	0	1	2
cell migration	0	0	1
immune response	0	0	1
nuclear export	0	1	2
organophosphate biosynthetic process	0	0	2
nucleoside phosphate metabolic process	0	0	2
cellular metabolic process	0	1	2
protein-DNA complex subunit organization	0	1	2
calcium ion homeostasis	0	0	1
locomotion	0	0	1
nucleobase-containing small molecule metabolic process	0	0	2
negative regulation of transcription, DNA-templated	0	1	2
negative regulation of nucleic acid-templated transcription	0	1	2
negative regulation of RNA biosynthetic process	0	1	2
mRNA splicing, via spliceosome	0	0	2
positive regulation of signaling	0	0	1
positive regulation of cell communication	0	0	1
RNA splicing, via transesterification reactions	0	0	2
RNA splicing, via transesterification reactions with bulged adenosine as nucleophile	0	0	2
ribonucleotide biosynthetic process	0	0	2
nucleobase-containing compound catabolic process	0	0	2
cellular chemical homeostasis	0	0	2
regulation of cell cycle	0	0	2
rRNA processing	0	1	2
glycosylation	0	0	2
establishment of localization	0	0	2
purine ribonucleotide metabolic process	0	0	2
organonitrogen compound metabolic process	0	1	2
ribose phosphate metabolic process	0	0	2
purine-containing compound metabolic process	0	0	2
protein metabolic process	0	1	2
nitrogen compound transport	0	0	2
cellular nitrogen compound biosynthetic process	0	1	2
deoxyribonucleoside triphosphate metabolic process	0	0	1
spermatid development	0	0	1
regulation of polysaccharide biosynthetic process	0	0	1
pigment biosynthetic process	0	0	2
inosine metabolic process	0	0	1
response to biotic stimulus	0	0	1
positive regulation of Wnt signaling pathway	0	0	1
lysine metabolic process	0	1	1
protein processing	0	0	2
transsulfuration	0	1	1
fatty acid elongation, saturated fatty acid	0	0	1
cellular glucan metabolic process	0	1	2
pyrimidine ribonucleotide biosynthetic process	0	0	2
cellular transition metal ion homeostasis	0	1	2
tricarboxylic acid cycle	0	1	2
transition metal ion homeostasis	0	1	2
fatty acid beta-oxidation using acyl-CoA dehydrogenase	0	0	1
microtubule nucleation	0	1	2
DNA packaging	0	0	1
regulation of neuron projection development	0	0	1
cilium or flagellum-dependent cell motility	0	0	1
flavin-containing compound metabolic process	0	1	1
protein N-linked glycosylation	0	0	2
glucan metabolic process	0	1	2
Ras protein signal transduction	0	0	1
response to ionizing radiation	0	0	1
deoxyribonucleotide metabolic process	0	0	2
positive regulation of nuclear division	0	0	1
aminergic neurotransmitter loading into synaptic vesicle	0	0	1
glycoside catabolic process	0	0	1
germ cell development	0	0	1
synaptic vesicle membrane organization	0	0	1
response to calcium ion	0	0	1
protein deacetylation	0	0	1
transcription-dependent tethering of RNA polymerase II gene DNA at nuclear periphery	0	0	1
nitrogen cycle metabolic process	0	1	1
regulation of pathway-restricted SMAD protein phosphorylation	0	0	1
proton-transporting two-sector ATPase complex assembly	0	1	2
RNA destabilization	0	0	1
carbohydrate transmembrane transport	0	0	1
reproductive process	0	1	2
detection of chemical stimulus	0	0	1
response to stress	0	1	2
amine transport	0	0	1
endoplasmic reticulum tubular network organization	0	0	1
erythrose 4-phosphate/phosphoenolpyruvate family amino acid metabolic process	0	0	2
neurotransmitter metabolic process	0	0	1
threonine catabolic process	0	0	1
carboxylic acid transport	0	1	2
regulation of DNA replication	0	1	1
pyridine-containing compound metabolic process	0	0	2
regulation of mitotic metaphase/anaphase transition	0	0	2
regulation of leukocyte activation	0	0	1
mitochondrial electron transport, ubiquinol to cytochrome c	0	0	1
positive regulation of transmembrane receptor protein serine/threonine kinase signaling pathway	0	0	1
purine nucleoside biosynthetic process	0	0	1
RNA 3'-end processing	0	1	2
cell fate specification	0	0	1
flavin-containing compound biosynthetic process	0	1	1
ER-associated misfolded protein catabolic process	0	0	1
extrinsic apoptotic signaling pathway in absence of ligand	0	0	1
pentose-phosphate shunt, oxidative branch	0	0	1
regulation of ubiquitin-dependent protein catabolic process	0	0	1
regulation of defense response	0	0	1
sequestering of actin monomers	0	0	1
regulation of gene silencing by RNA	0	0	1
benzene-containing compound metabolic process	0	1	2
zinc ion homeostasis	0	0	1
positive regulation of cell death	0	0	1
protein targeting to vacuole	0	0	1
pattern specification process	0	0	1
molybdopterin cofactor metabolic process	0	0	1
export from cell	0	0	2
Wnt signaling pathway	0	0	1
monocarboxylic acid biosynthetic process	0	1	2
nicotinamide nucleotide metabolic process	0	0	2
regulation of cation transmembrane transport	0	0	1
negative regulation of TORC1 signaling	0	0	1
regulation of proteasomal protein catabolic process	0	0	1
ncRNA 5'-end processing	0	1	2
positive regulation of canonical Wnt signaling pathway	0	0	1
iron-sulfur cluster assembly	0	0	2
fatty acid derivative metabolic process	0	0	1
negative regulation of autophagy	0	0	1
positive regulation of intracellular signal transduction	0	0	1
U4 snRNA 3'-end processing	0	0	1
MAPK cascade	0	0	1
sterol metabolic process	0	1	2
nucleotide metabolic process	0	0	2
hormone-mediated signaling pathway	0	0	1
prosthetic group metabolic process	0	0	1
regulation of establishment of cell polarity	0	0	1
hippo signaling	0	0	1
vacuole organization	0	0	2
defense response	0	0	1
acetyl-CoA biosynthetic process	0	0	2
ATP synthesis coupled electron transport	0	0	1
cell morphogenesis involved in differentiation	0	0	1
branched-chain amino acid biosynthetic process	0	1	2
ERBB signaling pathway	0	0	1
glucan catabolic process	0	1	1
sterol transport	0	0	1
cell projection morphogenesis	0	0	1
riboflavin biosynthetic process	0	1	1
ribonucleoprotein complex subunit organization	0	1	2
developmental maturation	0	0	1
RNA transport	0	1	2
regulation of cytokinesis	0	0	1
purine nucleoside catabolic process	0	0	1
neurotransmitter loading into synaptic vesicle	0	0	1
phosphorylation	1	0	2
regulation of protein phosphorylation	0	1	2
fatty-acyl-CoA metabolic process	0	0	1
mitochondrion localization	0	0	1
phosphatidylinositol phosphate biosynthetic process	0	1	2
secondary metabolite biosynthetic process	0	0	1
Mo-molybdopterin cofactor biosynthetic process	0	0	1
methylation	0	0	2
protein localization to mitochondrion	0	1	2
Mo-molybdopterin cofactor metabolic process	0	0	1
kynurenine metabolic process	0	0	1
nucleoside phosphate catabolic process	0	0	2
establishment of RNA localization	0	1	2
oligosaccharide-lipid intermediate biosynthetic process	0	0	1
dolichol-linked oligosaccharide biosynthetic process	0	0	1
positive regulation of protein modification process	0	0	1
glycosyl compound catabolic process	0	0	1
negative regulation of mitotic metaphase/anaphase transition	0	0	1
sno(s)RNA 3'-end processing	0	0	1
aerobic electron transport chain	0	1	2
ribonucleoprotein complex assembly	0	1	2
SRP-dependent cotranslational protein targeting to membrane	0	0	2
regulation of cell activation	0	0	1
aromatic amino acid family biosynthetic process	0	1	1
endoplasmic reticulum-plasma membrane tethering	0	0	1
base-excision repair, AP site formation	0	0	2
DNA conformation change	0	1	2
protein insertion into ER membrane	0	0	1
glutamate metabolic process	0	0	2
signal transduction in response to DNA damage	0	0	2
sphingosine metabolic process	0	0	1
acylglycerol biosynthetic process	0	0	1
purine nucleotide transport	0	0	1
cellular zinc ion homeostasis	0	0	1
vesicle coating	0	0	1
UMP metabolic process	0	0	1
positive regulation of mitochondrion organization	0	0	1
tRNA 5'-leader removal	0	1	2
nucleoside diphosphate catabolic process	0	0	1
indole-containing compound metabolic process	1	0	2
mitochondrial genome maintenance	0	1	1
cellular amino acid biosynthetic process	0	1	2
regulation of chromosome separation	0	0	2
regulation of protein transport	0	0	1
cell redox homeostasis	0	0	1
positive regulation of programmed cell death	0	0	1
tRNA 5'-end processing	0	1	2
pyrimidine ribonucleotide metabolic process	0	0	2
protein localization to phagophore assembly site	0	0	1
NADH metabolic process	0	0	1
7-methylguanosine RNA capping	0	0	1
arginine biosynthetic process	0	0	1
RNA 5'-end processing	0	1	2
positive regulation of stress-activated MAPK cascade	0	0	1
reproduction	0	0	1
cellular response to nitrogen compound	0	0	1
calcium-ion regulated exocytosis	0	0	1
purine nucleoside monophosphate biosynthetic process	0	0	2
amine metabolic process	1	0	2
multicellular organismal reproductive process	0	0	1
polyadenylation-dependent ncRNA catabolic process	0	0	1
enzyme linked receptor protein signaling pathway	0	0	1
detoxification	0	0	1
positive regulation of cellular protein catabolic process	0	0	1
reactive oxygen species metabolic process	0	0	2
cellular polysaccharide biosynthetic process	0	0	2
protein targeting to ER	0	0	2
neuron development	0	0	1
meiosis I cell cycle process	0	0	2
endoplasmic reticulum localization	0	0	1
attachment of spindle microtubules to kinetochore	0	0	1
meiotic cell cycle	0	1	2
protein insertion into mitochondrial membrane	0	1	2
regulation of cell morphogenesis involved in differentiation	0	0	1
spindle assembly checkpoint signaling	0	0	1
synaptic vesicle localization	0	0	1
cellular amine metabolic process	1	0	2
chitin catabolic process	0	1	1
fructose 6-phosphate metabolic process	0	0	1
actin filament capping	0	0	1
positive regulation of autophagy	0	0	1
phosphatidylinositol 3-kinase signaling	0	0	1
cell part morphogenesis	0	0	1
positive regulation of phosphorylation	0	0	1
amino acid import	0	0	1
P granule organization	0	0	1
TOR signaling	0	0	1
cellular response to light stimulus	0	0	1
inositol phosphate biosynthetic process	0	0	1
secondary metabolic process	0	0	2
glycerolipid catabolic process	0	0	1
negative regulation of actin filament depolymerization	0	0	1
purine ribonucleoside metabolic process	0	0	1
tRNA catabolic process	0	0	1
spindle checkpoint signaling	0	0	1
histidine catabolic process	0	0	1
cyclic-nucleotide-mediated signaling	0	0	1
organic anion transport	0	1	2
response to metal ion	0	0	1
nucleobase biosynthetic process	0	0	2
post-chaperonin tubulin folding pathway	0	0	1
tRNA transcription by RNA polymerase III	0	0	1
phenol-containing compound metabolic process	0	0	1
GPI anchor metabolic process	0	0	1
regulation of plasma membrane bounded cell projection organization	0	0	1
regulation of protein modification by small protein conjugation or removal	0	0	1
purine-containing compound catabolic process	0	0	1
macromolecule deacylation	0	0	1
biosynthetic process	0	1	2
methylguanosine-cap decapping	0	0	2
fructose metabolic process	0	0	1
positive regulation of protein phosphorylation	0	0	1
pyrimidine ribonucleoside monophosphate metabolic process	0	0	1
regulation of mitotic sister chromatid segregation	0	0	1
vesicle budding from membrane	0	0	1
regulation of glucan biosynthetic process	0	0	1
amine catabolic process	0	1	2
glycosyl compound biosynthetic process	0	0	2
leucine metabolic process	0	1	1
deadenylation-dependent decapping of nuclear-transcribed mRNA	0	0	1
protein processing involved in protein targeting to mitochondrion	0	0	1
regulation of protein serine/threonine kinase activity	0	1	1
Golgi to plasma membrane protein transport	0	0	1
mitochondrial calcium ion homeostasis	0	0	1
UMP biosynthetic process	0	0	1
ubiquitin-dependent protein catabolic process via the N-end rule pathway	0	0	1
nucleic acid transport	0	1	2
fatty acid transport	0	0	1
negative regulation of phosphorus metabolic process	0	0	1
pyridine nucleotide biosynthetic process	0	0	2
amino sugar metabolic process	0	1	2
chromosome condensation	0	0	1
regulation of organelle assembly	0	0	1
Rho protein signal transduction	0	0	1
regulation of early endosome to late endosome transport	0	0	1
synaptic vesicle transport	0	0	1
protein insertion into mitochondrial inner membrane from matrix	0	0	1
pentose metabolic process	0	0	2
regulation of response to DNA damage stimulus	0	0	1
regulation of transcription involved in G1/S transition of mitotic cell cycle	0	0	1
DNA topological change	0	0	1
cell surface receptor signaling pathway involved in cell-cell signaling	0	0	1
positive regulation of proteasomal protein catabolic process	0	0	1
axonogenesis	0	0	1
nicotinamide nucleotide biosynthetic process	0	0	2
positive regulation of mitochondrial fission	0	0	1
fatty acid elongation, monounsaturated fatty acid	0	0	1
positive regulation of protein catabolic process	0	0	1
N-glycan processing	0	0	1
phospholipid dephosphorylation	0	0	2
regulation of metaphase/anaphase transition of cell cycle	0	0	2
cellular response to nitrogen levels	0	0	1
innate immune response	0	0	1
cilium-dependent cell motility	0	0	1
cellular response to organonitrogen compound	0	0	1
regulation of actin filament depolymerization	0	0	1
ADP transport	0	0	1
L-phenylalanine metabolic process	0	0	2
tetrahydrofolate interconversion	0	0	2
regulation of cell projection organization	0	0	1
threonine metabolic process	0	0	2
sleep	0	0	1
NADPH regeneration	0	1	2
amino sugar biosynthetic process	0	0	2
integrin-mediated signaling pathway	0	0	1
vesicle cargo loading	0	0	1
fucose metabolic process	0	0	1
lipid biosynthetic process	0	1	2
respiratory electron transport chain	0	1	2
fatty acid elongation, polyunsaturated fatty acid	0	0	1
isoleucine biosynthetic process	0	1	1
regulation of ARF protein signal transduction	0	0	1
cellular response to chemical stress	0	0	2
negative regulation of chromosome organization	0	0	1
detection of light stimulus	0	0	1
cellular response to hormone stimulus	0	0	1
positive regulation of JNK cascade	0	0	1
RNA capping	0	0	1
NAD biosynthetic process	0	1	2
dicarboxylic acid biosynthetic process	0	1	2
positive regulation of immune system process	0	0	1
pyrimidine nucleotide metabolic process	0	0	2
regulation of cellular response to oxidative stress	0	0	1
chitin metabolic process	0	1	2
cotranslational protein targeting to membrane	0	0	2
L-amino acid transport	0	0	1
homoserine metabolic process	0	1	1
response to oxidative stress	0	0	2
regulation of anatomical structure morphogenesis	0	0	1
carbohydrate biosynthetic process	0	1	2
purine ribonucleotide transport	0	0	1
7-methylguanosine mRNA capping	0	0	1
neutral lipid biosynthetic process	0	0	1
regulation of DNA-dependent DNA replication	0	1	1
glucan biosynthetic process	0	0	2
regulation of establishment of bipolar cell polarity	0	0	1
I-kappaB kinase/NF-kappaB signaling	0	0	1
positive regulation of nervous system development	0	0	1
regulation of cytosolic calcium ion concentration	0	0	1
outer dynein arm assembly	0	0	1
nuclear polyadenylation-dependent tRNA catabolic process	0	0	1
water-soluble vitamin biosynthetic process	0	1	1
isoleucine metabolic process	0	1	1
cell cycle checkpoint signaling	0	0	2
regulation of response to oxidative stress	0	0	1
nucleotide-sugar biosynthetic process	0	1	2
regulation of intracellular signal transduction	0	0	2
positive regulation of transcription elongation from RNA polymerase II promoter	0	0	1
RNA modification	0	0	2
phosphatidylinositol biosynthetic process	0	0	2
positive regulation of neurogenesis	0	0	1
fatty acid biosynthetic process	0	1	2
pyrimidine nucleobase metabolic process	0	0	2
actin filament bundle assembly	0	0	1
protein import into mitochondrial matrix	0	0	1
triglyceride catabolic process	0	0	1
purine ribonucleoside monophosphate biosynthetic process	0	0	2
chromosome segregation	0	0	2
water-soluble vitamin metabolic process	0	1	2
long-chain fatty acid metabolic process	0	0	1
tRNA surveillance	0	0	1
kinetochore organization	0	0	1
mitotic intra-S DNA damage checkpoint signaling	0	0	1
regulation of Notch signaling pathway	0	0	1
nucleobase-containing small molecule biosynthetic process	0	0	1
glucose 6-phosphate metabolic process	0	1	2
vesicle fusion with Golgi apparatus	0	0	1
regulation of lymphocyte activation	0	0	1
barbed-end actin filament capping	0	0	1
gene silencing by RNA	0	0	2
response to endogenous stimulus	0	0	1
DNA modification	0	0	1
cellular modified amino acid catabolic process	0	0	1
protoporphyrinogen IX biosynthetic process	0	0	2
regulation of cell shape	0	0	1
late endosome to vacuole transport	0	0	1
negative regulation of mitotic sister chromatid segregation	0	0	1
ATP transport	0	0	1
positive regulation of apoptotic process	0	0	1
regulation of carbohydrate biosynthetic process	0	0	1
tRNA transcription	0	0	1
regulation of production of small RNA involved in gene silencing by RNA	0	0	1
cellular polysaccharide catabolic process	0	1	1
maturation of LSU-rRNA from tricistronic rRNA transcript (SSU-rRNA, 5.8S rRNA, LSU-rRNA)	0	0	1
triglyceride biosynthetic process	0	0	1
homocysteine metabolic process	0	1	2
purine ribonucleoside biosynthetic process	0	0	1
regulation of chromosome organization	0	1	2
tyrosine metabolic process	0	0	2
mitochondrial respiratory chain complex assembly	0	0	2
protein deacylation	0	0	1
kinetochore assembly	0	0	1
sphingosine biosynthetic process	0	0	1
pyrimidine ribonucleoside monophosphate biosynthetic process	0	0	1
nuclear chromosome segregation	0	0	1
nucleoside phosphate biosynthetic process	0	0	2
synaptic vesicle fusion to presynaptic active zone membrane	0	0	1
glutamine metabolic process	0	0	2
positive regulation of cell projection organization	0	0	1
proteasome assembly	0	0	1
valine biosynthetic process	0	1	1
2'-deoxyribonucleotide metabolic process	0	0	1
resolution of meiotic recombination intermediates	0	0	1
L-alpha-amino acid transmembrane transport	0	0	1
phenol-containing compound biosynthetic process	0	0	1
regulation of protein stability	0	0	1
Golgi to vacuole transport	0	0	1
erythrose 4-phosphate/phosphoenolpyruvate family amino acid catabolic process	0	0	2
adenine nucleotide transport	0	0	1
extrinsic apoptotic signaling pathway	0	0	1
glucose metabolic process	0	1	2
inosine biosynthetic process	0	0	1
mRNA transport	0	1	2
L-phenylalanine catabolic process	0	0	2
regulation of dephosphorylation	0	0	1
cellular response to oxygen-containing compound	0	0	1
mitotic spindle midzone assembly	0	0	1
Golgi to plasma membrane transport	0	0	1
calcium import into the mitochondrion	0	0	1
sphingoid metabolic process	0	0	1
synaptic vesicle priming	0	0	1
negative regulation of phosphate metabolic process	0	0	1
establishment of protein localization to endoplasmic reticulum	0	0	2
protein K11-linked ubiquitination	0	0	1
plasma membrane bounded cell projection morphogenesis	0	0	1
mannose metabolic process	0	0	1
sulfate assimilation	0	0	1
endosome organization	0	0	1
protein neddylation	0	0	1
mitotic spindle checkpoint signaling	0	0	1
protein stabilization	0	0	1
nucleoside metabolic process	0	0	2
glycogen biosynthetic process	0	0	1
tRNA wobble uridine modification	0	0	2
system process	0	0	1
pyrimidine-containing compound biosynthetic process	0	0	2
calcineurin-mediated signaling	0	0	1
regulation of chromosome segregation	0	0	2
positive regulation of phosphate metabolic process	0	0	1
organic hydroxy compound catabolic process	0	0	1
positive regulation of phosphorus metabolic process	0	0	1
macromolecule methylation	0	0	2
exocytosis	0	0	2
actin filament bundle organization	0	0	1
regulation of gene silencing	0	0	1
purine ribonucleotide biosynthetic process	0	0	2
positive regulation of molecular function	0	1	1
organelle fission	0	0	2
indolalkylamine catabolic process	0	1	1
mitotic spindle assembly checkpoint signaling	0	0	1
regulation of glycogen biosynthetic process	0	0	1
regulation of ERBB signaling pathway	0	0	1
regulation of intrinsic apoptotic signaling pathway	0	0	1
cell cycle DNA replication	0	1	1
nucleoside transmembrane transport	0	0	1
covalent chromatin modification	0	0	2
mRNA cis splicing, via spliceosome	0	1	2
sister chromatid segregation	0	0	1
postreplication repair	0	1	2
negative regulation of TOR signaling	0	0	1
neurotransmitter secretion	0	0	1
defense response to other organism	0	0	1
lysine biosynthetic process	0	1	1
axon development	0	0	1
regulation of generation of precursor metabolites and energy	0	0	1
regulation of polysaccharide metabolic process	0	0	1
one-carbon metabolic process	0	0	2
synapse organization	0	0	1
regulation of mitochondrion organization	0	0	1
SMAD protein signal transduction	0	0	1
collagen metabolic process	0	0	1
cellular response to external stimulus	0	0	1
regulation of dendrite development	0	0	1
ribosomal large subunit biogenesis	0	0	1
small nucleolar ribonucleoprotein complex assembly	0	0	1
aminoglycan biosynthetic process	0	0	1
tRNA thio-modification	0	0	1
histone deacetylation	0	0	1
dense core granule exocytosis	0	0	1
monocarboxylic acid catabolic process	0	0	2
cysteine biosynthetic process	0	0	2
aldehyde catabolic process	0	0	1
response to external biotic stimulus	0	0	1
dicarboxylic acid transport	0	0	1
mRNA pseudouridine synthesis	0	0	1
vacuolar transport	0	0	2
interstrand cross-link repair	0	0	1
regulation of ion transport	0	0	1
response to amino acid starvation	0	0	1
transcription initiation from RNA polymerase II promoter	0	0	2
response to reactive oxygen species	0	0	1
cellular biogenic amine catabolic process	0	1	2
regulation of cellular protein catabolic process	0	0	1
nervous system process	0	0	1
response to other organism	0	0	1
intracellular lipid transport	0	0	1
regulation of proteolysis involved in cellular protein catabolic process	0	0	1
regulation of glycogen metabolic process	0	0	1
sphingoid biosynthetic process	0	0	1
cell fate commitment	0	0	1
regulation of cell projection assembly	0	0	1
glycogen metabolic process	0	0	1
regulation of sister chromatid segregation	0	0	2
establishment of protein localization to mitochondrion	0	1	2
nuclear ncRNA surveillance	0	0	1
cytokine-mediated signaling pathway	0	0	1
gene expression	0	0	1
polyadenylation-dependent snoRNA 3'-end processing	0	0	1
metallo-sulfur cluster assembly	0	0	2
amide transport	0	0	1
histone modification	0	0	2
gene silencing	0	0	2
cellular component morphogenesis	0	0	1
phototransduction	0	0	1
positive regulation of catalytic activity	0	1	1
aminoglycan catabolic process	0	1	1
cellular response to chemical stimulus	0	0	2
zinc ion transmembrane transport	0	0	1
regulation of protein kinase B signaling	0	0	1
pyridine-containing compound biosynthetic process	0	0	2
indole-containing compound catabolic process	0	1	1
regulation of establishment of protein localization	0	0	1
positive regulation of cell development	0	0	1
cellular response to amino acid starvation	0	0	1
negative regulation of nuclear division	0	0	1
regulation of double-strand break repair	0	0	1
UDP-N-acetylglucosamine biosynthetic process	0	0	1
protein exit from endoplasmic reticulum	0	0	1
nuclear-transcribed mRNA catabolic process, nonsense-mediated decay	0	0	2
cell-substrate adhesion	0	0	1
negative regulation of transport	0	0	1
heart development	0	0	1
COPII-coated vesicle cargo loading	0	0	1
glycerolipid biosynthetic process	0	0	2
cellular response to oxidative stress	0	0	2
phosphatidylinositol metabolic process	0	0	2
positive regulation of neuron projection development	0	0	1
cellular carbohydrate catabolic process	0	1	2
very long-chain fatty acid metabolic process	0	0	1
anaphase-promoting complex-dependent catabolic process	0	0	1
multivesicular body sorting pathway	0	0	2
pyrimidine nucleotide biosynthetic process	0	0	2
magnesium ion transport	0	1	1
mitochondrial fusion	0	0	1
organic substance transport	0	0	2
regulation of pH	0	0	1
organonitrogen compound biosynthetic process	0	1	2
positive regulation of TOR signaling	0	0	1
poly(A)+ mRNA export from nucleus	0	0	1
positive regulation of stress-activated protein kinase signaling cascade	0	0	1
negative regulation of mitotic nuclear division	0	0	1
mitochondrial calcium ion transmembrane transport	0	0	1
nuclear polyadenylation-dependent ncRNA catabolic process	0	0	1
carbohydrate derivative transport	0	0	1
disaccharide metabolic process	0	1	1
positive regulation of DNA-templated transcription, elongation	0	0	1
valine metabolic process	0	1	1
UDP-N-acetylglucosamine metabolic process	0	0	2
nuclear DNA replication	0	1	1
response to organic substance	0	1	2
pyrimidine nucleoside monophosphate biosynthetic process	0	0	2
nucleotide transport	0	0	1
calcium ion import	0	0	1
monosaccharide transmembrane transport	0	0	1
BMP signaling pathway	0	0	1
regulation of cell morphogenesis	0	0	1
ribose phosphate biosynthetic process	0	0	2
aspartate family amino acid catabolic process	0	0	1
zinc ion transport	0	0	1
positive regulation of proteolysis	0	0	1
lactate metabolic process	0	0	1
reticulophagy	0	0	1
nucleotide biosynthetic process	0	0	2
negative regulation of canonical Wnt signaling pathway	0	0	1
DNA-templated transcription, termination	0	0	1
'de novo' UMP biosynthetic process	0	0	1
endosome transport via multivesicular body sorting pathway	0	0	1
maturation of 5.8S rRNA	0	0	1
signal transduction in absence of ligand	0	0	1
regulation of TORC1 signaling	0	0	1
regulation of DNA repair	0	0	1
chaperone-mediated protein complex assembly	0	0	1
embryonic organ development	0	0	1
vesicle tethering	0	0	1
neutral amino acid transport	0	0	1
glycoprotein metabolic process	0	0	1
regulation of I-kappaB kinase/NF-kappaB signaling	0	0	1
pyrimidine nucleoside monophosphate metabolic process	0	0	2
protein-DNA complex assembly	0	1	2
negative regulation of protein modification process	0	0	1
mitotic spindle assembly	0	0	1
pyridine nucleotide metabolic process	0	0	2
regulation of plasma membrane bounded cell projection assembly	0	0	1
protein deubiquitination	0	0	1
[truncated: 1,640 more rows]
