# Supplementary material for: Universal signatures of transposable element compartmentalization across eukaryotic genomes
Source: bioRxiv. 2024 Mar 27:2023.10.17.562820. Preprint. [Version 2] doi: 10.1101/2023.10.17.562820 (PMC10996525; doi:10.1101/2023.10.17.562820)
Supplement: Supplement 5 [file media-5.gz › Data_S3/GO_presence_summaries_Placozoa_TEs.tsv]

nucleoside metabolic process	1	0	2
glycosyl compound metabolic process	1	0	2
phosphorylation	1	0	2
kynurenine metabolic process	0	0	1
lipid metabolic process	1	0	2
carbohydrate derivative metabolic process	1	0	2
lipid biosynthetic process	1	0	2
sphingolipid biosynthetic process	0	2	2
primary metabolic process	1	0	2
unsaturated fatty acid biosynthetic process	0	0	1
poly(A)+ mRNA export from nucleus	0	0	1
regulation of protein modification process	1	0	2
indolalkylamine catabolic process	0	1	2
disaccharide metabolic process	0	1	1
indole-containing compound catabolic process	0	1	2
tryptophan catabolic process	0	1	2
cellular biogenic amine catabolic process	0	1	2
regulation of transcription by RNA polymerase II	1	0	2
formation of cytoplasmic translation initiation complex	1	0	2
chitin catabolic process	1	0	1
aminoglycan catabolic process	1	0	2
amino sugar catabolic process	1	0	2
glucosamine-containing compound catabolic process	1	0	2
nucleobase-containing small molecule metabolic process	1	0	2
protein phosphorylation	1	0	2
membrane lipid biosynthetic process	1	0	2
DNA replication initiation	1	0	2
amine catabolic process	0	1	2
benzene-containing compound metabolic process	0	1	2
cellular lipid metabolic process	1	0	2
regulation of molecular function	2	0	2
regulation of catalytic activity	2	0	2
ceramide biosynthetic process	0	1	1
tryptophan catabolic process to kynurenine	0	0	1
ribonucleoprotein complex assembly	1	0	2
phosphate-containing compound metabolic process	1	0	2
regulation of phosphate metabolic process	1	0	2
regulation of phosphorus metabolic process	1	0	2
ribonucleoprotein complex subunit organization	1	0	2
regulation of DNA replication	0	1	2
oligosaccharide metabolic process	0	1	2
regulation of cellular protein metabolic process	1	0	2
phosphorus metabolic process	1	0	2
chitin metabolic process	1	0	1
aminoglycan metabolic process	1	0	2
regulation of cellular metabolic process	1	0	2
dicarboxylic acid metabolic process	1	0	2
organic cyclic compound metabolic process	1	0	2
heterocycle metabolic process	1	0	2
metabolic process	1	0	2
negative regulation of cellular macromolecule biosynthetic process	0	1	2
indole-containing compound metabolic process	0	1	2
negative regulation of macromolecule biosynthetic process	0	1	2
indolalkylamine metabolic process	0	1	2
tryptophan metabolic process	0	1	2
regulation of protein phosphorylation	0	1	2
glucose metabolic process	0	1	2
transcription by RNA polymerase II	0	1	2
regulation of phosphorylation	0	1	2
organic substance metabolic process	1	0	2
negative regulation of catalytic activity	0	0	1
triglyceride metabolic process	0	1	1
transcription initiation from RNA polymerase III promoter	0	1	1
negative regulation of molecular function	0	0	1
neutral lipid metabolic process	0	0	1
mitochondrial electron transport, ubiquinol to cytochrome c	0	0	1
acylglycerol metabolic process	0	0	1
glucosamine-containing compound metabolic process	0	1	2
negative regulation of cellular metabolic process	0	1	2
monocarboxylic acid biosynthetic process	0	1	2
cellular carbohydrate metabolic process	0	1	2
nucleobase-containing compound metabolic process	0	1	2
positive regulation of transcription by RNA polymerase II	0	1	2
dicarboxylic acid biosynthetic process	0	1	2
cellular aromatic compound metabolic process	0	1	2
carbohydrate catabolic process	0	1	2
aromatic amino acid family metabolic process	0	1	2
fatty acid biosynthetic process	0	1	2
regulation of cellular macromolecule biosynthetic process	0	1	2
regulation of nitrogen compound metabolic process	0	1	2
regulation of macromolecule biosynthetic process	0	1	2
tRNA 5'-end processing	0	1	2
ncRNA 5'-end processing	0	2	2
RNA 5'-end processing	0	2	2
unsaturated fatty acid metabolic process	0	1	2
tRNA 5'-leader removal	0	1	2
regulation of primary metabolic process	0	1	2
aerobic electron transport chain	0	1	2
negative regulation of nitrogen compound metabolic process	0	1	2
cellular metabolic process	0	1	2
regulation of protein metabolic process	0	1	2
small GTPase mediated signal transduction	0	2	2
carbohydrate derivative catabolic process	0	1	2
carbohydrate biosynthetic process	0	1	2
cellular nitrogen compound metabolic process	0	1	2
positive regulation of transcription, DNA-templated	0	1	2
aromatic amino acid family catabolic process	0	1	2
positive regulation of nucleic acid-templated transcription	0	1	2
positive regulation of RNA metabolic process	0	1	2
positive regulation of RNA biosynthetic process	0	1	2
positive regulation of nucleobase-containing compound metabolic process	0	1	2
aerobic respiration	0	1	2
cell redox homeostasis	0	0	1
negative regulation of phosphorus metabolic process	0	0	1
negative regulation of dephosphorylation	0	0	1
mitotic DNA replication initiation	0	0	1
cell cycle DNA replication initiation	0	0	1
regulation of histone modification	0	1	1
nuclear cell cycle DNA replication initiation	0	0	1
regulation of chromatin organization	0	0	1
protein targeting to peroxisome	0	0	1
peroxisomal membrane transport	0	0	1
ribosomal small subunit assembly	0	0	1
negative regulation of phosphate metabolic process	0	0	1
protein import into peroxisome matrix	0	0	1
vesicle fusion	0	0	1
protein localization to peroxisome	0	0	1
peroxisomal transport	0	0	1
negative regulation of protein modification process	0	0	1
vesicle fusion with Golgi apparatus	0	0	1
microtubule polymerization or depolymerization	0	1	1
negative regulation of phosphatase activity	0	0	1
establishment of protein localization to peroxisome	0	0	1
cell cycle DNA replication	0	1	1
negative regulation of nucleic acid-templated transcription	0	1	2
ceramide metabolic process	0	1	2
nuclear DNA replication	0	1	1
gluconeogenesis	0	1	2
monosaccharide biosynthetic process	0	1	2
regulation of DNA-dependent DNA replication initiation	0	1	1
negative regulation of RNA biosynthetic process	0	1	2
NAD metabolic process	0	1	1
hexose biosynthetic process	0	1	2
negative regulation of transcription, DNA-templated	0	1	2
regulation of DNA-dependent DNA replication	0	1	1
nitrogen compound metabolic process	0	1	2
regulation of biosynthetic process	0	1	2
regulation of cellular biosynthetic process	0	1	2
protein-containing complex subunit organization	0	1	2
negative regulation of cellular biosynthetic process	0	1	2
negative regulation of biosynthetic process	0	1	2
cellular ketone metabolic process	0	1	2
cellular respiration	0	1	2
cellular amine metabolic process	0	2	2
cellular biogenic amine metabolic process	0	2	2
membrane lipid metabolic process	0	2	2
cellular protein-containing complex assembly	0	1	2
amino sugar metabolic process	0	1	2
mRNA transport	0	1	2
glutathione metabolic process	1	1	2
negative regulation of RNA metabolic process	0	1	2
negative regulation of nucleobase-containing compound metabolic process	0	1	2
mRNA export from nucleus	0	1	2
regulation of metabolic process	0	1	2
sphingolipid metabolic process	1	1	2
respiratory electron transport chain	0	1	2
regulation of hydrolase activity	0	1	2
sterol biosynthetic process	0	1	2
carbohydrate metabolic process	0	1	2
protein-containing complex assembly	0	1	2
tRNA processing	0	1	2
establishment of RNA localization	0	1	2
nucleic acid transport	0	1	2
RNA transport	0	1	2
regulation of nucleobase-containing compound metabolic process	0	1	2
cellular carbohydrate catabolic process	0	1	2
positive regulation of biosynthetic process	0	1	2
positive regulation of cellular biosynthetic process	0	1	2
positive regulation of macromolecule biosynthetic process	0	1	2
NADP metabolic process	0	1	2
regulation of GTPase activity	0	1	2
regulation of DNA metabolic process	0	1	2
regulation of protein serine/threonine kinase activity	0	1	2
regulation of protein kinase activity	0	1	2
RNA export from nucleus	0	1	2
regulation of kinase activity	0	1	2
regulation of cyclin-dependent protein kinase activity	0	1	2
DNA-dependent DNA replication	0	2	2
regulation of cyclin-dependent protein serine/threonine kinase activity	0	1	2
regulation of macromolecule metabolic process	0	1	2
small molecule metabolic process	0	1	2
monocarboxylic acid metabolic process	0	1	2
small nucleolar ribonucleoprotein complex assembly	0	0	1
organelle fusion	0	1	1
DNA-templated transcription, termination	0	0	1
protein monoubiquitination	0	0	1
membrane fusion	0	0	1
establishment or maintenance of cell polarity	0	0	1
double-strand break repair via nonhomologous end joining	0	0	1
organelle membrane fusion	0	0	1
ketone catabolic process	0	0	1
7-methylguanosine mRNA capping	0	0	1
steroid biosynthetic process	0	1	2
sterol metabolic process	0	2	2
polysaccharide catabolic process	0	1	1
regulation of transferase activity	0	1	2
phosphatidylinositol metabolic process	0	1	2
pyruvate metabolic process	0	1	2
positive regulation of cellular metabolic process	0	1	2
positive regulation of metabolic process	0	1	2
positive regulation of macromolecule metabolic process	0	1	2
cell wall polysaccharide metabolic process	0	1	1
cell wall macromolecule catabolic process	0	1	1
cell wall macromolecule metabolic process	0	1	1
cell wall polysaccharide catabolic process	0	1	1
positive regulation of nitrogen compound metabolic process	0	1	2
electron transport chain	0	1	2
steroid metabolic process	0	1	2
amine metabolic process	0	2	2
DNA conformation change	0	1	2
negative regulation of cellular process	0	1	2
response to temperature stimulus	0	0	1
Golgi organization	0	0	1
phosphatidylinositol-mediated signaling	0	0	1
vesicle organization	0	0	1
protein polyubiquitination	0	0	1
positive regulation of hydrolase activity	0	0	1
isopentenyl diphosphate metabolic process	0	0	1
negative regulation of hydrolase activity	0	0	1
organic hydroxy compound catabolic process	0	0	1
7-methylguanosine RNA capping	0	0	1
NADH metabolic process	0	0	1
negative regulation of chromosome organization	0	1	1
ncRNA 3'-end processing	0	0	1
alcohol catabolic process	0	0	1
DNA duplex unwinding	0	0	1
polyol catabolic process	0	0	1
DNA geometric change	0	0	1
amide transport	0	0	1
positive regulation of GTPase activity	0	0	1
oligosaccharide biosynthetic process	0	0	1
GDP-mannose metabolic process	0	0	1
isopentenyl diphosphate biosynthetic process	0	0	1
cellular protein complex disassembly	0	1	1
protein polymerization	0	1	1
response to heat	0	0	1
RNA capping	0	0	1
regulation of RNA biosynthetic process	0	1	2
regulation of transcription, DNA-templated	0	1	2
regulation of nucleic acid-templated transcription	0	1	2
glycerolipid metabolic process	0	1	2
organonitrogen compound metabolic process	0	1	2
RNA biosynthetic process	0	1	2
small molecule biosynthetic process	0	1	2
organic hydroxy compound biosynthetic process	0	1	2
regulation of RNA metabolic process	0	1	2
alcohol biosynthetic process	0	1	2
aromatic amino acid family biosynthetic process	0	1	1
nucleotide phosphorylation	0	1	2
polyol metabolic process	0	1	2
nucleoside diphosphate phosphorylation	0	1	2
glycolytic process	0	1	2
ATP generation from ADP	0	1	2
polysaccharide metabolic process	0	1	2
nucleobase-containing compound transport	0	1	2
lipid transport	0	2	2
phospholipid metabolic process	0	1	2
phosphatidylinositol biosynthetic process	0	1	2
fatty acid metabolic process	0	1	2
dephosphorylation	0	1	2
peptidyl-proline modification	0	1	2
microtubule cytoskeleton organization	0	1	2
cellular carbohydrate biosynthetic process	0	1	2
purine ribonucleoside diphosphate metabolic process	0	1	2
ribonucleoside diphosphate metabolic process	0	1	2
protein peptidyl-prolyl isomerization	0	1	2
purine nucleoside diphosphate metabolic process	0	1	2
ADP metabolic process	0	1	2
carboxylic acid biosynthetic process	0	1	2
organic acid biosynthetic process	0	1	2
monosaccharide metabolic process	0	1	2
generation of precursor metabolites and energy	0	1	2
regulation of cellular process	1	1	2
maturation of LSU-rRNA from tricistronic rRNA transcript (SSU-rRNA, 5.8S rRNA, LSU-rRNA)	0	1	1
demethylation	0	0	1
deoxyribonucleotide biosynthetic process	0	1	1
negative regulation of protein metabolic process	0	0	1
phenylalanyl-tRNA aminoacylation	0	0	1
regulation of protein dephosphorylation	0	0	1
regulation of phosphatase activity	0	0	1
negative regulation of cellular protein metabolic process	0	0	1
glycerol metabolic process	0	0	1
regulation of dephosphorylation	0	0	1
chromosome condensation	0	0	1
DNA packaging	0	0	1
regulation of phosphoprotein phosphatase activity	0	0	1
spindle organization	0	0	1
organonitrogen compound catabolic process	0	1	2
phospholipid biosynthetic process	0	1	2
organic hydroxy compound metabolic process	0	1	2
xylan catabolic process	0	1	1
xylan metabolic process	0	1	1
hemicellulose metabolic process	0	1	1
nicotinamide nucleotide biosynthetic process	0	2	2
nuclear export	0	1	2
nucleoside diphosphate metabolic process	0	1	2
pyridine nucleotide biosynthetic process	0	2	2
transcription, DNA-templated	0	1	2
nucleic acid-templated transcription	0	1	2
RNA processing	0	1	2
macromolecule modification	0	1	2
nicotinamide nucleotide metabolic process	0	1	2
double-strand break repair	0	1	2
tetrapyrrole biosynthetic process	0	1	2
porphyrin-containing compound biosynthetic process	0	1	2
pyridine nucleotide metabolic process	0	1	2
RNA 3'-end processing	0	1	2
cell adhesion	0	2	2
nonribosomal peptide biosynthetic process	0	1	1
polyprenol metabolic process	0	1	1
protein insertion into mitochondrial membrane	0	1	2
phospholipid transport	1	1	2
phosphatidylinositol dephosphorylation	0	1	2
nucleosome organization	0	1	2
valine metabolic process	0	2	2
glucose 6-phosphate metabolic process	0	1	2
inositol lipid-mediated signaling	0	1	2
nucleosome assembly	0	1	2
valine biosynthetic process	0	1	1
fungal-type cell wall organization or biogenesis	0	1	1
nitrate metabolic process	0	1	1
maturation of LSU-rRNA	0	1	2
telomere maintenance	0	1	2
maintenance of location in cell	0	1	2
mRNA cis splicing, via spliceosome	0	2	2
maintenance of protein location	0	1	2
dolichol metabolic process	0	1	1
regulation of DNA-templated transcription, elongation	0	2	2
biological adhesion	0	2	2
exocytosis	0	1	2
phospholipid dephosphorylation	0	2	2
leucine metabolic process	0	2	2
nitrate assimilation	0	1	1
alditol metabolic process	0	1	2
NADPH regeneration	0	1	2
pentose-phosphate shunt	0	1	1
translational elongation	0	1	2
reactive nitrogen species metabolic process	0	1	1
maintenance of protein location in cell	0	1	2
lysine biosynthetic process	0	1	2
cellular polysaccharide metabolic process	0	1	2
liposaccharide metabolic process	0	1	2
hexose metabolic process	0	1	2
alcohol metabolic process	0	1	2
glycolipid metabolic process	0	1	2
isoprenoid biosynthetic process	0	1	2
GPI anchor metabolic process	0	1	2
GPI anchor biosynthetic process	0	1	2
glycolipid biosynthetic process	0	1	2
energy derivation by oxidation of organic compounds	0	1	2
isoprenoid metabolic process	0	1	2
ATP metabolic process	0	1	2
alpha-amino acid catabolic process	0	1	2
protein lipidation	0	1	2
protein modification process	0	1	2
DNA strand elongation involved in DNA replication	0	1	2
protein N-linked glycosylation	0	2	2
peptidyl-histidine modification	0	1	2
peptidyl-diphthamide biosynthetic process from peptidyl-histidine	0	1	2
proton-transporting two-sector ATPase complex assembly	0	2	2
meiotic cell cycle	0	1	2
protein-containing complex disassembly	0	2	2
regulation of cytoplasmic translational elongation	0	1	2
ubiquitin-dependent ERAD pathway	0	1	2
negative regulation of cellular component organization	0	1	2
flavin-containing compound metabolic process	0	1	1
deoxyribonucleotide metabolic process	0	2	2
positive regulation of catalytic activity	0	1	2
negative regulation of organelle organization	0	1	2
flavin-containing compound biosynthetic process	0	1	1
positive regulation of molecular function	0	1	2
lysine metabolic process	0	1	2
riboflavin biosynthetic process	0	1	1
peptidyl-diphthamide metabolic process	0	1	2
riboflavin metabolic process	0	1	1
establishment of protein localization to mitochondrial membrane	0	1	2
DNA strand elongation	0	1	2
protein transmembrane import into intracellular organelle	0	1	2
postreplication repair	0	1	2
secretion by cell	0	1	2
ERAD pathway	0	1	2
microtubule nucleation	0	1	2
phosphatidylinositol phosphate biosynthetic process	0	1	2
polyol biosynthetic process	0	1	2
maintenance of location	0	1	2
cellular polysaccharide catabolic process	0	1	1
DNA-templated transcription, initiation	0	1	2
cellular amino acid catabolic process	0	1	2
biological_process	0	1	2
isoleucine biosynthetic process	0	1	1
protein transmembrane transport	0	1	2
response to abiotic stimulus	0	2	2
intracellular protein transmembrane transport	0	1	2
ATP biosynthetic process	0	1	2
organophosphate ester transport	1	1	2
isoleucine metabolic process	0	1	1
RNA polyadenylation	0	1	2
telomere organization	0	1	2
protoporphyrinogen IX metabolic process	0	1	2
response to endoplasmic reticulum stress	0	1	2
mitochondrial genome maintenance	0	1	1
proteasome assembly	0	2	2
nitrogen cycle metabolic process	0	1	1
response to organonitrogen compound	0	1	2
protoporphyrinogen IX biosynthetic process	0	1	2
heme biosynthetic process	0	1	2
response to nitrogen compound	0	1	2
ATP synthesis coupled proton transport	0	1	2
energy coupled proton transport, down electrochemical gradient	0	1	2
cellular protein modification process	0	1	2
tRNA modification	0	1	2
catabolic process	0	1	2
organic cyclic compound biosynthetic process	0	1	2
ncRNA processing	0	1	2
secondary metabolite biosynthetic process	0	1	1
mitochondrial membrane organization	0	1	2
heme metabolic process	0	1	2
pectin catabolic process	0	1	1
galacturonan metabolic process	0	1	1
purine ribonucleoside triphosphate biosynthetic process	0	1	2
peroxisome organization	0	1	2
spliceosomal snRNP assembly	0	2	2
purine nucleoside triphosphate biosynthetic process	0	1	2
regulation of translational elongation	0	1	2
tRNA wobble uridine modification	0	1	2
secretion	0	1	2
pectin metabolic process	0	1	1
pentose metabolic process	0	2	2
regulation of chromosome organization	0	2	2
lipid catabolic process	0	1	2
protein folding	0	2	2
organic substance catabolic process	0	1	2
secondary metabolic process	0	1	1
DNA metabolic process	0	1	2
organic substance biosynthetic process	0	1	2
mRNA processing	0	1	2
tRNA metabolic process	0	1	2
nucleic acid metabolic process	0	1	2
protein insertion into membrane	0	1	2
proton transmembrane transport	0	2	2
purine ribonucleoside triphosphate metabolic process	0	1	2
cellular component disassembly	0	1	2
tRNA wobble base modification	0	1	2
export from cell	0	1	2
mitotic cell cycle	0	1	2
branched-chain amino acid biosynthetic process	0	1	1
purine nucleoside triphosphate metabolic process	0	1	2
cellulose metabolic process	0	1	1
beta-glucan catabolic process	0	1	1
cellulose catabolic process	0	1	1
glucan catabolic process	0	1	1
macromolecule metabolic process	0	1	2
beta-glucan metabolic process	0	1	1
glycerophospholipid metabolic process	0	1	2
regulation of biological process	1	1	2
RNA splicing	0	1	2
aromatic compound biosynthetic process	0	1	2
nucleotide-excision repair	0	1	2
porphyrin-containing compound metabolic process	0	1	2
tetrapyrrole metabolic process	0	1	2
membrane organization	0	2	2
cytoskeleton organization	0	1	2
pyridine-containing compound biosynthetic process	0	1	2
biosynthetic process	0	1	2
pyridine-containing compound metabolic process	0	1	2
protein dephosphorylation	0	1	2
regulation of translation	0	1	2
regulation of cellular amide metabolic process	0	1	2
nucleobase-containing compound biosynthetic process	0	1	2
protein import	0	1	2
ribosome biogenesis	0	1	2
tricarboxylic acid cycle	0	1	2
water-soluble vitamin biosynthetic process	0	1	2
aspartate family amino acid biosynthetic process	0	1	2
vitamin biosynthetic process	0	1	2
posttranscriptional regulation of gene expression	0	1	2
RNA metabolic process	0	1	2
positive regulation of cellular process	0	1	2
positive regulation of biological process	0	1	2
cellular component biogenesis	0	1	2
microtubule-based process	0	1	2
cellular component assembly	0	1	2
protein ubiquitination	0	1	2
macromolecule glycosylation	0	1	2
carboxylic acid catabolic process	0	1	2
protein glycosylation	0	1	2
cell wall organization or biogenesis	0	1	1
organic acid catabolic process	0	1	2
regulation of gene expression	0	1	2
negative regulation of macromolecule metabolic process	0	1	2
glycerophospholipid biosynthetic process	0	1	2
glycerolipid biosynthetic process	0	1	2
RNA modification	0	1	2
cell cycle	0	1	2
negative regulation of metabolic process	0	1	2
glucan metabolic process	0	1	2
cellular glucan metabolic process	0	1	2
heterocycle biosynthetic process	0	1	2
oxoacid metabolic process	0	1	2
cellular biosynthetic process	0	1	2
biological regulation	1	1	2
DNA repair	0	1	2
organophosphate biosynthetic process	0	1	2
ncRNA metabolic process	0	1	2
organophosphate metabolic process	0	1	2
carboxylic acid metabolic process	0	1	2
organic acid metabolic process	0	1	2
acetyl-CoA metabolic process	0	1	2
small molecule catabolic process	0	1	2
mismatch repair	0	1	2
mycotoxin biosynthetic process	0	1	1
vitamin metabolic process	0	1	2
NAD biosynthetic process	0	2	2
water-soluble vitamin metabolic process	0	1	2
cellular macromolecule metabolic process	0	1	2
ribonucleoside triphosphate biosynthetic process	0	1	2
protein-DNA complex assembly	0	1	2
toxin metabolic process	0	1	1
regulation of cellular component organization	0	1	2
response to organic substance	0	1	2
toxin biosynthetic process	0	1	1
branched-chain amino acid metabolic process	0	1	2
proteasome-mediated ubiquitin-dependent protein catabolic process	0	1	2
intracellular signal transduction	0	1	2
nucleotide-sugar biosynthetic process	0	1	2
protein-DNA complex subunit organization	0	1	2
glycosylation	0	1	2
mycotoxin metabolic process	0	1	1
pseudouridine synthesis	0	1	2
vesicle-mediated transport	0	0	2
Golgi vesicle transport	0	0	2
macromolecule methylation	0	0	2
nucleobase-containing compound catabolic process	0	0	2
cellular localization	0	0	2
transmembrane transport	0	0	2
establishment of localization	0	0	2
transport	0	0	2
localization	0	0	2
covalent chromatin modification	0	0	2
RNA catabolic process	0	0	2
histone modification	0	0	2
negative regulation of gene expression	0	0	2
ribonucleotide biosynthetic process	0	0	2
ribose phosphate biosynthetic process	0	0	2
intracellular transport	0	0	2
establishment of localization in cell	0	0	2
serine family amino acid metabolic process	0	0	2
sulfur amino acid metabolic process	0	0	2
protein alkylation	0	0	2
chemical homeostasis	0	0	2
protein deubiquitination	0	0	2
protein methylation	0	0	2
ribonucleoside monophosphate biosynthetic process	0	0	2
protein maturation	0	1	2
protein modification by small protein removal	0	0	2
response to oxidative stress	0	0	2
ribonucleoside monophosphate metabolic process	0	0	2
nucleoside monophosphate biosynthetic process	0	0	2
regulation of biological quality	0	1	2
nucleoside monophosphate metabolic process	0	0	2
peptidyl-lysine modification	0	0	2
cellular amino acid metabolic process	0	0	2
establishment of protein localization	0	0	2
purine nucleotide biosynthetic process	0	0	2
purine ribonucleotide biosynthetic process	0	0	2
glutamine family amino acid metabolic process	0	0	2
purine-containing compound biosynthetic process	0	0	2
protein modification by small protein conjugation or removal	0	0	2
alpha-amino acid metabolic process	0	0	2
regulation of signaling	0	1	2
regulation of signal transduction	0	0	2
nucleobase metabolic process	0	1	2
inorganic ion homeostasis	0	0	2
glutamine family amino acid biosynthetic process	0	0	2
ion homeostasis	0	0	2
regulation of cell cycle phase transition	0	0	2
cation homeostasis	0	0	2
regulation of cell communication	0	1	2
anion transport	0	0	2
cellular chemical homeostasis	0	0	2
endocytosis	0	0	2
developmental process	0	0	2
pyrimidine-containing compound biosynthetic process	0	0	2
nuclear-transcribed mRNA catabolic process	0	0	2
regulation of response to stimulus	0	0	2
pyrimidine-containing compound metabolic process	0	0	2
endoplasmic reticulum to Golgi vesicle-mediated transport	0	0	2
regulation of cell cycle process	0	0	2
organic acid transport	0	0	2
mRNA catabolic process	0	0	2
organelle assembly	0	0	2
protein transport	0	0	2
translation	0	0	2
protein localization	0	0	2
macromolecule localization	0	0	2
organonitrogen compound biosynthetic process	0	0	2
cellular protein localization	0	0	2
cellular macromolecule localization	0	0	2
alpha-amino acid biosynthetic process	0	0	2
cellular macromolecule catabolic process	0	0	2
sulfur compound metabolic process	0	0	2
peptide biosynthetic process	0	0	2
peptide metabolic process	0	0	2
methylation	0	0	2
tRNA aminoacylation for protein translation	0	0	2
response to stress	0	0	2
protein localization to organelle	0	0	2
intracellular protein transport	0	0	2
amino acid activation	0	0	2
tRNA aminoacylation	0	0	2
cysteine metabolic process	0	0	2
retrograde vesicle-mediated transport, Golgi to endoplasmic reticulum	0	1	2
cell cycle checkpoint signaling	0	0	2
cellular response to oxidative stress	0	0	2
protein processing	0	1	2
methionine biosynthetic process	0	0	2
organelle localization	0	1	2
sporulation	0	0	1
negative regulation of cell cycle process	0	0	2
regulation of intracellular signal transduction	0	0	2
conidium formation	0	0	1
pyrimidine nucleotide biosynthetic process	0	0	2
asexual sporulation	0	0	1
cellular metabolic compound salvage	0	0	2
cytosolic transport	0	0	2
reproduction	0	0	1
pyrimidine nucleotide metabolic process	0	0	2
asexual reproduction	0	0	1
nucleic acid phosphodiester bond hydrolysis	0	0	2
serine family amino acid biosynthetic process	0	0	2
negative regulation of cell cycle	0	0	2
mitochondrial respiratory chain complex assembly	0	0	2
negative regulation of cell cycle phase transition	0	0	2
protein acetylation	0	0	2
organophosphate catabolic process	0	0	2
regulation of cellular component biogenesis	0	0	2
one-carbon metabolic process	0	0	2
actin filament organization	0	0	2
folic acid-containing compound metabolic process	0	0	2
mitochondrial transmembrane transport	0	0	2
cellular cation homeostasis	0	0	2
cellular ion homeostasis	0	0	2
cellular response to chemical stress	0	0	2
cellular metal ion homeostasis	0	0	2
methionine metabolic process	0	0	2
nitrogen compound transport	0	0	2
peptidyl-amino acid modification	0	0	2
purine ribonucleoside monophosphate biosynthetic process	0	0	2
iron-sulfur cluster assembly	0	0	2
metallo-sulfur cluster assembly	0	0	2
purine nucleoside monophosphate biosynthetic process	0	0	2
pteridine-containing compound metabolic process	0	0	2
cellular response to chemical stimulus	0	0	2
protein acylation	0	0	2
chromatin organization	0	0	2
cellular component organization or biogenesis	0	0	2
metal ion homeostasis	0	0	2
endosomal transport	0	0	2
meiotic cell cycle process	0	0	2
purine nucleoside monophosphate metabolic process	0	0	2
amino acid transport	0	0	2
purine ribonucleoside monophosphate metabolic process	0	0	2
sulfur amino acid biosynthetic process	0	0	2
organelle organization	0	0	2
ribonucleotide metabolic process	0	0	2
purine-containing compound metabolic process	0	0	2
ribose phosphate metabolic process	0	0	2
proteolysis involved in cellular protein catabolic process	0	0	2
ion transport	0	0	2
response to stimulus	0	0	2
cellular component organization	0	0	2
carbohydrate derivative biosynthetic process	0	0	2
reproductive process	0	0	2
homeostatic process	0	0	2
response to chemical	0	0	2
cellular macromolecule biosynthetic process	0	0	2
proteolysis	0	0	2
metal ion transport	0	0	2
cellular response to stress	0	0	2
cellular response to stimulus	0	0	2
establishment of protein localization to organelle	0	0	2
cation transport	0	0	2
aromatic compound catabolic process	0	0	2
purine nucleotide metabolic process	0	0	2
purine ribonucleotide metabolic process	0	0	2
ubiquitin-dependent protein catabolic process	0	0	2
modification-dependent macromolecule catabolic process	0	0	2
modification-dependent protein catabolic process	0	0	2
organic substance transport	0	0	2
rRNA processing	0	0	2
rRNA metabolic process	0	0	2
cellular amino acid biosynthetic process	0	0	2
amide biosynthetic process	0	0	2
cellular catabolic process	0	0	2
macromolecule biosynthetic process	0	0	2
inorganic cation import across plasma membrane	0	0	1
regulation of sister chromatid segregation	0	1	2
phosphate ion transport	0	0	1
negative regulation of cytoskeleton organization	0	0	1
snRNA processing	0	1	1
organic hydroxy compound transport	0	0	1
mitotic cell cycle phase transition	0	0	1
regulation of Ras protein signal transduction	0	0	1
cellular response to organonitrogen compound	0	0	1
secondary alcohol metabolic process	0	1	1
mitochondrial RNA metabolic process	0	0	1
negative regulation of mitotic metaphase/anaphase transition	0	1	1
protein secretion	0	0	1
CTP biosynthetic process	0	0	1
tRNA thio-modification	0	0	1
dolichol-linked oligosaccharide biosynthetic process	0	1	1
carboxylic acid transmembrane transport	0	0	1
inositol phosphate metabolic process	0	0	1
chromatin organization involved in regulation of transcription	0	0	1
purine nucleobase biosynthetic process	0	1	1
regulation of mRNA catabolic process	0	0	1
nucleocytoplasmic transport	0	0	2
pyrimidine ribonucleotide metabolic process	0	0	2
snRNA metabolic process	0	0	1
internal protein amino acid acetylation	0	0	2
actin nucleation	0	0	2
protein deacylation	0	0	2
ribonucleoside triphosphate metabolic process	0	0	2
calcium ion transport	0	0	1
amine biosynthetic process	0	1	2
positive regulation of cell cycle process	0	0	1
regulation of nuclear division	0	1	1
regulation of MAPK cascade	0	0	1
histone H4 acetylation	0	0	1
nucleoside biosynthetic process	0	0	1
monovalent inorganic cation homeostasis	0	0	1
mitotic spindle checkpoint signaling	0	1	1
positive regulation of cell communication	0	1	1
protein geranylgeranylation	0	0	1
tyrosine metabolic process	0	0	2
diol metabolic process	0	0	1
threonine biosynthetic process	0	0	1
protein initiator methionine removal	0	1	1
aldehyde biosynthetic process	0	0	1
respiratory chain complex III assembly	0	0	1
attachment of spindle microtubules to kinetochore	0	1	2
nucleoside salvage	0	0	1
DNA-dependent DNA replication maintenance of fidelity	0	0	1
regulation of TOR signaling	0	0	1
phenol-containing compound biosynthetic process	0	0	2
regulation of pH	0	0	1
diol biosynthetic process	0	0	1
peptide catabolic process	0	0	1
reactive oxygen species metabolic process	0	0	2
ncRNA transcription	0	1	1
SCF-dependent proteasomal ubiquitin-dependent protein catabolic process	0	0	1
tRNA threonylcarbamoyladenosine metabolic process	0	1	1
erythrose 4-phosphate/phosphoenolpyruvate family amino acid metabolic process	0	0	2
calcium ion import	0	0	1
amino sugar biosynthetic process	0	0	2
cell morphogenesis	0	1	1
monocarboxylic acid catabolic process	0	0	2
IMP metabolic process	0	1	2
prosthetic group metabolic process	0	1	1
regulation of supramolecular fiber organization	0	0	2
regulation of transcription elongation from RNA polymerase II promoter	0	0	1
cellular nitrogen compound biosynthetic process	0	0	2
protein complex oligomerization	0	0	1
regulation of immune system process	0	1	1
purine ribonucleotide catabolic process	0	0	1
arginine metabolic process	0	1	2
organic acid transmembrane transport	0	0	1
peptidyl-lysine acetylation	0	0	2
regulation of proteolysis	0	0	1
RNA surveillance	0	0	1
inner mitochondrial membrane organization	0	0	1
cellular aldehyde metabolic process	0	0	2
import into cell	0	0	1
detection of light stimulus	1	0	1
detection of external stimulus	1	0	1
carbohydrate transport	0	0	2
lipid modification	0	0	2
protein processing involved in protein targeting to mitochondrion	0	0	1
external encapsulating structure organization	0	1	2
molybdopterin cofactor metabolic process	0	1	1
negative regulation of supramolecular fiber organization	0	0	1
cellular response to acid chemical	0	0	1
phenol-containing compound metabolic process	0	0	2
detection of abiotic stimulus	1	0	1
developmental process involved in reproduction	0	0	1
purine ribonucleoside metabolic process	0	0	1
mRNA 3'-end processing	0	0	2
regulation of mRNA metabolic process	0	0	1
'de novo' UMP biosynthetic process	0	0	1
ribosomal large subunit assembly	0	0	1
histone methylation	0	0	1
cellular modified amino acid catabolic process	0	0	1
regulation of chromosome separation	0	1	2
rhythmic process	0	0	1
arachidonic acid secretion	0	0	1
cotranslational protein targeting to membrane	0	1	2
energy reserve metabolic process	0	0	1
regulation of actin filament polymerization	0	0	2
meiosis I cell cycle process	0	0	2
G protein-coupled receptor signaling pathway	1	0	1
movement of cell or subcellular component	0	0	2
peptidyl-arginine modification	0	0	1
negative regulation of response to stimulus	0	0	1
protein modification by small protein conjugation	0	0	2
double-strand break repair via homologous recombination	0	0	2
lipid oxidation	0	0	2
mitotic DNA integrity checkpoint signaling	0	0	1
cyclic nucleotide metabolic process	0	0	1
amino acid salvage	0	0	1
mitochondrial respiratory chain complex III assembly	0	0	1
quinone metabolic process	0	0	2
hexose catabolic process	0	0	1
positive regulation of signaling	0	1	1
acetyl-CoA biosynthetic process	0	0	2
lytic vacuole organization	0	0	1
fatty acid elongation	0	1	1
glycosyl compound biosynthetic process	0	0	2
cell cycle phase transition	0	0	1
DNA topological change	0	0	1
RNA splicing, via transesterification reactions with bulged adenosine as nucleophile	0	0	2
mature ribosome assembly	0	0	1
regulation of mitotic metaphase/anaphase transition	0	1	2
response to extracellular stimulus	0	0	1
histidine biosynthetic process	0	0	1
endosome transport via multivesicular body sorting pathway	0	0	1
maintenance of protein localization in organelle	0	0	1
nucleotide metabolic process	0	0	2
regulation of intracellular transport	0	0	1
histone deacetylation	0	1	2
histone acetylation	0	0	2
positive regulation of cellular component biogenesis	0	0	2
cytochrome complex assembly	0	0	2
mRNA metabolic process	0	0	2
rRNA methylation	0	0	1
IMP biosynthetic process	0	1	2
purine ribonucleoside biosynthetic process	0	0	1
negative regulation of protein-containing complex disassembly	0	1	1
cytoplasmic microtubule organization	0	0	1
macroautophagy	0	0	1
positive regulation of supramolecular fiber organization	0	0	2
acyl-CoA biosynthetic process	0	0	2
nucleotide-sugar metabolic process	0	0	2
mRNA polyadenylation	0	0	1
arginine biosynthetic process	0	0	1
receptor metabolic process	0	0	1
mitochondrial respiratory chain complex I assembly	0	0	1
copper ion homeostasis	0	1	1
proline metabolic process	0	0	2
negative regulation of metaphase/anaphase transition of cell cycle	0	1	1
carbohydrate derivative transport	0	0	1
tRNA methylation	0	0	1
actin polymerization or depolymerization	0	0	1
cellular response to extracellular stimulus	0	0	1
Mo-molybdopterin cofactor biosynthetic process	0	1	1
negative regulation of nuclear division	0	1	1
cellular nitrogen compound catabolic process	0	0	2
deoxyribose phosphate metabolic process	0	0	1
regulation of alternative mRNA splicing, via spliceosome	0	0	1
regulation of protein-containing complex assembly	0	0	2
fatty acid catabolic process	0	0	1
transition metal ion transport	0	0	2
regulation of lipid metabolic process	0	0	1
protein metabolic process	0	0	2
Rho protein signal transduction	1	0	1
internal peptidyl-lysine acetylation	0	0	2
nucleoside phosphate metabolic process	0	0	2
cell communication	1	0	1
barbed-end actin filament capping	0	0	1
protein deacetylation	0	1	2
negative regulation of mitotic nuclear division	0	1	1
long-chain fatty acid biosynthetic process	0	0	1
mRNA splice site selection	0	1	1
AMP metabolic process	0	0	2
anaphase-promoting complex-dependent catabolic process	0	1	1
vesicle tethering	0	1	1
prenylation	0	0	2
negative regulation of mitotic cell cycle	0	0	1
mRNA cleavage	0	0	2
receptor-mediated endocytosis	0	0	1
protein dealkylation	0	0	1
maturation of 5.8S rRNA	0	0	1
negative regulation of actin filament depolymerization	0	1	1
establishment of protein localization to extracellular region	0	0	1
cellular lipid catabolic process	0	0	2
protein prenylation	0	0	2
positive regulation of cytoskeleton organization	0	0	2
establishment of protein localization to vacuole	0	0	2
chromosome segregation	0	0	2
regulation of actin filament organization	0	0	2
phospholipid translocation	1	0	1
organelle fission	0	0	2
maintenance of protein localization in endoplasmic reticulum	0	0	1
response to acid chemical	0	0	1
chromosome localization	0	0	1
snRNA 3'-end processing	0	1	1
late endosome to vacuole transport via multivesicular body sorting pathway	0	0	1
cytoplasmic translation	0	0	1
pyrimidine nucleoside monophosphate biosynthetic process	0	0	2
positive regulation of protein metabolic process	0	0	2
RNA splicing, via transesterification reactions	0	0	2
regulation of mitotic nuclear division	0	1	1
transsulfuration	0	0	1
deoxyribonucleoside triphosphate metabolic process	0	0	1
pyrimidine ribonucleoside triphosphate biosynthetic process	0	0	1
regulation of cytosolic calcium ion concentration	0	0	1
positive regulation of cell cycle	0	0	1
positive regulation of protein kinase activity	0	0	1
peptidyl-arginine methylation	0	0	1
cleavage involved in rRNA processing	0	0	1
phosphatidylethanolamine biosynthetic process	0	0	2
pyrimidine ribonucleotide biosynthetic process	0	0	2
membrane docking	0	0	2
nucleotide biosynthetic process	0	0	2
mitochondrial gene expression	0	0	1
negative regulation of G2/M transition of mitotic cell cycle	0	0	1
regulation of membrane lipid distribution	1	0	1
glucan biosynthetic process	0	0	1
transcription preinitiation complex assembly	0	0	1
response to amino acid	0	0	1
catechol-containing compound metabolic process	0	0	1
iron ion transport	0	0	2
intra-Golgi vesicle-mediated transport	0	0	2
respiratory chain complex IV assembly	0	0	1
mitotic chromosome condensation	0	0	1
purine-containing compound catabolic process	0	0	1
L-methionine salvage	0	0	1
polyamine biosynthetic process	0	1	1
defense response to other organism	0	0	1
organelle localization by membrane tethering	0	0	2
MAPK cascade	0	1	1
regulation of calcium ion transport	0	0	1
regulation of organelle organization	0	0	2
response to external stimulus	0	1	1
N-terminal peptidyl-methionine acetylation	0	1	1
long-chain fatty acid transport	0	0	1
C-terminal protein amino acid modification	0	0	1
UMP metabolic process	0	0	2
response to light stimulus	1	0	1
kinetochore assembly	0	0	1
positive regulation of cellular amide metabolic process	0	0	1
homoserine metabolic process	0	0	1
protein depolymerization	0	0	1
cellular monovalent inorganic cation homeostasis	0	0	1
nucleotide catabolic process	0	0	2
posttranslational protein targeting to membrane, translocation	0	0	1
nucleoside phosphate catabolic process	0	1	2
spindle checkpoint signaling	0	1	1
cellular response to DNA damage stimulus	0	0	2
cellular protein metabolic process	0	0	2
UTP metabolic process	0	0	1
purine nucleoside biosynthetic process	0	0	1
Arp2/3 complex-mediated actin nucleation	0	0	2
membrane lipid catabolic process	0	0	1
negative regulation of signaling	0	0	1
regulation of cellular carbohydrate metabolic process	0	0	1
leucine catabolic process	0	0	1
protein localization to vacuole	0	0	2
regulation of transport	0	0	1
DNA synthesis involved in DNA repair	0	0	2
DNA damage checkpoint signaling	0	0	2
actin filament polymerization	0	0	1
tetrahydrobiopterin metabolic process	0	0	1
cytosolic calcium ion transport	0	0	1
plasma membrane organization	1	0	1
rRNA modification	0	0	2
regulation of G2/M transition of mitotic cell cycle	0	0	1
purine ribonucleoside salvage	0	0	1
negative regulation of biological process	0	0	2
autophagosome assembly	0	0	1
nuclear-transcribed mRNA poly(A) tail shortening	0	0	1
retrograde transport, endosome to Golgi	0	0	2
regulation of protein catabolic process	0	0	1
ribonucleoside biosynthetic process	0	0	1
second-messenger-mediated signaling	0	0	1
protein K63-linked ubiquitination	0	0	1
GTP metabolic process	0	0	1
galactose metabolic process	0	0	1
ubiquinone metabolic process	0	0	2
pigment biosynthetic process	0	1	2
regulation of protein depolymerization	0	0	1
spindle assembly	0	0	1
regulation of cytokinesis	0	0	1
cell death	0	0	1
DNA biosynthetic process	0	0	2
amino-acid betaine metabolic process	1	0	1
calcium ion import into cytosol	0	0	1
actin filament severing	0	0	1
mitotic G2 DNA damage checkpoint signaling	0	0	1
protein localization to endoplasmic reticulum	0	0	2
gene silencing by RNA	0	0	2
multivesicular body sorting pathway	0	0	2
'de novo' protein folding	0	0	1
late endosome to vacuole transport	0	0	1
DNA-templated transcription, elongation	0	0	2
L-phenylalanine catabolic process	0	0	2
post-Golgi vesicle-mediated transport	0	0	1
UTP biosynthetic process	0	0	1
regulation of mitotic cell cycle phase transition	0	0	2
lysosome organization	0	0	1
positive regulation of transferase activity	0	0	1
vesicle docking	0	0	1
erythrose 4-phosphate/phosphoenolpyruvate family amino acid catabolic process	0	0	2
cellular response to external stimulus	0	0	1
purine nucleoside metabolic process	0	0	1
regulation of cell death	1	0	1
regulation of response to stress	0	0	1
ribosomal large subunit biogenesis	0	0	1
positive regulation of MAPK cascade	0	0	1
anion transmembrane transport	0	0	2
2'-deoxyribonucleotide metabolic process	0	0	1
nuclear chromosome segregation	0	0	1
regulation of protein polymerization	0	0	2
cellular calcium ion homeostasis	0	1	1
vacuolar transport	0	0	2
protein refolding	0	0	1
divalent inorganic cation homeostasis	0	0	2
regulation of RNA stability	0	0	1
ubiquinone biosynthetic process	0	0	2
pyrimidine ribonucleoside monophosphate metabolic process	0	0	2
cell wall organization	0	0	1
negative regulation of protein depolymerization	0	1	1
cellular homeostasis	0	0	2
phospholipid catabolic process	0	1	1
pyrimidine nucleoside monophosphate metabolic process	0	0	2
protein demethylation	0	0	1
Golgi to plasma membrane transport	0	0	1
regulation of mitotic cell cycle	0	0	2
dicarboxylic acid catabolic process	0	1	1
nucleobase biosynthetic process	0	1	2
ornithine metabolic process	0	1	1
pyrimidine ribonucleoside monophosphate biosynthetic process	0	0	2
apoptotic process	0	0	1
mitochondrial translational elongation	0	0	1
'de novo' IMP biosynthetic process	0	1	2
regulation of cellular component size	0	0	2
regulation of anatomical structure size	0	0	2
carnitine metabolic process	1	0	1
cAMP metabolic process	0	0	1
protein sumoylation	0	1	1
organic cyclic compound catabolic process	0	0	2
chromatin organization involved in negative regulation of transcription	0	0	1
cytoskeleton-dependent intracellular transport	0	0	1
regulation of cell shape	0	0	1
protein localization to plasma membrane	0	0	1
regulation of RNA splicing	0	0	1
glycine metabolic process	0	0	2
response to biotic stimulus	0	1	1
negative regulation of apoptotic process	0	0	1
glycogen metabolic process	0	0	1
ion transmembrane transport	0	0	2
regulation of programmed cell death	1	0	1
folic acid-containing compound biosynthetic process	0	0	2
protein export from nucleus	0	1	1
ribonucleoside metabolic process	0	0	1
error-prone translesion synthesis	0	0	1
nucleotide salvage	0	0	1
homologous recombination	0	0	1
purine nucleoside bisphosphate metabolic process	0	0	2
cell differentiation	0	0	2
base-excision repair	0	0	1
sterol homeostasis	1	0	1
actin filament capping	0	1	1
phosphate ion transmembrane transport	0	0	1
ribonucleoprotein complex export from nucleus	0	1	1
cellular process	0	0	2
regulation of cellular catabolic process	0	0	1
peptidyl-methionine modification	0	1	1
regulation of mitotic sister chromatid separation	0	1	2
nucleobase-containing small molecule biosynthetic process	0	0	1
D-amino acid metabolic process	0	0	1
UDP-N-acetylglucosamine metabolic process	0	0	2
negative regulation of protein polymerization	0	0	1
UMP biosynthetic process	0	0	2
cellular developmental process	0	0	2
response to other organism	0	0	1
protein import into mitochondrial matrix	0	0	1
phosphatidylethanolamine metabolic process	0	0	2
signal transduction	1	0	2
pteridine-containing compound biosynthetic process	0	0	2
transcription by RNA polymerase III	0	1	1
regulation of response to DNA damage stimulus	0	1	1
macromolecule catabolic process	0	0	2
homocysteine metabolic process	0	0	1
aldehyde catabolic process	0	0	1
pigment metabolic process	0	1	2
acyl-CoA metabolic process	0	0	2
positive regulation of transcription elongation from RNA polymerase II promoter	0	0	1
coenzyme A metabolic process	0	0	1
translational initiation	0	0	1
positive regulation of DNA-templated transcription, elongation	0	0	1
negative regulation of programmed cell death	0	0	1
negative regulation of chromosome separation	0	1	1
mitochondrial translation	0	0	2
potassium ion transport	0	0	1
icosanoid secretion	0	0	1
cell cycle process	0	0	2
cell wall modification	0	0	1
sulfur compound biosynthetic process	0	0	2
pyrimidine nucleobase metabolic process	0	0	2
positive regulation of cytosolic calcium ion concentration	0	0	1
ribonucleoside bisphosphate metabolic process	0	0	2
cysteine biosynthetic process	0	0	2
response to radiation	1	0	1
amino acid transmembrane transport	0	0	1
vesicle-mediated transport to the plasma membrane	0	0	1
positive regulation of phosphate metabolic process	0	0	1
anatomical structure development	0	0	1
protein targeting to membrane	0	0	2
hormone biosynthetic process	0	1	1
regulation of translational initiation	0	0	1
inorganic ion import across plasma membrane	0	0	1
ribosomal subunit export from nucleus	0	1	1
heterochromatin assembly	0	0	1
histidine metabolic process	0	0	2
post-translational protein modification	0	0	1
cellular response to endogenous stimulus	0	0	1
GTP biosynthetic process	0	0	1
cellular response to organic substance	0	0	1
regulation of small GTPase mediated signal transduction	0	0	2
rRNA base methylation	0	1	1
response to oxygen-containing compound	0	0	1
L-phenylalanine metabolic process	0	0	2
regulation of cellular localization	0	0	1
oligosaccharide-lipid intermediate biosynthetic process	0	0	1
actin filament bundle assembly	0	1	1
SRP-dependent cotranslational protein targeting to membrane	0	1	2
regulation of metaphase/anaphase transition of cell cycle	0	1	2
mitochondrial cytochrome c oxidase assembly	0	0	1
anatomical structure morphogenesis	0	0	1
protein localization to nucleus	0	0	2
glutamate metabolic process	0	0	2
kinetochore organization	0	0	1
histone lysine methylation	0	0	1
secondary alcohol biosynthetic process	0	0	1
regulation of actin filament length	0	0	2
inorganic anion transmembrane transport	0	0	1
terpenoid metabolic process	0	0	2
intracellular lipid transport	0	0	1
phosphorelay signal transduction system	0	0	1
RNA methylation	0	0	2
positive regulation of actin filament polymerization	0	0	2
detection of stimulus	1	0	1
regulation of actin polymerization or depolymerization	0	0	2
lipid translocation	1	0	1
endoplasmic reticulum unfolded protein response	0	0	1
cellular response to oxygen-containing compound	0	0	1
negative regulation of cellular amide metabolic process	0	0	1
organelle disassembly	0	0	1
protein deglycosylation	0	1	1
translesion synthesis	0	0	2
rRNA 3'-end processing	0	0	1
regulation of carbohydrate metabolic process	0	0	1
transition metal ion homeostasis	0	0	2
negative regulation of cell cycle G2/M phase transition	0	0	1
mitotic cell cycle checkpoint signaling	0	0	1
heterocycle catabolic process	0	0	2
calcium ion transport into cytosol	0	0	1
N-terminal protein amino acid modification	0	1	2
thioester metabolic process	0	0	2
base-excision repair, AP site formation	0	0	1
thioester biosynthetic process	0	0	2
maturation of SSU-rRNA from tricistronic rRNA transcript (SSU-rRNA, 5.8S rRNA, LSU-rRNA)	0	0	1
regulation of metal ion transport	0	1	1
cyclic nucleotide biosynthetic process	0	0	1
N-terminal protein amino acid acetylation	0	1	1
regulation of cell cycle	0	0	2
negative regulation of cell communication	0	0	1
negative regulation of cell death	0	0	1
response to unfolded protein	0	1	1
formation of translation preinitiation complex	0	0	1
negative regulation of chromosome segregation	0	1	1
pyrimidine nucleoside triphosphate metabolic process	0	0	1
regulation of mitotic sister chromatid segregation	0	1	1
calcium ion import across plasma membrane	0	0	1
positive regulation of cellular protein metabolic process	0	0	2
actin filament bundle organization	0	1	1
nucleoside bisphosphate metabolic process	0	0	2
sphingoid metabolic process	0	0	1
regulation of cytoskeleton organization	0	0	2
isocitrate metabolic process	0	0	1
proteasomal protein catabolic process	0	0	2
cellular response to amino acid stimulus	0	0	1
exocytic process	0	0	1
regulation of immune response	0	1	1
ribosome localization	0	1	1
supramolecular fiber organization	0	0	2
macromolecule deacylation	0	0	2
positive regulation of cell cycle phase transition	0	1	1
Golgi to endosome transport	0	0	1
establishment of protein localization to endoplasmic reticulum	0	0	2
inorganic anion transport	0	0	2
positive regulation of signal transduction	1	0	1
protein import into nucleus	0	0	2
histone H3-K4 methylation	0	0	1
chromatin assembly or disassembly	0	0	2
cation transmembrane transport	0	0	2
vacuole organization	0	0	2
microtubule-based movement	0	0	2
exonucleolytic trimming involved in rRNA processing	0	0	1
iron ion homeostasis	0	0	1
actin filament-based process	0	0	1
cellular divalent inorganic cation homeostasis	0	0	2
regulation of apoptotic process	1	0	1
negative regulation of sister chromatid segregation	0	1	1
regulation of actin filament depolymerization	0	0	1
mitotic sister chromatid cohesion	0	0	1
chaperone-mediated protein complex assembly	0	0	1
process utilizing autophagic mechanism	0	0	2
sulfate assimilation	0	0	1
hormone metabolic process	0	0	1
mitotic DNA damage checkpoint signaling	0	0	1
regulation of mRNA stability	0	0	1
Ras protein signal transduction	0	1	1
ketone biosynthetic process	0	0	2
ceramide catabolic process	0	0	1
heterochromatin organization	0	0	1
protein targeting to vacuole	0	0	1
autophagy	0	0	2
anatomical structure formation involved in morphogenesis	0	0	1
regulation of cell division	0	0	1
regulation of developmental process	0	1	1
regulation of small molecule metabolic process	0	0	1
regulation of peptidase activity	0	0	1
peptidyl-lysine methylation	0	0	2
positive regulation of gene expression	0	0	1
immune system process	0	1	1
negative regulation of proteolysis	0	0	1
establishment of protein localization to mitochondrion	0	0	2
positive regulation of cellular component organization	0	0	2
nucleoside bisphosphate biosynthetic process	0	0	2
negative regulation of mitotic sister chromatid segregation	0	1	1
fatty acid transport	0	0	1
transcription by RNA polymerase I	0	0	1
vesicle budding from membrane	0	1	1
detoxification	0	0	1
magnesium ion transport	0	0	1
icosanoid transport	0	0	1
transcription elongation from RNA polymerase II promoter	0	0	2
fatty acid oxidation	0	0	1
regulation of G protein-coupled receptor signaling pathway	0	1	1
gene silencing	0	0	2
regulation of actin cytoskeleton organization	0	0	2
fatty acid beta-oxidation	0	0	1
tetrahydrofolate metabolic process	0	0	2
negative regulation of translation	0	0	1
positive regulation of intracellular signal transduction	0	0	1
cell division	0	0	2
'de novo' pyrimidine nucleobase biosynthetic process	0	0	1
RNA polymerase II preinitiation complex assembly	0	0	1
negative regulation of transcription by RNA polymerase II	0	0	1
aspartate family amino acid catabolic process	0	0	1
inorganic ion transmembrane transport	0	0	2
mRNA splicing, via spliceosome	0	0	2
negative regulation of mitotic sister chromatid separation	0	1	1
cellular amide metabolic process	0	0	2
clathrin-dependent endocytosis	0	0	1
positive regulation of organelle organization	0	0	2
DNA integrity checkpoint signaling	0	0	2
interstrand cross-link repair	0	0	1
spliceosomal complex assembly	0	0	1
polyamine metabolic process	0	1	1
mitochondrial transport	0	0	2
protein localization to cell periphery	0	0	1
NADH dehydrogenase complex assembly	0	0	1
recombinational repair	0	0	2
regulation of mRNA splicing, via spliceosome	0	0	1
sphingolipid catabolic process	0	0	1
nucleoside triphosphate metabolic process	0	0	2
melanin biosynthetic process	0	0	1
protein palmitoylation	0	0	1
chromatin assembly	0	0	1
tetrahydrofolate interconversion	0	0	2
cell-cell adhesion	0	0	1
cellular zinc ion homeostasis	0	0	1
S-adenosylmethionine metabolic process	0	0	1
replication fork processing	0	0	1
regulation of protein ubiquitination	0	1	1
positive regulation of response to stimulus	0	1	1
regulation of protein modification by small protein conjugation or removal	0	1	1
sister chromatid segregation	0	0	1
zinc ion transport	0	0	1
calcium ion transmembrane import into cytosol	0	0	1
pyrimidine nucleoside triphosphate biosynthetic process	0	0	1
sulfur compound catabolic process	0	0	1
inorganic cation transmembrane transport	0	0	2
mannosylation	0	1	1
deadenylation-dependent decapping of nuclear-transcribed mRNA	0	0	1
reciprocal meiotic recombination	0	0	1
calcium ion transmembrane transport	0	0	1
signal peptide processing	0	1	2
lipid homeostasis	0	1	1
regulation of cell cycle G2/M phase transition	0	0	1
calcium-mediated signaling	0	0	1
mitochondrion localization	1	0	1
negative regulation of peptidase activity	0	0	1
L-alpha-amino acid transmembrane transport	0	0	1
box C/D snoRNP assembly	0	0	1
regulation of ion transport	0	0	1
signal transduction in response to DNA damage	0	0	2
negative regulation of mitotic cell cycle phase transition	0	0	1
regulation of mRNA processing	0	0	1
sterol transport	0	0	1
negative regulation of intracellular signal transduction	0	0	1
purine-containing compound salvage	0	0	2
L-methionine biosynthetic process	0	0	1
ribosome assembly	0	0	1
cellular transition metal ion homeostasis	0	0	2
DNA replication checkpoint signaling	0	0	1
protein targeting to ER	0	0	2
glycoprotein metabolic process	0	0	1
carboxylic acid transport	0	0	2
autophagosome organization	0	0	1
negative regulation of TOR signaling	0	0	1
protein-containing complex localization	0	0	2
mitotic spindle assembly checkpoint signaling	0	1	1
regulation of vesicle-mediated transport	0	1	1
selective autophagy	0	0	1
calcium ion homeostasis	0	1	1
rRNA pseudouridine synthesis	0	1	1
biological process involved in interspecies interaction between organisms	0	0	1
tyrosine catabolic process	0	0	1
monosaccharide catabolic process	0	0	2
RNA decapping	0	0	2
L-serine metabolic process	0	0	2
cellular response to abiotic stimulus	1	0	1
positive regulation of translation	0	0	1
regulation of catabolic process	0	0	2
positive regulation of protein phosphorylation	0	0	1
tricarboxylic acid metabolic process	0	0	1
reciprocal homologous recombination	0	0	1
double-strand break repair via break-induced replication	0	0	1
vesicle docking involved in exocytosis	0	0	1
melanin metabolic process	0	0	1
ribonucleotide catabolic process	0	0	1
mitotic G2/M transition checkpoint	0	0	1
positive regulation of protein-containing complex assembly	0	0	2
actin cytoskeleton organization	0	1	1
mitochondrial electron transport, NADH to ubiquinone	0	1	1
negative regulation of actin filament polymerization	0	0	1
immune response	0	1	1
cellular modified amino acid metabolic process	1	0	2
terpenoid biosynthetic process	0	0	1
amino-acid betaine biosynthetic process	1	0	1
regulation of translational fidelity	0	1	1
cellular response to environmental stimulus	1	0	1
quinone biosynthetic process	0	0	2
positive regulation of TOR signaling	0	0	1
protein insertion into mitochondrial inner membrane	0	0	1
long-chain fatty acid metabolic process	0	0	1
DNA recombination	0	0	2
mitochondrion disassembly	0	0	1
UDP-N-acetylglucosamine biosynthetic process	0	0	2
nucleoside phosphate biosynthetic process	0	0	2
regulation of localization	0	0	1
regulation of cellular response to stress	0	0	1
cellular response to nitrogen compound	0	0	1
glutamine metabolic process	0	0	2
DNA catabolic process	0	1	1
methylguanosine-cap decapping	0	0	2
transcription initiation from RNA polymerase II promoter	0	0	2
CTP metabolic process	0	0	1
regulation of anatomical structure morphogenesis	0	1	1
positive regulation of phosphorylation	0	0	1
maturation of SSU-rRNA	0	0	1
endoplasmic reticulum organization	0	0	1
protein localization to membrane	0	0	2
protein targeting	0	0	2
cyclic purine nucleotide metabolic process	0	0	1
nuclear-transcribed mRNA catabolic process, nonsense-mediated decay	0	0	2
protein maturation by iron-sulfur cluster transfer	0	0	1
carnitine biosynthetic process	1	0	1
exonucleolytic trimming to generate mature 3'-end of 5.8S rRNA from tricistronic rRNA transcript (SSU-rRNA, 5.8S rRNA, LSU-rRNA)	0	0	1
cellular polysaccharide biosynthetic process	0	0	2
establishment of protein localization to membrane	0	0	2
L-methionine salvage from methylthioadenosine	0	0	1
response to external biotic stimulus	0	1	1
protein N-linked glycosylation via asparagine	0	0	1
import into nucleus	0	0	2
positive regulation of protein polymerization	0	0	2
cellular biogenic amine biosynthetic process	0	1	2
purine nucleobase metabolic process	0	1	2
glutamine family amino acid catabolic process	0	1	1
DNA catabolic process, endonucleolytic	0	1	1
pyrimidine nucleobase biosynthetic process	0	0	2
RNA phosphodiester bond hydrolysis	0	0	2
positive regulation of phosphorus metabolic process	0	0	1
histone ubiquitination	0	0	1
fucose metabolic process	0	0	1
mitotic cell cycle process	0	0	2
positive regulation of kinase activity	0	0	1
import across plasma membrane	0	0	1
regulation of endopeptidase activity	0	0	1
malate metabolic process	0	0	1
peptidyl-asparagine modification	0	0	1
ribonucleoside bisphosphate biosynthetic process	0	0	2
ribosomal small subunit biogenesis	0	0	1
inositol phosphate biosynthetic process	0	0	1
protein transport to vacuole involved in ubiquitin-dependent protein catabolic process via the multivesicular body sorting pathway	0	0	1
protein localization to mitochondrion	0	0	2
autophagy of mitochondrion	0	0	1
superoxide metabolic process	0	0	1
nucleoside triphosphate biosynthetic process	0	0	2
zinc ion homeostasis	0	0	1
mitochondrial protein processing	0	0	1
response to endogenous stimulus	0	0	1
localization within membrane	0	0	2
nucleotide transport	0	0	1
TOR signaling	0	0	1
Mo-molybdopterin cofactor metabolic process	0	1	1
peptidyl-cysteine modification	0	0	1
ribonucleoprotein complex biogenesis	0	0	2
polysaccharide biosynthetic process	0	0	2
threonine metabolic process	0	0	2
cysteine biosynthetic process via cystathionine	0	0	1
negative regulation of protein-containing complex assembly	0	0	1
response to topologically incorrect protein	0	1	1
serine family amino acid catabolic process	0	0	1
protein quality control for misfolded or incompletely synthesized proteins	0	0	1
spindle assembly checkpoint signaling	0	1	1
purine nucleotide catabolic process	0	0	1
catechol-containing compound biosynthetic process	0	0	1
DNA replication	0	0	2
arachidonate transport	0	0	1
regulation of ARF protein signal transduction	0	0	1
regulation of glucose metabolic process	0	0	1
chromosome organization	0	0	2
protein catabolic process	0	0	2
neutral amino acid transport	0	0	1
chromatin remodeling	0	0	2
programmed cell death	0	0	1
sister chromatid cohesion	0	0	2
defense response	0	0	1
purine nucleoside bisphosphate biosynthetic process	0	0	2
protein localization to chromosome	0	1	1
fatty acid derivative metabolic process	0	0	1
regulation of cell morphogenesis	0	0	1
potassium ion homeostasis	0	0	1
organic anion transport	0	0	2
regulation of protein-containing complex disassembly	0	0	1
gene expression	0	0	1
cellular modified amino acid biosynthetic process	0	1	2
regulation of growth	0	1	1
establishment of organelle localization	0	0	1
regulation of chromosome segregation	0	1	2
mitochondrion organization	0	1	2
regulation of actin filament-based process	0	0	2
nuclear transport	0	0	2
rRNA-containing ribonucleoprotein complex export from nucleus	0	1	1
pyrimidine ribonucleoside triphosphate metabolic process	0	0	1
RNA phosphodiester bond hydrolysis, exonucleolytic	0	0	1
tetrahydrobiopterin biosynthetic process	0	0	1
regulation of DNA repair	0	0	1
aspartate family amino acid metabolic process	0	0	2
protein localization to extracellular region	0	0	1
cell surface receptor signaling pathway	1	0	1
monocarboxylic acid transport	0	0	1
cholesterol homeostasis	1	0	1
regulation of carbohydrate biosynthetic process	0	0	1
cellular iron ion homeostasis	0	0	1
tubulin complex assembly	0	1	1
regulation of hormone levels	0	0	1
ribosomal large subunit export from nucleus	0	1	1
mitotic sister chromatid segregation	0	0	1
cytoplasmic translational initiation	0	0	1
negative regulation of signal transduction	0	0	1
positive regulation of protein modification process	0	1	1
protein-DNA complex	1	0	2
nucleosome	1	0	2
DNA packaging complex	1	0	2
sno(s)RNA-containing ribonucleoprotein complex	1	0	2
eukaryotic 48S preinitiation complex	1	0	2
translation preinitiation complex	1	0	2
eukaryotic translation initiation factor 3 complex	1	0	2
eukaryotic 43S preinitiation complex	1	0	2
tricarboxylic acid cycle enzyme complex	0	0	1
respiratory chain complex III	0	0	1
mitochondrial respiratory chain complex III	0	0	1
transcription factor TFIIH core complex	0	1	2
cytochrome complex	0	1	2
organellar small ribosomal subunit	0	0	1
peroxisomal matrix	0	0	1
microbody lumen	0	0	1
CORVET complex	0	1	1
transport vesicle	0	0	1
HOPS complex	0	0	1
mitochondrial small ribosomal subunit	0	0	1
cAMP-dependent protein kinase complex	0	0	1
MCM complex	0	1	2
cytosolic large ribosomal subunit	0	1	2
ribonuclease P complex	0	2	2
nuclear replication fork	0	1	1
pre-replicative complex	0	1	1
nuclear pre-replicative complex	0	1	1
replication fork	0	1	2
small ribosomal subunit	0	1	2
DNA replication preinitiation complex	0	1	2
nuclear pore outer ring	0	0	1
cytosolic small ribosomal subunit	0	0	1
respiratory chain complex	0	1	2
transporter complex	0	1	2
transmembrane transporter complex	0	1	2
phagophore assembly site membrane	0	1	2
ribonucleoprotein complex	0	1	2
multimeric ribonuclease P complex	0	1	1
oligosaccharyltransferase complex	0	0	1
BLOC-1 complex	0	0	1
RNA polymerase III transcription regulator complex	0	1	1
COP9 signalosome	0	0	1
BLOC complex	0	0	1
nucleolar ribonuclease P complex	0	1	1
lytic vacuole membrane	0	0	1
endopeptidase complex	0	1	2
vesicle	0	1	2
cytoplasmic vesicle	0	1	2
intracellular vesicle	0	1	2
endoplasmic reticulum protein-containing complex	0	1	2
mitochondrial protein-containing complex	0	1	2
proton-transporting two-sector ATPase complex, proton-transporting domain	0	1	2
endoribonuclease complex	0	1	2
Smc5-Smc6 complex	0	0	1
chromatin	0	0	1
SUMO ligase complex	0	0	1
cell surface	0	1	1
endomembrane system	0	0	1
inner mitochondrial membrane protein complex	0	1	2
ribosomal subunit	0	1	2
endosome	0	1	2
caspase complex	0	1	1
spindle pole	0	1	2
GPI-anchor transamidase complex	0	1	1
ribonuclease MRP complex	0	1	2
proton-transporting V-type ATPase, V0 domain	0	1	2
elongator holoenzyme complex	0	2	2
mitochondrial respiratory chain complex IV	0	1	1
mitochondrial proton-transporting ATP synthase complex, coupling factor F(o)	0	1	2
spindle pole body	0	1	1
Ino80 complex	0	2	2
actin cytoskeleton	0	1	2
cell cortex	0	1	2
proteasome complex	0	1	1
RNA polymerase III complex	0	1	2
DNA helicase complex	0	2	2
outer mitochondrial membrane protein complex	0	1	2
peptidase complex	0	1	2
clathrin adaptor complex	0	1	2
peroxisome	0	2	2
proton-transporting ATP synthase complex, coupling factor F(o)	0	1	2
nuclear exosome (RNase complex)	0	1	2
exocyst	0	2	2
INO80-type complex	0	1	2
U4/U6 x U5 tri-snRNP complex	0	1	2
methyltransferase complex	0	1	2
spliceosomal tri-snRNP complex	0	1	2
SAGA complex	0	1	2
gamma-tubulin complex	0	1	2
respiratory chain complex IV	0	1	1
membrane protein complex	0	2	2
microtubule organizing center	0	1	2
SAGA-type complex	0	1	2
small-subunit processome	0	1	2
membrane	1	1	2
polymeric cytoskeletal fiber	0	2	2
microtubule	0	2	2
supramolecular fiber	0	2	2
supramolecular polymer	0	2	2
nuclear membrane	0	1	2
AP-type membrane coat adaptor complex	0	2	2
Sm-like protein family complex	0	1	2
oxidoreductase complex	0	1	2
mitochondrial matrix	0	1	2
protein-containing complex	0	1	2
organelle lumen	0	1	2
transcription regulator complex	0	1	2
DNA-directed RNA polymerase complex	0	1	2
membrane-enclosed lumen	0	1	2
intracellular organelle lumen	0	1	2
RNA polymerase complex	0	1	2
nucleus	0	1	2
spindle	0	1	2
chromosome, telomeric region	0	1	1
spliceosomal snRNP complex	0	1	2
microbody	0	2	2
organelle membrane	0	0	2
bounding membrane of organelle	0	0	2
intracellular non-membrane-bounded organelle	0	0	2
non-membrane-bounded organelle	0	0	2
cytoplasmic vesicle membrane	0	0	2
vesicle membrane	0	0	2
mitochondrion	0	0	2
nucleolus	0	0	2
Golgi apparatus	0	0	2
intracellular organelle	0	0	2
organelle	0	0	2
vacuolar membrane	0	0	2
mitochondrial inner membrane	0	0	2
organelle inner membrane	0	0	2
cytoplasm	0	0	2
endoplasmic reticulum membrane	0	0	2
Golgi membrane	0	0	2
endosome membrane	0	0	2
mitochondrial membrane	0	1	2
nuclear pore	0	0	2
membrane-bounded organelle	0	0	2
intracellular membrane-bounded organelle	0	0	2
ribosome	0	1	2
proteasome regulatory particle, base subcomplex	0	0	2
microtubule associated complex	1	0	2
cullin-RING ubiquitin ligase complex	0	0	2
membrane coat	0	0	2
kinetochore	0	1	2
cytosol	0	0	2
endoplasmic reticulum	0	0	2
cellular_component	0	0	2
intracellular protein-containing complex	0	0	2
cellular anatomical entity	0	1	2
transferase complex, transferring phosphorus-containing groups	0	0	2
transferase complex	0	0	2
catalytic complex	0	0	2
nuclear protein-containing complex	0	0	2
nucleoplasm	0	0	2
serine/threonine protein kinase complex	0	0	2
U2-type prespliceosome	0	0	1
TRAPPII protein complex	0	0	1
kinesin complex	1	0	1
TIM23 mitochondrial import inner membrane translocase complex	0	0	1
ESCRT complex	0	1	2
phosphatase complex	0	0	1
TRAPP complex	0	0	2
chaperonin-containing T-complex	0	1	2
clathrin coat	0	0	1
proton-transporting V-type ATPase, V1 domain	0	1	2
EMC complex	0	1	1
Golgi stack	0	0	1
extracellular region	0	0	2
envelope	0	0	1
mismatch repair complex	0	1	1
respiratory chain complex I	0	0	1
cytoplasmic ribonucleoprotein granule	0	0	1
DNA repair complex	0	0	1
site of polarized growth	0	0	1
SCF ubiquitin ligase complex	0	0	1
extrinsic component of membrane	0	0	2
RNAi effector complex	0	1	1
membrane microdomain	0	1	1
outer membrane	1	0	2
perinuclear region of cytoplasm	0	0	1
COPI vesicle coat	0	1	1
NuA4 histone acetyltransferase complex	0	0	1
Swr1 complex	0	0	1
organelle envelope lumen	0	0	2
dynactin complex	0	0	1
early endosome membrane	0	0	1
mitochondrial outer membrane	1	0	2
membrane raft	0	1	1
proton-transporting V-type ATPase complex	0	0	1
U4 snRNP	0	0	1
transcription elongation factor complex	0	0	2
phagophore assembly site	0	0	1
nuclear inner membrane	0	0	1
autophagosome membrane	0	0	1
chromosome, centromeric region	0	0	1
extracellular space	1	0	1
CCR4-NOT core complex	0	0	1
mitochondrial intermembrane space	0	0	2
coated vesicle	0	0	1
nuclear origin of replication recognition complex	0	0	1
vesicle coat	0	0	2
90S preribosome	0	1	1
cortical cytoskeleton	0	0	1
proteasome regulatory particle, lid subcomplex	0	0	1
chromosome	0	0	2
endoplasmic reticulum exit site	0	0	1
preribosome	0	0	2
RNA polymerase II, core complex	0	0	1
ER to Golgi transport vesicle membrane	0	0	1
mRNA cleavage factor complex	0	0	1
P-body	0	0	1
proteasome core complex	0	0	1
preribosome, large subunit precursor	0	0	1
histone methyltransferase complex	0	0	1
mRNA cleavage and polyadenylation specificity factor complex	0	0	1
zeta DNA polymerase complex	0	0	1
extrinsic component of organelle membrane	0	0	2
exon-exon junction complex	0	0	1
protein phosphatase type 2A complex	0	1	1
proteasome core complex, alpha-subunit complex	0	0	2
clathrin-coated vesicle	0	0	1
Arp2/3 protein complex	0	0	2
phosphatidylinositol 3-kinase complex	0	0	1
Cdc73/Paf1 complex	0	1	1
myosin complex	0	0	2
cytoskeleton	0	1	2
histone deacetylase complex	0	0	2
peroxisomal membrane	0	0	2
mitochondrial outer membrane translocase complex	0	0	1
chromosomal region	0	0	2
mitochondrial large ribosomal subunit	0	1	2
ubiquitin ligase complex	0	0	2
precatalytic spliceosome	0	0	1
organellar large ribosomal subunit	0	1	2
vesicle tethering complex	0	1	2
RNA polymerase I complex	0	0	1
plasma membrane protein complex	1	0	2
proton-transporting two-sector ATPase complex, catalytic domain	0	0	2
endoplasmic reticulum lumen	0	0	1
U5 snRNP	0	0	1
anaphase-promoting complex	0	1	2
extrinsic component of mitochondrial inner membrane	0	1	1
organelle outer membrane	1	0	2
prefoldin complex	0	0	2
transcription factor TFIIH holo complex	0	0	1
lipid droplet	0	1	1
N-terminal protein acetyltransferase complex	0	1	1
DNA polymerase complex	0	0	2
Golgi transport complex	0	1	1
NADH dehydrogenase complex	0	0	1
organelle membrane contact site	0	1	1
signal recognition particle, endoplasmic reticulum targeting	0	0	2
dynein complex	0	0	1
H4 histone acetyltransferase complex	0	0	2
COPII vesicle coat	0	0	1
transcription repressor complex	0	0	1
proton-transporting ATP synthase complex, catalytic core F(1)	0	0	2
nuclear ubiquitin ligase complex	0	0	2
protein kinase complex	0	0	2
endocytic patch	0	0	1
Prp19 complex	0	1	1
plasma membrane	1	0	2
signal recognition particle	0	0	2
HAUS complex	0	0	1
THO complex part of transcription export complex	0	1	1
cis-Golgi network	0	1	1
magnesium-dependent protein serine/threonine phosphatase complex	0	1	1
Golgi apparatus subcompartment	0	0	1
transport vesicle membrane	0	0	1
cytoplasmic dynein complex	0	0	1
U2-type spliceosomal complex	0	0	1
protein acetyltransferase complex	0	0	2
spliceosomal complex	0	0	2
respirasome	0	0	1
SWI/SNF superfamily-type complex	0	0	2
clathrin vesicle coat	0	0	1
protein serine/threonine phosphatase complex	0	0	1
cohesin complex	0	0	1
THO complex	0	1	1
nuclear envelope	0	0	1
organelle envelope	0	0	1
ribonucleoprotein granule	0	0	1
MICOS complex	0	0	1
organelle subcompartment	0	0	1
RNA polymerase II transcription regulator complex	0	0	2
plasma membrane region	0	0	1
carboxy-terminal domain protein kinase complex	0	0	1
exosome (RNase complex)	0	0	2
TOR complex	0	0	1
ATPase complex	0	0	2
DASH complex	0	0	1
acetyltransferase complex	0	0	2
enzyme activator complex	0	0	1
COPII-coated ER to Golgi transport vesicle	0	0	1
mediator complex	0	0	2
extracellular matrix	0	0	2
U6 snRNP	0	0	1
dihydrolipoyl dehydrogenase complex	0	0	1
phosphatidylinositol 3-kinase complex, class III	0	0	1
endoplasmic reticulum-Golgi intermediate compartment	0	0	1
exoribonuclease complex	0	0	2
ESCRT I complex	0	1	1
vacuole	0	0	1
U1 snRNP	0	0	1
prespliceosome	0	0	1
proton-transporting two-sector ATPase complex	0	0	1
late endosome membrane	0	0	1
mitotic spindle	0	0	2
RISC complex	0	1	1
cyclin-dependent protein kinase holoenzyme complex	0	0	1
large ribosomal subunit	0	0	2
U2 snRNP	0	0	1
supramolecular complex	0	1	2
transcription factor TFIID complex	0	0	2
small nuclear ribonucleoprotein complex	0	0	2
GTPase complex	0	1	1
microbody membrane	0	0	2
origin recognition complex	0	0	2
nuclear chromosome	0	0	1
heterotrimeric G-protein complex	0	1	1
spindle microtubule	0	0	1
actin cortical patch	0	0	1
cortical actin cytoskeleton	0	0	1
coated vesicle membrane	0	0	1
chaperone complex	0	1	2
H4/H2A histone acetyltransferase complex	0	0	2
proteasome core complex, beta-subunit complex	0	0	1
preribosome, small subunit precursor	0	0	1
mitochondrial respiratory chain complex I	0	0	1
external encapsulating structure	0	0	2
histone acetyltransferase complex	0	0	2
vacuolar proton-transporting V-type ATPase complex	0	0	1
nuclear DNA-directed RNA polymerase complex	0	0	2
chitin binding	1	0	1
chitinase activity	1	0	1
structural constituent of chromatin	1	0	2
oxidoreductase activity, acting on paired donors, with oxidation of a pair of donors resulting in the reduction of molecular oxygen to two molecules of water	0	0	1
thiamine pyrophosphate binding	1	0	2
protein heterodimerization activity	1	0	2
transferase activity, transferring phosphorus-containing groups	1	0	2
kinase activity	1	0	2
protein dimerization activity	1	0	2
ATPase activator activity	0	0	1
proteasome binding	0	0	1
peptide receptor activity	1	0	1
sulfur compound binding	1	0	2
protein kinase activity	1	0	2
phosphotransferase activity, alcohol group as acceptor	1	0	2
endoribonuclease activity, producing 5'-phosphomonoesters	1	0	2
hydrolase activity, hydrolyzing O-glycosyl compounds	1	0	2
tRNA-specific ribonuclease activity	0	0	1
translation initiation factor binding	0	0	1
endonuclease activity, active with either ribo- or deoxyribonucleic acids and producing 5'-phosphomonoesters	1	1	2
carbohydrate derivative binding	1	0	2
translation initiation factor activity	0	1	2
guanylyltransferase activity	0	1	1
sequence-specific DNA binding	0	1	2
transferase activity	0	1	2
ubiquitin protein ligase activity	0	1	2
microtubule binding	0	1	2
peptide transmembrane transporter activity	0	1	1
snoRNA binding	0	1	2
oligopeptide transmembrane transporter activity	0	1	1
chaperone binding	0	1	2
molecular_function	0	2	2
anion transmembrane transporter activity	0	1	2
inorganic anion transmembrane transporter activity	0	1	2
ubiquitin-like protein ligase activity	0	1	2
hydrolase activity, acting on glycosyl bonds	0	1	2
adenyl nucleotide binding	0	1	2
tubulin binding	0	1	2
peptidase regulator activity	0	2	2
ubiquitin-ubiquitin ligase activity	0	0	1
cAMP binding	0	0	1
protein serine/threonine phosphatase inhibitor activity	0	0	1
microtubule plus-end binding	0	0	1
calcium-dependent protein serine/threonine kinase activity	0	0	1
modification-dependent protein binding	0	0	1
calcium-dependent protein kinase activity	0	0	1
cyclic nucleotide binding	0	0	1
cis-regulatory region sequence-specific DNA binding	0	0	1
endoribonuclease activity	0	1	2
3-oxoacyl-[acyl-carrier-protein] synthase activity	0	2	2
pyruvate decarboxylase activity	0	1	1
adenyl ribonucleotide binding	0	1	2
serine hydrolase activity	0	2	2
serine-type peptidase activity	0	2	2
amide transmembrane transporter activity	0	1	2
feruloyl esterase activity	0	1	1
heat shock protein binding	0	1	2
enzyme inhibitor activity	0	1	2
serine-type endopeptidase activity	0	1	2
protein binding	0	1	2
intramolecular oxidoreductase activity	0	2	2
transporter activity	0	1	2
mannose-phosphate guanylyltransferase activity	0	1	1
phosphopantetheine binding	0	1	1
anion channel activity	0	1	2
carboxypeptidase activity	0	2	2
mannose-1-phosphate guanylyltransferase activity	0	1	1
magnesium ion binding	0	2	2
ATP binding	0	1	2
catalytic activity	0	1	2
C4-dicarboxylate transmembrane transporter activity	0	0	1
intramolecular oxidoreductase activity, transposing C=C bonds	0	1	1
glutathione disulfide oxidoreductase activity	0	0	1
dicarboxylic acid transmembrane transporter activity	0	0	1
G protein-coupled peptide receptor activity	1	0	1
nucleoside transmembrane transporter activity	1	0	1
protein phosphatase inhibitor activity	0	0	1
Hsp90 protein binding	0	0	1
oxidoreductase activity, acting on CH or CH2 groups	0	1	1
phosphatase inhibitor activity	0	0	1
purine nucleotide binding	0	1	2
transmembrane transporter activity	0	1	2
nucleotidyltransferase activity	0	1	2
fatty acid synthase activity	0	2	2
protein kinase binding	0	1	2
kinase binding	0	1	2
signaling receptor activity	1	1	2
modified amino acid binding	0	1	2
intramolecular oxidoreductase activity, interconverting aldoses and ketoses	0	1	2
cellulase activity	0	1	1
purine ribonucleotide binding	0	1	2
carboxylic ester hydrolase activity	0	1	2
catalytic activity, acting on a protein	0	1	2
ATP hydrolysis activity	0	1	2
molecular function regulator	0	1	2
amide binding	0	2	2
ADP binding	1	1	2
molecular transducer activity	1	1	2
organic acid transmembrane transporter activity	0	0	1
clathrin adaptor activity	0	0	1
protein-disulfide reductase (NAD(P)) activity	0	0	1
mannose-ethanolamine phosphotransferase activity	0	0	1
protein homodimerization activity	0	0	1
hydrolase activity, acting on acid carbon-carbon bonds	0	0	1
G protein-coupled receptor activity	1	0	1
hydrolase activity, acting on acid carbon-carbon bonds, in ketonic substances	0	0	1
transcription coactivator activity	0	0	1
GDP-dissociation inhibitor activity	0	1	1
carboxylic acid transmembrane transporter activity	0	0	1
cargo adaptor activity	0	0	1
translation factor activity, RNA binding	0	1	2
translation regulator activity, nucleic acid binding	0	1	2
peptidase inhibitor activity	0	2	2
endopeptidase inhibitor activity	0	2	2
tRNA methyltransferase activity	0	2	2
endopeptidase regulator activity	0	1	2
translation regulator activity	0	1	2
purine ribonucleoside triphosphate binding	0	1	2
ribonuclease activity	0	1	2
ribonucleotide binding	0	1	2
protein kinase regulator activity	0	1	2
single-stranded DNA binding	0	1	2
double-stranded RNA-specific ribonuclease activity	0	2	2
kinase regulator activity	0	1	2
ribonuclease III activity	0	2	2
prenyltransferase activity	0	1	2
DNA-binding transcription factor activity, RNA polymerase II-specific	0	1	2
anion binding	0	1	2
endonuclease activity	0	1	2
transcription cis-regulatory region binding	0	0	1
alpha-glucosidase activity	0	0	1
voltage-gated channel activity	0	0	1
phenylalanine-tRNA ligase activity	0	0	1
protein serine kinase activity	0	0	1
transcription regulatory region nucleic acid binding	0	0	1
serine-type exopeptidase activity	1	0	1
identical protein binding	0	0	1
metallocarboxypeptidase activity	0	0	1
cytidylyltransferase activity	0	0	1
serine-type carboxypeptidase activity	1	0	1
voltage-gated anion channel activity	0	0	1
intramembrane lipid transporter activity	1	0	1
telomeric DNA binding	0	1	1
oxidoreductase activity, acting on the aldehyde or oxo group of donors, disulfide as acceptor	0	0	1
voltage-gated ion channel activity	0	0	1
helicase activity	0	1	2
2 iron, 2 sulfur cluster binding	0	1	2
O-acyltransferase activity	0	1	2
3'-5' exonuclease activity	0	1	2
small molecule binding	0	1	2
nucleoside phosphate binding	0	1	2
nucleotide binding	0	1	2
aminoacyltransferase activity	0	1	1
ATP-dependent peptidase activity	0	1	2
organic anion transmembrane transporter activity	0	1	2
alpha-galactosidase activity	0	1	1
polynucleotide adenylyltransferase activity	0	1	2
oxidoreduction-driven active transmembrane transporter activity	0	2	2
raffinose alpha-galactosidase activity	0	1	1
diphosphotransferase activity	0	1	1
RNA-DNA hybrid ribonuclease activity	0	1	1
mannan endo-1,4-beta-mannosidase activity	0	1	1
oxidoreductase activity, acting on a sulfur group of donors, NAD(P) as acceptor	0	1	2
5'-3' exonuclease activity	0	2	2
beta-mannosidase activity	0	1	1
gamma-tubulin binding	0	2	2
endodeoxyribonuclease activity	0	2	2
transferase activity, transferring alkyl or aryl (other than methyl) groups	0	2	2
structural molecule activity	0	1	2
glucosidase activity	0	1	2
heterocyclic compound binding	0	1	2
nuclease activity	0	1	2
mannosyltransferase activity	0	2	2
carbohydrate derivative transmembrane transporter activity	1	1	2
nucleobase-containing compound transmembrane transporter activity	1	1	2
sulfurtransferase activity	0	1	2
signal sequence binding	0	1	2
peroxiredoxin activity	0	1	2
mannan endo-1,6-alpha-mannosidase activity	0	1	1
cyclohydrolase activity	0	1	1
histone binding	0	1	2
organic cyclic compound binding	0	1	2
exonuclease activity	0	1	2
hydrolase activity	0	1	2
metalloexopeptidase activity	0	1	2
N-acyltransferase activity	0	2	2
protein phosphatase regulator activity	0	1	2
sequence-specific double-stranded DNA binding	0	1	2
deoxyribonuclease activity	0	2	2
transmembrane signaling receptor activity	1	1	2
lipid transporter activity	1	1	2
NADH dehydrogenase activity	0	2	2
transferase activity, transferring sulphur-containing groups	0	1	2
chloride channel activity	0	1	2
peptide binding	1	1	2
primary active transmembrane transporter activity	0	2	2
ABC-type transporter activity	0	2	2
transcription regulator activity	0	1	2
DNA binding	0	1	2
hydro-lyase activity	0	2	2
vitamin binding	0	1	2
[truncated: 1,303 more rows]
