# Supplementary material for: Universal signatures of transposable element compartmentalization across eukaryotic genomes
Source: bioRxiv. 2024 Mar 27:2023.10.17.562820. Preprint. [Version 2] doi: 10.1101/2023.10.17.562820 (PMC10996525; doi:10.1101/2023.10.17.562820)
Supplement: Supplement 5 [file media-5.gz › Data_S3/GO_presence_summaries_Nematoda_TEs.tsv]

tRNA metabolic process	1	3	6
ncRNA metabolic process	1	2	6
cellular nitrogen compound metabolic process	2	2	6
cellular modified amino acid metabolic process	2	1	6
tRNA aminoacylation for protein translation	1	1	6
RNA 5'-end processing	0	2	3
ncRNA 5'-end processing	0	2	3
tRNA 5'-end processing	0	2	3
tRNA 5'-leader removal	0	2	3
tRNA processing	2	2	6
tRNA aminoacylation	1	1	6
amino acid activation	1	1	6
folic acid-containing compound biosynthetic process	0	0	1
negative regulation of cell fate specification	0	1	1
negative regulation of cell fate commitment	0	1	1
organic substance metabolic process	3	1	6
cellular metabolic process	2	2	6
peptide metabolic process	2	1	6
metabolic process	3	1	6
glutathione metabolic process	2	1	6
cellular amide metabolic process	2	1	6
nitrogen compound metabolic process	2	3	6
histone acetylation	1	2	6
ncRNA processing	1	2	6
cellular amino acid metabolic process	1	1	6
peptidyl-lysine acetylation	1	2	6
internal peptidyl-lysine acetylation	1	2	6
internal protein amino acid acetylation	1	2	6
nucleic acid metabolic process	2	2	6
primary metabolic process	2	3	6
macromolecule metabolic process	1	4	6
organonitrogen compound biosynthetic process	1	2	6
RNA metabolic process	1	3	6
protein acetylation	1	1	6
nucleobase-containing compound metabolic process	1	4	6
negative regulation of cell differentiation	0	3	3
pteridine-containing compound biosynthetic process	0	0	4
sulfur compound catabolic process	0	1	4
tetrahydrofolate metabolic process	0	0	5
folic acid-containing compound metabolic process	0	0	5
glutathione catabolic process	0	2	4
peptide catabolic process	0	2	4
heterocycle metabolic process	2	3	6
cellular aromatic compound metabolic process	1	3	6
organonitrogen compound metabolic process	1	4	6
protein acylation	1	0	6
translation	1	2	6
peptide biosynthetic process	1	2	6
cellular nitrogen compound biosynthetic process	1	2	6
DNA replication initiation	1	3	6
macromolecule glycosylation	1	1	6
glycosylation	1	1	6
protein glycosylation	1	1	6
carboxylic acid metabolic process	0	2	6
oxoacid metabolic process	0	2	6
inductive cell migration	0	2	3
positive regulation of cell death	0	1	3
cellular modified amino acid catabolic process	0	1	5
amide biosynthetic process	0	3	6
organic cyclic compound metabolic process	1	3	6
macromolecule biosynthetic process	0	4	6
organic substance biosynthetic process	0	4	6
regulation of cell death	0	4	5
microtubule-based movement	0	2	6
organic acid metabolic process	0	2	6
cellular biosynthetic process	0	4	6
pteridine-containing compound metabolic process	0	1	6
glutamine metabolic process	0	4	6
negative regulation of gene expression, epigenetic	0	1	1
cellular response to salt	0	1	1
positive regulation of neuron death	0	1	1
muscle cell development	0	1	1
negative regulation of phosphoprotein phosphatase activity	0	0	1
negative regulation of dephosphorylation	0	0	1
epithelial cell development	0	1	2
protein-DNA complex disassembly	0	0	1
endoplasmic reticulum organization	0	1	2
negative regulation of protein dephosphorylation	0	0	1
nuclear cell cycle DNA replication initiation	0	1	1
regulation of cellular response to manganese ion	0	1	1
cellular response to abiotic stimulus	0	0	2
ribosomal small subunit assembly	0	0	1
rRNA 3'-end processing	0	0	1
negative regulation of phosphatase activity	0	0	1
cell cycle DNA replication initiation	0	1	1
asymmetric neuroblast division	0	0	2
regulation of tube size	0	1	2
'de novo' IMP biosynthetic process	0	0	3
RNA phosphodiester bond hydrolysis, exonucleolytic	0	0	1
neuroblast division	0	0	2
glutamine biosynthetic process	0	1	2
nucleosome disassembly	0	0	1
negative regulation of cellular response to manganese ion	0	1	1
exonucleolytic trimming to generate mature 3'-end of 5.8S rRNA from tricistronic rRNA transcript (SSU-rRNA, 5.8S rRNA, LSU-rRNA)	0	0	1
cellular response to radiation	0	0	1
protein deneddylation	0	1	1
lipoprotein metabolic process	0	0	1
cellular response to light stimulus	0	0	1
valine metabolic process	0	2	2
exonucleolytic trimming involved in rRNA processing	0	0	1
cellular response to environmental stimulus	0	0	2
mitotic DNA replication initiation	0	1	1
biosynthetic process	0	4	6
lipid metabolic process	1	2	6
cellular modified amino acid biosynthetic process	0	3	6
proteoglycan biosynthetic process	0	4	5
glycoprotein biosynthetic process	0	4	5
heparan sulfate proteoglycan biosynthetic process	0	4	5
DNA topological change	0	3	5
small molecule metabolic process	0	2	6
regulation of apoptotic process	1	4	5
DNA conformation change	1	4	6
heparan sulfate proteoglycan metabolic process	0	4	5
proteoglycan metabolic process	0	4	5
lipid storage	0	1	4
DNA-templated transcription, initiation	0	4	6
cellular macromolecule biosynthetic process	0	4	6
cellular protein metabolic process	0	3	6
carbohydrate derivative biosynthetic process	0	2	6
mitochondrial cytochrome c oxidase assembly	0	0	1
mitochondrial electron transport, succinate to ubiquinone	0	1	1
gene expression	0	0	1
protein transport to vacuole involved in ubiquitin-dependent protein catabolic process via the multivesicular body sorting pathway	0	0	1
epidermis development	0	0	2
IMP biosynthetic process	0	0	5
epidermal cell fate specification	0	0	1
IMP metabolic process	0	0	5
maturation of SSU-rRNA from tricistronic rRNA transcript (SSU-rRNA, 5.8S rRNA, LSU-rRNA)	0	1	1
positive regulation of response to oxidative stress	0	2	4
negative regulation of phosphorus metabolic process	0	1	3
negative regulation of phosphate metabolic process	0	1	3
glutamine family amino acid biosynthetic process	0	1	5
response to salt	0	0	2
mature ribosome assembly	0	0	1
poly(A)+ mRNA export from nucleus	0	1	1
maturation of LSU-rRNA from tricistronic rRNA transcript (SSU-rRNA, 5.8S rRNA, LSU-rRNA)	0	1	1
glycine biosynthetic process	0	0	1
tRNA methylation	0	0	1
regulation of gene expression, epigenetic	0	0	2
vesicle coating	0	1	1
maturation of SSU-rRNA	0	1	1
regulation of neuron death	0	0	2
sensory perception of mechanical stimulus	0	1	2
ceramide biosynthetic process	0	0	3
barbed-end actin filament capping	0	0	1
apoptotic cell clearance	0	1	1
phagocytosis	0	1	2
import into nucleus	0	3	6
protein localization to nucleus	0	3	6
glutamine family amino acid metabolic process	0	3	6
protein-containing complex disassembly	0	4	6
mRNA export from nucleus	0	3	6
protein import into nucleus	0	3	6
alpha-amino acid biosynthetic process	0	2	6
movement of cell or subcellular component	0	2	6
regulation of programmed cell death	1	4	5
RNA processing	1	3	6
membrane lipid biosynthetic process	1	1	6
tRNA modification	0	4	6
apoptotic process	0	2	5
cellular amino acid biosynthetic process	0	2	6
lipid catabolic process	0	5	6
cellular macromolecule metabolic process	0	5	6
transcription initiation from RNA polymerase II promoter	1	2	6
alcohol biosynthetic process	0	4	6
maintenance of location	0	2	5
cellular ketone metabolic process	0	2	6
RNA export from nucleus	0	3	6
covalent chromatin modification	0	2	6
histone modification	0	2	6
cleavage involved in rRNA processing	0	1	1
protein localization to chromatin	0	1	1
diol metabolic process	0	0	1
histone ubiquitination	0	0	1
diol biosynthetic process	0	0	1
cell redox homeostasis	0	0	2
rRNA methylation	0	1	2
autophagosome organization	1	0	2
MAPK cascade	0	0	2
respiratory chain complex IV assembly	0	1	3
protein monoubiquitination	0	0	1
ribosomal large subunit biogenesis	0	0	1
ribosome assembly	0	0	1
cell cycle phase transition	0	1	2
negative regulation of protein modification process	0	0	3
alditol phosphate metabolic process	0	0	2
nuclear-transcribed mRNA poly(A) tail shortening	0	1	1
cell fate commitment	0	0	2
mitotic cell cycle phase transition	0	1	2
tissue development	0	0	2
late endosome to vacuole transport via multivesicular body sorting pathway	0	1	1
glycine metabolic process	0	1	5
leucyl-tRNA aminoacylation	0	0	1
autophagosome assembly	1	0	2
maturation of LSU-rRNA	0	3	5
iron ion homeostasis	0	1	1
positive regulation of apoptotic process	0	1	2
cuticle development involved in collagen and cuticulin-based cuticle molting cycle	0	1	2
glycerol-3-phosphate metabolic process	0	0	2
histone monoubiquitination	0	0	1
cellular component disassembly	0	3	6
molting cycle, collagen and cuticulin-based cuticle	0	2	5
molting cycle	0	2	5
RNA 3'-end processing	0	3	6
cell development	0	3	5
protein ubiquitination	0	3	6
carbohydrate derivative metabolic process	1	2	6
mitochondrion organization	0	4	6
ribonucleoside triphosphate metabolic process	2	1	6
regulation of cell fate specification	0	1	4
lipid modification	0	1	6
regulation of cell fate commitment	0	1	4
ribonucleoside triphosphate biosynthetic process	2	2	6
rRNA metabolic process	0	4	6
rRNA processing	0	4	6
GDP-mannose biosynthetic process	0	1	2
icosanoid secretion	0	0	3
receptor-mediated endocytosis	0	0	2
collagen and cuticulin-based cuticle development	0	1	3
transcription by RNA polymerase III	0	2	2
ncRNA 3'-end processing	0	0	2
interstrand cross-link repair	0	0	2
regulation of phosphatase activity	0	1	4
response to UV	0	1	2
serine family amino acid biosynthetic process	0	3	5
regulation of response to oxidative stress	0	2	4
regulation of phosphoprotein phosphatase activity	0	1	4
organelle fusion	0	0	2
ceramide metabolic process	0	4	5
sphingolipid biosynthetic process	0	2	5
positive regulation of cellular amide metabolic process	0	3	3
late endosome to vacuole transport	0	1	2
coenzyme A biosynthetic process	0	1	3
long-chain fatty acid transport	0	0	3
clathrin-dependent endocytosis	0	0	2
fatty acid transport	0	0	3
positive regulation of programmed cell death	0	0	2
cellular protein complex disassembly	0	1	2
regulation of fatty acid metabolic process	0	1	2
endosome transport via multivesicular body sorting pathway	0	1	1
arachidonate transport	0	0	3
icosanoid transport	0	0	3
arachidonic acid secretion	0	0	3
positive regulation of translation	0	3	3
sterol biosynthetic process	0	2	3
membrane lipid metabolic process	0	3	6
peptidyl-lysine modification	0	3	6
positive regulation of cellular protein metabolic process	0	2	6
RNA methylation	0	1	6
protein metabolic process	0	4	6
cellular process	0	4	6
glycoprotein metabolic process	1	2	5
GPI anchor metabolic process	0	2	6
glycolipid biosynthetic process	0	3	6
GPI anchor biosynthetic process	0	2	6
sphingolipid metabolic process	0	3	6
nucleoside triphosphate biosynthetic process	2	1	6
regulation of cytoplasmic translational elongation	0	2	6
CTP biosynthetic process	1	1	2
endocytic recycling	0	2	4
GDP-mannose metabolic process	0	2	5
regulation of alternative mRNA splicing, via spliceosome	0	3	3
cell-matrix adhesion	0	2	5
protein polyubiquitination	0	2	4
regulation of ARF protein signal transduction	0	3	5
coenzyme A metabolic process	0	3	5
asymmetric cell division	0	1	3
regulation of cellular ketone metabolic process	0	2	4
cell-substrate adhesion	0	2	5
serine family amino acid metabolic process	0	1	6
mRNA cis splicing, via spliceosome	0	2	4
base-excision repair	0	2	3
pyrimidine ribonucleoside triphosphate biosynthetic process	1	1	3
regulation of small molecule metabolic process	0	3	4
mitotic chromosome condensation	0	2	3
CTP metabolic process	1	1	3
peptidyl-diphthamide biosynthetic process from peptidyl-histidine	0	2	6
protein localization to chromosome	0	3	3
pyrimidine ribonucleoside triphosphate metabolic process	1	1	3
peptidyl-diphthamide metabolic process	0	2	6
dicarboxylic acid metabolic process	1	3	6
rRNA modification	0	2	6
attachment of GPI anchor to protein	0	1	3
positive regulation of phosphorylation	0	1	3
response to light stimulus	0	2	3
AMP biosynthetic process	0	2	3
positive regulation of protein phosphorylation	0	2	3
regulation of protein dephosphorylation	0	2	5
cytochrome complex assembly	0	3	5
small molecule biosynthetic process	0	3	6
cell death	0	2	5
endoplasmic reticulum to Golgi vesicle-mediated transport	0	4	6
liposaccharide metabolic process	0	3	6
glycolipid metabolic process	0	3	6
nuclear export	0	3	6
nucleoside triphosphate metabolic process	2	1	6
protein lipidation	0	2	6
programmed cell death	0	2	5
ribonucleotide biosynthetic process	0	3	6
mRNA splicing, via spliceosome	1	2	6
RNA splicing, via transesterification reactions with bulged adenosine as nucleophile	1	2	6
RNA splicing, via transesterification reactions	1	2	6
protein localization to vacuole	0	1	6
response to radiation	0	2	3
pyrimidine ribonucleotide metabolic process	2	1	6
apoptotic DNA fragmentation	0	2	3
monosaccharide biosynthetic process	0	2	6
ubiquinone metabolic process	0	2	5
quinone metabolic process	0	2	5
ubiquinone biosynthetic process	0	2	5
pyrimidine ribonucleotide biosynthetic process	2	1	6
establishment of protein localization to vacuole	0	1	6
oligosaccharide-lipid intermediate biosynthetic process	0	2	5
anterior/posterior pattern specification	0	1	3
multivesicular body sorting pathway	0	3	6
positive regulation of protein modification process	0	2	4
regulation of mRNA splicing, via spliceosome	0	3	3
one-carbon metabolic process	0	1	6
pyrimidine nucleoside triphosphate metabolic process	1	2	4
fatty acid catabolic process	0	2	5
nucleosome assembly	0	3	5
actin filament capping	0	2	5
monocarboxylic acid transport	0	3	5
nucleoside metabolic process	1	2	6
ubiquitin-dependent ERAD pathway	0	2	4
mismatch repair	0	5	6
regionalization	0	1	3
glycosyl compound metabolic process	1	2	6
monocarboxylic acid catabolic process	0	2	6
hexose biosynthetic process	0	2	6
quinone biosynthetic process	0	2	5
lipid oxidation	0	1	6
pyrimidine nucleoside triphosphate biosynthetic process	1	2	4
positive regulation of phosphorus metabolic process	0	1	4
peptidyl-histidine modification	0	2	6
RNA polyadenylation	0	5	6
nucleosome organization	0	3	5
energy coupled proton transport, down electrochemical gradient	0	3	6
fatty acid oxidation	0	1	5
dolichol-linked oligosaccharide biosynthetic process	0	3	5
ATP synthesis coupled proton transport	0	3	6
regulation of lipid metabolic process	0	1	3
ketone biosynthetic process	0	2	5
gluconeogenesis	0	2	6
fatty acid beta-oxidation	0	2	5
AMP metabolic process	0	2	5
cholesterol metabolic process	0	2	3
cellular aldehyde metabolic process	0	3	6
regulation of dephosphorylation	0	2	5
cuticle development	0	3	4
positive regulation of phosphate metabolic process	0	1	4
regulation of protein modification process	1	1	6
regulation of phosphorus metabolic process	1	2	6
positive regulation of protein metabolic process	0	2	6
regulation of phosphate metabolic process	1	2	6
DNA metabolic process	0	5	6
phospholipid dephosphorylation	0	2	5
ERAD pathway	0	2	4
mannose metabolic process	0	2	3
negative regulation of actin filament depolymerization	0	2	5
regulation of RNA splicing	0	3	3
regulation of translational elongation	0	2	6
regulation of mRNA processing	0	3	3
cellular glucose homeostasis	0	1	3
Ras protein signal transduction	0	2	5
negative regulation of protein depolymerization	0	3	5
regulation of canonical Wnt signaling pathway	0	1	4
polyol biosynthetic process	0	3	6
regulation of protein depolymerization	0	3	5
regulation of actin filament depolymerization	0	2	5
phosphatidylinositol dephosphorylation	0	2	5
negative regulation of protein-containing complex disassembly	0	3	5
retrograde vesicle-mediated transport, Golgi to endoplasmic reticulum	0	5	6
lipid transport	0	2	6
intracellular protein transport	0	2	6
alpha-amino acid metabolic process	0	2	6
aromatic compound biosynthetic process	0	3	6
cellular protein modification process	0	4	6
organic cyclic compound biosynthetic process	0	3	6
nematode larval development	0	2	4
larval development	0	2	4
neurotransmitter transport	0	2	5
carboxylic acid transport	0	2	6
vesicle-mediated transport to the plasma membrane	0	2	4
purine nucleoside monophosphate biosynthetic process	0	1	6
secondary alcohol metabolic process	0	3	5
defense response to Gram-negative bacterium	0	2	4
DNA catabolic process	0	2	3
glucose homeostasis	0	2	3
vesicle organization	0	3	5
isoprenoid biosynthetic process	0	4	6
steroid biosynthetic process	0	2	5
purine ribonucleoside monophosphate biosynthetic process	0	1	6
ATP biosynthetic process	0	4	6
proton transmembrane transport	0	3	6
carbohydrate homeostasis	0	2	3
transition metal ion homeostasis	0	2	6
DNA catabolic process, endonucleolytic	0	2	3
double-strand break repair via homologous recombination	0	2	5
DNA packaging	0	4	4
negative regulation of actin filament polymerization	0	2	5
chromosome condensation	0	4	4
recombinational repair	0	2	5
vacuole organization	0	2	6
ribonucleotide metabolic process	0	3	6
nucleocytoplasmic transport	0	3	6
nuclear transport	0	3	6
RNA biosynthetic process	0	4	6
peptidyl-amino acid modification	0	2	6
protein modification process	0	4	6
response to metal ion	0	3	5
pyrimidine nucleotide biosynthetic process	2	1	6
negative regulation of protein-containing complex assembly	0	2	5
regulation of Ras protein signal transduction	0	2	5
regulation of protein-containing complex disassembly	0	3	5
isoprenoid metabolic process	0	5	6
sterol metabolic process	0	4	6
formation of cytoplasmic translation initiation complex	1	2	6
negative regulation of protein polymerization	0	2	5
mitochondrial translation	0	4	6
chemotaxis	0	3	5
purine nucleoside monophosphate metabolic process	0	1	6
purine ribonucleoside monophosphate metabolic process	0	1	6
ribose phosphate biosynthetic process	0	3	6
macromolecule modification	0	4	6
nucleobase-containing compound biosynthetic process	0	3	6
organelle assembly	1	2	6
determination of adult lifespan	0	2	4
post-embryonic development	0	2	5
DNA replication	0	1	6
cell cycle	0	4	6
pyrimidine-containing compound biosynthetic process	2	1	6
purine ribonucleoside triphosphate metabolic process	0	4	6
glucose metabolic process	0	3	6
regulation of mRNA metabolic process	0	3	4
sensory perception	1	2	5
nucleotide-sugar biosynthetic process	0	4	6
RNA phosphodiester bond hydrolysis	0	2	5
mitochondrial respiratory chain complex assembly	0	4	6
purine ribonucleoside triphosphate biosynthetic process	0	4	6
pyrimidine nucleotide metabolic process	2	1	6
protein-DNA complex subunit organization	0	3	6
regulation of protein phosphorylation	0	2	5
purine nucleoside triphosphate metabolic process	0	4	6
purine nucleoside triphosphate biosynthetic process	0	4	6
response to osmotic stress	0	1	4
cellular lipid catabolic process	0	2	6
non-motile cilium assembly	0	2	5
protein-DNA complex assembly	0	3	6
negative regulation of supramolecular fiber organization	0	3	5
heterocycle biosynthetic process	0	3	6
regulation of phosphorylation	0	3	5
vulval development	0	2	4
cation transmembrane transport	0	2	6
regulation of Wnt signaling pathway	0	2	5
response to organonitrogen compound	0	2	6
response to heat	0	2	4
pyrimidine-containing compound metabolic process	2	1	6
negative regulation of cytoskeleton organization	0	2	5
post-embryonic animal organ development	0	2	4
spliceosomal snRNP assembly	0	4	6
response to endoplasmic reticulum stress	0	2	5
inorganic cation transmembrane transport	0	2	6
innate immune response	0	3	4
response to nitrogen compound	0	2	6
sulfur compound metabolic process	1	3	6
nucleotide biosynthetic process	0	3	6
cellular lipid metabolic process	1	2	6
phosphorylation	1	3	6
nucleoside phosphate biosynthetic process	0	3	6
protein phosphorylation	2	2	6
ribose phosphate metabolic process	0	3	6
protein peptidyl-prolyl isomerization	0	2	6
peptidyl-proline modification	0	2	6
cell migration	0	1	4
protein import	0	4	6
endosomal transport	0	2	6
carboxylic acid catabolic process	0	3	6
tricarboxylic acid cycle	0	3	6
ribonucleoside bisphosphate metabolic process	0	2	6
respiratory electron transport chain	1	3	6
cell motility	0	1	4
organic acid catabolic process	0	3	6
cell fate specification	0	1	4
nucleoside bisphosphate metabolic process	0	2	6
purine nucleoside bisphosphate metabolic process	0	2	6
organic hydroxy compound biosynthetic process	0	3	6
DNA recombination	0	3	6
microtubule-based process	0	4	6
lipid biosynthetic process	1	2	6
negative regulation of developmental process	0	2	4
trehalose metabolic process	0	1	5
autophagy	0	1	6
process utilizing autophagic mechanism	0	1	6
disaccharide metabolic process	0	2	6
phosphatidylinositol biosynthetic process	0	3	6
oligosaccharide metabolic process	0	2	6
negative regulation of hydrolase activity	0	2	5
regulation of translation	0	4	6
regulation of cellular amide metabolic process	0	4	6
mRNA transport	0	3	6
nucleobase-containing small molecule metabolic process	1	3	6
protein-containing complex subunit organization	0	6	6
carboxylic acid biosynthetic process	0	4	6
phosphatidylinositol metabolic process	0	3	6
organic acid biosynthetic process	0	3	6
purine ribonucleotide biosynthetic process	0	1	6
negative regulation of RNA biosynthetic process	0	3	6
purine nucleotide biosynthetic process	0	1	6
hexose metabolic process	0	3	6
negative regulation of nucleic acid-templated transcription	0	3	6
negative regulation of transcription, DNA-templated	0	3	6
small molecule catabolic process	0	3	6
purine-containing compound biosynthetic process	0	1	6
monosaccharide metabolic process	0	2	6
chromosome organization	1	3	6
negative regulation of RNA metabolic process	0	3	6
negative regulation of nucleobase-containing compound metabolic process	0	3	6
establishment of protein localization to organelle	0	3	6
ATP metabolic process	0	3	6
protein modification by small protein conjugation	0	2	6
ribonucleoprotein complex assembly	2	3	6
mitotic cell cycle process	0	4	6
ribonucleoprotein complex subunit organization	2	2	6
RNA modification	0	4	6
locomotion	0	3	5
protein localization to organelle	0	3	6
purine ribonucleotide metabolic process	0	2	6
chromatin organization	0	3	6
purine nucleotide metabolic process	0	1	6
purine-containing compound metabolic process	0	1	6
phospholipid metabolic process	0	3	6
negative regulation of nitrogen compound metabolic process	0	2	6
protein modification by small protein conjugation or removal	0	3	6
negative regulation of cellular metabolic process	0	3	6
cellular developmental process	0	2	6
nucleotide metabolic process	0	3	6
nucleoside phosphate metabolic process	0	3	6
protein-containing complex assembly	1	4	6
organophosphate biosynthetic process	0	4	6
negative regulation of metabolic process	0	4	6
negative regulation of macromolecule metabolic process	0	4	6
cellular component assembly	1	3	6
intracellular transport	0	3	6
regulation of transcription, DNA-templated	0	3	6
regulation of RNA biosynthetic process	0	3	6
regulation of nucleic acid-templated transcription	0	3	6
regulation of RNA metabolic process	0	3	6
organic substance catabolic process	0	4	6
biological_process	0	4	6
nematode male tail tip morphogenesis	0	3	4
electron transport chain	0	5	6
cell communication	0	1	5
cell division	0	3	6
response to abiotic stimulus	0	2	5
cellular response to chemical stimulus	0	2	5
organic anion transport	0	1	6
negative regulation of catalytic activity	0	1	5
regulation of cellular protein metabolic process	1	1	6
double-strand break repair	0	4	6
catabolic process	0	3	6
organic acid transport	0	2	6
reproduction	0	2	5
phosphate-containing compound metabolic process	1	3	6
cellular catabolic process	0	2	6
biological regulation	0	1	6
regulation of biological process	0	1	6
signal transduction	0	1	6
regulation of cellular process	0	1	6
positive regulation of biological process	0	3	6
cell surface receptor signaling pathway	0	1	5
regulation of cellular component organization	0	3	6
cytoskeleton organization	0	1	6
regulation of locomotion	0	1	4
carbohydrate metabolic process	0	2	6
behavior	0	1	5
response to stimulus	1	0	6
positive regulation of cellular process	0	3	6
regulation of cell communication	0	0	6
regulation of signaling	0	0	6
regulation of cell cycle	0	1	6
positive regulation of multicellular organismal process	1	1	5
positive regulation of developmental process	1	2	5
regulation of localization	0	1	5
response to stress	1	0	6
intracellular signal transduction	0	3	6
localization	0	1	6
establishment of localization	0	1	6
developmental process involved in reproduction	0	0	5
regulation of multicellular organismal process	0	2	5
actin filament-based process	0	0	5
regulation of reproductive process	0	1	4
negative regulation of signal transduction	0	3	5
regulation of cell cycle process	0	1	6
negative regulation of signaling	0	3	5
negative regulation of cell communication	0	3	5
regulation of signal transduction	0	0	6
transport	0	1	6
multicellular organismal reproductive process	0	1	5
regulation of organelle organization	0	2	6
regulation of response to stimulus	0	0	6
anatomical structure morphogenesis	0	1	5
regulation of molecular function	1	1	6
ion transport	0	1	6
regulation of behavior	0	0	4
cell surface receptor signaling pathway involved in cell-cell signaling	1	0	5
Wnt signaling pathway	1	0	5
microtubule cytoskeleton organization	0	1	6
actin cytoskeleton organization	0	0	5
regulation of multicellular organismal development	0	1	4
regulation of cellular component movement	0	1	4
cell-cell adhesion	0	2	5
positive regulation of cellular component organization	0	2	6
regulation of biological quality	0	0	6
generation of precursor metabolites and energy	0	2	6
protein dephosphorylation	1	4	6
cellular response to stress	0	2	6
cellular component organization or biogenesis	0	3	6
developmental process	0	0	6
dephosphorylation	1	4	6
negative regulation of cellular process	0	4	6
regulation of transcription by RNA polymerase II	1	1	6
regulation of cellular component biogenesis	0	1	6
small GTPase mediated signal transduction	0	1	6
energy derivation by oxidation of organic compounds	0	3	6
response to external stimulus	0	0	5
reproductive process	0	2	6
cellular cation homeostasis	0	0	6
protein alkylation	0	1	6
protein methylation	0	1	6
cellular process involved in reproduction in multicellular organism	0	1	4
regulation of catabolic process	0	0	6
secretion by cell	1	3	6
cellular ion homeostasis	0	0	6
export from cell	1	3	6
regulation of cell cycle phase transition	1	2	6
mitochondrial transmembrane transport	0	1	6
negative regulation of multicellular organismal process	0	1	4
cellular carbohydrate biosynthetic process	0	2	6
glucan metabolic process	0	2	6
regulation of cell migration	0	1	4
glycogen metabolic process	0	1	5
cellular glucan metabolic process	0	2	6
energy reserve metabolic process	0	1	5
positive regulation of reproductive process	0	2	4
polysaccharide metabolic process	0	1	6
positive regulation of locomotion	0	0	4
regulation of cell motility	0	1	4
positive regulation of molecular function	0	2	6
metal ion transport	0	1	6
protein localization to membrane	0	1	6
organelle localization	0	2	5
cellular polysaccharide metabolic process	0	1	6
homophilic cell adhesion via plasma membrane adhesion molecules	0	2	5
cell-cell adhesion via plasma-membrane adhesion molecules	0	2	5
regulation of anatomical structure morphogenesis	0	1	4
regulation of response to external stimulus	0	1	4
mitochondrial transport	0	1	6
positive regulation of signaling	0	1	5
positive regulation of cell communication	0	1	5
reproductive behavior	0	1	4
sulfur compound biosynthetic process	0	2	6
positive regulation of macromolecule metabolic process	0	2	6
positive regulation of metabolic process	0	2	6
regulation of developmental process	1	1	5
transmembrane transport	0	0	6
regulation of catalytic activity	1	0	6
cellular carbohydrate metabolic process	0	1	6
cellular response to DNA damage stimulus	1	1	6
regulation of metabolic process	0	1	6
macromolecule catabolic process	1	1	6
cellular response to stimulus	1	1	6
cellular component organization	1	2	6
response to oxidative stress	1	1	6
cation transport	0	0	6
supramolecular fiber organization	0	3	6
regulation of growth	0	1	4
protein catabolic process	0	0	6
macromolecule localization	0	1	6
regulation of hydrolase activity	0	2	6
cell projection organization	0	1	5
negative regulation of biological process	0	3	6
regulation of transport	0	1	5
protein localization	0	1	6
regulation of macromolecule metabolic process	0	1	6
regulation of cellular localization	0	1	4
regulation of cellular catabolic process	0	1	5
positive regulation of cell cycle	0	2	4
regulation of muscle contraction	0	1	4
negative regulation of cell cycle phase transition	1	3	6
cytosolic transport	0	1	6
regulation of muscle system process	0	1	4
establishment of organelle localization	0	1	4
nuclear-transcribed mRNA catabolic process, nonsense-mediated decay	0	3	6
pyridine-containing compound metabolic process	0	3	6
positive regulation of hydrolase activity	0	0	5
gene silencing by RNA	1	1	6
glucan biosynthetic process	0	3	6
morphogenesis of an epithelium	0	2	4
negative regulation of intracellular signal transduction	0	2	4
tissue morphogenesis	0	2	4
gene silencing	1	1	6
carbohydrate transport	0	2	6
positive regulation of signal transduction	0	1	5
glycogen biosynthetic process	0	3	5
positive regulation of developmental growth	1	0	4
regulation of vulval development	0	1	4
cellular polysaccharide biosynthetic process	0	2	6
positive regulation of transport	0	0	4
polysaccharide biosynthetic process	0	2	6
pseudouridine synthesis	1	2	6
regulation of chromosome organization	0	4	6
positive regulation of cellular component biogenesis	0	1	6
embryonic morphogenesis	0	0	4
positive regulation of organelle organization	0	3	6
positive regulation of nucleobase-containing compound metabolic process	0	3	6
cellular metal ion homeostasis	0	1	6
exocytosis	1	3	6
regulation of system process	0	0	4
regulation of GTPase activity	0	2	6
regulation of trans-synaptic signaling	0	0	4
regulation of protein localization	0	2	4
negative regulation of cell cycle process	0	4	6
modulation of chemical synaptic transmission	0	0	4
regulation of cellular response to stress	0	2	4
regulation of post-embryonic development	0	2	4
regulation of nematode larval development	0	2	4
establishment of protein localization to membrane	1	1	6
divalent inorganic cation homeostasis	0	2	6
meiotic cell cycle process	0	3	5
positive regulation of growth	1	0	4
ribosome biogenesis	0	2	6
negative regulation of cell cycle	1	2	6
positive regulation of catalytic activity	0	1	6
organophosphate catabolic process	0	0	6
ubiquitin-dependent protein catabolic process	0	2	6
modification-dependent protein catabolic process	0	2	6
modification-dependent macromolecule catabolic process	0	2	6
positive regulation of nitrogen compound metabolic process	0	2	6
positive regulation of cellular metabolic process	0	2	6
organelle organization	0	3	6
DNA repair	2	1	6
nitrogen compound transport	0	0	6
organic substance transport	0	0	6
nucleoside diphosphate metabolic process	0	2	6
negative regulation of cellular component organization	0	3	6
positive regulation of response to stimulus	0	0	5
cellular chemical homeostasis	0	0	6
regulation of actin cytoskeleton organization	0	2	6
proteasome-mediated ubiquitin-dependent protein catabolic process	0	1	6
cell differentiation	0	0	6
animal organ development	0	1	4
regulation of actin filament-based process	0	2	6
regulation of cellular component size	0	2	6
carbohydrate biosynthetic process	0	1	6
pyruvate metabolic process	0	1	6
protein deubiquitination	0	2	6
localization within membrane	0	2	6
proteasomal protein catabolic process	0	0	6
G protein-coupled receptor signaling pathway	0	0	5
cellular macromolecule catabolic process	1	1	6
ion homeostasis	0	1	6
inorganic ion homeostasis	0	1	6
cation homeostasis	0	1	6
regulation of intracellular signal transduction	0	3	6
protein maturation	0	2	6
regulation of developmental growth	1	0	4
regulation of cytoskeleton organization	0	2	6
protein folding	0	2	6
chemical homeostasis	0	1	6
embryo development ending in birth or egg hatching	0	0	4
embryo development	0	0	4
establishment of protein localization	0	2	6
cellular localization	0	2	6
positive regulation of transcription, DNA-templated	0	3	6
positive regulation of RNA biosynthetic process	0	3	6
positive regulation of nucleic acid-templated transcription	0	3	6
organic cyclic compound catabolic process	0	3	6
aromatic compound catabolic process	0	3	6
positive regulation of RNA metabolic process	0	3	6
cell cycle process	1	3	6
cell adhesion	0	3	6
biological adhesion	0	3	6
monocarboxylic acid metabolic process	0	1	6
regulation of cellular metabolic process	1	0	6
proteolysis involved in cellular protein catabolic process	0	2	6
multicellular organismal process	0	2	5
protein transport	0	1	6
proteolysis	1	1	6
regulation of nitrogen compound metabolic process	0	1	6
regulation of primary metabolic process	0	1	6
regulation of gene expression	0	2	6
establishment of cell polarity	0	1	2
establishment or maintenance of cell polarity	0	1	5
snRNA processing	0	0	4
protein localization to cell periphery	0	1	3
regulation of mitochondrion organization	0	0	1
phenol-containing compound biosynthetic process	0	0	3
cell-cell signaling involved in cell fate commitment	0	0	1
regulation of microtubule cytoskeleton organization	0	1	2
steroid metabolic process	0	2	6
regulation of meiotic cell cycle process involved in oocyte maturation	0	0	1
pyrimidine nucleobase biosynthetic process	0	2	5
protein transmembrane transport	0	4	6
positive regulation of cell size	0	0	2
cellular response to heat	0	0	1
nucleobase-containing small molecule biosynthetic process	0	0	3
DNA geometric change	0	0	1
mRNA splice site selection	2	0	2
sterol transport	0	2	2
nucleobase biosynthetic process	0	2	5
synaptic transmission, cholinergic	0	1	3
regulation of response to stress	0	2	5
regulation of proteasomal protein catabolic process	0	0	2
positive regulation of anterior/posterior axon guidance	0	0	2
positive regulation of MAPK cascade	0	1	1
selective autophagy	0	0	2
protein localization to cilium	0	1	3
epidermal growth factor receptor signaling pathway	0	1	2
cellular iron ion homeostasis	0	0	1
regulation of basement membrane organization	0	0	2
positive regulation of potassium ion transmembrane transporter activity	0	1	1
negative regulation of immune response	0	1	2
peptidyl-asparagine modification	0	0	1
negative regulation of programmed cell death	1	1	4
taxis	0	2	5
lysosome organization	0	0	2
gamete generation	0	1	3
inositol lipid-mediated signaling	0	3	6
ephrin receptor signaling pathway	0	0	1
regulation of striated muscle contraction	0	1	2
pyridine-containing compound biosynthetic process	0	3	6
cellular response to external stimulus	0	1	1
negative regulation of neuron projection development	0	3	3
protein sumoylation	0	0	2
acetyl-CoA biosynthetic process from pyruvate	0	0	2
post-embryonic body morphogenesis	0	0	2
regulation of dendrite extension	0	0	1
nucleoside monophosphate biosynthetic process	0	0	6
response to monoamine	0	0	1
endodermal cell fate specification	0	0	2
intracellular protein transmembrane transport	0	4	6
male anatomical structure morphogenesis	0	0	4
response to serotonin	0	0	1
acetylcholine transport	0	1	2
purine nucleotide salvage	0	0	2
protein autoprocessing	0	2	4
positive regulation of feeding behavior	0	0	2
glycerol metabolic process	0	1	1
negative regulation of dense core granule transport	0	0	2
nucleobase metabolic process	0	2	5
primary amino compound biosynthetic process	0	0	2
nucleoside diphosphate phosphorylation	0	2	6
polyol metabolic process	0	3	6
phototransduction	0	0	2
animal organ morphogenesis	0	0	4
positive regulation of mesodermal cell differentiation	0	0	2
cysteine biosynthetic process	0	2	4
regulation of digestive system process	0	0	2
positive regulation of organelle assembly	0	0	2
alcohol metabolic process	0	3	6
regulation of acetylcholine secretion, neurotransmission	0	1	2
sphingolipid catabolic process	0	2	3
positive regulation of motor neuron migration	0	0	2
positive regulation of cellular response to transforming growth factor beta stimulus	0	0	2
cellular response to starvation	0	1	1
oligosaccharide biosynthetic process	0	0	3
Notch signaling pathway	0	1	4
female gamete generation	0	1	2
pharyngeal muscle development	0	0	2
glyoxylate metabolic process	0	1	2
polysaccharide catabolic process	0	2	2
Rho protein signal transduction	0	0	2
establishment of protein localization to peroxisome	0	0	1
negative regulation of vulval development	0	1	2
water-soluble vitamin metabolic process	0	4	6
negative regulation of cell migration	0	0	3
mitochondrial translational elongation	0	1	1
regulation of protein polymerization	0	3	6
purine ribonucleotide transport	0	0	3
vulval location	0	0	2
establishment of RNA localization	0	2	6
primary sex determination, germ-line	0	0	1
positive regulation of dendrite morphogenesis	0	0	1
pre-mRNA cleavage required for polyadenylation	0	0	1
chromatin remodeling	0	1	6
positive regulation of gene silencing by miRNA	0	1	1
cytosolic calcium ion transport	0	0	2
L-phenylalanine catabolic process	0	2	5
foraging behavior	0	2	2
negative regulation of phagocytosis	0	1	2
G protein-coupled acetylcholine receptor signaling pathway	0	0	1
negative regulation of endocytosis	0	1	2
phospholipid biosynthetic process	0	2	6
embryonic pattern specification	0	1	2
intrinsic apoptotic signaling pathway in response to DNA damage	0	2	2
specification of symmetry	0	1	2
germline cell cycle switching, mitotic to meiotic cell cycle	0	1	1
formation of translation preinitiation complex	0	1	1
regulation of sister chromatid segregation	0	2	5
mitochondrial ADP transmembrane transport	0	0	3
unsaturated fatty acid metabolic process	0	1	2
detection of stimulus involved in sensory perception	0	0	4
establishment of spindle orientation	0	1	2
regulation of amine transport	0	1	2
positive regulation of Ras protein signal transduction	0	1	2
regulation of microtubule polymerization or depolymerization	0	2	2
alpha-amino acid catabolic process	0	2	6
negative regulation of cell cycle G1/S phase transition	0	1	2
cell-cell junction organization	0	0	1
vesicle docking involved in exocytosis	0	0	1
protein complex oligomerization	1	1	5
DNA biosynthetic process	0	1	5
positive regulation of cation channel activity	0	1	2
flavin-containing compound metabolic process	0	1	1
regulation of protein kinase activity	0	1	5
microtubule bundle formation	0	0	1
positive regulation of axon extension	0	0	2
positive regulation of ion transport	0	1	4
regulation of cell morphogenesis involved in differentiation	0	0	1
'de novo' posttranslational protein folding	0	0	1
fructose 6-phosphate metabolic process	0	1	1
protein deacylation	0	2	6
DNA replication, removal of RNA primer	0	1	1
deadenylation-dependent decapping of nuclear-transcribed mRNA	0	1	1
negative regulation of canonical Wnt signaling pathway	0	0	2
homeostatic process	0	1	6
regulation of lysosomal lumen pH	0	1	1
regulation of cilium assembly	0	0	2
developmental growth	0	0	4
positive regulation of meiotic cell cycle phase transition	0	2	2
phenol-containing compound metabolic process	0	0	4
positive regulation of embryonic development	0	2	2
pharyngeal gland morphogenesis	0	0	2
defecation	0	0	3
regulation of metal ion transport	0	2	4
phosphatidylinositol phosphate biosynthetic process	0	4	6
regulation of synaptic transmission, cholinergic	0	1	4
mRNA polyadenylation	0	1	2
L-proline biosynthetic process	0	0	1
regulation of MAP kinase activity	0	0	1
carbohydrate catabolic process	0	2	6
positive regulation of cellular protein catabolic process	0	0	2
meiotic chromosome movement towards spindle pole	0	2	2
detection of temperature stimulus	0	0	1
positive regulation of establishment of protein localization	0	0	3
serotonin receptor signaling pathway	0	0	2
regulation of phagocytosis, engulfment	0	0	3
nonribosomal peptide biosynthetic process	0	1	1
detection of mechanical stimulus involved in sensory perception of touch	0	0	2
regulation of neuron projection regeneration	0	2	4
glycerophospholipid biosynthetic process	0	2	6
cellular response to inorganic substance	0	0	2
positive regulation of neurotransmitter transport	0	1	2
DNA replication-dependent nucleosome organization	0	1	1
detoxification	0	1	1
male gonad development	0	0	2
establishment or maintenance of cytoskeleton polarity	0	0	2
regulation of engulfment of apoptotic cell	0	0	2
regulation of DNA-templated transcription in response to stress	0	1	2
entry into diapause	0	0	2
positive regulation of TOR signaling	0	0	1
neuron migration	0	0	4
aggrephagy	0	1	1
dopamine metabolic process	0	0	1
polar body extrusion after meiotic divisions	0	2	2
negative regulation of chemotaxis	0	1	1
amide transport	0	0	2
positive regulation of apoptotic cell clearance	0	0	2
meiotic cytokinesis	0	2	2
specification of axis polarity	0	0	2
positive regulation of cation transmembrane transport	0	1	2
negative regulation of nematode larval development	0	0	3
negative regulation of DNA-binding transcription factor activity	0	1	1
primary amino compound metabolic process	0	0	2
glucose 6-phosphate metabolic process	0	1	5
intracellular pH reduction	0	1	2
regulation of plasma membrane bounded cell projection organization	0	1	4
cellular divalent inorganic cation homeostasis	0	0	6
polyamine biosynthetic process	0	0	1
regulation of establishment or maintenance of cell polarity	0	2	2
regulation of oviposition	0	0	4
axon extension	0	1	2
pyrimidine-containing compound catabolic process	0	0	2
deoxyribonucleotide biosynthetic process	0	0	4
fucosylation	0	1	3
aerobic electron transport chain	0	3	6
peptide transport	0	0	2
response to temperature stimulus	0	1	4
nucleotide salvage	0	1	5
anterior/posterior axis specification	0	2	2
meiotic sister chromatid cohesion	0	1	2
regulation of cellular pH	0	0	2
glycerolipid catabolic process	0	0	1
biological process involved in interspecies interaction between organisms	0	1	5
rhythmic process	0	0	2
purine nucleobase metabolic process	0	0	4
regulation of distal tip cell migration	0	1	2
organelle membrane fusion	0	0	2
regulation of mRNA stability	0	1	1
exit from diapause	0	0	2
calcium ion import	0	0	2
photoreceptor cell maintenance	0	0	1
negative regulation of cell projection organization	0	2	3
pH reduction	0	1	2
regulation of early endosome to late endosome transport	0	0	2
motor neuron migration	0	0	2
apoptotic signaling pathway	0	2	2
aspartate family amino acid catabolic process	0	0	2
positive regulation of protein localization to membrane	0	0	2
sphingomyelin catabolic process	0	0	1
muscle cell fate specification	0	0	1
regulation of calcium ion transport	0	1	1
regulation of intracellular transport	0	1	4
protein localization to ciliary membrane	0	1	1
negative regulation of transporter activity	0	1	1
learning or memory	0	0	3
regulation of metaphase/anaphase transition of cell cycle	0	2	5
positive regulation of cell population proliferation	0	1	2
positive regulation of double-strand break repair	0	0	1
positive regulation of cell morphogenesis involved in differentiation	0	0	1
detection of chemical stimulus involved in sensory perception	0	0	1
cognition	0	1	4
DNA duplex unwinding	0	0	1
regulation of chromatin organization	0	1	1
tetrahydrofolate interconversion	0	0	3
ER-associated misfolded protein catabolic process	0	0	1
pyridine nucleotide metabolic process	0	2	6
regulation of nervous system process	0	0	2
adult locomotory behavior	0	1	2
trans-synaptic signaling	0	1	4
cytoplasmic translation	0	0	1
positive regulation of protein localization to cell cortex	0	0	1
synaptic vesicle priming	0	0	1
peptidyl-methionine modification	0	1	1
cytoskeleton-dependent intracellular transport	0	2	5
positive regulation of sensory neuron axon guidance	0	1	1
magnesium ion homeostasis	0	1	4
dosage compensation by hypoactivation of X chromosome	0	0	1
mRNA 3'-end processing	0	1	6
protein import into mitochondrial intermembrane space	0	1	1
regulation of nucleocytoplasmic transport	0	1	1
genitalia morphogenesis	0	0	4
glycerolipid metabolic process	0	1	6
dense core granule exocytosis	0	1	2
inositol phosphate metabolic process	0	2	4
spermatid development	0	0	2
regulation of proteolysis	0	1	5
protein-containing complex localization	0	2	6
mitochondrial calcium ion transmembrane transport	0	0	2
muscle system process	0	0	2
positive regulation of catabolic process	0	0	4
molting cycle process	0	0	2
mannose trimming involved in glycoprotein ERAD pathway	0	1	2
regulation of locomotion involved in locomotory behavior	0	0	2
mitotic spindle checkpoint signaling	0	2	3
detection of chemical stimulus	0	0	2
intraciliary retrograde transport	0	1	3
regulation of DNA damage checkpoint	0	1	2
response to cadmium ion	0	2	2
thermotaxis	0	1	2
positive regulation of intracellular signal transduction	0	1	5
motor neuron axon guidance	0	0	4
nucleobase-containing compound catabolic process	1	2	6
cellular amino acid catabolic process	0	3	6
regulation of innate immune response	0	0	2
mRNA catabolic process	0	4	6
positive regulation of response to wounding	0	1	2
response to amino acid starvation	0	1	1
hormone metabolic process	0	0	3
terpenoid biosynthetic process	0	0	1
actin filament severing	0	1	1
negative regulation of mRNA metabolic process	0	1	1
D-amino acid metabolic process	0	1	1
cysteine metabolic process	0	1	4
olfactory learning	0	0	2
locomotory behavior	0	0	4
negative regulation of centrosome cycle	0	0	1
secretion	1	1	6
positive regulation of mitochondrion organization	0	0	1
Golgi vesicle transport	0	3	6
synaptonemal complex organization	0	1	1
indolalkylamine catabolic process	0	3	3
pheromone biosynthetic process	0	0	2
regulation of anatomical structure size	0	2	6
meiotic chromosome condensation	0	0	1
neuron recognition	0	0	4
regulation of actin filament polymerization	0	3	6
regulation of animal organ morphogenesis	0	0	4
terpenoid metabolic process	0	1	2
positive regulation of synaptic transmission, cholinergic	0	2	3
oocyte growth	0	1	1
positive regulation of cell migration	0	0	3
ameboidal-type cell migration	0	0	2
neurotransmitter catabolic process	0	2	4
regulation of signal transduction by p53 class mediator	0	1	2
positive regulation of protein-containing complex assembly	0	2	6
larval feeding behavior	0	0	1
regulation of secretion	0	0	4
regulation of protein localization to membrane	0	0	2
meiotic DNA double-strand break formation	0	1	1
ATP transport	0	0	3
phosphatidic acid biosynthetic process	0	0	1
pheromone metabolic process	0	0	2
positive regulation of cytoskeleton organization	0	3	6
cellular response to acid chemical	0	1	1
ethanolamine-containing compound metabolic process	0	1	1
chromosome organization involved in meiotic cell cycle	0	0	2
negative regulation of protein kinase C signaling	0	1	1
negative regulation of synaptic transmission	0	0	1
phagosome-lysosome fusion	0	1	1
cellular response to amino acid stimulus	0	1	1
pyrimidine ribonucleoside monophosphate metabolic process	0	1	5
chromosome localization	1	1	2
negative regulation of cell growth	0	2	2
positive regulation of cellular catabolic process	0	0	4
response to inorganic substance	0	1	5
response to oxygen levels	0	0	3
aerobic respiration	0	3	6
neurotransmitter-gated ion channel clustering	0	0	1
neuropeptide signaling pathway	0	1	5
negative regulation of cellular biosynthetic process	0	2	6
neuron development	0	0	2
tube development	0	1	1
cellular transition metal ion homeostasis	0	2	6
meiosis I cell cycle process	0	1	3
cellular respiration	0	3	6
gamma-aminobutyric acid receptor clustering	0	0	1
regulation of sprouting of injured axon	0	0	1
pattern specification process	0	1	4
microtubule cytoskeleton organization involved in mitosis	0	1	2
amino sugar metabolic process	0	2	5
sensory processing	0	0	1
purine ribonucleoside salvage	0	0	2
triglyceride metabolic process	0	0	1
regulation of cellular response to transforming growth factor beta stimulus	0	0	2
positive regulation of muscle cell differentiation	0	1	2
positive regulation of intracellular transport	0	0	3
positive regulation of protein serine/threonine kinase activity	0	1	1
regulation of chromosome segregation	0	2	5
negative regulation of cysteine-type endopeptidase activity involved in apoptotic process	0	1	1
defense response	0	1	5
metallo-sulfur cluster assembly	0	3	6
isocitrate metabolic process	0	0	2
riboflavin biosynthetic process	0	1	1
histone deacetylation	0	2	6
maintenance of protein location in nucleus	0	0	1
regulation of transmembrane transporter activity	0	1	4
synaptic vesicle exocytosis	0	2	2
L-alpha-amino acid transmembrane transport	0	0	3
protein deglycosylation	0	1	3
regulation of ion transmembrane transporter activity	0	1	4
positive regulation of meiotic nuclear division	0	1	2
regulation of transferase activity	0	2	6
multi-organism reproductive process	0	0	2
parturition	0	0	2
transcription elongation from RNA polymerase II promoter	0	2	6
negative regulation of molecular function	0	1	5
membrane docking	0	0	4
regulation of cellular response to heat	0	1	1
maintenance of protein location	0	1	3
anterograde trans-synaptic signaling	0	1	4
positive regulation of protein localization to cell periphery	0	0	1
regulation of cell division	0	1	3
acetylcholine receptor signaling pathway	0	0	1
membrane assembly	0	1	2
ribosomal large subunit export from nucleus	0	0	1
signal peptide processing	1	1	6
cell-cell junction assembly	0	0	1
polarity specification of anterior/posterior axis	0	0	2
cellular response to extracellular stimulus	0	1	1
acyl-CoA metabolic process	0	2	6
polarity specification of proximal/distal axis	0	0	2
germ cell development	0	0	3
positive regulation of immune response	0	0	2
regulation of protein maturation	0	1	2
nucleus localization	0	1	2
cytoplasmic microtubule organization	0	1	2
phosphorylation of RNA polymerase II C-terminal domain	0	1	1
L-serine metabolic process	0	1	5
serine family amino acid catabolic process	0	1	2
regulation of cytoplasmic transport	0	0	3
phosphagen metabolic process	0	0	1
regulation of mRNA catabolic process	0	1	1
regulation of production of miRNAs involved in gene silencing by miRNA	0	1	1
negative regulation of BMP signaling pathway	0	0	1
positive regulation of mechanosensory behavior	0	1	2
positive regulation of muscle contraction	0	1	2
protein geranylgeranylation	0	1	1
regulation of gonad development	0	0	3
regulation of cell size	0	1	2
autophagy of mitochondrion	0	0	2
actin cytoskeleton reorganization	0	0	1
regulation of neuromuscular junction development	0	1	2
positive regulation of small GTPase mediated signal transduction	0	1	2
zinc ion transport	0	0	1
TOR signaling	0	0	3
ADP metabolic process	0	2	6
phospholipid transport	0	1	3
purine nucleotide transport	0	0	3
collagen metabolic process	0	0	1
UMP biosynthetic process	0	1	5
protein deglycosylation involved in glycoprotein catabolic process	0	1	2
ribonucleoside metabolic process	0	0	3
tRNA transport	0	0	1
phosphatidylethanolamine metabolic process	0	1	2
hormone biosynthetic process	0	0	2
sensory perception of chemical stimulus	1	1	4
system development	0	0	5
peroxisomal membrane transport	0	0	2
actin filament bundle organization	0	2	2
purine nucleoside metabolic process	0	0	2
'de novo' UMP biosynthetic process	0	0	4
organelle disassembly	0	0	2
negative regulation of cell death	1	1	4
galactose metabolic process	0	1	2
regulation of brood size	0	0	2
regulation of organelle assembly	0	1	2
protein modification by small protein removal	0	2	6
potassium ion transport	0	0	1
protein localization to mitochondrion	0	4	6
defense response to bacterium	0	1	4
response to fungus	0	1	3
intraciliary transport	0	2	5
cyclic purine nucleotide metabolic process	0	0	1
signal transduction in response to DNA damage	1	0	3
2'-deoxyribonucleotide metabolic process	0	0	1
negative regulation of cell development	0	2	2
regulation of protein metabolic process	0	1	6
positive regulation of cytoplasmic transport	0	0	2
RNA-dependent DNA biosynthetic process	0	1	1
protein export from nucleus	0	1	2
endoplasmic reticulum-plasma membrane tethering	0	1	1
protein insertion into mitochondrial inner membrane	0	1	1
synaptic vesicle localization	0	0	2
meiotic cell cycle	0	3	5
negative regulation of chromosome organization	0	2	3
positive regulation of nuclear division	0	1	2
positive regulation of cell cycle process	0	2	4
axonal fasciculation	0	0	2
regulation of production of small RNA involved in gene silencing by RNA	0	1	1
transcription-coupled nucleotide-excision repair	0	0	1
regulation of pharyngeal pumping	0	1	4
protein deacetylation	0	2	6
purine nucleoside bisphosphate biosynthetic process	0	1	6
histone H4 acetylation	0	1	1
intermediate filament-based process	0	1	2
ribonucleoside bisphosphate biosynthetic process	0	1	6
cytoplasmic translational elongation	0	0	1
phospholipid translocation	0	0	1
response to arsenic-containing substance	0	1	1
regulation of cell projection assembly	0	0	2
negative regulation of transforming growth factor beta receptor signaling pathway	0	0	1
negative regulation of ion transmembrane transport	0	1	1
spindle checkpoint signaling	0	2	3
response to organic cyclic compound	0	0	2
spindle elongation	0	0	1
nuclear-transcribed mRNA catabolic process, exonucleolytic, 3'-5'	0	0	1
acylglycerol metabolic process	0	0	1
unsaturated fatty acid biosynthetic process	0	1	1
RNA catabolic process	0	3	6
catechol-containing compound metabolic process	0	0	1
cellular zinc ion homeostasis	0	1	1
positive regulation of fatty acid oxidation	0	0	1
regulation of response to endoplasmic reticulum stress	0	1	2
regulation of defense response	0	0	2
regulation of intracellular pH	0	0	2
activation of GTPase activity	0	1	1
positive regulation of protein transport	0	0	3
positive regulation of phagocytosis	0	1	2
intra-Golgi vesicle-mediated transport	0	1	4
negative regulation of organelle assembly	0	1	2
acetate ester transport	0	1	2
positive regulation of proteasomal ubiquitin-dependent protein catabolic process	0	0	2
regulation of eating behavior	0	1	4
response to oxygen radical	0	0	2
glycosyl compound biosynthetic process	0	0	4
establishment of protein localization to endoplasmic reticulum	0	2	6
chloride transport	0	1	1
positive regulation of response to external stimulus	0	1	4
alternative mRNA splicing, via spliceosome	0	1	1
positive regulation of protein catabolic process	0	0	2
regulation of establishment of protein localization	0	0	3
gland morphogenesis	0	0	2
muscle organ development	0	0	3
NAD biosynthetic process	0	3	5
organic hydroxy compound metabolic process	0	2	6
purine ribonucleoside biosynthetic process	0	0	2
regulation of defense response to bacterium	0	1	1
pigment metabolic process	0	0	6
multicellular organism reproduction	0	1	2
negative regulation of centrosome duplication	0	0	1
nematode male tail mating organ morphogenesis	0	1	4
cellular biogenic amine catabolic process	0	3	3
regulation of forward locomotion	0	0	2
ATP generation from ADP	0	1	6
response to extracellular stimulus	0	0	3
mitochondrial ATP transmembrane transport	0	0	3
striated muscle myosin thick filament assembly	0	1	2
rRNA base methylation	0	1	1
regulation of nucleobase-containing compound metabolic process	0	2	6
pigment biosynthetic process	0	0	6
endoplasmic reticulum unfolded protein response	0	0	2
benzene-containing compound metabolic process	0	2	2
response to starvation	0	1	2
positive regulation of ubiquitin-dependent protein catabolic process	0	0	2
transcription by RNA polymerase II	0	2	6
positive regulation of sprouting of injured axon	0	0	1
detection of abiotic stimulus	0	0	3
negative regulation of signal transduction by p53 class mediator	0	1	2
negative regulation of mitotic sister chromatid segregation	0	2	3
regulation of lipid localization	0	1	3
developmental maturation	0	1	2
chaperone cofactor-dependent protein refolding	0	0	1
maintenance of location in cell	0	1	3
positive regulation of acetylcholine secretion, neurotransmission	0	1	2
organonitrogen compound catabolic process	0	1	6
protein processing	0	2	6
positive regulation of actin filament polymerization	0	3	6
positive regulation of defecation	0	0	2
regulation of gene silencing	1	0	3
protein localization to kinetochore	0	1	2
regulation of neuron differentiation	0	1	3
post-translational protein modification	0	1	1
germ-line stem cell division	0	0	1
positive regulation of nematode larval development	0	0	2
heme biosynthetic process	0	1	3
peptidyl-tyrosine modification	0	1	2
inositol phosphate biosynthetic process	0	2	2
sensory organ morphogenesis	0	1	4
rRNA-containing ribonucleoprotein complex export from nucleus	0	1	1
negative regulation of TOR signaling	0	1	1
carbohydrate derivative transport	0	0	3
cellular detoxification	0	1	1
macromolecule methylation	0	1	6
regulation of macroautophagy	0	1	2
positive regulation of lipid localization	0	1	2
basement membrane organization	0	0	1
pyridine nucleotide biosynthetic process	0	4	5
spindle assembly checkpoint signaling	0	2	3
mesodermal cell migration	0	0	2
membrane fusion	0	1	2
response to odorant	0	1	2
cellular component maintenance	0	0	1
neurotransmitter metabolic process	0	2	5
regulation of establishment of cell polarity	0	2	2
regulation of neuron migration	0	0	2
regulation of sensory neuron axon guidance	0	0	2
plasma membrane bounded cell projection morphogenesis	0	1	3
purine-containing compound transmembrane transport	0	0	3
protein N-linked glycosylation via asparagine	0	0	1
protein alpha-1,2-demannosylation	0	1	2
negative regulation of cellular response to growth factor stimulus	0	0	1
sperm motility	0	0	1
mitochondrial phosphate ion transmembrane transport	0	0	1
DNA-templated transcription, termination	0	1	2
vesicle localization	0	0	2
regulation of neurogenesis	0	2	4
regulation of cell population proliferation	0	0	2
negative regulation of intracellular transport	0	0	2
positive regulation of potassium ion transmembrane transport	0	1	1
nucleoside biosynthetic process	0	0	3
actin filament organization	0	2	6
response to acid chemical	0	0	1
regulation of neuromuscular synaptic transmission	0	1	1
negative regulation of small GTPase mediated signal transduction	0	1	2
aromatic amino acid family catabolic process	0	3	5
regulation of potassium ion transmembrane transporter activity	0	1	1
G protein-coupled receptor signaling pathway, coupled to cyclic nucleotide second messenger	0	0	1
regulated exocytosis	0	2	2
negative regulation of response to biotic stimulus	0	1	2
regulation of dauer larval development	0	2	4
regulation of protein transport	0	0	3
regulation of cell junction assembly	0	0	3
ribonucleoside monophosphate biosynthetic process	0	0	6
nucleoside monophosphate metabolic process	0	0	6
SRP-dependent cotranslational protein targeting to membrane, translocation	0	1	1
dorsal/ventral axon guidance	0	1	3
regulation of cellular protein catabolic process	0	0	2
regulation of TOR signaling	0	0	4
anatomical structure development	0	1	5
endocytosis	1	1	6
regulation of kinase activity	0	2	5
regulation of meiotic cell cycle phase transition	0	2	2
phosphatidic acid metabolic process	0	0	1
postsynaptic signal transduction	0	0	1
establishment of localization in cell	0	2	6
regulation of endopeptidase activity	1	0	2
mitotic cytokinesis	0	1	3
establishment of chromosome localization	1	1	2
negative regulation of behavior	0	0	2
cellular component assembly involved in morphogenesis	0	1	2
membrane invagination	0	1	2
mitotic cell cycle	0	2	2
regulation of RNA stability	0	1	1
regulation of metaphase/anaphase transition of meiotic cell cycle	0	2	2
copper ion homeostasis	0	1	4
gonad development	0	0	3
cellular calcium ion homeostasis	0	1	4
signaling receptor ligand precursor processing	0	0	1
negative regulation of macromolecule biosynthetic process	0	2	6
positive regulation of posttranscriptional gene silencing	0	1	1
RNA polymerase II preinitiation complex assembly	0	1	2
regulation of cell development	0	1	4
microtubule polymerization	0	1	2
regulation of protein kinase C signaling	0	1	1
regulation of protein catabolic process	0	1	4
negative regulation of transmembrane receptor protein serine/threonine kinase signaling pathway	0	0	2
positive regulation of digestive system process	0	1	2
excretion	0	0	3
regulation of dense core granule transport	0	0	2
regulation of axon regeneration	0	2	4
homologous recombination	0	1	2
primary miRNA processing	0	0	1
regulation of potassium ion transport	0	1	2
muscle contraction	0	0	2
inorganic anion transmembrane transport	0	2	3
positive regulation of cell development	0	0	2
response to pheromone	0	0	2
water-soluble vitamin biosynthetic process	0	2	3
positive regulation of secretion by cell	0	0	2
regulation of cellular protein localization	0	2	4
defense response to other organism	0	1	5
homoserine metabolic process	0	0	3
negative regulation of response to external stimulus	0	0	3
neuromuscular synaptic transmission	0	1	1
regulation of neurotransmitter transport	0	0	2
ribonucleoside monophosphate metabolic process	0	0	6
plasma membrane bounded cell projection organization	0	1	5
regulation of fatty acid oxidation	0	0	1
negative regulation of cellular component movement	0	0	3
protein localization to microtubule cytoskeleton	0	1	1
chemorepulsion of axon	0	0	1
actomyosin structure organization	0	0	2
negative regulation of male mating behavior	0	0	2
cellular response to nitrogen compound	0	0	2
spindle organization	0	3	4
cellular response to amino acid starvation	0	1	1
organelle fission	0	1	4
iron-sulfur cluster assembly	0	3	6
regulation of plasma membrane bounded cell projection assembly	0	0	2
purine nucleoside biosynthetic process	0	0	2
response to xenobiotic stimulus	0	0	2
positive regulation of chromosome separation	0	2	2
protein localization to cell junction	0	0	2
reproductive structure development	0	0	3
intermediate filament cytoskeleton organization	0	1	2
negative regulation of apoptotic process	1	1	4
regulation of proteasomal ubiquitin-dependent protein catabolic process	0	0	2
regulation of synaptic transmission, glutamatergic	0	1	1
regulation of centrosome duplication	0	0	2
integrin-mediated signaling pathway	0	2	5
Mo-molybdopterin cofactor metabolic process	0	2	4
regulation of meiosis I	0	0	1
stem cell division	0	0	1
cellular response to organic substance	0	0	3
cell population proliferation	0	1	2
reciprocal homologous recombination	0	1	2
indolalkylamine metabolic process	0	3	4
regulation of membrane permeability	0	1	1
response to alkaline pH	0	0	2
amine catabolic process	0	3	3
system process	1	1	5
protein depolymerization	0	0	2
regulation of cell maturation	0	1	2
negative regulation of MAPK cascade	0	0	2
cellular response to organonitrogen compound	0	0	1
regulation of protein binding	0	1	1
positive regulation of response to DNA damage stimulus	0	0	1
DNA-dependent DNA replication maintenance of fidelity	0	1	1
superoxide metabolic process	0	0	1
ADP transport	0	0	3
regulation of asymmetric cell division	0	0	2
netrin-activated signaling pathway	0	0	1
regulation of fertilization	0	1	1
heterochromatin assembly	0	1	1
positive regulation of oviposition	0	0	3
nuclear migration	0	1	2
anion transmembrane transport	0	1	6
negative regulation of developmental growth	0	2	3
regulation of microtubule polymerization	0	1	2
glycolytic process	0	1	6
cellular response to topologically incorrect protein	0	1	2
positive regulation of multicellular organism growth	0	2	4
neuron projection guidance	0	0	5
metal ion homeostasis	0	1	6
associative learning	0	0	2
negative regulation of cell motility	0	0	3
heterochromatin organization	0	1	1
synaptic transmission, GABAergic	0	1	2
positive regulation of nematode male tail tip morphogenesis	0	1	3
positive regulation of cell projection organization	0	1	2
protein localization to basolateral plasma membrane	0	1	2
adenine nucleotide transport	0	0	3
organophosphate ester transport	0	2	6
regeneration	0	0	2
regulation of pH	0	1	5
phosphorylated carbohydrate dephosphorylation	0	0	3
positive regulation of dauer larval development	0	0	2
nucleotide transmembrane transport	0	0	3
nicotinamide nucleotide metabolic process	0	2	6
axon regeneration	0	0	2
neuron projection fasciculation	0	0	2
mitotic spindle midzone assembly	0	1	1
regulation of cellular biosynthetic process	0	2	6
lysosomal lumen acidification	0	1	1
multi-multicellular organism process	0	0	2
regulation of potassium ion transmembrane transport	0	1	1
positive regulation of post-embryonic development	0	0	2
posttranscriptional gene silencing	0	1	2
acetate metabolic process	0	0	1
pyrimidine nucleobase metabolic process	0	2	5
exocytic process	0	1	3
DNA-templated transcription, elongation	0	2	6
positive regulation of DNA metabolic process	0	1	2
ecdysis, collagen and cuticulin-based cuticle	0	0	2
protein transmembrane import into intracellular organelle	0	4	6
positive regulation of vulval development	0	2	4
regulation of ion transport	0	2	5
calcium ion homeostasis	0	1	4
lipid droplet organization	0	1	2
regulation of cation transmembrane transport	0	1	2
adult behavior	0	0	3
proline metabolic process	0	3	5
astral microtubule organization	0	0	1
telomere organization	0	1	4
microtubule polymerization or depolymerization	0	0	2
JNK cascade	0	0	1
regulation of mitotic cell cycle phase transition	0	1	5
second-messenger-mediated signaling	0	0	2
positive regulation of detection of mechanical stimulus involved in sensory perception of touch	0	1	2
determination of left/right asymmetry in nervous system	0	1	2
olfactory behavior	0	1	2
spindle localization	0	1	2
enzyme linked receptor protein signaling pathway	0	1	4
endoplasmic reticulum mannose trimming	0	1	2
negative regulation of mitotic cell cycle	1	1	3
cellular response to oxidative stress	0	0	3
developmental growth involved in morphogenesis	0	1	3
positive regulation of transcription by RNA polymerase II	0	2	6
pyridoxine metabolic process	0	0	1
nucleic acid phosphodiester bond hydrolysis	0	2	6
chromosome segregation	0	2	5
pentose-phosphate shunt	0	1	4
calcium ion transmembrane transport	0	0	3
regulation of lipid biosynthetic process	0	2	2
regulation of endosome size	0	0	2
posttranscriptional regulation of gene expression	0	3	6
male mating behavior	0	1	4
tetrapyrrole biosynthetic process	0	1	3
positive regulation of metaphase/anaphase transition of cell cycle	0	1	2
digestive tract development	0	0	1
peptidyl-arginine modification	0	1	4
inositol phosphate catabolic process	0	0	3
methionine biosynthetic process	0	0	4
N-glycan processing	0	0	1
negative regulation of protein localization to nucleus	0	1	1
lipid translocation	0	0	1
DNA integrity checkpoint signaling	1	0	4
protein localization to synapse	0	0	2
ribosomal subunit export from nucleus	0	1	1
neurotransmitter biosynthetic process	0	0	1
neuron projection regeneration	0	0	2
regulation of dauer entry	0	0	2
neurotransmitter secretion	0	1	2
regulation of ubiquitin-dependent protein catabolic process	0	0	2
sensory neuron axon guidance	0	0	1
regulation of macromolecule biosynthetic process	0	2	6
cell projection morphogenesis	0	1	3
positive regulation of early endosome to late endosome transport	0	0	2
hermaphrodite germ-line sex determination	0	1	2
spliceosomal complex assembly	0	1	1
vacuolar transport	0	2	6
nucleoside bisphosphate biosynthetic process	0	1	6
negative regulation of multicellular organism growth	0	1	2
catecholamine metabolic process	0	0	1
neuroblast migration	0	0	2
insulin receptor signaling pathway	0	1	1
positive regulation of transforming growth factor beta receptor signaling pathway	0	0	2
negative regulation of protein catabolic process	0	1	1
oogenesis	0	1	2
phospholipid catabolic process	0	0	3
phagosome maturation involved in apoptotic cell clearance	0	1	1
regulation of binding	0	1	2
positive regulation of synaptic transmission	0	2	4
vitamin biosynthetic process	0	2	3
regulation of ion transmembrane transport	0	2	5
positive regulation of mesodermal cell fate specification	0	0	2
maintenance of protein location in cell	0	1	2
positive regulation of defense response	0	0	1
negative regulation of secretion	0	0	1
telomere maintenance via telomerase	0	1	1
negative regulation of locomotion	0	0	4
neuronal signal transduction	0	0	1
negative regulation of proteolysis	0	1	5
cellular response to endogenous stimulus	0	0	1
response to endogenous stimulus	0	0	1
7-methylguanosine RNA capping	0	0	2
fatty acid derivative metabolic process	0	1	1
detection of light stimulus	0	0	2
response to organic substance	0	1	6
positive regulation of cell cycle phase transition	0	2	4
L-phenylalanine metabolic process	0	2	5
sensory neuron migration	0	1	1
negative regulation of meiotic cell cycle	0	1	2
pyrimidine nucleoside monophosphate biosynthetic process	0	1	5
oocyte maturation	0	1	2
negative chemotaxis	0	0	1
box H/ACA snoRNP assembly	0	1	1
response to wounding	0	0	2
Golgi to plasma membrane protein transport	0	1	1
positive regulation of lipid storage	0	0	1
regulation of microtubule-based movement	0	0	2
response to topologically incorrect protein	0	1	3
cell cycle checkpoint signaling	1	3	6
actin polymerization or depolymerization	0	0	4
pentose metabolic process	0	1	3
left/right axis specification	0	0	2
aging	0	1	1
exploration behavior	0	0	2
negative regulation of microtubule polymerization	0	0	1
actin filament depolymerization	0	0	1
positive regulation of protein localization to nucleus	0	1	2
DNA modification	0	1	2
negative regulation of DNA recombination	0	1	1
cell projection assembly	1	0	5
transcription, DNA-templated	0	2	6
positive regulation of macromolecule biosynthetic process	0	3	6
regulation of hormone levels	0	0	3
regulation of cyclin-dependent protein serine/threonine kinase activity	0	2	2
regulation of mitotic spindle elongation	0	0	1
chromatin assembly	0	1	1
regulation of mitotic nuclear division	0	2	3
vesicle budding from membrane	0	1	1
ribonucleoprotein complex biogenesis	0	1	6
chondroitin sulfate metabolic process	0	3	4
plasma membrane invagination	0	1	2
response to magnesium ion	0	0	1
establishment of mitotic spindle localization	0	1	2
feminization of hermaphroditic germ-line	0	0	2
cellular amine metabolic process	0	2	6
prosthetic group metabolic process	0	2	4
regulation of feeding behavior	0	1	4
magnesium ion transport	0	0	1
regulation of biosynthetic process	0	2	6
cellular response to unfolded protein	0	1	2
molybdopterin cofactor metabolic process	0	2	4
ribosomal small subunit biogenesis	0	0	1
regulation of cyclin-dependent protein kinase activity	0	2	2
glutamate metabolic process	0	1	5
regulation of DNA-dependent DNA replication initiation	0	2	2
glyoxylate cycle	0	0	1
positive regulation of production of miRNAs involved in gene silencing by miRNA	0	1	1
nucleoside salvage	0	0	2
anion transport	0	0	6
positive regulation of phagocytosis, engulfment	0	1	2
alditol metabolic process	0	1	2
aminoglycan biosynthetic process	0	3	5
nucleic acid-templated transcription	0	2	6
positive regulation of neuron migration	0	0	2
glucan catabolic process	0	2	2
positive regulation of neurogenesis	0	0	2
purine ribonucleoside diphosphate metabolic process	0	2	6
branched-chain amino acid biosynthetic process	0	1	1
positive regulation of neuromuscular junction development	0	1	2
regulation of membrane lipid distribution	0	2	2
protein targeting to peroxisome	0	0	1
indole-containing compound catabolic process	0	3	3
regulation of vitellogenesis	0	0	2
signaling	0	0	5
double-strand break repair via break-induced replication	0	1	1
cell morphogenesis	0	0	2
nucleobase-containing compound transport	0	2	6
positive regulation of sarcomere organization	0	1	2
RNA (guanine-N7)-methylation	0	0	1
N-terminal protein amino acid modification	0	1	6
'de novo' protein folding	0	0	1
RNA decapping	0	1	5
neurogenesis	0	0	5
positive regulation of cellular component movement	0	1	4
negative regulation of immune system process	0	1	2
regulation of axon extension	0	1	4
synaptic vesicle transport	0	0	2
response to other organism	0	1	5
eating behavior	0	1	3
threonine metabolic process	0	0	2
negative regulation of metaphase/anaphase transition of cell cycle	0	2	3
establishment or maintenance of actin cytoskeleton polarity	0	0	1
cytokinesis	0	1	3
cellular protein localization	0	2	6
mRNA cleavage involved in mRNA processing	0	0	1
proton-transporting two-sector ATPase complex assembly	0	1	3
detection of mechanical stimulus	0	0	2
positive regulation of DNA-binding transcription factor activity	0	1	1
positive regulation of proteasomal protein catabolic process	0	0	2
centrosome duplication	0	1	1
stress response to metal ion	0	1	2
glycosaminoglycan metabolic process	0	3	5
receptor guanylyl cyclase signaling pathway	0	0	1
mitotic cell cycle checkpoint signaling	1	1	3
water homeostasis	0	1	1
peptidyl-threonine phosphorylation	0	1	2
regulation of growth rate	0	0	2
glycosaminoglycan biosynthetic process	0	3	5
amino sugar biosynthetic process	0	1	3
tetrapyrrole metabolic process	0	1	4
glycerophospholipid metabolic process	0	1	6
microtubule nucleation	0	1	1
axon guidance	0	0	5
indole-containing compound biosynthetic process	0	0	2
mRNA destabilization	0	0	1
mitotic sister chromatid separation	0	1	1
chromatin assembly or disassembly	0	1	2
kinetochore organization	0	1	3
regulation of protein serine/threonine kinase activity	0	2	5
protein targeting to vacuole	0	0	1
ribosomal large subunit assembly	0	1	1
regulation of G protein-coupled receptor signaling pathway	0	0	1
ventral cord development	0	0	2
regulation of protein import	0	1	1
apical protein localization	0	0	2
chemosensory behavior	0	2	4
cellular polysaccharide catabolic process	0	2	2
acyl-CoA biosynthetic process	0	0	5
negative regulation of dauer entry	0	1	1
positive regulation of amine transport	0	1	2
tryptophan metabolic process	0	3	4
positive regulation of neuron projection development	0	1	2
protein dealkylation	0	0	1
cell junction assembly	0	0	2
glutamine family amino acid catabolic process	0	1	2
protein insertion into ER membrane	0	1	2
vacuolar acidification	0	0	1
nuclear-transcribed mRNA catabolic process	0	3	6
fatty acid biosynthetic process	0	2	6
myosin filament assembly	0	1	2
nuclear chromosome segregation	0	1	2
spindle assembly	0	1	1
neuron projection extension	0	1	2
negative regulation of catabolic process	0	1	2
positive regulation of striated muscle contraction	0	1	1
SRP-dependent cotranslational protein targeting to membrane	0	2	6
regulation of sarcomere organization	0	1	2
chaperone-mediated protein folding	0	0	2
positive regulation of protein polymerization	0	3	6
regulation of development, heterochronic	0	0	2
protein refolding	0	1	1
positive regulation of neurotransmitter secretion	0	1	2
regulation of spindle elongation	0	0	1
lytic vacuole organization	0	0	2
acetyl-CoA biosynthetic process	0	0	5
calcium-mediated signaling	0	0	2
positive regulation of endocytosis	0	0	2
nervous system development	0	2	5
gonad morphogenesis	0	1	3
response to superoxide	0	0	2
P granule organization	0	1	2
hippo signaling	0	0	1
glycerolipid biosynthetic process	0	2	6
negative regulation of response to stimulus	0	2	5
mitochondrial unfolded protein response	0	1	2
regulation of antimicrobial peptide production	0	0	1
sulfate assimilation	0	0	1
establishment of vesicle localization	0	0	2
IMP salvage	0	0	1
determination of bilateral symmetry	0	1	2
histone demethylation	0	0	1
short-term memory	0	0	2
amino acid salvage	0	0	4
nucleoside phosphate catabolic process	0	1	6
snRNA metabolic process	0	0	4
negative regulation of microtubule polymerization or depolymerization	0	1	2
regulation of vesicle-mediated transport	0	1	4
negative regulation of binding	0	1	1
NADP metabolic process	0	3	6
positive regulation of dense core granule transport	0	0	2
organelle localization by membrane tethering	0	0	4
regulation of synapse organization	0	0	3
cellular response to toxic substance	0	1	1
response to copper ion	0	0	2
regulation of synapse assembly	0	0	3
regulation of mitotic sister chromatid segregation	0	2	3
phosphatidylethanolamine biosynthetic process	0	1	2
regulation of DNA-binding transcription factor activity	0	2	2
deoxyribose phosphate metabolic process	0	0	2
secondary metabolite biosynthetic process	0	1	5
sodium ion transport	0	0	3
response to nutrient levels	0	0	3
negative regulation of chromosome segregation	0	2	3
regulation of transcription from RNA polymerase II promoter in response to stress	0	1	2
morphogenesis of embryonic epithelium	0	1	3
establishment of mitotic spindle orientation	0	1	2
hyperosmotic response	0	1	3
DNA synthesis involved in DNA repair	0	1	3
transition metal ion transport	0	1	4
protein localization to peroxisome	0	0	1
ribosome localization	0	1	1
meiotic chromosome separation	0	1	1
mitochondrial ATP synthesis coupled proton transport	0	0	1
positive regulation of cell fate commitment	0	0	2
canonical Wnt signaling pathway	0	0	2
carbohydrate derivative catabolic process	0	3	5
negative regulation of establishment of protein localization	0	0	1
epithelial cell migration	0	1	2
regulation of humoral immune response	0	0	1
establishment of spindle localization	0	1	2
negative regulation of ion transport	0	1	2
regulation of posttranscriptional gene silencing	1	0	3
defense response to Gram-positive bacterium	0	0	3
multicellular organism development	0	1	4
positive regulation of secretion	0	0	3
immune response	0	1	5
nicotinamide nucleotide biosynthetic process	0	4	5
mitotic spindle organization	0	1	2
protein demethylation	0	0	1
phosphocreatine biosynthetic process	0	0	1
peroxisomal transport	0	0	2
riboflavin metabolic process	0	1	1
regulation of mitotic cell cycle, embryonic	0	0	2
positive regulation of lipid metabolic process	0	0	1
protein localization to cytoskeleton	0	1	1
protein exit from endoplasmic reticulum	0	0	1
phosphatidylcholine metabolic process	0	1	2
protein polymerization	0	2	5
Golgi to vacuole transport	0	1	1
chemical synaptic transmission	0	1	4
regulation of Notch signaling pathway	0	0	2
nucleotide-excision repair	0	3	6
phosphate ion transmembrane transport	0	0	2
signal release from synapse	0	1	2
regulation of neurotransmitter levels	0	2	5
multicellular organism growth	0	0	2
response to toxic substance	0	1	2
cell maturation	0	1	2
L-amino acid transport	0	0	2
dolichol metabolic process	0	1	1
regulation of cell cycle G1/S phase transition	0	1	2
regulation of membrane potential	0	0	2
protein insertion into mitochondrial membrane	0	2	2
negative regulation of neuron death	0	0	2
cytoskeleton-dependent cytokinesis	0	1	3
vitamin B6 biosynthetic process	0	0	1
telomere maintenance via telomere lengthening	0	1	1
mitotic sister chromatid cohesion	0	1	2
negative regulation of cGMP-mediated signaling	0	0	2
axon development	0	2	2
secondary metabolic process	0	2	5
ion transmembrane transport	0	0	6
regulation of actin filament organization	0	3	6
negative regulation of transmembrane transport	0	1	1
cell part morphogenesis	0	1	3
histone methylation	0	2	4
protein autoubiquitination	0	0	2
UMP metabolic process	0	1	5
RNA transport	0	2	6
cortical cytoskeleton organization	0	2	2
chondroitin sulfate biosynthetic process	0	3	4
peptidyl-threonine modification	0	1	2
larval behavior	0	1	2
positive regulation of axon guidance	0	0	2
phosphorus metabolic process	1	2	6
regulation of dendrite morphogenesis	0	0	2
ERBB signaling pathway	0	1	2
kynurenine metabolic process	0	1	1
cortical granule exocytosis	0	1	1
dormancy process	0	0	3
protein homooligomerization	1	1	5
positive regulation of Notch signaling pathway	0	0	2
positive regulation of eating behavior	0	0	2
porphyrin-containing compound biosynthetic process	0	1	3
anatomical structure formation involved in morphogenesis	0	0	3
regulation of mesodermal cell fate specification	0	0	4
protein maturation by iron-sulfur cluster transfer	0	1	1
cyclic nucleotide metabolic process	0	1	5
cellular response to reactive oxygen species	0	0	2
ammonium ion metabolic process	0	0	2
regulation of protein localization to nucleus	0	1	2
peptidyl-serine phosphorylation	0	0	2
positive regulation of potassium ion transport	0	1	1
glycine decarboxylation via glycine cleavage system	0	0	1
hydrogen peroxide metabolic process	0	1	2
inositol phosphate dephosphorylation	0	0	3
regulation of immune effector process	0	0	1
positive regulation of DNA-templated transcription, elongation	0	1	1
mitochondrial respiratory chain complex I assembly	0	2	3
regulation of autophagy	0	1	4
negative regulation of growth	0	2	3
negative regulation of DNA replication	0	1	1
purine-containing compound salvage	0	0	4
SCF-dependent proteasomal ubiquitin-dependent protein catabolic process	0	0	1
cellular carbohydrate catabolic process	0	5	5
synaptic signaling	0	1	4
positive regulation of transmembrane transport	0	1	2
protein polyglutamylation	0	1	1
endosome organization	0	1	2
positive regulation of transcription elongation from RNA polymerase II promoter	0	1	1
regulation of motor neuron migration	0	0	2
glycolipid catabolic process	0	1	1
dauer exit	0	0	2
organic acid transmembrane transport	0	1	4
post-transcriptional gene silencing by RNA	0	1	2
plasma membrane bounded cell projection assembly	1	0	5
locomotion involved in locomotory behavior	0	0	2
regulation of secretion by cell	0	0	2
regulation of membrane invagination	0	0	3
sensory perception of taste	0	1	2
rRNA pseudouridine synthesis	0	1	1
endoplasmic reticulum localization	0	1	1
regulation of protein targeting to membrane	0	0	1
regulation of endocytosis	0	1	4
vesicle tethering	0	1	2
'de novo' pyrimidine nucleobase biosynthetic process	0	2	5
protein insertion into membrane	0	3	6
positive regulation of mRNA catabolic process	0	1	1
vesicle docking	0	0	1
adenylate cyclase-modulating G protein-coupled receptor signaling pathway	0	1	4
regulation of DNA replication	0	3	4
negative regulation of response to wounding	0	0	1
response to hydrogen peroxide	0	1	2
nuclear-transcribed mRNA catabolic process, exonucleolytic	0	1	1
response to mechanical stimulus	0	0	3
deoxyribonucleotide metabolic process	0	1	6
polyprenol metabolic process	0	1	1
positive regulation of membrane invagination	0	1	2
behavioral response to nicotine	0	0	1
protein lipoylation	0	0	1
phosphate ion transport	0	0	5
regulation of reactive oxygen species metabolic process	0	0	1
mitochondrial electron transport, ubiquinol to cytochrome c	0	1	3
positive regulation of proteolysis involved in cellular protein catabolic process	0	0	2
dosage compensation	0	0	1
phagosome maturation	0	0	1
histone lysine demethylation	0	0	1
transport along microtubule	0	2	5
synapse organization	0	0	2
regulation of nematode male tail tip morphogenesis	0	1	3
regulation of chemotaxis	0	1	4
defense response to fungus	0	2	2
heterocycle catabolic process	0	3	6
negative regulation of mitotic cell cycle phase transition	0	2	3
negative regulation of protein metabolic process	0	1	5
double-strand break repair via nonhomologous end joining	0	0	1
organophosphate metabolic process	0	2	6
protein quality control for misfolded or incompletely synthesized proteins	0	1	1
post-embryonic animal morphogenesis	0	0	2
methylation	0	1	6
negative regulation of cellular macromolecule biosynthetic process	0	2	6
centrosome cycle	0	0	1
positive regulation of gonad development	0	0	3
vitamin B6 metabolic process	0	0	1
regulation of transcription regulatory region DNA binding	0	1	1
neuron fate specification	0	1	3
tRNA wobble base modification	0	3	6
extracellular matrix organization	0	1	4
regulation of response to biotic stimulus	0	0	2
regulation of small GTPase mediated signal transduction	0	2	6
regulation of cation channel activity	0	1	2
regulation of chromosome separation	0	2	5
tRNA wobble uridine modification	0	3	6
positive regulation of cell differentiation	0	0	4
histone lysine methylation	0	0	3
regulation of mesodermal cell differentiation	0	0	4
negative regulation of axonogenesis	0	2	2
primary sex determination	0	0	1
cellular component morphogenesis	0	1	3
developmental cell growth	0	1	3
mating behavior	0	1	4
glycerophospholipid catabolic process	0	0	1
protein N-linked glycosylation	0	1	5
regulation of transmembrane transport	0	2	5
negative regulation of translation	0	0	4
positive regulation of cell fate specification	0	0	2
dopamine receptor signaling pathway	0	1	2
cellular macromolecule localization	0	2	6
negative regulation of neuron projection regeneration	0	0	1
mRNA cleavage	0	0	4
regulation of DNA binding	0	1	1
first cell cycle pseudocleavage	0	2	2
DNA replication-dependent nucleosome assembly	0	1	1
regulation of synaptic assembly at neuromuscular junction	0	1	2
cotranslational protein targeting to membrane	0	2	6
demethylation	0	0	2
peroxisome organization	0	1	4
positive regulation of cell motility	0	0	3
phagocytosis, engulfment	0	1	2
response to biotic stimulus	0	1	5
ribonucleoside diphosphate metabolic process	0	2	6
chromosome movement towards spindle pole	1	1	2
CDP-diacylglycerol metabolic process	0	0	1
postreplication repair	0	1	3
regulation of peptidase activity	0	1	5
S-adenosylmethionine metabolic process	0	1	1
locomotory exploration behavior	0	0	2
cellular response to organic cyclic compound	0	0	1
establishment of protein localization to mitochondrial membrane	0	2	2
protein prenylation	0	1	4
cell-cell signaling	0	0	5
positive regulation of neuron projection regeneration	0	1	2
peptidyl-serine modification	0	0	2
microtubule-based transport	0	2	5
[truncated: 2,970 more rows]
