# Supplementary material for: Universal signatures of transposable element compartmentalization across eukaryotic genomes
Source: bioRxiv. 2024 Mar 27:2023.10.17.562820. Preprint. [Version 2] doi: 10.1101/2023.10.17.562820 (PMC10996525; doi:10.1101/2023.10.17.562820)
Supplement: Supplement 5 [file media-5.gz › Data_S3/GO_presence_summaries_Streptophyta_SINE.tsv]

nucleotide-sugar metabolic process	2	10	32
carbohydrate derivative metabolic process	3	11	32
plant-type cell wall biogenesis	0	15	29
photosystem II stabilization	0	2	9
UDP-L-arabinose metabolic process	0	8	22
small GTPase mediated signal transduction	3	15	31
regulation of photosynthesis, light reaction	0	4	14
regulation of photosynthesis	0	5	15
regulation of generation of precursor metabolites and energy	0	4	17
nucleobase-containing small molecule metabolic process	3	14	32
photosystem II assembly	0	9	25
positive regulation of transcription by RNA polymerase II	2	15	32
regulation of cellular process	1	15	33
regulation of biological process	2	13	33
extracellular structure organization	1	12	31
extracellular matrix organization	1	12	31
cellulose microfibril organization	1	12	29
positive regulation of RNA biosynthetic process	2	14	32
positive regulation of RNA metabolic process	2	15	32
positive regulation of transcription, DNA-templated	2	14	32
positive regulation of nucleic acid-templated transcription	2	14	32
positive regulation of nucleobase-containing compound metabolic process	3	15	32
positive regulation of macromolecule biosynthetic process	2	15	32
positive regulation of biosynthetic process	2	15	32
positive regulation of cellular biosynthetic process	2	15	32
amino sugar metabolic process	0	12	31
positive regulation of cellular metabolic process	2	14	32
positive regulation of macromolecule metabolic process	3	12	32
positive regulation of nitrogen compound metabolic process	2	13	32
positive regulation of metabolic process	3	12	32
shoot system development	2	11	31
external encapsulating structure organization	5	14	32
protein initiator methionine removal	0	0	6
nucleotide transmembrane transport	0	13	30
mitochondrial ATP transmembrane transport	0	11	28
UDP-N-acetylglucosamine biosynthetic process	0	2	13
ATP transport	0	12	30
hydrogen sulfide metabolic process	0	1	5
purine ribonucleotide transport	0	13	30
adenine nucleotide transport	0	13	30
purine-containing compound transmembrane transport	1	14	30
UDP-N-acetylglucosamine metabolic process	0	3	13
purine nucleotide transport	0	13	30
amino sugar biosynthetic process	0	4	15
hydrogen sulfide biosynthetic process	0	1	4
ADP transport	0	12	30
carbohydrate derivative transport	0	14	30
mitochondrial ADP transmembrane transport	0	11	28
negative regulation of cell population proliferation	0	8	17
nucleotide-sugar biosynthetic process	1	12	31
regulation of cell population proliferation	0	14	25
positive regulation of cellular process	2	14	33
carbohydrate derivative biosynthetic process	2	18	32
sulfur compound biosynthetic process	4	15	32
plant-type cell wall organization or biogenesis	2	20	32
regulation of transcription by RNA polymerase II	4	15	32
phosphorus metabolic process	2	12	33
biological regulation	2	14	33
mRNA splicing, via spliceosome	2	13	32
system development	2	10	32
intracellular signal transduction	3	13	32
sulfur amino acid biosynthetic process	2	10	32
sulfur amino acid metabolic process	1	13	32
RNA splicing, via transesterification reactions with bulged adenosine as nucleophile	1	15	32
RNA splicing, via transesterification reactions	1	15	32
positive regulation of biological process	3	11	33
regulation of cell growth	0	7	21
GDP-L-fucose biosynthetic process	0	2	4
protein N-linked glycosylation	0	10	30
inositol biosynthetic process	0	3	17
valine catabolic process	1	13	28
regulation of unidimensional cell growth	0	6	16
GDP-L-fucose metabolic process	0	2	4
regulation of monopolar cell growth	0	3	11
cellular aromatic compound metabolic process	2	20	33
mitochondrial respiratory chain complex III assembly	0	0	3
mitochondrial translation	1	11	28
respiratory chain complex III assembly	0	0	3
fructose 6-phosphate metabolic process	0	8	30
coenzyme A metabolic process	2	6	30
coenzyme A biosynthetic process	1	6	30
regulation of cell morphogenesis	1	13	30
inositol metabolic process	0	12	30
alcohol biosynthetic process	1	16	30
polyol biosynthetic process	0	15	30
small molecule metabolic process	1	14	33
regulation of cellular component organization	0	15	32
regulation of developmental process	1	17	32
heterocycle metabolic process	2	19	33
RNA splicing	1	15	32
ion transmembrane transport	6	14	33
anatomical structure development	1	15	33
methionine biosynthetic process	2	9	30
DNA-templated transcription, termination	2	15	30
nucleotide transport	1	15	30
regulation of anatomical structure morphogenesis	1	13	30
methionine metabolic process	1	11	30
regulation of cellular metabolic process	1	16	33
biological_process	3	22	33
cellular amino acid biosynthetic process	2	9	32
transmembrane transport	3	12	33
cytosolic transport	0	13	31
valine metabolic process	1	10	31
retrograde transport, endosome to Golgi	0	13	31
tetrahydrofolate interconversion	0	11	31
GDP-mannose metabolic process	1	10	29
regulation of developmental growth	0	13	30
nucleobase-containing compound biosynthetic process	4	19	33
cell wall biogenesis	2	19	32
cellular amino acid metabolic process	2	6	33
purine ribonucleotide biosynthetic process	3	14	32
purine-containing compound biosynthetic process	4	14	32
purine nucleotide biosynthetic process	4	14	32
organic cyclic compound metabolic process	1	19	33
nucleobase-containing compound metabolic process	1	18	33
organophosphate ester transport	1	17	31
sulfate assimilation	0	16	31
jasmonic acid mediated signaling pathway	3	12	31
regulation of protein-containing complex disassembly	0	14	31
cytochrome complex assembly	5	15	32
nitrogen compound metabolic process	5	14	33
folic acid-containing compound metabolic process	3	12	31
peptide transport	0	10	30
ATP synthesis coupled proton transport	2	12	30
response to alcohol	1	10	31
ATP biosynthetic process	2	13	30
chorismate biosynthetic process	0	10	30
oligopeptide transport	0	10	30
energy coupled proton transport, down electrochemical gradient	2	12	30
amide transport	0	11	31
response to abscisic acid	1	10	31
tetrahydrofolate metabolic process	2	13	31
cell wall organization	6	16	32
cell wall organization or biogenesis	6	15	32
mRNA processing	1	14	32
regulation of metabolic process	1	14	33
ribonucleotide biosynthetic process	2	18	32
ribose phosphate biosynthetic process	2	18	32
aminoglycan metabolic process	0	6	31
chorismate metabolic process	0	10	31
mitochondrial respiratory chain complex assembly	0	13	31
glucosamine-containing compound metabolic process	0	6	31
chitin catabolic process	0	6	31
glucosamine-containing compound catabolic process	0	6	31
endosomal transport	1	12	32
pteridine-containing compound metabolic process	3	9	31
aminoglycan catabolic process	0	7	31
chitin metabolic process	0	6	31
amino sugar catabolic process	0	6	31
developmental process	3	17	33
aromatic compound biosynthetic process	5	14	33
cysteine biosynthetic process from serine	1	10	31
cell wall macromolecule catabolic process	1	12	31
anion transmembrane transport	4	12	31
regulation of shoot system development	1	19	31
regulation of flower development	1	19	31
organic anion transport	2	13	31
sulfur compound metabolic process	1	15	32
RNA methylation	0	17	31
protein targeting to membrane	1	16	31
cotranslational protein targeting to membrane	0	11	31
purine nucleoside triphosphate metabolic process	2	13	31
signal peptide processing	1	10	31
flower development	0	10	30
response to lipid	0	14	31
reproductive shoot system development	0	12	30
cysteine metabolic process	1	9	31
cysteine biosynthetic process	1	8	31
SRP-dependent cotranslational protein targeting to membrane	0	11	31
purine nucleoside triphosphate biosynthetic process	2	15	31
purine ribonucleoside triphosphate metabolic process	2	15	31
purine ribonucleoside triphosphate biosynthetic process	2	15	31
alpha-amino acid biosynthetic process	2	13	32
purine-containing compound metabolic process	3	11	32
purine nucleotide metabolic process	3	12	32
ion transport	4	16	33
cellular component biogenesis	2	19	32
purine ribonucleotide metabolic process	3	11	32
organic cyclic compound biosynthetic process	3	17	33
aromatic amino acid family biosynthetic process	0	13	31
regulation of DNA endoreduplication	0	15	29
methylation	2	14	32
dicarboxylic acid biosynthetic process	1	16	31
regulation of cellular amide metabolic process	0	9	32
ribonucleoside bisphosphate biosynthetic process	2	16	31
posttranscriptional regulation of gene expression	0	11	32
nucleoside bisphosphate biosynthetic process	2	16	31
regulation of DNA-dependent DNA replication	0	13	31
aspartate family amino acid biosynthetic process	0	14	32
aspartate family amino acid metabolic process	0	16	32
purine nucleoside bisphosphate biosynthetic process	2	16	31
regulation of translation	0	9	32
calcium-mediated signaling	1	15	31
second-messenger-mediated signaling	1	17	31
organophosphate biosynthetic process	2	19	32
cellular protein-containing complex assembly	2	20	33
cellular component organization	2	18	33
regulation of multicellular organismal development	1	18	32
regulation of post-embryonic development	1	18	32
regulation of DNA replication	0	13	31
protein targeting to ER	1	11	31
mitochondrial transmembrane transport	3	16	31
establishment of protein localization to endoplasmic reticulum	1	11	31
regulation of reproductive process	0	18	32
cytokinin biosynthetic process	0	18	32
L-serine metabolic process	2	13	31
carbohydrate derivative catabolic process	1	7	31
mRNA metabolic process	2	14	32
ribose phosphate metabolic process	3	13	32
nucleotide biosynthetic process	3	18	32
nucleoside phosphate biosynthetic process	3	17	32
ribonucleotide metabolic process	3	13	32
cellular component organization or biogenesis	2	17	33
protein-containing complex assembly	2	18	33
signal transduction	2	15	33
heterocycle biosynthetic process	3	16	33
serine family amino acid biosynthetic process	3	13	31
nucleoside triphosphate metabolic process	1	17	32
ribonucleoside triphosphate biosynthetic process	2	14	32
nucleoside triphosphate biosynthetic process	1	15	32
ribonucleoside triphosphate metabolic process	2	14	32
hydrogen peroxide catabolic process	0	11	32
hydrogen peroxide metabolic process	0	11	32
negative regulation of cellular process	0	13	33
regulation of multicellular organismal process	0	19	32
purine nucleoside bisphosphate metabolic process	3	12	32
ribonucleoside bisphosphate metabolic process	3	12	32
macromolecule methylation	2	16	32
cation transmembrane transport	4	13	32
nucleoside bisphosphate metabolic process	3	12	32
inorganic cation transmembrane transport	3	13	32
proton transmembrane transport	3	14	32
one-carbon metabolic process	1	18	31
reactive oxygen species metabolic process	0	14	32
proteolysis	1	13	33
protein processing	3	10	31
cellular amino acid catabolic process	3	12	31
polyol metabolic process	0	12	32
organic hydroxy compound biosynthetic process	1	18	32
response to water	0	13	31
aromatic amino acid family metabolic process	1	12	31
nucleobase-containing compound transport	1	16	32
response to water deprivation	0	13	31
serine family amino acid metabolic process	1	11	32
response to acid chemical	1	11	31
inorganic ion transmembrane transport	4	18	33
organonitrogen compound catabolic process	0	17	32
alpha-amino acid metabolic process	2	12	32
cellular hormone metabolic process	0	18	32
cytokinin metabolic process	0	18	32
hormone biosynthetic process	2	18	32
phosphate-containing compound metabolic process	1	13	33
cation transport	3	15	32
plant organ development	3	13	32
organophosphate metabolic process	3	12	33
proteolysis involved in cellular protein catabolic process	0	14	32
carboxylic acid catabolic process	1	14	32
organic acid catabolic process	1	13	32
regulation of cell cycle process	0	14	31
metabolic process	5	23	33
regulation of cellular macromolecule biosynthetic process	1	16	33
regulation of macromolecule biosynthetic process	1	15	33
regulation of cellular biosynthetic process	1	16	33
regulation of biosynthetic process	1	16	33
nucleotide metabolic process	3	12	32
nucleoside phosphate metabolic process	2	13	32
xenobiotic detoxification by transmembrane export across the plasma membrane	2	11	32
response to cold	0	15	31
xenobiotic transport	2	11	32
regulation of growth	1	12	32
protein targeting	1	18	31
protein localization to endoplasmic reticulum	2	14	31
anion transport	3	17	33
small molecule biosynthetic process	0	19	33
regulation of nitrogen compound metabolic process	1	16	33
ATP metabolic process	2	15	32
alcohol metabolic process	0	13	32
protein maturation	2	9	31
regulation of macromolecule metabolic process	2	12	33
protein phosphorylation	2	12	28
localization within membrane	2	15	31
protein localization to membrane	2	13	31
establishment of protein localization to membrane	1	14	31
nitrogen compound transport	2	12	33
cellular carbohydrate biosynthetic process	2	16	33
response to inorganic substance	2	14	31
primary metabolic process	4	21	33
cellular process	6	19	33
hormone metabolic process	1	17	32
amine metabolic process	0	14	32
dicarboxylic acid metabolic process	1	16	32
mitochondrial transport	3	19	32
response to temperature stimulus	0	14	31
negative regulation of biological process	0	12	33
phosphorylation	3	10	33
cytokinin-activated signaling pathway	1	14	32
regulation of RNA metabolic process	1	19	33
regulation of nucleobase-containing compound metabolic process	1	16	33
cellular macromolecule catabolic process	1	10	32
response to oxidative stress	1	10	32
export across plasma membrane	3	10	32
reproductive structure development	1	10	31
organonitrogen compound metabolic process	7	14	33
plant-type cell wall organization	3	19	32
regulation of cell cycle	0	14	31
small molecule catabolic process	1	13	33
post-embryonic development	0	13	31
phospholipid biosynthetic process	1	13	32
regulation of primary metabolic process	2	15	33
cellular catabolic process	0	13	33
protein glycosylation	0	13	32
macromolecule glycosylation	0	13	32
glycosylation	0	14	32
organic substance metabolic process	3	21	33
killing of cells of other organism	0	8	16
response to oxygen-containing compound	0	18	33
cell killing	0	8	16
protein-containing complex subunit organization	3	17	33
cellular modified amino acid metabolic process	0	11	32
export from cell	3	12	32
cell wall modification	3	12	32
cellular protein modification process	1	17	33
cellular nitrogen compound metabolic process	7	15	33
protein modification process	2	17	33
carboxylic acid biosynthetic process	0	14	33
regulation of cellular protein metabolic process	2	11	32
regulation of hormone levels	2	18	32
cell wall macromolecule metabolic process	3	14	32
organic acid biosynthetic process	1	14	33
cellular metabolic process	8	16	33
regulation of protein metabolic process	2	11	32
macromolecule modification	2	18	33
cellular component assembly	1	21	33
organic hydroxy compound metabolic process	0	17	32
multicellular organismal process	0	13	33
carbohydrate biosynthetic process	5	17	33
defense response to fungus	0	13	31
response to fungus	0	10	31
RNA modification	1	14	33
regulation of gene expression	0	14	33
protein ubiquitination	0	13	32
establishment of protein localization to organelle	1	15	32
developmental process involved in reproduction	2	12	32
cellular biosynthetic process	6	21	33
anatomical structure morphogenesis	3	17	32
modification-dependent protein catabolic process	2	12	32
ubiquitin-dependent protein catabolic process	2	11	32
modification-dependent macromolecule catabolic process	2	12	32
response to abiotic stimulus	1	12	32
phospholipid metabolic process	2	11	32
protein modification by small protein conjugation	0	13	32
protein transport	2	16	33
establishment of protein localization	2	16	33
protein localization	2	16	33
macromolecule localization	2	15	33
protein localization to organelle	2	15	32
pectin catabolic process	2	13	33
regulation of transcription, DNA-templated	1	20	33
regulation of RNA biosynthetic process	1	20	33
regulation of nucleic acid-templated transcription	1	20	33
organic substance transport	1	13	33
biosynthetic process	6	21	33
organonitrogen compound biosynthetic process	11	11	33
transport	1	19	33
establishment of localization	1	17	33
localization	1	17	33
RNA processing	0	19	33
macromolecule catabolic process	0	15	33
cellular protein metabolic process	8	17	33
carboxylic acid metabolic process	1	10	33
oxoacid metabolic process	1	9	33
organic acid metabolic process	1	8	33
RNA metabolic process	1	19	33
catabolic process	1	10	33
cellular nitrogen compound biosynthetic process	10	15	33
protein metabolic process	5	18	33
intracellular transport	1	20	33
establishment of localization in cell	1	20	33
response to stimulus	0	12	33
cellular macromolecule biosynthetic process	9	14	33
monocarboxylic acid metabolic process	0	14	33
macromolecule biosynthetic process	11	12	33
cellular lipid metabolic process	1	16	33
amide biosynthetic process	11	12	33
lipid metabolic process	3	11	33
cellular response to stimulus	2	13	33
dephosphorylation	0	15	32
ncRNA metabolic process	1	16	32
organelle organization	0	12	33
generation of precursor metabolites and energy	10	10	33
translation	11	10	33
peptide biosynthetic process	11	12	33
cellular amide metabolic process	10	11	33
lipid biosynthetic process	1	13	33
response to stress	1	14	33
peptide metabolic process	11	10	33
cellular macromolecule metabolic process	5	20	33
negative regulation of nucleic acid-templated transcription	0	11	32
kinetochore organization	0	2	5
cellular polysaccharide metabolic process	1	19	32
post-embryonic root development	0	4	8
organic acid transmembrane transport	0	8	28
macromolecule metabolic process	4	19	33
aldehyde catabolic process	1	5	16
detection of oxygen	0	7	21
pyridine-containing compound metabolic process	1	14	32
mitotic spindle checkpoint signaling	0	9	15
protein alkylation	1	12	26
regulation of ubiquitin protein ligase activity	0	1	3
negative regulation of hydrolase activity	3	12	26
hexose catabolic process	0	4	9
response to hormone	1	7	32
porphyrin-containing compound catabolic process	0	6	17
regulation of salicylic acid mediated signaling pathway	0	12	30
negative regulation of nitrogen compound metabolic process	2	9	32
metal ion homeostasis	0	11	31
NAD biosynthetic process	0	9	29
ceramide biosynthetic process	0	11	19
pre-transcriptional gene silencing by RNA	0	13	29
vesicle tethering involved in exocytosis	0	5	11
pigment catabolic process	0	6	17
negative regulation of phosphate metabolic process	0	8	22
arachidonate transport	0	2	5
sterol metabolic process	1	10	31
cellular response to high light intensity	0	0	1
glycosyl compound metabolic process	0	9	31
response to hydrogen peroxide	1	10	22
indole-containing compound catabolic process	0	2	14
regulation of molecular function	1	13	27
tRNA 3'-end processing	0	2	5
cellular metal ion homeostasis	0	10	31
ribosomal small subunit biogenesis	1	10	26
organelle fusion	0	6	17
DNA-templated transcription, elongation	0	7	30
nucleotide salvage	1	10	31
flavin-containing compound metabolic process	0	16	30
negative regulation of macromolecule metabolic process	2	13	33
protein-DNA complex subunit organization	0	11	32
regulation of dephosphorylation	1	8	25
acetyl-CoA biosynthetic process from pyruvate	0	10	31
tubulin complex assembly	0	3	9
porphyrin-containing compound biosynthetic process	3	11	32
ATP generation from ADP	1	11	32
cytoskeleton organization	0	17	32
negative regulation of apoptotic process	0	1	4
isoprenoid biosynthetic process	2	14	33
regulation of histone acetylation	0	1	7
phosphatidylinositol phosphate biosynthetic process	2	10	31
regulation of amino acid transmembrane transport	0	7	19
S-adenosylmethionine biosynthetic process	0	9	20
regulation of anion transport	0	0	2
mitochondrial electron transport, NADH to ubiquinone	1	4	13
cellular transition metal ion homeostasis	2	8	31
lactate metabolic process	0	1	7
anatomical structure maturation	1	4	10
shikimate metabolic process	0	1	2
ADP metabolic process	1	11	32
post-Golgi vesicle-mediated transport	0	11	21
regulation of auxin polar transport	0	5	13
diol biosynthetic process	0	8	13
carotenoid biosynthetic process	0	11	31
vesicle-mediated transport	1	16	33
regulation of microtubule-based process	0	15	30
regulation of phosphate metabolic process	1	7	26
demethylation	1	9	26
regulation of cell death	0	7	16
sister chromatid segregation	0	5	16
establishment of protein localization to extracellular region	0	4	12
purine ribonucleoside metabolic process	0	10	28
regulation of mitotic metaphase/anaphase transition	0	12	30
starch metabolic process	2	14	30
response to organic cyclic compound	0	10	21
regulation of protein modification by small protein conjugation or removal	0	2	9
regulation of cellular response to alcohol	1	14	31
homologous recombination	0	13	30
amine catabolic process	0	5	21
ubiquitin-dependent ERAD pathway	0	8	18
multi-organism reproductive process	0	10	27
regulation of DNA metabolic process	0	7	30
protein localization to vacuole	1	13	30
regulation of protein depolymerization	0	6	23
malonyl-CoA metabolic process	1	10	21
DNA alkylation	0	3	8
meiotic cell cycle process	0	16	32
nuclear cell cycle DNA replication initiation	0	1	5
regulation of phosphorus metabolic process	1	7	26
defense response to symbiont	0	11	28
double-strand break repair	0	13	30
plastid fission	1	4	22
aldonic acid metabolic process	0	3	11
negative regulation of MAPK cascade	0	0	2
pantothenate metabolic process	0	0	1
mitochondrion disassembly	0	3	12
regulation of actin filament polymerization	0	10	32
riboflavin metabolic process	0	15	30
icosanoid transport	0	2	5
jasmonic acid metabolic process	1	2	13
cell communication	3	13	31
leucine biosynthetic process	0	5	12
ribonucleoprotein complex biogenesis	0	13	31
regulation of cyclin-dependent protein kinase activity	1	8	26
positive regulation of response to endoplasmic reticulum stress	0	2	3
acetyl-CoA metabolic process	2	12	31
ubiquitin-dependent protein catabolic process via the multivesicular body sorting pathway	0	0	2
glutamine family amino acid catabolic process	1	4	19
cell tip growth	0	7	17
heme metabolic process	0	6	30
protein quality control for misfolded or incompletely synthesized proteins	1	5	12
xylan catabolic process	1	11	29
CDP-diacylglycerol metabolic process	1	12	30
carbohydrate catabolic process	1	12	33
mitochondrial translational elongation	1	1	9
receptor-mediated endocytosis	0	12	31
regulation of actin filament depolymerization	0	6	23
amino acid activation	1	8	30
lipid storage	1	6	11
phosphatidic acid metabolic process	0	0	6
arachidonic acid secretion	0	2	5
brassinosteroid metabolic process	2	2	13
erythrose 4-phosphate/phosphoenolpyruvate family amino acid metabolic process	0	10	31
endosome organization	0	4	6
negative regulation of molecular function	3	11	27
ribonucleoside metabolic process	0	11	30
tetrapyrrole catabolic process	0	6	17
glucan metabolic process	0	18	32
chemical homeostasis	0	13	32
endoplasmic reticulum mannose trimming	0	0	1
response to herbicide	0	2	6
leucine metabolic process	0	11	28
malonyl-CoA biosynthetic process	1	9	19
plastid membrane organization	1	7	17
dolichol metabolic process	0	2	4
toxin catabolic process	1	1	10
DNA replication initiation	0	9	30
regulation of transferase activity	1	6	26
phosphatidylinositol biosynthetic process	1	8	32
fucose metabolic process	0	15	32
glycerolipid metabolic process	0	11	32
reciprocal homologous recombination	0	12	29
L-alanine catabolic process	0	3	7
glutamine family amino acid biosynthetic process	1	14	31
positive regulation of organelle organization	1	10	30
dimethylallyl diphosphate metabolic process	0	1	6
regulation of beta-glucan metabolic process	0	1	7
negative regulation of catalytic activity	3	11	27
aerobic respiration	3	10	32
branched-chain amino acid biosynthetic process	0	8	31
tRNA modification	2	13	31
isopentenyl diphosphate biosynthetic process	1	12	30
triterpenoid biosynthetic process	0	6	25
chloroplast mRNA processing	0	0	4
respiratory electron transport chain	9	8	33
alanine catabolic process	0	3	7
regulation of nuclear division	0	13	30
malate transport	0	10	30
Arp2/3 complex-mediated actin nucleation	0	8	30
monosaccharide metabolic process	1	11	32
positive regulation of long-day photoperiodism, flowering	0	0	3
purine ribonucleoside diphosphate metabolic process	1	11	32
biological process involved in interspecies interaction between organisms	0	11	33
negative regulation of nucleobase-containing compound metabolic process	0	11	32
protoporphyrinogen IX biosynthetic process	1	11	30
auxin metabolic process	0	10	30
monocarboxylic acid catabolic process	2	8	30
protein demannosylation	0	0	1
negative regulation of cellular macromolecule biosynthetic process	2	9	32
barbed-end actin filament capping	0	1	1
mitotic DNA replication initiation	0	1	5
NADP metabolic process	0	13	31
polysaccharide catabolic process	2	12	33
double fertilization forming a zygote and endosperm	0	3	15
spindle assembly	0	9	30
cellulose metabolic process	3	10	32
cell morphogenesis	1	13	31
mannose trimming involved in glycoprotein ERAD pathway	0	0	1
peptidyl-methionine modification	1	2	11
proteasome assembly	0	14	30
pyruvate transport	0	4	16
negative regulation of signal transduction	0	16	31
phototransduction	0	3	11
metal ion transport	0	16	30
regulation of amino acid export	0	7	19
response to osmotic stress	1	14	28
DNA biosynthetic process	0	16	30
response to gibberellin	0	5	17
female meiotic nuclear division	0	2	4
cellular response to DNA damage stimulus	1	13	32
methionyl-tRNA aminoacylation	0	1	2
negative regulation of protein-containing complex assembly	0	9	29
autophagy	0	11	31
multicellular organism development	0	13	24
protein lipidation	1	6	25
hydrotropism	0	13	30
DNA dealkylation	0	6	18
lignin catabolic process	0	13	30
RNA 3'-end processing	0	6	31
process utilizing autophagic mechanism	0	11	31
regulation of programmed cell death	0	8	16
folic acid biosynthetic process	0	3	13
tRNA wobble base modification	0	9	30
regulation of organ growth	0	5	16
alpha-amino acid catabolic process	2	7	31
protein refolding	1	13	30
protein folding	1	16	32
Rho protein signal transduction	0	4	17
beta-glucan biosynthetic process	0	15	32
embryo development ending in seed dormancy	0	10	19
tRNA nucleoside ribose methylation	0	0	1
regulation of abscisic acid-activated signaling pathway	1	14	31
carboxylic acid transmembrane transport	0	8	28
nuclear division	0	12	29
cell wall polysaccharide biosynthetic process	0	12	31
cellular glucan metabolic process	0	18	32
heme oxidation	0	0	2
cellular component macromolecule biosynthetic process	0	12	31
peroxisomal membrane transport	0	10	27
protein peptidyl-prolyl isomerization	0	14	27
inositol lipid-mediated signaling	0	5	24
response to toxic substance	0	7	13
mitochondrial fission	0	1	5
positive regulation of phosphorylation	0	6	22
organic cyclic compound catabolic process	0	11	32
taxis	0	0	5
NADH oxidation	0	9	28
phosphorelay signal transduction system	3	12	32
plastid organization	2	7	31
meiosis II	0	5	13
regulation of intracellular signal transduction	0	15	31
endosome transport via multivesicular body sorting pathway	1	12	30
generation of catalytic spliceosome for first transesterification step	0	0	2
negative regulation of cellular component organization	0	13	30
tRNA wobble uridine modification	0	10	30
negative regulation of growth	0	6	18
DNA replication, Okazaki fragment processing	0	0	2
protein insertion into mitochondrial outer membrane	0	4	10
hormone-mediated signaling pathway	2	15	32
rRNA processing	1	19	32
microtubule-based movement	2	12	32
secondary metabolite biosynthetic process	0	11	31
L-serine biosynthetic process	0	11	19
positive regulation of actin filament polymerization	1	9	30
P450-containing electron transport chain	0	8	22
triglyceride metabolic process	0	12	30
regulation of mitotic spindle organization	0	12	27
negative regulation of cell cycle process	0	14	30
fertilization	0	3	15
toxin metabolic process	1	1	10
vitamin B6 metabolic process	1	13	31
regulation of photomorphogenesis	0	5	16
regulation of protein kinase activity	0	8	26
abscisic acid-activated signaling pathway	2	12	32
import into nucleus	2	14	31
defense response to virus	0	11	28
regulation of peptidyl-lysine acetylation	0	1	7
organelle disassembly	0	6	12
sphingolipid biosynthetic process	0	12	26
thylakoid membrane organization	1	6	17
serine family amino acid catabolic process	0	8	25
indole-containing compound metabolic process	0	13	30
negative regulation of mitotic cell cycle phase transition	0	14	29
maturation of LSU-rRNA	1	16	31
UDP-D-xylose biosynthetic process	0	3	23
tRNA thio-modification	0	0	8
tissue development	1	13	31
positive regulation of cellular amide metabolic process	1	8	29
tRNA 3'-terminal CCA addition	0	2	5
negative regulation of macromolecule biosynthetic process	2	9	32
vesicle tethering	0	5	11
chlorophyll catabolic process	0	6	17
farnesyl diphosphate biosynthetic process, mevalonate pathway	0	2	3
purine ribonucleoside bisphosphate metabolic process	0	5	14
pyridoxine biosynthetic process	0	1	4
heterocycle catabolic process	0	14	32
abaxial cell fate specification	0	11	27
energy derivation by oxidation of organic compounds	3	12	32
protein import	2	15	31
regulation of cyclin-dependent protein serine/threonine kinase activity	1	8	26
pigment biosynthetic process	2	10	32
response to decreased oxygen levels	0	11	30
hexose metabolic process	1	10	32
cellular response to light stimulus	1	10	29
thioester biosynthetic process	2	19	31
GPI anchor biosynthetic process	0	9	25
regulation of ERAD pathway	0	2	3
sulfate reduction	0	0	1
tryptophan catabolic process to kynurenine	0	2	14
acyl-CoA metabolic process	4	11	32
negative regulation of metabolic process	2	11	33
carbohydrate metabolic process	0	17	33
vitamin biosynthetic process	1	19	32
regulation of response to endoplasmic reticulum stress	0	2	3
regulation of beta-glucan biosynthetic process	0	1	7
protein retention in ER lumen	0	14	30
tricarboxylic acid metabolic process	1	9	31
tetraterpenoid biosynthetic process	0	11	31
nucleic acid phosphodiester bond hydrolysis	0	15	31
ketone catabolic process	0	1	7
cellular process involved in reproduction in multicellular organism	0	14	31
cellulose biosynthetic process	2	13	32
chromatin organization	0	12	32
gibberellic acid mediated signaling pathway	0	10	24
dephosphorylation of RNA polymerase II C-terminal domain	0	4	9
rescue of stalled ribosome	0	2	4
negative regulation of RNA biosynthetic process	0	11	32
regulation of protein-containing complex assembly	0	10	32
pyrimidine nucleoside monophosphate biosynthetic process	0	14	31
pyrimidine ribonucleotide metabolic process	1	13	31
rRNA methylation	0	18	31
intracellular receptor signaling pathway	0	0	3
protein catabolic process	1	20	32
diol metabolic process	0	8	13
lipooligosaccharide biosynthetic process	1	5	25
cell wall macromolecule biosynthetic process	0	12	31
lipid oxidation	1	14	31
production of miRNAs involved in gene silencing by miRNA	0	1	3
negative regulation of protein-containing complex disassembly	0	6	23
RNA export from nucleus	2	12	32
ERAD pathway	0	8	19
negative regulation of protein metabolic process	2	11	30
nicotinamide nucleotide biosynthetic process	0	13	31
regulation of meristem growth	0	4	12
protein acylation	1	9	26
plant organ senescence	0	9	23
protein insertion into mitochondrial inner membrane	0	14	31
protein transmembrane transport	1	16	31
molybdopterin cofactor metabolic process	0	10	27
negative regulation of mitotic metaphase/anaphase transition	0	9	15
gluconeogenesis	0	12	24
intracellular sterol transport	0	6	11
intracellular protein transport	0	15	32
nucleoside metabolic process	0	9	31
aerobic electron transport chain	3	9	31
establishment of protein localization to peroxisome	0	7	21
histone deubiquitination	0	1	4
response to salicylic acid	0	10	21
detection of visible light	0	4	11
purine nucleobase biosynthetic process	1	6	27
NADH metabolic process	0	9	28
Golgi organization	0	9	30
iron ion homeostasis	1	9	29
cell cycle DNA replication initiation	0	1	5
nucleoside salvage	0	10	26
reproductive process	2	8	32
chaperone-mediated protein folding	2	4	14
regulation of plant organ morphogenesis	0	9	18
negative regulation of transferase activity	0	6	16
deoxyribonucleotide biosynthetic process	2	13	27
developmental growth involved in morphogenesis	1	6	17
pollen germination	0	6	13
negative regulation of ethylene-activated signaling pathway	0	12	26
lipid A biosynthetic process	1	5	25
7-methylguanosine RNA capping	0	4	11
peptidyl-lysine methylation	3	11	26
lysine metabolic process	0	16	31
auxin biosynthetic process	0	8	22
farnesyl diphosphate biosynthetic process	0	2	5
recombinational repair	0	10	30
lipid A metabolic process	1	5	25
protein ufmylation	0	4	11
meristem maintenance	0	1	3
threonine metabolic process	1	12	30
positive regulation of DNA-templated transcription, elongation	0	7	21
response to wounding	2	12	31
lysine biosynthetic process	0	15	31
galactose metabolic process	0	8	31
positive regulation of cellular protein catabolic process	0	4	12
regulation of cytokinin-activated signaling pathway	0	2	9
negative regulation of chromosome separation	0	9	15
monosaccharide catabolic process	0	6	17
iron-sulfur cluster assembly	1	15	31
ribonucleoside monophosphate metabolic process	0	18	31
regulation of root morphogenesis	0	4	14
regulation of apoptotic process	0	1	5
mRNA 3'-end processing	1	11	31
nucleotide-excision repair	1	11	31
negative regulation of flower development	0	8	12
cellular response to starvation	3	11	30
regulation of chromatin organization	1	3	12
multi-organism process	0	9	29
protein import into mitochondrial matrix	0	13	29
cell wall polysaccharide catabolic process	1	11	29
L-methionine biosynthetic process	0	8	28
glutamate metabolic process	1	15	30
cell surface receptor signaling pathway	2	9	32
regulation of phosphorelay signal transduction system	0	12	29
homeostatic process	0	13	32
translational elongation	0	9	31
cellular detoxification	1	11	27
response to gravity	1	10	30
proline biosynthetic process	0	4	17
rhythmic process	0	11	31
regulation of phosphatidate phosphatase activity	0	0	1
small nucleolar ribonucleoprotein complex assembly	0	4	9
pyrimidine-containing compound biosynthetic process	4	13	31
protein dephosphorylation	0	15	27
neutral lipid metabolic process	0	12	30
cellular response to blue light	0	0	5
regulation of MAPK cascade	0	0	3
cellular response to stress	3	12	33
endosperm development	0	2	9
meristem development	0	0	2
response to bacterium	1	7	22
DNA integrity checkpoint signaling	0	7	28
endoplasmic reticulum to Golgi vesicle-mediated transport	1	18	32
aging	1	10	25
mRNA 5'-splice site recognition	0	3	5
GTP metabolic process	0	4	18
arginine biosynthetic process	0	13	30
regulation of carbohydrate biosynthetic process	0	5	15
protein deacylation	0	13	26
proton-transporting V-type ATPase complex assembly	0	1	3
intracellular protein transmembrane transport	1	17	31
porphyrin-containing compound metabolic process	2	12	32
protein methylation	1	12	26
mRNA cleavage	0	7	17
covalent chromatin modification	1	9	27
regulation of anatomical structure size	0	11	32
photosystem II repair	0	4	15
negative regulation of supramolecular fiber organization	0	9	29
regulation of protein modification process	2	5	26
pyrimidine ribonucleotide salvage	0	5	15
trehalose metabolic process	1	10	32
signaling	0	4	10
phosphatidylethanolamine metabolic process	0	5	28
ceramide catabolic process	0	8	20
phenylpropanoid biosynthetic process	2	8	31
RNA polymerase II preinitiation complex assembly	0	6	11
DNA repair	1	15	32
negative regulation of DNA-dependent DNA replication	0	1	5
peptidyl-histidine modification	1	10	29
transition metal ion homeostasis	0	9	31
pyruvate family amino acid metabolic process	0	3	7
peptidyl-diphthamide metabolic process	1	10	29
positive regulation of multicellular organismal process	0	8	19
regulation of peptidase activity	4	8	26
protein polymerization	0	7	28
regulation of proteolysis involved in cellular protein catabolic process	0	7	24
supramolecular fiber organization	1	10	32
developmental growth	1	6	18
nucleobase-containing small molecule biosynthetic process	0	10	27
termination of RNA polymerase II transcription	0	2	5
response to endogenous stimulus	1	8	32
pyridine nucleotide metabolic process	0	13	31
regulation of carbohydrate metabolic process	0	6	18
immune response	0	14	33
cell division	3	11	32
organelle assembly	0	15	31
mitotic cell cycle phase transition	0	16	31
negative regulation of mitotic sister chromatid segregation	0	9	15
sister chromatid cohesion	0	14	30
regulation of RNA splicing	0	5	21
dimethylallyl diphosphate biosynthetic process	0	1	6
ribonucleoside diphosphate metabolic process	1	10	32
protein insertion into mitochondrial membrane	0	14	31
RNA (guanine-N7)-methylation	0	2	7
water-soluble vitamin biosynthetic process	1	19	32
regulation of proteasomal ubiquitin-dependent protein catabolic process	0	5	14
respiratory chain complex II assembly	0	1	1
actin nucleation	1	11	30
flavonoid metabolic process	1	11	26
tetraterpenoid metabolic process	2	9	31
cell cycle phase transition	0	16	31
photosystem I assembly	0	7	16
valine biosynthetic process	0	7	28
nitrate transport	0	5	14
nucleobase biosynthetic process	1	15	31
cellular calcium ion homeostasis	0	13	30
response to salt stress	1	10	24
lignin metabolic process	0	13	30
regulation of root meristem growth	0	3	7
regulation of signaling	1	11	32
chloroplast RNA processing	0	4	9
galacturonan metabolic process	3	14	33
ribonucleoprotein complex subunit organization	2	18	32
regulation of ubiquitin-dependent protein catabolic process	0	5	14
polysaccharide biosynthetic process	2	11	32
methylglyoxal catabolic process	0	1	7
phyllome development	0	4	16
phosphatidylinositol dephosphorylation	0	12	31
regulation of localization	0	16	32
asymmetric cell division	0	5	17
negative regulation of sister chromatid segregation	0	9	15
cell growth	0	8	21
plant epidermal cell differentiation	0	14	31
DNA topological change	1	8	29
transcription elongation from RNA polymerase II promoter	0	8	30
nucleotide phosphorylation	1	10	32
auxin transport	1	16	31
histone lysine demethylation	0	4	16
chromatin remodeling	1	8	30
negative regulation of reproductive process	0	8	12
cellular response to nitrogen starvation	0	10	16
glucan biosynthetic process	3	11	32
'de novo' CTP biosynthetic process	0	8	24
protein dealkylation	0	6	19
tetrapyrrole biosynthetic process	2	13	32
polyamine metabolic process	1	9	30
protein polyubiquitination	0	6	30
protein import into nucleus	2	13	31
defense response to bacterium	1	7	22
glycosphingolipid catabolic process	0	1	1
phosphate ion transmembrane transport	0	13	28
membrane lipid biosynthetic process	1	12	31
NADH dehydrogenase complex (plastoquinone) assembly	0	0	1
meiosis I cell cycle process	0	15	29
glycine decarboxylation via glycine cleavage system	0	3	9
pyrimidine ribonucleoside triphosphate biosynthetic process	1	9	31
protein deglycosylation involved in glycoprotein catabolic process	0	0	1
regulation of pH	0	7	28
chromosome segregation	0	12	30
mitochondrial cytochrome c oxidase assembly	0	1	11
sexual reproduction	0	10	27
oligosaccharide biosynthetic process	0	14	32
endoplasmic reticulum organization	0	1	11
long-chain fatty acid transport	0	4	8
diaminopimelate metabolic process	0	15	31
positive regulation of transcription elongation from RNA polymerase II promoter	0	4	14
sucrose biosynthetic process	0	12	27
DNA-dependent DNA replication maintenance of fidelity	0	2	7
pyruvate family amino acid catabolic process	0	3	7
negative regulation of multicellular organismal process	0	14	29
maintenance of protein location	0	13	30
phosphatidylethanolamine biosynthetic process	0	5	28
cation homeostasis	0	10	31
glycogen biosynthetic process	0	13	30
detection of stimulus	0	12	30
histidine metabolic process	0	6	30
glycerolipid biosynthetic process	0	13	32
nuclear transport	1	17	32
regulation of transcription initiation from RNA polymerase II promoter	0	1	7
transcription, DNA-templated	3	16	33
kinetochore assembly	0	0	2
cellular response to environmental stimulus	1	11	29
pollen tube guidance	0	0	3
triterpenoid metabolic process	0	6	26
regulation of actin filament organization	0	11	32
mitochondrial pyruvate transmembrane transport	0	4	16
response to starvation	3	10	30
anther wall tapetum development	0	0	4
transition metal ion transport	0	9	23
meiotic cell cycle	1	8	31
positive regulation of catalytic activity	0	10	25
CTP biosynthetic process	1	9	31
regulation of response to alcohol	1	14	31
nucleoside monophosphate biosynthetic process	0	18	31
cellular iron ion homeostasis	0	8	25
protein depolymerization	1	8	31
cellular nitrogen compound catabolic process	0	14	32
copper ion homeostasis	1	4	26
'de novo' IMP biosynthetic process	0	14	30
G protein-coupled receptor signaling pathway	1	10	31
mitochondrial membrane organization	0	14	31
negative regulation of programmed cell death	0	3	6
endoplasmic reticulum calcium ion homeostasis	0	0	3
detection of external stimulus	0	5	18
cellular amine metabolic process	0	8	31
UTP metabolic process	0	4	17
C4-dicarboxylate transport	0	10	30
protein demethylation	0	6	19
aromatic amino acid family catabolic process	1	9	31
cellular biogenic amine catabolic process	0	5	21
inositol phosphate dephosphorylation	0	3	15
negative regulation of organelle organization	0	16	30
folic acid metabolic process	0	9	20
lipid catabolic process	1	12	32
regulation of cellular component biogenesis	0	9	32
cellular response to oxidative stress	0	7	31
phosphatidylglycerol metabolic process	0	1	1
regulation of phosphatase activity	1	5	25
malate metabolic process	1	10	31
positive regulation of signaling	1	9	17
icosanoid metabolic process	0	2	3
regulation of chromosome segregation	0	12	30
nucleoside monophosphate metabolic process	0	20	31
establishment of protein localization to mitochondrial membrane	0	14	31
maintenance of protein localization in organelle	0	14	30
oxazole or thiazole biosynthetic process	0	0	1
DNA-dependent DNA replication	0	11	30
phytochelatin metabolic process	1	0	2
replication fork processing	0	3	6
cellular component disassembly	2	10	31
regulation of protein dephosphorylation	1	6	25
cell redox homeostasis	0	7	18
DNA methylation	0	3	8
negative regulation of protein modification process	0	10	23
threonine biosynthetic process	0	12	29
dormancy process	0	2	6
pyridoxine metabolic process	0	5	8
regulation of signal transduction	1	11	32
fatty acid oxidation	1	10	30
negative regulation of cytoskeleton organization	0	9	29
tRNA aminoacylation for protein translation	1	7	30
regulation of response to stimulus	2	14	32
dolichol-linked oligosaccharide biosynthetic process	0	14	29
nucleic acid transport	2	15	32
gene silencing	0	13	32
phenylpropanoid metabolic process	2	11	31
cellular polysaccharide biosynthetic process	1	12	32
tetrahydrobiopterin biosynthetic process	0	4	5
protein insertion into membrane	1	10	31
IMP metabolic process	0	12	30
unidimensional cell growth	1	6	17
negative regulation of protein modification by small protein conjugation or removal	0	1	1
response to acidic pH	0	5	10
developmental maturation	1	4	13
negative regulation of signaling	0	16	31
protein transport by the Tat complex	0	0	3
pyrimidine nucleobase biosynthetic process	0	16	30
glutamine metabolic process	1	12	31
regulation of cellular carbohydrate metabolic process	0	7	14
detection of abiotic stimulus	0	5	18
establishment of RNA localization	2	15	32
Notch signaling pathway	0	1	3
gene silencing by RNA-directed DNA methylation	0	13	29
tRNA pseudouridine synthesis	0	2	8
alditol phosphate metabolic process	0	14	26
intracellular auxin transport	1	13	29
peptidyl-amino acid modification	3	13	32
DNA replication	2	15	32
DNA damage checkpoint signaling	0	3	19
protein localization to mitochondrion	0	17	31
L-methionine salvage from methylthioadenosine	0	7	24
detection of light stimulus	0	4	14
peptidyl-lysine acetylation	2	9	25
amino acid salvage	0	7	24
regulation of peroxisome size	0	3	12
response to reactive oxygen species	0	11	22
xylan biosynthetic process	0	10	31
signal transduction in response to DNA damage	0	3	19
adenine biosynthetic process	0	5	14
exocytosis	0	13	30
dicarboxylic acid transport	0	10	30
ceramide metabolic process	1	16	31
regulation of phosphorylation	1	7	26
ncRNA 3'-end processing	0	8	29
negative regulation of organ growth	0	4	8
tetrahydrofolate biosynthetic process	1	9	24
regulation of protein phosphorylation	1	6	26
peroxisomal transport	0	11	27
organic acid transport	0	7	32
glycine biosynthetic process	1	11	30
regulation of phenylpropanoid metabolic process	0	2	23
histone methylation	0	14	25
thiamine-containing compound biosynthetic process	3	12	29
regulation of small molecule metabolic process	0	10	18
cell death	0	11	30
regulation of gene silencing	0	2	3
cellular cation homeostasis	0	8	31
tRNA aminoacylation	1	8	30
nucleoside biosynthetic process	0	10	27
vacuole organization	0	16	29
regulation of DNA-templated transcription, initiation	0	2	9
positive chemotaxis	0	0	3
diterpenoid biosynthetic process	0	8	31
polyol catabolic process	0	6	25
positive regulation of DNA-templated transcription, initiation	0	1	7
negative regulation of cellular metabolic process	2	10	32
positive regulation of protein polymerization	1	10	30
adenine salvage	0	4	11
pyruvate transmembrane transport	0	4	16
regulation of chromosome separation	0	12	30
acyl-CoA biosynthetic process	2	19	31
isocitrate metabolic process	0	2	13
carbon utilization	0	5	18
protoporphyrinogen IX metabolic process	1	11	30
positive regulation of proteolysis involved in cellular protein catabolic process	0	4	12
cell morphogenesis involved in differentiation	0	14	31
alanine metabolic process	0	3	7
regulation of mRNA processing	0	5	21
positive regulation of catabolic process	1	4	24
regulation of cell shape	1	10	30
adenine metabolic process	0	5	14
alditol metabolic process	0	10	32
DNA-templated transcription, initiation	1	13	32
negative regulation of actin filament polymerization	0	9	29
trichome morphogenesis	0	12	26
cellular response to nutrient levels	3	10	30
thioester metabolic process	4	11	32
actin filament capping	0	6	23
negative regulation of actin filament depolymerization	0	6	23
regulation of circadian rhythm	0	12	31
positive regulation of supramolecular fiber organization	1	10	30
positive regulation of DNA metabolic process	0	1	11
establishment of protein localization to vacuole	1	13	30
protein transmembrane import into intracellular organelle	0	16	31
response to endoplasmic reticulum stress	0	12	31
respiratory chain complex IV assembly	0	1	11
pyridoxal phosphate biosynthetic process	0	7	19
cellular localization	1	17	33
L-alanine metabolic process	0	3	7
tRNA wobble adenosine to inosine editing	0	1	1
D-gluconate metabolic process	0	3	11
acylglycerol metabolic process	0	12	30
CAAX-box protein processing	0	12	30
pteridine-containing compound biosynthetic process	1	10	30
vesicle organization	0	9	30
positive regulation of protein modification process	0	5	23
isoprenoid metabolic process	1	11	33
L-ascorbic acid metabolic process	1	12	31
nuclear-transcribed mRNA catabolic process	0	14	31
monocarboxylic acid transport	0	13	29
biotin biosynthetic process	0	3	6
oxazole or thiazole metabolic process	0	0	1
regulation of protein ubiquitination	0	2	9
response to hypoxia	0	11	30
phosphatidylinositol metabolic process	1	10	32
positive regulation of DNA-binding transcription factor activity	0	3	5
cortical cytoskeleton organization	0	14	29
negative regulation of proteolysis	4	8	26
negative regulation of protein polymerization	0	9	29
cellular response to chemical stress	0	8	31
ribosomal large subunit biogenesis	1	6	18
organic hydroxy compound transport	0	10	27
clathrin coat assembly	0	13	31
response to metal ion	1	16	30
N-terminal peptidyl-methionine acetylation	1	0	8
negative regulation of mitotic cell cycle	0	14	29
folic acid-containing compound biosynthetic process	1	10	28
negative regulation of RNA metabolic process	0	11	32
positive regulation of kinase activity	0	6	22
organophosphate catabolic process	0	12	31
glycolipid biosynthetic process	0	11	30
mitotic cell cycle	0	6	20
specification of plant organ axis polarity	0	3	12
potassium ion transport	0	8	20
deoxyribonucleotide metabolic process	2	9	30
regulation of DNA repair	0	8	16
maintenance of location	0	15	31
post-embryonic plant organ development	0	4	8
phosphatidylcholine biosynthetic process	0	8	16
cellular copper ion homeostasis	1	2	23
citrate metabolic process	0	2	5
xylan metabolic process	2	9	31
regulation of translational termination	0	6	15
pentose-phosphate shunt, oxidative branch	0	3	15
root development	3	11	30
auxin influx	1	13	29
regulation of cellular catabolic process	1	9	30
pentose-phosphate shunt, non-oxidative branch	0	6	18
cellular modified amino acid catabolic process	0	9	25
defense response to other organism	0	14	33
nucleoside diphosphate phosphorylation	1	10	32
cellular ketone metabolic process	1	11	30
glycerol metabolic process	0	10	32
7-methylguanosine mRNA capping	0	1	4
response to radiation	0	10	32
mRNA cis splicing, via spliceosome	0	9	30
glycerophospholipid biosynthetic process	1	12	32
post-chaperonin tubulin folding pathway	0	4	11
nucleosome assembly	0	13	32
glycerol-3-phosphate metabolic process	0	14	26
protein K63-linked deubiquitination	0	2	8
purine nucleobase salvage	0	5	13
tryptophan metabolic process	0	13	30
pyridine-containing compound biosynthetic process	1	14	32
response to external stimulus	0	13	33
NAD metabolic process	0	12	30
prosthetic group metabolic process	0	10	27
protein deglycosylation	0	2	7
secondary alcohol metabolic process	0	2	13
cytokinesis	0	3	17
auxin-activated signaling pathway	1	14	32
positive regulation of cellular component organization	1	11	31
primary alcohol metabolic process	0	0	4
purine nucleotide salvage	0	12	29
pollen-pistil interaction	0	1	1
regulation of polysaccharide biosynthetic process	0	3	10
olefinic compound metabolic process	0	13	27
maintenance of protein location in cell	0	13	30
regulation of cell division	1	12	30
regulation of cellular protein catabolic process	0	7	25
membrane lipid metabolic process	0	15	32
olefinic compound biosynthetic process	0	13	27
purine ribonucleoside salvage	0	10	26
protein localization to peroxisome	0	7	21
fatty acid transport	0	6	15
water-soluble vitamin metabolic process	2	18	32
histone lysine methylation	0	10	23
regulation of actin cytoskeleton organization	1	10	32
protein localization to endoplasmic reticulum exit site	0	13	31
protein homooligomerization	0	7	19
cellular response to external stimulus	4	10	31
inorganic ion homeostasis	0	11	31
cellular response to chemical stimulus	0	10	31
manganese ion homeostasis	0	8	29
DNA replication checkpoint signaling	0	2	10
cinnamic acid metabolic process	0	7	21
regulation of isoprenoid metabolic process	0	4	7
mitotic cell cycle checkpoint signaling	0	15	29
actin cytoskeleton organization	0	6	18
mitochondrion organization	1	14	31
glycerophospholipid metabolic process	0	12	32
organelle membrane fusion	0	5	15
unsaturated fatty acid metabolic process	0	3	7
tetrahydrobiopterin metabolic process	0	4	5
cortical microtubule organization	0	9	28
regulation of protein catabolic process	0	13	30
cellular aldehyde metabolic process	2	14	31
organelle fission	1	9	32
pyrimidine ribonucleoside triphosphate metabolic process	1	9	31
ethylene-activated signaling pathway	1	10	32
mitotic cell cycle process	0	13	32
negative regulation of mitotic nuclear division	0	11	17
ncRNA export from nucleus	0	1	3
pyridoxal phosphate metabolic process	0	7	19
regulation of cellular component size	0	11	32
protein maturation by iron-sulfur cluster transfer	0	5	22
regulation of actin polymerization or depolymerization	0	11	32
CTP metabolic process	1	9	31
actin polymerization or depolymerization	0	10	31
thiamine metabolic process	3	10	30
tRNA processing	1	18	31
peptidyl-proline modification	0	13	27
vitamin metabolic process	2	18	32
cell-cell signaling	0	4	10
spliceosomal snRNP assembly	1	12	31
response to pH	0	5	10
pollen development	0	6	15
cytoplasmic translational elongation	0	3	10
proline catabolic process	1	0	5
cellular macromolecule localization	4	12	32
(1->3)-beta-D-glucan biosynthetic process	0	5	24
IMP salvage	0	0	2
protein acetylation	1	7	25
sterol biosynthetic process	1	10	31
positive regulation of transcription initiation from RNA polymerase II promoter	0	1	7
regulation of ATPase activity	0	0	1
fatty acid catabolic process	2	10	30
positive regulation of proteasomal protein catabolic process	0	4	12
positive regulation of protein phosphorylation	0	6	22
regulation of gibberellic acid mediated signaling pathway	0	10	17
regulation of alcohol biosynthetic process	0	1	2
peptidyl-arginine methylation	0	9	25
NAD(P)H dehydrogenase complex assembly	0	2	5
lipid modification	2	15	32
cellular response to extracellular stimulus	4	10	31
reactive nitrogen species metabolic process	0	4	16
glycine metabolic process	2	8	31
cytoplasmic microtubule organization	1	12	30
leaf senescence	0	9	23
cell cycle	0	11	32
nicotinamide nucleotide metabolic process	0	13	31
regulation of transport	0	18	31
proton-transporting two-sector ATPase complex assembly	0	10	23
tryptophan catabolic process	0	2	14
chlorophyll metabolic process	0	15	32
ribulose bisphosphate carboxylase complex assembly	0	2	6
pyrimidine-containing compound salvage	0	7	18
phospholipid dephosphorylation	0	13	31
detection of chemical stimulus	0	9	27
microtubule nucleation	0	11	29
secretion	0	16	32
meiosis II cell cycle process	0	5	13
UDP-glucuronate biosynthetic process	0	3	7
growth	0	10	27
cellular protein complex disassembly	2	10	31
L-proline biosynthetic process	0	3	15
positive regulation of protein metabolic process	1	7	31
oligosaccharide metabolic process	0	13	33
cellular divalent inorganic cation homeostasis	0	12	30
aldehyde biosynthetic process	0	11	26
carotenoid metabolic process	2	9	31
regulation of cell cycle checkpoint	0	0	2
photosynthetic electron transport chain	10	13	31
phloem or xylem histogenesis	2	11	31
regulation of sister chromatid segregation	0	11	30
cellular manganese ion homeostasis	0	8	29
cellular chemical homeostasis	0	10	32
negative regulation of nuclear division	0	10	17
spindle assembly checkpoint signaling	0	9	15
protein neddylation	0	3	11
response to auxin	1	4	32
regulation of long-day photoperiodism, flowering	0	2	7
phytochelatin biosynthetic process	1	0	2
spindle organization	0	9	30
nuclear-transcribed mRNA catabolic process, nonsense-mediated decay	1	9	30
xyloglucan metabolic process	3	13	31
seed maturation	0	3	6
mature ribosome assembly	0	1	6
nucleoside diphosphate metabolic process	2	8	32
chromosome organization	1	7	33
regulation of alternative mRNA splicing, via spliceosome	0	2	9
activation of protein kinase activity	0	4	17
mRNA modification	0	4	16
negative regulation of cytokinin-activated signaling pathway	0	1	7
regulation of cell cycle phase transition	0	10	31
regulation of microtubule cytoskeleton organization	0	14	30
amino acid transport	0	9	32
negative regulation of phosphorylation	0	3	13
peptidyl-arginine modification	0	9	25
cytoplasmic translation	1	7	12
secondary metabolic process	2	13	31
N-terminal protein amino acid acetylation	1	2	17
glucose 6-phosphate metabolic process	0	9	31
purine nucleobase metabolic process	1	12	30
nucleobase-containing compound catabolic process	0	14	32
protein oxidation	0	5	16
positive regulation of protein catabolic process	0	4	12
autophagy of mitochondrion	0	3	12
protein insertion into ER membrane	0	4	14
regulation of MAP kinase activity	0	0	2
positive regulation of translational termination	0	6	15
regulation of ion transmembrane transport	0	14	30
indolalkylamine catabolic process	0	2	14
actin filament depolymerization	0	11	30
chlorophyll biosynthetic process	0	13	31
mitochondrial calcium ion homeostasis	0	6	17
response to chemical	1	9	33
proline metabolic process	1	7	28
endocytosis	1	11	31
DNA catabolic process	0	8	18
RNA polyadenylation	2	8	31
autophagosome assembly	0	13	28
actin filament polymerization	0	2	8
maintenance of location in cell	0	14	30
cellular response to light intensity	0	0	4
microtubule-based process	0	13	32
glucan catabolic process	1	12	31
triglyceride biosynthetic process	0	12	30
D-xylose metabolic process	0	5	26
glycine catabolic process	0	3	20
protein repair	0	9	29
chemotaxis	0	0	5
positive regulation of molecular function	0	11	25
response to virus	0	10	29
pentose-phosphate shunt	0	10	26
pyrimidine ribonucleoside monophosphate metabolic process	0	13	31
branched-chain amino acid metabolic process	1	8	31
nitrogen cycle metabolic process	0	9	24
cell fate specification	2	10	28
glycoprotein metabolic process	0	6	13
regulation of translational elongation	1	13	31
inner mitochondrial membrane organization	0	14	31
S-adenosylmethionine metabolic process	0	11	23
vacuolar proton-transporting V-type ATPase complex assembly	0	1	3
beta-glucan metabolic process	3	10	32
double-strand break repair via homologous recombination	0	12	30
regulation of spindle organization	0	12	27
phosphate ion transport	0	17	33
neutral lipid biosynthetic process	0	12	30
acylglycerol biosynthetic process	0	12	30
protein-containing complex disassembly	3	9	31
glycolytic process	1	11	32
cell wall polysaccharide metabolic process	5	13	32
cell recognition	2	8	31
response to aluminum ion	0	8	17
embryo development	0	10	19
response to oxygen levels	0	11	30
Mo-molybdopterin cofactor metabolic process	0	10	27
vacuolar transport	0	17	31
DNA demethylation	0	2	13
hormone transport	1	16	31
phytosteroid biosynthetic process	2	4	13
programmed cell death	0	11	30
positive regulation of translational elongation	0	6	15
defense response	2	10	33
cellular protein localization	4	11	32
actin filament bundle organization	0	5	21
oxylipin metabolic process	2	7	31
oxylipin biosynthetic process	2	7	31
[2Fe-2S] cluster assembly	0	1	2
leucine catabolic process	0	2	7
tetrapyrrole metabolic process	3	11	32
ribosome biogenesis	0	11	31
oligosaccharide catabolic process	0	11	31
positive regulation of circadian rhythm	0	2	15
DNA methylation or demethylation	0	9	26
regulation of kinase activity	0	8	26
cellular developmental process	1	14	32
regulation of proteasomal protein catabolic process	0	7	24
lipooligosaccharide metabolic process	1	5	25
fatty acid beta-oxidation	1	9	30
benzene-containing compound metabolic process	2	7	31
regulation of protein polymerization	0	9	32
prolyl-tRNA aminoacylation	0	1	3
regulation of abscisic acid biosynthetic process	0	0	1
negative regulation of response to alcohol	0	13	31
cell differentiation	0	12	32
tropism	1	11	32
indolalkylamine metabolic process	0	13	30
1-deoxy-D-xylulose 5-phosphate metabolic process	1	4	11
regulation of glucan biosynthetic process	0	3	10
regulation of cellulose biosynthetic process	0	1	7
leaf development	0	4	16
protein autoprocessing	1	2	6
phosphorylated carbohydrate dephosphorylation	0	3	15
response to organonitrogen compound	0	10	23
fatty acid biosynthetic process	1	15	32
protein kinase C-activating G protein-coupled receptor signaling pathway	0	11	26
alcohol catabolic process	0	10	31
response to external biotic stimulus	0	12	33
cellular lipid catabolic process	1	11	31
detection of hypoxia	0	7	21
regulation of photoperiodism, flowering	0	7	27
cellular polysaccharide catabolic process	1	11	31
regulation of ion transport	0	13	31
regulation of supramolecular fiber organization	0	9	32
specification of axis polarity	1	6	20
glucosylceramide metabolic process	0	3	3
vesicle fusion	0	4	13
regulation of mRNA splicing, via spliceosome	0	3	15
chloroplast organization	1	8	31
response to organic substance	2	8	33
tRNA metabolic process	1	12	32
pentose metabolic process	0	9	30
regulation of lipid biosynthetic process	0	6	11
transcription preinitiation complex assembly	2	14	30
circadian rhythm	0	4	20
regulation of chromosome organization	0	12	30
jasmonic acid biosynthetic process	0	0	8
rRNA metabolic process	2	18	32
blue light signaling pathway	0	0	3
negative regulation of peptidase activity	4	8	26
regulation of actin filament-based process	1	10	32
granum assembly	0	1	1
RNA capping	0	4	11
regulation of response to red or far red light	0	7	23
(1->3)-beta-D-glucan metabolic process	0	5	24
response to photooxidative stress	0	0	2
peptidyl-cysteine oxidation	0	5	16
positive regulation of phosphate metabolic process	0	5	22
nucleic acid-templated transcription	3	16	33
RNA transport	2	15	32
L-phenylalanine catabolic process	0	9	29
histone acetylation	2	9	25
regulation of phosphoprotein phosphatase activity	1	4	25
inositol phosphate catabolic process	0	3	15
mitotic sister chromatid cohesion	0	13	27
pyrimidine-containing compound metabolic process	3	11	31
cell development	0	1	5
photosynthesis, dark reaction	2	12	25
positive regulation of phosphorus metabolic process	0	5	22
trehalose biosynthetic process	1	12	32
immune system process	0	15	33
mitotic spindle assembly checkpoint signaling	0	9	15
proteasome-mediated ubiquitin-dependent protein catabolic process	1	21	31
positive regulation of protein-containing complex disassembly	0	6	15
photorespiration	1	11	19
isoleucine biosynthetic process	0	9	30
phosphatidic acid biosynthetic process	0	0	5
gamma-aminobutyric acid metabolic process	0	0	1
DNA modification	0	10	27
recognition of pollen	2	8	31
protein modification by small protein conjugation or removal	0	12	32
steroid biosynthetic process	2	12	31
negative regulation of chromosome organization	0	11	25
nucleobase metabolic process	0	17	31
developmental cell growth	0	6	16
actin filament organization	0	14	32
production of small RNA involved in gene silencing by RNA	0	4	15
protein deacetylation	0	11	26
regulation of transcription elongation from RNA polymerase II promoter	0	4	14
regulation of catabolic process	1	9	30
response to nitrogen compound	0	11	27
locomotion	0	1	9
mitochondrial phosphate ion transmembrane transport	0	3	14
regulation of metaphase/anaphase transition of cell cycle	0	12	30
beta-glucan catabolic process	0	12	31
response to disaccharide	0	9	22
Group II intron splicing	0	15	29
photosynthesis	10	9	32
regulation of defense response	1	10	31
transcription by RNA polymerase II	1	10	27
response to sucrose	0	9	22
lysine biosynthetic process via diaminopimelate	0	15	31
cellular response to radiation	0	11	29
aromatic amino acid family biosynthetic process, prephenate pathway	0	8	28
formation of cytoplasmic translation initiation complex	0	14	31
glutamine biosynthetic process	0	9	24
positive regulation of cellular catabolic process	1	5	24
response to heat	1	14	31
secretion by cell	0	13	31
microtubule cytoskeleton organization	2	12	32
cellular response to nitrogen levels	0	10	16
tRNA 3'-trailer cleavage	0	1	2
isopentenyl diphosphate biosynthetic process, methylerythritol 4-phosphate pathway	0	5	14
positive regulation of post-embryonic development	0	7	18
phenylpropanoid catabolic process	0	13	30
regulation of ethylene-activated signaling pathway	0	12	29
Mo-molybdopterin cofactor biosynthetic process	0	10	27
regulation of jasmonic acid mediated signaling pathway	0	9	32
gamma-aminobutyric acid catabolic process	0	0	1
negative regulation of cellular biosynthetic process	1	10	32
regulation of amine transport	0	7	19
pyrimidine nucleobase metabolic process	0	13	30
protein K48-linked deubiquitination	0	1	6
systemic acquired resistance	2	11	31
magnesium ion homeostasis	0	10	26
pectin metabolic process	3	14	33
positive regulation of reproductive process	0	5	11
inositol phosphate metabolic process	0	11	31
glyceraldehyde-3-phosphate metabolic process	0	7	19
oligosaccharide-lipid intermediate biosynthetic process	0	15	30
thiamine-containing compound metabolic process	3	10	30
electron transport chain	12	9	33
Golgi to vacuole transport	0	6	12
L-phenylalanine metabolic process	0	10	31
regulation of posttranscriptional gene silencing	0	2	3
starch biosynthetic process	1	16	30
negative regulation of protein kinase activity	0	3	13
vesicle fusion with Golgi apparatus	0	0	6
protein-DNA complex assembly	0	13	32
regulation of DNA-binding transcription factor activity	0	3	5
histone H3-K9 demethylation	0	4	16
macromolecule deacylation	0	13	26
metallo-sulfur cluster assembly	1	15	31
negative regulation of intracellular signal transduction	0	14	29
pyrimidine nucleotide salvage	0	5	15
regulation of DNA-templated transcription, elongation	0	12	30
regulation of mitotic cell cycle	0	14	30
ribosomal large subunit assembly	1	8	14
cellulose catabolic process	0	12	31
DNA recombination	1	15	32
cytidine to uridine editing	0	9	29
polyprenol metabolic process	1	4	17
GTP biosynthetic process	0	4	18
protein K63-linked ubiquitination	0	7	14
negative regulation of gene expression	1	11	33
GDP-mannose biosynthetic process	1	8	24
hexose biosynthetic process	1	11	24
positive regulation of cytoskeleton organization	1	10	30
unsaturated fatty acid biosynthetic process	0	3	7
nuclear chromosome segregation	0	5	18
replication fork protection	0	1	3
phosphatidylglycerol biosynthetic process	0	1	1
positive regulation of developmental process	0	8	20
anaphase-promoting complex-dependent catabolic process	0	6	15
histone modification	1	9	27
negative regulation of cell cycle phase transition	0	11	30
glutamine family amino acid metabolic process	2	11	32
negative regulation of protein serine/threonine kinase activity	0	3	11
mRNA polyadenylation	2	8	30
methylglyoxal catabolic process to D-lactate via S-lactoyl-glutathione	0	1	6
regulation of biological quality	0	13	33
arginine metabolic process	0	12	30
tyrosine metabolic process	0	9	28
cellular modified amino acid biosynthetic process	0	11	30
regulation of amino acid transport	0	7	19
detoxification	2	10	31
purine nucleoside monophosphate metabolic process	0	15	31
energy reserve metabolic process	1	11	30
negative regulation of cell death	0	3	9
poly(A)+ mRNA export from nucleus	1	9	17
pectin biosynthetic process	3	9	30
nitrate metabolic process	0	4	16
disaccharide metabolic process	0	12	33
cell population proliferation	0	9	25
removal of superoxide radicals	0	8	14
cellular biogenic amine metabolic process	0	8	31
negative regulation of biosynthetic process	1	10	32
mRNA methylation	0	2	5
multicellular organismal reproductive process	0	8	18
thiamine biosynthetic process	3	12	29
cellular oxidant detoxification	0	8	19
nucleic acid metabolic process	2	16	33
protein transport to vacuole involved in ubiquitin-dependent protein catabolic process via the multivesicular body sorting pathway	1	14	30
NADP biosynthetic process	0	4	10
response to nutrient levels	3	10	30
retrograde vesicle-mediated transport, Golgi to endoplasmic reticulum	1	13	31
icosanoid secretion	0	2	5
flavonoid biosynthetic process	1	9	26
pantothenate biosynthetic process	0	0	1
fatty acid beta-oxidation using acyl-CoA oxidase	0	3	3
Golgi vesicle transport	1	16	32
kynurenine metabolic process	0	3	15
cellular respiration	3	8	32
regulation of organic acid transport	0	7	19
gametophyte development	0	7	15
protein secretion	0	4	12
liposaccharide metabolic process	0	12	31
adenosine to inosine editing	0	1	1
regulation of cytoskeleton organization	1	9	32
regulation of response to DNA damage stimulus	1	7	19
GPI anchor metabolic process	0	9	25
lipid transport	2	9	32
regulation of hydrolase activity	2	6	26
negative regulation of cellular protein metabolic process	2	11	30
isoprenoid biosynthetic process via mevalonate	0	2	3
cellular response to abiotic stimulus	1	11	29
protein import into peroxisome matrix	0	4	15
negative regulation of developmental growth	0	4	11
flavin-containing compound biosynthetic process	0	16	30
response to carbohydrate	0	11	25
cytokinesis by cell plate formation	0	3	16
NADPH regeneration	0	11	31
mitochondrial respiratory chain complex II assembly	0	1	1
actin filament-based process	0	7	28
AMP metabolic process	1	10	30
autophagosome organization	0	13	28
negative regulation of kinase activity	0	3	13
peptidyl-cysteine modification	1	12	25
glucosylceramide catabolic process	0	1	1
glycolipid metabolic process	0	12	31
cellular response to phosphate starvation	2	12	29
pseudouridine synthesis	2	12	31
peptide catabolic process	0	7	23
carbon fixation	0	10	27
internal peptidyl-lysine acetylation	2	9	25
protein-tetrapyrrole linkage	0	5	20
isopentenyl diphosphate metabolic process	1	12	30
protein targeting to peroxisome	0	7	21
regulation of proteolysis	2	11	29
meiotic nuclear division	0	11	29
glycolipid catabolic process	0	1	1
phosphorylation of RNA polymerase II C-terminal domain	0	4	11
anisotropic cell growth	0	1	3
positive regulation of cellular protein metabolic process	1	7	31
response to biotic stimulus	0	11	33
glycine biosynthetic process from serine	0	13	30
mRNA catabolic process	0	12	32
calcium ion homeostasis	0	13	30
pyridine nucleotide biosynthetic process	0	12	31
divalent inorganic cation homeostasis	0	13	31
sucrose catabolic process	0	12	31
regulation of protein acetylation	0	1	7
adenylate cyclase-modulating G protein-coupled receptor signaling pathway	0	2	9
male meiotic nuclear division	0	11	29
clathrin-dependent endocytosis	0	13	31
'de novo' UMP biosynthetic process	0	12	25
histidine biosynthetic process	0	6	30
monocarboxylic acid biosynthetic process	1	14	32
male meiosis II	0	5	13
lateral root development	0	3	7
negative regulation of cell communication	0	16	31
response to nitrate	0	3	13
phospholipid transport	1	12	30
pattern specification process	1	10	22
mitochondrial electron transport, ubiquinol to cytochrome c	0	8	28
mannose metabolic process	0	9	22
glycosylceramide catabolic process	0	1	1
regulation of transmembrane transport	0	14	31
intra-Golgi vesicle-mediated transport	0	4	21
xylem development	0	6	17
carboxylic acid transport	0	12	31
meiotic DNA double-strand break formation	0	10	22
ribosome assembly	0	12	20
mitochondrial respiratory chain complex I assembly	0	7	19
aromatic compound catabolic process	0	12	32
reductive pentose-phosphate cycle	2	12	25
farnesyl diphosphate metabolic process	0	4	8
rRNA base methylation	0	17	31
response to light intensity	1	9	18
zinc ion transport	0	5	12
amine biosynthetic process	1	11	30
disaccharide biosynthetic process	1	11	32
pollen tube growth	0	6	16
inorganic anion transport	1	15	33
NADH dehydrogenase complex assembly	1	8	24
ribonucleoside biosynthetic process	0	10	27
purine nucleoside biosynthetic process	0	10	27
disaccharide catabolic process	0	12	31
phytosteroid metabolic process	2	2	13
positive regulation of cell communication	1	9	17
monosaccharide biosynthetic process	6	11	30
negative regulation of cellular amide metabolic process	1	7	25
cellular biogenic amine biosynthetic process	1	11	30
pyrimidine nucleoside triphosphate metabolic process	1	9	31
peptidyl-diphthamide biosynthetic process from peptidyl-histidine	1	10	29
inositol catabolic process	0	1	5
response to light stimulus	0	10	32
purine ribonucleoside biosynthetic process	0	10	27
pyrimidine ribonucleotide biosynthetic process	1	13	31
positive regulation of ERAD pathway	0	2	3
rejection of self pollen	1	7	24
regulation of cellular response to stress	1	16	31
positive regulation of proteolysis	0	3	12
nucleocytoplasmic transport	1	17	32
response to blue light	1	9	30
regulation of asymmetric cell division	1	1	7
peptidyl-lysine modification to peptidyl-hypusine	0	1	2
riboflavin biosynthetic process	0	15	30
positive regulation of transferase activity	0	5	23
ribonucleoprotein complex assembly	2	18	32
base conversion or substitution editing	0	11	29
vitamin B6 biosynthetic process	1	13	31
nuclear export	1	15	32
tricarboxylic acid biosynthetic process	0	1	7
membrane fusion	0	4	15
diterpenoid metabolic process	1	7	31
protein lipoylation	0	7	17
cellular metabolic compound salvage	2	16	31
cinnamic acid biosynthetic process	0	7	21
pyrimidine nucleotide biosynthetic process	0	18	31
negative regulation of transcription, DNA-templated	0	11	32
cleavage involved in rRNA processing	0	4	15
photosynthesis, light harvesting	1	11	31
negative regulation of response to stimulus	1	13	31
negative regulation of abscisic acid-activated signaling pathway	0	13	31
glutathione metabolic process	0	10	32
phosphatidylcholine metabolic process	0	14	31
proteasomal protein catabolic process	1	21	31
regulation of cell communication	1	11	32
organic substance catabolic process	1	12	33
brassinosteroid mediated signaling pathway	1	13	31
regulation of polysaccharide metabolic process	0	4	10
purine-containing compound salvage	0	12	29
ribonucleoside monophosphate biosynthetic process	0	16	31
sphingolipid catabolic process	0	7	22
box C/D snoRNP assembly	0	3	8
nicotianamine metabolic process	0	1	7
negative regulation of protein depolymerization	0	6	23
seed dormancy process	0	2	6
pyrimidine nucleoside triphosphate biosynthetic process	1	9	31
glutathione catabolic process	0	5	19
AMP biosynthetic process	1	9	29
positive regulation of signal transduction	1	9	17
regulation of DNA methylation	0	1	4
gravitropism	1	10	30
mRNA transport	2	16	32
carbohydrate transport	2	7	32
ion homeostasis	0	9	31
negative regulation of metaphase/anaphase transition of cell cycle	0	9	15
negative regulation of mitotic sister chromatid separation	0	9	15
terpenoid biosynthetic process	1	14	32
response to desiccation	0	4	17
fatty acid metabolic process	2	14	33
regulation of secondary metabolic process	0	4	25
amino acid transmembrane transport	0	3	13
steroid hormone mediated signaling pathway	1	13	31
cell cycle checkpoint signaling	0	12	30
photosynthetic electron transport in photosystem I	2	18	30
purine nucleoside diphosphate metabolic process	1	11	32
proton export across plasma membrane	1	7	28
RNA biosynthetic process	2	15	33
nuclear-transcribed mRNA poly(A) tail shortening	0	0	5
regulation of ubiquitin-protein transferase activity	0	2	9
regulation of response to stress	1	13	31
regulation of mitotic nuclear division	0	11	27
cellular carbohydrate catabolic process	0	17	31
regulation of lipid metabolic process	0	7	14
innate immune response	1	12	27
peroxisome fission	0	6	30
protein modification by small protein removal	1	12	27
regulation of mitotic sister chromatid separation	0	12	30
glycerol-3-phosphate catabolic process	0	2	10
galactose catabolic process	0	2	6
purine nucleoside metabolic process	0	11	30
glucose metabolic process	1	12	32
negative regulation of post-embryonic development	0	11	21
galactose catabolic process via UDP-galactose	0	2	6
methylglyoxal catabolic process to lactate	0	1	6
L-methionine salvage	0	7	24
monovalent inorganic cation homeostasis	1	8	30
'de novo' pyrimidine nucleobase biosynthetic process	0	10	29
guard cell differentiation	0	13	31
internal protein amino acid acetylation	2	9	25
L-ascorbic acid biosynthetic process	1	9	29
establishment of protein localization to mitochondrion	0	17	31
meristem growth	0	0	2
guanosine tetraphosphate metabolic process	0	5	14
AMP salvage	0	10	24
organic hydroxy compound catabolic process	0	11	31
response to fatty acid	0	4	10
histone deacetylation	0	11	26
polyamine biosynthetic process	1	10	30
methylglyoxal metabolic process	0	1	7
tricarboxylic acid cycle	0	16	32
ncRNA processing	0	20	32
regulation of cytoplasmic translational elongation	1	10	29
deadenylation-dependent decapping of nuclear-transcribed mRNA	0	16	27
pyruvate metabolic process	2	11	32
RNA phosphodiester bond hydrolysis	0	6	20
positive regulation of cellular component biogenesis	1	12	30
glycosylceramide metabolic process	0	3	3
regulation of mRNA metabolic process	0	10	30
positive regulation of developmental growth	0	1	1
IMP biosynthetic process	0	11	30
UDP-glucuronate metabolic process	0	3	9
peroxisome organization	0	11	31
negative regulation of chromosome segregation	0	9	15
DNA conformation change	1	5	30
UDP-D-xylose metabolic process	0	3	23
UMP salvage	0	5	15
N-terminal protein amino acid modification	1	6	25
rRNA (guanine-N7)-methylation	0	0	2
membrane organization	0	12	31
regulation of mitotic cell cycle phase transition	0	14	30
negative regulation of ubiquitin-protein transferase activity	0	1	1
exocytic process	1	10	20
positive regulation of protein kinase activity	0	4	19
spindle checkpoint signaling	0	9	15
glycogen metabolic process	1	11	30
cell cycle process	0	12	33
ascorbate glutathione cycle	0	3	6
sphingolipid metabolic process	1	16	31
positive regulation of organ growth	0	1	1
nicotianamine biosynthetic process	0	1	7
negative regulation of phosphorelay signal transduction system	0	12	26
superoxide metabolic process	1	10	20
glycosphingolipid metabolic process	0	3	3
response to high light intensity	0	7	17
multivesicular body sorting pathway	1	12	31
cellular ion homeostasis	0	9	31
negative regulation of protein phosphorylation	0	3	13
red, far-red light phototransduction	0	3	11
polysaccharide metabolic process	2	17	33
maintenance of protein localization in endoplasmic reticulum	0	14	30
regulation of histone modification	1	3	12
brassinosteroid biosynthetic process	2	4	13
negative regulation of developmental process	0	14	29
RNA decapping	0	16	30
nitrate assimilation	0	4	16
negative regulation of phosphorus metabolic process	0	8	22
regulation of cellular ketone metabolic process	0	11	18
positive regulation of translation	1	8	28
membrane lipid catabolic process	0	7	22
ribosomal small subunit assembly	4	6	15
base-excision repair	1	9	31
organic substance biosynthetic process	7	19	33
histone demethylation	0	4	16
regulation of protein serine/threonine kinase activity	1	7	26
rRNA modification	0	18	31
protein localization to extracellular region	0	4	12
dsRNA processing	0	4	15
isoleucine metabolic process	0	9	30
regulation of catalytic activity	1	13	27
pigment metabolic process	4	7	32
late endosome to vacuole transport	1	14	30
movement of cell or subcellular component	2	11	32
response to extracellular stimulus	4	9	31
sucrose metabolic process	0	14	32
actin filament bundle assembly	0	5	21
mRNA splice site selection	1	10	16
cellular carbohydrate metabolic process	1	16	33
regulation of organelle organization	0	12	32
regulation of actin filament length	0	11	32
positive regulation of gene expression	1	11	29
gene silencing by RNA	0	13	32
steroid hormone biosynthetic process	2	4	13
methylguanosine-cap decapping	0	16	29
iron ion transport	0	6	17
root hair cell development	0	1	5
diaminopimelate biosynthetic process	0	1	8
asparagine metabolic process	0	5	13
seryl-tRNA aminoacylation	0	0	3
response to other organism	0	13	33
erythrose 4-phosphate/phosphoenolpyruvate family amino acid biosynthetic process	0	5	22
positive regulation of response to stimulus	1	15	31
RNA catabolic process	0	16	32
CDP-diacylglycerol biosynthetic process	1	12	30
phosphatidylinositol-mediated signaling	1	2	15
pyrimidine ribonucleoside monophosphate biosynthetic process	0	13	31
hemicellulose metabolic process	5	12	32
negative regulation of ubiquitin protein ligase activity	0	1	1
tRNA methylation	1	10	28
terpenoid metabolic process	1	13	32
inorganic anion transmembrane transport	0	11	30
intracellular lipid transport	0	12	27
cell-cell signaling involved in cell fate commitment	0	3	9
sterol transport	0	9	24
purine ribonucleotide salvage	0	12	29
regulation of phragmoplast microtubule organization	0	0	1
regulation of mitotic sister chromatid segregation	0	11	27
pyrimidine nucleotide metabolic process	1	15	31
negative regulation of translation	1	7	25
positive regulation of protein-containing complex assembly	1	11	30
steroid metabolic process	0	12	31
transcription initiation from RNA polymerase II promoter	0	13	31
peptidyl-lysine modification	3	13	28
transcription by RNA polymerase III	0	10	29
reciprocal meiotic recombination	0	12	29
positive regulation of growth	1	12	30
DNA synthesis involved in DNA repair	1	6	17
UMP biosynthetic process	0	13	31
biotin metabolic process	0	3	6
protein deubiquitination	2	13	27
L-phenylalanine biosynthetic process	0	5	22
acetyl-CoA biosynthetic process	1	9	31
mRNA export from nucleus	2	13	30
negative regulation of protein ubiquitination	0	1	1
CTP salvage	0	2	6
glycosyl compound biosynthetic process	0	13	30
erythrose 4-phosphate/phosphoenolpyruvate family amino acid catabolic process	0	9	29
purine ribonucleoside monophosphate biosynthetic process	0	15	31
plastid transcription	0	5	12
protein localization to nucleus	2	13	31
purine nucleoside monophosphate biosynthetic process	0	15	31
negative regulation of DNA replication	0	1	5
UMP metabolic process	0	13	31
protein complex oligomerization	1	11	30
maturation of LSU-rRNA from tricistronic rRNA transcript (SSU-rRNA, 5.8S rRNA, LSU-rRNA)	2	15	31
Ras protein signal transduction	0	8	23
DNA metabolic process	2	10	33
gibberellin mediated signaling pathway	0	10	24
negative regulation of cellular response to alcohol	0	13	31
late endosome to vacuole transport via multivesicular body sorting pathway	1	10	30
cellular homeostasis	0	11	32
UTP biosynthetic process	0	4	17
outer mitochondrial membrane organization	0	4	10
pyrimidine nucleoside monophosphate metabolic process	0	14	31
asparagine biosynthetic process	0	1	8
protein alpha-1,2-demannosylation	0	0	1
response to jasmonic acid	0	4	10
negative regulation of cell cycle	0	11	30
purine ribonucleoside monophosphate metabolic process	0	15	31
sulfur compound catabolic process	0	5	22
nucleosome organization	0	13	32
chloroplast fission	1	4	22
sulfate assimilation, phosphoadenylyl sulfate reduction by phosphoadenylyl-sulfate reductase (thioredoxin)	0	0	1
1-deoxy-D-xylulose 5-phosphate biosynthetic process	1	4	11
reproduction	0	11	27
Sm-like protein family complex	0	20	31
cytosol	1	13	32
spliceosomal complex	2	17	31
mitochondrial respirasome	0	0	3
photosystem II oxygen evolving complex	0	16	31
proton-transporting two-sector ATPase complex, proton-transporting domain	5	11	31
respirasome	4	13	32
ribonucleoprotein complex	9	18	33
membrane protein complex	9	15	33
mitochondrial proton-transporting ATP synthase complex, coupling factor F(o)	1	5	20
signal peptidase complex	0	8	26
small ribosomal subunit	11	12	33
proton-transporting ATP synthase complex, coupling factor F(o)	4	10	31
signal recognition particle	0	10	30
signal recognition particle, endoplasmic reticulum targeting	0	9	30
oxidoreductase complex	2	12	32
mitochondrion	5	11	33
proteasome core complex	0	12	30
clathrin adaptor complex	0	11	31
endoplasmic reticulum protein-containing complex	0	16	31
AP-type membrane coat adaptor complex	0	14	31
mitochondrial inner membrane	2	18	33
protein-containing complex	10	14	33
organelle inner membrane	5	19	33
proton-transporting V-type ATPase, V0 domain	1	13	31
mitochondrial membrane	5	16	33
Golgi apparatus	1	15	32
peptidase complex	2	15	32
ribosomal subunit	11	13	33
nuclear protein-containing complex	3	18	33
inner mitochondrial membrane protein complex	1	13	32
mitochondrial protein-containing complex	5	14	32
ribosome	9	10	33
endoplasmic reticulum membrane	2	17	32
chloroplast	10	13	33
plastid	11	12	33
membrane-bounded organelle	7	14	33
intracellular membrane-bounded organelle	7	14	33
catalytic complex	4	15	33
extracellular region	7	7	32
cellular_component	9	18	33
nucleus	0	15	33
membrane	5	20	33
bounding membrane of organelle	0	12	33
plastid membrane	11	9	32
intracellular protein-containing complex	2	19	33
cellular anatomical entity	8	17	33
plasma membrane	2	16	33
chloroplast thylakoid membrane	10	8	32
thylakoid membrane	11	8	32
plastid thylakoid membrane	10	8	32
photosynthetic membrane	11	8	32
Golgi membrane	0	11	32
apoplast	5	9	32
transferase complex	2	15	33
organelle membrane	8	16	33
non-membrane-bounded organelle	9	13	33
intracellular non-membrane-bounded organelle	9	13	33
H4/H2A histone acetyltransferase complex	1	11	30
microbody membrane	0	7	32
NatC complex	0	2	2
protein serine/threonine phosphatase complex	1	13	30
U5 snRNP	0	8	24
nucleoplasm	2	16	31
plastid-encoded plastid RNA polymerase complex	0	4	10
chloroplast inner membrane	0	18	30
phosphatidylinositol 3-kinase complex	0	2	8
extrinsic component of plasma membrane	0	3	9
late endosome	0	9	22
cullin-RING ubiquitin ligase complex	0	16	32
supramolecular complex	1	9	32
U4/U6 x U5 tri-snRNP complex	1	13	31
U12-type spliceosomal complex	0	11	22
MICOS complex	0	0	1
DNA packaging complex	2	9	32
etioplast membrane	0	2	4
fumarate reductase complex	0	1	9
vacuolar proton-transporting V-type ATPase complex	0	3	12
photosystem II	8	11	32
peroxisome	0	10	32
thylakoid	7	11	30
checkpoint clamp complex	0	1	3
RNA polymerase complex	5	10	32
extrinsic component of membrane	1	15	31
ESCRT I complex	0	7	21
early endosome	1	8	31
Cdc73/Paf1 complex	0	6	12
respiratory chain complex III	1	7	29
phosphatidylinositol 3-kinase complex, class III	0	2	4
nuclear cap binding complex	0	0	1
glycerol-3-phosphate dehydrogenase complex	0	13	24
protein-DNA complex	2	12	32
endomembrane system	0	9	30
commitment complex	0	7	10
vesicle	2	11	32
nuclear ubiquitin ligase complex	0	14	30
origin recognition complex	0	10	25
transcription factor TFIIH holo complex	1	5	14
mediator complex	2	13	32
[truncated: 3,802 more rows]
