# Supplementary material for: Universal signatures of transposable element compartmentalization across eukaryotic genomes
Source: bioRxiv. 2024 Mar 27:2023.10.17.562820. Preprint. [Version 2] doi: 10.1101/2023.10.17.562820 (PMC10996525; doi:10.1101/2023.10.17.562820)
Supplement: Supplement 5 [file media-5.gz › Data_S3/GO_presence_summaries_Porifera_DNA.tsv]

membrane lipid biosynthetic process	1	0	1
cell communication	1	0	1
phosphatidylinositol metabolic process	1	0	1
proteolysis	1	0	1
membrane lipid metabolic process	1	0	1
histidine metabolic process	0	1	1
histidine catabolic process to glutamate and formamide	0	1	1
histidine catabolic process	0	1	1
histidine catabolic process to glutamate and formate	0	1	1
formate metabolic process	0	1	1
formamide metabolic process	0	1	1
deoxyribose phosphate metabolic process	0	1	1
phosphatidylinositol biosynthetic process	1	0	1
signal peptide processing	0	1	1
glutamate metabolic process	0	1	1
glycerophospholipid metabolic process	0	1	1
nucleotide catabolic process	0	1	1
deoxyribonucleotide metabolic process	0	1	1
sphingolipid metabolic process	0	1	1
carbohydrate derivative catabolic process	0	1	1
organophosphate catabolic process	0	1	1
regulation of cell cycle	0	1	1
glycerolipid metabolic process	0	1	1
negative regulation of cellular component organization	0	1	1
positive regulation of protein metabolic process	0	1	1
nucleoside phosphate catabolic process	0	1	1
negative regulation of organelle organization	0	1	1
positive regulation of cellular protein metabolic process	0	1	1
phosphatidylinositol phosphate biosynthetic process	0	1	1
pyrimidine nucleotide metabolic process	0	1	1
regulation of phosphorylation	0	1	1
double-strand break repair via homologous recombination	0	1	1
nucleotide-excision repair	0	1	1
microtubule-based process	0	1	1
protein metabolic process	0	1	1
glycerolipid biosynthetic process	0	1	1
glycerophospholipid biosynthetic process	0	1	1
recombinational repair	0	1	1
pyrimidine nucleoside triphosphate metabolic process	0	1	1
nucleobase-containing compound catabolic process	0	1	1
cellular amide metabolic process	0	1	1
signal transduction	0	1	1
double-strand break repair	0	1	1
organonitrogen compound metabolic process	0	1	1
small molecule catabolic process	0	1	1
lipid biosynthetic process	0	1	1
response to external stimulus	0	1	1
aerobic electron transport chain	0	1	1
glycolytic process	0	1	1
ATP generation from ADP	0	1	1
lipoprotein metabolic process	0	1	1
pyrimidine-containing compound metabolic process	0	1	1
monocarboxylic acid metabolic process	0	1	1
GPI anchor metabolic process	0	1	1
glycolipid biosynthetic process	0	1	1
glycolipid metabolic process	0	1	1
protein processing	0	1	1
liposaccharide metabolic process	0	1	1
GPI anchor biosynthetic process	0	1	1
rRNA metabolic process	0	1	1
rRNA processing	0	1	1
cell division	0	1	1
protein maturation	0	1	1
ADP metabolic process	0	1	1
ribonucleoside diphosphate metabolic process	0	1	1
aerobic respiration	0	1	1
protein lipidation	0	1	1
purine nucleoside diphosphate metabolic process	0	1	1
purine ribonucleoside diphosphate metabolic process	0	1	1
carbohydrate catabolic process	0	1	1
cellular respiration	0	1	1
endocytosis	0	1	1
dicarboxylic acid metabolic process	0	1	1
mitochondrion organization	0	1	1
protein peptidyl-prolyl isomerization	0	1	1
Wnt signaling pathway	0	1	1
peptidyl-proline modification	0	1	1
cell surface receptor signaling pathway involved in cell-cell signaling	0	1	1
pyruvate metabolic process	0	1	1
nucleotide phosphorylation	0	1	1
nucleoside diphosphate phosphorylation	0	1	1
cellular homeostasis	0	1	1
protein alkylation	0	1	1
protein methylation	0	1	1
DNA recombination	0	1	1
DNA metabolic process	0	1	1
phospholipid metabolic process	0	1	1
regulation of cell cycle process	0	1	1
L-serine metabolic process	0	1	1
phospholipid dephosphorylation	0	1	1
base-excision repair	0	1	1
regulation of protein kinase activity	0	1	1
negative regulation of Wnt signaling pathway	0	1	1
regulation of microtubule-based process	0	1	1
positive regulation of phosphate metabolic process	0	1	1
regulation of Ras protein signal transduction	0	1	1
signal transduction in response to DNA damage	0	1	1
phosphatidylinositol dephosphorylation	0	1	1
positive regulation of phosphorus metabolic process	0	1	1
negative regulation of supramolecular fiber organization	0	1	1
nucleobase biosynthetic process	0	1	1
positive regulation of protein modification process	0	1	1
DNA damage checkpoint signaling	0	1	1
pyrimidine nucleobase metabolic process	0	1	1
cytochrome complex assembly	0	1	1
'de novo' pyrimidine nucleobase biosynthetic process	0	1	1
DNA duplex unwinding	0	1	1
pyrimidine nucleobase biosynthetic process	0	1	1
negative regulation of mitotic cell cycle	0	1	1
negative regulation of mitotic cell cycle phase transition	0	1	1
glucose metabolic process	0	1	1
DNA geometric change	0	1	1
glycoprotein metabolic process	0	1	1
cellular carbohydrate catabolic process	0	1	1
organelle localization	0	1	1
regulation of cell cycle G2/M phase transition	0	1	1
regulation of phosphate metabolic process	0	1	1
hexose metabolic process	0	1	1
regulation of phosphorus metabolic process	0	1	1
carboxylic acid catabolic process	0	1	1
organic acid catabolic process	0	1	1
phospholipid biosynthetic process	0	1	1
cytoskeleton organization	0	1	1
nucleoside diphosphate metabolic process	0	1	1
mRNA transport	0	1	1
nucleoside triphosphate metabolic process	0	1	1
regulation of kinase activity	0	1	1
inositol phosphate dephosphorylation	0	1	1
exocytosis	0	1	1
regulation of transferase activity	0	1	1
peptidyl-lysine methylation	0	1	1
negative regulation of cytoskeleton organization	0	1	1
DNA integrity checkpoint signaling	0	1	1
transcription elongation from RNA polymerase II promoter	0	1	1
DNA-templated transcription, elongation	0	1	1
export from cell	0	1	1
inositol phosphate catabolic process	0	1	1
secretion by cell	0	1	1
cellular transition metal ion homeostasis	0	1	1
secretion	0	1	1
phosphorylated carbohydrate dephosphorylation	0	1	1
regulation of Wnt signaling pathway	0	1	1
monocarboxylic acid catabolic process	0	1	1
serine family amino acid biosynthetic process	0	1	1
regulation of chromosome organization	0	1	1
protein complex oligomerization	0	1	1
cellular nitrogen compound catabolic process	0	1	1
heterocycle catabolic process	0	1	1
cellular response to stress	0	1	1
carbohydrate derivative metabolic process	0	1	1
small GTPase mediated signal transduction	0	1	1
energy derivation by oxidation of organic compounds	0	1	1
mitotic cell cycle process	0	1	1
respiratory electron transport chain	0	1	1
glutamine family amino acid metabolic process	0	1	1
vacuolar transport	0	1	1
cellular response to stimulus	0	1	1
macromolecule metabolic process	0	1	1
Golgi organization	0	1	1
regulation of protein phosphorylation	0	1	1
cell cycle checkpoint signaling	0	1	1
spliceosomal snRNP assembly	0	1	1
inositol phosphate metabolic process	0	1	1
regulation of catabolic process	0	1	1
cell-cell adhesion via plasma-membrane adhesion molecules	0	1	1
RNA phosphodiester bond hydrolysis	0	1	1
transition metal ion homeostasis	0	1	1
regulation of mitotic cell cycle phase transition	0	1	1
homophilic cell adhesion via plasma membrane adhesion molecules	0	1	1
nucleic acid transport	0	1	1
establishment of RNA localization	0	1	1
RNA transport	0	1	1
phosphorylation	0	1	1
nitrogen compound metabolic process	0	1	1
nucleobase metabolic process	0	1	1
negative regulation of catalytic activity	0	1	1
negative regulation of cell cycle phase transition	0	1	1
nucleic acid phosphodiester bond hydrolysis	0	1	1
DNA replication initiation	0	1	1
cellular aldehyde metabolic process	0	1	1
phosphatidylinositol-mediated signaling	0	1	1
glutathione metabolic process	0	1	1
regulation of mitotic cell cycle	0	1	1
negative regulation of molecular function	0	1	1
spindle assembly	0	1	1
peptide metabolic process	0	1	1
regulation of organelle organization	0	1	1
carbohydrate metabolic process	0	1	1
cellular catabolic process	0	1	1
regulation of cellular component organization	0	1	1
organonitrogen compound catabolic process	0	1	1
negative regulation of cell cycle process	0	1	1
nucleotide-sugar metabolic process	0	1	1
alcohol catabolic process	0	1	1
serine family amino acid metabolic process	0	1	1
spindle organization	0	1	1
organic hydroxy compound catabolic process	0	1	1
polyol catabolic process	0	1	1
membrane organization	0	1	1
nucleotide-sugar biosynthetic process	0	1	1
NAD biosynthetic process	0	1	1
cell-cell adhesion	0	1	1
negative regulation of cell cycle	0	1	1
positive regulation of cellular metabolic process	0	1	1
positive regulation of macromolecule metabolic process	0	1	1
positive regulation of metabolic process	0	1	1
positive regulation of nitrogen compound metabolic process	0	1	1
cellular amino acid catabolic process	0	1	1
pyridine nucleotide biosynthetic process	0	1	1
transcription initiation from RNA polymerase II promoter	0	1	1
RNA 3'-end processing	0	1	1
regulation of small GTPase mediated signal transduction	0	1	1
isoprenoid biosynthetic process	0	1	1
inositol lipid-mediated signaling	0	1	1
lipid modification	0	1	1
chromatin remodeling	0	1	1
nicotinamide nucleotide biosynthetic process	0	1	1
intracellular protein transport	0	1	1
protein phosphorylation	0	1	1
nucleoside phosphate metabolic process	0	1	1
nucleotide metabolic process	0	1	1
organophosphate metabolic process	0	1	1
DNA repair	0	1	1
cellular metal ion homeostasis	0	1	1
protein localization to nucleus	0	1	1
pyridine nucleotide metabolic process	0	1	1
regulation of cell cycle phase transition	0	1	1
cellular cation homeostasis	0	1	1
cell differentiation	0	1	1
protein import into nucleus	0	1	1
sulfur amino acid biosynthetic process	0	1	1
nicotinamide nucleotide metabolic process	0	1	1
cellular ion homeostasis	0	1	1
Notch signaling pathway	0	1	1
cellular response to DNA damage stimulus	0	1	1
cellular lipid metabolic process	0	1	1
aromatic compound catabolic process	0	1	1
organic cyclic compound catabolic process	0	1	1
nucleobase-containing small molecule metabolic process	0	1	1
import into nucleus	0	1	1
sulfur amino acid metabolic process	0	1	1
cellular chemical homeostasis	0	1	1
isoprenoid metabolic process	0	1	1
integrin-mediated signaling pathway	0	1	1
generation of precursor metabolites and energy	0	1	1
biological adhesion	0	1	1
cell adhesion	0	1	1
microtubule-based movement	0	1	1
negative regulation of signaling	0	1	1
DNA conformation change	0	1	1
actin cytoskeleton organization	0	1	1
positive regulation of catalytic activity	0	1	1
negative regulation of cell communication	0	1	1
negative regulation of response to stimulus	0	1	1
negative regulation of signal transduction	0	1	1
cellular developmental process	0	1	1
vesicle-mediated transport	0	1	1
response to stress	0	1	1
purine nucleoside bisphosphate metabolic process	0	1	1
pyrimidine nucleotide biosynthetic process	0	1	1
nucleoside bisphosphate metabolic process	0	1	1
cell-matrix adhesion	0	1	1
ribonucleoside bisphosphate metabolic process	0	1	1
actin filament-based process	0	1	1
ribosome biogenesis	0	1	1
positive regulation of molecular function	0	1	1
cell-substrate adhesion	0	1	1
tRNA modification	0	1	1
ncRNA processing	0	1	1
ATP metabolic process	0	1	1
regulation of cytoskeleton organization	0	1	1
RNA catabolic process	0	1	1
homeostatic process	0	1	1
microtubule cytoskeleton organization	0	1	1
process utilizing autophagic mechanism	0	1	1
nucleobase-containing compound transport	0	1	1
DNA-templated transcription, initiation	0	1	1
autophagy	0	1	1
electron transport chain	0	1	1
monosaccharide metabolic process	0	1	1
organic substance catabolic process	0	1	1
cellular carbohydrate metabolic process	0	1	1
macromolecule methylation	0	1	1
catabolic process	0	1	1
regulation of biological process	0	1	1
protein folding	0	1	1
chromosome organization	0	1	1
phosphate-containing compound metabolic process	0	1	1
phosphorus metabolic process	0	1	1
organelle organization	0	1	1
cellular protein metabolic process	0	1	1
cell cycle process	0	1	1
regulation of cellular process	0	1	1
chromatin organization	0	1	1
cellular process	0	1	1
regulation of protein metabolic process	0	1	1
purine ribonucleotide metabolic process	0	1	1
purine nucleotide metabolic process	0	1	1
primary metabolic process	0	1	1
negative regulation of cellular process	0	1	1
movement of cell or subcellular component	0	1	1
peptidyl-amino acid modification	0	1	1
dephosphorylation	0	1	1
cellular macromolecule metabolic process	0	1	1
translation	0	1	1
peptide biosynthetic process	0	1	1
amide biosynthetic process	0	1	1
response to stimulus	0	1	1
biological regulation	0	1	1
protein modification process	0	1	1
cellular protein modification process	0	1	1
cellular component organization	0	1	1
pyridine-containing compound biosynthetic process	0	1	1
cell cycle	0	1	1
metal ion homeostasis	0	1	1
ncRNA metabolic process	0	1	1
regulation of protein modification process	0	1	1
mRNA processing	0	0	1
regulation of cellular macromolecule biosynthetic process	0	0	1
regulation of macromolecule biosynthetic process	0	0	1
regulation of cellular biosynthetic process	0	0	1
regulation of biosynthetic process	0	0	1
mRNA metabolic process	0	0	1
protein modification by small protein conjugation or removal	0	0	1
regulation of nucleobase-containing compound metabolic process	0	0	1
RNA splicing	0	0	1
regulation of gene expression	0	0	1
small molecule biosynthetic process	0	0	1
regulation of RNA metabolic process	0	0	1
regulation of macromolecule metabolic process	0	0	1
regulation of nucleic acid-templated transcription	0	0	1
regulation of transcription, DNA-templated	0	0	1
regulation of RNA biosynthetic process	0	0	1
regulation of primary metabolic process	0	0	1
regulation of nitrogen compound metabolic process	0	0	1
regulation of cellular metabolic process	0	0	1
regulation of metabolic process	0	0	1
RNA splicing, via transesterification reactions with bulged adenosine as nucleophile	0	0	1
RNA splicing, via transesterification reactions	0	0	1
ribonucleotide biosynthetic process	0	0	1
mRNA splicing, via spliceosome	0	0	1
ribose phosphate biosynthetic process	0	0	1
lipid catabolic process	0	0	1
organic cyclic compound biosynthetic process	0	0	1
biosynthetic process	0	0	1
aromatic compound biosynthetic process	0	0	1
heterocycle biosynthetic process	0	0	1
protein modification by small protein conjugation	0	0	1
nucleic acid-templated transcription	0	0	1
transcription, DNA-templated	0	0	1
protein deubiquitination	0	0	1
protein modification by small protein removal	0	0	1
organic cyclic compound metabolic process	0	0	1
cellular macromolecule biosynthetic process	0	0	1
cellular biosynthetic process	0	0	1
RNA processing	0	0	1
organic substance biosynthetic process	0	0	1
cellular component assembly	0	0	1
carboxylic acid biosynthetic process	0	0	1
organic acid biosynthetic process	0	0	1
negative regulation of macromolecule metabolic process	0	0	1
negative regulation of metabolic process	0	0	1
RNA metabolic process	0	0	1
regulation of translation	0	0	1
alpha-amino acid catabolic process	0	0	1
posttranscriptional regulation of gene expression	0	0	1
regulation of cellular amide metabolic process	0	0	1
negative regulation of nitrogen compound metabolic process	0	0	1
fatty acid metabolic process	0	0	1
regulation of hydrolase activity	0	0	1
negative regulation of cellular metabolic process	0	0	1
purine ribonucleotide biosynthetic process	0	0	1
purine-containing compound biosynthetic process	0	0	1
purine nucleotide biosynthetic process	0	0	1
cellular aromatic compound metabolic process	0	0	1
heterocycle metabolic process	0	0	1
tRNA metabolic process	0	0	1
cellular metabolic process	0	0	1
nucleobase-containing compound biosynthetic process	0	0	1
cellular nitrogen compound biosynthetic process	0	0	1
Golgi vesicle transport	0	0	1
transmembrane transport	0	0	1
nitrogen compound transport	0	0	1
cellular protein localization	0	0	1
cellular macromolecule localization	0	0	1
macromolecule biosynthetic process	0	0	1
organic substance transport	0	0	1
nucleoside phosphate biosynthetic process	0	0	1
nucleotide biosynthetic process	0	0	1
establishment of localization in cell	0	0	1
endosomal transport	0	0	1
actin filament organization	0	0	1
regulation of GTPase activity	0	0	1
protein localization to membrane	0	0	1
nucleoside monophosphate biosynthetic process	0	0	1
ion transmembrane transport	0	0	1
ribonucleoside monophosphate metabolic process	0	0	1
cellular localization	0	0	1
protein localization	0	0	1
organic hydroxy compound biosynthetic process	0	0	1
negative regulation of cellular macromolecule biosynthetic process	0	0	1
negative regulation of macromolecule biosynthetic process	0	0	1
supramolecular fiber organization	0	0	1
nucleoside monophosphate metabolic process	0	0	1
response to chemical	0	0	1
macromolecule localization	0	0	1
cellular protein-containing complex assembly	0	0	1
proteolysis involved in cellular protein catabolic process	0	0	1
reproductive process	0	0	1
negative regulation of cellular biosynthetic process	0	0	1
localization within membrane	0	0	1
protein ubiquitination	0	0	1
negative regulation of biosynthetic process	0	0	1
lipid metabolic process	0	0	1
organonitrogen compound biosynthetic process	0	0	1
cellular amino acid metabolic process	0	0	1
nucleobase-containing compound metabolic process	0	0	1
organelle assembly	0	0	1
RNA modification	0	0	1
protein localization to organelle	0	0	1
tRNA processing	0	0	1
small molecule metabolic process	0	0	1
intracellular transport	0	0	1
ion transport	0	0	1
DNA replication	0	0	1
protein transport	0	0	1
establishment of protein localization	0	0	1
methylation	0	0	1
sulfur compound metabolic process	0	0	1
regulation of transcription by RNA polymerase II	0	0	1
metabolic process	0	0	1
modification-dependent protein catabolic process	0	0	1
ubiquitin-dependent protein catabolic process	0	0	1
modification-dependent macromolecule catabolic process	0	0	1
carbohydrate derivative biosynthetic process	0	0	1
biological_process	0	0	1
protein-containing complex assembly	0	0	1
protein-containing complex subunit organization	0	0	1
cellular macromolecule catabolic process	0	0	1
macromolecule catabolic process	0	0	1
nucleic acid metabolic process	0	0	1
organophosphate biosynthetic process	0	0	1
macromolecule modification	0	0	1
protein targeting	0	0	1
glycosylation	0	0	1
ribonucleoside monophosphate biosynthetic process	0	0	1
protein localization to mitochondrion	0	0	1
regulation of dephosphorylation	0	0	1
methionine metabolic process	0	0	1
pyrimidine ribonucleotide biosynthetic process	0	0	1
cellular lipid catabolic process	0	0	1
nuclear-transcribed mRNA catabolic process, nonsense-mediated decay	0	0	1
plasma membrane bounded cell projection assembly	0	0	1
regulation of supramolecular fiber organization	0	0	1
positive regulation of cellular process	0	0	1
tetrapyrrole metabolic process	0	0	1
vitamin biosynthetic process	0	0	1
regulation of molecular function	0	0	1
ribonucleotide metabolic process	0	0	1
purine nucleoside monophosphate metabolic process	0	0	1
ubiquinone metabolic process	0	0	1
mitochondrial respiratory chain complex I assembly	0	0	1
cilium organization	0	0	1
sulfur compound biosynthetic process	0	0	1
vitamin B6 biosynthetic process	0	0	1
regulation of response to stress	0	0	1
organic substance metabolic process	0	0	1
peptidyl-histidine modification	0	0	1
positive regulation of cellular component biogenesis	0	0	1
regulation of response to DNA damage stimulus	0	0	1
cilium movement	0	0	1
ribonucleoprotein complex assembly	0	0	1
polyol biosynthetic process	0	0	1
aspartate family amino acid biosynthetic process	0	0	1
regulation of actin filament-based process	0	0	1
peptidyl-diphthamide metabolic process	0	0	1
regulation of translational elongation	0	0	1
positive regulation of macromolecule biosynthetic process	0	0	1
regulation of DNA metabolic process	0	0	1
peptidyl-arginine methylation	0	0	1
DNA biosynthetic process	0	0	1
aromatic amino acid family metabolic process	0	0	1
positive regulation of intracellular signal transduction	0	0	1
mRNA export from nucleus	0	0	1
tRNA aminoacylation for protein translation	0	0	1
nucleoside metabolic process	0	0	1
protein deacylation	0	0	1
cellular biogenic amine biosynthetic process	0	0	1
regulation of actin cytoskeleton organization	0	0	1
defense response	0	0	1
tRNA wobble base modification	0	0	1
response to organonitrogen compound	0	0	1
glutamine metabolic process	0	0	1
cellular biogenic amine metabolic process	0	0	1
cation homeostasis	0	0	1
histone modification	0	0	1
pyrimidine ribonucleoside triphosphate metabolic process	0	0	1
G protein-coupled receptor signaling pathway	0	0	1
metal ion transport	0	0	1
polyamine metabolic process	0	0	1
mRNA catabolic process	0	0	1
glucose 6-phosphate metabolic process	0	0	1
negative regulation of gene expression	0	0	1
nuclear-transcribed mRNA catabolic process	0	0	1
regulation of cytoplasmic translational elongation	0	0	1
localization	0	0	1
iron-sulfur cluster assembly	0	0	1
regulation of cellular component size	0	0	1
protein localization to endoplasmic reticulum	0	0	1
ribose phosphate metabolic process	0	0	1
meiotic cell cycle process	0	0	1
regulation of cellular component biogenesis	0	0	1
cell wall macromolecule metabolic process	0	0	1
acyl-CoA metabolic process	0	0	1
peptidyl-arginine modification	0	0	1
reciprocal meiotic recombination	0	0	1
transcription by RNA polymerase II	0	0	1
cellular ketone metabolic process	0	0	1
ribonucleoprotein complex biogenesis	0	0	1
polyol metabolic process	0	0	1
regulation of actin filament length	0	0	1
pentose-phosphate shunt	0	0	1
proline metabolic process	0	0	1
methionine biosynthetic process	0	0	1
positive regulation of transcription, DNA-templated	0	0	1
apoptotic process	0	0	1
positive regulation of nucleic acid-templated transcription	0	0	1
amine catabolic process	0	0	1
response to endoplasmic reticulum stress	0	0	1
chromosome condensation	0	0	1
negative regulation of nucleobase-containing compound metabolic process	0	0	1
AMP metabolic process	0	0	1
regulation of developmental process	0	0	1
steroid metabolic process	0	0	1
response to external biotic stimulus	0	0	1
aspartate family amino acid metabolic process	0	0	1
alcohol metabolic process	0	0	1
ketone biosynthetic process	0	0	1
cellular calcium ion homeostasis	0	0	1
regulation of anatomical structure size	0	0	1
cellular component disassembly	0	0	1
carbohydrate biosynthetic process	0	0	1
homologous recombination	0	0	1
response to oxidative stress	0	0	1
reciprocal homologous recombination	0	0	1
tryptophan catabolic process	0	0	1
internal protein amino acid acetylation	0	0	1
thioester metabolic process	0	0	1
sister chromatid cohesion	0	0	1
formation of cytoplasmic translation initiation complex	0	0	1
regulation of DNA repair	0	0	1
axonemal dynein complex assembly	0	0	1
regulation of protein dephosphorylation	0	0	1
cell death	0	0	1
regulation of cell death	0	0	1
protein-containing complex localization	0	0	1
purine-containing compound metabolic process	0	0	1
establishment of localization	0	0	1
intracellular protein transmembrane transport	0	0	1
cellular divalent inorganic cation homeostasis	0	0	1
protein targeting to membrane	0	0	1
organic acid metabolic process	0	0	1
polysaccharide catabolic process	0	0	1
cellular glucan metabolic process	0	0	1
mitochondrial translation	0	0	1
ubiquitin-dependent ERAD pathway	0	0	1
NADP metabolic process	0	0	1
cell projection organization	0	0	1
organic hydroxy compound transport	0	0	1
vesicle-mediated transport to the plasma membrane	0	0	1
cellular modified amino acid metabolic process	0	0	1
microtubule-based transport	0	0	1
peptidyl-lysine acetylation	0	0	1
pyridine-containing compound metabolic process	0	0	1
sterol metabolic process	0	0	1
protein insertion into membrane	0	0	1
glutamine family amino acid biosynthetic process	0	0	1
positive regulation of cytoskeleton organization	0	0	1
cellular amine metabolic process	0	0	1
tRNA aminoacylation	0	0	1
negative regulation of RNA biosynthetic process	0	0	1
tricarboxylic acid cycle	0	0	1
positive regulation of supramolecular fiber organization	0	0	1
macromolecule deacylation	0	0	1
positive regulation of RNA metabolic process	0	0	1
NADPH regeneration	0	0	1
quinone biosynthetic process	0	0	1
cyclic nucleotide biosynthetic process	0	0	1
nucleoside triphosphate biosynthetic process	0	0	1
calcium ion homeostasis	0	0	1
vitamin B6 metabolic process	0	0	1
positive regulation of signaling	0	0	1
RNA export from nucleus	0	0	1
nucleoside bisphosphate biosynthetic process	0	0	1
inorganic ion transmembrane transport	0	0	1
pteridine-containing compound metabolic process	0	0	1
cellular biogenic amine catabolic process	0	0	1
post-Golgi vesicle-mediated transport	0	0	1
CTP metabolic process	0	0	1
demethylation	0	0	1
histone acetylation	0	0	1
positive regulation of signal transduction	0	0	1
glucan metabolic process	0	0	1
regulation of actin polymerization or depolymerization	0	0	1
intracellular signal transduction	0	0	1
cellular metabolic compound salvage	0	0	1
retrograde transport, endosome to Golgi	0	0	1
proteasome assembly	0	0	1
protein acetylation	0	0	1
regulation of protein polymerization	0	0	1
indole-containing compound catabolic process	0	0	1
ATP biosynthetic process	0	0	1
tRNA wobble uridine modification	0	0	1
chemical homeostasis	0	0	1
RNA biosynthetic process	0	0	1
Arp2/3 complex-mediated actin nucleation	0	0	1
energy coupled proton transport, down electrochemical gradient	0	0	1
cyclic nucleotide metabolic process	0	0	1
acetyl-CoA metabolic process	0	0	1
CTP biosynthetic process	0	0	1
intraciliary transport	0	0	1
regulation of actin filament organization	0	0	1
positive regulation of organelle organization	0	0	1
protein targeting to ER	0	0	1
anion transmembrane transport	0	0	1
regulation of signaling	0	0	1
fatty acid biosynthetic process	0	0	1
protein prenylation	0	0	1
pseudouridine synthesis	0	0	1
kynurenine metabolic process	0	0	1
mitochondrial respiratory chain complex assembly	0	0	1
anion transport	0	0	1
proteasome-mediated ubiquitin-dependent protein catabolic process	0	0	1
ribonucleoside triphosphate biosynthetic process	0	0	1
regulation of biological quality	0	0	1
proteasomal protein catabolic process	0	0	1
peptidyl-lysine modification	0	0	1
immune system process	0	0	1
protein acylation	0	0	1
carboxylic acid metabolic process	0	0	1
indolalkylamine metabolic process	0	0	1
amine metabolic process	0	0	1
regulation of apoptotic process	0	0	1
cellular component biogenesis	0	0	1
tetrapyrrole biosynthetic process	0	0	1
ion homeostasis	0	0	1
plasma membrane bounded cell projection organization	0	0	1
cell surface receptor signaling pathway	0	0	1
UMP biosynthetic process	0	0	1
pyrimidine nucleoside monophosphate biosynthetic process	0	0	1
glycogen metabolic process	0	0	1
mitochondrial transmembrane transport	0	0	1
positive regulation of protein-containing complex assembly	0	0	1
negative regulation of hydrolase activity	0	0	1
negative regulation of protein metabolic process	0	0	1
DNA packaging	0	0	1
pyrimidine ribonucleoside monophosphate biosynthetic process	0	0	1
pyrimidine-containing compound biosynthetic process	0	0	1
regulation of response to stimulus	0	0	1
regulation of cellular protein metabolic process	0	0	1
regulation of cellular response to stress	0	0	1
double-strand break repair via nonhomologous end joining	0	0	1
positive regulation of transcription by RNA polymerase II	0	0	1
mRNA 3'-end processing	0	0	1
amino acid activation	0	0	1
nucleocytoplasmic transport	0	0	1
divalent inorganic cation homeostasis	0	0	1
response to abiotic stimulus	0	0	1
enzyme linked receptor protein signaling pathway	0	0	1
oxoacid metabolic process	0	0	1
cation transport	0	0	1
negative regulation of biological process	0	0	1
inorganic ion homeostasis	0	0	1
prenylation	0	0	1
RNA methylation	0	0	1
pyrimidine ribonucleoside triphosphate biosynthetic process	0	0	1
purine ribonucleoside triphosphate metabolic process	0	0	1
regulation of localization	0	0	1
nuclear export	0	0	1
alpha-amino acid metabolic process	0	0	1
fatty acid catabolic process	0	0	1
regulation of actin filament polymerization	0	0	1
cytoskeleton-dependent intracellular transport	0	0	1
cation transmembrane transport	0	0	1
vacuole organization	0	0	1
galactose metabolic process	0	0	1
cellular component organization or biogenesis	0	0	1
pentose metabolic process	0	0	1
axon guidance	0	0	1
regulation of intracellular signal transduction	0	0	1
gene silencing by RNA	0	0	1
negative regulation of transcription, DNA-templated	0	0	1
macromolecule glycosylation	0	0	1
cellular modified amino acid biosynthetic process	0	0	1
steroid biosynthetic process	0	0	1
positive regulation of nucleobase-containing compound metabolic process	0	0	1
positive regulation of cell communication	0	0	1
N-terminal protein amino acid modification	0	0	1
biological process involved in interspecies interaction between organisms	0	0	1
pyrimidine nucleoside triphosphate biosynthetic process	0	0	1
alcohol biosynthetic process	0	0	1
positive regulation of protein polymerization	0	0	1
glycosyl compound metabolic process	0	0	1
purine ribonucleoside monophosphate biosynthetic process	0	0	1
positive regulation of biosynthetic process	0	0	1
water-soluble vitamin biosynthetic process	0	0	1
indolalkylamine catabolic process	0	0	1
regulation of cell communication	0	0	1
transport	0	0	1
polysaccharide metabolic process	0	0	1
cotranslational protein targeting to membrane	0	0	1
cell projection assembly	0	0	1
polyamine biosynthetic process	0	0	1
positive regulation of hydrolase activity	0	0	1
protein localization to vacuole	0	0	1
regulation of protein-containing complex assembly	0	0	1
cilium assembly	0	0	1
immune response	0	0	1
positive regulation of cellular biosynthetic process	0	0	1
purine ribonucleoside monophosphate metabolic process	0	0	1
programmed cell death	0	0	1
positive regulation of biological process	0	0	1
cellular amino acid biosynthetic process	0	0	1
amine biosynthetic process	0	0	1
establishment of protein localization to endoplasmic reticulum	0	0	1
lipid transport	0	0	1
regulation of catalytic activity	0	0	1
internal peptidyl-lysine acetylation	0	0	1
protein glycosylation	0	0	1
purine nucleoside triphosphate biosynthetic process	0	0	1
meiotic cell cycle	0	0	1
protein transmembrane import into intracellular organelle	0	0	1
purine ribonucleoside triphosphate biosynthetic process	0	0	1
positive regulation of RNA biosynthetic process	0	0	1
establishment of protein localization to organelle	0	0	1
response to other organism	0	0	1
retrograde vesicle-mediated transport, Golgi to endoplasmic reticulum	0	0	1
benzene-containing compound metabolic process	0	0	1
protein transmembrane transport	0	0	1
aromatic amino acid family catabolic process	0	0	1
thioester biosynthetic process	0	0	1
positive regulation of DNA metabolic process	0	0	1
NADH dehydrogenase complex assembly	0	0	1
translational elongation	0	0	1
protein catabolic process	0	0	1
negative regulation of nucleic acid-templated transcription	0	0	1
ATP synthesis coupled proton transport	0	0	1
ribonucleoside triphosphate metabolic process	0	0	1
positive regulation of GTPase activity	0	0	1
purine nucleoside bisphosphate biosynthetic process	0	0	1
GTP metabolic process	0	0	1
regulation of signal transduction	0	0	1
purine nucleoside monophosphate biosynthetic process	0	0	1
developmental process	0	0	1
negative regulation of RNA metabolic process	0	0	1
monocarboxylic acid biosynthetic process	0	0	1
covalent chromatin modification	0	0	1
indole-containing compound metabolic process	0	0	1
pyrimidine ribonucleoside monophosphate metabolic process	0	0	1
transport along microtubule	0	0	1
response to biotic stimulus	0	0	1
cellular polysaccharide metabolic process	0	0	1
protein-containing complex disassembly	0	0	1
pyrimidine nucleoside monophosphate metabolic process	0	0	1
endoplasmic reticulum to Golgi vesicle-mediated transport	0	0	1
establishment of protein localization to membrane	0	0	1
RNA polyadenylation	0	0	1
regulation of TOR signaling	0	0	1
neuron projection guidance	0	0	1
purine nucleoside triphosphate metabolic process	0	0	1
acetyl-CoA biosynthetic process	0	0	1
actin nucleation	0	0	1
SRP-dependent cotranslational protein targeting to membrane	0	0	1
response to organic substance	0	0	1
porphyrin-containing compound metabolic process	0	0	1
cellular response to chemical stimulus	0	0	1
water-soluble vitamin metabolic process	0	0	1
proton transmembrane transport	0	0	1
nucleotide salvage	0	0	1
cilium movement involved in cell motility	0	0	1
UMP metabolic process	0	0	1
establishment of protein localization to mitochondrion	0	0	1
defense response to other organism	0	0	1
mitochondrial transport	0	0	1
ATP synthesis coupled electron transport	0	0	1
porphyrin-containing compound biosynthetic process	0	0	1
anatomical structure development	0	0	1
lipid oxidation	0	0	1
cellular nitrogen compound metabolic process	0	0	1
ribonucleoprotein complex subunit organization	0	0	1
ERAD pathway	0	0	1
one-carbon metabolic process	0	0	1
vitamin metabolic process	0	0	1
tryptophan metabolic process	0	0	1
cell wall macromolecule catabolic process	0	0	1
regulation of phosphoprotein phosphatase activity	0	0	1
protein deacetylation	0	0	1
pyrimidine ribonucleotide metabolic process	0	0	1
inorganic cation transmembrane transport	0	0	1
acyl-CoA biosynthetic process	0	0	1
energy reserve metabolic process	0	0	1
cytosolic transport	0	0	1
regulation of programmed cell death	0	0	1
reactive oxygen species metabolic process	0	0	1
quinone metabolic process	0	0	1
nuclear transport	0	0	1
response to nitrogen compound	0	0	1
positive regulation of response to stimulus	0	0	1
regulation of phosphatase activity	0	0	1
alpha-amino acid biosynthetic process	0	0	1
establishment of protein localization to vacuole	0	0	1
metallo-sulfur cluster assembly	0	0	1
microtubule nucleation	0	0	1
ribonucleoside bisphosphate biosynthetic process	0	0	1
ubiquinone biosynthetic process	0	0	1
positive regulation of cellular component organization	0	0	1
calcium ion transport	0	0	1
organic hydroxy compound metabolic process	0	0	1
sterol transport	0	0	1
histone deacetylation	0	0	1
peptidyl-diphthamide biosynthetic process from peptidyl-histidine	0	0	1
gene silencing	0	0	1
protein import	0	0	1
protein dephosphorylation	0	0	1
transmembrane receptor protein tyrosine kinase signaling pathway	0	0	1
positive regulation of actin filament polymerization	0	0	1
negative regulation of cellular protein metabolic process	0	0	1
supramolecular complex	1	0	1
polymeric cytoskeletal fiber	1	0	1
microtubule	1	0	1
supramolecular polymer	1	0	1
supramolecular fiber	1	0	1
exoribonuclease complex	0	1	1
spindle	0	1	1
centriole	0	1	1
clathrin adaptor complex	0	1	1
non-membrane-bounded organelle	0	1	1
intracellular non-membrane-bounded organelle	0	1	1
inner mitochondrial membrane protein complex	0	1	1
AP-type membrane coat adaptor complex	0	1	1
nuclear pore	0	1	1
nucleus	0	1	1
lytic vacuole membrane	0	1	1
lysosomal membrane	0	1	1
HAUS complex	0	1	1
proton-transporting V-type ATPase, V1 domain	0	1	1
serine/threonine protein kinase complex	0	1	1
chromosomal region	0	1	1
MCM complex	0	1	1
Golgi membrane	0	1	1
vacuolar membrane	0	1	1
protein kinase complex	0	1	1
transcription elongation factor complex	0	1	1
proteasome core complex, alpha-subunit complex	0	1	1
SAGA-type complex	0	1	1
small-subunit processome	0	1	1
endosome	0	1	1
perinuclear region of cytoplasm	0	1	1
sno(s)RNA-containing ribonucleoprotein complex	0	1	1
proton-transporting two-sector ATPase complex, catalytic domain	0	1	1
TRAPP complex	0	1	1
spindle pole	0	1	1
cullin-RING ubiquitin ligase complex	0	1	1
mitochondrial protein-containing complex	0	1	1
Golgi apparatus	0	1	1
preribosome	0	1	1
nuclear body	0	1	1
intracellular organelle	0	1	1
SWI/SNF superfamily-type complex	0	1	1
ATPase complex	0	1	1
cytochrome complex	0	1	1
respirasome	0	1	1
histone acetyltransferase complex	0	1	1
nucleosome	0	1	1
nuclear membrane	0	1	1
ribosome	0	1	1
plasma membrane	0	1	1
microtubule associated complex	0	1	1
microtubule organizing center	0	1	1
organelle	0	1	1
nuclear protein-containing complex	0	1	1
extracellular region	0	1	1
cellular anatomical entity	0	1	1
intracellular membrane-bounded organelle	0	1	1
membrane-bounded organelle	0	1	1
membrane	0	1	1
cellular_component	0	1	1
protein-DNA complex	0	1	1
acetyltransferase complex	0	1	1
protein acetyltransferase complex	0	1	1
large ribosomal subunit	0	1	1
ubiquitin ligase complex	0	1	1
DNA packaging complex	0	1	1
membrane-enclosed lumen	0	0	1
cytoplasmic vesicle membrane	0	0	1
organelle lumen	0	0	1
intracellular organelle lumen	0	0	1
vesicle membrane	0	0	1
mitochondrion	0	0	1
endosome membrane	0	0	1
intracellular protein-containing complex	0	0	1
spliceosomal complex	0	0	1
organelle membrane	0	0	1
cytoplasm	0	0	1
protein-containing complex	0	0	1
endoplasmic reticulum membrane	0	0	1
outer membrane	0	0	1
vacuole	0	0	1
microbody	0	0	1
transferase complex	0	0	1
endoplasmic reticulum	0	0	1
ribonucleoprotein complex	0	0	1
cell projection	0	0	1
mitochondrial membrane	0	0	1
membrane protein complex	0	0	1
cation channel complex	0	0	1
Ino80 complex	0	0	1
RNA polymerase II transcription regulator complex	0	0	1
extrinsic component of mitochondrial inner membrane	0	0	1
translation preinitiation complex	0	0	1
transcription factor TFIID complex	0	0	1
organelle outer membrane	0	0	1
cell junction	0	0	1
cell projection membrane	0	0	1
proteasome complex	0	0	1
cytosolic large ribosomal subunit	0	0	1
mitochondrial inner membrane	0	0	1
plasma membrane region	0	0	1
axoneme	0	0	1
nucleoplasm	0	0	1
cytosol	0	0	1
mitochondrial intermembrane space	0	0	1
mitochondrial respiratory chain complex IV	0	0	1
RNA polymerase III complex	0	0	1
organelle subcompartment	0	0	1
voltage-gated calcium channel complex	0	0	1
respiratory chain complex	0	0	1
ribosomal subunit	0	0	1
nuclear speck	0	0	1
small nuclear ribonucleoprotein complex	0	0	1
NADH dehydrogenase complex	0	0	1
prefoldin complex	0	0	1
COP9 signalosome	0	0	1
vesicle	0	0	1
spliceosomal tri-snRNP complex	0	0	1
nuclear DNA-directed RNA polymerase complex	0	0	1
eukaryotic 48S preinitiation complex	0	0	1
peroxisomal membrane	0	0	1
proteasome core complex	0	0	1
late endosome membrane	0	0	1
Golgi apparatus subcompartment	0	0	1
lytic vacuole	0	0	1
plasma membrane bounded cell projection	0	0	1
integrin complex	0	0	1
intracellular vesicle	0	0	1
extrinsic component of membrane	0	0	1
protein complex involved in cell adhesion	0	0	1
DNA-directed RNA polymerase complex	0	0	1
endoplasmic reticulum lumen	0	0	1
transmembrane transporter complex	0	0	1
methyltransferase complex	0	0	1
organelle inner membrane	0	0	1
spliceosomal snRNP complex	0	0	1
cytoskeleton	0	0	1
myosin complex	0	0	1
mediator complex	0	0	1
receptor complex	0	0	1
SAGA complex	0	0	1
dynein complex	0	0	1
INO80-type complex	0	0	1
transferase complex, transferring phosphorus-containing groups	0	0	1
ESCRT complex	0	0	1
lysosome	0	0	1
eukaryotic translation initiation factor 3 complex	0	0	1
peroxisome	0	0	1
Arp2/3 protein complex	0	0	1
vesicle tethering complex	0	0	1
U4/U6 x U5 tri-snRNP complex	0	0	1
endoplasmic reticulum protein-containing complex	0	0	1
proton-transporting ATP synthase complex, coupling factor F(o)	0	0	1
respiratory chain complex IV	0	0	1
cilium	0	0	1
membrane coat	0	0	1
endoribonuclease complex	0	0	1
chromosome	0	0	1
peptidase complex	0	0	1
endopeptidase complex	0	0	1
respiratory chain complex I	0	0	1
motile cilium	0	0	1
mitochondrial matrix	0	0	1
ion channel complex	0	0	1
trans-Golgi network	0	0	1
mitochondrial outer membrane	0	0	1
proton-transporting two-sector ATPase complex, proton-transporting domain	0	0	1
proton-transporting V-type ATPase, V0 domain	0	0	1
late endosome	0	0	1
transporter complex	0	0	1
calcium channel complex	0	0	1
plasma membrane protein complex	0	0	1
catalytic complex	0	0	1
cytoplasmic vesicle	0	0	1
microbody membrane	0	0	1
Sm-like protein family complex	0	0	1
nucleolus	0	0	1
transcription regulator complex	0	0	1
eukaryotic 43S preinitiation complex	0	0	1
Golgi cisterna membrane	0	0	1
small ribosomal subunit	0	0	1
plasma membrane signaling receptor complex	0	0	1
RNA polymerase complex	0	0	1
oxidoreductase complex	0	0	1
organelle envelope lumen	0	0	1
bounding membrane of organelle	0	0	1
histone methyltransferase complex	0	0	1
vesicle coat	0	0	1
extrinsic component of organelle membrane	0	0	1
DNA helicase complex	0	0	1
endopeptidase activity	1	0	1
aspartic-type peptidase activity	0	1	1
aspartic-type endopeptidase activity	0	1	1
DNA-binding transcription factor activity, RNA polymerase II-specific	1	0	1
peptidase activity	1	0	1
metalloendopeptidase activity	1	0	1
metallopeptidase activity	1	0	1
DNA-binding transcription factor activity	1	0	1
non-membrane spanning protein tyrosine kinase activity	1	0	1
copper ion binding	1	0	1
antioxidant activity	1	0	1
NADP binding	0	1	1
hydrolase activity	1	0	1
transcription regulator activity	1	0	1
nucleoside-triphosphate diphosphatase activity	0	1	1
ribonuclease activity	1	0	1
sulfurtransferase activity	0	1	1
oxidoreductase activity, acting on a sulfur group of donors, NAD(P) as acceptor	0	1	1
galactosidase activity	0	1	1
magnesium ion binding	0	1	1
cysteine-type endopeptidase activity	0	1	1
solute:cation antiporter activity	0	1	1
heterocyclic compound binding	0	1	1
tRNA binding	0	1	1
binding	0	1	1
endonuclease activity, active with either ribo- or deoxyribonucleic acids and producing 5'-phosphomonoesters	0	1	1
organic cyclic compound binding	0	1	1
nuclease activity	0	1	1
catalytic activity, acting on a protein	0	1	1
protein-macromolecule adaptor activity	0	1	1
DNA binding	0	1	1
transcription regulatory region nucleic acid binding	0	1	1
transcription cis-regulatory region binding	0	1	1
single-stranded DNA binding	0	1	1
carbon-nitrogen lyase activity	0	1	1
phosphatidylinositol phosphate phosphatase activity	0	1	1
protein-disulfide reductase activity	0	1	1
antiporter activity	0	1	1
GTP binding	0	1	1
guanyl ribonucleotide binding	0	1	1
sequence-specific double-stranded DNA binding	0	1	1
disulfide oxidoreductase activity	0	1	1
molecular adaptor activity	0	1	1
exonuclease activity	0	1	1
nucleic acid binding	0	1	1
guanyl nucleotide binding	0	1	1
purine ribonucleoside triphosphate binding	0	1	1
endoribonuclease activity	0	1	1
hexosyltransferase activity	0	1	1
ion binding	0	1	1
purine ribonucleotide binding	0	1	1
purine nucleotide binding	0	1	1
microtubule binding	0	1	1
nucleotide binding	0	1	1
nucleoside phosphate binding	0	1	1
protein phosphatase inhibitor activity	0	1	1
ribosome binding	0	1	1
glucosyltransferase activity	0	1	1
calcium-dependent protein serine/threonine kinase activity	0	1	1
clathrin binding	0	1	1
acyl-CoA dehydrogenase activity	0	1	1
calcium-dependent protein kinase C activity	0	1	1
calcium-dependent protein kinase activity	0	1	1
glycolipid mannosyltransferase activity	0	1	1
transition metal ion transmembrane transporter activity	0	1	1
aminoacyl-tRNA editing activity	0	1	1
phosphatase inhibitor activity	0	1	1
protein kinase C activity	0	1	1
phosphatidylinositol phosphate 4-phosphatase activity	0	1	1
ubiquitin-like modifier activating enzyme activity	0	1	1
small molecule binding	0	1	1
ribonucleotide binding	0	1	1
ATP-dependent chromatin remodeler activity	0	1	1
oxidoreductase activity, acting on a sulfur group of donors	0	1	1
protein serine kinase activity	0	1	1
active ion transmembrane transporter activity	0	1	1
anion binding	0	1	1
actin filament binding	0	1	1
snRNA binding	0	1	1
galactosylgalactosylxylosylprotein 3-beta-glucuronosyltransferase activity	0	1	1
P-type transmembrane transporter activity	0	1	1
glucuronosyltransferase activity	0	1	1
solute:proton antiporter activity	0	1	1
deoxyribonuclease activity	0	1	1
DNA N-glycosylase activity	0	1	1
carbohydrate derivative binding	0	1	1
ATPase-coupled cation transmembrane transporter activity	0	1	1
cyclic-nucleotide phosphodiesterase activity	0	1	1
metallocarboxypeptidase activity	0	1	1
alpha-mannosidase activity	0	1	1
3',5'-cyclic-nucleotide phosphodiesterase activity	0	1	1
ubiquitin-like protein ligase binding	0	1	1
endoribonuclease activity, producing 5'-phosphomonoesters	0	1	1
ubiquitin protein ligase binding	0	1	1
thiolester hydrolase activity	0	1	1
nucleoside monophosphate kinase activity	0	1	1
phosphotransferase activity, for other substituted phosphate groups	0	1	1
phosphatidylinositol bisphosphate phosphatase activity	0	1	1
hydrolase activity, hydrolyzing N-glycosyl compounds	0	1	1
3'-5' exonuclease activity	0	1	1
RNA methyltransferase activity	0	1	1
secondary active transmembrane transporter activity	0	1	1
protein tyrosine kinase activity	0	1	1
sequence-specific DNA binding	0	1	1
transferase activity, transferring phosphorus-containing groups	0	1	1
MAP kinase activity	0	1	1
translation elongation factor activity	0	1	1
mannosidase activity	0	1	1
double-stranded DNA binding	0	1	1
protein serine/threonine kinase activity	0	1	1
endonuclease activity	0	1	1
kinase activity	0	1	1
microtubule motor activity	0	1	1
catalytic activity, acting on RNA	0	1	1
catalytic activity, acting on a nucleic acid	0	1	1
small molecule sensor activity	0	1	1
O-methyltransferase activity	0	1	1
ATP-dependent DNA damage sensor activity	0	1	1
protein phosphatase regulator activity	0	1	1
monosaccharide binding	0	1	1
DNA damage sensor activity	0	1	1
structural molecule activity	0	1	1
metal ion binding	0	1	1
serine-type endopeptidase activity	0	1	1
phosphatidylinositol binding	0	1	1
protein tyrosine phosphatase activity	0	1	1
phosphotransferase activity, alcohol group as acceptor	0	1	1
damaged DNA binding	0	1	1
calcium ion transmembrane transporter activity	0	1	1
molecular carrier activity	0	1	1
structural constituent of nuclear pore	0	1	1
carboxypeptidase activity	0	1	1
carbohydrate kinase activity	0	1	1
tRNA methyltransferase activity	0	1	1
phosphatase regulator activity	0	1	1
RNA polymerase II cis-regulatory region sequence-specific DNA binding	0	1	1
cation binding	0	1	1
growth factor activity	0	1	1
oxidoreductase activity, acting on the aldehyde or oxo group of donors, NAD or NADP as acceptor	0	1	1
carboxylic acid binding	0	1	1
cis-regulatory region sequence-specific DNA binding	0	1	1
GABA receptor activity	0	1	1
G protein-coupled GABA receptor activity	0	1	1
amide binding	0	1	1
ribonucleoprotein complex binding	0	1	1
catalytic activity	0	1	1
protein kinase activity	0	1	1
tubulin binding	0	1	1
ATP binding	0	1	1
deacetylase activity	0	1	1
receptor ligand activity	0	1	1
aminopeptidase activity	0	1	1
signaling receptor activator activity	0	1	1
rRNA binding	0	1	1
signaling receptor regulator activity	0	1	1
phosphotransferase activity, phosphate group as acceptor	0	1	1
ligase activity, forming carbon-sulfur bonds	0	1	1
organic acid binding	0	1	1
NAD+ binding	0	1	1
ATPase-coupled ion transmembrane transporter activity	0	1	1
ATPase activity, coupled to transmembrane movement of ions, rotational mechanism	0	1	1
pyrophosphate hydrolysis-driven proton transmembrane transporter activity	0	1	1
proton-transporting ATPase activity, rotational mechanism	0	1	1
mannosyltransferase activity	0	1	1
structural constituent of chromatin	0	1	1
adenyl nucleotide binding	0	1	1
adenyl ribonucleotide binding	0	1	1
NAD binding	0	1	1
peptidyl-prolyl cis-trans isomerase activity	0	1	1
cis-trans isomerase activity	0	1	1
cysteine-type peptidase activity	0	1	1
exopeptidase activity	0	1	1
carbohydrate binding	0	1	1
transcription coregulator activity	0	1	1
monooxygenase activity	0	1	1
protein-containing complex binding	0	1	1
ATPase, acting on DNA	0	1	1
phospholipid binding	0	1	1
serine-type peptidase activity	0	1	1
cytoskeletal motor activity	0	1	1
serine hydrolase activity	0	1	1
flavin adenine dinucleotide binding	0	1	1
hydrolase activity, acting on ester bonds	0	1	1
hydrolase activity, acting on glycosyl bonds	0	1	1
guanyl-nucleotide exchange factor activity	0	1	1
catalytic activity, acting on DNA	0	1	1
RNA binding	0	1	1
lipid binding	0	1	1
G protein-coupled receptor activity	0	1	1
structural constituent of ribosome	0	1	1
calcium ion binding	0	1	1
cytoskeletal protein binding	0	1	1
pyrophosphatase activity	0	1	1
oxidoreductase activity	0	1	1
carboxylic ester hydrolase activity	0	1	1
hydrolase activity, acting on acid anhydrides, in phosphorus-containing anhydrides	0	1	1
nucleotidyltransferase activity	0	1	1
oxidoreductase activity, acting on the aldehyde or oxo group of donors	0	1	1
RNA polymerase II transcription regulatory region sequence-specific DNA binding	0	1	1
acyltransferase activity	0	0	1
acyltransferase activity, transferring groups other than amino-acyl groups	0	0	1
heme binding	0	0	1
ubiquitin-like protein-specific protease activity	0	0	1
tetrapyrrole binding	0	0	1
ABC-type transporter activity	0	0	1
ubiquitin protein ligase activity	0	0	1
ubiquitin-like protein ligase activity	0	0	1
deubiquitinase activity	0	0	1
thiol-dependent deubiquitinase	0	0	1
lyase activity	0	0	1
hydro-lyase activity	0	0	1
dioxygenase activity	0	0	1
unfolded protein binding	0	0	1
electron transfer activity	0	0	1
ATP-dependent protein folding chaperone	0	0	1
carbon-oxygen lyase activity	0	0	1
sulfuric ester hydrolase activity	0	0	1
protein folding chaperone	0	0	1
sulfotransferase activity	0	0	1
protein serine/threonine phosphatase activity	0	0	1
translation initiation factor activity	0	0	1
pentosyltransferase activity	0	0	1
primary active transmembrane transporter activity	0	0	1
transferase activity	0	0	1
translation factor activity, RNA binding	0	0	1
translation regulator activity, nucleic acid binding	0	0	1
hydrolase activity, acting on carbon-nitrogen (but not peptide) bonds	0	0	1
omega peptidase activity	0	0	1
iron ion binding	0	0	1
cation channel activity	0	0	1
translation regulator activity	0	0	1
protein binding	0	0	1
myosin phosphatase activity	0	0	1
endopeptidase regulator activity	0	0	1
endopeptidase inhibitor activity	0	0	1
peptidase inhibitor activity	0	0	1
peptidase regulator activity	0	0	1
acetyltransferase activity	0	0	1
O-acyltransferase activity	0	0	1
2 iron, 2 sulfur cluster binding	0	0	1
oxidoreduction-driven active transmembrane transporter activity	0	0	1
protein tyrosine/serine/threonine phosphatase activity	0	0	1
mRNA binding	0	0	1
intramolecular oxidoreductase activity	0	0	1
ligase activity	0	0	1
NAD+ ADP-ribosyltransferase activity	0	0	1
ligase activity, forming carbon-nitrogen bonds	0	0	1
anion transmembrane transporter activity	0	0	1
ubiquitin-like protein transferase activity	0	0	1
phosphoprotein phosphatase activity	0	0	1
N-methyltransferase activity	0	0	1
active transmembrane transporter activity	0	0	1
GTPase activator activity	0	0	1
enzyme activator activity	0	0	1
zinc ion binding	0	0	1
transporter activity	0	0	1
transmembrane signaling receptor activity	0	0	1
oxidoreductase activity, acting on CH-OH group of donors	0	0	1
enzyme regulator activity	0	0	1
molecular function regulator	0	0	1
metal cluster binding	0	0	1
iron-sulfur cluster binding	0	0	1
ion channel activity	0	0	1
ATPase-coupled transmembrane transporter activity	0	0	1
passive transmembrane transporter activity	0	0	1
channel activity	0	0	1
ubiquitin-protein transferase activity	0	0	1
isomerase activity	0	0	1
inorganic cation transmembrane transporter activity	0	0	1
molecular transducer activity	0	0	1
signaling receptor activity	0	0	1
nucleoside-triphosphatase activity	0	0	1
transmembrane transporter activity	0	0	1
transition metal ion binding	0	0	1
molecular_function	0	0	1
transferase activity, transferring alkyl or aryl (other than methyl) groups	0	0	1
arginine N-methyltransferase activity	0	0	1
histone binding	0	0	1
protein heterodimerization activity	0	0	1
threonine-type peptidase activity	0	0	1
FMN binding	0	0	1
lysine N-methyltransferase activity	0	0	1
oxidoreductase activity, acting on single donors with incorporation of molecular oxygen	0	0	1
NADH dehydrogenase (quinone) activity	0	0	1
lipase activity	0	0	1
hydrolase activity, hydrolyzing O-glycosyl compounds	0	0	1
fucosyltransferase activity	0	0	1
acid-thiol ligase activity	0	0	1
transferase activity, transferring sulphur-containing groups	0	0	1
histone acetyltransferase activity	0	0	1
oxidoreductase activity, acting on NAD(P)H, quinone or similar compound as acceptor	0	0	1
DNA helicase activity	0	0	1
protein deacetylase activity	0	0	1
oxidoreductase activity, acting on peroxide as acceptor	0	0	1
oxidoreductase activity, acting on the CH-NH group of donors, NAD or NADP as acceptor	0	0	1
NADH dehydrogenase (ubiquinone) activity	0	0	1
GTPase binding	0	0	1
cargo receptor activity	0	0	1
ATPase, acting on RNA	0	0	1
glucosidase activity	0	0	1
scavenger receptor activity	0	0	1
transferase activity, transferring nitrogenous groups	0	0	1
tRNA (guanine) methyltransferase activity	0	0	1
aminoacyltransferase activity	0	0	1
cyclin-dependent protein serine/threonine kinase regulator activity	0	0	1
calmodulin binding	0	0	1
DNA polymerase activity	0	0	1
transmembrane receptor protein tyrosine kinase activity	0	0	1
intramolecular transferase activity	0	0	1
RNA cap binding	0	0	1
calcium channel activity	0	0	1
sterol binding	0	0	1
catalytic activity, acting on a tRNA	0	0	1
peptide N-acetyltransferase activity	0	0	1
5'-3' RNA polymerase activity	0	0	1
kinase regulator activity	0	0	1
sodium ion transmembrane transporter activity	0	0	1
DNA-directed 5'-3' RNA polymerase activity	0	0	1
chaperone binding	0	0	1
ATP-dependent peptidase activity	0	0	1
metal ion transmembrane transporter activity	0	0	1
FAD binding	0	0	1
methyltransferase activity	0	0	1
amidine-lyase activity	0	0	1
L-ascorbic acid binding	0	0	1
cysteine-type endopeptidase inhibitor activity	0	0	1
oxidoreductase activity, acting on paired donors, with incorporation or reduction of molecular oxygen	0	0	1
protein-arginine N-methyltransferase activity	0	0	1
enzyme binding	0	0	1
transaminase activity	0	0	1
oxidoreductase activity, acting on the CH-OH group of donors, NAD or NADP as acceptor	0	0	1
gamma-tubulin binding	0	0	1
protein-cysteine S-palmitoyltransferase activity	0	0	1
small GTPase binding	0	0	1
sodium channel activity	0	0	1
voltage-gated channel activity	0	0	1
protein-lysine N-methyltransferase activity	0	0	1
phosphatase activity	0	0	1
ligase activity, forming carbon-oxygen bonds	0	0	1
helicase activity	0	0	1
nucleobase-containing compound kinase activity	0	0	1
intramolecular oxidoreductase activity, transposing S-S bonds	0	0	1
histone deacetylase activity	0	0	1
hydrolase activity, acting on carbon-nitrogen (but not peptide) bonds, in linear amides	0	0	1
vitamin B6 binding	0	0	1
transmembrane receptor protein kinase activity	0	0	1
pseudouridine synthase activity	0	0	1
NADH dehydrogenase activity	0	0	1
enzyme inhibitor activity	0	0	1
carbon-carbon lyase activity	0	0	1
peptide-lysine-N-acetyltransferase activity	0	0	1
2-oxoglutarate-dependent dioxygenase activity	0	0	1
S-adenosylmethionine-dependent methyltransferase activity	0	0	1
carbohydrate derivative transmembrane transporter activity	0	0	1
intramolecular oxidoreductase activity, interconverting aldoses and ketoses	0	0	1
GTPase activity	0	0	1
4 iron, 4 sulfur cluster binding	0	0	1
minus-end-directed microtubule motor activity	0	0	1
potassium channel activity	0	0	1
ion transmembrane transporter activity	0	0	1
lipid transporter activity	0	0	1
phospholipase activity	0	0	1
protein kinase regulator activity	0	0	1
inorganic anion transmembrane transporter activity	0	0	1
oxidoreductase activity, acting on NAD(P)H	0	0	1
carbon-nitrogen ligase activity, with glutamine as amido-N-donor	0	0	1
cyclase activity	0	0	1
ubiquitin-like protein binding	0	0	1
prenyltransferase activity	0	0	1
iduronate-2-sulfatase activity	0	0	1
UDP-glycosyltransferase activity	0	0	1
phosphoric ester hydrolase activity	0	0	1
pyridoxal phosphate binding	0	0	1
ATP hydrolysis activity	0	0	1
manganese ion binding	0	0	1
nucleobase-containing compound transmembrane transporter activity	0	0	1
RNA helicase activity	0	0	1
protein dimerization activity	0	0	1
hydrolase activity, acting on carbon-nitrogen (but not peptide) bonds, in cyclic amidines	0	0	1
vitamin binding	0	0	1
protein-cysteine S-acyltransferase activity	0	0	1
cation transmembrane transporter activity	0	0	1
signaling receptor binding	0	0	1
protein methyltransferase activity	0	0	1
RNA polymerase activity	0	0	1
peroxidase activity	0	0	1
oxidoreductase activity, acting on a sulfur group of donors, oxygen as acceptor	0	0	1
phosphoric diester hydrolase activity	0	0	1
metalloaminopeptidase activity	0	0	1
protein carrier activity	0	0	1
phosphatidylinositol phosphate kinase activity	0	0	1
oxidoreductase activity, acting on the CH-NH2 group of donors, oxygen as acceptor	0	0	1
oxidoreductase activity, acting on single donors with incorporation of molecular oxygen, incorporation of two atoms of oxygen	0	0	1
S-acyltransferase activity	0	0	1
diphosphotransferase activity	0	0	1
aminoacyl-tRNA ligase activity	0	0	1
ubiquitin binding	0	0	1
ATP-dependent activity	0	0	1
oxidoreductase activity, acting on paired donors, with incorporation or reduction of molecular oxygen, NAD(P)H as one donor, and incorporation of one atom of oxygen	0	0	1
N-acyltransferase activity	0	0	1
nucleoside kinase activity	0	0	1
heat shock protein binding	0	0	1
sulfur compound binding	0	0	1
phosphorus-oxygen lyase activity	0	0	1
palmitoyltransferase activity	0	0	1
NAD(P)H dehydrogenase (quinone) activity	0	0	1
transcription coactivator activity	0	0	1
actin binding	0	0	1
proton transmembrane transporter activity	0	0	1
transferase activity, transferring one-carbon groups	0	0	1
glycosyltransferase activity	0	0	1
oxidoreductase activity, acting on the CH-NH group of donors	0	0	1
DNA-directed DNA polymerase activity	0	0	1
G-protein beta/gamma-subunit complex binding	0	0	1
dynein light intermediate chain binding	0	0	1
metalloexopeptidase activity	0	0	1
acetylgalactosaminyltransferase activity	0	0	1
N-acetyltransferase activity	0	0	1
ligase activity, forming phosphoric ester bonds	0	0	1
voltage-gated ion channel activity	0	0	1
potassium ion transmembrane transporter activity	0	0	1
inorganic molecular entity transmembrane transporter activity	0	0	1
fatty acid synthase activity	0	0	1
chromatin binding	0	0	1
symporter activity	0	0	1
serine-type endopeptidase inhibitor activity	0	0	1
protein disulfide isomerase activity	0	0	1
oxidoreductase activity, acting on the CH-CH group of donors	0	0	1
carboxy-lyase activity	0	0	1
gated channel activity	0	0	1
guanylate cyclase activity	0	0	1
GTPase regulator activity	0	0	1
oxidoreductase activity, acting on the CH-NH2 group of donors	0	0	1
deaminase activity	0	0	1
threonine-type endopeptidase activity	0	0	1
nucleoside-triphosphatase regulator activity	0	0	1
steroid binding	0	0	1
dynein intermediate chain binding	0	0	1
hydrolase activity, acting on acid anhydrides	0	0	1
