# Supplementary material for: Universal signatures of transposable element compartmentalization across eukaryotic genomes
Source: bioRxiv. 2024 Mar 27:2023.10.17.562820. Preprint. [Version 2] doi: 10.1101/2023.10.17.562820 (PMC10996525; doi:10.1101/2023.10.17.562820)
Supplement: Supplement 5 [file media-5.gz › Data_S3/GO_presence_summaries_Chordata_LTR.tsv]

cell-cell signaling	5	88	235
signaling	7	87	235
trans-synaptic signaling	8	91	234
anterograde trans-synaptic signaling	7	88	234
chemical synaptic transmission	7	88	234
synaptic signaling	9	91	234
cell adhesion	19	118	237
biological adhesion	19	114	237
water-soluble vitamin metabolic process	11	113	191
cell-cell adhesion	27	106	235
intra-Golgi vesicle-mediated transport	0	28	84
vitamin metabolic process	9	136	216
cell communication	6	71	235
lipid catabolic process	30	140	236
phospholipid catabolic process	6	94	219
cell-cell adhesion via plasma-membrane adhesion molecules	30	107	235
homophilic cell adhesion via plasma membrane adhesion molecules	29	98	234
positive regulation of transcription of Notch receptor target	1	30	47
phospholipid metabolic process	6	106	237
positive regulation of transcription by RNA polymerase II	5	72	236
pyridine-containing compound biosynthetic process	5	115	231
positive regulation of cell differentiation	4	84	209
pyridine-containing compound metabolic process	6	109	234
organophosphate catabolic process	15	112	236
sulfur compound biosynthetic process	7	116	236
cellular lipid catabolic process	17	140	236
vitamin biosynthetic process	0	48	82
vasodilation	1	27	62
pyridoxal phosphate metabolic process	0	0	4
mitochondrial protein catabolic process	0	9	28
negative regulation of insulin receptor signaling pathway	1	17	60
thiamine diphosphate biosynthetic process	0	3	13
mRNA 3'-end processing	0	88	176
vitamin B6 biosynthetic process	0	1	3
mRNA polyadenylation	0	27	71
thiamine-containing compound metabolic process	0	1	1
water-soluble vitamin biosynthetic process	0	40	59
thiamine diphosphate metabolic process	0	3	13
regulation of membrane potential	2	31	96
negative regulation of cellular response to insulin stimulus	0	17	60
vacuolar proton-transporting V-type ATPase complex assembly	0	20	45
vitamin B6 metabolic process	0	1	8
RNA polyadenylation	0	73	140
regulation of insulin receptor signaling pathway	1	20	65
L-arabinose metabolic process	0	0	1
proton-transporting V-type ATPase complex assembly	0	24	54
positive regulation of skeletal muscle cell differentiation	0	1	4
regulation of mitotic cytokinesis	0	13	21
cellular protein catabolic process	3	25	55
arabinose metabolic process	0	0	1
regulation of mitochondrial membrane potential	1	30	62
aldehyde biosynthetic process	0	13	31
adenylate cyclase-modulating G protein-coupled receptor signaling pathway	10	98	234
positive regulation of developmental process	2	82	232
cellular modified amino acid biosynthetic process	4	84	235
lipid metabolic process	29	117	237
regulation of mRNA metabolic process	6	84	235
organelle disassembly	5	101	186
adenylate cyclase-activating G protein-coupled receptor signaling pathway	4	61	134
negative regulation of skeletal muscle cell proliferation	0	1	13
autophagy of mitochondrion	0	41	79
phosphatidylserine metabolic process	3	28	62
regulation of cellular response to insulin stimulus	1	23	68
nonribosomal peptide biosynthetic process	1	32	63
deadenylation-dependent decapping of nuclear-transcribed mRNA	0	59	160
glutathione biosynthetic process	1	31	60
gene expression	1	25	73
proton-transporting two-sector ATPase complex assembly	0	41	86
mitochondrion disassembly	0	41	79
positive regulation of skeletal muscle cell proliferation	0	0	3
phospholipase C-activating G protein-coupled receptor signaling pathway	6	60	126
phosphatidylserine biosynthetic process	0	2	5
regulation of cell differentiation	5	87	234
organophosphate metabolic process	12	105	237
positive regulation of RNA biosynthetic process	1	43	236
positive regulation of transcription, DNA-templated	1	43	236
positive regulation of nucleic acid-templated transcription	1	43	236
positive regulation of RNA metabolic process	3	49	236
positive regulation of macromolecule biosynthetic process	1	41	237
positive regulation of biosynthetic process	1	43	237
positive regulation of cellular biosynthetic process	1	44	237
regulation of alternative mRNA splicing, via spliceosome	2	79	182
cholesterol biosynthetic process	4	146	211
NAD biosynthetic process	2	115	211
secondary alcohol biosynthetic process	4	147	212
regulation of cytokinesis	1	30	121
regulation of skeletal muscle cell differentiation	0	11	52
regulation of mRNA processing	3	84	216
regulation of skeletal muscle cell proliferation	0	8	53
pentose metabolic process	0	56	143
negative regulation of skeletal muscle cell differentiation	0	2	16
regulation of mRNA splicing, via spliceosome	2	77	186
negative regulation of satellite cell differentiation	0	0	1
regulation of skeletal muscle satellite cell proliferation	0	7	51
glutamine biosynthetic process	0	6	7
regulation of cell population proliferation	4	84	235
sensory perception	19	89	235
nervous system process	18	93	235
positive regulation of nucleobase-containing compound metabolic process	3	53	236
integrin-mediated signaling pathway	5	106	234
cellular modified amino acid metabolic process	19	108	236
cellular lipid metabolic process	26	127	237
reciprocal meiotic recombination	0	46	157
mitotic chromosome condensation	1	28	76
DNA packaging	3	80	167
glutamate receptor signaling pathway	1	55	151
nicotinamide nucleotide biosynthetic process	4	107	220
chromosome condensation	2	78	166
gamma-aminobutyric acid signaling pathway	8	83	180
methylguanosine-cap decapping	1	77	205
reciprocal homologous recombination	0	46	157
negative regulation of cell population proliferation	1	47	153
positive regulation of neuron differentiation	2	39	106
sterol biosynthetic process	8	144	219
G protein-coupled glutamate receptor signaling pathway	1	61	147
negative regulation of cell differentiation	4	43	144
homologous recombination	0	45	159
regulation of RNA splicing	5	73	212
heparin metabolic process	4	43	127
regulation of neuron differentiation	2	33	114
RNA decapping	1	76	205
heparin biosynthetic process	0	22	127
protein catabolic process	12	107	236
regulation of catabolic process	5	88	236
regulation of cellular catabolic process	5	106	235
organonitrogen compound biosynthetic process	10	85	237
sulfur compound metabolic process	27	118	236
nicotinamide nucleotide metabolic process	3	107	225
sensory perception of sound	2	102	219
telomere organization	3	83	229
cellular aldehyde metabolic process	4	92	223
glutamine family amino acid biosynthetic process	2	116	223
nuclear-transcribed mRNA catabolic process, nonsense-mediated decay	1	89	231
angiogenesis	5	65	224
telomere maintenance	2	95	221
positive regulation of cell population proliferation	6	86	213
pyridine nucleotide biosynthetic process	4	112	226
regulation of autophagy	4	96	214
cellular component disassembly	8	97	228
proteasome assembly	0	77	212
sensory perception of mechanical stimulus	2	102	220
organic substance catabolic process	18	127	237
positive regulation of nitrogen compound metabolic process	4	45	237
system process	20	94	235
Golgi vesicle transport	3	66	236
nucleotide-excision repair	2	75	226
glutamine metabolic process	9	125	235
heparan sulfate proteoglycan biosynthetic process	1	56	202
proteoglycan biosynthetic process	4	80	215
glutathione metabolic process	18	108	225
tRNA modification	0	91	233
heparan sulfate proteoglycan metabolic process	1	65	217
anatomical structure formation involved in morphogenesis	5	48	229
regulation of pH	12	111	221
pyridine nucleotide metabolic process	3	110	232
glycosaminoglycan biosynthetic process	1	75	210
aminoglycan biosynthetic process	1	77	210
monovalent inorganic cation homeostasis	12	116	223
glycoprotein biosynthetic process	7	78	215
proteoglycan metabolic process	6	79	221
catabolic process	19	135	237
tRNA processing	0	77	237
positive regulation of cellular metabolic process	1	50	237
organic hydroxy compound biosynthetic process	9	144	236
negative regulation of developmental process	4	84	214
glycoprotein metabolic process	9	90	228
cellular macromolecule catabolic process	4	98	237
positive regulation of macromolecule metabolic process	2	45	237
RNA 3'-end processing	4	92	233
arachidonate transport	32	94	214
icosanoid secretion	33	96	214
regulation of mRNA stability	5	92	234
pyrimidine-containing compound biosynthetic process	9	100	236
Notch signaling pathway	2	71	236
regulation of RNA stability	5	99	234
nuclear-transcribed mRNA catabolic process	3	69	236
ribosome biogenesis	7	87	232
arachidonic acid secretion	32	94	214
long-chain fatty acid transport	35	105	227
regulation of mRNA catabolic process	6	98	235
mucopolysaccharide metabolic process	3	76	220
transcription initiation from RNA polymerase II promoter	4	97	228
icosanoid transport	34	95	214
regulation of developmental process	2	71	235
cellular metabolic compound salvage	8	96	236
cellular component biogenesis	7	78	235
ribonucleoprotein complex biogenesis	8	81	235
fatty acid transport	26	113	231
mRNA metabolic process	4	71	237
neuron projection guidance	3	96	226
mRNA transport	2	72	236
neurotransmitter transport	3	104	233
DNA-templated transcription, elongation	3	68	227
protein import into nucleus	5	73	235
negative regulation of mitotic cell cycle	6	81	232
protein localization to nucleus	4	69	235
monocarboxylic acid transport	28	109	231
visual perception	5	48	234
axon guidance	3	96	226
transcription elongation from RNA polymerase II promoter	2	65	227
small molecule biosynthetic process	25	117	237
cellular catabolic process	14	133	237
phosphate-containing compound metabolic process	2	74	237
mitochondrion organization	1	76	236
extracellular matrix organization	5	103	233
carboxylic acid transport	24	119	233
nervous system development	5	81	235
external encapsulating structure organization	5	104	234
pyrimidine-containing compound metabolic process	10	97	236
import into nucleus	5	69	235
chromosome organization	13	86	236
organophosphate biosynthetic process	6	80	236
regulation of signal transduction	1	52	237
alpha-amino acid biosynthetic process	14	133	236
cholesterol metabolic process	10	112	235
RNA transport	4	78	236
glycosaminoglycan metabolic process	8	92	233
glutamine family amino acid metabolic process	5	122	236
DNA conformation change	4	113	233
sensory perception of light stimulus	4	46	234
extracellular structure organization	4	105	233
secondary alcohol metabolic process	12	104	235
mRNA catabolic process	4	70	236
establishment of RNA localization	4	80	236
aminoglycan metabolic process	11	93	235
proteasome-mediated ubiquitin-dependent protein catabolic process	9	107	236
nucleic acid transport	4	78	236
calcium ion transport	7	118	234
meiotic cell cycle process	7	67	223
signal transduction	4	46	237
secretion	15	111	236
glycerophospholipid metabolic process	3	79	236
RNA catabolic process	4	69	236
vacuolar transport	9	113	236
sterol metabolic process	13	105	236
regulation of small GTPase mediated signal transduction	3	72	234
phosphorus metabolic process	2	73	237
cellular process	6	39	237
positive regulation of cellular process	3	45	237
steroid biosynthetic process	21	135	236
regulation of mitotic cell cycle	11	77	234
organic anion transport	23	130	235
cellular amino acid biosynthetic process	15	128	236
proteasomal protein catabolic process	10	100	236
tRNA metabolic process	1	73	237
G protein-coupled receptor signaling pathway	15	107	236
positive regulation of metabolic process	1	50	237
nucleobase-containing compound transport	7	103	236
actin cytoskeleton organization	3	63	234
inflammatory response	17	121	232
protein import	2	71	236
nucleic acid metabolic process	7	49	237
macromolecule catabolic process	5	106	237
mRNA processing	8	73	237
peptide metabolic process	3	90	236
cilium organization	4	90	235
inorganic ion homeostasis	15	126	236
cation homeostasis	16	129	236
ion homeostasis	16	123	236
fatty acid biosynthetic process	18	108	235
plasma membrane bounded cell projection organization	3	86	235
alcohol biosynthetic process	7	125	236
actin filament-based process	1	70	234
vascular process in circulatory system	10	108	232
regulation of tube diameter	9	113	232
glycerolipid biosynthetic process	2	79	236
glycerophospholipid biosynthetic process	2	73	236
regulation of tube size	9	111	232
blood vessel diameter maintenance	9	113	232
exocytosis	4	114	236
negative regulation of cell cycle	11	85	236
system development	2	59	236
circulatory system process	9	107	232
DNA-templated transcription, initiation	12	94	236
double-strand break repair	6	81	236
regulation of cell communication	2	57	237
regulation of signaling	2	54	237
steroid metabolic process	20	113	236
chemical homeostasis	5	113	236
DNA recombination	5	84	236
regulation of cell division	1	59	231
nuclear transport	4	78	236
nucleobase-containing compound catabolic process	5	83	236
nucleocytoplasmic transport	4	78	236
phospholipid biosynthetic process	1	72	236
monocarboxylic acid biosynthetic process	25	118	236
DNA metabolic process	13	62	237
tRNA aminoacylation for protein translation	0	95	235
regulation of cell cycle process	9	56	236
process utilizing autophagic mechanism	15	141	236
autophagy	15	141	236
homeostatic process	5	119	236
organic acid transport	24	125	236
posttranscriptional regulation of gene expression	3	59	237
RNA modification	2	56	237
establishment of protein localization to organelle	4	81	236
anion transport	16	123	236
secretion by cell	4	99	236
monosaccharide metabolic process	5	81	237
positive regulation of biological process	3	53	237
export from cell	5	100	236
tRNA aminoacylation	1	90	236
amino acid activation	1	89	236
cellular nitrogen compound metabolic process	8	63	237
aromatic compound biosynthetic process	5	64	236
glycerolipid metabolic process	4	78	236
heterocycle biosynthetic process	6	60	236
cell surface receptor signaling pathway	5	75	236
regulation of cell cycle	11	56	236
organic hydroxy compound metabolic process	11	120	236
organic acid biosynthetic process	21	143	236
carboxylic acid biosynthetic process	17	145	236
organic cyclic compound biosynthetic process	9	73	237
ncRNA processing	2	80	237
peptide biosynthetic process	4	60	236
heterocycle metabolic process	8	53	237
cellular aromatic compound metabolic process	7	57	237
organic cyclic compound metabolic process	8	66	237
movement of cell or subcellular component	4	71	237
RNA metabolic process	5	48	237
ncRNA metabolic process	1	68	237
multicellular organismal process	14	81	235
lipid biosynthetic process	12	121	237
RNA biosynthetic process	6	62	236
cellular biosynthetic process	8	73	237
regulation of transcription by RNA polymerase II	5	55	237
cellular amide metabolic process	16	119	236
phosphorylation	5	49	237
regulation of response to stimulus	7	78	237
vesicle-mediated transport	0	55	237
RNA processing	5	58	237
cellular nitrogen compound biosynthetic process	6	57	237
cellular metabolic process	9	64	237
organic substance biosynthetic process	9	68	237
biosynthetic process	7	78	237
nucleobase-containing compound metabolic process	8	53	237
regulation of cellular process	11	61	237
primary metabolic process	12	90	237
organic substance metabolic process	14	88	237
regulation of biological quality	5	65	237
cellular developmental process	8	43	237
regulation of cellular macromolecule biosynthetic process	39	57	237
regulation of macromolecule biosynthetic process	38	58	237
regulation of cellular biosynthetic process	43	55	237
regulation of biosynthetic process	42	56	237
regulation of transcription, DNA-templated	48	60	237
regulation of RNA biosynthetic process	48	60	237
regulation of nucleic acid-templated transcription	48	60	237
immune response	92	93	235
immune system process	69	113	235
cellular localization	6	43	237
establishment of localization in cell	5	45	237
regulation of macromolecule metabolic process	38	58	237
response to stimulus	21	124	237
carbohydrate derivative metabolic process	19	108	236
protein modification process	13	95	237
carbohydrate metabolic process	9	129	237
cell differentiation	4	55	236
regulation of nitrogen compound metabolic process	40	57	237
regulation of primary metabolic process	40	58	237
regulation of gene expression	39	54	237
macromolecule modification	9	82	237
developmental process	3	40	237
intracellular transport	6	48	237
methylation	2	104	237
cellular protein modification process	14	97	237
nucleobase-containing small molecule metabolic process	18	102	237
organic substance transport	2	55	237
purine nucleotide metabolic process	16	102	236
cell cycle	6	55	236
ribonucleotide metabolic process	22	103	236
ribose phosphate metabolic process	19	103	236
purine-containing compound metabolic process	19	99	236
regulation of cellular component organization	1	50	236
regulation of cellular metabolic process	42	54	237
response to stress	6	130	237
oxoacid metabolic process	28	116	237
carboxylic acid metabolic process	27	117	237
organic acid metabolic process	31	113	237
nucleotide metabolic process	20	102	236
microtubule-based process	8	66	237
nucleoside phosphate metabolic process	23	97	237
protein ubiquitination	7	100	237
anatomical structure development	3	38	236
regulation of metabolic process	39	53	237
protein modification by small protein conjugation	4	100	237
protein modification by small protein conjugation or removal	6	100	237
biological_process	5	61	237
nitrogen compound transport	4	45	237
regulation of RNA metabolic process	45	57	237
regulation of nucleobase-containing compound metabolic process	48	61	237
carboxylic acid catabolic process	22	117	236
RNA splicing, via transesterification reactions	10	86	236
organic acid catabolic process	21	117	236
mRNA splicing, via spliceosome	10	86	236
RNA splicing, via transesterification reactions with bulged adenosine as nucleophile	10	86	236
endocytosis	4	92	236
response to chemical	11	79	236
regulation of organelle organization	2	43	236
regulation of multicellular organismal process	5	69	235
regulation of protein metabolic process	8	56	237
cell surface receptor signaling pathway involved in cell-cell signaling	0	51	236
regulation of cellular protein metabolic process	6	57	237
Wnt signaling pathway	0	50	236
cellular component assembly	6	65	237
cellular protein metabolic process	8	91	237
generation of precursor metabolites and energy	2	92	236
response to external stimulus	39	123	235
apoptotic process	1	75	235
small molecule catabolic process	26	131	236
regulation of programmed cell death	8	81	236
regulation of cell death	9	81	236
regulation of apoptotic process	8	80	236
programmed cell death	2	71	236
cell death	2	73	236
purine ribonucleotide metabolic process	17	102	236
cellular macromolecule metabolic process	7	59	237
protein metabolic process	13	94	237
macromolecule localization	7	33	237
localization	4	47	237
regulation of localization	6	85	235
small molecule metabolic process	30	105	237
cellular response to stimulus	8	71	237
intracellular protein transport	7	52	237
establishment of localization	2	47	237
cellular macromolecule biosynthetic process	3	55	236
organonitrogen compound metabolic process	18	103	237
protein transport	4	36	237
establishment of protein localization	4	37	237
macromolecule metabolic process	9	58	237
protein localization	7	35	237
nitrogen compound metabolic process	17	64	237
proteolysis	21	112	237
biological regulation	11	64	237
transport	4	49	237
inorganic ion import across plasma membrane	0	25	71
muscle structure development	2	54	229
polysaccharide biosynthetic process	1	129	200
cation transport	10	116	237
Roundabout signaling pathway	1	21	25
protein-lipid complex subunit organization	2	28	63
aspartate family amino acid metabolic process	7	112	234
NADPH regeneration	2	76	165
neuron projection development	0	52	113
cohesin loading	2	2	8
adenine metabolic process	0	0	2
regulation of blood pressure	2	95	217
membrane lipid metabolic process	6	113	236
heterocycle catabolic process	7	97	236
establishment of planar polarity	0	21	59
5-methylcytosine catabolic process	0	4	9
regulation of TOR signaling	1	85	235
transsulfuration	0	1	2
pyridine-containing compound catabolic process	0	9	23
organelle localization	1	65	232
nucleic acid-templated transcription	2	67	236
regulation of chromatin organization	3	26	76
regulation of multicellular organismal development	1	71	230
deoxyribose phosphate metabolic process	1	47	84
regulation of microtubule cytoskeleton organization	2	81	210
carbohydrate derivative catabolic process	26	119	235
regulation of phosphorylation	0	61	220
NADH dehydrogenase complex assembly	0	74	184
activation of immune response	4	116	224
positive regulation of translational elongation	0	1	7
cellular response to oxygen-containing compound	2	92	208
response to nitrogen compound	8	70	234
regulation of muscle system process	1	77	211
ribosomal large subunit export from nucleus	0	14	26
pigment metabolic process	3	79	234
N-acetylglucosamine metabolic process	1	28	64
positive regulation of organelle organization	3	48	236
regulation of embryonic development	1	36	131
immune response-regulating signaling pathway	12	93	225
negative regulation of intrinsic apoptotic signaling pathway in response to DNA damage	0	16	58
regulation of leukocyte activation	6	75	177
vasoconstriction	5	107	229
intracellular steroid hormone receptor signaling pathway	0	25	62
phospholipid transport	1	93	227
response to monosaccharide	1	15	66
urate metabolic process	3	28	45
cellular hormone metabolic process	19	96	183
positive regulation of intracellular protein transport	0	12	68
deadenylation-independent decapping of nuclear-transcribed mRNA	0	1	5
actin filament depolymerization	0	43	100
calcium ion transmembrane transport	1	49	117
transmembrane transport	4	95	236
positive regulation of protein modification by small protein conjugation or removal	7	34	74
glucan metabolic process	7	117	236
ncRNA 3'-end processing	0	35	165
urea cycle	0	60	92
GDP-L-fucose metabolic process	0	2	4
chromatin remodeling	0	44	234
negative regulation of cellular biosynthetic process	3	58	236
positive regulation of intracellular signal transduction	8	90	235
zinc ion transport	1	13	66
dolichol-linked oligosaccharide biosynthetic process	0	83	185
positive regulation of immune system process	14	118	229
negative regulation of macrophage activation	0	23	49
receptor signaling pathway via STAT	9	44	92
purine ribonucleoside catabolic process	0	22	29
vesicle fusion with Golgi apparatus	0	7	17
toll-like receptor signaling pathway	15	91	213
cell projection assembly	5	78	235
negative regulation of phosphorus metabolic process	1	55	141
regulation of behavior	1	37	104
indolalkylamine catabolic process	0	94	175
positive regulation of cellular amide metabolic process	1	18	91
cell redox homeostasis	0	31	72
methylglyoxal metabolic process	0	1	13
regulation of intracellular signal transduction	2	68	236
regulation of muscle contraction	0	70	208
base-excision repair	5	92	207
response to UV	1	22	69
synaptic vesicle exocytosis	0	30	70
cellular metal ion homeostasis	8	114	236
hemostasis	7	73	233
positive regulation of gene expression	4	56	230
transcription initiation from RNA polymerase III promoter	0	53	128
iron ion transmembrane transport	1	57	121
nuclear chromosome segregation	0	26	75
positive regulation of mitochondrion organization	0	34	67
nucleotide-sugar biosynthetic process	3	67	226
CTP biosynthetic process	2	101	226
response to lipid	0	34	103
cellular ion homeostasis	8	124	236
regulation of cell growth	0	46	140
amine catabolic process	5	107	208
cell cycle DNA replication termination	0	0	1
cyclic nucleotide catabolic process	2	75	174
protein-containing complex disassembly	2	71	181
I-kappaB kinase/NF-kappaB signaling	0	57	183
regulation of translation	4	50	237
nuclear DNA replication termination	0	0	1
glycine betaine biosynthetic process	0	0	2
attachment of spindle microtubules to kinetochore	4	44	98
coenzyme A biosynthetic process	1	86	194
hydrogen peroxide catabolic process	0	9	66
tRNA 5'-leader removal	0	83	186
homologous chromosome pairing at meiosis	0	13	59
phototransduction	3	64	230
cortical cytoskeleton organization	2	34	89
regulation of stress-activated protein kinase signaling cascade	4	60	199
negative regulation of lymphocyte activation	5	39	71
organelle fusion	1	82	196
glycine metabolic process	3	97	192
protein localization to membrane	5	60	235
regulation of cell motility	4	87	217
glycine catabolic process	0	13	24
DNA-dependent DNA replication maintenance of fidelity	1	17	66
ATP biosynthetic process	0	70	207
mRNA cis splicing, via spliceosome	1	59	153
glycine betaine biosynthetic process from choline	0	0	2
monocarboxylic acid catabolic process	25	124	232
retinoid metabolic process	7	45	94
cellular modified amino acid catabolic process	6	106	219
ubiquinone biosynthetic process	2	69	222
mitochondrial electron transport, ubiquinol to cytochrome c	0	24	104
negative regulation of actin filament depolymerization	2	46	233
mitotic spindle organization	3	53	151
L-kynurenine catabolic process	0	1	1
regulation of angiogenesis	3	84	194
lysosome localization	0	26	65
regulation of actin nucleation	1	17	59
dTDP biosynthetic process	0	0	1
negative regulation of immune system process	4	64	145
protein insertion into mitochondrial membrane	0	16	62
IMP biosynthetic process	0	55	220
nucleoside catabolic process	7	45	65
nucleotide catabolic process	8	98	227
porphyrin-containing compound catabolic process	0	8	13
anatomical structure morphogenesis	2	64	235
centrosome duplication	0	15	49
GDP-L-fucose biosynthetic process	0	2	4
regulation of blood coagulation	2	43	83
organelle fission	2	65	228
mitotic sister chromatid cohesion	0	45	147
organelle assembly	4	78	237
positive regulation of cell development	0	31	94
signal transduction in response to DNA damage	7	88	217
glycine decarboxylation via glycine cleavage system	0	4	7
amino sugar catabolic process	1	24	92
chromosome localization	1	19	70
positive regulation of translation	1	22	91
tumor necrosis factor-mediated signaling pathway	2	70	111
phosphatidylinositol-mediated signaling	3	100	226
negative regulation of response to extracellular stimulus	0	34	74
purine nucleotide catabolic process	8	75	164
regulation of synapse organization	1	79	199
microtubule polymerization	0	21	77
platelet activation	0	60	179
organelle membrane fusion	0	37	68
glucose metabolic process	0	62	236
cell motility	1	51	223
peroxisome organization	6	100	218
acylglycerol transport	0	0	1
regulation of protein acetylation	0	27	63
regulation of small molecule metabolic process	0	27	88
regulation of actin filament organization	1	53	236
cholesterol homeostasis	2	20	71
regulation of cytoskeleton organization	3	46	236
regulation of appetite	0	46	101
pyrimidine ribonucleoside triphosphate metabolic process	2	99	227
isoprenoid metabolic process	17	111	228
insulin secretion	0	17	68
defense response to Gram-negative bacterium	6	61	87
cilium movement	3	63	217
regulation of Wnt signaling pathway	4	53	235
mitotic G2 DNA damage checkpoint signaling	1	30	68
negative regulation of cellular amide metabolic process	5	75	226
regulation of actin filament-based process	1	46	236
UDP-N-acetylglucosamine metabolic process	0	85	167
indole-containing compound metabolic process	8	109	214
carbohydrate derivative transport	2	51	102
peptide catabolic process	1	57	165
inner dynein arm assembly	1	8	56
fatty acid oxidation	19	123	226
snRNA 3'-end processing	0	20	54
monocarboxylic acid metabolic process	28	122	237
regulation of actin polymerization or depolymerization	2	51	236
regulation of cellular localization	1	47	156
mitochondrial transmembrane transport	7	67	232
glucan biosynthetic process	12	114	199
maturation of SSU-rRNA from tricistronic rRNA transcript (SSU-rRNA, 5.8S rRNA, LSU-rRNA)	0	6	47
cilium assembly	4	87	235
DNA replication-independent nucleosome organization	0	11	29
ribonucleoprotein complex subunit organization	5	90	236
positive regulation of protein modification process	4	56	173
fructose metabolic process	1	55	152
vesicle tethering	0	32	100
negative regulation of reproductive process	0	14	66
pyrimidine deoxyribonucleotide metabolic process	0	32	61
positive regulation of plasminogen activation	0	18	35
ribonucleoside catabolic process	4	34	47
positive regulation of centrosome duplication	0	1	3
regulation of secretion by cell	2	64	183
cellular response to chemical stimulus	11	89	231
cellular iron ion homeostasis	7	95	206
regulation of substrate adhesion-dependent cell spreading	0	13	63
glycerol-3-phosphate catabolic process	0	3	5
morphogenesis of a branching structure	0	10	75
aminoglycan catabolic process	7	71	160
folic acid-containing compound biosynthetic process	0	9	34
negative regulation of chromosome separation	1	55	168
steroid catabolic process	15	36	61
monoamine transport	2	42	64
aromatic amino acid family catabolic process	4	101	231
regulation of chromosome separation	4	77	205
cerebellum development	0	19	67
positive regulation of catabolic process	2	96	230
phosphatidylinositol metabolic process	3	90	236
regulation of protein processing	2	34	62
DNA recombinase assembly	0	0	2
inorganic cation transmembrane transport	2	95	236
negative regulation of response to nutrient levels	0	34	74
regulation of response to nutrient levels	0	43	89
cellular response to lipid	0	29	94
nucleotide phosphorylation	5	77	236
acetyl-CoA biosynthetic process from pyruvate	0	33	79
transition metal ion homeostasis	5	105	225
chromatin organization involved in regulation of transcription	2	14	63
positive regulation of Wnt signaling pathway	1	29	138
cell development	2	60	230
mitochondrial ADP transmembrane transport	0	22	52
polyamine catabolic process	0	2	6
negative regulation of biosynthetic process	3	56	236
regulation of peptide transport	0	11	66
pinocytosis	1	16	44
cellular response to DNA damage stimulus	7	71	237
regulation of trans-synaptic signaling	1	29	78
regulation of synapse assembly	2	86	196
establishment of protein localization to mitochondrial membrane	0	17	62
cellular protein-containing complex localization	0	11	47
immune effector process	9	124	221
neuron fate specification	0	23	104
inositol phosphate-mediated signaling	0	17	56
isopentenyl diphosphate biosynthetic process	0	2	9
response to nutrient levels	1	49	139
mRNA stabilization	1	27	66
axonogenesis	1	92	208
antigen processing and presentation	25	70	170
fatty acid derivative biosynthetic process	3	83	161
oogenesis	0	23	69
P450-containing electron transport chain	0	1	4
cotranslational protein targeting to membrane	2	81	219
negative regulation of mitotic cell cycle phase transition	2	65	220
lipoprotein metabolic process	13	61	179
DNA dealkylation	4	57	175
defense response to Gram-positive bacterium	13	36	67
ncRNA 5'-end processing	0	89	187
erythrose 4-phosphate/phosphoenolpyruvate family amino acid metabolic process	0	60	168
methylglyoxal catabolic process to lactate	0	1	11
copper ion transport	0	43	93
cell projection organization	6	86	235
alcohol catabolic process	18	97	177
regulation of mitotic nuclear division	3	79	219
leucine metabolic process	0	10	20
microtubule nucleation by microtubule organizing center	0	2	9
neuron recognition	0	39	68
phosphatidylcholine biosynthetic process	0	22	58
ubiquitin-dependent protein catabolic process via the N-end rule pathway	0	5	11
positive regulation of macroautophagy	2	33	66
response to retinoic acid	0	19	64
positive regulation of protein polymerization	2	55	235
protein transmembrane import into intracellular organelle	3	63	221
negative regulation of cellular process	1	49	237
cell junction organization	4	49	165
cation transmembrane transport	2	106	236
folic acid-containing compound metabolic process	11	108	215
positive regulation of multicellular organismal process	3	71	230
cAMP biosynthetic process	1	96	183
choline metabolic process	1	1	9
cellular response to retinoic acid	0	21	63
regulation of myoblast proliferation	0	13	54
response to vitamin K	0	0	3
negative regulation of response to DNA damage stimulus	0	25	67
chromosome attachment to the nuclear envelope	0	9	29
vesicle localization	0	43	91
protein localization to chromatin	5	34	68
negative regulation of meiotic nuclear division	0	3	42
fatty acid alpha-oxidation	0	29	45
positive regulation of ubiquitin-dependent protein catabolic process	3	32	67
sphingoid metabolic process	4	47	81
Rho protein signal transduction	0	45	223
branched-chain amino acid metabolic process	1	36	69
centriole replication	0	17	69
regulation of intrinsic apoptotic signaling pathway in response to DNA damage	0	12	60
positive regulation of programmed cell death	2	84	203
regulation of ARF protein signal transduction	0	57	229
rhythmic process	6	87	234
protein complex oligomerization	5	94	234
actin filament organization	2	63	236
RNA stabilization	2	33	66
aerobic electron transport chain	5	68	236
nucleotide-sugar metabolic process	4	77	231
negative regulation of protein depolymerization	2	44	233
regulation of actin filament depolymerization	2	53	233
cellular response to monosaccharide stimulus	0	19	57
inorganic cation import across plasma membrane	0	25	71
regulation of vascular permeability	0	26	64
ammonium ion metabolic process	1	28	65
establishment of mitotic spindle localization	0	23	73
positive regulation of type I interferon production	2	23	63
hematopoietic or lymphoid organ development	2	10	93
regulation of humoral immune response	7	23	78
negative regulation of nucleic acid-templated transcription	4	57	236
valine metabolic process	0	8	23
mitotic DNA replication termination	0	0	1
formate metabolic process	1	15	47
negative regulation of sister chromatid segregation	2	55	168
digestive system process	1	44	105
angiotensin-activated signaling pathway	0	8	45
mature ribosome assembly	0	0	5
mitotic cell cycle phase transition	0	57	180
regulation of establishment of protein localization	0	46	170
negative regulation of transmembrane receptor protein serine/threonine kinase signaling pathway	0	46	195
ribose phosphate biosynthetic process	8	97	236
regulation of myelination	4	33	59
purine nucleoside monophosphate biosynthetic process	1	57	236
mitochondrial translation	0	63	200
cellular component morphogenesis	4	93	218
positive regulation of phosphorus metabolic process	3	36	155
regulation of cellular response to transforming growth factor beta stimulus	0	20	86
regulation of centrosome duplication	1	14	68
sulfur compound catabolic process	2	62	165
glycine transport	0	5	17
aromatic amino acid family metabolic process	13	94	234
ribonucleotide biosynthetic process	11	97	236
regulation of transport	7	81	235
response to organonitrogen compound	5	75	234
glutathione catabolic process	1	45	153
response to estradiol	1	15	64
fat-soluble vitamin metabolic process	2	27	62
response to oxygen-containing compound	5	85	232
receptor recycling	2	44	72
response to amino acid starvation	0	17	66
regulation of cellular amide metabolic process	3	50	237
cellular biogenic amine catabolic process	5	107	208
tRNA 5'-end processing	0	89	187
protoporphyrinogen IX biosynthetic process	0	54	204
regulation of transmembrane receptor protein serine/threonine kinase signaling pathway	0	33	196
negative regulation of Ras protein signal transduction	2	31	104
DNA duplex unwinding	1	83	179
regulation of vasculature development	2	84	194
protein-lipid complex remodeling	0	21	61
homocysteine metabolic process	0	34	56
regulation of hormone levels	12	79	230
cardiolipin biosynthetic process	0	25	51
cellular cation homeostasis	10	123	236
ethanol oxidation	1	3	6
formaldehyde catabolic process	0	0	1
negative regulation of mitotic nuclear division	3	54	169
regulation of JNK cascade	4	57	152
leukotriene metabolic process	16	37	71
regulation of blood circulation	3	81	228
negative regulation of cell motility	1	31	97
positive regulation of translational termination	0	1	2
neuronal signal transduction	0	0	6
negative regulation of toll-like receptor signaling pathway	2	22	59
electron transport chain	4	77	236
pyrimidine ribonucleotide metabolic process	8	104	235
regulation of complement activation	6	26	62
polyol biosynthetic process	2	93	235
spermine metabolic process	0	13	29
ultradian rhythm	0	1	5
response to glucose	0	14	65
protein import into mitochondrial intermembrane space	1	0	2
negative regulation of cytoskeleton organization	1	46	235
actomyosin structure organization	1	32	110
purine ribonucleotide transport	0	36	98
peptide secretion	0	15	69
nucleoside monophosphate biosynthetic process	4	83	236
phospholipid dephosphorylation	2	90	231
positive regulation of autophagy	0	38	70
Golgi to endosome transport	0	26	42
inner mitochondrial membrane organization	1	30	78
Toll signaling pathway	0	3	7
positive regulation of protein-containing complex disassembly	1	34	68
melanosome localization	1	38	83
cellular respiration	4	62	236
ameboidal-type cell migration	0	30	90
phosphatidylglycerol biosynthetic process	0	28	55
serine family amino acid biosynthetic process	1	111	214
pyrimidine nucleobase metabolic process	0	56	153
pyrimidine nucleotide metabolic process	8	104	236
mitotic DNA integrity checkpoint signaling	2	26	84
regulated exocytosis	0	24	82
reproductive process	9	86	236
unsaturated fatty acid biosynthetic process	10	95	209
negative regulation of programmed cell death	1	81	235
tryptophan metabolic process	1	93	175
cell fate commitment	0	12	90
regulation of apoptotic signaling pathway	0	23	89
negative regulation of T cell activation	4	39	71
ribosomal small subunit assembly	0	9	26
glutamine family amino acid catabolic process	0	27	65
positive regulation of protein sumoylation	0	22	46
retinoic acid biosynthetic process	0	12	39
regulation of dephosphorylation	1	59	144
meiotic sister chromatid cohesion	0	16	28
response to organic cyclic compound	1	72	208
positive regulation of cell activation	0	46	81
Arp2/3 complex-mediated actin nucleation	1	58	218
brain development	0	32	170
tetrahydrobiopterin metabolic process	0	49	152
L-serine metabolic process	1	84	186
negative regulation of mitotic sister chromatid segregation	2	55	168
regulation of protein transport	0	42	170
organelle organization	9	56	237
organic cyclic compound catabolic process	10	106	236
regulation of microtubule-based process	4	65	229
pyrimidine nucleotide biosynthetic process	9	98	236
gluconeogenesis	1	63	219
mitochondrial respiratory chain complex III assembly	0	17	73
regulation of wound healing	0	47	87
protein repair	0	2	10
positive regulation of stress-activated MAPK cascade	2	54	147
regulation of phosphate metabolic process	3	79	229
caveola assembly	0	14	45
regulation of membrane lipid metabolic process	0	8	58
second-messenger-mediated signaling	2	106	211
regulation of ion transmembrane transport	3	56	185
cellular calcium ion homeostasis	4	107	229
negative regulation of response to external stimulus	4	64	143
negative regulation of small molecule metabolic process	0	25	65
nucleoside triphosphate catabolic process	2	39	60
L-phenylalanine catabolic process	0	57	162
microtubule polymerization or depolymerization	0	31	92
Mo-molybdopterin cofactor biosynthetic process	0	59	160
glycosyl compound metabolic process	7	112	228
membrane fusion	3	86	118
regulation of response to biotic stimulus	14	65	171
endoplasmic reticulum-plasma membrane tethering	0	15	29
GTP metabolic process	2	104	206
positive regulation of JNK cascade	3	31	73
regulation of sphingolipid biosynthetic process	0	8	58
amide transport	0	58	143
response to pheromone	23	31	76
ribosome assembly	0	13	67
protein import into peroxisome matrix	0	11	43
catecholamine metabolic process	1	54	145
7-methylguanosine RNA capping	0	28	54
aspartate family amino acid biosynthetic process	8	130	212
muscle cell proliferation	0	22	80
spermatogenesis	6	68	230
positive regulation of innate immune response	6	45	109
negative regulation of transcription, DNA-templated	4	57	236
amino-acid betaine biosynthetic process	0	2	10
male meiotic nuclear division	1	17	65
tissue remodeling	2	41	92
kinetochore assembly	0	56	146
negative regulation of phosphate metabolic process	1	55	141
regulation of DNA repair	6	110	216
oxidative RNA demethylation	0	20	34
nitric oxide metabolic process	0	25	63
regulation of ion transport	14	87	233
plasma lipoprotein particle remodeling	0	21	61
epithelial cell development	1	28	89
very-low-density lipoprotein particle remodeling	0	9	31
negative regulation of wound healing	1	23	63
negative regulation of signal transduction	2	50	235
purine nucleoside diphosphate metabolic process	4	81	236
L-alpha-amino acid transmembrane transport	10	122	215
glucosamine-containing compound metabolic process	2	52	126
maintenance of location in cell	0	31	74
membrane raft assembly	0	41	99
response to radiation	2	76	234
transmembrane receptor protein serine/threonine kinase signaling pathway	3	75	217
chemokine-mediated signaling pathway	7	31	61
DNA topological change	0	64	182
tRNA 3'-end processing	0	13	26
long-chain fatty-acyl-CoA biosynthetic process	1	70	152
regulation of protein maturation	2	34	62
proline catabolic process	0	8	12
cellular response to environmental stimulus	3	26	83
regulation of fatty acid biosynthetic process	0	13	63
'de novo' GDP-L-fucose biosynthetic process	0	1	4
protein insertion into membrane	1	41	133
dense core granule exocytosis	0	14	22
immune response-regulating cell surface receptor signaling pathway	2	59	141
digestion	3	66	116
purine nucleobase salvage	0	0	4
centrosome-templated microtubule nucleation	0	0	1
alpha-beta T cell lineage commitment	1	23	49
nucleoside metabolic process	4	111	228
protein import into peroxisome membrane	0	22	40
reactive nitrogen species metabolic process	0	27	65
glycolipid catabolic process	0	40	67
positive regulation of lymphocyte activation	1	35	75
regulation of systemic arterial blood pressure by hormone	0	13	59
chromatin assembly or disassembly	1	47	150
protein localization to condensed chromosome	1	22	59
purine ribonucleoside monophosphate biosynthetic process	1	58	236
anaphase-promoting complex-dependent catabolic process	0	15	94
negative regulation of cell migration	1	31	95
proton-transporting ATP synthase complex assembly	0	3	15
signal peptide processing	3	131	201
apoptotic signaling pathway	0	43	107
sphingoid biosynthetic process	0	43	66
supramolecular fiber organization	2	59	236
response to bacterium	27	105	219
nucleoside salvage	1	71	176
regulation of multicellular organism growth	1	24	64
transport along microtubule	1	67	214
fatty acid beta-oxidation using acyl-CoA oxidase	1	6	10
negative regulation of TORC1 signaling	0	31	96
production of molecular mediator involved in inflammatory response	0	21	42
dephosphorylation	5	105	236
creatine metabolic process	0	0	2
regulation of cytokine production	3	91	215
vesicle fusion	0	38	68
cellular protein-containing complex assembly	8	93	237
actin filament-based movement	1	21	60
positive regulation of cell cycle process	0	31	120
regulation of cell shape	1	53	202
protein-containing complex localization	0	67	229
cell cycle phase transition	0	59	180
energy reserve metabolic process	7	119	235
IMP metabolic process	0	65	220
muscle organ development	1	59	228
regulation of protein polymerization	2	41	236
CENP-A containing nucleosome assembly	0	11	29
hormone secretion	0	12	71
pyrimidine nucleobase biosynthetic process	0	35	128
carbohydrate derivative biosynthetic process	6	100	236
clathrin coat assembly	0	74	167
quinone metabolic process	7	82	226
positive regulation of cell cycle phase transition	1	16	69
vesicle organization	2	91	226
protection from non-homologous end joining at telomere	0	1	5
regulation of cellular component size	1	49	236
positive regulation of T cell activation	4	26	73
cellular transition metal ion homeostasis	7	107	223
negative regulation of coagulation	4	34	87
methylglyoxal catabolic process	0	1	11
regulation of cytoplasmic transport	0	14	63
clathrin-dependent endocytosis	1	72	155
response to peptide	0	23	69
sterol homeostasis	2	20	71
pyrimidine ribonucleoside triphosphate biosynthetic process	2	100	227
steroid hormone biosynthetic process	1	59	106
negative regulation of cell death	3	82	235
negative regulation of cellular component movement	1	31	97
fatty-acyl-CoA metabolic process	3	92	162
tetrapyrrole biosynthetic process	0	44	227
cell activation	3	66	208
regulation of insulin secretion	0	8	66
cell fate specification	0	26	126
mannose metabolic process	5	72	115
mismatch repair	6	117	204
morphogenesis of an epithelial sheet	1	19	81
icosanoid metabolic process	6	116	200
cytosolic transport	4	87	232
adenylate cyclase-inhibiting G protein-coupled receptor signaling pathway	4	48	108
fatty acid derivative metabolic process	7	121	197
purine nucleobase metabolic process	1	102	207
protein sumoylation	0	63	178
amino acid salvage	0	70	136
regulation of peptide hormone secretion	0	11	66
inorganic ion transmembrane transport	0	94	236
inositol trisphosphate metabolic process	0	4	28
purine nucleoside biosynthetic process	0	74	182
cellular response to external stimulus	3	45	126
fatty acid metabolic process	41	113	236
morphogenesis of a branching epithelium	0	13	75
positive regulation of phosphorylation	2	31	143
glycine biosynthetic process	0	17	50
negative regulation of mRNA catabolic process	2	22	66
regulation of centrosome cycle	1	19	69
exonucleolytic trimming to generate mature 3'-end of 5.8S rRNA from tricistronic rRNA transcript (SSU-rRNA, 5.8S rRNA, LSU-rRNA)	0	6	16
peroxisomal membrane transport	0	86	175
dTDP metabolic process	0	0	1
positive regulation of neurogenesis	0	34	93
coagulation	7	75	233
purine nucleoside metabolic process	0	90	200
ADP transport	0	25	57
attachment of GPI anchor to protein	0	17	31
negative regulation of nitrogen compound metabolic process	3	80	236
regulation of neuronal synaptic plasticity	1	26	64
regulation of DNA-templated transcription, initiation	1	29	68
response to ATP	0	46	144
negative regulation of translational initiation	0	68	155
glutamate metabolic process	1	44	143
regulation of I-kappaB kinase/NF-kappaB signaling	6	108	231
histidine metabolic process	1	9	56
membrane lipid catabolic process	2	97	179
cellular detoxification	0	32	65
meiotic DNA double-strand break formation	0	3	21
unsaturated fatty acid metabolic process	13	98	214
negative regulation of cell activation	4	46	83
neural tube closure	1	23	65
microtubule organizing center organization	0	50	157
neuropeptide signaling pathway	8	101	228
embryo development	1	32	115
negative regulation of intracellular signal transduction	2	59	233
intercellular bridge organization	0	0	1
regulation of reproductive process	1	45	127
branched-chain amino acid biosynthetic process	0	6	12
neurotransmitter secretion	0	41	137
negative regulation of chromosome organization	2	86	181
negative regulation of cell cycle G2/M phase transition	1	41	117
demethylation	4	66	217
regulation of mitotic metaphase/anaphase transition	2	75	205
vesicle budding from membrane	0	18	63
chaperone-mediated protein folding	2	60	162
cellular response to carbohydrate stimulus	0	20	59
chondroitin sulfate metabolic process	4	40	73
bile acid metabolic process	7	35	58
regulation of protein secretion	0	13	82
glycosphingolipid metabolic process	4	56	88
phagosome maturation	0	30	38
autophagosome assembly	0	28	88
protein export from nucleus	1	18	77
phosphatidylethanolamine metabolic process	9	36	64
inositol biosynthetic process	0	1	7
ion transport	22	122	237
cellular protein complex disassembly	0	57	129
carbohydrate catabolic process	5	111	236
ATP metabolic process	3	59	236
response to oxidative stress	6	94	234
polyol metabolic process	1	101	235
protein localization to peroxisome	0	58	143
inositol lipid-mediated signaling	3	97	227
GDP-mannose biosynthetic process	0	1	13
estrogen biosynthetic process	0	28	43
negative regulation of Notch signaling pathway	1	19	77
CD4-positive or CD8-positive, alpha-beta T cell lineage commitment	1	20	50
regulation of meiotic cell cycle	0	24	63
embryonic morphogenesis	1	10	94
regulation of translational elongation	0	71	196
putrescine catabolic process	0	2	4
regulation of phagocytosis	1	23	63
response to hormone	0	27	99
establishment of cell polarity	0	27	105
sister chromatid cohesion	7	75	227
late endosome to vacuole transport via multivesicular body sorting pathway	0	9	27
regulation of mitochondrial fission	1	38	67
membrane lipid biosynthetic process	11	99	235
establishment or maintenance of microtubule cytoskeleton polarity	0	0	5
regulation of MAPK cascade	6	87	218
protein localization to cytoskeleton	1	23	66
negative regulation of translation	5	71	226
methionine metabolic process	1	124	204
membrane assembly	1	35	132
secretion by tissue	0	15	60
nucleoside diphosphate biosynthetic process	1	47	143
regulation of ERAD pathway	1	34	59
indolalkylamine metabolic process	2	92	175
regulation of Ras protein signal transduction	1	65	232
pteridine-containing compound metabolic process	8	97	232
NAD metabolic process	0	20	63
vesicle targeting	0	9	42
regulation of SREBP signaling pathway	0	0	4
gamete generation	9	92	235
chondrocyte differentiation	0	19	66
regulation of protein sumoylation	0	13	60
chromatin remodeling at centromere	0	18	49
negative regulation of Wnt signaling pathway	4	63	231
protein secretion	1	24	85
thyroid hormone generation	0	24	58
signal release	2	59	207
intracellular sterol transport	1	28	82
Fc receptor signaling pathway	0	12	38
spliceosomal complex assembly	0	27	77
histidine catabolic process to glutamate and formamide	1	2	16
organic hydroxy compound transport	1	83	218
leucine catabolic process	0	5	12
cell junction assembly	3	42	146
regulation of supramolecular fiber organization	2	48	236
regulation of hemostasis	2	43	83
nucleobase-containing compound biosynthetic process	5	63	236
negative regulation of response to food	0	34	74
chromosome separation	0	19	45
response to vitamin	0	26	56
keratinocyte development	0	9	45
peroxisome fission	0	9	51
synaptonemal complex assembly	0	51	104
spindle checkpoint signaling	1	55	167
positive regulation of cell cycle	0	34	147
actin filament polymerization	0	27	68
acetyl-CoA biosynthetic process	0	93	208
regulation of actin cytoskeleton organization	2	45	236
bone mineralization	1	42	85
circadian regulation of gene expression	0	54	136
catechol-containing compound biosynthetic process	0	23	72
regulation of peptidyl-lysine acetylation	0	19	62
transcription, DNA-templated	2	67	236
U2 snRNA 3'-end processing	0	0	1
putrescine metabolic process	0	10	19
tissue morphogenesis	0	18	96
GDP-mannose metabolic process	0	39	133
regulation of neurogenesis	0	20	96
negative regulation of cell-cell adhesion	4	47	94
pyridine nucleotide catabolic process	0	0	2
anion transmembrane transport	11	110	229
protein-DNA complex subunit organization	15	79	234
regulation of cell adhesion	3	93	218
rRNA metabolic process	8	98	236
positive regulation of mRNA catabolic process	1	56	177
formaldehyde metabolic process	0	2	3
regulation of G protein-coupled receptor signaling pathway	1	98	218
tricarboxylic acid cycle	9	97	235
establishment of vesicle localization	0	44	90
liposaccharide metabolic process	5	119	213
potassium ion transmembrane transport	0	29	72
protein localization to chromosome	3	37	115
regulation of nuclear division	3	74	219
response to axon injury	0	34	65
actin filament severing	0	24	51
hormone metabolic process	27	103	225
metal ion homeostasis	7	119	236
deoxyribonucleotide catabolic process	1	40	66
pigment catabolic process	0	2	3
kinetochore organization	0	64	151
rescue of stalled ribosome	0	15	55
maintenance of protein localization in organelle	0	28	69
chloride transport	1	26	73
heme metabolic process	0	77	193
membrane organization	7	104	236
ribosomal subunit export from nucleus	0	25	56
SRP-dependent cotranslational protein targeting to membrane	2	82	219
cytokine-mediated signaling pathway	9	96	215
glucose homeostasis	2	80	197
phenylalanyl-tRNA aminoacylation	0	2	13
phenol-containing compound biosynthetic process	4	95	216
cellular response to abiotic stimulus	3	26	83
negative regulation of leukocyte activation	4	45	83
positive regulation of cytokine production	4	75	167
negative regulation of canonical Wnt signaling pathway	0	35	114
pyrimidine deoxyribonucleoside diphosphate metabolic process	0	0	1
negative regulation of biological process	1	45	237
high-density lipoprotein particle remodeling	0	14	54
synaptonemal complex organization	0	49	106
DNA repair	8	72	237
oligosaccharide-lipid intermediate biosynthetic process	0	79	186
peptidoglycan catabolic process	2	44	88
T-helper cell lineage commitment	1	31	43
regulation of fatty acid metabolic process	0	28	64
very long-chain fatty acid metabolic process	1	112	182
ossification	0	80	185
negative regulation of appetite	0	34	74
purine nucleoside catabolic process	0	36	45
cellular response to organic substance	7	87	224
regulation of mitotic sister chromatid segregation	4	76	186
cellular carbohydrate metabolic process	5	121	236
maintenance of protein location	0	26	74
amine biosynthetic process	0	101	223
nucleoside diphosphate phosphorylation	5	77	236
cellular divalent inorganic cation homeostasis	6	112	231
positive regulation of response to endoplasmic reticulum stress	2	34	63
lipid transport	12	98	237
negative regulation of cellular macromolecule biosynthetic process	3	57	236
regulation of microtubule-based movement	2	16	63
ribonucleoside diphosphate metabolic process	3	79	236
tetrahydrofolate interconversion	0	54	160
nucleotide transport	1	69	138
negative regulation of RNA biosynthetic process	4	57	236
histidine catabolic process	1	7	55
DNA replication checkpoint signaling	0	11	46
amine metabolic process	10	121	236
T cell costimulation	4	38	57
ketone biosynthetic process	2	75	226
cellular response to nitrogen compound	0	71	157
CDP-diacylglycerol metabolic process	0	9	22
tube closure	1	29	65
establishment of pigment granule localization	1	42	82
response to metal ion	2	53	140
ubiquinone metabolic process	2	68	223
NADP biosynthetic process	0	2	4
regulation of protein catabolic process	0	63	211
negative regulation of nucleobase-containing compound metabolic process	2	63	236
positive regulation of cellular protein catabolic process	1	30	77
erythrose 4-phosphate/phosphoenolpyruvate family amino acid catabolic process	0	57	162
regulation of macroautophagy	0	29	68
endosomal vesicle fusion	0	10	42
regulation of proteasomal protein catabolic process	1	50	137
small GTPase mediated signal transduction	1	66	236
polyamine metabolic process	3	113	215
plasma membrane raft assembly	0	33	92
pancreas development	0	16	86
mitochondrial electron transport, NADH to ubiquinone	0	74	205
'de novo' pyrimidine nucleobase biosynthetic process	0	33	125
regulation of cytosolic calcium ion concentration	4	41	79
protein localization to lysosome	4	36	66
cellular polysaccharide metabolic process	6	118	236
aerobic respiration	4	58	236
cellular amino acid metabolic process	11	100	236
retina development in camera-type eye	0	29	86
lysosomal transport	4	36	76
regulation of histone acetylation	1	13	60
Golgi organization	0	98	197
ubiquitin-dependent protein catabolic process	6	105	237
cell population proliferation	0	34	152
carbohydrate homeostasis	2	80	197
regulation of protein phosphorylation	2	50	194
complement activation, alternative pathway	0	27	58
phosphatidic acid biosynthetic process	1	15	63
adenosine catabolic process	0	3	6
chemotaxis	22	107	230
lipid modification	20	134	237
negative regulation of cell cycle phase transition	8	65	233
glycolipid biosynthetic process	4	75	166
receptor signaling pathway via JAK-STAT	9	45	92
negative regulation of locomotion	1	31	97
purine nucleobase biosynthetic process	0	13	58
regulation of protein targeting to membrane	0	8	63
complement activation, classical pathway	4	91	179
sulfate assimilation	0	0	5
establishment of organelle localization	1	55	151
cAMP catabolic process	0	60	148
pyrimidine nucleoside monophosphate biosynthetic process	2	100	219
cellular response to stress	7	64	237
double-strand break repair via homologous recombination	1	62	229
pteridine-containing compound biosynthetic process	0	76	196
catechol-containing compound metabolic process	1	54	145
response to antibiotic	0	21	60
mitochondrial fusion	1	26	80
regulation of metaphase/anaphase transition of cell cycle	2	77	205
negative regulation of cellular component organization	1	55	236
purine-containing compound catabolic process	8	96	190
tRNA wobble base modification	1	61	196
nucleobase biosynthetic process	0	62	207
positive regulation of muscle contraction	0	12	58
detection of external stimulus	3	71	231
negative regulation of organelle organization	2	61	236
protein localization to vacuole	2	107	201
regulation of stress-activated MAPK cascade	4	62	199
post-Golgi vesicle-mediated transport	0	102	209
melanosome transport	1	42	80
regulation of type I interferon production	0	18	67
acetyl-CoA metabolic process	2	89	232
tetrahydrofolate biosynthetic process	0	8	25
maturation of SSU-rRNA	0	24	81
phosphatidylinositol phosphate biosynthetic process	1	101	229
fucose metabolic process	1	17	55
negative regulation of supramolecular fiber organization	1	48	235
response to starvation	3	42	112
establishment of epithelial cell polarity	0	23	73
microtubule cytoskeleton organization	7	77	235
protein localization to extracellular region	1	24	85
response to toxic substance	0	35	63
cell part morphogenesis	4	93	218
neural retina development	0	18	46
RNA 5'-end processing	1	90	187
dihydrobiopterin metabolic process	0	0	3
transcription by RNA polymerase III	0	59	164
tetrapyrrole metabolic process	2	43	235
methionine biosynthetic process	0	109	182
mRNA destabilization	2	53	173
respiratory chain complex III assembly	0	17	73
glycosylceramide catabolic process	0	3	11
purine nucleoside triphosphate biosynthetic process	4	67	232
fatty acid elongation	1	87	177
cell cycle G2/M phase transition	0	32	64
ADP metabolic process	4	83	236
L-serine biosynthetic process	0	5	9
metabolic process	6	85	237
regulation of systemic arterial blood pressure mediated by a chemical signal	0	16	59
detoxification	0	31	66
purine ribonucleoside biosynthetic process	0	74	182
norepinephrine metabolic process	0	34	46
response to ionizing radiation	1	89	196
regulation of meiotic nuclear division	0	11	58
negative regulation of transforming growth factor beta receptor signaling pathway	1	17	82
plasma lipoprotein particle organization	2	27	63
forebrain development	0	28	82
cellular component organization or biogenesis	6	60	237
meiotic sister chromatid cohesion, centromeric	0	1	2
ephrin receptor signaling pathway	1	40	167
regulation of lymphocyte activation	1	76	163
polyamine biosynthetic process	1	97	192
biomineral tissue development	1	50	140
nitric oxide biosynthetic process	0	26	61
membrane raft organization	0	38	106
gene silencing	1	69	230
collagen fibril organization	0	19	67
muscle system process	4	74	224
negative regulation of apoptotic process	2	80	235
energy derivation by oxidation of organic compounds	6	93	236
cardiolipin metabolic process	1	36	59
mitotic spindle assembly	0	39	66
protein targeting to lysosome	4	34	60
UTP biosynthetic process	2	88	186
purine ribonucleotide catabolic process	7	76	164
deoxyribose phosphate biosynthetic process	0	27	56
import into cell	3	32	76
snRNA transport	0	7	15
regulation of proteasomal ubiquitin-dependent protein catabolic process	1	30	74
ceramide biosynthetic process	7	95	197
N-acetylneuraminate catabolic process	0	3	14
regulation of innate immune response	14	59	145
leukotriene biosynthetic process	4	44	67
response to other organism	58	113	235
cellular response to ionizing radiation	2	22	70
negative regulation of macromolecule biosynthetic process	3	58	236
acetyl-CoA biosynthetic process from acetate	0	1	3
SCF complex assembly	0	0	1
regulation of store-operated calcium entry	1	27	48
spindle localization	0	20	74
snRNA metabolic process	0	71	205
establishment of protein localization to vacuole	6	102	201
regulation of immune effector process	9	44	107
tryptophan catabolic process	0	94	175
negative regulation of substrate adhesion-dependent cell spreading	0	9	46
cholesterol catabolic process	3	15	23
cellular response to radiation	0	26	79
gene silencing by RNA	1	73	230
ribonucleoside triphosphate metabolic process	3	87	236
ribonucleoprotein complex assembly	5	89	236
osteoblast differentiation	0	7	67
regulation of neurotransmitter levels	1	59	196
intermediate filament-based process	2	49	189
regulation of presynapse assembly	2	98	192
pentose-phosphate shunt, non-oxidative branch	0	2	9
wound healing, spreading of cells	0	17	59
positive regulation of protein phosphorylation	2	33	143
rRNA-containing ribonucleoprotein complex export from nucleus	0	25	56
pyrimidine nucleoside monophosphate metabolic process	2	86	220
negative regulation of signaling	2	46	235
phosphatidylinositol dephosphorylation	3	92	229
membrane docking	1	42	161
smoothened signaling pathway	0	28	86
cell dedifferentiation	0	3	6
morphogenesis of an epithelium	1	14	95
pyrimidine ribonucleoside monophosphate metabolic process	1	90	211
regulation of protein modification by small protein conjugation or removal	0	48	97
regulation of cell development	1	40	180
vesicle tethering to Golgi	0	1	11
arginine metabolic process	1	55	124
tetrapyrrole catabolic process	0	8	13
inflammatory response to antigenic stimulus	2	21	54
import across plasma membrane	2	26	76
UMP metabolic process	1	90	209
benzene-containing compound metabolic process	9	93	187
ketone catabolic process	4	55	97
2'-deoxyribonucleotide metabolic process	1	38	70
deoxyribonucleoside diphosphate metabolic process	0	1	4
glycerol catabolic process	0	7	16
positive regulation of cellular protein localization	1	13	77
sphingosine metabolic process	4	43	68
positive regulation of cytokinesis	0	14	61
defense response to other organism	59	116	235
mitochondrial ATP transmembrane transport	0	31	67
regulation of ceramide biosynthetic process	0	8	57
regulation of anatomical structure size	2	58	236
DNA methylation or demethylation	3	53	179
snRNA processing	0	68	205
positive regulation of defense response	14	85	162
divalent inorganic cation homeostasis	5	110	234
superoxide metabolic process	0	26	65
protein transport to vacuole involved in ubiquitin-dependent protein catabolic process via the multivesicular body sorting pathway	0	5	15
cytoplasmic microtubule organization	0	30	136
endosome transport via multivesicular body sorting pathway	0	36	67
menaquinone metabolic process	0	1	1
signal transduction by p53 class mediator	1	32	65
negative regulation of mitotic sister chromatid separation	2	55	168
cholesterol transport	0	42	168
RNA splicing, via endonucleolytic cleavage and ligation	0	15	79
cellular response to glucose stimulus	0	15	57
galactose metabolic process	0	54	153
centriole assembly	0	24	72
regulation of T cell proliferation	5	48	78
ribonucleoprotein complex export from nucleus	0	25	56
porphyrin-containing compound metabolic process	2	45	235
killing of cells of other organism	9	111	197
positive regulation of cell division	1	67	227
ribosomal small subunit biogenesis	0	16	67
cAMP metabolic process	5	96	213
regulation of stem cell proliferation	0	11	64
response to lipopolysaccharide	1	28	81
oxidative DNA demethylation	0	0	3
regulation of hormone secretion	0	18	73
inorganic anion transmembrane transport	1	62	149
regulation of microtubule polymerization or depolymerization	1	68	175
plasma membrane raft organization	0	37	95
cell division	6	50	237
mRNA export from nucleus	1	96	216
regeneration	1	28	110
axon choice point recognition	0	13	18
arginyl-tRNA aminoacylation	0	1	2
enzyme linked receptor protein signaling pathway	1	54	235
positive regulation of vasoconstriction	0	32	58
brush border assembly	0	0	3
cellular response to nutrient levels	1	43	112
positive regulation of response to stimulus	13	110	235
response to heat	2	69	151
cellular amine metabolic process	8	114	236
cellular response to acid chemical	3	60	145
negative regulation of cell morphogenesis involved in differentiation	0	9	46
axoneme assembly	1	27	106
regulation of phosphorus metabolic process	3	79	229
cleavage involved in rRNA processing	0	17	47
vesicle targeting, to, from or within Golgi	0	0	1
mitochondrial pyruvate transmembrane transport	0	1	4
positive regulation of supramolecular fiber organization	1	57	235
regulation of neuron migration	0	16	61
positive regulation of TOR signaling	3	95	195
purine ribonucleoside monophosphate metabolic process	1	62	236
terpenoid metabolic process	13	75	151
regulation of metal ion transport	3	85	203
negative regulation of actin filament polymerization	1	54	235
phosphatidylinositol biosynthetic process	1	89	234
regulation of cell cycle G2/M phase transition	3	69	186
regulation of intracellular protein transport	0	32	70
synapse organization	3	51	119
peptide modification	0	6	10
response to endoplasmic reticulum stress	1	81	221
positive regulation of Ras protein signal transduction	1	30	65
negative regulation of protein modification process	0	51	131
ribonucleotide catabolic process	6	78	164
cellular protein localization	6	61	236
cytoskeleton organization	4	66	236
carbohydrate transport	2	103	233
lipid oxidation	27	129	230
purine ribonucleoside diphosphate metabolic process	4	81	236
positive regulation of nervous system development	2	31	101
tRNA thio-modification	0	20	33
cyclic purine nucleotide metabolic process	3	88	187
actin nucleation	1	49	231
pyrimidine nucleotide salvage	0	71	139
RNA phosphodiester bond hydrolysis	0	44	122
peptide transport	0	49	134
response to acid chemical	1	59	150
endosomal transport	1	88	235
zymogen activation	5	33	63
SNARE complex disassembly	0	0	2
vascular endothelial growth factor receptor signaling pathway	0	16	65
tRNA splicing, via endonucleolytic cleavage and ligation	0	14	74
positive regulation of apoptotic process	2	79	203
regulation of systemic arterial blood pressure by renin-angiotensin	0	15	37
nucleoside biosynthetic process	1	77	183
cilium movement involved in cell motility	0	55	188
bile acid biosynthetic process	5	37	49
organophosphate ester transport	3	103	233
mitochondrial respiratory chain complex I assembly	0	74	184
regulation of coagulation	3	70	153
RNA phosphodiester bond hydrolysis, exonucleolytic	0	6	17
negative regulation of blood coagulation	2	20	59
ATP-dependent chromatin remodeling	0	11	29
peptidyl-lysine modification	2	76	203
spinal cord motor neuron cell fate specification	0	9	66
G2/M transition of mitotic cell cycle	1	35	63
ceramide catabolic process	7	38	79
organelle localization by membrane tethering	1	48	160
positive regulation of canonical Wnt signaling pathway	1	15	83
pseudouridine synthesis	0	72	232
translational elongation	0	63	170
regulation of striated muscle contraction	0	22	78
spindle assembly	1	92	195
plasma membrane tubulation	0	19	56
feeding behavior	4	75	144
porphyrin-containing compound biosynthetic process	0	44	227
regulation of Arp2/3 complex-mediated actin nucleation	1	22	52
cellular chemical homeostasis	7	126	236
nucleoside monophosphate metabolic process	3	77	236
nucleotide biosynthetic process	11	87	236
pyrimidine-containing compound catabolic process	0	33	72
UDP-N-acetylglucosamine biosynthetic process	0	54	107
regulation of cartilage development	0	12	87
retinoic acid metabolic process	2	23	53
regulation of translational termination	0	7	23
D-xylose metabolic process	0	0	1
Mo-molybdopterin cofactor metabolic process	0	59	160
glycolipid metabolic process	5	116	213
nucleoside bisphosphate metabolic process	33	126	236
positive regulation of response to external stimulus	14	101	189
negative regulation of chromosome segregation	1	55	168
mRNA modification	2	19	75
microtubule-based movement	6	81	237
regulation of growth	0	75	218
regulation of developmental growth	0	25	91
defense response to bacterium	22	107	219
regulation of G2/M transition of mitotic cell cycle	1	41	119
RNA destabilization	2	53	173
regulation of Rho protein signal transduction	1	64	160
isoprenoid biosynthetic process	8	123	224
CDP-diacylglycerol biosynthetic process	0	9	22
hippo signaling	0	40	108
nuclear export	6	92	233
diterpenoid metabolic process	4	48	94
positive regulation of DNA-templated transcription, initiation	2	26	68
chromatin organization	12	83	237
macromolecule biosynthetic process	2	60	236
non-motile cilium assembly	0	51	138
sphingosine biosynthetic process	0	43	66
canonical Wnt signaling pathway	0	45	166
sodium-dependent phosphate transport	0	16	31
acetate metabolic process	0	1	3
Rab protein signal transduction	4	106	208
COP9 signalosome assembly	0	3	7
regulation of attachment of spindle microtubules to kinetochore	1	22	55
response to amino acid	2	61	150
developmental process involved in reproduction	5	70	235
coenzyme A metabolic process	5	112	212
xenobiotic detoxification by transmembrane export across the plasma membrane	4	26	56
vesicle-mediated transport to the plasma membrane	1	71	205
rRNA methylation	0	20	67
RNA polymerase II preinitiation complex assembly	3	25	64
cellular response to extracellular stimulus	1	41	124
protein localization to endoplasmic reticulum exit site	0	12	24
regulation of smooth muscle contraction	0	29	115
male gamete generation	6	68	230
cellular response to amino acid starvation	0	18	65
mitochondrial calcium ion homeostasis	0	27	88
response to topologically incorrect protein	1	86	218
protein kinase C-activating G protein-coupled receptor signaling pathway	1	67	200
phosphatidylethanolamine biosynthetic process	0	27	52
glycogen biosynthetic process	12	114	198
ribonucleoside biosynthetic process	0	74	182
regulation of actin filament polymerization	2	48	236
peptidoglycan metabolic process	2	44	88
estrogen metabolic process	12	44	78
pyrimidine deoxyribonucleotide biosynthetic process	0	3	9
replication fork processing	1	16	66
'de novo' UMP biosynthetic process	0	1	4
regulation of anatomical structure morphogenesis	3	66	235
mitotic DNA damage checkpoint signaling	1	25	70
negative regulation of nuclear division	6	65	207
neuron migration	0	29	140
recombinational repair	1	62	230
one-carbon metabolic process	7	112	233
regulation of cellular ketone metabolic process	0	15	67
tyrosine metabolic process	2	37	79
maintenance of location	0	68	183
mitotic cytokinesis	5	79	207
ribonucleoside metabolic process	4	95	200
localization within membrane	4	66	236
GTP biosynthetic process	2	87	187
negative regulation of RNA metabolic process	3	58	236
ribonucleoside bisphosphate metabolic process	33	126	236
nucleobase metabolic process	1	95	227
pyrimidine-containing compound salvage	0	71	139
small nucleolar ribonucleoprotein complex assembly	0	32	55
primary alcohol metabolic process	14	45	96
autophagosome organization	0	28	88
5-methylcytosine metabolic process	0	4	9
regulation of T cell activation	5	75	150
purine nucleoside bisphosphate metabolic process	33	126	236
mesenchyme migration	0	1	9
sulfur amino acid metabolic process	4	122	219
2'-deoxyribonucleotide biosynthetic process	0	27	56
intracellular estrogen receptor signaling pathway	0	27	52
regulation of defense response to virus	1	35	70
metal ion transport	9	124	237
positive regulation of inflammatory response	3	41	64
SRP-dependent cotranslational protein targeting to membrane, translocation	0	9	22
pattern recognition receptor signaling pathway	16	88	213
pigment granule localization	1	40	83
positive regulation of response to DNA damage stimulus	0	87	172
response to carbohydrate	0	13	66
acyl-CoA biosynthetic process	4	98	227
bile acid signaling pathway	0	1	4
pyrimidine ribonucleotide salvage	0	71	139
sodium ion transport	8	108	217
neurotransmitter metabolic process	2	16	54
negative regulation of meiotic cell cycle	0	15	55
phosphatidic acid metabolic process	0	20	63
histone exchange	0	11	29
epidermal growth factor receptor signaling pathway	0	12	63
positive regulation of leukocyte cell-cell adhesion	3	28	73
pyruvate metabolic process	2	85	236
response to growth hormone	0	1	5
chromosome organization involved in meiotic cell cycle	0	81	151
phosphatidylcholine metabolic process	5	34	69
molybdopterin cofactor metabolic process	0	59	160
intracellular protein transmembrane transport	3	61	229
IMP salvage	0	35	154
positive regulation of protein transport	1	9	84
negative regulation of G2/M transition of mitotic cell cycle	1	42	117
nucleosome assembly	17	89	232
protein-containing complex remodeling	0	19	62
negative regulation of cell-substrate adhesion	0	19	61
glycosyl compound catabolic process	6	46	68
rRNA 3'-end processing	0	6	16
positive regulation of transport	0	83	199
translation	4	59	236
regulation of early endosome to late endosome transport	0	10	59
regulation of cellular response to stress	5	94	234
regulation of locomotion	3	84	224
alanyl-tRNA aminoacylation	0	2	2
regulation of actin filament length	2	51	236
positive regulation of protein processing	1	19	53
regulation of chromosome organization	4	96	216
actin polymerization or depolymerization	1	64	183
protein-DNA complex assembly	15	82	234
negative regulation of cell communication	2	47	235
inositol metabolic process	0	24	72
negative regulation of protein-containing complex disassembly	2	47	233
cellular ketone metabolic process	11	91	235
positive regulation of ERAD pathway	0	24	54
regulation of response to oxidative stress	0	14	77
gamma-aminobutyric acid metabolic process	0	22	45
nucleobase-containing small molecule biosynthetic process	1	77	183
acute inflammatory response	4	57	136
amino acid transmembrane transport	3	134	215
liver development	2	24	91
positive regulation of actin filament polymerization	3	66	235
UTP metabolic process	2	90	187
polyprenol metabolic process	0	10	31
iron ion homeostasis	6	93	209
pointed-end actin filament capping	0	34	181
meiotic cell cycle	5	84	208
mitotic G2/M transition checkpoint	1	31	81
nucleosome organization	16	90	232
cellular response to estradiol stimulus	0	23	57
purine nucleotide biosynthetic process	3	87	236
regulation of response to endoplasmic reticulum stress	1	41	72
cytochrome complex assembly	1	81	182
intracellular lipid transport	0	57	149
pigment biosynthetic process	1	96	227
protein localization to mitochondrion	4	67	215
regulation of pattern recognition receptor signaling pathway	2	24	80
COPII vesicle coating	0	10	48
modification-dependent macromolecule catabolic process	8	103	237
negative regulation of gene expression	3	58	236
response to hexose	1	14	66
regulation of lymphocyte proliferation	4	46	82
amino sugar metabolic process	11	91	226
establishment of protein localization to membrane	4	63	232
regulation of cell morphogenesis	1	59	226
negative regulation of vasculature development	1	26	98
body fluid secretion	0	9	64
N-acetylneuraminate metabolic process	0	40	68
glycerol-3-phosphate metabolic process	0	98	154
sterol catabolic process	3	15	23
actin filament bundle organization	0	46	156
DNA damage checkpoint signaling	7	80	216
negative regulation of metabolic process	3	62	236
axon midline choice point recognition	0	3	6
purine-containing compound transmembrane transport	0	38	95
lymphocyte costimulation	4	38	57
mitotic sister chromatid separation	0	0	3
cytoskeleton-dependent intracellular transport	3	73	228
exonucleolytic trimming involved in rRNA processing	0	6	16
negative regulation of mRNA metabolic process	1	27	73
protein transmembrane transport	4	78	229
response to temperature stimulus	3	67	168
pyrimidine deoxyribonucleoside diphosphate biosynthetic process	0	0	1
cell cycle process	9	67	236
box C/D snoRNP assembly	0	4	22
actin filament bundle assembly	0	20	77
behavior	2	77	203
CTP salvage	0	5	21
neuron projection morphogenesis	4	96	218
negative regulation of cell development	0	12	86
light absorption	0	13	44
T-helper 17 cell lineage commitment	0	25	27
purine nucleoside bisphosphate biosynthetic process	10	103	236
mitochondrial respirasome assembly	0	7	12
signal release from synapse	0	58	168
fructose 2,6-bisphosphate metabolic process	0	16	79
regulation of translational initiation	0	80	197
L-methionine salvage	0	70	136
purine ribonucleoside salvage	0	67	171
DNA biosynthetic process	3	83	219
glycerol metabolic process	0	33	79
response to inorganic substance	0	49	152
regulation of lipid biosynthetic process	0	24	107
animal organ development	1	31	236
smooth muscle contraction	1	83	203
UMP biosynthetic process	1	103	207
amino-acid betaine metabolic process	2	34	58
muscle contraction	2	73	217
protein targeting to ER	2	95	222
regulation of calcium ion transport	0	66	133
amide biosynthetic process	4	81	236
deoxyribonucleotide metabolic process	1	118	218
response to biotic stimulus	58	114	235
histidine catabolic process to glutamate and formate	1	2	15
formamide metabolic process	1	2	16
exocytic process	1	31	81
regulation of cell migration	2	82	208
positive regulation of protein-containing complex assembly	2	54	235
positive regulation of double-strand break repair	2	36	69
regulation of chondrocyte development	0	0	25
peptidyl-amino acid modification	5	97	221
regulation of mitochondrial mRNA stability	0	81	165
valine catabolic process	0	2	7
export across plasma membrane	6	38	84
polysaccharide catabolic process	6	38	62
NADP metabolic process	3	94	203
sphingolipid catabolic process	5	93	178
steroid hormone mediated signaling pathway	0	25	64
regulation of proteolysis involved in cellular protein catabolic process	0	53	137
regulation of protein depolymerization	2	51	233
regulation of nervous system development	1	23	105
L-phenylalanine metabolic process	0	60	168
cellular amino acid catabolic process	1	109	236
cellular response to hexose stimulus	0	18	57
mRNA methylation	0	23	58
heme catabolic process	0	2	3
taxis	22	102	230
single fertilization	1	57	115
nucleobase-containing small molecule catabolic process	5	42	68
ribosomal small subunit export from nucleus	0	3	11
alpha-amino acid metabolic process	16	128	236
spermidine biosynthetic process	0	0	1
protein maturation by iron-sulfur cluster transfer	0	17	62
regulation of TORC1 signaling	1	37	100
pigment granule transport	1	39	81
positive regulation of mRNA metabolic process	2	56	177
negative regulation of blood vessel morphogenesis	1	25	96
mitochondrial calcium ion transmembrane transport	0	35	103
sphingolipid metabolic process	4	119	236
fibrinolysis	0	13	47
negative regulation of metaphase/anaphase transition of cell cycle	1	55	168
prosthetic group metabolic process	0	59	160
endoplasmic reticulum unfolded protein response	1	32	103
cellular response to organic cyclic compound	0	20	89
axonemal dynein complex assembly	3	42	166
regulation of histone modification	1	17	76
regulation of chondrocyte differentiation	0	8	63
growth	0	35	119
intracellular cholesterol transport	0	26	64
acyl-CoA metabolic process	22	128	236
mitotic spindle checkpoint signaling	2	54	167
endocytic recycling	1	30	100
establishment of tissue polarity	0	21	59
purine ribonucleoside triphosphate biosynthetic process	4	69	232
purine-containing compound biosynthetic process	4	88	236
negative regulation of cellular metabolic process	4	78	236
response to molecule of bacterial origin	1	30	81
lipid homeostasis	0	37	110
7,8-dihydroneopterin 3'-triphosphate biosynthetic process	0	0	3
meiosis I cell cycle process	2	46	146
regulation of response to wounding	0	50	106
response to endogenous stimulus	0	72	187
DNA modification	1	64	203
ribosome localization	0	25	56
fructose 6-phosphate metabolic process	0	13	32
microtubule severing	0	31	121
Golgi to plasma membrane transport	0	28	78
galactosylceramide metabolic process	0	32	46
positive regulation of proteasomal protein catabolic process	1	23	77
positive regulation of phagocytosis	0	18	60
UMP salvage	0	70	137
CTP metabolic process	2	97	226
negative regulation of RNA catabolic process	4	28	66
cell killing	14	109	202
meiotic attachment of telomere to nuclear envelope	0	7	17
cellular glucan metabolic process	6	119	236
regulation of cellular protein catabolic process	0	53	137
protein neddylation	0	13	48
rRNA base methylation	0	7	41
spindle organization	4	87	223
double-strand break repair via nonhomologous end joining	0	73	169
vitamin A metabolic process	0	1	1
nucleotide salvage	0	64	226
cysteine biosynthetic process	0	3	7
diol metabolic process	2	113	218
positive regulation of cellular component biogenesis	3	47	236
glycosaminoglycan catabolic process	6	56	116
attachment of mitotic spindle microtubules to kinetochore	3	32	54
regulation of immune response	20	110	235
modulation of chemical synaptic transmission	1	29	78
chromatin assembly	2	14	63
regulation of mononuclear cell proliferation	4	47	82
DNA catabolic process	0	40	155
regulation of intracellular transport	0	36	121
tRNA transport	0	1	9
regulation of protein-containing complex disassembly	1	52	233
regulation of protein localization	0	58	178
positive regulation of stress-activated protein kinase signaling cascade	2	53	147
centromeric sister chromatid cohesion	0	3	9
ceramide metabolic process	7	114	232
adaptive immune response	18	92	182
carnitine metabolic process	2	32	52
bone development	0	29	79
signal complex assembly	0	2	6
glycogen metabolic process	6	118	235
inositol phosphate metabolic process	0	68	220
microtubule nucleation	1	97	198
cell-cell recognition	22	69	135
proteolysis involved in cellular protein catabolic process	6	99	237
protein retention in ER lumen	0	16	43
dopamine receptor signaling pathway	3	58	163
lymphocyte activation	1	51	135
amino sugar biosynthetic process	1	64	115
isopentenyl diphosphate metabolic process	0	2	10
regulation of cell morphogenesis involved in differentiation	0	12	63
protein localization to centrosome	0	22	62
protein insertion into mitochondrial inner membrane	0	10	48
heart development	0	29	124
regulation of response to DNA damage stimulus	5	104	230
protein targeting	8	122	236
galactolipid metabolic process	0	32	46
pyrimidine nucleoside diphosphate metabolic process	0	10	41
regulation of vasoconstriction	3	82	213
mRNA splice site selection	0	28	77
ion transmembrane transport	4	105	236
response to unfolded protein	2	84	218
mitochondrial transport	6	73	235
regulation of plasminogen activation	0	31	52
hexose biosynthetic process	2	64	219
cellular polysaccharide catabolic process	6	41	60
receptor metabolic process	3	57	119
purine ribonucleoside triphosphate metabolic process	4	73	232
mitotic cell cycle checkpoint signaling	1	61	218
fatty acid elongation, unsaturated fatty acid	1	87	175
regulation of canonical Wnt signaling pathway	0	49	185
adenylate cyclase-inhibiting dopamine receptor signaling pathway	1	14	35
DNA synthesis involved in DNA repair	1	56	138
magnesium ion homeostasis	1	33	89
microtubule-based transport	1	66	214
catecholamine biosynthetic process	0	23	72
defense response to virus	37	94	211
iron-sulfur cluster assembly	1	73	233
ribonucleoside monophosphate metabolic process	3	83	236
dicarboxylic acid metabolic process	12	104	231
response to organophosphorus	0	41	146
RNA export from nucleus	4	121	225
regulation of system process	7	85	232
regulation of cellular response to growth factor stimulus	1	56	198
positive regulation of proteolysis	0	54	147
cellular biogenic amine metabolic process	8	114	236
protein folding in endoplasmic reticulum	0	1	10
adenine nucleotide transport	0	37	98
AMP metabolic process	2	81	198
cell projection morphogenesis	4	99	218
circadian rhythm	5	89	223
regulation of heart contraction	1	40	138
response to nutrient	0	21	62
calcium-mediated signaling	1	102	210
plasminogen activation	1	31	52
blood coagulation	7	76	233
nucleoside bisphosphate biosynthetic process	10	103	236
transition metal ion transport	8	96	229
RNA methylation	3	61	236
tetrahydrobiopterin biosynthetic process	0	49	152
SCF-dependent proteasomal ubiquitin-dependent protein catabolic process	3	120	207
positive regulation of immune response	12	117	227
Ras protein signal transduction	2	62	235
creatine biosynthetic process	0	0	2
isopentenyl diphosphate biosynthetic process, mevalonate pathway	0	1	3
protein localization to chromosome, centromeric region	3	22	61
defense response to symbiont	37	94	211
positive regulation of protein localization to membrane	0	9	75
regulation of cell activation	5	81	178
indole-containing compound catabolic process	0	94	175
mitotic cell cycle process	10	71	236
neuronal ion channel clustering	0	8	37
aromatic compound catabolic process	5	103	236
regulation of lipid metabolic process	1	63	191
RNA capping	0	28	54
positive regulation of transcription initiation from RNA polymerase II promoter	1	29	68
cellular response to amino acid stimulus	3	61	145
vacuole organization	0	65	173
reverse cholesterol transport	0	31	55
positive regulation of smooth muscle contraction	1	11	56
alditol catabolic process	0	25	33
nucleus organization	0	13	66
positive regulation of establishment of protein localization	1	10	84
polysaccharide metabolic process	8	115	236
regulation of body fluid levels	4	78	233
regulation of DNA replication	2	32	133
carbohydrate biosynthetic process	18	114	236
ribonucleoside bisphosphate biosynthetic process	10	103	236
establishment of protein localization to endoplasmic reticulum	2	96	222
chromosome segregation	2	90	235
endocrine process	0	13	59
cellular carbohydrate biosynthetic process	6	135	226
synapse assembly	1	52	107
response to peptide hormone	0	15	69
chondroitin sulfate biosynthetic process	1	42	69
positive regulation of mitochondrial fission	2	38	62
fertilization	1	56	116
fatty acid elongation, saturated fatty acid	1	89	176
cell volume homeostasis	1	26	64
cellular biogenic amine biosynthetic process	0	101	223
regulation of protein-containing complex assembly	2	46	236
regulation of cardiac muscle contraction	0	29	75
thioester biosynthetic process	4	98	227
acute-phase response	0	58	134
cellular nitrogen compound catabolic process	8	97	236
positive regulation of Rho protein signal transduction	0	31	63
cortical actin cytoskeleton organization	2	28	87
positive regulation of cell adhesion	2	28	80
iron ion transport	10	101	217
pyruvate transport	0	4	12
pyrimidine nucleoside diphosphate biosynthetic process	0	6	27
actin filament capping	2	43	233
ribonucleoside monophosphate biosynthetic process	3	90	236
multicellular organism development	1	30	118
cellular detoxification of aldehyde	0	15	36
negative regulation of hemostasis	4	24	60
purine nucleotide salvage	0	46	202
glycine biosynthetic process from serine	0	0	2
protein ufmylation	0	15	49
positive regulation of response to biotic stimulus	5	51	109
neutral amino acid transport	1	40	76
cellular response to starvation	1	48	110
protein-containing complex subunit organization	6	87	237
protein homooligomerization	7	96	234
transcription-coupled nucleotide-excision repair	0	24	40
sister chromatid segregation	0	21	56
negative regulation of gene expression, epigenetic	0	25	64
carboxylic acid transmembrane transport	9	133	229
collagen-activated signaling pathway	0	17	31
protein import into mitochondrial matrix	0	60	182
tryptophan catabolic process to kynurenine	0	15	23
glycine betaine metabolic process	0	0	2
regulation of protein modification process	3	81	232
positive regulation of protein catabolic process	0	23	80
fatty acid beta-oxidation	12	123	224
deoxyribonucleoside diphosphate biosynthetic process	0	0	1
chaperone-mediated protein complex assembly	0	37	67
base-excision repair, AP site formation	0	3	13
positive regulation of cytosolic calcium ion concentration	2	40	73
regulation of response to external stimulus	19	115	233
oligosaccharide metabolic process	8	51	78
cysteine metabolic process	0	31	48
fatty-acyl-CoA biosynthetic process	1	72	154
regulation of Notch signaling pathway	1	18	94
postreplication repair	2	35	83
positive regulation of intracellular transport	1	11	69
regulation of proteolysis	6	103	207
ATP generation from ADP	4	79	236
spermine biosynthetic process	0	1	5
regulation of sister chromatid segregation	4	75	205
glycosphingolipid catabolic process	0	38	65
modification-dependent protein catabolic process	8	104	237
RNA (guanine-N7)-methylation	0	7	8
nucleoside triphosphate metabolic process	8	90	236
negative regulation of intrinsic apoptotic signaling pathway	1	14	67
germ cell development	1	64	145
dolichol metabolic process	0	4	16
meiotic nuclear division	1	20	71
protein maturation	5	93	236
leukocyte activation	5	50	139
negative regulation of protein metabolic process	6	99	231
response to extracellular stimulus	1	59	168
bone remodeling	0	17	55
phosphate ion transport	1	63	168
mitotic DNA replication checkpoint signaling	0	5	27
branched-chain amino acid catabolic process	0	28	53
mitochondrial electron transport, cytochrome c to oxygen	6	78	174
copper ion homeostasis	0	41	65
positive regulation of proteolysis involved in cellular protein catabolic process	1	29	77
biological process involved in interspecies interaction between organisms	56	114	235
tissue development	6	60	232
DNA-templated transcription, termination	0	10	50
negative regulation of TOR signaling	0	74	223
negative regulation of protein-containing complex assembly	1	49	235
protein localization to endoplasmic reticulum	4	97	225
intraciliary retrograde transport	0	18	60
collagen-activated tyrosine kinase receptor signaling pathway	0	7	17
cellular polysaccharide biosynthetic process	1	130	200
L-kynurenine metabolic process	0	2	3
mitochondrial fission	0	38	175
oligosaccharide biosynthetic process	4	37	58
pyrimidine nucleoside triphosphate biosynthetic process	3	96	230
chondrocyte proliferation	0	18	58
long-chain fatty-acyl-CoA metabolic process	1	87	161
glucose 6-phosphate metabolic process	0	63	165
neurogenesis	2	41	139
alpha-amino acid catabolic process	9	114	236
ATP transport	0	38	90
calcium-ion regulated exocytosis	0	36	72
norepinephrine biosynthetic process	0	3	15
retrograde vesicle-mediated transport, Golgi to endoplasmic reticulum	0	66	228
[truncated: 12,060 more rows]
