# Supplementary material for: Universal signatures of transposable element compartmentalization across eukaryotic genomes
Source: bioRxiv. 2024 Mar 27:2023.10.17.562820. Preprint. [Version 2] doi: 10.1101/2023.10.17.562820 (PMC10996525; doi:10.1101/2023.10.17.562820)
Supplement: Supplement 5 [file media-5.gz › Data_S3/GO_presence_summaries_Platyhelminthes_SINE.tsv]

mitotic cell cycle process	0	1	2
homophilic cell adhesion via plasma membrane adhesion molecules	0	1	2
cell-cell adhesion via plasma-membrane adhesion molecules	0	1	2
cell-cell adhesion	0	1	2
cell cycle process	1	1	2
regulation of catalytic activity	0	1	1
regulation of molecular function	0	1	1
cell adhesion	0	1	2
biological adhesion	0	1	2
negative regulation of hydrolase activity	0	1	1
positive regulation of cellular protein metabolic process	0	1	1
regulation of transferase activity	0	1	1
protein glycosylation	0	2	2
macromolecule glycosylation	0	2	2
glycosylation	0	2	2
sister chromatid cohesion	0	2	2
protein N-linked glycosylation	0	2	2
negative regulation of catalytic activity	0	1	1
positive regulation of protein metabolic process	0	1	1
negative regulation of molecular function	0	1	1
regulation of protein phosphorylation	0	1	1
regulation of phosphorylation	0	1	1
DNA replication initiation	0	2	2
positive regulation of catalytic activity	0	1	1
nucleotide-excision repair	0	2	2
cellular polysaccharide metabolic process	0	1	2
cellular macromolecule catabolic process	0	1	2
regulation of phosphate metabolic process	0	2	2
regulation of phosphorus metabolic process	0	2	2
polysaccharide metabolic process	0	1	2
regulation of protein modification process	0	1	1
carbohydrate catabolic process	0	1	2
macromolecule catabolic process	0	1	2
positive regulation of molecular function	0	1	1
cellular carbohydrate metabolic process	0	1	2
tRNA modification	0	1	2
regulation of cell cycle	0	1	2
regulation of hydrolase activity	0	1	1
DNA metabolic process	0	2	2
chromosome organization	1	1	2
cellular catabolic process	0	2	2
positive regulation of cellular metabolic process	0	2	2
DNA replication	0	1	2
positive regulation of nitrogen compound metabolic process	0	2	2
positive regulation of macromolecule metabolic process	0	2	2
positive regulation of metabolic process	0	2	2
organic substance catabolic process	0	1	2
protein dephosphorylation	0	1	1
regulation of cellular protein metabolic process	0	2	2
tRNA processing	0	1	2
regulation of protein metabolic process	0	2	2
cellular macromolecule metabolic process	0	2	2
RNA modification	0	2	2
catabolic process	0	1	2
positive regulation of cellular process	0	1	2
dephosphorylation	0	1	2
positive regulation of biological process	0	1	2
ubiquitin-dependent protein catabolic process	0	1	2
modification-dependent macromolecule catabolic process	0	1	2
modification-dependent protein catabolic process	0	1	2
regulation of transcription by RNA polymerase II	0	1	2
ion transport	0	2	2
regulation of nitrogen compound metabolic process	0	1	2
regulation of primary metabolic process	0	1	2
proteolysis involved in cellular protein catabolic process	0	1	2
regulation of cellular metabolic process	0	1	2
microtubule-based movement	0	1	2
tRNA metabolic process	0	1	2
movement of cell or subcellular component	0	2	2
DNA repair	0	2	2
regulation of macromolecule metabolic process	0	1	2
ncRNA processing	0	1	2
regulation of metabolic process	0	1	2
cellular response to DNA damage stimulus	0	2	2
methylation	0	1	2
carbohydrate metabolic process	0	1	2
cellular response to stress	0	2	2
cellular response to stimulus	0	2	2
response to stress	0	2	2
ncRNA metabolic process	0	1	2
response to stimulus	0	2	2
organelle organization	1	1	2
macromolecule modification	0	2	2
regulation of transcription, DNA-templated	0	1	2
regulation of nucleic acid-templated transcription	0	1	2
regulation of RNA biosynthetic process	0	1	2
microtubule-based process	0	1	2
regulation of RNA metabolic process	0	1	2
regulation of nucleobase-containing compound metabolic process	0	1	2
macromolecule metabolic process	0	2	2
nucleic acid metabolic process	1	1	2
cellular protein modification process	0	2	2
protein modification process	0	2	2
nucleobase-containing compound metabolic process	1	1	2
regulation of cellular biosynthetic process	0	1	2
regulation of macromolecule biosynthetic process	0	1	2
regulation of cellular macromolecule biosynthetic process	0	1	2
regulation of biosynthetic process	0	1	2
cellular nitrogen compound biosynthetic process	1	0	2
signal transduction	0	0	2
biological_process	0	0	2
metabolic process	0	0	2
cellular process	0	1	2
nitrogen compound transport	1	0	2
organonitrogen compound biosynthetic process	0	1	2
organic substance transport	0	1	2
small molecule metabolic process	0	0	2
protein phosphorylation	0	0	1
organonitrogen compound metabolic process	0	0	2
transport	1	0	2
cellular biosynthetic process	0	1	2
establishment of localization	1	0	2
localization	1	0	2
organic substance biosynthetic process	0	1	2
phosphorylation	0	0	2
biosynthetic process	0	1	2
phosphate-containing compound metabolic process	0	0	2
regulation of cellular process	0	0	2
phosphorus metabolic process	0	0	2
regulation of biological process	0	0	2
nitrogen compound metabolic process	0	1	2
organic substance metabolic process	0	0	2
nucleotide-sugar biosynthetic process	0	1	2
glutamine family amino acid biosynthetic process	0	0	1
cellular ion homeostasis	0	1	2
transcription by RNA polymerase II	0	1	2
water-soluble vitamin metabolic process	0	0	1
nucleobase-containing compound catabolic process	0	0	2
cellular modified amino acid metabolic process	0	0	2
positive regulation of potassium ion transmembrane transporter activity	0	0	1
regulation of organelle organization	0	0	2
regulation of chromosome separation	0	0	1
carbohydrate transport	0	0	2
chromatin organization	0	0	2
positive regulation of transporter activity	0	0	1
protein polyubiquitination	0	0	1
ubiquinone biosynthetic process	0	0	2
nicotinamide nucleotide biosynthetic process	0	1	2
regulation of metal ion transport	0	0	1
double-strand break repair	0	1	2
snRNA processing	0	1	2
cellular component biogenesis	0	0	2
glucan biosynthetic process	0	0	2
carboxylic acid catabolic process	0	1	2
regulation of mRNA metabolic process	0	1	2
positive regulation of voltage-gated potassium channel activity	0	0	1
ATP generation from ADP	0	0	2
glucose 6-phosphate metabolic process	0	1	1
response to nitrogen compound	0	1	2
regulation of ARF protein signal transduction	0	1	2
glucan metabolic process	0	0	2
regulation of multicellular organismal process	0	0	2
pyrimidine ribonucleotide biosynthetic process	0	0	2
protein modification by small protein removal	0	0	1
quinone biosynthetic process	0	0	2
aromatic compound biosynthetic process	1	0	2
negative regulation of gene expression	0	1	2
animal organ development	0	0	1
endocytosis	0	1	2
organic cyclic compound metabolic process	1	0	2
carbohydrate derivative biosynthetic process	0	1	2
polyol metabolic process	0	0	2
post-chaperonin tubulin folding pathway	0	1	1
cell division	0	1	2
system development	0	0	2
AMP biosynthetic process	0	0	1
porphyrin-containing compound metabolic process	0	1	2
ERAD pathway	0	1	1
ribonucleoside bisphosphate biosynthetic process	0	0	2
anion transmembrane transport	0	1	2
cilium organization	0	1	2
regulation of biological quality	0	0	2
ribonucleoside metabolic process	0	0	2
negative regulation of protein-containing complex disassembly	0	0	2
regulation of actin filament length	0	0	2
microtubule polymerization	0	1	1
protein complex oligomerization	0	0	2
cell development	0	0	1
formation of cytoplasmic translation initiation complex	0	0	1
mRNA processing	1	0	2
negative regulation of organelle organization	0	0	2
glutamine family amino acid metabolic process	0	0	2
phosphate ion transport	0	1	1
phosphatidylinositol metabolic process	0	1	2
pyrimidine-containing compound biosynthetic process	0	0	2
double-strand break repair via homologous recombination	0	1	1
proteasome-mediated ubiquitin-dependent protein catabolic process	0	0	2
macromolecule localization	1	0	2
tRNA aminoacylation	0	0	2
glycerolipid metabolic process	0	1	2
ribose phosphate biosynthetic process	0	0	2
cellular calcium ion homeostasis	0	1	2
purine nucleoside biosynthetic process	0	0	2
establishment of localization in cell	1	0	2
protoporphyrinogen IX biosynthetic process	0	1	2
pyrimidine-containing compound metabolic process	0	0	2
supramolecular fiber organization	0	1	2
regulation of supramolecular fiber organization	0	0	2
ubiquinone metabolic process	0	0	2
nervous system development	0	0	2
glycoprotein metabolic process	0	1	2
cellular amino acid biosynthetic process	0	0	2
RNA splicing, via transesterification reactions	0	1	2
microtubule polymerization or depolymerization	0	1	1
homeostatic process	0	1	2
negative regulation of cellular biosynthetic process	0	1	2
mitochondrial translation	0	1	1
nucleic acid-templated transcription	0	1	2
regulation of response to stimulus	0	1	2
regulation of signaling	0	1	2
nucleobase-containing compound biosynthetic process	0	1	2
heterocycle metabolic process	1	0	2
tRNA wobble uridine modification	0	1	2
heme biosynthetic process	0	0	1
aerobic respiration	0	1	2
membrane lipid biosynthetic process	0	0	2
serine family amino acid biosynthetic process	0	0	1
monosaccharide metabolic process	0	0	2
purine nucleotide biosynthetic process	0	1	2
negative regulation of protein metabolic process	0	0	1
regulation of anatomical structure morphogenesis	0	0	1
phospholipid biosynthetic process	0	1	2
ribonucleoside triphosphate metabolic process	0	1	2
regulation of potassium ion transport	0	0	1
pyruvate metabolic process	0	0	2
reactive oxygen species metabolic process	0	0	1
protein-containing complex subunit organization	0	0	2
cellular component disassembly	0	1	2
ubiquitin-dependent ERAD pathway	0	1	1
negative regulation of macromolecule biosynthetic process	0	1	2
base-excision repair	0	1	2
cellular amino acid metabolic process	0	0	2
nuclear transport	0	0	2
organic anion transport	0	0	1
regulation of actin filament organization	0	0	2
glycogen biosynthetic process	0	0	2
ribonucleotide biosynthetic process	0	0	2
proton transmembrane transport	0	1	2
Mo-molybdopterin cofactor biosynthetic process	0	1	1
regulation of actin cytoskeleton organization	0	0	2
ribonucleoprotein complex biogenesis	0	0	2
nucleoside bisphosphate biosynthetic process	0	0	2
regulation of cellular catabolic process	0	1	2
pigment biosynthetic process	0	0	1
DNA topological change	0	0	1
vesicle-mediated transport	1	0	2
lipid modification	0	1	2
nucleobase-containing small molecule metabolic process	0	1	2
regulation of mRNA catabolic process	0	1	1
establishment of RNA localization	0	1	2
regulation of potassium ion transmembrane transporter activity	0	0	1
protein localization	1	0	2
actin filament capping	0	0	2
regulation of cell cycle phase transition	0	0	2
protoporphyrinogen IX metabolic process	0	1	2
mannose metabolic process	0	0	1
negative regulation of supramolecular fiber organization	0	0	2
serine family amino acid metabolic process	0	0	2
negative regulation of signaling	0	0	2
regulation of RNA stability	0	1	1
Golgi vesicle transport	0	1	2
NADP metabolic process	0	1	2
pyrimidine ribonucleoside triphosphate biosynthetic process	0	0	2
nicotinamide nucleotide metabolic process	0	1	2
ribonucleoside monophosphate metabolic process	0	0	2
nucleotide catabolic process	0	0	2
mRNA cleavage	0	0	1
regulation of protein depolymerization	0	0	2
nucleosome organization	0	0	2
response to external stimulus	0	1	2
RNA splicing, via transesterification reactions with bulged adenosine as nucleophile	0	1	2
regulation of TOR signaling	0	0	1
phosphatidylinositol phosphate biosynthetic process	0	1	2
glycosyl compound biosynthetic process	0	0	2
alcohol metabolic process	0	1	2
regulation of mitotic metaphase/anaphase transition	0	0	1
cell surface receptor signaling pathway involved in cell-cell signaling	0	0	2
aminoglycan metabolic process	0	0	1
protein maturation	0	0	2
DNA recombination	0	1	2
protein deacetylation	0	0	1
nucleoside phosphate biosynthetic process	0	1	2
liposaccharide metabolic process	0	0	1
mismatch repair	0	0	2
hexose biosynthetic process	0	0	2
regulation of actin filament depolymerization	0	0	2
mRNA splicing, via spliceosome	0	1	2
cellular component organization	0	1	2
cyclic nucleotide metabolic process	0	1	2
negative regulation of cell cycle phase transition	0	0	2
protein localization to organelle	0	0	2
purine nucleoside diphosphate metabolic process	0	0	2
tRNA aminoacylation for protein translation	0	0	2
ribonucleoside biosynthetic process	0	0	2
regulation of mitotic cell cycle	0	0	2
nucleotide phosphorylation	0	0	2
glutamine metabolic process	0	0	1
tetrapyrrole metabolic process	0	1	2
response to organic substance	0	1	2
DNA-templated transcription, initiation	0	1	2
axonemal dynein complex assembly	0	1	2
purine nucleoside triphosphate biosynthetic process	0	1	2
purine ribonucleoside salvage	0	0	2
mRNA transport	0	0	2
cation transmembrane transport	0	1	2
glycerol-3-phosphate metabolic process	0	0	1
glycerolipid biosynthetic process	0	1	2
negative regulation of RNA metabolic process	0	0	2
pyridine nucleotide biosynthetic process	0	1	2
dicarboxylic acid metabolic process	0	0	2
vitamin metabolic process	0	0	1
ribonucleoside diphosphate metabolic process	0	0	2
cell differentiation	0	1	2
organophosphate ester transport	0	0	2
positive regulation of protein-containing complex assembly	0	0	2
ribonucleoside bisphosphate metabolic process	0	0	2
cell cycle	0	1	2
negative regulation of actin filament depolymerization	0	0	2
regulation of protein dephosphorylation	0	0	1
regulation of RNA splicing	0	1	2
peptide metabolic process	0	1	2
peptide biosynthetic process	0	1	2
signaling	0	0	2
cell death	0	0	2
positive regulation of transport	0	0	1
regulation of pH	0	0	1
organic acid transport	0	0	2
nucleic acid transport	0	1	2
cellular protein metabolic process	0	1	2
protein targeting to ER	0	0	2
localization within membrane	0	0	2
monocarboxylic acid metabolic process	0	0	2
CTP biosynthetic process	0	0	2
regulation of developmental process	0	0	2
protein-containing complex assembly	0	0	2
purine nucleoside bisphosphate biosynthetic process	0	0	2
phosphatidylinositol-mediated signaling	0	0	1
protein localization to vacuole	0	0	1
polysaccharide biosynthetic process	0	0	2
nucleoside monophosphate metabolic process	0	0	2
plasma membrane bounded cell projection assembly	0	1	2
organic hydroxy compound biosynthetic process	0	1	2
lipid catabolic process	0	1	2
ion homeostasis	0	1	2
positive regulation of biosynthetic process	0	0	2
cellular protein-containing complex assembly	0	1	2
cytoskeleton organization	0	1	2
organic cyclic compound catabolic process	0	0	2
positive regulation of cellular biosynthetic process	0	0	2
negative regulation of signal transduction	0	0	2
superoxide metabolic process	0	0	1
sterol transport	0	1	1
pyrimidine nucleotide biosynthetic process	0	0	2
cell surface receptor signaling pathway	0	0	2
vacuolar transport	0	1	2
phosphatidylinositol dephosphorylation	0	0	2
pyrimidine nucleoside triphosphate biosynthetic process	0	0	2
histone methylation	0	0	1
protein targeting to membrane	0	1	2
mRNA metabolic process	1	0	2
monocarboxylic acid biosynthetic process	0	0	2
positive regulation of transcription, DNA-templated	0	0	2
nucleotide salvage	0	1	2
alditol phosphate metabolic process	0	0	1
positive regulation of cation transmembrane transport	0	0	1
positive regulation of ion transmembrane transporter activity	0	0	1
tricarboxylic acid cycle	1	0	2
organic acid metabolic process	0	0	2
protein catabolic process	0	0	2
mitochondrial respiratory chain complex assembly	0	0	1
DNA biosynthetic process	0	0	2
regulation of translational elongation	0	1	2
protein acylation	0	0	1
protein-DNA complex assembly	0	0	2
energy derivation by oxidation of organic compounds	0	1	2
prosthetic group metabolic process	0	1	1
amino acid activation	0	0	2
AMP metabolic process	0	0	1
lipid transport	0	0	2
regulation of cell cycle process	0	0	2
regulation of mRNA processing	0	1	2
protein localization to membrane	0	0	2
tetrapyrrole biosynthetic process	0	1	2
regulation of signal transduction	0	1	2
telomere maintenance	0	0	2
mitochondrial transport	0	1	2
regulation of protein-containing complex assembly	0	0	2
intraciliary transport	0	1	2
regulation of apoptotic process	0	1	2
alpha-amino acid catabolic process	0	0	2
NAD biosynthetic process	0	1	1
transcription elongation from RNA polymerase II promoter	0	1	2
multivesicular body sorting pathway	0	1	2
pteridine-containing compound biosynthetic process	0	0	1
regulation of transporter activity	0	0	1
pigment metabolic process	0	0	1
apoptotic process	0	0	2
heme metabolic process	0	0	1
calcium ion homeostasis	0	1	2
organelle assembly	0	0	2
nucleocytoplasmic transport	0	0	2
glutamate metabolic process	0	0	1
nucleobase-containing small molecule biosynthetic process	0	0	2
tRNA methylation	0	0	1
cellular chemical homeostasis	0	1	2
amino acid transport	0	0	1
regulation of response to stress	0	1	1
cytoskeleton-dependent intracellular transport	0	1	2
iron ion homeostasis	0	0	1
histone deacetylation	0	0	1
aspartate family amino acid metabolic process	0	0	2
ribonucleotide metabolic process	0	1	2
cellular respiration	0	1	2
positive regulation of transcription by RNA polymerase II	0	1	2
nucleobase metabolic process	0	0	1
cellular localization	1	0	2
protein lipidation	0	0	1
ATP synthesis coupled proton transport	0	1	2
mitochondrial transmembrane transport	0	1	2
protein alkylation	0	0	1
organophosphate catabolic process	0	0	2
monovalent inorganic cation homeostasis	0	0	1
nucleoside diphosphate metabolic process	0	0	2
nuclear-transcribed mRNA catabolic process, nonsense-mediated decay	0	1	2
regulation of anatomical structure size	0	0	2
sulfur compound metabolic process	0	0	2
purine ribonucleoside triphosphate biosynthetic process	0	1	2
transition metal ion homeostasis	0	0	2
protein homooligomerization	0	0	2
glycolytic process	0	0	2
establishment of protein localization to organelle	0	0	2
translation	0	1	2
cellular homeostasis	0	1	2
purine ribonucleoside monophosphate metabolic process	0	1	2
Mo-molybdopterin cofactor metabolic process	0	1	1
anatomical structure development	0	0	2
cilium movement involved in cell motility	0	0	2
protein sulfation	0	0	1
pentose-phosphate shunt	0	1	1
cellular component assembly	0	0	2
internal peptidyl-lysine acetylation	0	0	1
lipid metabolic process	0	0	2
alpha-amino acid metabolic process	0	0	2
regulation of actin filament-based process	0	0	2
regulation of chromosome organization	0	0	1
cellular aromatic compound metabolic process	1	0	2
cell projection assembly	0	1	2
protein acetylation	0	0	1
negative regulation of cellular metabolic process	0	0	2
positive regulation of RNA metabolic process	0	1	2
regulation of mRNA stability	0	1	1
process utilizing autophagic mechanism	1	0	2
isoprenoid metabolic process	0	0	2
protein import into nucleus	0	1	2
nucleoside triphosphate metabolic process	0	0	2
RNA phosphodiester bond hydrolysis	0	0	1
neuron projection guidance	0	0	1
negative regulation of nucleobase-containing compound metabolic process	0	0	2
cellular polysaccharide biosynthetic process	0	0	2
polyol biosynthetic process	0	0	2
negative regulation of cell cycle	0	0	2
regulation of DNA-templated transcription, elongation	0	0	2
phospholipid metabolic process	0	1	2
nucleobase biosynthetic process	0	0	1
integrin-mediated signaling pathway	0	0	2
cellular transition metal ion homeostasis	0	0	2
cellular macromolecule localization	0	0	2
nucleic acid phosphodiester bond hydrolysis	0	0	1
alpha-amino acid biosynthetic process	0	0	2
glycerophospholipid biosynthetic process	0	1	2
gene silencing by RNA	0	1	1
negative regulation of macromolecule metabolic process	0	0	2
regulation of trans-synaptic signaling	0	1	2
primary metabolic process	0	1	2
cellular iron ion homeostasis	0	0	1
organic acid catabolic process	0	1	2
mRNA export from nucleus	0	1	2
pyrimidine ribonucleoside triphosphate metabolic process	0	0	2
RNA metabolic process	1	0	2
negative regulation of cell communication	0	0	2
aromatic compound catabolic process	0	0	2
purine ribonucleotide salvage	0	1	1
glycerophospholipid metabolic process	0	1	2
regulation of dephosphorylation	0	0	1
proteasomal protein catabolic process	0	0	2
mitochondrion organization	0	1	2
exocytosis	0	1	2
organic acid biosynthetic process	0	0	2
regulation of cellular component size	0	0	2
nucleoside monophosphate biosynthetic process	0	0	2
steroid metabolic process	0	0	1
generation of precursor metabolites and energy	0	1	2
regulation of cytoplasmic translational elongation	0	1	2
regulation of alternative mRNA splicing, via spliceosome	0	1	2
regulation of chromosome segregation	0	0	1
ribose phosphate metabolic process	0	1	2
sulfur compound biosynthetic process	0	0	2
positive regulation of ion transport	0	0	1
negative regulation of protein polymerization	0	0	2
iron ion transport	0	0	1
purine-containing compound metabolic process	0	1	2
cellular amino acid catabolic process	0	1	2
positive regulation of nucleobase-containing compound metabolic process	0	1	2
positive regulation of hydrolase activity	0	0	1
respiratory electron transport chain	0	1	2
biological regulation	0	0	2
intracellular protein transport	0	1	2
response to organonitrogen compound	0	1	2
glycine metabolic process	0	0	2
regulation of small GTPase mediated signal transduction	0	1	2
carboxylic acid biosynthetic process	0	0	2
carbohydrate derivative metabolic process	0	1	2
positive regulation of potassium ion transmembrane transport	0	0	1
peptidyl-tyrosine modification	0	0	1
nucleoside salvage	0	0	2
Arp2/3 complex-mediated actin nucleation	0	0	2
protein targeting	0	1	2
response to oxidative stress	0	0	2
negative regulation of actin filament polymerization	0	0	2
transmembrane transport	0	1	2
negative regulation of protein depolymerization	0	0	2
Golgi organization	0	0	1
axon guidance	0	0	1
macromolecule deacylation	0	0	1
pyrimidine ribonucleotide metabolic process	0	0	2
cellular modified amino acid biosynthetic process	0	1	2
cilium assembly	0	1	2
porphyrin-containing compound biosynthetic process	0	1	2
positive regulation of transmembrane transport	0	0	1
oxoacid metabolic process	0	0	2
glycolipid metabolic process	0	0	1
small GTPase mediated signal transduction	0	0	2
histone lysine methylation	0	0	1
gene silencing	0	1	1
organophosphate metabolic process	0	1	2
purine nucleoside triphosphate metabolic process	0	1	2
Notch signaling pathway	0	0	1
positive regulation of ion transmembrane transport	0	0	1
positive regulation of potassium ion transport	0	0	1
peptidyl-lysine methylation	0	0	1
peptidyl-tyrosine sulfation	0	0	1
ribonucleoside triphosphate biosynthetic process	0	1	2
purine ribonucleoside monophosphate biosynthetic process	0	1	2
regulation of intracellular signal transduction	0	1	2
protein metabolic process	0	0	2
positive regulation of cation channel activity	0	0	1
cell cycle checkpoint signaling	0	0	2
regulation of Wnt signaling pathway	0	0	2
rRNA processing	0	1	2
oligosaccharide-lipid intermediate biosynthetic process	0	0	1
cilium movement	0	0	2
rRNA metabolic process	0	1	2
actin filament organization	0	0	2
peptidyl-diphthamide biosynthetic process from peptidyl-histidine	0	1	2
metallo-sulfur cluster assembly	0	0	2
purine nucleotide metabolic process	0	1	2
nucleoside bisphosphate metabolic process	0	0	2
regulation of ion transmembrane transport	0	0	1
negative regulation of protein-containing complex assembly	0	0	2
peptidyl-proline modification	0	0	1
regulation of ion transport	0	0	1
small molecule catabolic process	0	1	2
fatty acid metabolic process	0	0	2
thioester metabolic process	0	1	2
electron transport chain	0	1	2
nucleoside triphosphate biosynthetic process	0	1	2
sphingolipid metabolic process	0	0	2
cellular cation homeostasis	0	1	2
cotranslational protein targeting to membrane	0	0	2
establishment of protein localization to endoplasmic reticulum	0	0	2
inorganic ion transmembrane transport	0	1	2
macromolecule methylation	0	1	2
developmental process	0	1	2
secretion	0	1	2
peptidyl-lysine modification	0	0	1
recombinational repair	0	1	1
regulation of cation transmembrane transport	0	0	1
inorganic ion homeostasis	0	1	2
energy coupled proton transport, down electrochemical gradient	0	1	2
negative regulation of biological process	0	0	2
DNA conformation change	0	1	2
proteasome assembly	0	1	2
positive regulation of protein polymerization	0	0	2
carbohydrate derivative catabolic process	0	0	2
pseudouridine synthesis	0	1	2
regulation of mRNA splicing, via spliceosome	0	1	2
regulation of cellular amide metabolic process	0	1	2
N-terminal protein amino acid modification	0	0	1
regulation of catabolic process	0	1	2
regulation of transcription elongation from RNA polymerase II promoter	0	0	1
nucleoside diphosphate phosphorylation	0	0	2
establishment of protein localization	1	0	2
regulation of gene expression	0	0	2
RNA transport	0	1	2
protein import	0	1	2
nuclear-transcribed mRNA catabolic process	0	0	2
actin nucleation	0	0	2
phospholipid dephosphorylation	0	0	2
sleep	0	1	2
membrane organization	0	1	2
vesicle organization	0	1	2
ribonucleoside monophosphate biosynthetic process	0	0	2
ribonucleoprotein complex subunit organization	0	0	2
vesicle-mediated transport to the plasma membrane	0	0	1
cytosolic transport	0	1	2
negative regulation of biosynthetic process	0	1	2
mRNA catabolic process	0	1	2
negative regulation of cellular macromolecule biosynthetic process	0	1	2
response to endoplasmic reticulum stress	0	1	2
negative regulation of cell cycle process	0	0	2
autophagy	1	0	2
snRNA metabolic process	0	1	2
peptidyl-arginine modification	0	0	1
protein transport	1	0	2
regulation of protein polymerization	0	0	2
energy reserve metabolic process	0	0	2
calcium ion transport	0	1	2
nucleoside biosynthetic process	0	0	2
RNA export from nucleus	0	1	2
heterocycle catabolic process	0	0	2
cellular metabolic compound salvage	0	1	2
purine ribonucleotide metabolic process	0	1	2
peptidyl-lysine acetylation	0	0	1
purine nucleoside monophosphate biosynthetic process	0	1	2
protein localization to nucleus	0	1	2
regulation of GTPase activity	0	0	1
nucleobase-containing compound transport	0	1	2
tRNA wobble base modification	0	1	2
sphingolipid biosynthetic process	0	0	1
purine nucleoside metabolic process	0	0	2
acetyl-CoA biosynthetic process	0	0	1
chemical homeostasis	0	1	2
GPI anchor biosynthetic process	0	0	1
pyrimidine nucleoside monophosphate biosynthetic process	0	0	1
regulation of transport	0	0	1
secondary alcohol metabolic process	0	0	1
acetyl-CoA metabolic process	0	1	2
alcohol biosynthetic process	0	1	2
molybdopterin cofactor metabolic process	0	1	1
export from cell	0	1	2
nucleotide metabolic process	0	1	2
hexose metabolic process	0	0	2
negative regulation of Wnt signaling pathway	0	0	2
acyl-CoA biosynthetic process	0	0	2
organophosphate biosynthetic process	0	1	2
cellular glucan metabolic process	0	0	2
cellular protein localization	0	0	2
protein deubiquitination	0	0	1
positive regulation of cellular component biogenesis	0	0	2
developmental process involved in reproduction	0	0	1
protein methylation	0	0	1
protein-containing complex localization	0	1	2
reproductive process	0	1	2
regulation of protein-containing complex disassembly	0	0	2
protein localization to endoplasmic reticulum	0	0	2
negative regulation of cellular component organization	0	0	2
ADP metabolic process	0	0	2
peptidyl-arginine methylation	0	0	1
deoxyribonucleotide biosynthetic process	0	0	1
cyclic nucleotide biosynthetic process	0	1	1
regulation of canonical Wnt signaling pathway	0	0	1
purine-containing compound salvage	0	1	2
cellular ketone metabolic process	0	0	2
negative regulation of cellular process	0	0	2
regulation of mitotic sister chromatid separation	0	0	1
telomere organization	0	0	2
histone modification	0	0	1
aerobic electron transport chain	0	1	2
NADPH regeneration	0	1	1
carboxylic acid metabolic process	0	0	2
sodium ion transport	0	0	1
negative regulation of response to stimulus	0	0	2
purine ribonucleoside biosynthetic process	0	0	2
actin filament-based process	0	1	2
cellular amide metabolic process	0	1	2
purine nucleotide salvage	0	1	1
pyridine nucleotide metabolic process	0	1	2
anion transport	0	1	2
regulation of metaphase/anaphase transition of cell cycle	0	0	1
pyrimidine nucleoside triphosphate metabolic process	0	0	2
glycosyl compound metabolic process	0	0	2
isoprenoid biosynthetic process	0	0	1
regulation of potassium ion transmembrane transport	0	0	1
peptidyl-histidine modification	0	1	2
intracellular transport	1	0	2
protein polymerization	0	1	2
ATP metabolic process	0	1	2
regulation of cellular component biogenesis	0	0	2
organonitrogen compound catabolic process	0	0	2
establishment of protein localization to membrane	0	0	2
cellular component organization or biogenesis	0	1	2
DNA-templated transcription, elongation	0	1	2
amide biosynthetic process	0	1	2
histone acetylation	0	0	1
DNA integrity checkpoint signaling	0	0	1
membrane lipid metabolic process	0	0	2
purine ribonucleoside triphosphate metabolic process	0	1	2
nucleoside metabolic process	0	0	2
inorganic anion transport	0	1	1
positive regulation of cellular component organization	0	0	2
RNA processing	1	0	2
heterocycle biosynthetic process	1	0	2
purine ribonucleoside diphosphate metabolic process	0	0	2
ketone biosynthetic process	0	0	2
chromatin remodeling	0	0	2
positive regulation of supramolecular fiber organization	0	0	2
peptidyl-diphthamide metabolic process	0	1	2
positive regulation of macromolecule biosynthetic process	0	0	2
CTP metabolic process	0	0	2
regulation of cell death	0	1	2
regulation of cell communication	0	1	2
positive regulation of organelle organization	0	0	2
regulation of phosphatase activity	0	0	1
positive regulation of cytoskeleton organization	0	0	2
regulation of programmed cell death	0	1	2
internal protein amino acid acetylation	0	0	1
cell-cell signaling	0	0	2
potassium ion transport	0	0	2
microtubule cytoskeleton organization	0	1	2
sulfation	0	0	1
negative regulation of transcription, DNA-templated	0	0	2
nucleoside phosphate metabolic process	0	1	2
regulation of ion transmembrane transporter activity	0	0	1
metal ion transport	0	1	2
sterol metabolic process	0	0	1
pyrimidine nucleotide metabolic process	0	0	2
spindle organization	0	0	1
negative regulation of nucleic acid-templated transcription	0	0	2
cellular lipid metabolic process	0	0	2
amine metabolic process	0	1	1
pyridine-containing compound metabolic process	1	0	2
small molecule biosynthetic process	0	0	2
organic hydroxy compound transport	0	1	1
actin cytoskeleton organization	0	1	2
nucleoside phosphate catabolic process	0	0	2
RNA biosynthetic process	0	1	2
cellular divalent inorganic cation homeostasis	0	1	2
proline metabolic process	0	0	1
protein ubiquitination	0	0	2
cellular nitrogen compound catabolic process	0	0	2
regulation of phosphoprotein phosphatase activity	0	0	1
DNA geometric change	0	0	2
dolichol-linked oligosaccharide biosynthetic process	0	0	1
negative regulation of RNA biosynthetic process	0	0	2
microtubule-based transport	0	1	2
Wnt signaling pathway	0	0	2
purine ribonucleotide biosynthetic process	0	1	2
macromolecule biosynthetic process	0	1	2
positive regulation of GTPase activity	0	0	1
transcription initiation from RNA polymerase II promoter	0	1	2
import into nucleus	0	1	2
response to abiotic stimulus	0	0	1
cellular carbohydrate biosynthetic process	0	0	2
DNA duplex unwinding	0	0	2
protein modification by small protein conjugation or removal	0	1	2
iron-sulfur cluster assembly	0	0	2
mRNA 3'-end processing	0	0	2
intracellular signal transduction	0	0	2
retrograde transport, endosome to Golgi	0	0	2
acyl-CoA metabolic process	0	1	2
metal ion homeostasis	0	1	2
deoxyribonucleotide metabolic process	0	0	2
regulation of transmembrane transport	0	0	1
glucose metabolic process	0	0	2
regulation of cellular component organization	0	0	2
cell communication	0	1	2
lipid biosynthetic process	0	0	2
endosomal transport	0	1	2
positive regulation of RNA biosynthetic process	0	0	2
ribonucleoprotein complex assembly	0	0	2
one-carbon metabolic process	0	0	1
protein-containing complex disassembly	0	0	2
SRP-dependent cotranslational protein targeting to membrane	0	0	2
cellular lipid catabolic process	0	1	1
regulation of actin polymerization or depolymerization	0	0	2
negative regulation of cytoskeleton organization	0	0	2
purine nucleoside monophosphate metabolic process	0	1	2
spliceosomal snRNP assembly	0	0	1
posttranscriptional regulation of gene expression	0	1	2
nucleotide-sugar metabolic process	0	1	2
regulation of Ras protein signal transduction	0	1	2
quinone metabolic process	0	0	2
RNA methylation	0	1	2
cellular developmental process	0	1	2
inorganic cation transmembrane transport	0	1	2
transcription, DNA-templated	0	1	2
organic hydroxy compound metabolic process	0	1	2
programmed cell death	0	0	2
peptidyl-amino acid modification	0	1	2
protein peptidyl-prolyl isomerization	0	0	1
regulation of actin filament polymerization	0	0	2
protein modification by small protein conjugation	0	1	2
response to chemical	0	0	2
phosphatidylinositol biosynthetic process	0	1	2
divalent inorganic cation homeostasis	0	1	2
negative regulation of nitrogen compound metabolic process	0	0	2
regulation of localization	0	0	1
modulation of chemical synaptic transmission	0	1	2
regulation of sister chromatid segregation	0	0	1
multicellular organismal process	0	1	2
transport along microtubule	0	1	2
protein-DNA complex subunit organization	0	0	2
plasma membrane bounded cell projection organization	0	1	2
negative regulation of metabolic process	0	0	2
protein folding	0	1	2
translational elongation	0	0	1
regulation of translation	0	1	2
ion transmembrane transport	0	1	2
mRNA cis splicing, via spliceosome	0	1	2
endoplasmic reticulum to Golgi vesicle-mediated transport	0	1	2
G protein-coupled receptor signaling pathway	0	1	2
thioester biosynthetic process	0	0	2
cell projection organization	0	1	2
cation transport	0	1	2
RNA splicing	1	0	2
pteridine-containing compound metabolic process	0	0	2
RNA polyadenylation	0	0	1
ribosome biogenesis	0	0	2
protein processing	0	0	2
regulation of transmembrane transporter activity	0	0	1
monosaccharide biosynthetic process	0	0	2
establishment of protein localization to vacuole	0	0	1
protein deacylation	0	0	1
purine ribonucleoside metabolic process	0	0	2
inositol phosphate metabolic process	0	0	1
organic cyclic compound biosynthetic process	1	0	2
inositol lipid-mediated signaling	0	0	1
ATP biosynthetic process	0	1	2
glycolipid biosynthetic process	0	0	1
positive regulation of actin filament polymerization	0	0	2
purine-containing compound biosynthetic process	0	0	2
positive regulation of nucleic acid-templated transcription	0	0	2
carbohydrate biosynthetic process	0	0	2
ceramide metabolic process	0	0	1
purine nucleoside bisphosphate metabolic process	0	0	2
negative regulation of cellular protein metabolic process	0	0	1
cation homeostasis	0	1	2
RNA 3'-end processing	0	1	2
cellular metal ion homeostasis	0	1	2
cellular nitrogen compound metabolic process	1	0	2
cellular process involved in reproduction in multicellular organism	0	1	1
post-Golgi vesicle-mediated transport	0	1	2
nuclear export	0	0	2
microtubule nucleation	0	1	2
RNA catabolic process	0	1	2
regulation of synaptic transmission, cholinergic	0	1	2
pyrimidine nucleoside monophosphate metabolic process	0	0	1
nucleotide biosynthetic process	0	1	2
secretion by cell	0	1	2
covalent chromatin modification	0	0	1
actin polymerization or depolymerization	0	0	1
fatty acid biosynthetic process	0	0	2
nucleosome assembly	0	0	2
cellular metabolic process	0	1	2
pyridine-containing compound biosynthetic process	1	0	2
protein targeting to vacuole	0	0	1
regulation of cation channel activity	0	0	1
transition metal ion transport	0	1	2
aromatic amino acid family metabolic process	0	0	1
cellular macromolecule biosynthetic process	0	1	2
gluconeogenesis	0	0	2
regulation of cytoskeleton organization	0	0	2
proteolysis	0	0	2
glycogen metabolic process	0	0	2
regulation of mitotic cell cycle phase transition	0	0	1
retrograde vesicle-mediated transport, Golgi to endoplasmic reticulum	0	0	2
GPI anchor metabolic process	0	0	1
membrane	1	0	2
plasma membrane	1	0	2
cellular anatomical entity	1	1	2
serine/threonine protein kinase complex	0	1	1
protein kinase complex	0	1	1
cellular_component	0	2	2
gap junction	0	1	2
RNA polymerase II transcription regulator complex	0	1	2
cell-cell junction	0	2	2
anchoring junction	0	2	2
transcription regulator complex	0	1	2
cell junction	0	2	2
transferase complex, transferring phosphorus-containing groups	0	1	2
Golgi membrane	0	2	2
mitochondrion	0	1	2
cytoskeleton	0	1	2
dynein complex	0	2	2
transferase complex	0	1	2
catalytic complex	0	2	2
microtubule associated complex	0	1	2
endoplasmic reticulum membrane	1	1	2
bounding membrane of organelle	0	2	2
nucleus	0	1	2
intracellular membrane-bounded organelle	0	2	2
membrane-bounded organelle	0	2	2
intracellular organelle	0	2	2
organelle membrane	1	1	2
organelle	0	2	2
nuclear protein-containing complex	0	2	2
protein-containing complex	0	1	2
ribonucleoprotein complex	0	1	2
cation-transporting ATPase complex	0	0	1
nucleosome	0	1	2
MCM complex	0	0	2
mitochondrial protein-containing complex	0	1	2
oxidoreductase complex	0	1	2
postsynaptic membrane	0	0	2
Golgi apparatus subcompartment	0	0	1
preribosome	0	1	2
eukaryotic 43S preinitiation complex	0	0	1
histone acetyltransferase complex	0	1	2
endoplasmic reticulum	0	0	2
nuclear DNA-directed RNA polymerase complex	0	0	2
nucleoplasm	0	1	2
Set1C/COMPASS complex	0	0	2
large ribosomal subunit	0	0	2
Ino80 complex	0	0	1
plasma membrane region	0	0	2
external encapsulating structure	0	1	2
supramolecular complex	0	1	2
vacuole	0	0	1
intracellular organelle lumen	0	0	2
intracellular non-membrane-bounded organelle	0	1	2
cytosolic large ribosomal subunit	0	0	2
vesicle tethering complex	0	1	2
presynapse	0	0	1
clathrin adaptor complex	0	1	2
nuclear speck	0	1	1
respirasome	0	0	2
caspase complex	0	0	1
lytic vacuole membrane	0	1	2
inner mitochondrial membrane protein complex	0	1	2
proteasome complex	0	1	2
DNA packaging complex	0	1	2
cytoplasmic ribonucleoprotein granule	0	0	1
DNA-directed RNA polymerase complex	0	0	2
protein-DNA complex	0	1	2
membrane-enclosed lumen	0	0	2
Golgi apparatus	1	0	2
microtubule organizing center	0	1	2
membrane coat	0	1	2
vesicle	0	1	2
proton-transporting ATP synthase complex, catalytic core F(1)	0	0	1
eukaryotic translation initiation factor 3 complex	0	1	2
spliceosomal complex	0	1	2
ATPase complex	0	0	2
spindle	0	0	1
nucleolus	0	1	2
Sm-like protein family complex	0	0	2
transporter complex	0	0	2
spliceosomal snRNP complex	0	0	2
extracellular matrix	0	1	2
lysosomal membrane	0	1	2
protein serine/threonine phosphatase complex	0	1	2
cytochrome complex	0	1	2
sodium:potassium-exchanging ATPase complex	0	0	1
nuclear body	0	1	2
cytoplasmic vesicle	0	1	2
voltage-gated potassium channel complex	0	0	2
ribonucleoprotein granule	0	0	1
proton-transporting two-sector ATPase complex, catalytic domain	0	1	2
P-body	0	0	1
late endosome membrane	0	1	2
proton-transporting two-sector ATPase complex, proton-transporting domain	0	1	2
ATPase dependent transmembrane transport complex	0	0	1
mitochondrial matrix	0	0	2
proton-transporting V-type ATPase, V0 domain	0	1	2
Arp2/3 protein complex	0	0	2
exocyst	0	1	2
phosphatase complex	0	1	2
protein acetyltransferase complex	0	1	2
INO80-type complex	0	0	1
potassium channel complex	0	0	2
collagen-containing extracellular matrix	0	1	1
DNA polymerase complex	0	1	2
SWI/SNF superfamily-type complex	0	0	2
peptidase complex	0	1	2
mitochondrial inner membrane	0	0	2
protein phosphatase type 2A complex	0	1	2
membrane protein complex	0	1	2
small-subunit processome	0	1	2
extracellular region	0	0	2
histone methyltransferase complex	0	0	2
intracellular protein-containing complex	0	0	2
COPI vesicle coat	0	0	1
cytoplasm	0	1	2
ribosome	0	1	2
calcium channel complex	0	1	2
chloride channel complex	0	0	2
respiratory chain complex IV	0	0	2
proton-transporting ATP synthase complex, coupling factor F(o)	0	1	2
transcription factor TFIID complex	0	1	2
acetyltransferase complex	0	1	2
endosome membrane	0	1	2
transcription elongation factor complex	0	1	2
spliceosomal tri-snRNP complex	0	0	2
mitochondrial intermembrane space	0	1	2
proteasome core complex	0	1	2
U4/U6 x U5 tri-snRNP complex	0	0	2
endoplasmic reticulum lumen	0	0	1
spindle pole	0	1	2
TOR complex	0	0	1
mitochondrial proton-transporting ATP synthase complex, coupling factor F(o)	0	1	2
mediator complex	0	1	2
ESCRT complex	0	1	2
cell projection	0	1	2
magnesium-dependent protein serine/threonine phosphatase complex	0	1	2
organelle lumen	0	0	2
centriole	0	0	2
CCR4-NOT core complex	0	0	1
cytoplasmic vesicle membrane	0	1	2
plasma membrane bounded cell projection	0	1	2
cation channel complex	0	0	2
ribosomal subunit	0	0	2
endoribonuclease complex	0	1	2
vacuolar membrane	0	1	2
supramolecular polymer	0	1	2
mitochondrial membrane	0	0	2
methyltransferase complex	0	0	2
Golgi cisterna membrane	0	0	1
ion channel complex	0	0	2
cilium	0	1	2
motile cilium	0	1	2
BBSome	0	0	2
plasma membrane protein complex	0	0	2
voltage-gated calcium channel complex	0	0	2
myosin complex	0	0	2
CCR4-NOT complex	0	0	2
nuclear pore	0	0	2
TRAPP complex	0	0	1
DNA helicase complex	0	0	1
microtubule cytoskeleton	0	0	2
prefoldin complex	0	0	2
non-membrane-bounded organelle	0	1	2
lytic vacuole	0	0	1
vesicle coat	0	1	2
lysosome	0	0	1
small ribosomal subunit	0	0	2
integrator complex	0	0	1
eukaryotic 48S preinitiation complex	0	0	1
microtubule	0	1	2
receptor complex	0	0	2
mitochondrial outer membrane	0	0	2
GPI-anchor transamidase complex	0	0	1
endoplasmic reticulum protein-containing complex	0	1	2
proton-transporting V-type ATPase, V1 domain	0	0	1
AP-type membrane coat adaptor complex	0	1	2
Golgi transport complex	0	0	1
intracellular vesicle	0	1	2
RNA polymerase complex	0	0	2
chromosome	0	1	2
extracellular space	0	0	2
synaptic membrane	0	0	2
proteasome core complex, alpha-subunit complex	0	0	2
cullin-RING ubiquitin ligase complex	0	0	2
centrosome	0	1	1
exoribonuclease complex	0	0	2
transmembrane transporter complex	0	0	2
outer membrane	0	0	2
signal recognition particle	0	0	1
cytosol	0	1	2
polymeric cytoskeletal fiber	0	1	2
organelle inner membrane	0	0	2
translation preinitiation complex	0	0	1
organelle subcompartment	0	0	1
plasma membrane signaling receptor complex	0	0	2
endosome	0	1	1
small nuclear ribonucleoprotein complex	0	0	2
synapse	0	1	2
vesicle membrane	0	1	2
supramolecular fiber	0	1	2
organelle outer membrane	0	0	2
SAGA complex	0	1	1
cytoplasmic dynein complex	0	1	2
respiratory chain complex	0	1	2
ubiquitin ligase complex	0	1	2
axoneme	0	1	2
sno(s)RNA-containing ribonucleoprotein complex	0	1	2
nuclear membrane	0	0	2
SAGA-type complex	0	1	1
perinuclear region of cytoplasm	0	0	2
endopeptidase complex	0	0	2
organelle envelope lumen	0	1	2
glucosidase activity	0	1	1
hexosyltransferase activity	0	2	2
ubiquitin-like protein ligase binding	0	1	2
ubiquitin protein ligase binding	0	1	2
acetylglucosaminyltransferase activity	0	2	2
catalytic activity, acting on a glycoprotein	0	2	2
DNA-directed DNA polymerase activity	0	1	2
DNA polymerase activity	0	1	2
cyclin-dependent protein serine/threonine kinase regulator activity	0	2	2
glucosyltransferase activity	0	1	2
protein kinase regulator activity	0	1	2
RNA polymerase II transcription regulatory region sequence-specific DNA binding	0	2	2
kinase regulator activity	0	1	2
UDP-glycosyltransferase activity	0	2	2
transcription cis-regulatory region binding	0	1	2
transcription regulatory region nucleic acid binding	0	1	2
sequence-specific double-stranded DNA binding	0	1	2
G protein-coupled receptor activity	0	1	2
dynein light intermediate chain binding	0	1	2
minus-end-directed microtubule motor activity	0	1	2
dynein intermediate chain binding	0	1	2
transferase activity, transferring alkyl or aryl (other than methyl) groups	0	1	2
protein serine/threonine phosphatase activity	0	1	2
exonuclease activity	0	1	2
calcium ion binding	0	1	2
glycosyltransferase activity	0	1	2
double-stranded DNA binding	0	2	2
hydrolase activity, hydrolyzing O-glycosyl compounds	0	1	2
hydrolase activity, acting on glycosyl bonds	0	1	2
enzyme binding	0	1	2
molecular function regulator	0	1	2
transmembrane signaling receptor activity	0	1	2
microtubule motor activity	0	1	2
signaling receptor activity	0	1	2
molecular transducer activity	0	1	2
cytoskeletal motor activity	0	1	2
nucleotidyltransferase activity	0	1	2
phosphoprotein phosphatase activity	0	1	2
catalytic activity, acting on a tRNA	0	1	2
nuclease activity	0	1	2
catalytic activity, acting on DNA	0	1	2
hydrolase activity, acting on ester bonds	0	1	2
sequence-specific DNA binding	0	1	2
protein dimerization activity	0	2	2
catalytic activity, acting on a nucleic acid	0	1	2
phosphatase activity	0	1	2
enzyme activator activity	0	1	2
methyltransferase activity	0	2	2
transferase activity, transferring one-carbon groups	0	2	2
DNA binding	0	2	2
protein binding	0	2	2
phosphoric ester hydrolase activity	0	1	2
enzyme regulator activity	0	1	2
catalytic activity, acting on RNA	0	1	2
DNA-binding transcription factor activity	0	1	2
transferase activity	0	2	2
transcription regulator activity	0	1	2
anion binding	0	0	2
purine ribonucleoside triphosphate binding	0	0	2
purine ribonucleotide binding	0	0	2
purine nucleotide binding	0	0	2
ribonucleotide binding	0	0	2
carbohydrate derivative binding	0	0	2
ATP binding	0	1	2
adenyl ribonucleotide binding	0	0	2
adenyl nucleotide binding	0	0	2
organic cyclic compound binding	0	1	2
heterocyclic compound binding	0	1	2
ion binding	0	0	2
nucleotide binding	0	0	2
nucleoside phosphate binding	0	0	2
small molecule binding	0	0	2
RNA binding	0	1	2
binding	0	1	2
catalytic activity	0	0	2
protein kinase activity	0	1	2
phosphotransferase activity, alcohol group as acceptor	0	1	2
catalytic activity, acting on a protein	0	0	2
molecular_function	0	0	2
hydrolase activity	0	0	2
transition metal ion binding	0	0	2
nucleoside-triphosphatase activity	0	0	2
inorganic molecular entity transmembrane transporter activity	0	0	2
pyrophosphatase activity	0	0	2
hydrolase activity, acting on acid anhydrides, in phosphorus-containing anhydrides	0	0	2
hydrolase activity, acting on acid anhydrides	0	0	2
peptidase activity	0	0	2
ion transmembrane transporter activity	0	0	2
transmembrane transporter activity	0	0	2
transporter activity	0	0	2
kinase activity	0	1	2
cyclase activity	0	0	2
4 iron, 4 sulfur cluster binding	0	0	2
protein kinase binding	0	1	2
monooxygenase activity	0	1	2
ATPase-coupled cation transmembrane transporter activity	0	1	2
oxidoreductase activity, acting on the CH-NH group of donors, NAD or NADP as acceptor	0	0	1
exoribonuclease activity, producing 5'-phosphomonoesters	0	0	1
endopeptidase regulator activity	0	0	2
ligand-gated channel activity	0	1	2
general transcription initiation factor binding	0	0	1
oxidoreductase activity, acting on single donors with incorporation of molecular oxygen	0	0	2
actin binding	0	0	2
sodium channel activity	0	1	2
7S RNA binding	0	0	1
cation binding	0	1	2
pyrophosphate hydrolysis-driven proton transmembrane transporter activity	0	1	2
endodeoxyribonuclease activity, producing 5'-phosphomonoesters	0	0	1
guanylate cyclase activity	0	0	2
electron transfer activity	0	1	2
ubiquitin binding	0	0	2
sulfur compound binding	0	1	2
phosphotransferase activity, phosphate group as acceptor	0	1	2
ligase activity, forming carbon-nitrogen bonds	0	1	2
UDP-glucosyltransferase activity	0	0	1
histone acetyltransferase activity	0	1	2
transferase activity, transferring phosphorus-containing groups	0	1	2
endonuclease activity, active with either ribo- or deoxyribonucleic acids and producing 3'-phosphomonoesters	0	0	1
helicase activity	0	0	2
ubiquitin-like protein-specific protease activity	0	1	2
oxidoreductase activity, acting on single donors with incorporation of molecular oxygen, incorporation of two atoms of oxygen	0	0	2
peroxidase activity	0	0	1
1,4-alpha-oligoglucan phosphorylase activity	0	0	1
pyridoxal phosphate binding	0	0	2
oxidoreductase activity, acting on the CH-CH group of donors	0	1	2
deoxyribonuclease activity	0	0	2
oxidoreductase activity, acting on the CH-NH group of donors	0	0	1
oxidoreduction-driven active transmembrane transporter activity	0	0	1
DNA helicase activity	0	1	2
mannosidase activity	0	0	2
oxidoreductase activity, acting on peroxide as acceptor	0	1	2
pseudouridine synthase activity	0	0	2
enzyme inhibitor activity	0	0	2
lipase activity	0	0	2
voltage-gated channel activity	0	0	2
ATP-dependent peptidase activity	0	0	2
vitamin binding	0	0	2
GTPase binding	0	0	2
small molecule sensor activity	0	1	2
nuclear export signal receptor activity	0	0	2
carboxypeptidase activity	0	0	2
disulfide oxidoreductase activity	0	0	2
oxidoreductase activity, acting on the CH-OH group of donors, NAD or NADP as acceptor	0	1	2
cysteine-type endopeptidase inhibitor activity	0	1	1
proton channel activity	0	0	2
protein-arginine N-methyltransferase activity	0	1	2
oxidoreductase activity	0	1	2
ferric iron binding	0	0	1
intramolecular oxidoreductase activity	0	1	2
ATPase, acting on DNA	0	0	2
NAD binding	0	1	2
protein folding chaperone	0	1	2
transcription corepressor activity	0	1	2
cation transmembrane transporter activity	0	0	2
ATPase-coupled ion transmembrane transporter activity	0	1	2
cyclic nucleotide binding	0	0	2
voltage-gated potassium channel activity	0	0	2
organic anion transmembrane transporter activity	0	0	1
sulfotransferase activity	0	0	2
channel activity	0	0	2
prenyltransferase activity	0	1	2
passive transmembrane transporter activity	0	0	2
G-protein beta/gamma-subunit complex binding	0	0	2
S-acyltransferase activity	0	1	2
purine ribonucleotide transmembrane transporter activity	0	0	1
protein methyltransferase activity	0	0	2
potassium channel activity	0	0	2
RNA cap binding	0	0	2
N-acyltransferase activity	0	0	2
deacetylase activity	0	0	2
endopeptidase activity	0	0	2
mannosyl-oligosaccharide 1,2-alpha-mannosidase activity	0	0	2
hydrolase activity, hydrolyzing N-glycosyl compounds	0	1	1
SHG alpha-glucan phosphorylase activity	0	0	1
heme binding	0	1	2
sodium ion transmembrane transporter activity	0	0	2
acetyltransferase activity	0	0	2
protein heterodimerization activity	0	1	2
nucleobase-containing compound transmembrane transporter activity	0	0	2
carboxy-lyase activity	0	0	2
histone binding	0	0	1
RNA polymerase II cis-regulatory region sequence-specific DNA binding	0	1	2
oxidoreductase activity, acting on CH-OH group of donors	0	1	2
serine hydrolase activity	0	0	2
steroid binding	0	1	1
hydrolase activity, acting on carbon-nitrogen (but not peptide) bonds, in cyclic amidines	0	1	1
amidine-lyase activity	0	0	1
ATP-dependent chromatin remodeler activity	0	0	2
translation regulator activity, nucleic acid binding	0	1	2
carbohydrate derivative transmembrane transporter activity	0	0	2
snRNA binding	0	0	1
O-acyltransferase activity	0	1	2
dioxygenase activity	0	0	2
unfolded protein binding	0	1	2
structural constituent of nuclear pore	0	0	2
ABC-type transporter activity	0	0	2
calcium activated cation channel activity	0	1	2
phosphatidylinositol bisphosphate phosphatase activity	0	0	2
zinc ion binding	0	0	2
NADP binding	0	1	1
magnesium ion binding	0	1	2
protein prenyltransferase activity	0	1	2
transaminase activity	0	1	2
oxidoreductase activity, acting on metal ions	0	0	1
endoribonuclease activity	0	0	2
secondary active transmembrane transporter activity	0	0	2
polynucleotide adenylyltransferase activity	0	0	1
active transmembrane transporter activity	0	0	2
structural constituent of cytoskeleton	0	0	2
protein-containing complex binding	0	1	2
calcium-activated potassium channel activity	0	1	2
ATPase-coupled transmembrane transporter activity	0	0	2
2-oxoglutarate-dependent dioxygenase activity	0	0	1
inorganic cation transmembrane transporter activity	0	1	2
snoRNA binding	0	1	2
monosaccharide binding	0	0	1
ligase activity, forming phosphoric ester bonds	0	0	1
translation regulator activity	0	1	2
ubiquitin-like modifier activating enzyme activity	1	0	2
molecular carrier activity	0	0	2
nucleoside monophosphate kinase activity	0	0	2
voltage-gated cation channel activity	0	0	2
protein-cysteine S-acyltransferase activity	0	1	2
serine-type peptidase activity	0	0	2
structural molecule activity	0	0	2
exoribonuclease activity	0	0	1
non-membrane spanning protein tyrosine kinase activity	0	1	2
catalytic activity, acting on a rRNA	0	0	1
xenobiotic transmembrane transporter activity	0	0	1
chaperone binding	0	1	2
symporter activity	0	0	2
metallopeptidase activity	0	1	2
calcium-dependent phospholipid binding	0	1	2
solute:cation antiporter activity	0	0	2
GTP binding	0	0	2
inorganic phosphate transmembrane transporter activity	0	1	1
alpha-mannosidase activity	0	0	2
oxidoreductase activity, acting on paired donors, with incorporation or reduction of molecular oxygen	0	0	2
RNA polymerase activity	0	0	2
monovalent cation:proton antiporter activity	0	0	1
ligase activity, forming carbon-sulfur bonds	1	0	2
ATP-dependent protein folding chaperone	0	1	2
peptide-lysine-N-acetyltransferase activity	0	1	2
rRNA binding	0	0	2
primary active transmembrane transporter activity	0	0	2
signaling receptor regulator activity	0	0	1
GTPase activator activity	0	0	2
flavin adenine dinucleotide binding	0	1	2
amide transmembrane transporter activity	0	0	1
GTPase activity	0	0	2
ubiquitin protein ligase activity	0	0	2
transmembrane receptor protein tyrosine kinase activity	0	0	2
protein-disulfide reductase activity	0	0	2
peptide N-acetyltransferase activity	0	1	2
cytoskeletal protein binding	0	1	2
kinase binding	0	1	2
deaminase activity	0	1	2
G protein-coupled peptide receptor activity	0	0	2
protein-cysteine S-palmitoyltransferase activity	0	1	2
neuropeptide receptor activity	0	0	1
protein tyrosine phosphatase activity	0	0	2
peptide receptor activity	0	0	2
proton-transporting ATP synthase activity, rotational mechanism	0	0	2
ATP-dependent activity	0	0	2
oxidoreductase activity, acting on the aldehyde or oxo group of donors	0	0	2
carbohydrate binding	0	0	2
RNA helicase activity	0	0	2
tRNA methyltransferase activity	0	0	2
tRNA binding	0	0	2
ligand-gated ion channel activity	0	1	2
proton transmembrane transporter activity	0	1	2
guanyl-nucleotide exchange factor activity	0	1	2
carbohydrate kinase activity	0	0	2
cholinesterase activity	0	0	1
protein tyrosine/serine/threonine phosphatase activity	0	0	2
thiol-dependent deubiquitinase	0	1	2
manganese ion binding	0	1	2
phosphatidylinositol binding	0	0	2
3',5'-cyclic-nucleotide phosphodiesterase activity	0	0	2
carbon-nitrogen lyase activity	0	0	2
ATPase activity, coupled to transmembrane movement of ions, rotational mechanism	0	1	2
ubiquitin-protein transferase activity	0	0	2
quinone binding	0	1	2
omega peptidase activity	0	1	2
mismatched DNA binding	0	0	2
metalloendopeptidase activity	0	1	2
fatty acid synthase activity	0	0	2
acyltransferase activity	0	1	2
cargo receptor activity	0	0	1
intramolecular transferase activity	0	0	2
FAD binding	0	1	1
calcium channel activity	0	0	2
mannose-ethanolamine phosphotransferase activity	1	0	1
small GTPase binding	0	0	2
mannosyltransferase activity	0	1	2
peptide binding	0	1	2
identical protein binding	0	0	1
oxidoreductase activity, acting on the aldehyde or oxo group of donors, disulfide as acceptor	0	1	1
voltage-gated calcium channel activity	0	0	2
excitatory extracellular ligand-gated ion channel activity	0	0	2
lipid transporter activity	0	0	2
oxygen binding	0	0	1
aldehyde-lyase activity	0	0	1
phosphorus-oxygen lyase activity	0	0	2
oxidoreductase activity, acting on the CH-NH2 group of donors, oxygen as acceptor	0	1	2
adenosine 3',5'-bisphosphate transmembrane transporter activity	0	0	1
transferase activity, transferring sulphur-containing groups	0	0	2
potassium ion transmembrane transporter activity	0	0	2
cysteine-type endopeptidase activity	0	0	2
protein serine/threonine kinase activity	0	0	2
isomerase activity	0	0	2
hydro-lyase activity	0	1	2
DNA-binding transcription factor activity, RNA polymerase II-specific	0	0	2
voltage-gated ion channel activity	0	0	2
transcription factor binding	0	1	2
intramolecular transferase activity, phosphotransferases	0	0	1
lysine N-methyltransferase activity	0	0	1
phosphotransferase activity, for other substituted phosphate groups	1	0	2
postsynaptic neurotransmitter receptor activity	0	0	2
aspartic-type peptidase activity	0	0	2
endoribonuclease activity, producing 5'-phosphomonoesters	0	0	2
sterol binding	0	1	1
serine-type endopeptidase activity	0	0	2
mannosyl-oligosaccharide mannosidase activity	0	0	2
P-type ion transporter activity	0	0	1
2 iron, 2 sulfur cluster binding	0	1	2
metallocarboxypeptidase activity	0	0	2
protein-macromolecule adaptor activity	0	0	2
intramembrane lipid transporter activity	0	0	2
ATP hydrolysis activity	0	0	2
cis-regulatory region sequence-specific DNA binding	0	1	2
oxidoreductase activity, acting on a sulfur group of donors	0	0	2
arginine N-methyltransferase activity	0	1	2
hydrolase activity, acting on carbon-nitrogen (but not peptide) bonds, in linear amides	0	1	2
histone methyltransferase activity	0	0	1
protein serine kinase activity	0	0	2
phospholipid binding	0	0	2
serine-type endopeptidase inhibitor activity	0	0	2
GTPase regulator activity	0	0	2
MAP kinase activity	0	1	2
cyclic nucleotide-dependent protein kinase activity	0	0	1
transcription coregulator activity	0	1	2
ion gated channel activity	0	1	2
clathrin binding	0	1	2
antiporter activity	0	0	2
protein deacetylase activity	0	0	2
myosin phosphatase activity	0	0	2
endonuclease activity, active with either ribo- or deoxyribonucleic acids and producing 5'-phosphomonoesters	0	0	2
structural constituent of ribosome	0	1	2
endodeoxyribonuclease activity	0	0	1
histone deacetylase activity	0	0	2
ribosome binding	0	0	2
sulfur compound transmembrane transporter activity	0	0	1
RNA methyltransferase activity	0	1	2
scavenger receptor activity	0	0	1
amide binding	0	1	2
phospholipid transporter activity	0	1	1
transmembrane receptor protein kinase activity	0	1	2
carboxylic ester hydrolase activity	0	0	2
ligase activity, forming carbon-oxygen bonds	0	0	2
purine-nucleoside phosphorylase activity	0	0	1
extracellular ligand-gated ion channel activity	0	0	2
proton-transporting ATPase activity, rotational mechanism	0	1	2
ubiquitin-like protein binding	0	0	2
3'-5'-exoribonuclease activity	0	0	1
ligase activity	0	1	2
protein domain specific binding	0	0	1
DNA topoisomerase activity	0	0	1
aspartic-type endopeptidase activity	0	0	2
metal cluster binding	0	0	2
cation channel activity	0	0	2
nucleocytoplasmic carrier activity	0	1	2
phosphatidylinositol phosphate phosphatase activity	0	0	2
aminoacyl-tRNA editing activity	0	0	2
ferroxidase activity	0	0	1
acetylcholine-gated cation-selective channel activity	0	0	2
S-adenosylmethionine-dependent methyltransferase activity	0	0	2
phosphoric diester hydrolase activity	0	0	2
protein-lysine N-methyltransferase activity	0	0	1
inorganic anion exchanger activity	0	1	1
sodium:proton antiporter activity	0	0	1
metal ion binding	0	1	2
ubiquitin-like protein transferase activity	0	0	2
active ion transmembrane transporter activity	0	1	2
structural constituent of chromatin	0	1	2
oxidoreductase activity, acting on metal ions, oxygen as acceptor	0	0	1
aminoacyl-tRNA ligase activity	0	0	2
cis-trans isomerase activity	0	0	2
oxidoreductase activity, acting on NAD(P)H	0	1	2
ribonuclease activity	0	0	2
antioxidant activity	0	1	2
nuclear receptor activity	0	0	1
SNAP receptor activity	0	0	2
nucleoside-triphosphatase regulator activity	0	0	2
calcium-dependent cysteine-type endopeptidase activity	0	1	2
nucleic acid binding	0	1	2
endopeptidase inhibitor activity	0	0	2
carbon-oxygen lyase activity	0	1	2
ubiquitin-like protein ligase activity	0	0	2
acetyl-CoA transmembrane transporter activity	0	0	1
N-acetyltransferase activity	0	0	2
linear malto-oligosaccharide phosphorylase activity	0	0	1
transmitter-gated ion channel activity	0	0	2
intramolecular oxidoreductase activity, interconverting aldoses and ketoses	0	1	2
5'-3' RNA polymerase activity	0	0	2
palmitoyltransferase activity	0	1	2
lyase activity	0	0	2
metalloaminopeptidase activity	0	1	2
gamma-tubulin binding	0	1	2
glycogen phosphorylase activity	0	0	1
hydrolase activity, acting on carbon-nitrogen (but not peptide) bonds	0	1	2
peptidyl-prolyl cis-trans isomerase activity	0	0	2
oxidoreductase activity, acting on a sulfur group of donors, oxygen as acceptor	0	0	1
aminopeptidase activity	0	1	2
pentosyltransferase activity	0	0	2
acyltransferase activity, transferring groups other than amino-acyl groups	0	1	2
translation factor activity, RNA binding	0	1	2
protein-tyrosine sulfotransferase activity	0	0	2
O-methyltransferase activity	0	0	2
solute:proton antiporter activity	0	0	1
guanyl nucleotide binding	0	0	2
carbon-carbon lyase activity	0	0	2
ligase activity, forming carbon-carbon bonds	0	1	1
damaged DNA binding	0	0	2
organophosphate ester transmembrane transporter activity	0	0	1
double-stranded RNA binding	0	0	1
TBP-class protein binding	0	0	1
peptidase regulator activity	0	0	2
NAD+ binding	0	0	2
ribonuclease T2 activity	0	0	1
signaling receptor activator activity	0	0	1
nucleotide transmembrane transporter activity	0	0	1
ionotropic glutamate receptor activity	0	0	2
adenylyltransferase activity	0	0	2
transmitter-gated channel activity	0	0	2
metal ion:proton antiporter activity	0	0	1
endonuclease activity	0	0	2
guanyl ribonucleotide binding	0	0	2
ATPase, acting on RNA	0	0	2
calmodulin binding	0	1	2
ligand-gated cation channel activity	0	1	2
metal ion transmembrane transporter activity	0	0	2
adenine nucleotide transmembrane transporter activity	0	0	1
carbonate dehydratase activity	0	0	2
anion channel activity	0	0	2
P-type transmembrane transporter activity	0	0	1
transmitter-gated ion channel activity involved in regulation of postsynaptic membrane potential	0	0	2
calcium ion transmembrane transporter activity	0	0	2
exopeptidase activity	0	1	2
gated channel activity	0	0	2
signal sequence binding	0	0	1
histone-lysine N-methyltransferase activity	0	0	1
ribonucleoprotein complex binding	0	0	2
metalloexopeptidase activity	0	1	2
ATPase-coupled intramembrane lipid transporter activity	0	0	2
signaling adaptor activity	0	0	1
oxidoreductase activity, acting on the CH-NH2 group of donors	0	1	2
neurotransmitter receptor activity involved in regulation of postsynaptic membrane potential	0	0	2
ion channel activity	0	0	2
iron ion binding	0	0	2
chloride channel activity	0	0	2
oxidoreductase activity, acting on the aldehyde or oxo group of donors, NAD or NADP as acceptor	0	0	2
transcription coactivator activity	0	1	1
microtubule binding	0	1	2
protein tyrosine kinase activity	0	0	2
peptidase inhibitor activity	0	0	2
thiolester hydrolase activity	0	0	2
translation initiation factor activity	0	1	2
actin filament binding	0	1	2
molecular adaptor activity	0	0	2
glutathione transferase activity	0	0	2
cysteine-type peptidase activity	0	0	2
single-stranded DNA binding	0	1	2
neurotransmitter receptor activity	0	0	2
tetrapyrrole binding	0	1	2
chromatin binding	0	1	2
iron-sulfur cluster binding	0	0	2
phosphatase regulator activity	0	1	2
rRNA methyltransferase activity	0	0	1
anion transmembrane transporter activity	0	0	2
ATP-dependent DNA damage sensor activity	0	1	2
DNA-directed 5'-3' RNA polymerase activity	0	0	2
translation elongation factor activity	0	1	2
purine nucleotide transmembrane transporter activity	0	0	1
inorganic anion transmembrane transporter activity	0	1	2
nucleoside kinase activity	0	0	1
neuropeptide Y receptor activity	0	0	1
DNA damage sensor activity	0	1	2
receptor ligand activity	0	0	1
mRNA binding	0	0	2
cation:cation antiporter activity	0	0	2
deubiquitinase activity	0	1	2
FMN binding	0	1	2
oxygen carrier activity	0	0	1
fucosyltransferase activity	0	0	1
ligand-activated transcription factor activity	0	0	1
oxidoreductase activity, acting on NAD(P)H, heme protein as acceptor	0	0	1
protein carrier activity	0	1	2
signaling receptor binding	0	0	2
glutamate receptor activity	0	0	2
fatty acid elongase activity	0	0	1
nucleobase-containing compound kinase activity	0	0	2
3'-5' exonuclease activity	0	0	2
cyclic-nucleotide phosphodiesterase activity	0	0	2
heat shock protein binding	0	0	1
exonuclease activity, active with either ribo- or deoxyribonucleic acids and producing 5'-phosphomonoesters	0	0	2
NAD+ ADP-ribosyltransferase activity	0	1	1
phospholipase activity	0	0	2
copper ion binding	0	0	2
lipid binding	0	0	2
tubulin binding	0	1	2
transferase activity, transferring nitrogenous groups	0	1	2
vitamin B6 binding	0	0	2
N-methyltransferase activity	0	1	2
malate dehydrogenase activity	0	1	2
protein phosphatase regulator activity	0	1	2
acyl-CoA dehydrogenase activity	0	1	1
NAD+ nucleosidase activity	0	0	1
