# Supplementary material for: Universal signatures of transposable element compartmentalization across eukaryotic genomes
Source: bioRxiv. 2024 Mar 27:2023.10.17.562820. Preprint. [Version 2] doi: 10.1101/2023.10.17.562820 (PMC10996525; doi:10.1101/2023.10.17.562820)
Supplement: Supplement 5 [file media-5.gz › Data_S3/GO_presence_summaries_Arthropoda_DNA.tsv]

sensory perception of mechanical stimulus	2	5	12
sensory perception of sound	2	6	11
translation	4	34	81
peptide biosynthetic process	3	34	81
fatty acid derivative metabolic process	17	24	75
calcium ion import	0	1	3
CDP-diacylglycerol metabolic process	0	1	1
cytosolic calcium ion transport	0	1	6
CDP-diacylglycerol biosynthetic process	0	1	1
calcium ion transmembrane transport	0	5	20
glycerophospholipid biosynthetic process	3	36	78
calcium ion homeostasis	0	38	70
response to abiotic stimulus	1	32	69
divalent inorganic cation homeostasis	1	41	73
cellular calcium ion homeostasis	1	37	70
cellular divalent inorganic cation homeostasis	0	39	72
glycerolipid biosynthetic process	4	34	78
peptide metabolic process	5	26	81
amide biosynthetic process	4	32	81
microtubule-based process	4	28	81
regulation of G protein-coupled receptor signaling pathway	1	4	15
inorganic cation transmembrane transport	1	28	79
phospholipid biosynthetic process	3	33	79
integrin-mediated signaling pathway	1	26	71
cellular protein metabolic process	3	39	81
cation transmembrane transport	1	29	79
phototransduction	1	13	37
detection of external stimulus	1	14	37
mRNA cis splicing, via spliceosome	0	18	38
detection of abiotic stimulus	1	14	37
response to light stimulus	1	17	51
sister chromatid cohesion	0	29	71
detection of stimulus	1	16	42
detection of light stimulus	1	14	37
organelle fusion	0	8	19
cellular homeostasis	4	35	79
inorganic ion transmembrane transport	3	30	79
cellular amide metabolic process	6	33	81
regulation of developmental process	2	28	76
cellular macromolecule metabolic process	4	37	81
cellular macromolecule biosynthetic process	5	41	81
endocytosis	4	29	79
response to radiation	1	26	62
organelle organization	0	30	81
glycerophospholipid metabolic process	3	32	79
regulation of multicellular organismal process	3	33	79
homeostatic process	3	39	79
cytoskeleton organization	1	32	81
macromolecule biosynthetic process	5	40	81
cell death	2	30	78
glycerolipid metabolic process	4	26	79
programmed cell death	2	30	78
apoptotic process	2	31	78
metal ion homeostasis	4	42	79
microtubule cytoskeleton organization	1	35	80
cellular metal ion homeostasis	3	41	78
heterochromatin assembly	0	6	12
cap mRNA methylation	0	0	1
inositol phosphate metabolic process	1	15	45
regulation of cellular response to growth factor stimulus	0	6	14
calcium ion transport into cytosol	0	0	2
import into cell	0	6	12
protein ufmylation	0	1	2
chromatin organization involved in negative regulation of transcription	0	6	12
cardiolipin biosynthetic process	0	0	1
vesicle fusion with Golgi apparatus	0	2	2
calcium ion transmembrane import into cytosol	0	0	2
protein insertion into ER membrane	0	5	17
rRNA base methylation	0	3	3
chromatin assembly	0	6	12
import across plasma membrane	0	6	12
cardiolipin metabolic process	0	0	1
response to heat	1	7	16
regulation of cellular response to transforming growth factor beta stimulus	0	1	4
phosphagen metabolic process	0	2	2
actomyosin structure organization	0	7	13
negative regulation of transforming growth factor beta receptor signaling pathway	0	0	3
protein kinase C-activating G protein-coupled receptor signaling pathway	0	21	51
positive regulation of cytosolic calcium ion concentration	0	7	12
phenylalanyl-tRNA aminoacylation	0	6	11
calcium ion import into cytosol	0	0	2
regulation of transmembrane receptor protein serine/threonine kinase signaling pathway	2	7	14
inorganic ion import across plasma membrane	0	7	11
regulation of transforming growth factor beta receptor signaling pathway	0	1	4
heterochromatin organization	0	7	12
calcium import into the mitochondrion	0	0	1
calcium ion import across plasma membrane	0	0	2
response to temperature stimulus	0	7	16
mitochondrial calcium ion transmembrane transport	0	3	16
D-xylose metabolic process	0	2	2
phosphatidylglycerol metabolic process	0	0	1
phosphocreatine biosynthetic process	0	2	2
rRNA methylation	0	4	5
phosphatidylglycerol biosynthetic process	0	0	1
phosphocreatine metabolic process	0	2	2
inorganic cation import across plasma membrane	0	7	11
phosphagen biosynthetic process	0	2	2
regulation of cytosolic calcium ion concentration	0	7	12
chromatin organization involved in regulation of transcription	0	6	12
negative regulation of transmembrane receptor protein serine/threonine kinase signaling pathway	1	6	14
cap1 mRNA methylation	0	0	1
chromatin assembly or disassembly	0	5	12
ATP synthesis coupled electron transport	0	17	34
inositol phosphate biosynthetic process	0	6	12
phosphatidylinositol biosynthetic process	1	35	78
Mo-molybdopterin cofactor metabolic process	0	29	58
phosphatidylinositol phosphate biosynthetic process	1	29	76
nucleotide-sugar biosynthetic process	1	28	74
post-embryonic development	0	20	64
Mo-molybdopterin cofactor biosynthetic process	0	29	58
molybdopterin cofactor metabolic process	0	28	58
prosthetic group metabolic process	0	28	58
phospholipid metabolic process	1	38	80
cellular cation homeostasis	3	41	78
cellular chemical homeostasis	4	37	79
cellular ion homeostasis	3	41	78
chromosome organization	1	32	79
icosanoid secretion	0	30	67
arachidonic acid secretion	0	30	67
fatty acid transport	0	30	67
icosanoid transport	0	30	67
sensory perception of light stimulus	1	27	68
long-chain fatty acid transport	0	31	67
nucleotide-sugar metabolic process	1	21	76
arachidonate transport	0	30	67
visual perception	1	28	67
protein folding	2	34	79
cation homeostasis	4	43	79
ion homeostasis	4	43	79
inorganic ion homeostasis	4	43	79
RNA splicing, via transesterification reactions	1	28	80
RNA splicing, via transesterification reactions with bulged adenosine as nucleophile	1	29	80
mRNA splicing, via spliceosome	1	29	80
cellular response to DNA damage stimulus	4	24	81
chemical homeostasis	3	38	79
intracellular signal transduction	1	40	81
organophosphate biosynthetic process	2	37	81
tissue development	0	28	62
mitochondrial fusion	0	2	9
UDP-N-acetylglucosamine biosynthetic process	0	3	4
regulation of stem cell population maintenance	0	1	3
protein insertion into membrane	0	16	61
tissue regeneration	0	8	16
vesicle tethering	0	1	1
endoplasmic reticulum calcium ion homeostasis	0	2	4
response to topologically incorrect protein	0	7	14
nucleoside diphosphate biosynthetic process	0	0	1
organelle membrane fusion	1	6	12
response to unfolded protein	0	8	14
GDP-mannose metabolic process	0	4	8
L-methionine salvage from methylthioadenosine	0	23	48
amino sugar biosynthetic process	0	10	14
regeneration	0	8	16
ribonucleoside diphosphate biosynthetic process	0	0	1
UDP-N-acetylglucosamine metabolic process	0	3	4
vesicle tethering involved in exocytosis	0	1	1
growth	0	3	19
mRNA modification	0	4	7
vesicle fusion	1	7	12
mitotic cell cycle	1	4	17
exocytic process	0	3	5
mRNA methylation	0	3	7
protein-containing complex disassembly	0	17	40
developmental growth	0	3	19
pentose metabolic process	0	7	19
membrane fusion	1	6	12
cellular component disassembly	0	28	69
proton transmembrane transport	0	28	78
small GTPase mediated signal transduction	3	31	78
macromolecule glycosylation	3	23	69
protein glycosylation	3	23	69
tRNA aminoacylation for protein translation	3	35	78
glycosylation	3	23	70
macromolecule methylation	1	29	80
microtubule-based movement	3	29	79
rRNA metabolic process	4	32	81
rRNA processing	4	34	81
monocarboxylic acid transport	1	29	74
cellular process involved in reproduction in multicellular organism	3	32	79
cellular response to stimulus	2	28	81
organonitrogen compound biosynthetic process	2	34	81
biological adhesion	3	25	80
cell adhesion	3	25	80
regulation of protein catabolic process	0	22	59
phospholipid transport	0	19	50
nucleoside transport	0	0	1
GTP metabolic process	0	10	21
oogenesis	0	14	20
nuclear-transcribed mRNA poly(A) tail shortening	0	6	9
mitochondrial calcium ion homeostasis	0	2	5
retrograde transport, endosome to Golgi	0	33	74
mitotic sister chromatid cohesion	0	9	16
anatomical structure homeostasis	0	5	11
phosphatidylinositol-mediated signaling	0	23	59
inositol lipid-mediated signaling	0	26	62
muscle cell cellular homeostasis	0	6	11
rRNA modification	1	16	34
mismatch repair	0	20	56
female gamete generation	0	15	20
germ cell development	0	15	32
organic substance biosynthetic process	5	40	81
response to chemical	0	28	79
protein localization to membrane	2	39	79
carboxylic acid transport	1	27	75
purine ribonucleoside triphosphate metabolic process	0	29	79
purine nucleoside triphosphate metabolic process	0	29	79
establishment of protein localization to membrane	1	37	79
calcium ion transport	3	33	72
phosphorylation	4	37	81
cellular nitrogen compound biosynthetic process	4	34	81
organophosphate metabolic process	1	36	81
movement of cell or subcellular component	1	36	80
response to stress	3	32	81
phosphorus metabolic process	3	34	81
carbohydrate transport	2	36	67
ribonucleoside triphosphate metabolic process	1	31	79
tRNA aminoacylation	3	34	78
amino acid activation	3	34	78
organic anion transport	3	22	76
cellular response to stress	3	28	81
regulation of macromolecule metabolic process	4	40	81
Golgi organization	0	26	61
NADPH regeneration	0	29	58
vesicle organization	0	25	53
reactive oxygen species metabolic process	3	16	36
glucose 6-phosphate metabolic process	0	29	58
polyamine metabolic process	0	21	47
DNA duplex unwinding	0	19	42
NADP metabolic process	1	39	71
mRNA 3'-end processing	2	23	72
7-methylguanosine mRNA capping	0	1	2
secondary alcohol metabolic process	0	30	68
pentose-phosphate shunt	0	27	56
DNA geometric change	0	20	45
cholesterol metabolic process	0	27	53
cytosolic transport	1	26	76
polyamine biosynthetic process	0	21	47
carbohydrate derivative transport	0	3	9
Ras protein signal transduction	1	40	74
establishment of localization	5	42	81
cell communication	2	30	74
negative regulation of response to stimulus	2	37	79
negative regulation of signaling	2	37	79
G protein-coupled receptor signaling pathway	3	30	79
negative regulation of signal transduction	2	37	79
modulation of chemical synaptic transmission	4	31	76
regulation of trans-synaptic signaling	4	31	76
negative regulation of cell communication	2	37	79
localization within membrane	4	40	80
phosphatidylinositol metabolic process	3	34	79
cell cycle process	3	25	80
cellular biosynthetic process	6	35	81
phosphate-containing compound metabolic process	2	38	81
regulation of cell communication	2	39	81
regulation of signaling	3	37	81
cellular process	11	25	81
biosynthetic process	6	35	81
nucleoside triphosphate metabolic process	1	29	79
developmental process involved in reproduction	5	29	79
macromolecule localization	5	36	81
regulation of metabolic process	3	36	81
cellular biogenic amine biosynthetic process	0	30	68
amine biosynthetic process	0	30	68
amino acid salvage	0	26	51
response to organic substance	0	28	74
AMP metabolic process	0	29	70
endosomal transport	3	27	78
L-methionine salvage	0	26	51
organophosphate ester transport	0	38	69
DNA replication, synthesis of RNA primer	0	1	1
vacuolar transport	4	35	78
L-methionine biosynthetic process	0	26	51
retrograde vesicle-mediated transport, Golgi to endoplasmic reticulum	0	37	70
protein N-linked glycosylation	0	22	52
actin filament-based process	1	29	76
mitochondrial translation	0	34	74
glycoprotein metabolic process	2	36	72
RNA capping	0	2	12
7-methylguanosine RNA capping	0	2	12
actin cytoskeleton organization	1	30	76
membrane organization	1	29	75
nucleocytoplasmic transport	2	42	79
nuclear transport	2	42	79
ncRNA metabolic process	4	27	81
response to stimulus	2	38	81
establishment of protein localization	6	31	81
ubiquinone metabolic process	0	41	73
cellular modified amino acid biosynthetic process	0	42	74
actin filament capping	0	25	66
cilium movement	0	31	72
import into nucleus	1	29	76
melanization defense response	0	36	75
negative regulation of protein depolymerization	0	25	66
regulation of actin filament depolymerization	0	25	66
mitochondrion organization	1	28	78
negative regulation of protein-containing complex disassembly	0	23	67
regulation of catabolic process	0	28	74
cell migration	0	33	75
cilium movement involved in cell motility	1	25	64
protein import into nucleus	1	29	76
hemocyte migration	0	32	75
ubiquinone biosynthetic process	0	41	73
protein localization to nucleus	1	28	76
melanin metabolic process	0	36	75
negative regulation of actin filament depolymerization	0	25	66
protein localization	6	28	81
methylation	2	26	81
transport	4	42	81
RNA methylation	0	20	76
cellular metabolic process	10	28	81
biological_process	9	27	81
macromolecule metabolic process	6	35	81
ncRNA processing	3	32	81
methionine metabolic process	2	32	68
tRNA wobble base modification	1	36	72
multicellular organismal reproductive process	0	28	70
cellular biogenic amine metabolic process	2	35	74
mitochondrial transmembrane transport	2	39	78
polyol biosynthetic process	1	29	77
quinone biosynthetic process	0	36	75
heterophilic cell-cell adhesion via plasma membrane cell adhesion molecules	0	26	61
methionine biosynthetic process	1	29	63
negative regulation of actin filament polymerization	1	20	71
epithelium development	0	26	60
gamete generation	0	28	70
cell motility	1	34	76
transcription by RNA polymerase II	1	42	74
ketone biosynthetic process	0	32	75
glucose metabolic process	0	39	74
DNA biosynthetic process	1	43	72
quinone metabolic process	0	36	75
cellular amine metabolic process	2	35	74
negative regulation of supramolecular fiber organization	1	26	71
tRNA wobble uridine modification	1	35	72
negative regulation of protein-containing complex assembly	1	21	71
negative regulation of protein polymerization	1	20	71
negative regulation of cytoskeleton organization	1	25	71
protein processing	4	17	76
regulation of protein depolymerization	0	31	69
amine metabolic process	2	35	74
regulation of RNA biosynthetic process	4	38	81
regulation of nucleic acid-templated transcription	4	38	81
regulation of transcription, DNA-templated	4	38	81
amino sugar metabolic process	0	35	75
nuclear-transcribed mRNA catabolic process, nonsense-mediated decay	1	33	75
negative regulation of organelle organization	3	21	75
phenol-containing compound metabolic process	1	37	77
negative regulation of cellular component organization	3	23	75
purine ribonucleoside monophosphate metabolic process	2	26	79
ATP biosynthetic process	0	26	78
sterol metabolic process	0	33	73
steroid metabolic process	0	34	76
cellular metabolic compound salvage	1	33	79
mitochondrial transport	3	39	78
purine nucleoside monophosphate metabolic process	2	26	79
regulation of protein-containing complex disassembly	1	32	75
tRNA metabolic process	3	31	81
macromolecule modification	7	35	81
cellular nitrogen compound metabolic process	5	29	81
DNA repair	3	27	81
organic substance metabolic process	8	35	81
mitotic cell cycle process	2	23	78
signaling	2	32	73
cellular ketone metabolic process	1	30	77
protein maturation	3	23	79
Notch signaling pathway	4	31	74
sulfur amino acid biosynthetic process	1	33	77
sulfur amino acid metabolic process	4	29	77
gene silencing	2	33	74
gene silencing by RNA	2	33	74
protein import	1	35	78
aromatic amino acid family metabolic process	2	31	77
aspartate family amino acid biosynthetic process	1	37	75
ribonucleoside monophosphate metabolic process	2	29	79
alcohol biosynthetic process	3	24	77
vesicle-mediated transport	2	41	80
cellular localization	6	34	81
regulation of signal transduction	4	35	81
ion transmembrane transport	1	38	80
localization	4	41	81
protein metabolic process	4	42	81
DNA metabolic process	1	30	81
regulation of RNA metabolic process	5	35	81
cell surface receptor signaling pathway	3	35	81
nuclear-transcribed mRNA catabolic process	2	28	79
secretion	1	42	80
anion transport	3	28	80
proteasomal protein catabolic process	6	25	80
organic substance transport	5	29	81
protein catabolic process	5	22	80
mRNA catabolic process	4	28	79
alcohol metabolic process	2	28	79
organic acid transport	0	29	80
DNA recombination	5	34	81
protein transport	6	28	81
protein modification process	5	38	81
regulation of gene expression	6	35	81
regulation of biological process	6	30	81
biological regulation	6	33	81
cellular protein localization	3	34	81
cellular macromolecule localization	3	33	81
locomotion	0	22	80
negative regulation of gene expression	4	34	79
lipid transport	2	35	80
regulation of nucleobase-containing compound metabolic process	6	34	81
organic hydroxy compound metabolic process	1	24	79
nucleic acid metabolic process	7	29	81
cation transport	1	35	80
cell division	2	22	80
regulation of response to stimulus	2	37	81
nitrogen compound transport	5	27	81
regulation of biological quality	2	39	80
RNA splicing	0	32	81
tRNA processing	4	23	80
cellular protein modification process	6	33	81
intracellular transport	3	40	81
mRNA metabolic process	0	34	81
regulation of cellular macromolecule biosynthetic process	5	37	81
regulation of macromolecule biosynthetic process	6	36	81
regulation of cellular biosynthetic process	6	34	81
RNA processing	4	31	81
multicellular organismal process	4	23	81
RNA metabolic process	8	27	81
signal transduction	6	30	81
nitrogen compound metabolic process	6	33	81
metabolic process	8	36	81
intracellular protein transport	5	29	81
aspartate family amino acid metabolic process	5	32	79
positive regulation of transcription by RNA polymerase II	0	32	77
regulation of circadian sleep/wake cycle	3	29	70
secondary metabolic process	2	35	78
regulation of synaptic transmission, cholinergic	4	31	75
plasma membrane bounded cell projection assembly	2	28	78
purine nucleoside triphosphate biosynthetic process	0	28	78
respiratory electron transport chain	4	31	78
cilium organization	2	28	78
plasma membrane bounded cell projection organization	3	25	78
nucleoside monophosphate metabolic process	2	29	79
cilium assembly	2	29	78
regulation of circadian rhythm	3	28	70
tRNA methylation	0	9	33
regulation of circadian sleep/wake cycle, sleep	4	29	70
regulation of behavior	3	29	70
sleep	3	29	75
purine ribonucleoside triphosphate biosynthetic process	0	28	78
regulation of biosynthetic process	6	33	81
monosaccharide metabolic process	2	36	79
cell projection assembly	2	28	78
chromatin remodeling	4	25	76
cellular developmental process	2	23	81
cell differentiation	0	27	81
catabolic process	4	36	81
organic substance catabolic process	5	34	81
cellular catabolic process	6	35	81
developmental process	4	20	81
monocarboxylic acid metabolic process	9	39	81
oxoacid metabolic process	3	43	81
carboxylic acid metabolic process	3	43	81
organic acid metabolic process	3	44	81
anatomical structure morphogenesis	3	29	80
protein-containing complex assembly	7	27	81
small molecule metabolic process	2	32	81
small molecule catabolic process	0	40	80
proteolysis	12	31	81
cellular component assembly	5	29	81
cellular protein-containing complex assembly	5	32	81
protein-containing complex subunit organization	6	28	81
positive regulation of biological process	0	37	81
purine-containing compound metabolic process	2	28	81
lipid catabolic process	3	25	80
nucleotide metabolic process	0	29	81
nucleoside phosphate metabolic process	0	29	81
sensory perception of smell	0	7	23
purine nucleotide metabolic process	2	30	80
sensory perception of chemical stimulus	2	16	74
regulation of cellular protein metabolic process	4	31	80
cellular carbohydrate metabolic process	3	31	79
carboxylic acid catabolic process	5	33	80
neurogenesis	1	25	74
organic acid catabolic process	5	32	80
alpha-amino acid metabolic process	3	36	80
cellular component organization or biogenesis	3	31	81
fatty acid metabolic process	13	31	80
cellular component organization	3	33	81
small molecule biosynthetic process	4	35	81
purine ribonucleotide metabolic process	2	30	80
positive regulation of cellular process	0	38	81
carboxylic acid biosynthetic process	8	33	80
nucleoside phosphate biosynthetic process	2	33	80
ribonucleotide metabolic process	1	30	80
organic acid biosynthetic process	9	29	80
ribose phosphate metabolic process	0	31	80
nucleotide biosynthetic process	2	33	80
nucleobase-containing small molecule metabolic process	0	31	81
sulfur compound metabolic process	4	41	80
carbohydrate metabolic process	3	29	81
cellular lipid catabolic process	6	31	76
sphingolipid metabolic process	5	36	79
membrane lipid metabolic process	5	38	80
pyruvate metabolic process	3	30	79
carbohydrate biosynthetic process	4	23	79
glutamine family amino acid metabolic process	3	33	78
regulation of translation	1	32	79
regulation of cellular amide metabolic process	1	33	79
dephosphorylation	1	32	80
neuron development	3	32	76
posttranscriptional regulation of gene expression	1	30	79
carbohydrate catabolic process	1	28	79
aromatic compound biosynthetic process	5	31	81
cell development	1	31	80
organonitrogen compound catabolic process	7	30	80
protein ubiquitination	4	34	81
regulation of cellular component organization	3	30	80
monocarboxylic acid biosynthetic process	12	29	80
fatty acid biosynthetic process	12	31	80
animal organ development	2	26	79
anatomical structure development	1	28	81
macromolecule catabolic process	7	32	81
protein modification by small protein conjugation or removal	5	41	81
protein modification by small protein conjugation	4	38	81
aromatic compound catabolic process	2	31	79
purine-containing compound biosynthetic process	3	29	80
positive regulation of nitrogen compound metabolic process	2	31	80
positive regulation of macromolecule metabolic process	2	27	80
positive regulation of metabolic process	2	26	80
carbohydrate derivative metabolic process	2	32	81
system development	2	32	78
positive regulation of organelle organization	1	28	77
morphogenesis of an epithelium	0	38	75
cyclic nucleotide biosynthetic process	1	28	70
lipid modification	2	31	78
cyclic purine nucleotide metabolic process	0	21	50
cyclic nucleotide metabolic process	1	27	71
alpha-amino acid catabolic process	2	39	80
tetrapyrrole metabolic process	4	30	78
porphyrin-containing compound metabolic process	4	36	78
nuclear export	5	32	77
carbohydrate derivative catabolic process	5	30	78
glutamine metabolic process	5	33	77
one-carbon metabolic process	4	27	76
negative regulation of cellular macromolecule biosynthetic process	3	39	81
negative regulation of biosynthetic process	3	37	81
negative regulation of macromolecule biosynthetic process	3	39	81
regulation of cell cycle process	7	28	79
negative regulation of cellular biosynthetic process	3	38	81
protein targeting	4	35	80
nucleotide phosphorylation	1	30	79
nucleoside diphosphate phosphorylation	1	30	79
organophosphate catabolic process	4	33	76
glycolytic process	1	28	79
ATP generation from ADP	1	28	79
regulation of intracellular signal transduction	1	32	78
positive regulation of cellular component organization	1	28	79
negative regulation of cellular metabolic process	5	27	81
tissue morphogenesis	0	35	76
negative regulation of nitrogen compound metabolic process	5	29	81
energy derivation by oxidation of organic compounds	3	27	79
generation of neurons	1	13	68
cellular amino acid catabolic process	3	34	80
organic cyclic compound biosynthetic process	5	28	81
cellular amino acid metabolic process	6	32	80
organonitrogen compound metabolic process	4	38	81
cellular aromatic compound metabolic process	5	27	81
establishment of RNA localization	1	36	79
protein localization to organelle	2	35	80
RNA transport	1	36	79
nucleic acid transport	1	36	79
ATP metabolic process	1	32	79
immune system process	7	31	80
regulation of protein metabolic process	3	31	80
biological process involved in interspecies interaction between organisms	7	25	81
response to other organism	7	24	81
autophagy	3	29	79
response to biotic stimulus	7	24	81
process utilizing autophagic mechanism	3	29	79
response to external biotic stimulus	7	24	81
regulation of organelle organization	3	24	80
ribonucleoprotein complex assembly	2	29	80
nucleobase-containing compound biosynthetic process	4	33	81
regulation of cellular process	4	35	81
heterocycle biosynthetic process	5	32	81
purine ribonucleotide biosynthetic process	3	27	80
ubiquitin-dependent protein catabolic process	5	31	81
modification-dependent protein catabolic process	5	34	81
modification-dependent macromolecule catabolic process	5	34	81
ribonucleotide biosynthetic process	4	29	80
animal organ morphogenesis	1	28	78
ribose phosphate biosynthetic process	4	28	80
purine nucleotide biosynthetic process	3	27	80
generation of precursor metabolites and energy	4	31	80
organic cyclic compound catabolic process	4	30	79
proteolysis involved in cellular protein catabolic process	5	26	81
heterocycle metabolic process	6	27	81
response to external stimulus	6	30	81
cellular macromolecule catabolic process	8	30	81
cell cycle	1	31	80
cellular lipid metabolic process	5	46	81
nucleobase-containing compound metabolic process	6	26	81
lipid metabolic process	6	35	81
regulation of cellular metabolic process	3	37	81
system process	4	24	79
nervous system process	4	25	79
sensory perception	4	23	79
organic cyclic compound metabolic process	5	27	81
primary metabolic process	7	31	81
regulation of mitotic spindle organization	0	2	4
regulation of DNA-dependent DNA replication	0	5	13
nucleosome assembly	5	31	66
carboxylic acid transmembrane transport	0	19	62
regulation of G2/M transition of mitotic cell cycle	0	5	12
pyrimidine ribonucleoside monophosphate metabolic process	0	25	61
nucleotide transmembrane transport	0	1	4
MAPK cascade	0	4	12
catechol-containing compound metabolic process	0	4	12
mitochondrial electron transport, ubiquinol to cytochrome c	0	28	55
microtubule-based transport	0	33	68
negative regulation of protein modification process	0	7	22
glycoprotein biosynthetic process	0	27	68
supramolecular fiber organization	1	31	78
cellular amino acid biosynthetic process	2	39	79
sulfur compound biosynthetic process	5	29	80
copper ion transport	0	0	1
positive regulation of proteolysis	0	7	14
negative regulation of cellular process	3	31	81
isopentenyl diphosphate biosynthetic process	0	0	3
acyl-CoA biosynthetic process	1	32	70
ion transport	2	38	80
regulation of organelle assembly	0	5	16
positive regulation of cell cycle process	0	6	12
asparagine biosynthetic process	0	0	1
spliceosomal complex assembly	0	1	3
terpenoid biosynthetic process	0	1	4
response to ionizing radiation	1	6	12
glucosamine-containing compound catabolic process	0	20	45
cellular protein-containing complex localization	0	5	9
enzyme linked receptor protein signaling pathway	0	39	68
negative regulation of mRNA metabolic process	0	1	4
mitochondrial membrane organization	0	8	13
pyrimidine deoxyribonucleotide metabolic process	0	0	3
regulation of cellular pH	0	4	12
positive regulation of biosynthetic process	2	29	80
purine-containing compound catabolic process	1	9	27
regulation of response to oxidative stress	0	6	9
regulation of cell population proliferation	0	13	39
protein targeting to vacuole	0	7	11
response to sterol depletion	0	1	1
autophagosome organization	0	6	19
intracellular mRNA localization involved in pattern specification process	2	3	11
aminoglycan metabolic process	6	27	79
pyridine-containing compound biosynthetic process	1	20	72
single strand break repair	0	1	2
macroautophagy	0	5	12
glucan biosynthetic process	1	21	56
actin filament organization	3	30	77
regulation of sodium ion transport	0	4	10
cellular protein complex disassembly	0	10	22
cytoplasmic translational elongation	0	1	1
regulation of anatomical structure size	1	28	79
pyridine nucleotide biosynthetic process	0	20	65
DNA damage checkpoint signaling	0	28	62
regulation of localization	2	30	72
UMP biosynthetic process	0	25	61
glycosyl compound biosynthetic process	0	18	32
cell junction organization	0	13	49
regulation of programmed cell death	0	31	77
response to axon injury	0	1	1
cellular response to nitrogen compound	1	1	12
base-excision repair, AP site formation	0	0	1
regulation of mitotic cell cycle	4	27	73
serine family amino acid catabolic process	0	2	5
amino acid transport	0	18	70
vitamin B6 biosynthetic process	0	1	3
phosphate ion transport	0	8	15
hippo signaling	0	3	9
purine ribonucleotide transport	0	1	4
regulation of apoptotic process	2	27	75
negative regulation of biological process	4	28	81
cellulose metabolic process	0	2	7
mitotic chromosome condensation	0	15	40
deoxyribonucleotide biosynthetic process	0	8	31
polysaccharide biosynthetic process	1	20	57
positive regulation of DNA-templated transcription, elongation	0	8	20
aminoglycan catabolic process	7	28	73
establishment of protein localization to vacuole	1	23	60
spermatogenesis	0	15	51
fumarate metabolic process	0	0	4
establishment of organelle localization	0	5	12
response to nitrogen compound	0	31	68
fatty acid beta-oxidation	1	30	73
ribonucleoside metabolic process	1	16	57
negative regulation of catabolic process	0	3	12
regulation of microtubule depolymerization	0	3	9
positive regulation of protein-containing complex assembly	0	33	73
intraciliary retrograde transport	0	3	5
cellular polysaccharide biosynthetic process	1	20	57
chromosome segregation	0	19	65
mRNA export from nucleus	1	42	73
positive regulation of protein metabolic process	1	39	71
negative regulation of macromolecule metabolic process	5	30	81
transcription elongation from RNA polymerase II promoter	0	35	75
beta-glucan catabolic process	0	2	7
protein targeting to ER	0	41	74
periodic partitioning	1	8	12
sphingomyelin metabolic process	0	2	9
regulation of nuclear division	1	24	59
sterol biosynthetic process	0	18	59
regulation of actin cytoskeleton organization	0	32	79
phospholipid catabolic process	0	3	16
negative regulation of chromosome segregation	1	7	18
pyrimidine nucleoside triphosphate metabolic process	0	32	69
aerobic respiration	1	31	78
GDP-L-fucose metabolic process	0	0	1
regulation of mRNA processing	0	19	65
toll-like receptor signaling pathway	1	9	22
organic hydroxy compound transport	0	31	69
homophilic cell adhesion via plasma membrane adhesion molecules	3	20	70
regulation of posttranscriptional gene silencing	0	5	13
inner mitochondrial membrane organization	0	4	7
regulation of cellular catabolic process	0	30	72
NAD biosynthetic process	0	6	19
'de novo' pyrimidine nucleobase biosynthetic process	0	22	50
regulation of mitotic sister chromatid separation	2	19	53
SNARE complex disassembly	0	0	2
inorganic anion transport	1	30	73
sensory organ development	1	8	22
nucleobase-containing small molecule biosynthetic process	0	18	32
negative regulation of mitotic cell cycle phase transition	2	20	58
regulation of cellular protein catabolic process	0	5	12
endoplasmic reticulum organization	0	5	11
alditol metabolic process	1	14	37
regulation of proteolysis involved in cellular protein catabolic process	0	5	12
sterol transport	0	32	69
transition metal ion homeostasis	3	34	69
mRNA transport	1	34	79
negative regulation of phosphorus metabolic process	0	7	24
regulation of gene silencing	0	6	14
reciprocal homologous recombination	0	7	14
cell-cell signaling	2	19	53
reciprocal meiotic recombination	0	7	14
regulation of mRNA metabolic process	1	21	70
GDP-L-fucose biosynthetic process	0	0	1
peptidoglycan catabolic process	6	15	51
'de novo' IMP biosynthetic process	1	25	67
ribonucleoside monophosphate biosynthetic process	2	30	79
iron ion transport	1	20	52
deoxyribose phosphate metabolic process	0	4	8
response to extracellular stimulus	0	3	12
folic acid-containing compound metabolic process	2	22	68
negative regulation of cell cycle phase transition	2	26	74
positive regulation of cell death	0	4	12
anatomical structure formation involved in morphogenesis	4	2	21
Golgi to plasma membrane protein transport	0	3	6
negative regulation of cellular amide metabolic process	0	29	60
tyrosine catabolic process	0	1	7
extracellular matrix organization	1	16	45
neutral amino acid transport	0	4	12
anterograde trans-synaptic signaling	1	16	40
SREBP signaling pathway	0	1	1
mitochondrial pyruvate transmembrane transport	0	4	6
membrane lipid biosynthetic process	0	41	68
tryptophan metabolic process	0	8	23
multi-organism reproductive process	0	3	11
establishment or maintenance of cell polarity	0	20	71
negative regulation of chromosome separation	1	7	18
protein localization to cell periphery	0	8	12
establishment of protein localization to mitochondrion	0	29	72
pyrimidine deoxyribonucleotide biosynthetic process	0	0	2
regulation of anatomical structure morphogenesis	0	3	21
maturation of LSU-rRNA from tricistronic rRNA transcript (SSU-rRNA, 5.8S rRNA, LSU-rRNA)	1	3	13
positive regulation of organelle assembly	0	4	10
lysosome localization	0	1	3
cell cycle phase transition	0	8	22
nucleoside monophosphate biosynthetic process	2	30	79
cell-substrate adhesion	0	5	13
purine nucleotide transport	0	2	5
regulation of microtubule polymerization or depolymerization	0	3	12
triglyceride biosynthetic process	0	2	3
tight junction organization	0	7	23
phosphatidylinositol dephosphorylation	0	30	66
regulation of protein polymerization	0	28	79
mitotic cell cycle checkpoint signaling	1	22	57
cellular response to oxygen-containing compound	0	3	12
meiotic cell cycle	0	35	71
intra-Golgi vesicle-mediated transport	0	3	13
sulfur compound catabolic process	0	28	57
positive regulation of signal transduction	1	42	71
purine nucleoside metabolic process	1	17	57
regulation of autophagy	0	2	13
intracellular mRNA localization	2	4	11
late endosome to vacuole transport	0	3	10
glycerol metabolic process	1	13	34
2'-deoxyribonucleotide biosynthetic process	0	0	2
protein neddylation	0	1	2
farnesyl diphosphate biosynthetic process, mevalonate pathway	0	0	1
extracellular structure organization	1	18	48
regulation of hormone levels	1	21	56
protein insertion into mitochondrial inner membrane	0	0	2
glutathione catabolic process	0	24	56
heparan sulfate proteoglycan metabolic process	0	27	66
positive regulation of signaling	1	42	71
mRNA processing	2	29	81
mitotic cell cycle phase transition	0	8	22
chromatin organization	5	39	81
nicotinamide nucleotide metabolic process	1	29	72
glycine catabolic process	0	0	3
translational initiation	0	2	5
signal transduction in response to DNA damage	0	27	62
protein insertion into mitochondrial membrane	0	0	2
UTP biosynthetic process	0	2	3
D-gluconate metabolic process	0	1	2
negative regulation of mitotic sister chromatid separation	1	7	18
protein-DNA complex assembly	5	37	78
actin filament polymerization	0	3	7
thiamine-containing compound metabolic process	0	0	1
RNA catabolic process	3	28	79
negative regulation of TORC1 signaling	0	5	9
regulation of Wnt signaling pathway	1	25	45
unsaturated fatty acid biosynthetic process	0	2	3
organelle localization by membrane tethering	1	3	6
signal release	2	8	16
lipid oxidation	1	30	75
nucleobase catabolic process	0	1	2
negative regulation of mitotic metaphase/anaphase transition	1	7	18
ribonucleoside bisphosphate biosynthetic process	4	34	77
regulation of DNA replication	1	10	23
formation of cytoplasmic translation initiation complex	1	35	74
SRP-dependent cotranslational protein targeting to membrane	0	41	73
pyruvate transport	0	8	10
intracellular protein transmembrane transport	3	28	75
fucose metabolic process	0	2	8
L-phenylalanine catabolic process	0	27	63
cellular polysaccharide catabolic process	0	7	19
cellular respiration	1	32	78
nucleoside biosynthetic process	0	18	32
response to nutrient levels	0	3	12
regulation of DNA repair	0	14	41
transcription initiation from RNA polymerase III promoter	0	20	39
protein maturation by iron-sulfur cluster transfer	0	1	6
regulation of nitrogen compound metabolic process	6	30	81
cell junction assembly	0	10	31
chitin metabolic process	0	24	49
acylglycerol metabolic process	0	8	13
protein complex oligomerization	3	38	76
negative regulation of metaphase/anaphase transition of cell cycle	1	7	18
cellular response to amino acid starvation	0	7	12
purine nucleoside biosynthetic process	0	18	32
lysosome organization	0	1	2
regulation of cytoplasmic mRNA processing body assembly	0	5	7
pyrimidine ribonucleoside triphosphate biosynthetic process	0	28	65
nucleoside bisphosphate biosynthetic process	4	34	77
regulation of cell cycle G2/M phase transition	0	5	16
glycogen metabolic process	1	36	76
cotranslational protein targeting to membrane	0	41	73
homologous recombination	0	7	14
asymmetric cell division	0	1	11
chemosensory behavior	1	3	12
cGMP metabolic process	0	1	6
regulation of immune system process	1	23	51
nucleosome organization	6	30	66
positive regulation of nucleic acid-templated transcription	2	25	80
mitotic spindle assembly checkpoint signaling	1	7	18
negative regulation of translational initiation	0	0	1
regulation of mitotic sister chromatid segregation	1	19	49
metal ion transport	7	33	79
purine nucleoside bisphosphate metabolic process	6	30	79
ribosome localization	0	7	12
hormone biosynthetic process	1	24	56
Golgi to plasma membrane transport	0	5	9
Arp2/3 complex-mediated actin nucleation	0	32	72
DNA-dependent DNA replication maintenance of fidelity	0	8	13
GTP biosynthetic process	0	2	3
acetyl-CoA biosynthetic process	0	28	66
energy reserve metabolic process	1	36	76
sterol homeostasis	0	3	11
positive regulation of MAPK cascade	2	4	12
innate immune response	7	29	80
cellular carbohydrate catabolic process	0	30	67
spliceosomal snRNP assembly	0	32	77
polysaccharide catabolic process	1	8	19
hexose metabolic process	2	42	79
regulation of immune response	1	23	51
catecholamine biosynthetic process	0	1	2
regulation of RNA stability	0	15	42
pyrimidine nucleoside monophosphate metabolic process	0	29	70
cellular response to starvation	0	4	12
farnesyl diphosphate biosynthetic process	0	0	1
nucleoside salvage	0	17	32
mitochondrial ATP transmembrane transport	0	1	3
primary amino compound metabolic process	0	0	1
cell killing	2	1	15
ADP metabolic process	2	28	79
regulation of mitotic nuclear division	1	24	59
L-proline biosynthetic process	0	8	24
pyridoxine metabolic process	0	0	1
cell-matrix adhesion	0	4	8
positive regulation of proteasomal protein catabolic process	0	6	12
response to amino acid	0	5	12
regulation of metal ion transport	2	15	41
ceramide biosynthetic process	0	8	21
regulation of intracellular transport	0	8	12
heme biosynthetic process	1	1	9
double-strand break repair via break-induced replication	0	0	2
recombinational repair	0	35	72
isopentenyl diphosphate biosynthetic process, mevalonate pathway	0	0	3
regulation of protein-containing complex assembly	0	29	79
transmembrane receptor protein tyrosine kinase signaling pathway	0	38	68
spindle checkpoint signaling	1	7	18
regulation of MAPK cascade	1	5	12
amine catabolic process	0	6	15
branched-chain amino acid metabolic process	0	1	2
primary alcohol metabolic process	0	0	4
cysteine metabolic process	0	4	23
regulation of cellular component size	0	29	79
ribosomal large subunit assembly	0	5	12
monosaccharide biosynthetic process	0	28	66
DNA-templated transcription, elongation	1	36	76
protein export from nucleus	1	7	13
inorganic anion transmembrane transport	0	23	57
protein refolding	0	6	14
triglyceride metabolic process	0	8	13
production of siRNA involved in RNA interference	0	5	10
kynurenine metabolic process	0	9	14
regulation of cell morphogenesis	0	4	16
erythrose 4-phosphate/phosphoenolpyruvate family amino acid metabolic process	0	27	63
snRNA processing	1	31	73
positive regulation of proteolysis involved in cellular protein catabolic process	0	6	12
regulation of double-strand break repair	0	1	1
regulation of cell cycle	5	30	81
translesion synthesis	0	0	3
response to inorganic substance	0	6	13
vitamin transport	0	1	1
regulation of cell cycle phase transition	4	29	77
pyridine-containing compound metabolic process	2	20	75
isoprenoid metabolic process	1	28	77
interstrand cross-link repair	0	12	28
cellular response to external stimulus	0	3	12
2'-deoxyribonucleotide metabolic process	0	0	3
negative regulation of mitotic cell cycle	1	18	58
metallo-sulfur cluster assembly	2	35	79
CAAX-box protein processing	0	0	2
nucleobase biosynthetic process	0	31	73
positive regulation of TOR signaling	0	6	15
telomere organization	0	14	41
secretion by cell	2	43	77
positive regulation of RNA metabolic process	1	25	80
iron ion homeostasis	1	20	43
regulation of actin filament organization	0	30	79
negative regulation of cell cycle process	2	23	74
mitochondrial respiratory chain complex assembly	0	29	78
organelle assembly	2	34	80
thioester metabolic process	4	25	79
peptide transport	0	1	4
purine nucleoside diphosphate metabolic process	2	28	79
cGMP biosynthetic process	0	2	6
IMP biosynthetic process	1	28	70
sexual reproduction	0	3	11
response to organonitrogen compound	1	30	68
coenzyme A metabolic process	0	38	69
indole-containing compound catabolic process	0	5	14
protein localization to chromosome	0	8	16
isoprenoid biosynthetic process	2	27	75
protoporphyrinogen IX biosynthetic process	0	37	70
mitochondrial ADP transmembrane transport	0	1	3
negative regulation of intracellular signal transduction	2	12	27
establishment of planar polarity	0	23	62
cell cycle checkpoint signaling	1	28	74
L-serine biosynthetic process	0	0	1
TOR signaling	0	3	8
'de novo' protein folding	0	1	2
response to oxidative stress	5	28	78
unsaturated fatty acid metabolic process	0	2	5
purine nucleotide salvage	0	9	30
intracellular cholesterol transport	0	6	23
regulation of DNA-dependent DNA replication initiation	0	1	2
prostaglandin metabolic process	0	2	2
protein transport to vacuole involved in ubiquitin-dependent protein catabolic process via the multivesicular body sorting pathway	0	1	2
export from cell	2	43	77
mitochondrial electron transport, NADH to ubiquinone	0	30	63
positive regulation of transcription, DNA-templated	2	25	80
purine-containing compound transmembrane transport	0	1	4
porphyrin-containing compound biosynthetic process	3	38	78
rhythmic process	4	25	76
pyridoxine biosynthetic process	0	0	1
RNA polyadenylation	1	12	38
regulation of phosphorus metabolic process	1	31	71
actin polymerization or depolymerization	0	6	16
cellulose catabolic process	0	2	7
cellularization	0	6	11
regulation of cell cycle checkpoint	0	0	1
beta-glucan metabolic process	0	2	7
ribonucleoside diphosphate metabolic process	2	28	79
RNA 5'-end processing	1	25	59
glycosyl compound metabolic process	1	31	77
regulation of intracellular pH	0	7	12
establishment of protein localization to mitochondrial membrane	0	0	2
peptide catabolic process	0	23	56
regulation of alternative mRNA splicing, via spliceosome	0	4	19
regulation of sister chromatid segregation	2	19	53
dolichol-linked oligosaccharide biosynthetic process	0	30	70
indole-containing compound biosynthetic process	0	0	3
ncRNA 3'-end processing	1	20	57
positive regulation of transport	2	16	41
amide transport	0	3	10
protein localization to condensed chromosome	0	1	2
alditol catabolic process	1	4	11
early endosome to late endosome transport	0	3	5
killing of cells of other organism	2	1	15
nucleic acid-templated transcription	3	40	79
tetrahydrobiopterin biosynthetic process	0	3	9
membrane docking	1	3	6
pyrimidine nucleoside triphosphate biosynthetic process	0	32	69
RNA 3'-end processing	2	31	79
positive regulation of cellular biosynthetic process	2	29	80
postreplication repair	1	1	6
bicoid mRNA localization	1	5	11
negative regulation of canonical Wnt signaling pathway	1	6	12
organic acid transmembrane transport	0	19	62
pyridine nucleotide metabolic process	1	29	73
purine nucleobase metabolic process	0	24	68
nuclear division	0	7	11
pyrimidine ribonucleoside monophosphate biosynthetic process	0	25	61
RNA decapping	0	22	65
vesicle-mediated transport to the plasma membrane	0	31	68
pyrimidine nucleotide biosynthetic process	1	31	79
positive regulation of DNA metabolic process	0	4	12
phenol-containing compound biosynthetic process	0	3	8
nucleobase-containing compound transport	2	34	79
negative regulation of metabolic process	5	29	81
glutamate metabolic process	0	4	11
regulation of translational fidelity	0	0	1
nicotinamide nucleotide biosynthetic process	0	20	65
negative regulation of mitotic nuclear division	1	6	18
deadenylation-dependent decapping of nuclear-transcribed mRNA	0	1	15
endosome organization	0	3	12
regulation of RNA splicing	0	20	58
regulation of ARF protein signal transduction	0	33	68
regionalization	0	4	12
cell projection organization	2	32	80
mannose metabolic process	0	17	32
positive regulation of actin filament polymerization	0	34	73
brain development	0	2	12
purine ribonucleotide salvage	0	9	30
response to endoplasmic reticulum stress	0	31	68
cellular aldehyde metabolic process	0	30	69
regulation of transcription elongation from RNA polymerase II promoter	0	11	17
SCF-dependent proteasomal ubiquitin-dependent protein catabolic process	0	7	17
tRNA 5'-end processing	1	25	59
amino sugar catabolic process	0	20	46
DNA synthesis involved in DNA repair	1	3	11
hydrogen peroxide catabolic process	3	6	19
terpenoid metabolic process	0	6	15
endoplasmic reticulum-plasma membrane tethering	0	0	1
erythrose 4-phosphate/phosphoenolpyruvate family amino acid catabolic process	0	27	63
proteoglycan metabolic process	0	26	68
protein homooligomerization	2	38	74
vitamin biosynthetic process	0	5	30
regulation of actin filament-based process	0	31	79
purine nucleoside monophosphate biosynthetic process	2	26	78
cAMP metabolic process	0	27	54
pheromone biosynthetic process	1	24	53
poly(A)+ mRNA export from nucleus	0	2	5
pigment biosynthetic process	1	28	74
seryl-tRNA aminoacylation	0	0	1
nucleotide-excision repair	1	37	77
nucleoside diphosphate metabolic process	2	30	79
regulation of actin filament length	0	31	79
defense response to bacterium	7	10	49
DNA packaging	1	22	70
cellular monovalent inorganic cation homeostasis	0	4	12
negative regulation of nucleic acid-templated transcription	2	38	79
positive regulation of Ras protein signal transduction	2	3	9
regulation of cytokinesis	0	7	11
positive regulation of cellular protein metabolic process	1	39	64
tRNA pseudouridine synthesis	0	0	1
response to acid chemical	0	5	12
ERAD pathway	0	11	30
amino acid import	0	6	11
zinc ion transport	0	5	6
late endosome to vacuole transport via multivesicular body sorting pathway	0	1	3
protein quality control for misfolded or incompletely synthesized proteins	0	2	2
ribosomal small subunit assembly	0	0	2
amino acid transmembrane transport	0	6	13
ribonucleoside triphosphate biosynthetic process	3	26	79
galactose metabolic process	0	36	70
chemical synaptic transmission	1	16	40
nucleobase metabolic process	0	28	76
CTP biosynthetic process	0	29	65
sensory perception of taste	2	15	73
pyrimidine ribonucleotide metabolic process	0	38	74
organelle fission	1	16	38
mitochondrial fission	0	2	2
fatty acid catabolic process	1	31	75
indolalkylamine catabolic process	0	5	13
regulation of pH	0	5	16
DNA dealkylation	0	1	1
tRNA thio-modification	0	2	8
protein transmembrane transport	3	28	75
lipid homeostasis	0	4	12
translational elongation	1	28	60
CTP metabolic process	0	29	65
pyrimidine ribonucleoside triphosphate metabolic process	0	28	65
homoserine metabolic process	0	0	1
ribonucleoprotein complex subunit organization	1	31	80
methylguanosine-cap decapping	0	22	65
negative regulation of transcription, DNA-templated	2	38	79
peroxisomal transport	1	1	4
positive regulation of cellular catabolic process	0	8	13
regulation of actin filament polymerization	0	31	79
ribosomal small subunit biogenesis	0	1	9
dsRNA processing	0	6	13
anion transmembrane transport	3	31	77
organic hydroxy compound biosynthetic process	2	19	79
post-Golgi vesicle-mediated transport	0	32	68
homocysteine metabolic process	0	0	1
ammonium ion metabolic process	0	2	9
regulation of primary metabolic process	5	32	81
regulation of metaphase/anaphase transition of cell cycle	2	18	53
glycine metabolic process	0	22	64
ribosomal subunit export from nucleus	0	7	12
gene expression	1	8	14
nucleotide catabolic process	2	25	69
polyprenol metabolic process	0	1	1
sphingomyelin catabolic process	0	2	8
neuropeptide signaling pathway	2	26	67
regulation of gene silencing by RNA	0	6	14
L-phenylalanine metabolic process	0	27	63
septate junction assembly	1	7	23
prostanoid metabolic process	0	2	2
regulation of vesicle-mediated transport	0	6	12
peptidyl-lysine modification	1	17	42
endocytic recycling	0	6	14
regulation of Rho protein signal transduction	0	6	9
cellular glucan metabolic process	1	36	76
autophagosome assembly	0	5	18
cellular carbohydrate biosynthetic process	2	27	77
aldonic acid metabolic process	0	1	2
positive regulation of protein-containing complex disassembly	0	7	8
response to endogenous stimulus	1	4	12
isoprenoid biosynthetic process via mevalonate	0	0	1
positive regulation of response to stimulus	0	30	75
cellular response to nutrient levels	0	4	12
defense response	8	25	81
proline catabolic process	0	0	3
RNA stabilization	0	1	1
rRNA-containing ribonucleoprotein complex export from nucleus	0	7	12
ceramide catabolic process	0	3	6
positive regulation of DNA repair	0	0	1
protein localization to chromosome, centromeric region	0	1	2
regulation of cellular component biogenesis	1	27	80
peptidyl-diphthamide metabolic process	0	13	44
regulation of gene silencing by miRNA	0	2	3
L-alpha-amino acid transmembrane transport	0	4	11
regulation of cellular localization	0	7	12
endoplasmic reticulum unfolded protein response	0	7	12
cellular response to sterol depletion	0	1	1
cell-cell junction assembly	1	7	24
glutamine family amino acid catabolic process	0	0	4
gluconeogenesis	0	28	66
multi-organism process	0	3	11
regulation of TORC1 signaling	0	4	12
glutathione metabolic process	1	38	73
protein localization to peroxisome	0	2	4
negative regulation of sister chromatid segregation	1	7	18
transsulfuration	0	0	1
cAMP biosynthetic process	0	20	46
positive regulation of intracellular signal transduction	0	32	70
ncRNA 5'-end processing	1	25	59
positive regulation of response to DNA damage stimulus	0	4	10
positive regulation of cellular metabolic process	1	32	80
organic hydroxy compound catabolic process	1	24	65
purine ribonucleoside monophosphate biosynthetic process	2	26	78
positive regulation of cellular protein catabolic process	0	6	12
pattern recognition receptor signaling pathway	1	11	25
endosomal vesicle fusion	1	7	11
muscle organ development	0	6	14
snRNA metabolic process	1	30	73
serine family amino acid metabolic process	0	28	77
peroxisome organization	0	24	66
negative regulation of phosphate metabolic process	0	7	24
cellular response to chemical stress	0	5	12
primary miRNA processing	0	1	4
protein N-linked glycosylation via asparagine	0	0	2
cellular component biogenesis	1	26	79
tricarboxylic acid cycle	0	29	79
polyol metabolic process	2	27	78
actin nucleation	0	33	73
sphingolipid biosynthetic process	1	30	58
vitamin B6 metabolic process	0	2	7
peptidoglycan metabolic process	6	15	51
isopentenyl diphosphate metabolic process	0	0	3
pyrimidine nucleobase metabolic process	0	24	56
organelle localization	1	37	67
tyrosine metabolic process	0	13	36
mitotic G2/M transition checkpoint	0	2	10
catechol-containing compound biosynthetic process	0	1	2
nuclear chromosome segregation	0	2	12
deoxyribonucleotide metabolic process	0	23	67
telomere maintenance	0	9	24
pyrimidine-containing compound biosynthetic process	1	30	79
regulation of response to endoplasmic reticulum stress	0	1	1
protein localization to endoplasmic reticulum	0	39	75
muscle structure development	1	6	15
regulation of mitotic cell cycle phase transition	3	28	70
negative regulation of transcription by RNA polymerase II	1	31	65
disaccharide metabolic process	0	13	31
pentose catabolic process	0	0	1
nucleoside triphosphate biosynthetic process	1	28	79
purine ribonucleoside salvage	0	17	32
ubiquitin-dependent protein catabolic process via the N-end rule pathway	1	2	5
steroid biosynthetic process	0	20	63
alpha-amino acid biosynthetic process	1	36	79
response to starvation	0	4	12
negative regulation of translation	0	27	60
chemotaxis	1	4	12
transmembrane transport	4	35	81
hexose biosynthetic process	0	28	66
cytoplasmic microtubule organization	0	8	12
signal peptide processing	0	26	67
external encapsulating structure organization	1	18	46
glutamine family amino acid biosynthetic process	0	30	74
intracellular mRNA localization involved in anterior/posterior axis specification	1	4	11
cellular transition metal ion homeostasis	1	35	69
aerobic electron transport chain	1	33	78
proline biosynthetic process	0	10	26
vesicle docking	1	1	2
purine-containing compound salvage	0	26	60
lytic vacuole organization	0	1	2
cellular response to organonitrogen compound	1	2	12
fatty acid oxidation	1	30	75
male gamete generation	0	15	51
regulation of membrane lipid distribution	0	2	2
regulation of cell shape	0	6	13
attachment of spindle microtubules to kinetochore	0	7	10
production of small RNA involved in gene silencing by RNA	0	6	13
tetrahydrofolate metabolic process	2	23	68
mRNA polyadenylation	1	5	18
glutaminyl-tRNAGln biosynthesis via transamidation	0	1	2
maintenance of location	1	8	20
regulation of protein phosphorylation	0	13	39
regulation of chromosome separation	2	19	53
cellular modified amino acid metabolic process	2	42	79
cytoskeleton-dependent intracellular transport	0	30	70
purine nucleoside bisphosphate biosynthetic process	4	34	77
glutamate biosynthetic process	0	0	1
multivesicular body sorting pathway	0	17	62
protoporphyrinogen IX metabolic process	0	37	70
indole-containing compound metabolic process	0	8	28
acetyl-CoA biosynthetic process from pyruvate	0	14	34
protein-containing complex localization	3	33	70
protein-DNA complex subunit organization	5	37	78
positive regulation of cell cycle phase transition	0	6	12
peptidyl-amino acid modification	0	22	69
cytoplasmic translational initiation	0	1	2
spindle assembly checkpoint signaling	1	7	18
nucleotide transport	0	3	11
axon guidance	3	22	64
mitotic spindle checkpoint signaling	1	7	18
replication fork processing	0	1	4
aromatic amino acid family catabolic process	0	36	74
regulation of proteasomal protein catabolic process	0	7	12
secondary metabolite biosynthetic process	1	29	65
ERBB signaling pathway	1	5	14
pyrimidine nucleotide metabolic process	1	30	79
phosphatidic acid biosynthetic process	0	0	2
mature ribosome assembly	0	0	1
protein polymerization	0	15	39
allantoin metabolic process	0	0	2
cellular copper ion homeostasis	0	6	10
RNA biosynthetic process	3	38	80
exocytosis	2	42	75
nucleoside bisphosphate metabolic process	6	30	79
water-soluble vitamin metabolic process	0	16	58
positive regulation of protein catabolic process	0	5	12
serine family amino acid biosynthetic process	0	23	74
cellular iron ion homeostasis	0	14	36
positive regulation of transcription elongation from RNA polymerase II promoter	0	5	11
mRNA splice site selection	0	3	5
tRNA 5'-leader removal	1	25	59
farnesyl diphosphate metabolic process	0	0	1
vesicle-mediated transport between endosomal compartments	0	3	5
protein localization to vacuole	1	23	60
regulation of DNA metabolic process	3	17	52
glycogen biosynthetic process	1	21	56
response to oxygen-containing compound	1	4	13
chitin catabolic process	0	20	45
endoplasmic reticulum localization	0	1	1
regulation of actin polymerization or depolymerization	0	31	79
regulation of supramolecular fiber organization	0	30	79
cellular response to oxidative stress	0	5	12
positive regulation of cell communication	1	42	71
transcription initiation from RNA polymerase II promoter	1	38	77
positive regulation of small GTPase mediated signal transduction	2	3	9
icosanoid metabolic process	0	2	3
acetyl-CoA metabolic process	5	26	77
behavior	1	3	16
establishment of protein localization to endoplasmic reticulum	0	41	74
alcohol catabolic process	1	23	65
glycosaminoglycan metabolic process	6	25	70
neutral lipid metabolic process	0	8	13
negative regulation of Wnt signaling pathway	0	18	32
negative regulation of TOR signaling	0	16	26
sex differentiation	1	5	15
positive regulation of macromolecule biosynthetic process	2	31	80
cysteine biosynthetic process	0	3	22
mitochondrial electron transport, succinate to ubiquinone	0	0	1
establishment of tissue polarity	0	23	62
maturation of 5.8S rRNA	1	0	2
regulation of response to DNA damage stimulus	1	15	48
glyoxylate metabolic process	0	1	2
chromosome condensation	2	19	68
negative regulation of RNA biosynthetic process	2	38	79
regulation of translational initiation	0	6	12
isoprenoid catabolic process	0	1	1
ribosomal large subunit export from nucleus	0	0	2
regulation of mRNA stability	2	13	42
pyrimidine-containing compound metabolic process	0	31	79
protein localization to plasma membrane	0	10	12
ER-nucleus signaling pathway	0	4	5
sodium ion transport	2	23	61
cytoplasmic translation	0	0	2
lipid droplet formation	0	1	1
transport along microtubule	0	33	68
meiotic cell cycle process	0	8	31
peptidyl-asparagine modification	0	0	2
double-strand break repair via homologous recombination	0	37	71
immune response-regulating signaling pathway	1	11	28
proteasome-mediated ubiquitin-dependent protein catabolic process	5	24	80
maturation of SSU-rRNA from tricistronic rRNA transcript (SSU-rRNA, 5.8S rRNA, LSU-rRNA)	0	0	6
pyrimidine nucleobase biosynthetic process	0	22	51
regulation of cytoskeleton organization	0	32	79
pyruvate transmembrane transport	0	8	10
DNA replication checkpoint signaling	0	3	10
diol metabolic process	0	3	10
heme metabolic process	1	11	28
positive regulation of cytoskeleton organization	0	33	73
peroxisomal membrane transport	0	2	4
cell-cell adhesion via plasma-membrane adhesion molecules	3	25	75
neuron fate specification	0	8	12
cell fate specification	0	5	13
thiamine metabolic process	0	0	1
lipid droplet organization	0	9	11
positive regulation of microtubule polymerization or depolymerization	0	2	10
regulation of mRNA splicing, via spliceosome	1	4	19
deoxyribose phosphate biosynthetic process	0	0	2
periodic partitioning by pair rule gene	0	0	1
proton-transporting V-type ATPase complex assembly	0	9	19
plasma membrane organization	0	5	14
polysaccharide metabolic process	1	36	76
UTP metabolic process	0	2	3
protein localization to mitochondrion	0	29	72
oligosaccharide-lipid intermediate biosynthetic process	0	28	70
trehalose metabolic process	0	12	31
inositol biosynthetic process	1	10	33
protein polyubiquitination	0	27	53
'de novo' AMP biosynthetic process	0	0	1
Wnt signaling pathway	2	33	77
cholesterol transport	0	22	47
embryo development	0	7	15
cell surface receptor signaling pathway involved in cell-cell signaling	2	33	77
hormone metabolic process	1	24	56
branched-chain amino acid catabolic process	0	1	1
microtubule nucleation	1	31	67
snRNA 3'-end processing	1	5	14
hydrogen peroxide metabolic process	3	7	21
RNA modification	2	23	81
pigment metabolic process	2	25	79
regulation of DNA recombination	2	1	5
positive regulation of supramolecular fiber organization	0	33	73
DNA methylation or demethylation	0	0	1
negative regulation of cellular protein metabolic process	3	24	71
protein import into peroxisome matrix	0	2	3
positive regulation of RNA biosynthetic process	2	25	80
ribonucleoside bisphosphate metabolic process	6	30	79
AMP salvage	0	1	4
neurotransmitter secretion	0	6	10
copper ion homeostasis	0	7	16
ribosomal large subunit biogenesis	0	0	4
glycosaminoglycan catabolic process	6	15	51
endoplasmic reticulum to Golgi vesicle-mediated transport	2	42	78
purine ribonucleoside biosynthetic process	0	18	32
positive regulation of catabolic process	0	8	13
fructose metabolic process	0	6	11
tetrapyrrole biosynthetic process	3	38	78
DNA topological change	0	15	33
double-strand break repair via nonhomologous end joining	0	14	24
negative regulation of mitotic sister chromatid segregation	1	7	18
dicarboxylic acid metabolic process	3	26	73
serotonin metabolic process	0	0	1
positive regulation of programmed cell death	0	3	12
negative regulation of cell cycle	2	23	74
potassium ion transport	2	19	51
pyrimidine ribonucleotide biosynthetic process	0	38	74
electron transport chain	2	33	78
ubiquitin-dependent ERAD pathway	0	10	30
defense response to other organism	9	26	80
response to wounding	0	4	11
tRNA-guanine transglycosylation	0	1	5
immune response	7	29	80
reproduction	0	5	14
protein autoubiquitination	1	3	4
vitamin metabolic process	0	20	66
establishment of protein localization to organelle	2	35	79
phosphatidic acid metabolic process	0	0	2
ribonucleoprotein complex biogenesis	1	25	79
cellular response to endogenous stimulus	1	1	12
membrane lipid catabolic process	1	12	42
Rab protein signal transduction	0	5	9
cellular response to organic substance	0	4	12
polyol catabolic process	1	13	46
regulation of ion transport	2	26	52
mitotic DNA integrity checkpoint signaling	0	7	12
monovalent inorganic cation homeostasis	0	5	16
protein targeting to peroxisome	0	2	4
deoxyribonucleoside triphosphate metabolic process	0	0	3
water-soluble vitamin biosynthetic process	0	5	28
iron-sulfur cluster assembly	2	35	79
cell-cell junction organization	1	14	48
attachment of mitotic spindle microtubules to kinetochore	0	1	1
adenine nucleotide transport	0	2	5
alditol phosphate metabolic process	0	13	54
regulation of cellular response to stress	1	30	68
regulation of transcription by RNA polymerase II	1	36	81
response to bacterium	5	12	49
regulation of protein modification process	1	27	64
response to amino acid starvation	0	6	12
maturation of LSU-rRNA	1	18	50
cellular component maintenance	0	7	12
positive regulation of cell cycle	0	4	13
adenylate cyclase-modulating G protein-coupled receptor signaling pathway	0	3	12
DNA-templated transcription, initiation	4	40	79
regulation of double-strand break repair via homologous recombination	0	1	1
oligosaccharide metabolic process	1	24	68
DNA integrity checkpoint signaling	0	30	70
dicarboxylic acid catabolic process	0	1	2
glucan metabolic process	1	36	76
monosaccharide catabolic process	0	0	3
folic acid-containing compound biosynthetic process	0	2	4
RNA export from nucleus	2	40	73
double-strand break repair	1	38	79
base-excision repair	0	7	27
L-serine metabolic process	0	16	38
UMP metabolic process	0	25	61
segment polarity determination	0	9	11
mitochondrial respiratory chain complex II assembly	0	0	1
synaptic signaling	2	14	40
DNA replication initiation	1	30	78
negative regulation of cell cycle G2/M phase transition	1	1	12
diol biosynthetic process	0	3	9
regulation of phosphorylation	0	13	41
ribosome assembly	0	2	4
proteasome assembly	1	30	70
positive regulation of Rho protein signal transduction	0	1	5
cellular response to chemical stimulus	0	9	20
respiratory chain complex IV assembly	0	23	49
glucan catabolic process	0	7	19
nucleoside metabolic process	1	31	77
pteridine-containing compound biosynthetic process	0	21	56
protein targeting to membrane	0	40	74
regulation of response to stress	1	29	75
post-chaperonin tubulin folding pathway	0	8	22
regulation of transport	3	26	55
negative regulation of RNA catabolic process	0	1	1
neutral lipid biosynthetic process	0	2	3
DNA catabolic process	0	1	4
cellular response to extracellular stimulus	0	3	12
tetrahydrobiopterin metabolic process	0	3	9
intracellular sterol transport	0	11	34
axonemal dynein complex assembly	0	39	69
catecholamine metabolic process	0	4	12
regulation of mRNA catabolic process	0	14	42
proline metabolic process	0	27	69
positive regulation of cellular component biogenesis	0	33	74
vesicle docking involved in exocytosis	1	0	2
tRNA modification	6	20	78
benzene-containing compound metabolic process	0	9	25
secondary alcohol biosynthetic process	0	5	12
positive regulation of cell population proliferation	0	4	12
negative regulation of nuclear division	1	16	38
DNA modification	0	1	2
protein tetramerization	0	0	2
negative regulation of cellular catabolic process	0	2	12
regulation of Ras protein signal transduction	3	38	72
carbohydrate derivative biosynthetic process	2	24	80
nucleobase-containing compound catabolic process	4	23	79
cilium or flagellum-dependent cell motility	2	3	13
regulation of neurotransmitter levels	0	22	41
cellular modified amino acid catabolic process	2	31	67
establishment of protein localization to peroxisome	0	2	4
proteoglycan biosynthetic process	0	27	68
establishment of epithelial cell polarity	0	2	6
positive regulation of cellular amide metabolic process	0	4	12
negative regulation of protein metabolic process	3	24	71
vesicle budding from membrane	0	1	2
dicarboxylic acid biosynthetic process	0	0	2
non-motile cilium assembly	1	3	16
purine ribonucleoside metabolic process	1	17	57
clathrin-dependent endocytosis	0	6	15
barbed-end actin filament capping	0	1	2
regulation of transcription by RNA polymerase III	0	2	3
positive regulation of protein polymerization	0	33	73
regulation of cell division	0	3	12
ribonucleoside biosynthetic process	0	18	32
cellular response to amino acid stimulus	0	7	12
establishment of protein localization to plasma membrane	0	7	10
establishment of localization in cell	5	37	81
energy coupled proton transport, down electrochemical gradient	0	26	75
monocarboxylic acid catabolic process	1	32	75
signal release from synapse	0	9	15
positive regulation of nucleobase-containing compound metabolic process	1	27	80
reproductive process	6	22	81
pteridine-containing compound metabolic process	3	27	74
cellular nitrogen compound catabolic process	5	27	79
regulation of phosphate metabolic process	1	31	71
glucosamine-containing compound metabolic process	0	29	69
cellular response to acid chemical	0	7	12
inositol metabolic process	1	15	53
tRNA threonylcarbamoyladenosine metabolic process	0	2	2
purine nucleobase biosynthetic process	0	2	13
'de novo' GDP-L-fucose biosynthetic process	0	0	1
protein transmembrane import into intracellular organelle	2	27	74
oligopeptide transport	0	0	2
peptidyl-histidine modification	0	17	49
acyl-CoA metabolic process	4	25	79
tight junction assembly	0	7	23
regulation of spindle organization	0	2	8
regulation of cell death	0	31	77
multicellular organism development	0	6	15
regulation of small GTPase mediated signal transduction	0	35	74
negative regulation of nucleobase-containing compound metabolic process	3	39	79
lipid storage	0	7	12
sphingolipid catabolic process	1	12	42
pattern specification process	0	8	16
DNA replication	5	33	79
glycerol-3-phosphate metabolic process	0	13	54
nucleoside phosphate catabolic process	2	28	71
phagocytosis	0	7	11
tryptophan catabolic process	0	5	13
IMP metabolic process	1	28	70
regulation of DNA-templated transcription, elongation	0	27	58
tetrahydrofolate interconversion	0	5	8
regulation of translational elongation	0	31	60
glycerol catabolic process	1	3	7
cellular polysaccharide metabolic process	1	35	76
chaperone-mediated protein complex assembly	0	1	1
vacuolar proton-transporting V-type ATPase complex assembly	0	9	19
mitotic G2 DNA damage checkpoint signaling	0	1	5
mitotic DNA damage checkpoint signaling	0	5	12
respiratory chain complex II assembly	0	0	1
intracellular lipid transport	0	12	34
regulation of proteolysis	3	12	43
regulation of microtubule-based process	0	23	62
cell-cell adhesion	3	23	76
transcription by RNA polymerase III	0	21	49
Golgi vesicle transport	2	41	79
ATP synthesis coupled proton transport	0	26	75
protein import into mitochondrial matrix	1	23	58
pheromone metabolic process	1	23	54
Rho protein signal transduction	0	15	26
regulation of TOR signaling	0	37	73
regulation of chromosome segregation	2	19	53
heparan sulfate proteoglycan biosynthetic process	0	27	66
thioester biosynthetic process	1	32	70
attachment of GPI anchor to protein	0	3	10
DNA replication preinitiation complex assembly	0	1	1
endoplasmic reticulum tubular network organization	0	0	1
regulation of microtubule cytoskeleton organization	0	8	24
positive regulation of gene expression	0	26	49
demethylation	0	11	27
regulation of mitotic metaphase/anaphase transition	2	18	53
ribonucleoprotein complex export from nucleus	0	7	12
mitochondrial electron transport, cytochrome c to oxygen	2	25	62
taxis	0	4	12
anterior/posterior pattern specification	0	7	12
phospholipid dephosphorylation	0	30	66
endosome transport via multivesicular body sorting pathway	0	5	13
purine ribonucleoside diphosphate metabolic process	2	28	79
protein localization to kinetochore	0	1	2
ADP transport	0	1	3
protein sumoylation	1	2	5
lipid biosynthetic process	5	44	81
nucleotide salvage	0	20	66
fertilization	0	0	1
tubulin complex assembly	0	4	12
positive regulation of apoptotic process	0	6	12
pseudouridine synthesis	0	29	74
acylglycerol biosynthetic process	0	2	3
transcription, DNA-templated	3	40	79
ribosome biogenesis	1	29	79
indolalkylamine metabolic process	0	8	23
arginine metabolic process	0	2	5
negative regulation of G2/M transition of mitotic cell cycle	1	1	12
cholesterol homeostasis	0	3	11
regulation of dephosphorylation	1	15	37
neurotransmitter transport	0	38	70
P450-containing electron transport chain	0	1	2
oligosaccharide biosynthetic process	0	3	24
neuron projection guidance	3	21	64
cellular biogenic amine catabolic process	0	6	15
proton-transporting two-sector ATPase complex assembly	0	17	37
trans-synaptic signaling	2	14	40
ceramide metabolic process	1	33	67
pyrimidine-containing compound catabolic process	0	0	2
transition metal ion transport	3	43	72
heterocycle catabolic process	5	27	79
peptidyl-diphthamide biosynthetic process from peptidyl-histidine	0	13	44
asparagine metabolic process	0	3	4
regulation of chromosome organization	2	21	61
glycyl-tRNA aminoacylation	0	0	2
ATP transport	0	1	3
'de novo' UMP biosynthetic process	0	10	19
positive regulation of translation	0	6	12
AMP biosynthetic process	0	14	45
vacuole organization	0	34	64
establishment of cell polarity	0	4	12
pyrimidine nucleoside monophosphate biosynthetic process	0	29	70
negative regulation of chromosome organization	1	12	32
cilium-dependent cell motility	2	3	13
receptor-mediated endocytosis	0	3	15
intraciliary transport	0	33	68
glycerol-3-phosphate catabolic process	0	0	1
rRNA pseudouridine synthesis	0	0	2
coenzyme A biosynthetic process	0	26	53
sphingoid metabolic process	0	1	2
response to metal ion	0	6	13
mitochondrial cytochrome c oxidase assembly	0	11	27
fucosylation	1	15	33
DNA conformation change	1	28	79
RNA localization	2	4	12
neuron differentiation	2	24	72
cytochrome complex assembly	0	29	65
regulation of canonical Wnt signaling pathway	1	7	12
regulation of cytoplasmic translational elongation	0	13	44
negative regulation of RNA metabolic process	3	38	79
nervous system development	3	34	74
maturation of SSU-rRNA	0	2	10
regulation of growth	0	7	14
mitochondrial matrix	5	32	78
organelle membrane	6	32	81
molybdopterin synthase complex	0	1	2
intracellular organelle lumen	3	33	80
membrane-enclosed lumen	3	34	80
organelle lumen	3	34	80
endoplasmic reticulum membrane	3	40	81
respirasome	4	28	78
recycling endosome membrane	0	2	2
early endosome membrane	0	36	68
oligosaccharyltransferase complex	1	19	61
late endosome	0	4	13
bounding membrane of organelle	1	33	81
endosome membrane	2	34	79
supramolecular complex	1	33	80
calcium channel complex	0	13	41
mitochondrial ribosome	0	16	55
enzyme activator complex	0	2	2
secretory granule membrane	0	1	2
organellar ribosome	0	16	55
nuclear cap binding complex	0	2	3
uniplex complex	0	0	1
protein kinase CK2 complex	3	0	5
cohesin complex	0	2	2
actin cytoskeleton	1	10	17
Piccolo NuA4 histone acetyltransferase complex	0	1	1
RNA cap binding complex	0	4	7
vesicle membrane	2	39	79
cytoplasmic vesicle membrane	2	39	79
mitochondrial membrane	5	34	80
mitochondrion	0	29	81
cation channel complex	0	24	77
mitochondrial inner membrane	6	32	80
P-body	0	32	64
endomembrane system	0	38	71
organelle inner membrane	5	35	80
CCR4-NOT core complex	0	6	10
spindle pole	1	31	67
kinetochore	0	8	21
NuA4 histone acetyltransferase complex	1	3	13
H4/H2A histone acetyltransferase complex	1	3	14
cytoplasmic dynein complex	0	29	57
pore complex	0	1	7
mismatch repair complex	0	0	3
DNA repair complex	0	1	6
epsilon DNA polymerase complex	0	0	3
sodium channel complex	0	0	1
voltage-gated sodium channel complex	0	0	1
nuclear outer membrane	0	3	4
ribosome	5	29	80
microtubule	3	26	79
polymeric cytoskeletal fiber	1	29	79
supramolecular fiber	1	29	79
supramolecular polymer	1	29	79
ion channel complex	1	26	78
transcription regulator complex	4	39	79
aminoacyl-tRNA synthetase multienzyme complex	0	20	54
Set1C/COMPASS complex	0	27	55
U6 snRNP	0	1	2
chloride channel complex	0	14	28
small-subunit processome	0	34	75
mRNA cleavage factor complex	1	6	15
cytosolic small ribosomal subunit	0	3	4
H4 histone acetyltransferase complex	1	16	61
histone acetyltransferase complex	2	28	79
proton-transporting two-sector ATPase complex, proton-transporting domain	2	25	79
plasma membrane bounded cell projection	2	28	80
acetyltransferase complex	4	29	79
cytoplasmic ribonucleoprotein granule	3	35	76
ribonucleoprotein granule	3	35	76
protein acetyltransferase complex	4	29	79
nuclear membrane	0	36	79
prefoldin complex	0	26	69
envelope	0	14	29
nuclear lumen	0	2	7
histone methyltransferase complex	1	31	63
organelle envelope	0	14	29
extrinsic component of mitochondrial inner membrane	0	21	45
chromosome, telomeric region	0	7	17
exoribonuclease complex	0	26	69
cytosolic large ribosomal subunit	1	33	71
proton-transporting ATP synthase complex, catalytic core F(1)	0	37	66
dystrophin-associated glycoprotein complex	0	20	42
extrinsic component of membrane	0	22	51
MICOS complex	0	13	23
extrinsic component of organelle membrane	0	25	51
glycoprotein complex	0	20	42
exosome (RNase complex)	0	21	66
cilium	2	31	80
perinuclear region of cytoplasm	3	28	78
synapse	2	25	77
mediator complex	2	39	78
ribonucleoprotein complex	4	34	81
membrane-bounded organelle	4	26	81
endoplasmic reticulum protein-containing complex	2	30	79
centrosome	1	28	68
plasma membrane protein complex	5	30	79
MCM complex	0	29	74
exocyst	0	36	73
proton-transporting V-type ATPase, V0 domain	1	29	70
protein-containing complex	7	31	81
transmembrane transporter complex	0	34	79
transporter complex	0	35	79
dynein complex	4	33	78
endosome	1	33	79
organelle outer membrane	0	32	79
membrane protein complex	6	33	81
centriole	1	29	66
endoribonuclease complex	3	35	74
COP9 signalosome	0	22	71
preribosome	1	24	78
methyltransferase complex	1	35	73
proton-transporting ATP synthase complex, coupling factor F(o)	0	26	78
outer membrane	0	32	79
microtubule organizing center	3	33	80
microtubule associated complex	5	30	78
spliceosomal tri-snRNP complex	0	30	68
U4/U6 x U5 tri-snRNP complex	0	31	68
axoneme	1	26	61
Golgi membrane	0	33	81
transport vesicle membrane	0	11	30
chromosomal region	2	26	64
small ribosomal subunit	4	40	79
proton-transporting two-sector ATPase complex, catalytic domain	3	34	78
DNA-directed RNA polymerase complex	1	30	79
RNA polymerase complex	1	30	79
cell projection	1	32	81
intracellular membrane-bounded organelle	6	22	81
large ribosomal subunit	4	31	79
lysosome	1	28	77
lytic vacuole	1	28	77
adherens junction	1	34	69
transferase complex	2	24	81
Golgi apparatus	3	33	80
intracellular protein-containing complex	5	26	81
microtubule cytoskeleton	3	25	73
nucleus	7	26	81
nuclear pore	1	38	79
inner mitochondrial membrane protein complex	5	30	79
ribosomal subunit	4	31	80
extracellular region	8	25	81
mitochondrial outer membrane	0	31	79
organelle	8	24	81
motile cilium	1	32	77
intracellular vesicle	1	33	80
cytoplasmic vesicle	1	33	80
late endosome membrane	2	40	78
vesicle	1	31	80
transferase complex, transferring phosphorus-containing groups	1	31	80
intracellular organelle	8	24	81
catalytic complex	3	25	81
DNA polymerase complex	1	28	76
organelle envelope lumen	0	31	79
lytic vacuole membrane	6	31	80
mitochondrial intermembrane space	0	31	79
spindle	1	33	74
vacuole	2	28	77
spliceosomal snRNP complex	1	33	78
lysosomal membrane	6	31	80
protein-DNA complex	11	21	80
nucleosome	10	23	77
DNA packaging complex	9	25	79
plasma membrane region	2	39	80
plasma membrane	9	27	81
microbody	6	29	80
nucleoplasm	2	37	78
chromosome	6	31	79
nucleolus	1	30	81
cytoskeleton	2	25	81
extracellular space	5	21	80
synaptic membrane	0	40	77
postsynaptic membrane	0	42	76
anchoring junction	2	37	80
cullin-RING ubiquitin ligase complex	2	23	79
RNA polymerase II transcription regulator complex	4	30	78
oxidoreductase complex	1	36	80
cell junction	4	28	80
ubiquitin ligase complex	1	21	79
peroxisome	5	31	80
cell periphery	1	25	78
cellular anatomical entity	1	36	81
cellular_component	2	37	81
peptidase complex	2	35	79
endoplasmic reticulum	2	31	81
nuclear protein-containing complex	3	36	81
non-membrane-bounded organelle	4	31	81
intracellular non-membrane-bounded organelle	4	31	81
membrane	11	37	81
Prp19 complex	0	5	11
microbody membrane	1	31	74
INO80-type complex	1	35	66
coated vesicle	0	8	12
SAGA complex	1	28	74
myosin complex	3	31	74
nuclear pore outer ring	0	3	6
neuron projection	0	29	68
tight junction	1	5	12
CCR4-NOT complex	0	25	64
postsynaptic specialization	0	3	12
basolateral plasma membrane	0	6	11
mitochondrial large ribosomal subunit	0	1	11
clathrin-coated pit	0	9	15
respiratory chain complex	2	35	79
clathrin-coated vesicle	0	7	11
proteasome regulatory particle, base subcomplex	0	7	12
endoplasmic reticulum-Golgi intermediate compartment	0	2	3
tricarboxylic acid cycle enzyme complex	0	7	18
eukaryotic translation initiation factor 3 complex	2	33	75
intermediate filament	0	0	1
spliceosomal complex	0	31	80
mitochondrial respiratory chain complex IV	2	30	72
synaptic vesicle membrane	0	2	4
nuclear DNA-directed RNA polymerase complex	1	28	76
site of polarized growth	0	4	12
organelle subcompartment	1	31	73
COPI vesicle coat	0	12	26
organellar small ribosomal subunit	0	1	11
cytoplasmic stress granule	0	4	10
multimeric ribonuclease P complex	0	1	2
translation preinitiation complex	1	34	74
chromosome, centromeric region	0	6	25
translocon complex	0	0	1
dendrite	0	7	13
external encapsulating structure	9	29	73
mitochondrial respiratory chain complex III	0	27	55
cytosol	3	35	80
perikaryon	0	1	1
nucleolar ribonuclease P complex	0	1	1
proteasome core complex	0	24	68
ISWI-type complex	0	5	13
autophagosome	0	2	13
SAGA-type complex	2	30	76
AP-2 adaptor complex	0	1	1
basement membrane	0	13	41
glutamyl-tRNA(Gln) amidotransferase complex	0	1	2
peroxisomal membrane	1	31	74
transcription factor TFIIH core complex	0	26	55
proteasome complex	3	30	77
proteasome core complex, alpha-subunit complex	0	36	78
sodium:potassium-exchanging ATPase complex	1	14	30
nuclear inner membrane	0	3	14
BLOC-1 complex	0	1	3
RNAi effector complex	0	6	10
RNA polymerase III complex	0	29	59
transport vesicle	1	5	20
eukaryotic 43S preinitiation complex	1	34	74
elongator holoenzyme complex	0	14	43
EMC complex	0	20	56
nuclear body	3	29	77
phagophore assembly site	0	1	2
SWI/SNF superfamily-type complex	4	27	74
Golgi apparatus subcompartment	1	35	73
vacuolar proton-transporting V-type ATPase, V1 domain	0	0	1
TORC2 complex	0	1	1
cytoplasm	3	26	81
Cul4-RING E3 ubiquitin ligase complex	0	0	2
cAMP-dependent protein kinase complex	0	1	2
vacuolar proton-transporting V-type ATPase complex	0	1	2
phagocytic vesicle	0	0	1
respiratory chain complex III	0	29	59
Sm-like protein family complex	0	26	79
GPI-anchor transamidase complex	1	32	62
ciliary basal body	1	8	13
DUBm complex	0	0	2
A band	0	1	1
mitochondrial small ribosomal subunit	0	1	11
protein kinase complex	1	26	72
respiratory chain complex IV	1	34	76
carboxy-terminal domain protein kinase complex	0	5	16
eukaryotic 48S preinitiation complex	1	35	74
proteasome core complex, beta-subunit complex	0	2	2
extracellular matrix	6	29	72
GARP complex	0	3	7
cell surface	0	4	12
AP-1 adaptor complex	0	0	1
anaphase-promoting complex	0	34	73
nuclear chromosome	1	4	11
sarcoglycan complex	0	3	4
cytochrome complex	1	28	77
rough endoplasmic reticulum	0	3	10
chaperone complex	0	2	5
neurotransmitter receptor complex	0	3	11
exocytic vesicle	0	4	12
plasma membrane signaling receptor complex	0	16	44
ER to Golgi transport vesicle membrane	0	1	3
protein serine/threonine phosphatase complex	0	28	62
presynaptic membrane	0	5	12
early endosome	1	13	40
membrane raft	1	1	2
RISC complex	0	6	10
apical plasma membrane	0	5	12
phosphopyruvate hydratase complex	0	0	1
nuclear envelope	0	7	12
AP-type membrane coat adaptor complex	4	29	78
sno(s)RNA-containing ribonucleoprotein complex	1	24	70
dynein axonemal particle	0	0	1
glycerol-3-phosphate dehydrogenase complex	0	5	19
cytosolic ribosome	0	6	11
respiratory chain complex I	0	42	70
SMN complex	0	0	2
lamellipodium	0	6	11
mitochondrial protein-containing complex	8	28	81
cell-substrate junction	0	12	20
ESCRT complex	0	33	77
TOR complex	0	4	17
U2 snRNP	0	0	2
TORC1 complex	0	0	1
transcription factor TFIIA complex	0	0	4
Golgi transport complex	0	24	64
U2-type prespliceosome	0	0	2
vacuolar membrane	5	34	80
MSL complex	0	4	7
U1 snRNP	0	2	10
U4 snRNP	0	0	2
Golgi cisterna membrane	2	36	68
cleavage furrow	1	10	12
gap junction	3	25	73
chaperonin-containing T-complex	0	1	3
U2-type spliceosomal complex	0	1	2
receptor complex	0	24	52
trans-Golgi network	1	26	52
DNA helicase complex	1	36	66
Ragulator complex	0	5	8
Atg1/ULK1 kinase complex	0	1	1
proteasome activator complex	0	1	1
THO complex	0	3	7
endoplasmic reticulum lumen	2	28	74
nuclear speck	2	30	72
proton-transporting two-sector ATPase complex	1	5	14
ionotropic glutamate receptor complex	0	3	11
Ndc80 complex	0	3	6
stress fiber	0	1	2
organellar large ribosomal subunit	0	1	11
RNA polymerase I complex	0	2	2
membrane microdomain	1	1	2
dynactin complex	0	1	7
outer mitochondrial membrane protein complex	1	10	22
Z disc	1	7	13
organelle membrane contact site	0	1	2
cell cortex	0	4	12
U5 snRNP	0	0	2
growth cone	0	3	11
transcription factor TFIID complex	2	36	75
BLOC complex	0	7	12
sarcomere	1	2	4
RNA polymerase II, core complex	1	4	18
vacuolar proton-transporting V-type ATPase, V0 domain	0	3	17
centriolar satellite	0	0	1
endopeptidase complex	4	32	79
actomyosin	0	1	2
presynapse	0	18	33
kinesin complex	0	1	4
transcription factor TFIIH holo complex	0	4	16
TRAPP complex	0	28	66
histone deacetylase complex	1	8	14
mitochondrial proton-transporting ATP synthase complex, coupling factor F(o)	0	26	67
pyruvate dehydrogenase complex	0	1	2
GINS complex	0	1	2
Gemini of coiled bodies	0	0	2
precatalytic spliceosome	0	0	2
synaptic vesicle	0	4	12
bicellular tight junction	0	0	1
proton-transporting V-type ATPase, V1 domain	0	27	66
Cdc73/Paf1 complex	0	3	17
[truncated: 4,680 more rows]
