# Supplementary material for: Universal signatures of transposable element compartmentalization across eukaryotic genomes
Source: bioRxiv. 2024 Mar 27:2023.10.17.562820. Preprint. [Version 2] doi: 10.1101/2023.10.17.562820 (PMC10996525; doi:10.1101/2023.10.17.562820)
Supplement: Supplement 5 [file media-5.gz › Data_S3/GO_presence_summaries_Basidiomycota_SINE.tsv]

phenol-containing compound metabolic process	0	0	3
aromatic amino acid family biosynthetic process	0	5	13
biological_process	1	4	14
aromatic amino acid family metabolic process	1	7	14
organonitrogen compound biosynthetic process	1	4	14
cellular metabolic process	1	9	14
organic substance metabolic process	1	8	14
biosynthetic process	1	5	14
cellular aromatic compound metabolic process	1	8	14
organic substance biosynthetic process	1	5	14
cellular process	1	4	14
metabolic process	1	10	14
organic cyclic compound metabolic process	1	7	14
cellular biosynthetic process	1	4	14
inorganic anion transport	0	3	10
biological regulation	1	4	14
organic hydroxy compound metabolic process	0	5	14
organonitrogen compound metabolic process	1	8	14
aromatic compound biosynthetic process	1	5	14
nitrogen compound metabolic process	1	9	14
carbohydrate derivative biosynthetic process	0	8	14
dolichol-linked oligosaccharide biosynthetic process	0	2	5
oligosaccharide-lipid intermediate biosynthetic process	0	3	5
organic cyclic compound biosynthetic process	1	3	14
primary metabolic process	1	9	14
positive regulation of translation	0	2	3
cellular homeostasis	0	1	13
positive regulation of gene expression	0	2	3
regulation of protein-containing complex disassembly	0	0	3
positive regulation of cellular amide metabolic process	0	2	3
spliceosomal snRNP assembly	0	5	13
regulation of biological process	1	5	14
protein metabolic process	1	8	14
cellular protein metabolic process	2	4	14
cellular nitrogen compound biosynthetic process	1	7	14
positive regulation of cellular protein metabolic process	0	2	5
heme metabolic process	0	3	12
regulation of cellular component size	0	3	13
positive regulation of protein metabolic process	0	2	5
heme biosynthetic process	0	2	11
positive regulation of cellular component organization	0	4	13
regulation of anatomical structure size	0	3	13
organic acid biosynthetic process	2	5	14
regulation of gene expression	2	7	14
anion transport	0	7	14
pigment metabolic process	0	5	14
regulation of translational elongation	0	2	11
deadenylation-dependent decapping of nuclear-transcribed mRNA	0	3	4
regulation of cellular component organization	0	7	14
pigment biosynthetic process	0	5	14
homeostatic process	0	4	14
translation	2	6	14
regulation of macromolecule metabolic process	0	10	14
regulation of metabolic process	0	10	14
regulation of cellular process	0	6	14
peptide biosynthetic process	2	6	14
DNA strand elongation involved in DNA replication	0	6	14
DNA strand elongation	0	6	14
amide biosynthetic process	0	11	14
cellular nitrogen compound metabolic process	0	10	14
peptide metabolic process	1	6	14
IMP metabolic process	0	3	14
RNA decapping	0	7	10
regulation of translation	0	8	14
purine ribonucleoside monophosphate biosynthetic process	0	3	14
purine nucleoside monophosphate metabolic process	0	4	14
methylguanosine-cap decapping	0	6	10
regulation of cellular amide metabolic process	0	8	14
IMP biosynthetic process	0	3	14
'de novo' IMP biosynthetic process	0	3	14
purine nucleoside monophosphate biosynthetic process	0	3	14
purine ribonucleoside monophosphate metabolic process	0	4	14
posttranscriptional regulation of gene expression	0	8	14
porphyrin-containing compound metabolic process	0	7	14
tetrapyrrole biosynthetic process	0	7	14
tetrapyrrole metabolic process	0	7	14
porphyrin-containing compound biosynthetic process	0	7	14
cellular amide metabolic process	0	10	14
regulation of protein metabolic process	0	7	14
regulation of cellular protein metabolic process	0	7	14
ribonucleoside monophosphate metabolic process	0	7	14
ribonucleoside monophosphate biosynthetic process	0	4	14
small molecule biosynthetic process	0	5	14
regulation of macromolecule biosynthetic process	1	10	14
cellular amino acid metabolic process	1	8	14
regulation of cellular macromolecule biosynthetic process	1	10	14
regulation of biosynthetic process	1	10	14
regulation of cellular biosynthetic process	1	10	14
nucleoside monophosphate biosynthetic process	0	5	14
nuclear-transcribed mRNA catabolic process	1	10	14
nucleoside monophosphate metabolic process	0	6	14
positive regulation of cellular biosynthetic process	0	5	14
positive regulation of biosynthetic process	0	5	14
positive regulation of macromolecule biosynthetic process	1	4	14
regulation of biological quality	0	6	14
positive regulation of metabolic process	0	5	14
positive regulation of cellular metabolic process	0	5	14
positive regulation of macromolecule metabolic process	0	6	14
mRNA catabolic process	1	10	14
positive regulation of nitrogen compound metabolic process	0	6	14
regulation of nitrogen compound metabolic process	0	8	14
regulation of cellular metabolic process	1	9	14
regulation of primary metabolic process	1	8	14
ribonucleoprotein complex subunit organization	1	6	14
RNA catabolic process	1	8	14
purine ribonucleotide biosynthetic process	0	6	14
ribonucleoprotein complex assembly	1	8	14
mRNA metabolic process	0	6	14
purine nucleotide biosynthetic process	0	6	14
carbohydrate derivative metabolic process	1	4	14
purine-containing compound biosynthetic process	0	6	14
protein ubiquitination	0	5	14
ribose phosphate biosynthetic process	0	8	14
ribonucleotide biosynthetic process	0	7	14
macromolecule metabolic process	0	10	14
cellular macromolecule biosynthetic process	1	8	14
protein modification by small protein conjugation or removal	0	6	14
response to oxidative stress	1	7	14
positive regulation of biological process	0	5	14
protein modification by small protein conjugation	0	6	14
positive regulation of cellular process	0	5	14
purine ribonucleotide metabolic process	0	5	14
cellular macromolecule metabolic process	0	11	14
signal transduction	0	4	14
nucleobase-containing compound catabolic process	0	8	14
ribose phosphate metabolic process	0	5	14
purine nucleotide metabolic process	0	5	14
ribonucleotide metabolic process	0	5	14
protein catabolic process	0	9	14
carboxylic acid metabolic process	0	9	14
oxoacid metabolic process	0	9	14
nucleoside phosphate biosynthetic process	0	6	14
nucleotide biosynthetic process	0	5	14
G protein-coupled receptor signaling pathway	0	3	12
organic acid metabolic process	1	9	14
aromatic compound catabolic process	0	8	14
negative regulation of gene expression	1	9	14
small molecule metabolic process	0	8	14
cellular amino acid biosynthetic process	0	6	14
purine-containing compound metabolic process	0	4	14
organic substance catabolic process	2	6	14
RNA splicing, via transesterification reactions with bulged adenosine as nucleophile	1	7	14
RNA splicing, via transesterification reactions	1	7	14
mRNA splicing, via spliceosome	1	7	14
protein transport	0	6	14
macromolecule localization	0	5	14
protein localization	0	5	14
establishment of protein localization	0	6	14
toxin biosynthetic process	0	2	3
mycotoxin metabolic process	0	2	3
heterocycle catabolic process	0	8	14
toxin metabolic process	0	2	3
cellular protein-containing complex assembly	0	5	14
mycotoxin biosynthetic process	0	2	3
negative regulation of macromolecule metabolic process	0	11	14
protein-containing complex assembly	1	6	14
heterocycle biosynthetic process	0	6	14
protein-containing complex subunit organization	1	7	14
cellular nitrogen compound catabolic process	0	8	14
negative regulation of metabolic process	0	11	14
organic cyclic compound catabolic process	0	10	14
macromolecule biosynthetic process	1	6	14
secondary metabolic process	0	2	7
secondary metabolite biosynthetic process	0	3	7
cellular protein modification process	0	6	14
carboxylic acid biosynthetic process	2	5	14
macromolecule catabolic process	2	8	14
heterocycle metabolic process	0	9	14
nucleotide metabolic process	0	4	14
protein modification process	0	5	14
negative regulation of biological process	0	10	14
nucleoside phosphate metabolic process	0	4	14
nitrogen compound transport	0	5	14
rRNA metabolic process	1	8	14
rRNA processing	1	8	14
ion transport	0	6	14
intracellular protein transport	0	6	14
regulation of RNA biosynthetic process	2	7	14
cellular component assembly	0	7	14
regulation of nucleic acid-templated transcription	2	7	14
regulation of transcription, DNA-templated	2	7	14
nucleobase-containing small molecule metabolic process	0	6	14
RNA splicing	0	8	14
regulation of RNA metabolic process	1	8	14
organic substance transport	1	3	14
organophosphate biosynthetic process	0	5	14
phosphate-containing compound metabolic process	0	6	14
phosphorus metabolic process	0	6	14
regulation of nucleobase-containing compound metabolic process	1	9	14
vesicle-mediated transport	0	8	14
cellular macromolecule catabolic process	1	9	14
cellular lipid metabolic process	0	8	14
phosphorylation	0	4	14
catabolic process	1	10	14
mRNA processing	0	7	14
transport	0	6	14
establishment of localization	0	6	14
localization	0	5	14
establishment of localization in cell	0	6	14
intracellular transport	0	7	14
organonitrogen compound catabolic process	1	9	14
organophosphate metabolic process	0	5	14
nucleobase-containing compound biosynthetic process	0	7	14
cellular localization	0	3	14
carbohydrate catabolic process	1	5	14
macromolecule modification	0	5	14
nucleobase-containing compound metabolic process	1	10	14
lipid metabolic process	0	8	14
ncRNA processing	0	8	14
RNA processing	1	8	14
RNA metabolic process	1	7	14
nucleic acid metabolic process	1	9	14
cellular response to stress	1	7	14
cellular response to stimulus	1	6	14
anaphase-promoting complex-dependent catabolic process	0	2	3
deoxyribose phosphate metabolic process	0	1	2
replication fork processing	0	2	3
maintenance of location	0	2	5
regulation of phosphate metabolic process	1	3	6
organic acid catabolic process	1	6	14
purine nucleoside bisphosphate metabolic process	1	3	13
negative regulation of gluconeogenesis	0	1	3
negative regulation of cellular macromolecule biosynthetic process	0	4	13
positive regulation of conjugation	0	2	3
mitochondrial genome maintenance	0	3	11
purine ribonucleoside biosynthetic process	0	1	3
autophagy of mitochondrion	0	0	3
modification-dependent macromolecule catabolic process	0	8	14
glucose homeostasis	0	0	1
oxalate metabolic process	0	0	2
UMP biosynthetic process	0	9	13
exocytosis	0	8	12
intracellular protein transmembrane transport	0	4	13
negative regulation of cell cycle process	0	7	13
nuclear transport	0	8	14
nucleoside salvage	0	0	2
double-strand break repair	0	6	14
protein-DNA complex assembly	0	4	13
mannose metabolic process	0	0	1
ribosomal large subunit biogenesis	0	1	4
ion transmembrane transport	0	5	14
regulation of phosphorylation	0	4	6
negative regulation of actin filament polymerization	0	0	1
metal ion transport	0	3	14
cellular response to DNA damage stimulus	1	5	14
lipid transport	0	5	14
regulation of mRNA metabolic process	0	3	6
protein insertion into ER membrane	0	0	1
protein localization to endoplasmic reticulum	0	8	13
proteolysis	0	9	14
protoporphyrinogen IX metabolic process	0	4	12
RNA capping	0	2	3
protein maturation	0	6	14
cell wall biogenesis	0	0	2
regulation of protein-containing complex assembly	0	3	13
regulation of conjugation with cellular fusion	0	2	3
regulation of cellular component biogenesis	0	4	13
flavin-containing compound metabolic process	0	3	13
positive regulation of protein polymerization	0	2	13
serine family amino acid catabolic process	0	2	3
response to other organism	0	0	4
homocysteine metabolic process	0	0	10
cell division	0	4	14
transcription elongation from RNA polymerase II promoter	0	3	11
L-methionine salvage	0	1	2
asparagine metabolic process	0	0	1
regulation of cytoskeleton organization	0	4	13
phosphatidylinositol metabolic process	0	8	13
glucan metabolic process	0	7	14
pyrimidine-containing compound metabolic process	0	8	14
actin filament organization	0	5	13
negative regulation of protein-containing complex disassembly	0	0	1
chromatin remodeling	0	2	14
protein localization to peroxisome	0	0	3
isoprenoid metabolic process	0	0	14
transcription by RNA polymerase I	0	2	3
response to nitrogen compound	0	6	12
cellular polysaccharide biosynthetic process	0	3	8
chitin metabolic process	0	7	14
fungal-type cell wall biogenesis	0	0	1
carbohydrate metabolic process	0	11	14
nucleoside diphosphate phosphorylation	0	1	13
protein sumoylation	0	2	3
Golgi vesicle transport	0	2	14
alditol metabolic process	0	1	7
folic acid metabolic process	0	2	3
phosphatidylglycerol biosynthetic process	0	0	1
protein localization to extracellular region	0	1	3
regulation of mRNA processing	0	1	3
mRNA polyadenylation	0	1	5
programmed cell death	0	0	4
ATP synthesis coupled proton transport	0	5	13
protein targeting to ER	1	7	13
ncRNA 5'-end processing	0	2	5
ribosomal small subunit assembly	0	3	3
DNA replication	0	8	14
regulation of phosphorus metabolic process	1	3	6
cellular zinc ion homeostasis	0	0	1
amino acid transport	0	5	14
tryptophan catabolic process	0	5	13
DNA integration	0	0	1
histidine metabolic process	0	4	12
microtubule nucleation	0	5	13
energy reserve metabolic process	0	1	2
aminoglycan metabolic process	0	7	14
nuclear export	0	4	14
protein maturation by [4Fe-4S] cluster transfer	0	0	2
tRNA aminoacylation for protein translation	4	3	14
NAD biosynthetic process	0	4	13
phospholipid metabolic process	0	9	14
regulation of cytoplasmic translational elongation	0	1	7
proton transmembrane transport	0	4	13
isoleucine biosynthetic process	0	3	13
inorganic ion transmembrane transport	0	4	13
small nucleolar ribonucleoprotein complex assembly	0	1	3
positive regulation of cytoskeleton organization	0	3	13
cellular response to osmotic stress	0	1	3
nicotinamide nucleotide metabolic process	0	5	13
cell wall organization	0	7	14
negative regulation of cellular biosynthetic process	0	6	14
protein monoubiquitination	0	1	3
RNA splicing, via endonucleolytic cleavage and ligation	0	0	2
membrane fusion	0	1	3
protein localization to membrane	0	5	14
negative regulation of cytoskeleton organization	0	2	3
polyol biosynthetic process	0	1	9
nucleolar large rRNA transcription by RNA polymerase I	0	0	1
branched-chain amino acid metabolic process	0	4	13
monocarboxylic acid biosynthetic process	3	4	14
carbohydrate biosynthetic process	0	6	13
pyridine-containing compound metabolic process	0	3	14
cell cycle process	0	4	14
positive regulation of DNA-templated transcription, elongation	0	1	4
positive regulation of protein-containing complex assembly	0	2	13
tryptophan metabolic process	0	7	13
protein transmembrane import into intracellular organelle	0	3	13
regulation of actin filament length	0	3	13
riboflavin biosynthetic process	0	2	13
folic acid-containing compound metabolic process	0	6	13
vesicle fusion	0	0	3
monocarboxylic acid catabolic process	4	2	14
purine nucleobase metabolic process	0	2	13
cysteine biosynthetic process from serine	0	0	1
lysine biosynthetic process	0	2	10
regulation of protein polymerization	0	3	13
cellular ketone metabolic process	0	6	13
cell wall modification	0	0	2
cellular biogenic amine metabolic process	0	6	13
positive regulation of conjugation with cellular fusion	0	2	3
nucleotide-sugar biosynthetic process	0	5	13
regulation of small GTPase mediated signal transduction	0	2	13
cellular component disassembly	0	3	13
sulfur amino acid biosynthetic process	0	1	14
cell wall macromolecule catabolic process	0	0	8
nucleic acid-templated transcription	0	4	14
peptidyl-diphthamide biosynthetic process from peptidyl-histidine	0	1	7
proteasome assembly	0	1	8
nuclear chromosome segregation	0	0	3
regulation of mRNA splicing, via spliceosome	0	1	3
autophagosome assembly	0	3	5
positive regulation of signal transduction	0	2	3
cation homeostasis	0	4	13
response to abiotic stimulus	0	7	14
ribonucleoside bisphosphate metabolic process	1	3	13
negative regulation of biosynthetic process	0	6	14
mRNA transport	0	6	14
zinc ion transport	0	0	2
regulation of ARF protein signal transduction	0	1	12
thioester metabolic process	1	3	13
negative regulation of small molecule metabolic process	0	1	4
cellular modified amino acid biosynthetic process	0	6	14
positive regulation of actin filament polymerization	0	2	13
thioester biosynthetic process	0	7	13
nucleoside biosynthetic process	0	1	3
regulation of DNA-templated transcription, initiation	0	0	3
regulation of transcription by RNA polymerase III	0	2	3
lipid homeostasis	0	2	3
proteasomal protein catabolic process	0	8	14
regulation of RNA stability	0	3	3
tetrahydrofolate biosynthetic process	0	1	1
cell cycle DNA replication	0	3	11
cell cycle phase transition	0	2	3
methionine metabolic process	0	3	14
DNA-dependent DNA replication	0	5	14
cytoskeleton-dependent cytokinesis	0	2	3
ATP biosynthetic process	0	5	13
late endosome to vacuole transport	1	3	5
carboxylic acid transport	0	2	3
regulation of signaling	0	2	14
negative regulation of RNA metabolic process	0	1	5
organelle localization	0	1	14
mitochondrial protein processing	0	1	3
second-messenger-mediated signaling	0	0	3
alcohol metabolic process	0	5	14
carbohydrate homeostasis	0	0	1
DNA damage checkpoint signaling	0	7	11
respiratory chain complex IV assembly	0	5	8
hexose biosynthetic process	0	4	11
polysaccharide metabolic process	1	8	14
glutamine family amino acid metabolic process	0	7	13
nicotinamide nucleotide biosynthetic process	0	5	13
vacuolar proton-transporting V-type ATPase complex assembly	0	1	1
protein insertion into membrane	0	2	13
pectin catabolic process	0	0	3
protein targeting to vacuole	0	2	3
protein targeting	0	6	14
cellular chemical homeostasis	0	1	13
cellular lipid catabolic process	1	6	14
mitotic sister chromatid cohesion	0	1	3
RNA 5'-end processing	1	1	5
transcription initiation from RNA polymerase II promoter	0	4	13
RNA (guanine-N7)-methylation	0	1	1
nucleoside bisphosphate metabolic process	1	3	13
Golgi organization	0	2	3
purine ribonucleoside triphosphate biosynthetic process	1	5	13
pentose metabolic process	0	4	9
amine catabolic process	0	5	13
lipid oxidation	1	5	7
regulation of small molecule metabolic process	1	1	4
transition metal ion transport	0	1	13
purine ribonucleoside diphosphate metabolic process	0	2	13
protein targeting to membrane	0	7	14
tRNA wobble uridine modification	0	6	13
positive regulation of transcription initiation from RNA polymerase II promoter	0	0	3
DNA repair	2	4	14
purine-containing compound salvage	0	1	5
cysteine biosynthetic process	0	0	13
regulation of reproductive process	0	2	3
ion homeostasis	0	4	13
steroid biosynthetic process	0	5	14
regulation of DNA-dependent DNA replication	0	5	13
phosphatidylglycerol metabolic process	0	2	3
galactose catabolic process	0	0	1
proton-transporting two-sector ATPase complex assembly	0	2	9
cellular biogenic amine catabolic process	0	5	13
metal ion homeostasis	0	5	13
transition metal ion homeostasis	0	2	5
UMP metabolic process	0	9	13
regulation of DNA metabolic process	0	4	13
reproductive process	0	8	14
negative regulation of nitrogen compound metabolic process	0	4	13
response to organic substance	0	6	12
pyrimidine ribonucleoside monophosphate biosynthetic process	0	9	13
establishment of protein localization to peroxisome	0	0	3
cellulose metabolic process	1	2	9
'de novo' UMP biosynthetic process	0	9	13
cardiolipin metabolic process	0	2	3
establishment of RNA localization	0	8	14
outer mitochondrial membrane organization	0	1	7
protein processing	0	5	14
purine nucleoside triphosphate biosynthetic process	1	5	13
pyrimidine nucleobase biosynthetic process	0	6	13
ribonucleoside triphosphate metabolic process	0	6	13
isoleucine metabolic process	0	3	13
aldehyde catabolic process	0	1	2
beta-glucan catabolic process	1	2	9
regulation of glucose metabolic process	1	1	4
negative regulation of cell cycle	0	7	13
organic hydroxy compound biosynthetic process	0	1	14
post-Golgi vesicle-mediated transport	0	3	8
galactose metabolic process	0	1	5
negative regulation of transcription, DNA-templated	0	0	3
regulation of supramolecular fiber organization	0	3	13
pyrimidine ribonucleotide metabolic process	0	10	13
ribosome biogenesis	0	6	14
transcription preinitiation complex assembly	0	0	4
meiotic cell cycle process	0	5	12
regulation of intracellular signal transduction	0	3	13
respiratory chain complex III assembly	0	0	1
transmembrane transport	0	5	14
immune system process	0	0	3
branched-chain amino acid biosynthetic process	0	4	13
interstrand cross-link repair	0	0	3
L-alpha-amino acid transmembrane transport	0	0	3
fatty acid biosynthetic process	3	5	14
ribonucleoside biosynthetic process	0	1	3
riboflavin metabolic process	0	2	13
secretion	0	9	13
iron-sulfur cluster assembly	0	6	13
autophagy	0	6	14
cellular amino acid catabolic process	2	5	14
protein folding	0	7	14
positive regulation of transcription elongation from RNA polymerase II promoter	0	1	3
acyl-CoA metabolic process	1	3	13
chromosome segregation	0	4	13
protein-DNA complex subunit organization	0	4	13
organic hydroxy compound catabolic process	0	5	9
alpha-amino acid metabolic process	0	8	14
nucleic acid phosphodiester bond hydrolysis	0	3	5
peptidyl-amino acid modification	0	3	11
acyl-CoA biosynthetic process	0	7	13
7-methylguanosine mRNA capping	0	1	1
alpha-amino acid catabolic process	2	4	13
regulation of gluconeogenesis	0	1	4
regulation of mRNA stability	0	3	3
methylation	0	3	14
mitochondrial respiratory chain complex III assembly	0	0	1
regulation of mRNA catabolic process	1	2	3
lysine biosynthetic process via aminoadipic acid	0	1	3
ubiquitin-dependent protein catabolic process	0	8	14
positive regulation of nucleobase-containing compound metabolic process	0	5	14
fatty acid beta-oxidation	1	5	7
vacuole organization	0	6	11
peptidyl-lysine modification	0	2	6
SRP-dependent cotranslational protein targeting to membrane	0	7	13
glycolytic process	0	1	13
protein maturation by iron-sulfur cluster transfer	0	1	3
response to radiation	0	2	5
signal transduction in response to DNA damage	0	7	11
cytochrome complex assembly	0	5	11
tRNA methylation	0	3	9
purine nucleoside bisphosphate biosynthetic process	0	7	13
tubulin complex assembly	0	2	4
tRNA aminoacylation	4	3	14
ribonucleoside bisphosphate biosynthetic process	0	7	13
2'-deoxyribonucleotide metabolic process	0	1	2
transcription by RNA polymerase II	0	3	12
tricarboxylic acid metabolic process	1	2	3
modification-dependent protein catabolic process	0	8	14
deoxyribonucleotide biosynthetic process	0	3	11
xylan metabolic process	0	0	6
protein import into mitochondrial intermembrane space	0	1	1
regulation of conjugation	0	2	3
ribosomal small subunit biogenesis	0	2	3
pyrimidine nucleotide biosynthetic process	0	7	13
hexose metabolic process	0	3	14
protein localization to mitochondrion	0	4	14
DNA biosynthetic process	0	7	13
divalent inorganic cation homeostasis	0	4	12
tRNA metabolic process	0	7	14
cellular glucose homeostasis	0	0	1
cell cycle	0	6	14
regulation of DNA-templated transcription, elongation	0	4	13
gene silencing	0	1	5
pyridine nucleotide biosynthetic process	0	5	13
cellular carbohydrate metabolic process	1	6	14
protoporphyrinogen IX biosynthetic process	0	4	12
lipid biosynthetic process	1	4	14
mannan catabolic process	0	0	2
RNA phosphodiester bond hydrolysis	0	2	5
reciprocal meiotic recombination	0	3	6
polysaccharide catabolic process	1	7	14
cell wall macromolecule metabolic process	0	2	10
mitochondrial cytochrome c oxidase assembly	0	4	5
cell cycle checkpoint signaling	0	7	13
Golgi to plasma membrane transport	0	2	3
tRNA modification	0	7	14
ubiquitin-dependent ERAD pathway	0	6	12
mitotic cell cycle process	0	5	14
cardiolipin biosynthetic process	0	0	1
cellular metal ion homeostasis	0	4	12
aldehyde biosynthetic process	0	0	1
nitrogen cycle metabolic process	0	1	4
carbohydrate transport	0	6	11
amino sugar catabolic process	0	11	14
ATP generation from ADP	0	1	13
positive regulation of RNA biosynthetic process	0	4	14
glycine metabolic process	0	5	11
multivesicular body sorting pathway	1	4	10
glycosyl compound biosynthetic process	0	1	3
nucleobase-containing compound transport	0	5	14
establishment of protein localization to mitochondrial membrane	0	2	9
reactive oxygen species metabolic process	0	5	9
translational elongation	0	7	10
telomere maintenance	0	2	7
nucleic acid transport	0	8	14
Ras protein signal transduction	0	2	3
'de novo' pyrimidine nucleobase biosynthetic process	0	6	12
aspartate family amino acid metabolic process	0	1	14
I-kappaB kinase/NF-kappaB signaling	0	0	2
vitamin metabolic process	0	5	14
L-arabinose metabolic process	0	0	1
sulfur compound biosynthetic process	0	3	14
ribonucleoprotein complex export from nucleus	0	0	3
tRNA splicing, via endonucleolytic cleavage and ligation	0	0	2
cellular modified amino acid metabolic process	0	6	14
inositol metabolic process	0	2	7
formation of cytoplasmic translation initiation complex	0	4	13
regulation of Ras protein signal transduction	0	2	12
positive regulation of response to stimulus	0	0	3
phosphatidylcholine metabolic process	0	0	6
cellular polysaccharide metabolic process	0	7	14
purine nucleoside diphosphate metabolic process	0	2	13
glycerophospholipid biosynthetic process	0	4	14
cysteine metabolic process	0	0	14
negative regulation of nucleobase-containing compound metabolic process	0	2	5
water-soluble vitamin metabolic process	0	5	14
pyrimidine nucleoside monophosphate metabolic process	0	9	13
generation of precursor metabolites and energy	0	6	14
double-strand break repair via nonhomologous end joining	0	1	3
rRNA transcription	0	0	2
vesicle-mediated transport to the plasma membrane	0	2	4
sulfur compound metabolic process	0	2	14
exonucleolytic trimming to generate mature 3'-end of 5.8S rRNA from tricistronic rRNA transcript (SSU-rRNA, 5.8S rRNA, LSU-rRNA)	0	2	3
sodium ion transmembrane transport	0	0	1
endoplasmic reticulum localization	0	0	1
nucleoside triphosphate biosynthetic process	0	4	13
defense response	0	0	4
cellular response to chemical stress	0	5	14
energy derivation by oxidation of organic compounds	0	7	13
regulation of signal transduction	0	2	14
mRNA modification	0	1	3
cellular component organization	0	6	14
RNA biosynthetic process	0	3	14
thiamine-containing compound metabolic process	0	1	5
cellular respiration	0	8	13
regulation of DNA replication	0	8	13
regulation of actin filament-based process	0	4	13
mitochondrial respiratory chain complex assembly	0	8	13
RNA methylation	0	6	14
formation of translation preinitiation complex	0	1	3
ADP metabolic process	0	2	13
galactose catabolic process via UDP-galactose	0	0	1
vitamin B6 metabolic process	0	0	2
nucleoside diphosphate metabolic process	0	2	13
organelle disassembly	0	0	3
prosthetic group metabolic process	0	1	2
negative regulation of protein-containing complex assembly	0	0	3
inner mitochondrial membrane organization	0	1	3
lactate metabolic process	0	1	2
late endosome to vacuole transport via multivesicular body sorting pathway	0	1	3
folic acid-containing compound biosynthetic process	0	2	5
nucleobase metabolic process	0	4	14
biological process involved in interspecies interaction between organisms	0	0	6
small GTPase mediated signal transduction	0	6	14
mitochondrial RNA metabolic process	1	1	3
nucleoside metabolic process	0	2	10
pyrimidine nucleoside monophosphate biosynthetic process	0	9	13
monosaccharide biosynthetic process	0	5	11
phospholipid catabolic process	0	1	2
negative regulation of cellular metabolic process	0	6	14
formate metabolic process	0	0	1
negative regulation of cell cycle phase transition	0	7	13
negative regulation of DNA replication	0	2	3
oligosaccharide metabolic process	1	4	14
RNA 3'-end processing	0	6	13
leucine biosynthetic process	0	0	2
ERAD pathway	0	7	12
pyrimidine-containing compound biosynthetic process	0	6	14
protein polyubiquitination	0	2	4
organelle organization	0	5	14
positive regulation of DNA-templated transcription, initiation	0	0	3
establishment of protein localization to extracellular region	0	1	3
glucose metabolic process	0	3	13
7-methylguanosine RNA capping	0	3	3
protein N-linked glycosylation	1	3	9
glycerophospholipid metabolic process	0	7	14
mitotic cell cycle	0	1	5
xenobiotic detoxification by transmembrane export across the plasma membrane	0	1	1
tricarboxylic acid cycle	1	6	13
DNA synthesis involved in DNA repair	0	4	12
retrograde vesicle-mediated transport, Golgi to endoplasmic reticulum	0	3	13
valine metabolic process	0	2	9
peroxisomal membrane transport	0	2	3
alkaloid metabolic process	0	0	1
endosomal transport	0	4	13
alditol catabolic process	0	0	3
ribonucleoside triphosphate biosynthetic process	0	5	13
chaperone-mediated protein folding	0	2	3
protein-containing complex disassembly	0	0	3
pyridine nucleotide metabolic process	0	5	13
protein targeting to peroxisome	0	0	3
maturation of LSU-rRNA from tricistronic rRNA transcript (SSU-rRNA, 5.8S rRNA, LSU-rRNA)	0	2	7
pyrimidine nucleobase metabolic process	0	6	13
sulfur amino acid metabolic process	0	1	14
vesicle organization	0	1	3
pantothenate metabolic process	0	0	1
acetyl-CoA metabolic process	0	3	13
Golgi to endosome transport	0	1	3
glucosamine-containing compound catabolic process	0	10	14
organic acid transport	0	7	14
regulation of organelle organization	0	4	13
nucleobase-containing small molecule biosynthetic process	0	1	3
positive regulation of nucleic acid-templated transcription	0	4	14
cellular amine metabolic process	0	6	13
regulation of TOR signaling	0	2	3
nucleotide transport	0	2	7
purine ribonucleoside triphosphate metabolic process	0	6	13
cellular component organization or biogenesis	0	4	14
regulation of transcription by RNA polymerase II	1	6	14
DNA-templated transcription, elongation	0	3	11
disaccharide catabolic process	0	2	4
pheromone-dependent signal transduction involved in conjugation with cellular fusion	0	2	3
actin nucleation	0	2	13
glucan catabolic process	1	4	12
ncRNA metabolic process	3	2	14
organelle membrane fusion	0	0	3
endoplasmic reticulum unfolded protein response	0	1	3
RNA phosphodiester bond hydrolysis, exonucleolytic	1	0	3
protein insertion into mitochondrial outer membrane	0	0	3
osmosensory signaling pathway	0	0	1
carbohydrate derivative catabolic process	0	8	14
pantothenate biosynthetic process	0	0	1
establishment of protein localization to vacuole	0	3	12
macromolecule methylation	0	7	14
folic acid biosynthetic process	0	1	3
protein localization to nucleus	0	4	13
protein import into peroxisome matrix	0	0	3
positive regulation of reproductive process	0	2	3
isopentenyl diphosphate biosynthetic process	0	0	1
polysaccharide biosynthetic process	0	3	10
lipid droplet organization	0	0	1
protein localization to organelle	0	4	14
nonribosomal peptide biosynthetic process	0	0	1
regulation of DNA-templated transcription in response to stress	0	2	3
mitochondrial fission	0	0	1
arginine biosynthetic process	0	5	13
ribosomal large subunit assembly	0	1	3
ribosomal subunit export from nucleus	0	0	3
histidine biosynthetic process	0	4	12
DNA replication checkpoint signaling	0	0	3
negative regulation of protein polymerization	0	0	1
regulation of programmed cell death	0	1	1
cell surface receptor signaling pathway	0	1	3
hydrogen peroxide catabolic process	0	3	6
glycerolipid metabolic process	0	8	14
nucleoside phosphate catabolic process	0	2	12
amino acid transmembrane transport	0	1	3
tetrahydrofolate metabolic process	0	7	13
cellular response to chemical stimulus	0	5	14
RNA export from nucleus	0	7	13
serine family amino acid metabolic process	0	2	14
transcription initiation from RNA polymerase I promoter	0	1	3
cellular ion homeostasis	0	5	13
cellular component biogenesis	0	6	14
purine nucleoside biosynthetic process	0	1	3
inorganic ion homeostasis	0	4	13
mRNA export from nucleus	0	8	13
protein secretion	0	1	3
positive regulation of signaling	0	2	3
monosaccharide catabolic process	0	0	4
purine ribonucleoside metabolic process	0	1	4
regulation of cell death	0	2	2
purine nucleoside metabolic process	0	1	5
deoxyribonucleotide metabolic process	0	3	12
response to light stimulus	0	3	5
dicarboxylic acid metabolic process	0	6	14
cation transmembrane transport	0	5	14
positive regulation of RNA metabolic process	1	4	14
cellular carbohydrate biosynthetic process	0	7	13
transcription initiation from RNA polymerase III promoter	0	2	5
nucleoside bisphosphate biosynthetic process	0	7	13
signal peptide processing	0	3	12
peroxisome organization	0	5	13
response to UV	0	1	3
negative regulation of RNA biosynthetic process	0	0	3
cleavage involved in rRNA processing	1	0	3
sphingolipid metabolic process	0	3	14
nucleoside triphosphate metabolic process	0	6	13
endosome transport via multivesicular body sorting pathway	1	0	3
proteasome-mediated ubiquitin-dependent protein catabolic process	0	7	14
chorismate biosynthetic process	0	0	1
attachment of mitotic spindle microtubules to kinetochore	0	1	3
response to stimulus	1	8	14
glutathione metabolic process	0	1	11
glucosamine-containing compound metabolic process	1	6	14
defense response to other organism	0	0	3
NADH metabolic process	0	0	4
flavin-containing compound biosynthetic process	0	3	13
gene silencing by RNA	0	1	5
carboxylic acid transmembrane transport	0	2	4
regulation of actin cytoskeleton organization	0	4	13
anatomical structure morphogenesis	0	0	3
siderophore biosynthetic process	0	0	1
maintenance of protein location in cell	1	1	3
cellular transition metal ion homeostasis	0	1	5
ribosome assembly	0	1	3
N-acetylglucosamine metabolic process	0	1	1
inositol phosphate biosynthetic process	0	1	2
thiamine metabolic process	0	1	5
regulation of protein dephosphorylation	0	2	5
cellular divalent inorganic cation homeostasis	0	1	3
magnesium ion transport	0	0	3
RNA modification	0	4	14
external encapsulating structure organization	0	7	14
isopentenyl diphosphate metabolic process	0	0	1
amino acid salvage	0	1	2
alcohol biosynthetic process	0	5	13
pyrimidine nucleotide metabolic process	0	7	13
methionine biosynthetic process	0	3	14
phospholipid dephosphorylation	0	7	12
asparagine biosynthetic process	0	0	1
glucan biosynthetic process	0	3	8
purine ribonucleoside salvage	0	0	2
mitochondrion-endoplasmic reticulum membrane tethering	0	0	3
positive regulation of cellular component biogenesis	0	2	13
trehalose metabolic process	0	2	10
alcohol catabolic process	0	5	9
post-chaperonin tubulin folding pathway	0	0	2
positive regulation of transcription by RNA polymerase II	0	2	11
inositol phosphate metabolic process	0	4	5
translesion synthesis	0	5	6
isopentenyl diphosphate biosynthetic process, mevalonate pathway	0	0	1
localization within membrane	0	4	14
regulation of transcription elongation from RNA polymerase II promoter	0	1	3
fatty acid oxidation	1	5	7
tryptophan catabolic process to kynurenine	0	1	5
organophosphate catabolic process	0	5	14
cytoplasmic microtubule organization	0	2	3
regulation of protein modification process	0	4	6
DNA packaging	1	1	7
immune response	0	0	3
import into nucleus	0	4	14
iron ion transport	0	0	11
positive regulation of transcription, DNA-templated	0	4	14
regulation of RNA splicing	0	1	3
cell death	0	0	4
fungal-type cell wall organization or biogenesis	0	2	4
pteridine-containing compound biosynthetic process	0	4	10
pectin metabolic process	0	0	3
endoplasmic reticulum to Golgi vesicle-mediated transport	0	3	13
tRNA processing	0	6	14
phosphorelay signal transduction system	0	1	8
mitochondrial transmembrane transport	0	5	14
tRNA transport	0	0	3
regulation of cell cycle process	0	9	13
cellular amide catabolic process	0	1	2
protein localization to vacuole	0	3	12
respiratory electron transport chain	0	6	13
maintenance of protein location	1	1	3
chromatin organization	0	5	14
glycerol metabolic process	0	1	5
formate catabolic process	0	0	1
hydrogen peroxide metabolic process	0	3	6
monosaccharide metabolic process	0	3	14
glycerolipid biosynthetic process	0	5	14
pyruvate metabolic process	0	2	13
arabinose metabolic process	0	0	1
regulation of dephosphorylation	0	2	5
establishment of protein localization to organelle	0	5	14
cellular cation homeostasis	0	5	13
carboxylic acid catabolic process	1	6	14
cellular carbohydrate catabolic process	1	5	14
chemical homeostasis	0	4	13
chorismate metabolic process	0	0	7
nuclear-transcribed mRNA catabolic process, nonsense-mediated decay	0	3	6
Mo-molybdopterin cofactor biosynthetic process	0	1	2
mitochondrial translation	0	2	11
organelle fusion	0	2	3
maintenance of location in cell	0	2	3
positive regulation of phosphate metabolic process	0	2	3
meiosis I cell cycle process	0	4	9
response to osmotic stress	0	1	3
response to chemical	1	6	14
phosphatidylinositol dephosphorylation	0	7	12
phospholipid biosynthetic process	0	6	14
ribosomal large subunit export from nucleus	0	0	3
response to stress	1	7	14
glutamine family amino acid biosynthetic process	0	4	13
organophosphate ester transport	0	2	12
xenobiotic transport	0	1	1
response to external stimulus	0	4	7
protein-containing complex localization	0	1	6
positive regulation of cell communication	0	1	3
regulation of cellular carbohydrate metabolic process	0	2	4
organic anion transport	0	4	8
vitamin B6 biosynthetic process	0	0	2
regulation of carbohydrate metabolic process	0	2	4
mitochondrion disassembly	0	0	3
chitin catabolic process	0	9	14
organic acid transmembrane transport	0	2	4
pyridine-containing compound biosynthetic process	0	3	14
proton-transporting V-type ATPase complex assembly	0	1	1
developmental process	0	1	3
cellular protein complex disassembly	0	0	3
exonucleolytic trimming involved in rRNA processing	1	0	3
L-methionine salvage from methylthioadenosine	0	1	2
organelle fission	0	2	8
establishment of protein localization to mitochondrion	0	4	14
vesicle fusion with Golgi apparatus	0	0	3
regulation of cell communication	0	2	14
regulation of catabolic process	0	4	13
metallo-sulfur cluster assembly	0	6	13
regulation of cell cycle phase transition	0	8	13
peroxisomal transport	0	2	3
cytosolic transport	0	1	13
aerobic respiration	0	8	13
energy coupled proton transport, down electrochemical gradient	0	5	13
sterol metabolic process	0	7	13
cellular polysaccharide catabolic process	1	3	12
mature ribosome assembly	0	0	3
regulation of response to stimulus	0	2	14
water-soluble vitamin biosynthetic process	0	4	14
proton export across plasma membrane	0	2	3
microtubule cytoskeleton organization	0	4	14
movement of cell or subcellular component	0	5	14
nucleotide-sugar metabolic process	0	5	13
supramolecular fiber organization	0	4	14
beta-glucan metabolic process	1	4	14
establishment of protein localization to membrane	0	5	14
phosphatidylcholine biosynthetic process	0	0	5
mismatch repair	0	3	13
cytokinesis	0	2	3
macromolecule glycosylation	1	5	12
ncRNA 3'-end processing	0	2	3
exocytic process	0	3	3
organelle localization by membrane tethering	0	4	12
NADH oxidation	0	0	1
ATP metabolic process	0	3	14
amino acid activation	4	3	14
negative regulation of carbohydrate metabolic process	0	2	4
amine metabolic process	0	4	13
DNA-templated transcription, initiation	0	4	14
serine family amino acid biosynthetic process	0	3	13
cotranslational protein targeting to membrane	0	7	13
protein transmembrane transport	0	4	13
ribosome localization	0	0	3
molybdopterin cofactor metabolic process	0	1	2
meiotic cell cycle	0	5	8
signal transduction involved in positive regulation of conjugation with cellular fusion	0	2	3
regulation of carbohydrate biosynthetic process	0	1	4
glutamine metabolic process	0	4	13
positive regulation of TOR signaling	0	1	2
leucine metabolic process	0	1	5
response to biotic stimulus	0	1	6
protein import into nucleus	0	4	13
DNA metabolic process	0	8	14
polyol metabolic process	0	3	13
hexose catabolic process	0	0	3
mitotic cell cycle phase transition	0	2	3
MAPK cascade	0	0	3
xylan catabolic process	0	0	6
pyrimidine ribonucleotide biosynthetic process	0	10	13
regulation of actin filament organization	0	4	13
mRNA cis splicing, via spliceosome	0	2	10
protein import into mitochondrial matrix	0	2	11
tRNA threonylcarbamoyladenosine metabolic process	0	2	3
ribonucleoside metabolic process	0	2	5
nucleotide phosphorylation	0	1	13
rRNA 3'-end processing	0	1	3
glycogen biosynthetic process	0	0	1
galacturonan metabolic process	0	0	3
polyol catabolic process	0	5	9
cation transport	0	4	14
tRNA 5'-end processing	0	0	4
lipid catabolic process	0	6	14
disaccharide metabolic process	0	4	13
organelle assembly	0	5	14
hemicellulose metabolic process	0	0	6
cellular response to abiotic stimulus	0	1	3
error-free translesion synthesis	0	1	2
benzene-containing compound metabolic process	0	6	13
gluconeogenesis	0	4	11
regulation of transcription from RNA polymerase II promoter in response to stress	0	2	3
protein processing involved in protein targeting to mitochondrion	0	0	3
process utilizing autophagic mechanism	0	6	14
recombinational repair	0	2	13
purine nucleobase biosynthetic process	0	0	3
lipid modification	4	5	13
aromatic amino acid family catabolic process	1	5	13
negative regulation of cellular component organization	0	2	13
rRNA-containing ribonucleoprotein complex export from nucleus	0	0	3
tRNA 5'-leader removal	0	0	4
lysine metabolic process	0	2	12
negative regulation of cellular process	0	2	14
homologous recombination	0	3	6
DNA integrity checkpoint signaling	0	7	12
dephosphorylation	0	8	14
D-amino acid metabolic process	0	1	1
cellular macromolecule localization	0	4	14
positive regulation of phosphorus metabolic process	0	2	3
establishment of organelle localization	0	0	3
RNA transport	0	8	14
positive regulation of protein modification process	0	2	3
mitochondrial membrane organization	0	4	14
retrograde transport, endosome to Golgi	0	1	13
attachment of GPI anchor to protein	0	0	2
regulation of actin filament polymerization	0	3	13
secondary alcohol metabolic process	0	4	4
positive regulation of supramolecular fiber organization	0	3	13
negative regulation of macromolecule biosynthetic process	0	4	13
arginine metabolic process	0	5	13
ribonucleoprotein complex biogenesis	0	6	14
cellular response to environmental stimulus	0	1	3
indole-containing compound metabolic process	0	7	13
siderophore metabolic process	0	0	1
valine biosynthetic process	0	1	8
double-strand break repair via homologous recombination	0	2	13
pyrimidine ribonucleoside monophosphate metabolic process	0	9	13
protein insertion into mitochondrial membrane	0	1	8
glycogen metabolic process	0	1	2
anion transmembrane transport	0	6	13
indolalkylamine metabolic process	0	7	13
arabinan catabolic process	0	0	1
aspartate family amino acid biosynthetic process	0	1	14
export across plasma membrane	0	3	6
microtubule-based process	0	5	14
autophagosome organization	0	3	5
Arp2/3 complex-mediated actin nucleation	0	2	13
alpha-amino acid biosynthetic process	0	2	14
cellular protein localization	0	4	14
urea metabolic process	0	1	1
fatty acid catabolic process	1	5	10
inorganic cation transmembrane transport	0	4	13
ncRNA transcription	0	2	3
mRNA 3'-end processing	0	4	13
macroautophagy	0	3	4
response to external biotic stimulus	0	0	4
cell wall organization or biogenesis	0	7	14
regulation of DNA-dependent DNA replication initiation	0	5	13
base-excision repair, AP site formation	0	1	13
positive regulation of organelle organization	0	5	13
oligosaccharide catabolic process	0	2	4
establishment of protein localization to endoplasmic reticulum	1	7	13
peptidyl-histidine modification	0	1	7
dicarboxylic acid biosynthetic process	0	4	13
regulation of protein phosphorylation	0	4	6
nucleotide-excision repair	0	3	14
glycosyl compound metabolic process	1	1	10
zinc ion homeostasis	0	0	1
cytoskeleton organization	0	4	14
small molecule catabolic process	1	6	14
mitotic chromosome condensation	0	2	6
cellular metabolic compound salvage	0	4	13
chromosome condensation	1	1	7
nucleobase biosynthetic process	0	6	13
fatty acid metabolic process	1	10	14
cell wall polysaccharide catabolic process	0	0	7
neutral amino acid transport	0	1	3
cellular catabolic process	1	9	14
intracellular signal transduction	0	4	14
positive regulation of intracellular signal transduction	0	2	3
'de novo' protein folding	0	3	4
lipid storage	0	0	1
aerobic electron transport chain	0	5	13
glycosylation	1	5	12
attachment of spindle microtubules to kinetochore	0	1	13
L-serine metabolic process	0	4	11
Mo-molybdopterin cofactor metabolic process	0	1	2
cellular response to oxidative stress	0	5	13
transcription, DNA-templated	0	4	14
endoplasmic reticulum-plasma membrane tethering	0	0	1
membrane lipid metabolic process	0	4	14
chromosome organization	0	5	14
negative regulation of nucleic acid-templated transcription	0	0	3
negative regulation of organelle organization	0	2	13
proteolysis involved in cellular protein catabolic process	0	8	14
monocarboxylic acid transport	0	3	3
response to endoplasmic reticulum stress	0	8	13
isoprenoid biosynthetic process	0	1	14
homoserine metabolic process	0	0	11
apoptotic process	0	0	4
meiotic chromosome segregation	0	0	1
vitamin biosynthetic process	0	4	14
nucleotide catabolic process	0	1	9
membrane organization	0	4	14
regulation of cellular catabolic process	0	2	3
mitochondrial transport	0	5	14
secretion by cell	0	9	13
purine nucleoside triphosphate metabolic process	0	6	13
protein import	0	4	14
regulation of actin polymerization or depolymerization	0	3	13
sister chromatid cohesion	0	2	12
actin cortical patch localization	0	1	4
indole-containing compound catabolic process	0	5	13
DNA-dependent DNA replication maintenance of fidelity	0	1	3
pteridine-containing compound metabolic process	0	6	13
export from cell	1	9	14
microtubule-based movement	0	7	14
kynurenine metabolic process	0	2	10
regulation of transcription initiation from RNA polymerase II promoter	0	0	3
telomere organization	0	4	13
DNA recombination	0	5	14
peptidyl-diphthamide metabolic process	0	1	7
transsulfuration	0	0	10
vacuolar transport	1	3	14
mitochondrial electron transport, NADH to ubiquinone	0	2	3
protein insertion into mitochondrial inner membrane	0	2	3
DNA replication initiation	0	5	13
electron transport chain	0	6	13
negative regulation of supramolecular fiber organization	0	2	3
acetyl-CoA biosynthetic process	0	3	13
postreplication repair	0	4	12
regulation of cell cycle	1	7	13
tRNA threonylcarbamoyladenosine modification	0	0	1
sodium ion transport	0	0	1
sterol biosynthetic process	0	5	13
NAD metabolic process	0	3	13
nuclear DNA replication	0	3	11
TOR signaling	0	1	3
aminoglycan catabolic process	0	9	14
reciprocal homologous recombination	0	3	6
tRNA wobble base modification	0	7	14
membrane docking	0	4	12
ribonucleoside diphosphate metabolic process	0	2	13
amino sugar metabolic process	1	8	14
cellular aldehyde metabolic process	0	4	13
cell wall polysaccharide metabolic process	0	1	10
cellulose catabolic process	1	2	9
fucose metabolic process	0	0	3
actin polymerization or depolymerization	0	2	3
endocytosis	0	4	13
RNA polyadenylation	0	2	7
pseudouridine synthesis	0	2	14
RNA polymerase II preinitiation complex assembly	0	1	3
negative regulation of cellular carbohydrate metabolic process	0	2	4
mitochondrion organization	0	4	14
steroid metabolic process	0	4	14
trehalose catabolic process	0	1	2
DNA conformation change	1	7	13
mannan metabolic process	0	0	2
DNA catabolic process	0	1	1
response to organonitrogen compound	0	6	12
arabinan metabolic process	0	0	1
L-methionine biosynthetic process	0	1	7
protein glycosylation	1	5	12
selective autophagy	0	1	3
maturation of LSU-rRNA	0	4	13
nucleocytoplasmic transport	0	8	14
monocarboxylic acid metabolic process	0	8	14
cellular glucan metabolic process	0	7	14
indolalkylamine catabolic process	0	5	13
ncRNA export from nucleus	0	2	3
pICln-Sm protein complex	0	1	1
membrane coat	0	6	13
exoribonuclease complex	0	6	13
protein kinase complex	0	4	13
transferase complex	0	9	14
endoribonuclease complex	0	4	13
endoplasmic reticulum	0	11	14
cytosol	0	3	14
methyltransferase complex	0	6	13
Sm-like protein family complex	0	5	14
transferase complex, transferring phosphorus-containing groups	0	9	14
ribosome	0	11	14
ribonucleoprotein complex	1	9	14
small ribosomal subunit	2	5	14
catalytic complex	0	8	14
protein-containing complex	0	7	14
plasma membrane	0	11	14
mitochondrial membrane	0	9	14
ribosomal subunit	1	6	14
organelle membrane	0	9	14
membrane protein complex	0	6	14
endoplasmic reticulum membrane	0	9	14
non-membrane-bounded organelle	0	8	14
intracellular non-membrane-bounded organelle	0	8	14
cellular anatomical entity	0	9	14
cellular_component	0	7	14
nucleus	0	4	14
membrane	0	8	14
intracellular membrane-bounded organelle	0	7	14
membrane-bounded organelle	0	7	14
nuclear protein-containing complex	0	6	14
cytoplasm	0	7	14
dynein complex	0	1	8
nuclear membrane	0	6	14
RNAi effector complex	0	0	1
vacuolar membrane	0	6	14
Ino80 complex	0	3	7
peroxisomal matrix	0	2	3
mitochondrion	1	5	14
CTDK-1 complex	0	0	1
small-subunit processome	1	7	13
DASH complex	0	2	13
proton-transporting V-type ATPase, V0 domain	0	4	12
prefoldin complex	0	6	13
tRNA methyltransferase complex	0	2	3
NADH dehydrogenase complex	1	2	4
perinuclear region of cytoplasm	0	1	2
cullin-RING ubiquitin ligase complex	0	6	12
organelle lumen	0	6	14
proteasome core complex, beta-subunit complex	0	3	6
proteasome core complex	0	3	4
vesicle tethering complex	0	8	14
RNA polymerase I transcription regulator complex	0	0	1
organelle outer membrane	0	3	14
DNA polymerase complex	1	8	13
cytosolic large ribosomal subunit	0	6	13
Ndc80 complex	0	0	1
actin cytoskeleton	0	1	1
chaperonin-containing T-complex	0	3	13
eukaryotic 48S preinitiation complex	0	5	13
TRAPP complex	0	6	12
inner mitochondrial membrane protein complex	1	6	14
protein-DNA complex	0	7	14
endoplasmic reticulum protein-containing complex	0	3	14
serine/threonine protein kinase complex	0	3	10
phosphatase complex	0	2	4
replication fork	0	3	14
vesicle membrane	0	5	13
outer membrane	0	3	14
microtubule associated complex	0	5	13
nuclear cyclin-dependent protein kinase holoenzyme complex	0	1	3
NuA4 histone acetyltransferase complex	0	6	12
chromosomal region	0	6	14
CIA complex	0	0	1
outer mitochondrial membrane protein complex	0	2	12
RNA polymerase II, core complex	0	2	3
preribosome, small subunit precursor	0	1	3
anaphase-promoting complex	0	5	11
gamma-tubulin complex	0	5	13
proton-transporting two-sector ATPase complex, proton-transporting domain	0	3	14
nucleosome	1	7	13
sno(s)RNA-containing ribonucleoprotein complex	0	8	12
cytoplasmic dynein complex	0	0	2
chromosome, telomeric region	0	8	14
spindle	0	3	13
mitochondrial matrix	0	5	14
cytoplasmic vesicle membrane	0	5	13
DNA replication preinitiation complex	0	3	13
chromosome	0	4	14
supramolecular polymer	0	3	14
kinetochore	0	0	11
intracellular organelle lumen	0	6	14
extracellular region	1	5	14
ERMES complex	0	0	3
delta DNA polymerase complex	0	0	1
cyclin/CDK positive transcription elongation factor complex	0	1	2
cytosolic small ribosomal subunit	1	0	3
mismatch repair complex	0	1	3
SLIK (SAGA-like) complex	0	0	2
signal recognition particle	0	7	13
DNA repair complex	0	1	3
TOR complex	0	0	3
nuclear pore	0	1	14
GPI-anchor transamidase complex	0	1	11
peroxisomal membrane	0	7	13
microbody membrane	0	7	13
endosome membrane	0	4	13
nucleolar ribonuclease P complex	0	0	2
membrane-enclosed lumen	0	6	14
ubiquitin ligase complex	0	9	13
vesicle	1	5	13
H4 histone acetyltransferase complex	0	7	12
respiratory chain complex	1	6	13
RNA polymerase III complex	0	4	11
organelle inner membrane	0	8	14
ATPase complex	0	6	14
GTPase complex	0	1	3
side of membrane	0	5	11
Golgi membrane	0	3	14
large ribosomal subunit	0	7	14
SAGA-type complex	0	4	13
peptidase complex	0	2	14
histone methyltransferase complex	0	0	2
cytoplasmic vesicle	1	5	13
protein serine/threonine phosphatase complex	0	2	4
Arp2/3 protein complex	0	2	13
transcription regulator complex	0	5	14
carboxy-terminal domain protein kinase complex	0	2	8
respiratory chain complex I	1	2	4
nuclear replication fork	0	3	12
nuclear pre-replicative complex	0	4	13
U6 snRNP	0	1	3
external encapsulating structure	1	1	7
myosin complex	0	1	7
supramolecular fiber	0	3	14
transcription factor TFIIH holo complex	0	1	4
mitochondrial protein-containing complex	0	7	14
Cdc73/Paf1 complex	0	2	3
transcription factor TFIIH core complex	0	2	8
spliceosomal complex	0	4	14
intracellular organelle	0	7	14
protein acetyltransferase complex	0	6	14
acetyltransferase complex	0	6	14
caspase complex	0	1	11
intracellular vesicle	1	5	13
INO80-type complex	0	4	10
U4/U6 x U5 tri-snRNP complex	0	5	13
mitochondrial respiratory chain complex I	1	1	3
ESCRT complex	1	3	10
nuclear ubiquitin ligase complex	0	5	11
intracellular protein-containing complex	0	11	14
small nuclear ribonucleoprotein complex	0	4	14
TIM23 mitochondrial import inner membrane translocase complex	0	1	3
proteasome core complex, alpha-subunit complex	0	3	13
phagophore assembly site membrane	0	5	12
DNA packaging complex	1	7	13
RNA polymerase II transcription regulator complex	0	6	14
respirasome	0	4	11
ribonuclease P complex	0	1	5
heterotrimeric G-protein complex	0	1	3
mediator complex	0	9	13
nucleoplasm	1	3	13
mitochondrial proton-transporting ATP synthase complex, coupling factor F(o)	0	5	13
H4/H2A histone acetyltransferase complex	0	8	12
histone acetyltransferase complex	0	6	14
proteasome regulatory particle, lid subcomplex	0	1	3
organelle envelope lumen	0	7	13
DNA-directed RNA polymerase complex	0	6	14
Smc5-Smc6 complex	0	3	4
late endosome membrane	0	0	3
origin recognition complex	0	2	4
translation preinitiation complex	0	6	13
tricarboxylic acid cycle enzyme complex	0	2	3
exocyst	0	8	13
nuclear DNA-directed RNA polymerase complex	0	5	13
spliceosomal snRNP complex	0	4	14
cis-Golgi network	0	2	3
transcription elongation factor complex	0	4	13
mitochondrial intermembrane space	0	7	13
supramolecular complex	0	2	14
transcription factor TFIID complex	0	4	13
Golgi transport complex	0	0	12
microbody lumen	0	2	3
polymeric cytoskeletal fiber	0	3	14
respiratory chain complex IV	0	6	13
SAGA complex	0	5	13
ferroxidase complex	0	0	1
plasma membrane protein complex	0	5	14
SWI/SNF superfamily-type complex	0	6	14
chromosome, centromeric region	0	1	5
RSC-type complex	0	0	1
nuclear chromosome	0	2	3
mitochondrial outer membrane	0	3	13
preribosome	0	7	13
peroxisome	0	5	14
microtubule	0	4	14
elongator holoenzyme complex	0	3	9
DNA replication factor C complex	0	1	3
microtubule organizing center	0	3	13
mRNA cleavage factor complex	0	1	4
Prp19 complex	0	0	3
signal recognition particle, endoplasmic reticulum targeting	0	5	10
cyclin-dependent protein kinase holoenzyme complex	0	1	3
mitotic spindle	0	2	13
RNA polymerase complex	0	6	14
dynactin complex	0	0	3
chaperone complex	0	3	13
proteasome regulatory particle, base subcomplex	0	3	13
proteasome complex	0	2	11
cytoskeleton	0	6	14
DNA helicase complex	0	3	7
nuclear pore outer ring	0	1	1
transmembrane transporter complex	1	5	14
high-affinity iron permease complex	0	0	1
clathrin adaptor complex	0	6	13
exosome (RNase complex)	0	6	13
eukaryotic 43S preinitiation complex	0	6	13
mitochondrial inner membrane	0	8	14
Golgi apparatus	0	3	14
pre-replicative complex	0	4	13
MCM complex	0	4	13
cytochrome complex	1	4	13
spindle pole body	0	2	8
AP-type membrane coat adaptor complex	0	6	13
TORC2 complex	0	0	2
spindle pole	0	4	13
U5 snRNP	0	1	3
bounding membrane of organelle	0	4	14
oxidoreductase complex	1	3	14
SUMO ligase complex	0	3	4
precatalytic spliceosome	0	2	3
nuclear inner membrane	0	0	1
organelle	0	7	14
ribonuclease MRP complex	0	1	3
spliceosomal tri-snRNP complex	0	5	13
eukaryotic translation initiation factor 3 complex	0	5	14
N-terminal protein acetyltransferase complex	0	2	3
nuclear exosome (RNase complex)	0	6	13
nucleolus	3	7	14
Set1C/COMPASS complex	0	0	1
nuclear origin of replication recognition complex	0	1	3
transporter complex	0	6	14
endosome	0	3	4
proton-transporting ATP synthase complex, coupling factor F(o)	0	5	13
cell wall	1	1	7
fungal-type cell wall	1	1	7
endopeptidase complex	0	1	13
multimeric ribonuclease P complex	0	1	3
microbody	0	6	14
dioxygenase activity	0	6	13
ferric iron binding	0	0	2
3-deoxy-7-phosphoheptulonate synthase activity	0	0	1
oxidoreductase activity, acting on single donors with incorporation of molecular oxygen, incorporation of two atoms of oxygen	0	2	9
transferase activity, transferring alkyl or aryl (other than methyl) groups	1	3	14
oxidoreductase activity, acting on single donors with incorporation of molecular oxygen	0	8	14
kinase activator activity	0	2	3
amylase activity	0	0	2
protein kinase activator activity	0	2	3
alpha-amylase activity	0	0	2
protein serine/threonine kinase activator activity	0	1	3
peroxidase activity	0	8	14
oxidoreductase activity, acting on peroxide as acceptor	0	8	14
translation initiation factor activity	0	4	14
antioxidant activity	0	7	14
translation regulator activity	1	5	14
translation regulator activity, nucleic acid binding	1	5	14
translation factor activity, RNA binding	1	5	14
farnesyltranstransferase activity	0	0	1
clathrin binding	0	6	12
ATP-dependent peptidase activity	0	2	8
protein-containing complex binding	0	6	14
translation elongation factor activity	2	5	14
MAP kinase activity	0	2	10
ribosome binding	0	5	14
prenyltransferase activity	0	5	14
structural constituent of ribosome	2	5	14
carboxy-lyase activity	2	8	14
kinase regulator activity	1	7	14
protein kinase regulator activity	1	7	14
structural molecule activity	1	5	14
exonuclease activity	1	9	14
ribonucleoprotein complex binding	0	7	14
enzyme activator activity	0	8	14
nuclease activity	0	8	14
enzyme regulator activity	0	8	14
carbon-carbon lyase activity	0	11	14
myosin phosphatase activity	0	5	14
molecular function regulator	0	8	14
hydrolase activity, acting on ester bonds	0	7	14
protein serine/threonine phosphatase activity	0	4	14
ubiquitin-protein transferase activity	1	8	14
ubiquitin-like protein transferase activity	1	7	14
G-protein beta/gamma-subunit complex binding	0	2	7
cysteine-type peptidase activity	0	6	14
phosphoprotein phosphatase activity	0	4	14
RNA binding	2	6	14
endonuclease activity	0	6	14
calcium ion binding	0	5	14
serine-type endopeptidase activity	1	8	14
catalytic activity, acting on a protein	0	4	14
phosphatase activity	0	5	14
nucleic acid binding	2	5	14
serine hydrolase activity	4	7	14
GTPase activity	0	7	14
serine-type peptidase activity	4	7	14
nucleoside-triphosphatase activity	0	5	14
GTPase regulator activity	0	2	14
GTPase activator activity	0	2	14
nucleoside-triphosphatase regulator activity	0	2	14
peptidase activity	0	9	14
phosphoric ester hydrolase activity	0	5	14
ATP binding	0	5	14
binding	1	4	14
purine ribonucleoside triphosphate binding	0	6	14
purine ribonucleotide binding	0	6	14
purine nucleotide binding	0	6	14
lyase activity	1	9	14
transferase activity	0	5	14
metal ion binding	0	7	14
cation binding	0	7	14
hydrolase activity	0	8	14
ATP hydrolysis activity	0	4	14
protein serine/threonine kinase activity	2	4	14
endopeptidase activity	0	7	14
adenyl ribonucleotide binding	0	5	14
adenyl nucleotide binding	0	5	14
guanyl ribonucleotide binding	1	6	14
GTP binding	1	6	14
ribonucleotide binding	0	6	14
carbohydrate derivative binding	0	6	14
pyrophosphatase activity	0	5	14
hydrolase activity, acting on acid anhydrides, in phosphorus-containing anhydrides	0	5	14
hydrolase activity, acting on acid anhydrides	0	5	14
iron ion binding	1	5	14
tetrapyrrole binding	1	8	14
heme binding	1	8	14
protein kinase activity	0	6	14
DNA binding	0	6	14
heterocyclic compound binding	3	3	14
organic cyclic compound binding	3	4	14
molecular_function	1	6	14
catalytic activity	0	7	14
ion binding	0	4	14
phosphotransferase activity, alcohol group as acceptor	0	6	14
guanyl nucleotide binding	1	6	14
oxidoreductase activity, acting on paired donors, with incorporation or reduction of molecular oxygen	1	4	14
catalytic activity, acting on a nucleic acid	1	5	14
monooxygenase activity	1	2	14
transcription regulator activity	0	5	14
flavin adenine dinucleotide binding	0	6	14
transmembrane transporter activity	0	6	14
transporter activity	0	7	14
L-amino acid transmembrane transporter activity	0	1	3
calcium:cation antiporter activity	0	0	4
ubiquitin protein ligase activity	1	7	14
SNARE binding	0	1	3
hydrolase activity, acting on glycosyl bonds	1	7	14
small molecule binding	0	4	14
hydrolase activity, acting on ether bonds	0	2	5
cyclin-dependent protein serine/threonine kinase regulator activity	0	8	13
oxidoreductase activity, acting on the CH-OH group of donors, NAD or NADP as acceptor	0	7	14
lysophospholipase activity	0	0	1
oxidoreductase activity, acting on a sulfur group of donors, disulfide as acceptor	0	1	2
cation channel activity	2	5	14
identical protein binding	0	1	4
hydrolase activity, acting on carbon-nitrogen (but not peptide) bonds, in linear amidines	0	1	4
protein-arginine N-methyltransferase activity	0	2	13
5-methyltetrahydropteroyltriglutamate-homocysteine S-methyltransferase activity	0	0	1
polynucleotide 5'-hydroxyl-kinase activity	0	0	1
beta-galactosidase activity	0	0	2
intramolecular oxidoreductase activity	0	3	14
acyltransferase activity	0	5	14
phosphatase regulator activity	0	9	13
DNA damage sensor activity	0	5	14
transferase activity, transferring one-carbon groups	0	3	14
intramembrane lipid transporter activity	0	2	12
hydrolase activity, acting on carbon-nitrogen (but not peptide) bonds, in cyclic amidines	2	4	14
signaling receptor activity	0	4	12
translation initiation factor binding	0	1	4
syntaxin binding	0	3	3
helicase activity	0	7	14
nucleoside-triphosphate diphosphatase activity	0	1	1
NAD+ ADP-ribosyltransferase activity	0	0	4
protein transporter activity	0	1	3
pseudouridine synthase activity	0	1	14
cis-trans isomerase activity	0	4	14
oxidoreductase activity, acting on the CH-CH group of donors, NAD or NADP as acceptor	0	7	14
ligase activity, forming phosphoric ester bonds	0	4	14
ATP-dependent activity	0	7	14
oxidoreductase activity, acting on the aldehyde or oxo group of donors	0	4	14
heat shock protein binding	1	7	13
phosphoric diester hydrolase activity	0	4	14
microtubule motor activity	0	9	14
protein methyltransferase activity	0	3	14
endoribonuclease activity	0	5	14
protein transmembrane transporter activity	0	1	3
ligase activity, forming carbon-nitrogen bonds	0	5	14
phosphotransferase activity, for other substituted phosphate groups	1	7	14
3-beta-hydroxy-delta5-steroid dehydrogenase activity	0	0	1
oxidoreductase activity, acting on a sulfur group of donors, oxygen as acceptor	0	0	4
N-acyltransferase activity	0	5	13
superoxide dismutase activity	0	0	1
aminopeptidase activity	1	2	14
hydrolase activity, acting on carbon-nitrogen (but not peptide) bonds, in cyclic amides	0	2	3
alpha-mannosidase activity	1	1	9
beta-glucosidase activity	0	1	6
copper ion binding	1	5	14
ubiquitin-like protein binding	0	2	14
FAD binding	0	6	14
carboxyl-O-methyltransferase activity	0	0	5
transcription coregulator activity	0	9	14
kinase binding	0	3	14
adenylyltransferase activity	0	6	13
pentosyltransferase activity	0	5	14
carbon-nitrogen lyase activity	0	8	13
carboxypeptidase activity	4	5	13
voltage-gated ion channel activity	0	1	7
oxidoreductase activity, acting on NAD(P)H, heme protein as acceptor	0	2	9
omega peptidase activity	0	1	14
ribonuclease III activity	0	2	10
protein-macromolecule adaptor activity	0	7	14
hydrolase activity, hydrolyzing N-glycosyl compounds	0	4	14
exopeptidase activity	2	7	14
metalloaminopeptidase activity	0	2	13
N-acetyltransferase activity	0	5	13
ligase activity, forming carbon-sulfur bonds	0	6	13
carbohydrate binding	1	7	14
ubiquitin binding	0	2	14
cysteine-type endopeptidase activity	0	7	12
nucleobase-containing compound kinase activity	0	6	13
oxidoreductase activity	1	3	14
cation transmembrane transporter activity	0	7	14
proton transmembrane transporter activity	0	6	14
hexosaminidase activity	0	0	1
RNA methyltransferase activity	0	4	14
hydrolase activity, acting on acid carbon-carbon bonds	0	0	1
mating-type factor pheromone receptor activity	0	0	4
rRNA (adenine) methyltransferase activity	0	2	3
chaperone binding	0	5	13
sodium:proton antiporter activity	0	1	2
histidine phosphotransfer kinase activity	0	1	1
thiamine pyrophosphate binding	0	2	6
transmembrane signaling receptor activity	0	1	8
threonine-type peptidase activity	0	4	12
transaminase activity	0	10	13
5'-3' exodeoxyribonuclease activity	0	0	3
RNA helicase activity	0	8	13
vitamin B6 binding	0	6	14
NAD binding	1	6	14
proton-transporting ATPase activity, rotational mechanism	0	4	14
P-type proton-exporting transporter activity	0	1	1
5'-3' RNA polymerase activity	0	2	14
glucosidase activity	0	5	14
mannosyl-oligosaccharide 1,2-alpha-mannosidase activity	1	0	6
pyridoxal phosphate binding	0	6	14
phosphatidylethanolamine flippase activity	0	0	2
oxidoreductase activity, acting on single donors with incorporation of molecular oxygen, incorporation of one atom of oxygen (internal monooxygenases or internal mixed function oxidases)	0	2	3
pectinesterase activity	0	0	2
hexokinase activity	0	0	1
DNA N-glycosylase activity	0	2	13
cation:cation antiporter activity	0	4	13
mating-type alpha-factor pheromone receptor activity	0	0	2
glucose binding	0	0	1
protein tyrosine phosphatase activity	0	6	14
double-stranded DNA binding	0	3	14
CoA pyrophosphatase activity	0	0	1
deubiquitinase activity	0	5	14
phospholipid transporter activity	0	6	9
nucleotidyltransferase activity	0	7	14
DNA-binding transcription factor activity, RNA polymerase II-specific	0	6	14
RNA polymerase activity	0	2	14
cellulase activity	1	1	6
anion binding	0	4	14
damaged DNA binding	0	5	14
glutathione hydrolase activity	0	0	1
sulfurtransferase activity	0	0	12
neutral amino acid transmembrane transporter activity	0	0	2
ammonia ligase activity	0	0	1
steroid dehydrogenase activity	0	0	2
oxidoreductase activity, acting on NAD(P)H	0	1	14
oxidoreductase activity, acting on paired donors, with oxidation of a pair of donors resulting in the reduction of molecular oxygen to two molecules of water	0	1	5
aspartyl esterase activity	0	0	2
exoribonuclease activity	0	6	13
rRNA binding	0	5	14
molecular adaptor activity	0	6	14
uridylyltransferase activity	0	1	2
aspartic-type endopeptidase activity	0	1	14
acyltransferase activity, transferring groups other than amino-acyl groups	0	9	14
beta-N-acetylhexosaminidase activity	0	0	1
histone acetyltransferase activity	0	6	13
magnesium ion binding	0	3	14
transcription corepressor activity	0	2	8
calcium activated cation channel activity	0	4	9
ligase activity	1	9	14
double-stranded RNA binding	0	2	3
microtubule binding	0	7	14
magnesium ion transmembrane transporter activity	0	4	13
D-amino-acid oxidase activity	0	1	1
polysaccharide binding	0	2	6
oxidoreductase activity, acting on the CH-CH group of donors	3	4	14
unfolded protein binding	1	6	13
feruloyl esterase activity	0	0	2
signaling receptor binding	0	1	6
lipid transporter activity	0	7	12
ubiquitin-like modifier activating enzyme activity	0	5	13
pyrophosphate hydrolysis-driven proton transmembrane transporter activity	0	4	14
asparagine synthase (glutamine-hydrolyzing) activity	0	0	1
RNA 7-methylguanosine cap binding	0	0	3
transferase activity, transferring sulphur-containing groups	0	4	13
oxidoreductase activity, acting on the CH-NH2 group of donors, oxygen as acceptor	0	5	13
ferric-chelate reductase activity	0	2	13
mannosyl-oligosaccharide mannosidase activity	1	0	6
carbohydrate kinase activity	0	9	13
hydrolase activity, acting on acid carbon-carbon bonds, in ketonic substances	0	0	1
cyclohydrolase activity	0	4	12
ubiquitin protein ligase binding	0	3	8
peptide pheromone receptor activity	0	0	3
nucleosome binding	0	1	3
nitronate monooxygenase activity	0	2	3
oxidoreductase activity, acting on NAD(P)H, quinone or similar compound as acceptor	0	3	13
RNA polymerase II activity	0	1	3
carbohydrate derivative transmembrane transporter activity	0	2	12
cis-regulatory region sequence-specific DNA binding	0	1	4
nickel cation binding	0	2	9
ribosomal large subunit binding	0	2	3
oligopeptide transmembrane transporter activity	0	5	12
proton channel activity	0	7	13
nucleobase-containing compound transmembrane transporter activity	0	2	12
phosphotransferase activity, nitrogenous group as acceptor	0	8	12
protein deacetylase activity	0	3	10
protein-disulfide reductase activity	0	5	13
3-oxoacyl-[acyl-carrier-protein] synthase activity	0	0	1
carbon-nitrogen ligase activity, with glutamine as amido-N-donor	0	5	13
oxidoreductase activity, acting on metal ions	0	2	13
steroid dehydrogenase activity, acting on the CH-OH group of donors, NAD or NADP as acceptor	0	0	2
NADP binding	0	5	14
translation release factor activity	0	0	1
tRNA binding	0	6	14
serine-type exopeptidase activity	1	9	13
NADPH-hemoprotein reductase activity	0	0	2
structural constituent of nuclear pore	0	1	14
intramolecular transferase activity	0	2	14
transcription coactivator activity	0	1	3
oxidized base lesion DNA N-glycosylase activity	0	0	1
nucleoside phosphate binding	0	5	14
signal sequence binding	0	4	10
quinone binding	0	5	11
carboxylic acid transmembrane transporter activity	0	2	3
phosphatidyl phospholipase B activity	0	0	1
protein dimerization activity	0	4	14
glycolipid mannosyltransferase activity	0	0	1
formate dehydrogenase (NAD+) activity	0	0	1
catalytic activity, acting on DNA	1	5	14
guanyl-nucleotide exchange factor activity	0	1	14
small molecule sensor activity	0	7	14
poly(A) binding	0	0	2
metallopeptidase activity	0	4	14
thiolester hydrolase activity	0	5	13
RNA-directed 5'-3' RNA polymerase activity	0	1	9
lysine N-methyltransferase activity	0	0	7
aspartic-type peptidase activity	0	1	14
structural constituent of cell wall	1	0	4
oxidoreductase activity, acting on a sulfur group of donors	0	4	14
protein-membrane adaptor activity	0	1	1
catalytic activity, acting on a rRNA	0	3	12
histone methyltransferase activity	0	1	4
modified amino acid binding	0	2	7
double-stranded RNA-specific ribonuclease activity	0	2	10
ether hydrolase activity	0	0	3
phosphatidylinositol-3-phosphate binding	0	2	4
ubiquitin-like protein-specific protease activity	0	4	14
glutaminase activity	0	0	1
acyl-CoA oxidase activity	0	1	3
chitin synthase activity	0	4	13
fatty acid synthase activity	0	1	6
tRNA dihydrouridine synthase activity	0	2	4
anion transmembrane transporter activity	0	7	14
protein tyrosine/serine/threonine phosphatase activity	0	6	13
DNA polymerase activity	1	7	13
acetylglucosaminyltransferase activity	0	5	13
endodeoxyribonuclease activity	0	0	4
ATP-dependent protein folding chaperone	0	3	14
catalase activity	0	1	4
mannosidase activity	1	3	10
secondary active transmembrane transporter activity	0	6	14
glutamate-ammonia ligase activity	0	0	1
phosphopantetheine binding	0	0	5
telomeric DNA binding	0	1	3
sodium ion transmembrane transporter activity	0	2	3
protein heterodimerization activity	0	5	14
anion channel activity	0	5	11
glycerophospholipid flippase activity	0	0	2
acetyltransferase activity	0	4	14
amide transmembrane transporter activity	0	7	14
rRNA methyltransferase activity	0	3	12
hydrolase activity, acting on carbon-nitrogen (but not peptide) bonds	1	8	14
phospholipase activity	0	3	13
oxidoreductase activity, acting on NAD(P)H, NAD(P) as acceptor	0	0	1
peptide receptor activity	0	0	5
protein C-terminal S-isoprenylcysteine carboxyl O-methyltransferase activity	0	0	3
N-acylphosphatidylethanolamine-specific phospholipase D activity	0	0	2
metal cluster binding	0	5	14
metal ion transmembrane transporter activity	0	7	14
galactosidase activity	1	1	9
macromolecule transmembrane transporter activity	0	1	3
transferase activity, transferring nitrogenous groups	0	10	13
SNAP receptor activity	0	4	10
isomerase activity	0	4	14
acid-amino acid ligase activity	0	6	14
N-methyltransferase activity	0	1	14
translation termination factor activity	0	0	4
ATPase, acting on RNA	0	8	13
hydrolase activity, hydrolyzing O-glycosyl compounds	1	7	14
O-acyltransferase activity	0	7	13
ammonia-lyase activity	0	0	1
sequence-specific double-stranded DNA binding	0	7	13
oxidoreductase activity, acting on the aldehyde or oxo group of donors, NAD or NADP as acceptor	0	6	14
iron ion transmembrane transporter activity	0	0	2
nucleotidase activity	0	0	3
acid-ammonia (or amide) ligase activity	0	0	4
scopolin beta-glucosidase activity	0	0	3
Hsp90 protein binding	0	1	3
phosphatidylserine decarboxylase activity	0	2	3
antiporter activity	0	7	14
malate dehydrogenase activity	0	0	6
N,N-dimethylaniline monooxygenase activity	0	3	9
DNA topoisomerase type II (double strand cut, ATP-hydrolyzing) activity	0	2	2
metal ion:proton antiporter activity	0	4	13
sulfur compound binding	0	8	14
flippase activity	0	0	2
small GTPase binding	0	4	13
structural constituent of chromatin	1	5	13
DNA topoisomerase activity	0	3	4
zinc ion binding	0	2	14
holo-[acyl-carrier-protein] synthase activity	0	0	3
DNA ligase (ATP) activity	0	1	10
aldehyde-lyase activity	0	6	13
endo-1,4-beta-xylanase activity	0	2	4
molecular transducer activity	0	4	14
pheromone receptor activity	0	0	4
transcription regulatory region nucleic acid binding	0	3	11
3'-5' exonuclease activity	1	7	13
cellulose binding	0	2	5
phosphatase activator activity	0	0	1
active ion transmembrane transporter activity	0	6	14
acyl-CoA dehydrogenase activity	0	4	9
O-methyltransferase activity	0	1	13
S-methyltransferase activity	0	0	1
ATPase-coupled intramembrane lipid transporter activity	0	1	5
calcium ion transmembrane transporter activity	0	5	13
protein histidine kinase activity	0	8	12
P-type ion transporter activity	0	3	6
protein prenyltransferase activity	0	5	13
primary amine oxidase activity	0	0	1
cyclo-ligase activity	0	1	1
single-stranded RNA binding	0	1	3
transition metal ion binding	0	4	14
FMN binding	0	1	14
chloride channel activity	0	3	7
mismatched DNA binding	0	3	13
chromatin binding	0	3	13
chitin deacetylase activity	0	7	11
organic anion transmembrane transporter activity	0	2	6
mannosyltransferase activity	0	6	13
molecular carrier activity	0	9	13
enzyme binding	0	5	14
oxidoreductase activity, acting on the CH-NH2 group of donors	0	6	14
serine-type carboxypeptidase activity	1	9	12
ATPase-coupled cation transmembrane transporter activity	0	6	14
protein folding chaperone	0	4	14
DNA ligase activity	0	1	10
DNA-directed DNA polymerase activity	0	8	13
exoribonuclease activity, producing 5'-phosphomonoesters	0	6	13
deoxyribonuclease activity	0	2	12
lipid binding	1	4	14
organic acid transmembrane transporter activity	0	2	3
amide binding	0	6	14
phosphorus-oxygen lyase activity	0	0	1
general transcription initiation factor activity	0	1	3
solute:cation antiporter activity	0	5	13
N-acetyl-beta-D-galactosaminidase activity	0	0	1
mannan endo-1,4-beta-mannosidase activity	0	1	3
calmodulin binding	0	0	3
7S RNA binding	0	7	13
peptidyl-prolyl cis-trans isomerase activity	0	4	14
ion gated channel activity	0	4	9
phosphatidylinositol binding	0	5	14
channel activity	1	7	14
active transmembrane transporter activity	1	7	14
glucan endo-1,3-alpha-glucosidase activity	0	0	2
amidine-lyase activity	0	1	4
arginine N-methyltransferase activity	0	2	13
hydrolase activity, acting on carbon-nitrogen (but not peptide) bonds, in linear amides	0	7	14
sequence-specific DNA binding	1	3	14
tRNA methyltransferase activity	0	6	14
transferase activity, transferring phosphorus-containing groups	0	6	14
passive transmembrane transporter activity	1	7	14
amino acid kinase activity	0	0	3
kinase activity	0	6	14
ribonuclease activity	0	7	14
ion channel activity	0	8	14
potassium ion transmembrane transporter activity	0	1	6
inorganic anion transmembrane transporter activity	0	9	14
ATPase, acting on DNA	1	6	14
DNA-binding transcription factor activity	0	5	14
peptide transmembrane transporter activity	0	4	12
phosphotransferase activity, carboxyl group as acceptor	0	8	13
monosaccharide binding	0	6	10
3'-5'-exoribonuclease activity	0	6	13
protein kinase binding	0	3	14
tubulin binding	0	5	14
carbon-sulfur lyase activity	0	8	14
trehalase activity	0	0	1
poly-purine tract binding	0	0	2
phospholipid binding	0	4	14
protein carboxyl O-methyltransferase activity	0	0	5
hydro-lyase activity	0	2	14
endoribonuclease activity, producing 5'-phosphomonoesters	0	6	14
DNA helicase activity	0	4	13
ATPase-coupled ion transmembrane transporter activity	0	4	14
ATPase-coupled transmembrane transporter activity	0	6	14
exodeoxyribonuclease activity, producing 5'-phosphomonoesters	0	2	4
carbon-oxygen lyase activity, acting on phosphates	0	0	5
methyltransferase activity	0	4	14
endonuclease activity, active with either ribo- or deoxyribonucleic acids and producing 5'-phosphomonoesters	0	4	14
oxo-acid-lyase activity	0	4	12
protein serine kinase activity	0	0	10
catalytic activity, acting on RNA	2	5	14
NADH dehydrogenase activity	0	2	14
aminoacyl-tRNA ligase activity	4	3	14
chitin binding	0	2	8
polygalacturonase activity	0	1	4
inorganic molecular entity transmembrane transporter activity	1	7	14
monovalent cation:proton antiporter activity	0	4	13
alpha-galactosidase activity	1	1	2
protein C-terminal carboxyl O-methyltransferase activity	0	0	3
ATP-dependent DNA damage sensor activity	0	5	14
glycosyltransferase activity	1	3	14
G protein-coupled peptide receptor activity	0	0	4
tRNA-specific ribonuclease activity	0	0	2
exonuclease activity, active with either ribo- or deoxyribonucleic acids and producing 5'-phosphomonoesters	0	6	14
alpha-L-arabinofuranosidase activity	0	0	1
inorganic cation transmembrane transporter activity	0	6	14
solute:proton antiporter activity	0	5	13
protein homodimerization activity	0	0	1
molybdenum ion binding	0	0	4
metalloendopeptidase activity	0	8	14
S-adenosylmethionine-dependent methyltransferase activity	0	4	14
electron transfer activity	0	2	13
2 iron, 2 sulfur cluster binding	0	2	13
cytoskeletal protein binding	0	5	14
cytoskeletal motor activity	0	7	14
acyltransferase, acyl groups converted into alkyl on transfer	0	5	13
lipase activity	0	4	14
peptide N-acetyltransferase activity	0	6	13
oxidoreductase activity, acting on the CH-CH group of donors, oxygen as acceptor	0	4	7
ATP-dependent chromatin remodeler activity	0	6	14
ABC-type transporter activity	0	6	14
vitamin binding	0	6	14
exodeoxyribonuclease activity	0	1	4
manganese ion binding	0	4	12
protein-lysine N-methyltransferase activity	0	0	7
histone deacetylase activity	0	3	10
oxidoreductase activity, acting on superoxide radicals as acceptor	0	0	1
DNA-directed 5'-3' RNA polymerase activity	0	2	13
primary active transmembrane transporter activity	0	6	14
GTPase binding	0	4	13
gamma-tubulin binding	0	4	12
actin binding	0	3	14
4 iron, 4 sulfur cluster binding	0	4	13
oxidoreductase activity, acting on CH-OH group of donors	0	7	14
peptide binding	0	6	13
alpha,alpha-trehalase activity	0	0	1
hexosyltransferase activity	0	5	14
polynucleotide adenylyltransferase activity	0	1	3
carbon-oxygen lyase activity	0	4	14
copper ion transmembrane transporter activity	0	0	4
phosphatidylinositol phosphate binding	0	5	9
mRNA binding	0	4	13
xylan 1,4-beta-xylosidase activity	0	0	1
gated channel activity	0	8	14
alpha-1,2-mannosyltransferase activity	0	2	3
aminoacyltransferase activity	0	0	11
endonuclease activity, active with either ribo- or deoxyribonucleic acids and producing 3'-phosphomonoesters	0	0	2
protein carrier activity	0	1	5
ligase activity, forming carbon-oxygen bonds	4	3	14
peptide-lysine-N-acetyltransferase activity	0	6	13
nucleotide binding	0	5	14
protein binding	0	6	14
calcium:proton antiporter activity	0	0	3
intramolecular oxidoreductase activity, interconverting aldoses and ketoses	0	4	13
diphosphotransferase activity	0	1	3
chitinase activity	0	2	8
deacetylase activity	0	6	14
5-methyltetrahydropteroyltri-L-glutamate-dependent methyltransferase activity	0	0	1
transition metal ion transmembrane transporter activity	0	4	14
protein phosphatase regulator activity	0	7	13
ATPase activity, coupled to transmembrane movement of ions, rotational mechanism	0	4	14
hydroxymethyl-, formyl- and related transferase activity	0	3	11
G protein-coupled receptor activity	0	1	5
disulfide oxidoreductase activity	0	5	13
RNA cap binding	0	4	9
pre-mRNA binding	0	1	3
P-type transmembrane transporter activity	0	5	13
xylanase activity	0	2	6
ubiquitin-like protein ligase binding	0	3	8
carboxylic ester hydrolase activity	2	5	14
iron-sulfur cluster binding	0	5	14
deaminase activity	0	8	14
phosphorelay sensor kinase activity	0	8	12
phosphotransferase activity, phosphate group as acceptor	0	8	13
UDP-glycosyltransferase activity	0	5	14
tRNA (guanine) methyltransferase activity	0	2	3
metallochaperone activity	0	7	9
5'-3' exonuclease activity	0	0	10
single-stranded DNA binding	0	1	13
DNA-(apurinic or apyrimidinic site) endonuclease activity	0	0	2
ubiquitin-like protein ligase activity	1	7	14
voltage-gated channel activity	0	1	7
NAD+ binding	0	6	13
zinc ion transmembrane transporter activity	0	0	1
thiol-dependent deubiquitinase	0	5	14
catalytic activity, acting on a tRNA	4	2	14
transcription cis-regulatory region binding	0	3	11
oxidoreductase activity, acting on paired donors, with incorporation or reduction of molecular oxygen, NAD(P)H as one donor, and incorporation of one atom of oxygen	0	3	14
oxidoreductase activity, acting on a sulfur group of donors, NAD(P) as acceptor	0	1	10
ion transmembrane transporter activity	1	6	14
amino acid transmembrane transporter activity	0	1	3
histone binding	2	4	9
metalloexopeptidase activity	1	1	14
beta-mannosidase activity	0	1	3
glutamate metabolic process	0	5	9
UTP metabolic process	0	1	1
UTP biosynthetic process	0	1	1
GTP metabolic process	0	1	1
pyrimidine ribonucleoside triphosphate metabolic process	0	3	3
pyrimidine ribonucleoside triphosphate biosynthetic process	0	3	3
CTP metabolic process	0	2	2
CTP biosynthetic process	0	2	2
pyrimidine nucleoside triphosphate biosynthetic process	0	3	8
pyrimidine nucleoside triphosphate metabolic process	0	3	8
mitochondrial electron transport, ubiquinol to cytochrome c	0	2	6
diol metabolic process	0	1	3
regulation of translational fidelity	0	2	2
membrane lipid catabolic process	0	1	3
regulation of ion transport	0	0	1
ribonucleoprotein complex disassembly	0	0	1
response to heat	0	2	3
ergosterol metabolic process	0	1	3
regulation of mitotic sister chromatid segregation	0	0	3
mitotic G2/M transition checkpoint	0	0	3
acetyl-CoA biosynthetic process from pyruvate	0	0	4
regulation of localization	0	2	3
regulation of G2/M transition of mitotic cell cycle	0	2	3
maturation of SSU-rRNA	0	2	3
superoxide metabolic process	0	0	1
glucose 6-phosphate metabolic process	0	5	12
phosphatidylinositol biosynthetic process	0	3	11
glycosyl compound catabolic process	1	1	2
peptidoglycan metabolic process	0	0	2
actin filament-based process	0	4	10
glutamine family amino acid catabolic process	0	3	5
UDP-N-acetylglucosamine metabolic process	0	1	4
cytoplasmic translational initiation	0	1	3
regulation of exit from mitosis	0	2	3
nuclear envelope organization	0	0	1
NADPH regeneration	0	5	12
purine-containing compound catabolic process	0	2	3
NADH dehydrogenase complex assembly	0	4	7
ornithine metabolic process	0	2	3
inorganic anion transmembrane transport	0	1	3
protein transport to vacuole involved in ubiquitin-dependent protein catabolic process via the multivesicular body sorting pathway	0	1	3
carbohydrate derivative transport	0	3	3
inorganic ion import across plasma membrane	0	0	2
vacuolar transmembrane transport	0	0	1
trehalose biosynthetic process	0	1	1
DNA-templated transcription, termination	0	0	3
intracellular lipid transport	0	2	3
negative regulation of chromosome separation	0	1	3
purine nucleoside catabolic process	0	0	1
protein localization to kinetochore	0	0	3
polyamine biosynthetic process	0	1	1
cell redox homeostasis	0	1	3
spindle checkpoint signaling	0	0	3
fungal-type cell wall organization	0	2	3
nuclear-transcribed mRNA catabolic process, exonucleolytic, 3'-5'	0	2	3
negative regulation of mitotic nuclear division	0	1	3
[truncated: 1,293 more rows]
