# Supplementary material for: Universal signatures of transposable element compartmentalization across eukaryotic genomes
Source: bioRxiv. 2024 Mar 27:2023.10.17.562820. Preprint. [Version 2] doi: 10.1101/2023.10.17.562820 (PMC10996525; doi:10.1101/2023.10.17.562820)
Supplement: Supplement 5 [file media-5.gz › Data_S3/GO_presence_summaries_Ascomycota_TEs.tsv]

secondary metabolic process	62	66	170
secondary metabolite biosynthetic process	61	65	168
nucleic acid-templated transcription	19	116	220
transcription, DNA-templated	19	116	220
fatty acid biosynthetic process	30	91	220
glycosyl compound metabolic process	18	103	215
nucleoside metabolic process	20	96	213
RNA biosynthetic process	17	99	220
monocarboxylic acid biosynthetic process	23	89	220
tyrosine catabolic process	1	20	44
aromatic amino acid family catabolic process	8	85	200
maltose metabolic process	0	21	42
toxin biosynthetic process	25	75	153
mycotoxin metabolic process	24	76	153
toxin metabolic process	25	75	153
mycotoxin biosynthetic process	24	76	153
regulation of mRNA splicing, via spliceosome	0	4	12
regulation of RNA splicing	0	7	14
protein monoubiquitination	0	4	11
oxalate metabolic process	0	0	1
vacuole inheritance	0	0	4
positive regulation of cell cycle process	0	9	35
mRNA splice site selection	0	5	10
positive regulation of cell cycle phase transition	0	10	35
positive regulation of cell cycle G2/M phase transition	0	9	27
positive regulation of cell cycle	0	10	35
tryptophan catabolic process to kynurenine	5	79	155
kynurenine metabolic process	6	77	163
vacuole organization	1	91	215
erythrose 4-phosphate/phosphoenolpyruvate family amino acid catabolic process	2	53	133
L-phenylalanine catabolic process	2	53	133
fatty acid metabolic process	19	108	220
alpha-amino acid catabolic process	6	103	220
nucleobase-containing compound biosynthetic process	12	79	220
tyrosine metabolic process	3	65	169
aromatic amino acid family metabolic process	5	95	218
cellular amino acid catabolic process	5	98	220
erythrose 4-phosphate/phosphoenolpyruvate family amino acid metabolic process	3	70	170
L-phenylalanine metabolic process	3	70	170
zinc ion homeostasis	0	4	13
2-oxoglutarate metabolic process	0	3	6
long-chain fatty acid biosynthetic process	1	11	15
regulation of transcription elongation from RNA polymerase II promoter	0	12	36
ceramide catabolic process	0	0	3
homologous recombination	0	29	60
establishment of protein localization to peroxisome	0	4	11
demethylation	0	1	5
positive regulation of transcription elongation from RNA polymerase II promoter	0	13	36
membrane lipid catabolic process	0	2	9
regulation of cell cycle G2/M phase transition	0	11	34
ribosomal large subunit export from nucleus	0	12	34
sphingolipid catabolic process	0	2	9
peroxisomal membrane transport	0	5	12
cellular zinc ion homeostasis	0	4	13
peroxisomal transport	0	4	12
long-chain fatty acid metabolic process	1	19	29
glyoxylate cycle	0	0	2
protein import into peroxisome matrix	0	6	11
protein localization to peroxisome	0	4	11
glutaminyl-tRNAGln biosynthesis via transamidation	0	0	2
endoplasmic reticulum unfolded protein response	1	17	38
7-methylguanosine mRNA capping	0	2	4
regulation of mRNA processing	0	9	27
reciprocal meiotic recombination	0	26	54
protein targeting to peroxisome	0	4	11
reciprocal homologous recombination	0	26	54
glyoxylate metabolic process	0	0	2
tryptophan catabolic process	5	81	190
indole-containing compound catabolic process	5	81	190
indolalkylamine catabolic process	5	81	190
cellular macromolecule biosynthetic process	6	67	220
cellular biosynthetic process	3	86	220
cellular aldehyde metabolic process	3	85	216
benzene-containing compound metabolic process	10	88	195
cellular biogenic amine catabolic process	5	81	190
biosynthetic process	11	97	220
amine catabolic process	5	79	194
tryptophan metabolic process	7	91	208
indole-containing compound metabolic process	7	91	208
indolalkylamine metabolic process	7	91	208
organelle localization	1	79	219
disaccharide metabolic process	2	93	200
heterocycle biosynthetic process	8	99	220
ribosome localization	1	11	38
aflatoxin metabolic process	0	7	10
pyrimidine ribonucleoside triphosphate biosynthetic process	0	0	9
cellular monovalent inorganic cation homeostasis	0	10	52
second-messenger-mediated signaling	0	8	35
ribosomal subunit export from nucleus	1	11	38
pyrimidine ribonucleoside triphosphate metabolic process	0	0	9
cellular potassium ion homeostasis	0	5	18
regulation of mRNA metabolic process	0	11	45
organic heteropentacyclic compound metabolic process	1	7	11
DNA dealkylation involved in DNA repair	0	1	5
aflatoxin biosynthetic process	0	7	10
ribonucleoprotein complex export from nucleus	1	11	38
CTP biosynthetic process	0	0	2
DNA dealkylation	0	1	5
CTP metabolic process	0	0	2
organic heteropentacyclic compound biosynthetic process	1	7	11
siderophore metabolic process	0	6	10
melanin metabolic process	0	23	45
DNA modification	0	1	5
7-methylguanosine RNA capping	0	5	11
potassium ion homeostasis	0	8	25
siderophore biosynthetic process	0	6	10
rRNA-containing ribonucleoprotein complex export from nucleus	1	11	38
establishment of organelle localization	0	14	38
calcium-mediated signaling	0	6	22
RNA capping	0	15	34
ribosomal large subunit biogenesis	0	11	42
cellular metal ion homeostasis	4	73	219
phenol-containing compound metabolic process	5	78	154
regulation of cell cycle phase transition	5	88	219
oligosaccharide metabolic process	5	96	219
amine metabolic process	5	101	219
glycosyl compound biosynthetic process	0	47	168
ribosomal large subunit assembly	0	18	38
nucleoside biosynthetic process	0	5	26
purine ribonucleoside metabolic process	0	7	41
attachment of GPI anchor to protein	0	12	21
purine nucleoside biosynthetic process	0	5	26
nucleobase-containing small molecule biosynthetic process	0	5	26
NADH oxidation	0	5	20
monovalent inorganic cation homeostasis	0	17	72
organelle inheritance	0	40	68
glycine biosynthetic process	0	5	12
purine ribonucleoside salvage	0	5	23
nucleoside salvage	0	6	23
ribonucleoside metabolic process	0	6	42
ribonucleoside biosynthetic process	0	5	26
NADH metabolic process	0	9	26
L-methionine salvage from methylthioadenosine	0	48	128
pyrimidine nucleoside triphosphate metabolic process	0	8	23
protein-containing complex localization	1	35	160
amino acid salvage	0	48	129
pyrimidine nucleoside triphosphate biosynthetic process	0	7	22
purine ribonucleoside biosynthetic process	0	5	26
L-methionine salvage	0	48	129
positive regulation of DNA-templated transcription, elongation	0	10	41
purine nucleoside metabolic process	0	6	41
inositol biosynthetic process	0	2	2
organic substance biosynthetic process	4	76	220
metal ion homeostasis	5	75	219
regulation of cell cycle	4	96	219
regulation of cell cycle process	8	82	219
organic cyclic compound biosynthetic process	8	102	220
monocarboxylic acid metabolic process	15	95	220
macromolecule biosynthetic process	5	60	220
inositol metabolic process	0	21	46
nonribosomal peptide biosynthetic process	0	38	89
beta-glucan catabolic process	3	74	137
membrane docking	0	65	201
phospholipid dephosphorylation	0	108	207
cellular divalent inorganic cation homeostasis	1	53	164
organelle localization by membrane tethering	0	65	201
D-amino acid metabolic process	0	23	56
cellulose catabolic process	3	74	137
regulation of DNA-templated transcription, elongation	0	78	197
L-methionine biosynthetic process	0	111	212
acetate metabolic process	0	30	53
intra-Golgi vesicle-mediated transport	0	61	186
phosphatidylinositol dephosphorylation	0	109	207
cellulose metabolic process	3	74	137
cellular amine metabolic process	8	89	219
cellular biogenic amine metabolic process	8	87	219
carboxylic acid catabolic process	8	103	220
organic acid catabolic process	8	102	220
cellular ketone metabolic process	8	91	220
cellular carbohydrate metabolic process	13	107	219
inorganic ion homeostasis	8	70	219
cation homeostasis	8	70	219
ion homeostasis	8	66	219
aromatic compound biosynthetic process	5	84	220
choline metabolic process	0	18	30
glycine betaine biosynthetic process	0	18	30
glycine betaine biosynthetic process from choline	0	18	30
divalent inorganic cation homeostasis	2	74	196
acetyl-CoA biosynthetic process	0	91	211
tetrahydrofolate interconversion	0	65	211
glycine betaine metabolic process	0	18	30
glucan catabolic process	4	80	151
postreplication repair	0	59	173
hydrogen peroxide catabolic process	0	52	106
signal transduction in response to DNA damage	0	74	214
ammonium ion metabolic process	0	18	30
cellular polysaccharide catabolic process	5	83	152
DNA damage checkpoint signaling	0	74	214
cellular transition metal ion homeostasis	0	78	193
hydrogen peroxide metabolic process	0	53	112
transition metal ion homeostasis	1	80	193
carbohydrate metabolic process	15	107	220
vacuolar transport	3	73	219
beta-glucan metabolic process	5	93	189
purine-containing compound salvage	2	107	212
DNA integrity checkpoint signaling	0	113	216
glycine metabolic process	1	88	214
NAD metabolic process	0	72	192
amino-acid betaine biosynthetic process	0	22	38
polyol biosynthetic process	2	77	181
amino-acid betaine metabolic process	0	23	41
thioester biosynthetic process	0	103	217
acyl-CoA biosynthetic process	0	103	217
telomere maintenance	0	47	192
carbohydrate catabolic process	21	100	220
positive regulation of transcription by RNA polymerase II	5	110	219
reactive oxygen species metabolic process	0	83	196
ubiquitin-dependent ERAD pathway	1	55	181
ERAD pathway	1	56	181
ceramide metabolic process	1	58	159
transcription by RNA polymerase II	0	87	219
pantothenate metabolic process	0	61	132
mitochondrial translation	1	88	219
telomere organization	0	71	209
response to nitrogen compound	2	66	207
response to endoplasmic reticulum stress	3	76	209
DNA biosynthetic process	1	74	213
protein transmembrane import into intracellular organelle	1	88	219
pantothenate biosynthetic process	0	61	131
pyrimidine ribonucleotide metabolic process	0	76	217
pyrimidine ribonucleotide biosynthetic process	0	76	217
cell cycle checkpoint signaling	0	113	219
response to organonitrogen compound	2	66	207
L-serine metabolic process	2	97	217
intracellular protein transmembrane transport	1	88	219
negative regulation of cell cycle	2	108	219
glucan metabolic process	8	107	217
transcription initiation from RNA polymerase II promoter	1	95	219
protein transmembrane transport	1	88	219
ribonucleoside bisphosphate biosynthetic process	1	105	219
cellular glucan metabolic process	8	107	217
retrograde vesicle-mediated transport, Golgi to endoplasmic reticulum	1	75	219
purine nucleoside bisphosphate biosynthetic process	1	105	219
peroxisome organization	0	101	217
ribonucleoside triphosphate biosynthetic process	2	68	218
negative regulation of cell cycle phase transition	2	109	219
nucleoside bisphosphate biosynthetic process	1	105	219
cellular response to oxidative stress	2	104	219
negative regulation of cell cycle process	2	108	219
tetrahydrofolate metabolic process	2	89	217
cellular ion homeostasis	6	71	219
cellular cation homeostasis	6	71	219
cellular chemical homeostasis	8	63	219
organonitrogen compound catabolic process	7	85	220
chemical homeostasis	10	70	219
homeostatic process	11	67	219
cellular nitrogen compound biosynthetic process	2	58	220
aromatic compound catabolic process	4	79	220
organic cyclic compound catabolic process	5	77	220
small molecule catabolic process	5	105	220
tRNA methylation	0	24	87
folic acid-containing compound metabolic process	3	82	219
positive regulation of nucleic acid-templated transcription	4	101	219
cellular homeostasis	6	68	219
positive regulation of nucleobase-containing compound metabolic process	5	89	219
methionine biosynthetic process	3	94	217
meiotic cell cycle process	2	82	217
positive regulation of RNA metabolic process	5	94	219
acetyl-CoA metabolic process	7	89	219
nucleoside triphosphate biosynthetic process	4	55	218
cellular response to chemical stress	2	99	219
positive regulation of transcription, DNA-templated	4	101	219
dicarboxylic acid metabolic process	7	92	219
positive regulation of RNA biosynthetic process	4	101	219
ribonucleoside triphosphate metabolic process	2	61	218
biological_process	3	35	220
cellular process	2	34	220
RNA processing	1	51	220
nitrogen compound metabolic process	3	50	220
macromolecule metabolic process	3	49	220
organic substance transport	5	49	220
primary metabolic process	5	64	220
ncRNA processing	0	62	219
phosphorus metabolic process	10	63	220
localization	3	48	220
phosphate-containing compound metabolic process	9	65	220
cellular component organization or biogenesis	2	39	220
protein localization	3	49	220
macromolecule localization	3	49	220
establishment of localization	4	54	220
ncRNA metabolic process	2	63	220
organonitrogen compound biosynthetic process	2	35	220
nitrogen compound transport	3	55	220
organonitrogen compound metabolic process	5	60	220
transport	3	51	220
cellular component organization	3	42	220
protein transport	4	50	220
establishment of protein localization	3	47	220
organophosphate metabolic process	5	67	220
cellular macromolecule catabolic process	7	58	220
protein metabolic process	6	51	220
intracellular transport	2	53	219
establishment of localization in cell	2	53	219
cellular localization	1	46	220
mRNA metabolic process	1	49	220
cellular nitrogen compound metabolic process	2	51	220
metabolic process	7	78	220
organophosphate biosynthetic process	7	51	220
proteolysis	10	91	220
mRNA processing	3	50	220
intracellular protein transport	1	57	219
macromolecule catabolic process	7	78	220
tRNA metabolic process	6	67	220
cellular metabolic process	3	53	220
rRNA metabolic process	1	79	219
rRNA processing	1	80	219
tRNA processing	1	66	219
nucleobase-containing compound metabolic process	2	66	220
DNA repair	4	62	219
vesicle-mediated transport	1	48	220
nucleotide metabolic process	6	62	220
nucleoside phosphate metabolic process	6	63	220
organic substance metabolic process	5	69	220
response to stimulus	3	63	220
protein-containing complex subunit organization	3	48	220
nucleic acid metabolic process	1	58	220
DNA metabolic process	3	54	220
proteolysis involved in cellular protein catabolic process	5	61	219
cellular response to DNA damage stimulus	3	63	219
cellular component assembly	2	46	220
cellular protein-containing complex assembly	2	53	220
cellular amino acid biosynthetic process	14	63	220
protein-containing complex assembly	3	48	220
response to stress	3	59	220
cellular response to stimulus	3	52	220
cellular catabolic process	8	79	220
modification-dependent macromolecule catabolic process	5	65	219
modification-dependent protein catabolic process	5	63	219
RNA splicing	0	50	219
heterocycle metabolic process	3	70	220
cellular response to stress	5	50	220
negative regulation of metabolic process	2	58	219
nucleobase-containing compound catabolic process	2	67	219
mRNA splicing, via spliceosome	3	58	219
RNA splicing, via transesterification reactions	3	59	219
RNA splicing, via transesterification reactions with bulged adenosine as nucleophile	3	58	219
cellular aromatic compound metabolic process	2	60	220
negative regulation of biological process	3	62	219
generation of precursor metabolites and energy	2	80	219
RNA modification	1	74	219
nucleoside phosphate biosynthetic process	5	53	219
ion transport	8	74	219
ubiquitin-dependent protein catabolic process	5	68	219
organelle organization	3	49	220
methylation	13	108	220
biological regulation	2	42	220
regulation of biological process	1	38	220
macromolecule modification	3	59	220
organic cyclic compound metabolic process	2	68	220
negative regulation of macromolecule metabolic process	2	65	219
catabolic process	7	93	220
purine nucleotide metabolic process	3	68	219
cell cycle process	3	56	219
cellular protein metabolic process	1	42	220
nucleotide biosynthetic process	5	52	219
cation transport	5	84	219
carbohydrate derivative biosynthetic process	3	63	220
sulfur compound metabolic process	3	93	219
steroid biosynthetic process	6	79	219
negative regulation of gene expression	2	64	219
mRNA transport	3	65	219
ion transmembrane transport	2	61	219
establishment of RNA localization	2	55	219
process utilizing autophagic mechanism	7	77	219
RNA transport	2	55	219
nucleic acid transport	2	55	219
autophagy	7	77	219
ribonucleoside monophosphate biosynthetic process	1	64	219
nucleoside monophosphate biosynthetic process	1	67	219
protein folding	3	78	219
ribonucleoside monophosphate metabolic process	3	69	219
steroid metabolic process	6	82	219
nucleobase-containing compound transport	3	61	219
microtubule-based process	5	72	219
alpha-amino acid biosynthetic process	12	63	219
purine ribonucleotide metabolic process	3	71	219
nucleoside monophosphate metabolic process	4	74	219
cellular macromolecule localization	2	55	219
cellular protein localization	2	55	219
RNA metabolic process	2	70	220
regulation of metabolic process	0	51	220
lipid metabolic process	13	102	220
ribonucleotide metabolic process	2	67	220
purine-containing compound metabolic process	4	65	220
ribose phosphate metabolic process	2	65	220
cellular amide metabolic process	1	48	219
organic substance catabolic process	9	96	220
small molecule metabolic process	16	78	220
regulation of macromolecule metabolic process	0	51	220
mitochondrial transport	3	57	219
mitotic cell cycle process	1	66	219
ribosome biogenesis	1	65	219
establishment of protein localization to organelle	3	61	219
metal ion transport	8	93	219
inorganic ion transmembrane transport	3	73	219
organic hydroxy compound biosynthetic process	6	86	219
sterol metabolic process	5	76	219
protein localization to organelle	3	62	219
RNA catabolic process	4	56	219
monosaccharide metabolic process	3	79	219
peptide metabolic process	0	39	219
phosphorylation	9	69	220
carbohydrate derivative metabolic process	10	100	220
translation	0	40	219
phospholipid metabolic process	1	86	220
sporulation	4	54	175
developmental process	2	60	186
cellular amino acid metabolic process	13	80	220
cellular macromolecule metabolic process	2	57	220
regulation of cellular process	1	41	220
protein modification process	4	60	220
chromosome organization	2	55	219
chromatin organization	2	76	219
glutamine family amino acid metabolic process	12	91	220
water-soluble vitamin metabolic process	8	90	219
tRNA modification	2	63	219
vitamin metabolic process	8	90	219
glycerolipid metabolic process	8	103	220
purine ribonucleotide biosynthetic process	4	70	219
tRNA aminoacylation for protein translation	6	82	220
purine nucleotide biosynthetic process	3	71	219
amide biosynthetic process	0	39	219
organic hydroxy compound metabolic process	5	102	220
mitochondrial transmembrane transport	2	69	219
cytoskeleton organization	1	65	219
proton transmembrane transport	1	77	219
cell wall organization or biogenesis	5	87	219
purine ribonucleoside monophosphate biosynthetic process	5	72	219
endosomal transport	2	63	219
purine nucleoside monophosphate biosynthetic process	5	72	219
nucleobase metabolic process	3	61	219
glycerophospholipid biosynthetic process	3	87	219
establishment of protein localization to membrane	2	68	219
nuclear-transcribed mRNA catabolic process	3	59	219
pyridine-containing compound biosynthetic process	9	62	219
inorganic cation transmembrane transport	2	76	219
protein maturation	5	67	219
small GTPase mediated signal transduction	3	48	219
cation transmembrane transport	1	78	219
energy derivation by oxidation of organic compounds	4	78	219
glycerolipid biosynthetic process	6	91	219
purine ribonucleoside monophosphate metabolic process	6	79	219
protein localization to membrane	2	69	219
export from cell	7	77	219
hexose metabolic process	4	63	219
purine nucleoside monophosphate metabolic process	6	79	219
pyridine-containing compound metabolic process	7	69	219
anion transport	8	65	217
electron transport chain	5	98	219
mRNA catabolic process	5	70	219
regulation of cellular component organization	2	52	219
peptide biosynthetic process	0	41	219
localization within membrane	1	63	219
sterol biosynthetic process	5	81	219
ribonucleotide biosynthetic process	0	65	219
ribose phosphate biosynthetic process	0	67	219
cellular lipid metabolic process	14	98	220
small molecule biosynthetic process	16	79	220
regulation of gene expression	1	49	220
nucleobase-containing small molecule metabolic process	9	83	220
transmembrane transport	2	91	220
proteasome-mediated ubiquitin-dependent protein catabolic process	8	63	219
negative regulation of cellular process	1	80	219
protein catabolic process	6	63	219
proteasomal protein catabolic process	7	62	219
cellular component biogenesis	2	63	219
regulation of cellular biosynthetic process	0	49	220
regulation of biosynthetic process	0	50	220
vitamin biosynthetic process	6	90	219
water-soluble vitamin biosynthetic process	6	90	219
phospholipid biosynthetic process	2	81	219
cellular protein modification process	4	59	220
amino acid activation	7	89	220
tRNA aminoacylation	7	89	220
DNA replication	1	63	219
protein modification by small protein conjugation or removal	0	64	219
cell division	2	68	219
protein modification by small protein conjugation	0	60	219
purine-containing compound biosynthetic process	3	71	219
nucleotide-sugar metabolic process	4	98	219
organelle assembly	3	68	219
aerobic electron transport chain	2	75	219
aromatic amino acid family biosynthetic process	2	68	217
negative regulation of cellular biosynthetic process	1	70	219
isoprenoid biosynthetic process	12	87	219
negative regulation of biosynthetic process	1	70	219
aerobic respiration	1	72	219
external encapsulating structure organization	3	87	217
cell wall organization	3	87	217
nucleobase biosynthetic process	1	78	219
inorganic anion transport	1	97	197
regulation of macromolecule biosynthetic process	0	47	220
regulation of cellular macromolecule biosynthetic process	0	46	220
tetrapyrrole biosynthetic process	5	66	219
negative regulation of cellular metabolic process	1	60	219
regulation of cell communication	2	68	219
amino sugar metabolic process	8	118	217
regulation of signaling	3	69	219
endocytosis	4	55	219
establishment of protein localization to mitochondrion	2	62	219
RNA 3'-end processing	10	60	219
organophosphate catabolic process	7	107	216
nicotinamide nucleotide biosynthetic process	4	72	218
pigment biosynthetic process	3	82	219
supramolecular fiber organization	2	49	219
pyridine nucleotide biosynthetic process	4	73	218
dicarboxylic acid biosynthetic process	2	80	219
regulation of signal transduction	3	69	219
porphyrin-containing compound biosynthetic process	5	65	219
cysteine metabolic process	9	90	217
porphyrin-containing compound metabolic process	4	72	219
cellular respiration	1	74	219
ketone biosynthetic process	4	82	219
protein localization to mitochondrion	2	62	219
tetrapyrrole metabolic process	4	73	219
formation of cytoplasmic translation initiation complex	3	61	210
cytosolic transport	1	60	219
protein processing	4	56	219
regulation of organelle organization	1	45	219
microtubule-based movement	6	81	219
monocarboxylic acid catabolic process	5	95	208
movement of cell or subcellular component	6	82	219
pyridine nucleotide metabolic process	4	66	219
isoprenoid metabolic process	15	85	219
nicotinamide nucleotide metabolic process	4	65	219
intracellular signal transduction	1	59	219
glutamine family amino acid biosynthetic process	11	82	217
regulation of response to stimulus	3	68	219
respiratory electron transport chain	3	96	219
lipid transport	4	83	219
membrane organization	8	71	219
transition metal ion transport	10	96	213
nucleotide-excision repair	3	68	219
carboxylic acid biosynthetic process	16	87	220
organic acid biosynthetic process	14	87	220
regulation of primary metabolic process	0	52	220
cellular nitrogen compound catabolic process	4	76	220
signal transduction	2	62	220
regulation of protein metabolic process	3	67	219
serine family amino acid metabolic process	15	85	219
ATP metabolic process	2	71	219
sulfur amino acid metabolic process	11	87	217
DNA-templated transcription, initiation	1	61	219
macromolecule methylation	8	92	219
glycerophospholipid metabolic process	4	89	219
aspartate family amino acid metabolic process	6	91	217
ribonucleoprotein complex biogenesis	3	61	219
nuclear transport	5	48	219
alcohol metabolic process	5	94	219
nucleocytoplasmic transport	5	48	219
regulation of nitrogen compound metabolic process	0	52	220
regulation of cellular metabolic process	1	48	220
sulfur compound biosynthetic process	4	85	219
oxoacid metabolic process	12	96	220
glycosylation	2	75	197
lipid catabolic process	12	97	220
anatomical structure development	3	28	90
regulation of transcription by RNA polymerase II	3	71	219
regulation of biological quality	4	63	220
heterocycle catabolic process	4	79	220
carboxylic acid metabolic process	15	89	220
maintenance of location	0	77	186
CENP-A containing nucleosome assembly	0	7	15
mRNA cis splicing, via spliceosome	0	48	166
transport along microtubule	0	8	14
positive regulation of cell communication	1	6	38
negative regulation of mitotic metaphase/anaphase transition	0	13	38
proline catabolic process to glutamate	0	0	2
meiotic chromosome segregation	0	5	9
macromolecule glycosylation	1	58	174
short-chain fatty acid metabolic process	0	2	6
Golgi to endosome transport	0	9	15
protein localization to kinetochore	0	11	21
cell differentiation	0	50	146
regulation of small GTPase mediated signal transduction	0	71	196
adenine nucleotide transport	0	18	36
iron-sulfur cluster assembly	4	68	219
asexual sporulation	2	39	165
double-strand break repair via single-strand annealing	0	1	3
positive regulation of gene expression	1	15	48
terpenoid biosynthetic process	9	49	131
thioester metabolic process	5	98	219
cellular protein complex disassembly	0	10	38
peptidyl-amino acid modification	1	70	174
regulation of ER to Golgi vesicle-mediated transport	0	3	5
organic anion transport	2	48	136
alditol metabolic process	2	67	139
receptor-mediated endocytosis	0	8	35
poly(A)+ mRNA export from nucleus	0	12	35
mRNA polyadenylation	0	12	45
ethanol metabolic process	0	2	2
mitochondrial ADP transmembrane transport	0	1	2
sister chromatid cohesion	2	76	213
'de novo' UMP biosynthetic process	0	57	196
oligosaccharide biosynthetic process	0	23	69
box C/D snoRNP assembly	0	3	11
cellular alcohol metabolic process	0	12	33
protein-DNA complex subunit organization	2	91	219
cellular carbohydrate biosynthetic process	4	86	219
regulation of intracellular signal transduction	0	96	219
glycogen biosynthetic process	0	4	12
oligosaccharide-lipid intermediate biosynthetic process	0	86	196
actin filament depolymerization	0	0	1
vesicle fusion	0	17	35
rRNA transcription	0	7	16
clathrin-dependent endocytosis	0	8	26
chaperone-mediated protein complex assembly	0	4	10
chromosome attachment to the nuclear envelope	0	0	2
exocytosis	0	74	205
lipid glycosylation	1	47	81
cytosolic calcium ion transport	0	5	10
negative regulation of cellular carbohydrate metabolic process	0	6	31
calcium ion transport into cytosol	0	1	4
protein retention in Golgi apparatus	0	10	32
monocarboxylic acid transport	0	11	26
glucose metabolic process	4	79	219
positive regulation of cellular protein metabolic process	1	30	84
cellular alcohol biosynthetic process	0	12	33
AMP metabolic process	1	74	203
protein-DNA complex assembly	2	91	219
telomere capping	0	5	6
arginine biosynthetic process via ornithine	0	0	3
positive regulation of response to stimulus	2	15	49
maturation of LSU-rRNA	1	64	195
mRNA export from nucleus	0	80	219
regulation of protein polymerization	1	63	218
tRNA export from nucleus	0	1	6
molybdopterin cofactor metabolic process	0	65	159
sporulation resulting in formation of a cellular spore	0	52	145
pyrimidine nucleobase metabolic process	0	79	215
actin nucleation	0	41	206
DNA replication-independent nucleosome organization	0	7	15
vesicle docking involved in exocytosis	0	0	10
regulation of cell division	1	11	34
GMP biosynthetic process	1	1	2
regulation of translational elongation	0	65	174
fructose metabolic process	0	10	27
protein import into peroxisome matrix, docking	0	4	8
proline metabolic process	12	97	218
mitotic DNA replication maintenance of fidelity	0	2	4
sex determination	0	0	3
pyrimidine-containing compound biosynthetic process	2	70	219
hexitol metabolic process	1	1	6
fatty acid beta-oxidation	3	34	74
positive regulation of macromolecule metabolic process	6	94	219
selective autophagy	0	14	33
positive regulation of signaling	1	10	34
positive regulation of cellular amide metabolic process	1	14	39
regulation of intracellular transport	0	11	34
2'-deoxyribonucleotide biosynthetic process	0	3	4
xenobiotic transport	1	25	58
zinc ion transport	0	3	10
regulation of histone acetylation	0	3	8
tRNA-type intron splice site recognition and cleavage	0	1	2
gene silencing	0	43	136
cellular biogenic amine biosynthetic process	2	77	216
pseudouridine synthesis	2	81	219
chromosome segregation	5	89	219
Rho protein signal transduction	0	2	6
protein targeting to ER	1	108	219
protein localization to chromosome, centromeric region	0	12	26
triglyceride biosynthetic process	0	3	6
MAPK cascade	0	10	37
proteasome regulatory particle assembly	0	46	78
DNA clamp unloading	0	0	2
cell wall macromolecule catabolic process	10	63	129
respiratory chain complex IV assembly	0	83	191
alditol catabolic process	0	17	32
polyol catabolic process	1	55	132
leucine biosynthetic process	0	24	60
pyrimidine nucleotide salvage	0	1	1
heterochromatin assembly	0	13	39
enzyme-directed rRNA pseudouridine synthesis	0	1	1
pyrimidine nucleoside diphosphate metabolic process	0	1	1
membrane fusion	0	14	36
TOR signaling	0	17	36
regulation of cellular protein metabolic process	3	64	219
regulation of pH	1	8	33
'de novo' L-methionine biosynthetic process	0	1	1
lipid modification	11	108	217
establishment of protein localization to vacuole	0	97	218
biological process involved in interspecies interaction between organisms	1	24	47
cellular response to extracellular stimulus	0	18	39
ketone catabolic process	0	2	6
regulation of ER to Golgi vesicle-mediated transport by GTP hydrolysis	0	1	1
reproductive process	5	66	219
regulation of carbohydrate biosynthetic process	0	15	36
Golgi to plasma membrane transport	0	14	42
UDP-N-acetylglucosamine biosynthetic process	1	38	85
nucleotide catabolic process	0	63	137
translational elongation	0	81	196
DNA replication initiation	2	57	219
regulation of translational initiation	0	17	33
sphingoid metabolic process	0	2	10
regulation of translational termination	0	4	8
negative regulation of gluconeogenesis	0	4	21
developmental process involved in reproduction	0	13	35
mitochondrial respiratory chain complex assembly	3	72	219
protein export from nucleus	0	1	5
base-excision repair, AP site formation	0	54	167
attachment of spindle microtubules to kinetochore	1	74	217
gene silencing by RNA	0	43	136
copper ion homeostasis	0	21	53
serine family amino acid biosynthetic process	3	73	217
sulfur amino acid biosynthetic process	7	80	217
phosphatidylethanolamine biosynthetic process	0	37	71
disaccharide biosynthetic process	0	23	68
inorganic ion import across plasma membrane	0	7	12
aminoglycan biosynthetic process	1	15	48
regulation of cellular component size	3	57	218
lipid storage	0	3	8
double-strand break repair via nonhomologous end joining	0	10	35
mitochondrial outer membrane translocase complex assembly	0	3	4
ribosome disassembly	0	1	4
establishment or maintenance of cell polarity	0	16	49
DNA topological change	0	4	7
nuclear membrane organization	0	1	5
deadenylation-independent decapping of nuclear-transcribed mRNA	0	4	7
transsulfuration	1	119	205
organelle fission	1	42	133
cellular lipid biosynthetic process	0	12	33
transcription preinitiation complex assembly	0	16	35
hexose biosynthetic process	1	62	193
diol biosynthetic process	1	1	10
purine nucleobase biosynthetic process	1	25	75
nucleoside diphosphate phosphorylation	3	68	219
threonine metabolic process	0	38	105
regulation of RNA stability	0	4	23
cellular response to pH	0	2	13
IMP biosynthetic process	1	118	219
non-glycolytic fermentation	0	1	3
phosphatidic acid metabolic process	0	5	10
inositol phosphate biosynthetic process	0	3	4
regulation of transcription by RNA polymerase III	1	5	14
regulation of transcription involved in G1/S transition of mitotic cell cycle	0	12	32
mitotic chromosome condensation	0	8	22
translesion synthesis	0	45	156
cell cycle	0	88	219
L-arabinose metabolic process	6	47	88
cellular response to abiotic stimulus	0	8	42
'de novo' NAD biosynthetic process from tryptophan	0	28	81
xenobiotic metabolic process	0	2	3
regulation of peptidyl-lysine acetylation	0	3	8
RNA phosphodiester bond hydrolysis, exonucleolytic	0	40	79
(1->6)-beta-D-glucan metabolic process	0	2	5
regulation of actin cytoskeleton organization	1	62	218
negative regulation of mitotic cell cycle	0	29	66
regulation of mitotic metaphase/anaphase transition	1	36	90
regulation of metaphase/anaphase transition of cell cycle	1	37	90
polyamine biosynthetic process	1	16	51
posttranscriptional regulation of gene expression	3	61	219
fungal-type cell wall biogenesis	0	5	17
arginine metabolic process	3	99	216
cell cycle DNA replication maintenance of fidelity	0	2	4
regulation of response to stress	0	13	40
pyrimidine ribonucleoside monophosphate metabolic process	0	68	212
maturation of LSU-rRNA from tricistronic rRNA transcript (SSU-rRNA, 5.8S rRNA, LSU-rRNA)	0	32	111
ncRNA export from nucleus	0	9	33
actin filament-based process	2	47	171
one-carbon metabolic process	4	59	219
post-Golgi vesicle-mediated transport	1	26	78
indolalkylamine biosynthetic process	0	5	12
regulation of sister chromatid segregation	1	36	90
DNA replication-independent nucleosome assembly	0	7	15
positive regulation of nitrogen compound metabolic process	6	94	219
(1->6)-beta-D-glucan biosynthetic process	0	2	5
isocitrate metabolic process	0	2	2
DNA strand elongation involved in DNA replication	0	67	218
flavin-containing compound metabolic process	2	113	213
nucleoside phosphate catabolic process	1	97	167
stress-activated MAPK cascade	0	4	24
AMP biosynthetic process	0	5	16
cytoplasmic microtubule organization	0	4	15
glycine catabolic process	0	0	4
organic acid transport	3	96	218
mannose metabolic process	0	1	2
farnesyl diphosphate metabolic process	0	3	12
response to external stimulus	0	71	146
NADP metabolic process	2	87	218
actin polymerization or depolymerization	0	8	42
deoxyribose phosphate metabolic process	0	8	12
regulation of protein acetylation	0	3	8
establishment of protein localization to endoplasmic reticulum	1	108	219
detection of abiotic stimulus	0	3	5
regulation of phosphorylation	2	51	116
inorganic cation import across plasma membrane	0	7	12
DNA-templated transcription, elongation	1	52	201
isoleucine metabolic process	2	92	213
mitophagy	0	1	2
mitochondrial respiratory chain complex I assembly	0	7	44
positive regulation of translation	0	15	39
cellular ketone body metabolic process	0	2	2
nuclear-transcribed mRNA poly(A) tail shortening	0	17	44
NAD biosynthetic process	2	93	213
pyrimidine nucleobase biosynthetic process	0	80	215
L-arabinose catabolic process to xylulose 5-phosphate	1	15	23
prolyl-tRNA aminoacylation	0	0	1
nitrogen cycle metabolic process	1	62	162
oligosaccharide catabolic process	1	6	16
cellular hormone metabolic process	0	1	1
cell cycle phase transition	0	15	45
calcium ion transmembrane transport	1	4	13
thiamine diphosphate biosynthetic process	0	4	6
peroxisome fission	0	14	21
organic acid metabolic process	15	93	220
fatty acid oxidation	3	47	95
negative regulation of mRNA metabolic process	0	4	10
negative regulation of cellular macromolecule biosynthetic process	0	76	218
pyruvate metabolic process	3	78	219
gluconeogenesis	1	62	193
polysaccharide biosynthetic process	4	99	207
dephosphorylation	7	82	219
G protein-coupled receptor signaling pathway	0	15	103
vacuolar transmembrane transport	1	6	27
calcium ion transmembrane import into cytosol	0	1	4
cell wall polysaccharide catabolic process	10	60	123
regulation of apoptotic process	0	3	3
ribosomal small subunit export from nucleus	0	4	11
regulation of hormone levels	0	1	1
homocysteine metabolic process	2	117	205
termination of RNA polymerase II transcription	0	5	17
nuclear envelope organization	0	1	6
positive regulation of biological process	2	76	219
folic acid biosynthetic process	0	24	60
positive regulation of translational elongation	0	1	1
telomere maintenance via telomere lengthening	1	2	12
membrane lipid metabolic process	2	78	219
cytokinin metabolic process	0	1	1
microtubule-based transport	1	5	14
positive regulation of supramolecular fiber organization	0	37	206
chromatin organization involved in regulation of transcription	0	12	39
DNA recombination	4	64	219
xylan metabolic process	11	55	120
triglyceride metabolic process	0	13	40
pentose-phosphate shunt, non-oxidative branch	0	0	1
magnesium ion transport	2	71	153
quinolinate metabolic process	0	4	20
pentose metabolic process	8	71	140
adenine biosynthetic process	0	1	2
cysteine biosynthetic process from serine	0	7	11
purine ribonucleotide catabolic process	0	0	1
protein insertion into membrane	0	78	218
pteridine-containing compound biosynthetic process	0	78	207
rRNA modification	2	107	216
actin cortical patch localization	0	14	38
regulation of chromosome organization	1	45	116
regulation of cytoplasmic translational elongation	0	53	160
xenobiotic detoxification by transmembrane export across the plasma membrane	1	25	58
regulation of DNA-templated transcription in response to stress	0	9	17
carotenoid metabolic process	0	1	5
cellular polysaccharide biosynthetic process	3	69	165
isoleucine biosynthetic process	2	93	213
hemicellulose metabolic process	11	55	120
cell wall polysaccharide metabolic process	10	72	143
fermentation	0	7	18
mitochondrial proton-transporting ATP synthase complex assembly	0	7	10
cristae formation	0	4	7
ribonucleoprotein complex assembly	3	60	219
spindle assembly	1	7	20
galactose catabolic process via UDP-galactose	0	3	5
regulation of protein-containing complex assembly	1	64	219
L-serine biosynthetic process	0	0	2
mitochondrial RNA metabolic process	0	16	35
transcription-coupled nucleotide-excision repair	0	1	4
dicarboxylic acid catabolic process	0	2	8
translational initiation	0	11	29
fatty acid beta-oxidation using acyl-CoA oxidase	1	7	12
phosphatidylinositol biosynthetic process	0	87	203
tRNA splicing, via endonucleolytic cleavage and ligation	0	0	2
defense response to other organism	0	8	13
anatomical structure morphogenesis	0	1	13
regulation of gluconeogenesis	0	11	36
mitochondrial electron transport, ubiquinol to cytochrome c	0	47	154
phosphatidylinositol-mediated signaling	0	5	10
meiotic cell cycle	0	55	166
lipid droplet organization	0	8	14
regulation of vesicle-mediated transport	0	7	34
negative regulation of G2/M transition of mitotic cell cycle	0	14	34
chitin biosynthetic process	1	15	48
mitochondrial fission	0	2	5
protein glycosylation	1	58	174
ncRNA 3'-end processing	0	38	79
respiratory chain complex II assembly	0	2	3
protein neddylation	0	1	8
coenzyme A metabolic process	1	29	70
response to biotic stimulus	0	22	52
RNA export from nucleus	0	80	219
glutathione metabolic process	1	74	211
regulation of actin filament organization	1	61	218
histidine biosynthetic process	1	98	215
purine-containing compound catabolic process	0	9	41
glucan biosynthetic process	1	68	165
mitochondrial translational elongation	0	1	1
aldehyde catabolic process	0	3	11
cellular response to organic substance	1	12	33
calcium ion homeostasis	1	18	62
galactose metabolic process	1	6	27
amino sugar biosynthetic process	2	108	216
actin filament severing	0	0	2
regulation of cellular component biogenesis	2	59	219
cell adhesion	9	17	33
peptidoglycan metabolic process	0	12	20
proton-transporting V-type ATPase complex assembly	0	7	27
phosphatidylserine metabolic process	0	1	4
ATP generation from ADP	3	69	219
transcription initiation from RNA polymerase III promoter	0	16	42
mitochondrial gene expression	0	8	16
negative regulation of transcription, DNA-templated	0	49	151
negative regulation of actin filament depolymerization	0	4	10
ubiquitin-dependent protein catabolic process via the N-end rule pathway	0	1	1
'de novo' IMP biosynthetic process	1	96	218
protein import into mitochondrial intermembrane space	0	10	27
protein localization to plasma membrane	0	13	33
ketone body metabolic process	0	2	2
glutathione catabolic process	0	10	36
phosphatidylglycerol biosynthetic process	0	1	1
protein processing involved in protein targeting to mitochondrion	0	5	9
maintenance of protein localization in organelle	0	2	8
Golgi vesicle transport	4	59	219
vesicle budding from membrane	0	11	24
aldehyde biosynthetic process	0	4	12
biotin biosynthetic process	0	0	5
chromatin assembly or disassembly	1	28	75
hormone metabolic process	0	1	1
cellular polysaccharide metabolic process	16	107	217
positive regulation of cytoskeleton organization	1	35	206
tRNA 3'-end processing	0	0	1
triterpenoid biosynthetic process	0	7	10
ncRNA transcription	0	13	37
L-methionine salvage from S-adenosylmethionine	0	0	1
protein localization to chromosome	0	16	34
response to pH	0	3	13
negative regulation of chromosome segregation	0	13	38
kinetochore assembly	0	18	61
tRNA transport	0	3	13
positive regulation of protein-containing complex disassembly	0	1	9
subtelomeric heterochromatin organization	0	11	35
actin cytoskeleton organization	1	42	150
response to topologically incorrect protein	0	7	16
thiamine-containing compound biosynthetic process	0	14	28
cellular component maintenance	0	6	15
negative regulation of exit from mitosis	0	9	12
Golgi organization	0	13	34
mitochondrion localization	0	19	34
terpenoid metabolic process	9	49	131
tetraterpenoid biosynthetic process	0	1	5
clathrin coat assembly	0	1	2
protein maturation by [4Fe-4S] cluster transfer	1	5	10
acylglycerol metabolic process	0	14	40
tRNA pseudouridine synthesis	0	3	5
ergosterol biosynthetic process	0	12	33
karyogamy involved in conjugation with cellular fusion	0	9	18
GDP-mannose biosynthetic process	0	8	30
lipid homeostasis	0	17	39
microtubule nucleation	0	56	172
cytoplasmic translational elongation	0	1	1
glucose homeostasis	0	42	108
alditol phosphate metabolic process	0	27	71
response to temperature stimulus	0	13	40
carbohydrate derivative transport	0	17	36
anthranilate metabolic process	0	4	18
quinone metabolic process	1	102	218
regulation of histone modification	0	12	23
D-gluconate metabolic process	0	5	20
ceramide biosynthetic process	1	5	19
respiratory chain complex III assembly	0	5	12
intracellular sterol transport	0	1	4
purine ribonucleoside diphosphate metabolic process	2	75	219
protein polyubiquitination	0	22	70
proline catabolic process	2	20	59
regulation of protein depolymerization	1	6	14
xylulose 5-phosphate metabolic process	1	15	23
negative regulation of transcription involved in G1/S transition of mitotic cell cycle	0	1	1
cell surface receptor signaling pathway	0	9	29
RNA polyadenylation	1	42	116
purine ribonucleoside triphosphate metabolic process	0	80	218
cell fate commitment	0	0	3
regulation of response to external stimulus	1	11	34
calcium ion transport	1	5	14
detection of stimulus	0	6	11
lysine biosynthetic process via diaminopimelate	0	1	1
catechol-containing compound metabolic process	0	29	78
alkaloid metabolic process	4	34	60
arabinose metabolic process	7	47	90
cell-cell adhesion	5	5	12
purine nucleoside triphosphate metabolic process	0	81	218
reactive nitrogen species metabolic process	0	35	95
endoplasmic reticulum tubular network organization	0	4	5
macroautophagy	1	26	69
purine ribonucleoside triphosphate biosynthetic process	0	80	218
protein ubiquitination	1	62	219
quinone biosynthetic process	1	102	218
nucleotide salvage	0	30	62
negative regulation of signal transduction	2	13	41
nucleic acid phosphodiester bond hydrolysis	0	43	108
nucleoside diphosphate biosynthetic process	0	3	7
ribonucleoprotein complex subunit organization	3	60	219
thiamine-containing compound metabolic process	0	69	179
thiamine metabolic process	0	69	179
response to external biotic stimulus	0	11	21
cellular detoxification of aldehyde	0	1	2
mitochondrial respiratory chain complex III assembly	0	5	12
export across plasma membrane	2	76	184
negative regulation of protein metabolic process	0	40	79
mitochondrial cytochrome c oxidase assembly	0	72	162
nucleus organization	0	17	34
arabinan metabolic process	0	40	75
proline biosynthetic process	3	72	134
late endosome to vacuole transport	0	61	174
pyridoxal phosphate metabolic process	0	3	5
maturation of SSU-rRNA from tricistronic rRNA transcript (SSU-rRNA, 5.8S rRNA, LSU-rRNA)	1	18	38
response to starvation	0	17	37
negative regulation of cellular amide metabolic process	0	36	78
ATP synthesis coupled proton transport	0	75	213
neutral amino acid transport	0	9	15
asexual reproduction	1	45	170
positive regulation of macromolecule biosynthetic process	6	94	219
nuclear export	5	52	219
protein splicing	0	0	1
CAAX-box protein processing	0	1	1
protein transport to vacuole involved in ubiquitin-dependent protein catabolic process via the multivesicular body sorting pathway	0	6	34
regulation of mitotic cytokinesis	1	7	32
N-acetylglucosamine metabolic process	0	1	4
spliceosomal complex disassembly	0	0	3
lysine biosynthetic process	1	68	175
formate metabolic process	0	1	2
receptor recycling	0	4	5
alpha-amino acid metabolic process	11	83	220
protein-DNA complex disassembly	0	1	4
chromatin remodeling	2	79	219
phosphorelay signal transduction system	0	18	48
cellular carbohydrate catabolic process	9	97	217
tRNA 5'-end processing	0	39	157
regulation of anatomical structure size	3	57	218
negative regulation of macromolecule biosynthetic process	0	76	218
negative regulation of carbohydrate metabolic process	0	6	31
biotin metabolic process	0	0	5
response to unfolded protein	0	6	9
positive regulation of cellular component organization	0	64	219
polyamine metabolic process	1	21	65
adenine metabolic process	0	6	26
triterpenoid metabolic process	0	7	10
cellular response to acid chemical	0	4	10
polyketide metabolic process	2	17	39
negative regulation of cell communication	1	14	41
organic hydroxy compound catabolic process	1	68	174
protein import into peroxisome matrix, receptor recycling	0	4	5
mitotic cell cycle	0	33	81
aminoglycan catabolic process	12	76	153
transcription by RNA polymerase I	1	14	29
cellular oxidant detoxification	0	3	11
telomere assembly	0	11	35
riboflavin biosynthetic process	2	111	213
carotenoid biosynthetic process	0	1	5
regulation of translational fidelity	0	17	35
response to pheromone	0	5	9
regulation of chromosome separation	1	37	90
amino acid transmembrane export from vacuole	1	0	1
RNA phosphodiester bond hydrolysis	0	45	108
detection of light stimulus	0	3	5
mature ribosome assembly	0	3	11
carboxylic acid transport	0	29	65
response to extracellular stimulus	0	18	40
autophagosome organization	0	21	54
metallo-sulfur cluster assembly	4	68	219
regulation of actin filament length	1	60	218
valine biosynthetic process	0	58	157
rRNA 3'-end processing	0	37	78
aldonic acid catabolic process	0	7	18
regulation of DNA-templated transcription, initiation	0	16	35
response to amino acid	0	3	10
formation of translation preinitiation complex	0	10	16
protein retention in ER lumen	0	2	7
actin filament organization	0	69	219
endoplasmic reticulum-plasma membrane tethering	0	2	5
alcohol biosynthetic process	8	90	219
glutamine metabolic process	4	91	219
DNA-dependent DNA replication maintenance of fidelity	0	22	35
tRNA threonylcarbamoyladenosine metabolic process	0	15	31
pyrimidine nucleotide metabolic process	1	55	219
UMP salvage	0	1	1
purine nucleotide transport	0	18	36
negative regulation of RNA metabolic process	0	65	203
cardiolipin metabolic process	0	7	13
asparagine metabolic process	0	17	40
nucleotide transmembrane transport	0	3	4
biological adhesion	9	17	35
glycol metabolic process	0	0	1
regulation of mitotic nuclear division	0	17	40
carbohydrate transport	6	89	184
protein localization to endoplasmic reticulum	1	110	219
cellular iron ion homeostasis	0	15	36
'de novo' cotranslational protein folding	0	1	1
deoxyribose phosphate biosynthetic process	0	3	4
protein K63-linked ubiquitination	0	0	3
phosphatidylinositol phosphate biosynthetic process	1	53	122
pyrimidine deoxyribonucleotide biosynthetic process	0	3	4
regulation of ion transport	0	13	24
GMP metabolic process	1	1	2
maintenance of protein location	0	56	133
DNA strand elongation	0	67	218
response to osmotic stress	0	15	40
regulation of membrane potential	0	5	14
glycosaminoglycan metabolic process	0	12	20
maintenance of protein localization in endoplasmic reticulum	0	2	7
protein sumoylation	0	6	13
autophagosome assembly	0	22	54
mitochondrial respiratory chain complex II assembly	0	2	3
regulation of cell death	0	9	12
inositol phosphate metabolic process	0	33	69
defense response	0	15	25
cellular developmental process	0	52	165
'de novo' NAD biosynthetic process	0	28	81
recombinational repair	3	43	178
negative regulation of supramolecular fiber organization	0	14	34
regulation of protein phosphorylation	2	53	116
regulation of mitotic cell cycle phase transition	1	57	154
unsaturated fatty acid metabolic process	1	4	10
regulation of mitotic sister chromatid segregation	0	13	39
cell wall macromolecule metabolic process	9	74	151
anion transmembrane transport	4	92	217
chromosome localization	0	3	10
ATP transport	0	11	35
tRNA threonylcarbamoyladenosine modification	0	1	2
regulation of COPII vesicle coating	0	1	1
spliceosomal snRNP assembly	1	86	212
methionine metabolic process	4	74	217
regulation of transcription, DNA-templated	1	55	219
cellular response to nitrogen compound	0	6	11
DNA repair complex assembly	0	7	13
amide transport	0	25	47
actin filament bundle organization	0	6	8
nucleoside triphosphate metabolic process	5	61	219
regulation of chromatin organization	1	10	34
mitotic G2/M transition checkpoint	0	17	33
cellular component assembly involved in morphogenesis	0	14	32
SREBP signaling pathway	0	4	24
protein import	1	73	219
UMP metabolic process	0	68	212
attachment of mitotic spindle microtubules to kinetochore	0	9	26
negative regulation of cell cycle G2/M phase transition	0	14	34
regulation of programmed cell death	0	3	5
mitotic spindle assembly checkpoint signaling	0	10	28
regulation of small molecule metabolic process	0	15	37
positive regulation of cellular process	3	75	219
arabinan catabolic process	0	40	75
positive regulation of transcription initiation from RNA polymerase II promoter	0	20	35
inner mitochondrial membrane organization	0	11	39
actin filament bundle assembly	0	4	5
lysine metabolic process	3	112	214
peptidyl-lysine modification	2	38	114
chromatin remodeling at centromere	0	8	23
peptidyl-diphthamide metabolic process	0	54	160
DNA duplex unwinding	0	28	79
heterochromatin organization	0	13	39
regulation of actin filament-based process	1	62	218
negative regulation of cytoskeleton organization	0	13	34
cytochrome complex assembly	0	106	213
vesicle tethering involved in exocytosis	0	0	2
DNA replication, removal of RNA primer	0	3	5
monosaccharide catabolic process	2	48	95
NADH dehydrogenase complex assembly	0	7	44
positive regulation of cytosolic calcium ion concentration	0	4	8
nucleotide transport	0	19	46
cellular glucose homeostasis	0	42	108
ATP-dependent chromatin remodeling	0	7	15
ascospore-type prospore membrane formation	0	2	16
retrograde transport, endosome to Golgi	0	89	219
anaphase-promoting complex-dependent catabolic process	1	39	98
chromosome condensation	0	17	46
cellular detoxification	0	10	29
regulation of cytokinesis	1	11	34
chromatin organization involved in negative regulation of transcription	0	12	39
polyprenol metabolic process	0	27	62
anatomical structure formation involved in morphogenesis	0	62	172
sodium ion transmembrane transport	0	4	12
peptide transport	0	16	35
autophagy of mitochondrion	1	14	35
protein polymerization	0	9	34
peptidyl-diphthamide biosynthetic process from peptidyl-histidine	0	54	160
pyrimidine deoxyribonucleotide metabolic process	0	3	4
amino acid transmembrane transport	0	17	37
RNA splicing, via endonucleolytic cleavage and ligation	0	0	2
stress-activated protein kinase signaling cascade	0	4	24
histidine metabolic process	2	98	215
barbed-end actin filament capping	0	4	10
protein localization to cell periphery	0	14	34
nucleotide phosphorylation	3	67	219
fungal-type cell wall organization	1	35	110
chaperone-mediated protein folding	0	44	79
gene expression	0	13	24
response to organic substance	2	56	214
inorganic anion transmembrane transport	0	43	105
sodium ion export across plasma membrane	0	4	12
RNA 5'-end processing	0	42	164
regulation of immune response	0	1	1
reproduction	1	45	174
fructose 2,6-bisphosphate metabolic process	0	10	21
regulation of translation	4	59	219
diol metabolic process	1	1	10
tetraterpenoid metabolic process	0	1	5
protein insertion into mitochondrial outer membrane	1	13	38
amino acid transport	6	95	211
sulfate assimilation, phosphoadenylyl sulfate reduction by phosphoadenylyl-sulfate reductase (thioredoxin)	0	0	1
hydrogen sulfide metabolic process	0	2	4
mitotic spindle checkpoint signaling	1	15	39
cellular response to oxygen-containing compound	1	12	31
lipid oxidation	3	53	117
phytosteroid biosynthetic process	0	12	33
exocytic process	0	2	10
monosaccharide biosynthetic process	1	61	193
generation of catalytic spliceosome for first transesterification step	0	1	3
Mo-molybdopterin cofactor metabolic process	0	65	159
RNA decapping	0	59	167
spindle checkpoint signaling	1	15	39
glutamate metabolic process	0	51	153
regulation of exit from mitosis	0	18	34
apoptotic process	0	56	110
karyogamy	0	8	18
RNA surveillance	1	35	78
pyrimidine ribonucleoside monophosphate biosynthetic process	0	68	212
cellular response to organonitrogen compound	0	6	10
regulation of actin filament depolymerization	1	4	11
conidium formation	2	38	163
tubulin complex assembly	0	8	25
neutral lipid biosynthetic process	0	3	6
negative regulation of response to stimulus	2	11	41
deadenylation-dependent decapping of nuclear-transcribed mRNA	0	22	46
CDP-diacylglycerol biosynthetic process	0	2	2
sphingolipid metabolic process	2	84	219
tryptophan biosynthetic process	0	5	12
ribosomal small subunit biogenesis	0	23	67
mitochondrial electron transport, cytochrome c to oxygen	1	40	156
nucleobase transport	0	4	8
cellular response to environmental stimulus	0	8	42
nitrate assimilation	0	29	76
aspartate family amino acid biosynthetic process	7	75	217
purine ribonucleotide salvage	0	3	11
negative regulation of RNA biosynthetic process	0	49	151
phosphate ion transmembrane transport	0	5	11
regulation of actin filament polymerization	1	60	218
DNA synthesis involved in DNA repair	0	52	173
3-keto-sphinganine metabolic process	0	0	1
rescue of stalled ribosome	0	4	5
response to acid chemical	0	3	10
chitin metabolic process	11	100	200
negative regulation of nitrogen compound metabolic process	1	80	218
protein targeting to vacuole	2	15	38
tRNA thio-modification	0	14	35
regulation of nucleic acid-templated transcription	1	55	219
formaldehyde metabolic process	0	0	1
snRNA metabolic process	0	8	31
mitochondrial electron transport, NADH to ubiquinone	0	2	7
DNA-templated transcription, termination	0	10	37
gamma-aminobutyric acid catabolic process	0	4	6
ribonucleoside bisphosphate metabolic process	5	108	219
negative regulation of metaphase/anaphase transition of cell cycle	0	14	38
maturation of 5.8S rRNA	0	13	36
trehalose catabolic process	0	1	1
cellular response to endogenous stimulus	0	12	31
arginine biosynthetic process	2	98	216
farnesyl diphosphate biosynthetic process	0	3	8
signal peptide processing	0	74	211
intracellular lipid transport	0	5	12
cellular lipid catabolic process	7	92	217
UDP-N-acetylglucosamine metabolic process	1	38	85
nuclear chromosome segregation	0	13	26
posttranslational protein targeting to membrane, translocation	0	2	12
tRNA wobble base modification	2	87	218
D-xylose metabolic process	2	29	41
regulation of cellular catabolic process	2	7	36
protein complex oligomerization	0	19	30
phosphatidylglycerol metabolic process	0	7	13
protein targeting	2	71	219
hydrogen sulfide biosynthetic process	0	1	2
glycogen metabolic process	0	13	35
ribosome assembly	0	9	32
ribonucleoprotein complex disassembly	0	2	8
endoplasmic reticulum inheritance	0	1	3
SCF-dependent proteasomal ubiquitin-dependent protein catabolic process	0	7	28
manganese ion homeostasis	0	6	26
trehalose metabolic process	0	56	159
SRP-dependent cotranslational protein targeting to membrane	0	85	217
protein urmylation	0	5	13
lipid biosynthetic process	16	100	220
positive regulation of protein-containing complex assembly	1	40	206
RNA methylation	3	113	219
chorismate biosynthetic process	0	12	21
DNA conformation change	0	78	218
negative regulation of mitotic nuclear division	0	13	38
maintenance of protein location in cell	0	56	133
glycerol-3-phosphate metabolic process	0	27	69
ornithine metabolic process	0	10	28
secondary alcohol biosynthetic process	1	15	42
regulation of catabolic process	1	63	200
negative regulation of mitotic sister chromatid separation	0	13	38
vesicle fusion with Golgi apparatus	0	9	14
nucleosome disassembly	0	1	4
xenobiotic catabolic process	0	0	1
mitochondrial membrane organization	0	79	217
phosphatidylcholine biosynthetic process	0	9	30
regulation of chromosome segregation	1	36	90
negative regulation of small molecule metabolic process	0	11	33
rhythmic process	0	1	1
chorismate metabolic process	1	29	79
protein repair	0	0	1
phosphatidylcholine metabolic process	1	9	31
fungal-type cell wall organization or biogenesis	2	73	209
error-free translesion synthesis	0	12	40
pentose catabolic process	1	33	47
mitotic G2 DNA damage checkpoint signaling	0	8	11
acetyl-CoA biosynthetic process from pyruvate	0	12	18
threonine biosynthetic process	0	34	95
cysteine biosynthetic process	0	64	184
mitochondrion inheritance	0	20	33
sterol transport	0	6	19
organophosphate ester transport	2	65	146
GDP-mannose metabolic process	0	11	36
cytokinin biosynthetic process	0	1	1
ribonucleotide catabolic process	0	2	7
regulation of supramolecular fiber organization	0	63	218
post-chaperonin tubulin folding pathway	0	2	3
pyruvate transport	0	0	1
cellular response to amino acid stimulus	0	3	9
membrane lipid biosynthetic process	2	44	152
neutral lipid metabolic process	0	14	40
phenol-containing compound biosynthetic process	0	11	26
regulation of defense response	0	2	7
negative regulation of intracellular signal transduction	2	11	35
cleavage involved in rRNA processing	0	42	79
negative regulation of nucleobase-containing compound metabolic process	0	64	203
negative regulation of TOR signaling	0	9	19
cytoplasmic translational initiation	0	10	26
regulation of mRNA 3'-end processing	0	1	5
[2Fe-2S] cluster assembly	0	0	1
branched-chain amino acid biosynthetic process	2	94	217
establishment of protein localization to extracellular region	0	5	10
regulation of mitotic sister chromatid separation	1	37	90
mitotic sister chromatid segregation	0	6	13
nitric oxide metabolic process	0	0	1
fatty acid catabolic process	5	64	147
mitotic recombination-dependent replication fork processing	0	2	4
glycerol catabolic process	0	14	30
mitochondrion-endoplasmic reticulum membrane tethering	0	6	11
negative regulation of protein polymerization	0	8	19
organelle fusion	0	18	38
sphingolipid biosynthetic process	0	28	100
glycoprotein metabolic process	0	9	39
detection of external stimulus	0	3	5
ADP metabolic process	2	75	219
negative regulation of cellular component organization	1	66	199
heme biosynthetic process	0	78	207
tyrosine biosynthetic process	0	1	1
cellular response to sterol depletion	0	4	24
secretion	0	96	219
replication fork processing	0	9	15
cellular response to osmotic stress	0	9	38
purine nucleotide salvage	0	3	11
pyrimidine nucleoside monophosphate biosynthetic process	0	86	216
thiamine diphosphate metabolic process	0	4	7
mitochondrial electron transport, succinate to ubiquinone	0	3	6
negative regulation of cellular protein metabolic process	0	40	79
glutamate biosynthetic process	0	1	1
ADP transport	0	1	2
vacuolar proton-transporting V-type ATPase complex assembly	0	7	27
pyridoxal phosphate biosynthetic process	0	3	5
pyridoxine biosynthetic process	0	1	1
regulation of cytoskeleton organization	2	61	218
inositol lipid-mediated signaling	0	21	49
mitochondrion disassembly	1	14	35
detoxification	0	11	34
positive regulation of metabolic process	6	94	219
small nucleolar ribonucleoprotein complex assembly	0	7	15
purine nucleoside diphosphate metabolic process	2	75	219
Arp2/3 complex-mediated actin nucleation	0	41	206
histone exchange	0	7	15
pyridoxine metabolic process	0	1	1
maintenance of protein location in cell cortex	0	0	1
tricarboxylic acid metabolic process	0	10	16
regulation of mRNA stability	0	4	21
cellular calcium ion homeostasis	1	18	62
amino sugar catabolic process	11	79	153
ATP biosynthetic process	0	75	213
5-phosphoribose 1-diphosphate biosynthetic process	0	2	7
folic acid-containing compound biosynthetic process	0	60	161
vitamin B6 biosynthetic process	0	27	70
inositol phosphoceramide metabolic process	0	3	13
disaccharide catabolic process	1	5	14
regulation of protein catabolic process	0	4	19
response to light stimulus	0	16	53
regulation of cellular amide metabolic process	4	60	219
response to oxygen-containing compound	2	15	33
protein insertion into mitochondrial inner membrane	0	4	13
protein targeting to membrane	0	87	219
regulation of immune system process	0	1	1
vesicle tethering	0	0	4
mitotic DNA damage checkpoint signaling	0	13	33
glucosamine-containing compound metabolic process	9	105	201
cellular metabolic compound salvage	9	86	217
glycolytic process	3	69	219
hexose catabolic process	0	5	11
pyrimidine ribonucleotide salvage	0	1	1
protein localization to condensed chromosome	0	11	21
mitotic cell cycle phase transition	0	16	45
proton export across plasma membrane	0	29	83
regulation of RNA biosynthetic process	1	55	219
allantoin catabolic process	0	0	1
programmed cell death	0	55	110
ribonucleoside diphosphate metabolic process	2	77	219
vesicle-mediated transport to the plasma membrane	0	13	44
secondary alcohol metabolic process	1	24	79
purine nucleoside triphosphate biosynthetic process	0	80	218
secretion by cell	0	92	218
sister chromatid segregation	0	3	14
cell redox homeostasis	0	8	17
polyprenol biosynthetic process	0	1	4
positive regulation of intracellular signal transduction	1	9	34
ribosome-associated ubiquitin-dependent protein catabolic process	0	4	7
xylan catabolic process	11	55	120
aldonic acid metabolic process	0	26	71
asparagine biosynthetic process	0	3	6
regulation of carbohydrate metabolic process	0	13	37
DNA geometric change	0	28	79
positive regulation of MAPK cascade	0	3	7
negative regulation of nucleic acid-templated transcription	0	49	151
response to chemical	2	63	220
glucose catabolic process	0	0	1
cellular manganese ion homeostasis	0	6	26
2'-deoxyribonucleotide metabolic process	0	4	5
regulation of transport	1	10	36
primary alcohol metabolic process	0	3	5
protein localization to extracellular region	0	5	10
organic acid transmembrane transport	1	45	107
response to abiotic stimulus	0	69	183
malate metabolic process	0	4	6
outer mitochondrial membrane organization	1	25	93
mitotic DNA integrity checkpoint signaling	0	11	34
regulation of TOR signaling	2	8	35
organelle disassembly	2	13	41
cellular modified amino acid metabolic process	2	70	219
response to heat	0	12	40
maturation of 5.8S rRNA from tricistronic rRNA transcript (SSU-rRNA, 5.8S rRNA, LSU-rRNA)	0	14	36
sulfate reduction	0	0	1
aromatic amino acid family biosynthetic process, prephenate pathway	0	3	7
phytosteroid metabolic process	0	12	33
sulfate assimilation	0	48	146
formaldehyde catabolic process	0	0	1
meiosis I cell cycle process	0	68	182
import across plasma membrane	1	1	13
mismatch repair	2	103	218
xylulose 5-phosphate biosynthetic process	1	15	23
riboflavin metabolic process	2	111	213
protein import into mitochondrial matrix	0	70	188
nuclear-transcribed mRNA catabolic process, nonsense-mediated decay	1	60	186
energy reserve metabolic process	0	19	51
vitamin B6 metabolic process	0	27	70
hormone biosynthetic process	0	1	1
DNA catabolic process	0	0	5
cellular response to glucose starvation	0	3	10
DNA replication, synthesis of RNA primer	0	0	1
polyol metabolic process	9	84	217
sulfur compound catabolic process	0	12	39
negative regulation of translation	0	35	78
cell cycle DNA replication	0	70	171
regulation of RNA metabolic process	1	51	219
metal ion export	0	7	17
negative regulation of signaling	2	13	41
pyruvate transmembrane transport	0	0	1
isopentenyl diphosphate metabolic process	1	10	21
pyrimidine nucleotide biosynthetic process	1	54	219
regulation of nuclear division	1	13	42
actin filament polymerization	0	1	8
nuclear protein quality control by the ubiquitin-proteasome system	0	0	1
phenylalanyl-tRNA aminoacylation	0	0	1
positive regulation of biosynthetic process	6	92	219
protoporphyrinogen IX metabolic process	2	99	217
pyrimidine nucleoside diphosphate biosynthetic process	0	1	1
carboxylic acid transmembrane transport	1	45	107
protein maturation by iron-sulfur cluster transfer	1	19	33
positive regulation of protein metabolic process	1	29	84
nucleobase catabolic process	0	3	10
response to nutrient levels	0	18	40
regulation of MAPK cascade	1	3	20
tRNA nucleoside ribose methylation	0	1	3
spindle assembly checkpoint signaling	0	10	28
ATP synthesis coupled electron transport	0	2	16
cellular modified amino acid biosynthetic process	1	77	219
response to antibiotic	0	0	1
ER-nucleus signaling pathway	0	4	24
superoxide metabolic process	0	6	17
generation of catalytic spliceosome for second transesterification step	0	4	7
nucleosome organization	1	67	174
branched-chain amino acid metabolic process	3	88	217
prosthetic group metabolic process	0	65	159
carbohydrate biosynthetic process	4	92	219
nucleoside diphosphate metabolic process	6	71	219
ribosomal small subunit assembly	0	6	13
L-proline biosynthetic process	0	15	24
kinetochore organization	0	18	61
acylglycerol biosynthetic process	0	3	6
positive regulation of signal transduction	1	10	34
tetrahydrofolate biosynthetic process	0	22	51
receptor metabolic process	0	4	5
organic hydroxy compound transport	0	8	28
fatty acid derivative metabolic process	0	3	5
mitochondrial phosphate ion transmembrane transport	0	3	5
glutamine biosynthetic process	0	7	17
immune system process	0	7	13
negative regulation of protein depolymerization	0	4	11
dolichol biosynthetic process	0	0	3
Ras protein signal transduction	0	6	20
butanediol metabolic process	0	0	1
acyl-CoA metabolic process	5	98	219
snRNA processing	0	6	15
cellular modified amino acid catabolic process	0	20	77
regulation of transcription from RNA polymerase II promoter in response to stress	0	9	17
ubiquinone biosynthetic process	1	99	216
phosphatidylethanolamine metabolic process	0	39	72
positive regulation of protein polymerization	0	41	206
regulation of mitotic cell cycle	1	55	154
regulation of DNA replication	0	89	219
negative regulation of DNA replication	0	13	27
regulation of mRNA catabolic process	0	8	35
protein localization to nucleus	2	85	219
protein insertion into ER membrane	0	7	25
L-alpha-amino acid transmembrane transport	0	8	14
positive regulation of actin filament polymerization	0	41	206
melanin biosynthetic process	0	2	11
regulation of membrane lipid distribution	2	22	52
cell death	0	55	110
multivesicular body sorting pathway	0	73	204
'de novo' pyrimidine nucleobase biosynthetic process	0	70	209
urea metabolic process	0	2	3
rRNA methylation	1	21	40
DNA ligation	0	1	1
nuclear division	0	3	10
spliceosomal complex assembly	0	4	11
phosphatidic acid biosynthetic process	0	5	10
ubiquitin-dependent protein catabolic process via the multivesicular body sorting pathway	0	0	4
heme metabolic process	1	89	215
leucine catabolic process	0	4	8
cellular response to chemical stimulus	1	92	219
cell wall biogenesis	1	15	40
trehalose biosynthetic process	0	19	62
pteridine-containing compound metabolic process	3	68	219
regulation of cytosolic calcium ion concentration	0	4	9
protein folding in endoplasmic reticulum	0	1	4
negative regulation of protein-containing complex disassembly	0	5	14
tRNA wobble uridine modification	2	97	217
microtubule cytoskeleton organization	0	76	215
ncRNA 5'-end processing	0	42	164
carbohydrate derivative catabolic process	6	105	214
leucine metabolic process	1	53	144
positive regulation of cellular biosynthetic process	6	92	219
regulation of actin polymerization or depolymerization	1	60	218
vesicle docking	0	3	11
snRNA 3'-end processing	0	6	15
cell cycle DNA replication initiation	0	11	32
positive regulation of TOR signaling	0	4	12
nucleotide-sugar biosynthetic process	4	103	219
beta-glucan biosynthetic process	1	13	45
pigment metabolic process	4	81	219
endoplasmic reticulum organization	0	6	16
glucose 6-phosphate metabolic process	1	70	213
chitin catabolic process	11	75	145
response to other organism	0	11	21
diaminopimelate metabolic process	0	1	1
mitochondrial genome maintenance	1	91	216
osmosensory signaling pathway via Sho1 osmosensor	0	1	3
protein import into nucleus	2	82	219
transcription by RNA polymerase III	0	13	40
protein secretion	0	5	10
peptidoglycan turnover	0	2	4
subtelomeric heterochromatin assembly	0	11	35
rRNA pseudouridine synthesis	0	5	11
cytoplasmic translation	0	11	34
isopentenyl diphosphate biosynthetic process	1	10	21
mitochondrion distribution	0	20	34
positive regulation of cellular component biogenesis	1	38	206
endoplasmic reticulum to Golgi vesicle-mediated transport	3	87	219
sodium ion transport	0	31	78
amine biosynthetic process	2	77	216
maintenance of location in cell	0	57	133
negative regulation of sister chromatid segregation	0	13	38
purine nucleobase catabolic process	0	1	6
mitochondrial protein processing	0	5	11
DNA ligation involved in DNA repair	0	1	1
transcription elongation from RNA polymerase II promoter	1	50	193
negative regulation of transcription by RNA polymerase II	1	11	34
negative regulation of chromosome organization	0	18	45
protein quality control for misfolded or incompletely synthesized proteins	0	9	38
fructose 6-phosphate metabolic process	0	0	1
nuclear cell cycle DNA replication initiation	0	11	32
nuclear-transcribed mRNA catabolic process, non-stop decay	1	27	62
protein localization to vacuole	0	97	218
negative regulation of mitotic cell cycle phase transition	0	25	60
unsaturated fatty acid biosynthetic process	0	1	3
mating type determination	0	0	3
cytoskeleton-dependent intracellular transport	0	8	15
indole-containing compound biosynthetic process	0	6	12
calcium ion import	0	0	2
response to oxidative stress	3	94	219
regulation of Ras protein signal transduction	0	21	56
actin filament capping	0	4	10
regulation of phosphorus metabolic process	6	41	117
arabinose catabolic process	1	15	24
cellular response to nutrient levels	0	18	39
regulation of cellular carbohydrate metabolic process	0	13	36
positive regulation of DNA-templated transcription, initiation	0	20	35
aspartate family amino acid catabolic process	0	10	17
glutamine family amino acid catabolic process	2	51	122
urea cycle	0	0	1
mitotic sister chromatid cohesion	1	13	37
iron ion homeostasis	0	22	55
cellular response to external stimulus	0	18	39
NADPH regeneration	1	69	213
negative regulation of mitotic sister chromatid segregation	0	13	38
double-strand break repair	2	64	219
negative regulation of organelle organization	1	66	199
nucleoside bisphosphate metabolic process	5	108	219
ubiquinone metabolic process	1	99	216
5-phosphoribose 1-diphosphate metabolic process	0	2	7
pyrimidine-containing compound metabolic process	2	73	219
plasma membrane organization	1	9	25
pyrimidine-containing compound salvage	0	4	5
purine nucleotide catabolic process	0	2	6
glycerol metabolic process	1	33	92
oligopeptide transport	0	14	33
double-strand break repair via homologous recombination	3	41	178
nucleolar large rRNA transcription by RNA polymerase I	0	7	12
inosine metabolic process	0	0	2
deoxyribonucleoside triphosphate metabolic process	0	2	4
iron ion transport	8	102	204
maturation of SSU-rRNA	1	17	38
establishment of protein localization to mitochondrial membrane	0	56	195
protein N-linked glycosylation	0	46	120
(1->3)-beta-D-glucan biosynthetic process	1	7	14
nuclear DNA replication	0	70	171
CDP-diacylglycerol metabolic process	0	2	2
protoporphyrinogen IX biosynthetic process	2	99	217
late endosome to vacuole transport via multivesicular body sorting pathway	0	8	38
flavin-containing compound biosynthetic process	2	113	213
protein localization to chromatin	0	2	3
homoserine metabolic process	2	117	208
RNA polymerase II preinitiation complex assembly	0	13	32
endosome transport via multivesicular body sorting pathway	0	9	42
glucosamine-containing compound biosynthetic process	1	15	48
negative regulation of actin filament polymerization	0	4	16
protein refolding	0	10	35
glucosamine-containing compound catabolic process	11	74	145
response to endogenous stimulus	0	12	31
quinate metabolic process	1	0	2
regulation of DNA-dependent DNA replication	0	84	218
formate catabolic process	0	1	2
serine family amino acid catabolic process	0	6	13
carbon utilization	0	3	6
(1->3)-beta-D-glucan metabolic process	1	7	14
amino acid import	0	6	8
regulation of localization	1	11	37
tRNA 5'-leader removal	0	39	157
nucleoside triphosphate catabolic process	0	1	1
tRNA aminoacylation for mitochondrial protein translation	0	13	34
purine nucleoside bisphosphate metabolic process	5	108	219
interstrand cross-link repair	0	11	26
cell morphogenesis	0	2	10
import into cell	1	3	17
vesicle organization	2	17	45
osmosensory signaling pathway	0	4	11
rRNA base methylation	0	16	32
organelle membrane fusion	0	15	35
deoxyribonucleotide metabolic process	0	60	188
thiamine biosynthetic process	0	14	28
protein insertion into mitochondrial membrane	1	44	172
negative regulation of protein-containing complex assembly	0	11	35
microtubule polymerization or depolymerization	0	2	8
regulation of nucleobase-containing compound metabolic process	1	45	219
circadian rhythm	0	1	1
'de novo' protein folding	0	32	79
DNA replication checkpoint signaling	0	15	33
regulation of DNA metabolic process	0	91	218
mRNA 3'-end processing	2	67	215
protein N-linked glycosylation via asparagine	0	3	9
cellular copper ion homeostasis	0	22	53
removal of superoxide radicals	0	2	7
regulation of glucose metabolic process	0	8	36
alcohol catabolic process	1	67	174
negative regulation of chromosome separation	0	13	38
exonucleolytic trimming to generate mature 3'-end of 5.8S rRNA from tricistronic rRNA transcript (SSU-rRNA, 5.8S rRNA, LSU-rRNA)	0	38	78
peroxisome inheritance	0	0	2
regulation of DNA-dependent DNA replication initiation	0	82	217
regulation of cellular localization	1	8	35
gamma-aminobutyric acid metabolic process	0	8	17
response to sterol depletion	0	4	24
negative regulation of nuclear division	1	13	41
cotranslational protein targeting to membrane	0	85	217
base-excision repair	0	13	37
tricarboxylic acid cycle	13	103	219
regulation of protein modification process	6	42	118
cell communication	0	18	39
ergosterol metabolic process	0	12	33
IMP metabolic process	1	117	219
phosphate ion transport	1	68	142
quinolinate biosynthetic process	0	4	18
mitotic cell cycle checkpoint signaling	0	19	49
positive regulation of cellular metabolic process	6	90	219
proton-transporting ATP synthase complex assembly	0	8	11
positive regulation of organelle organization	0	50	214
mitochondrion organization	2	72	219
spindle organization	1	11	47
membrane assembly	0	1	17
energy coupled proton transport, down electrochemical gradient	0	75	213
regulation of mating-type specific transcription, DNA-templated	0	0	1
proton-transporting two-sector ATPase complex assembly	1	66	204
nucleosome assembly	1	71	174
transcription initiation from RNA polymerase I promoter	0	15	37
lipid droplet formation	0	8	12
regulation of protein-containing complex disassembly	1	21	53
endoplasmic reticulum localization	0	2	5
Mo-molybdopterin cofactor biosynthetic process	0	65	159
double-strand break repair via break-induced replication	1	23	79
lysine biosynthetic process via aminoadipic acid	0	23	67
phosphatidylinositol metabolic process	5	97	219
polysaccharide metabolic process	21	107	220
allantoin metabolic process	0	0	1
purine nucleobase metabolic process	1	86	212
response to radiation	0	16	53
carbohydrate homeostasis	0	42	108
regulation of transcription initiation from RNA polymerase II promoter	0	15	35
import into nucleus	4	78	219
purine ribonucleotide transport	0	15	36
pentose-phosphate shunt	1	65	202
dolichol metabolic process	0	14	32
regulation of ARF protein signal transduction	0	11	30
chromatin assembly	0	13	39
UMP biosynthetic process	0	68	212
protein-containing complex disassembly	0	44	167
polysaccharide catabolic process	19	107	207
DNA packaging	0	18	47
anaerobic glycerol catabolic process	0	1	3
valine metabolic process	0	62	168
nitrate metabolic process	0	29	76
proteasome assembly	5	86	216
peptidyl-asparagine modification	0	3	9
spliceosomal tri-snRNP complex assembly	0	3	7
peptidyl-histidine modification	0	53	160
peptide catabolic process	0	18	45
cellular component disassembly	1	76	218
establishment or maintenance of cytoskeleton polarity	0	9	30
protein depolymerization	0	4	15
L-arabinose catabolic process	1	15	23
dolichol-linked oligosaccharide biosynthetic process	0	86	196
GTP metabolic process	0	1	1
cellular response to starvation	0	16	36
exonucleolytic trimming involved in rRNA processing	0	40	79
mitotic DNA replication initiation	0	11	32
regulation of ribosomal protein gene transcription by RNA polymerase II	2	0	6
pyrimidine nucleoside monophosphate metabolic process	0	86	216
DNA recombinase assembly	0	7	13
phospholipid catabolic process	1	39	89
carnitine metabolic process	0	2	2
DNA-dependent DNA replication	0	87	175
regulation of G2/M transition of mitotic cell cycle	0	11	34
cellular amide catabolic process	0	5	20
purine-containing compound transmembrane transport	0	9	14
mitochondrial ATP transmembrane transport	0	1	2
immune response	0	8	13
deoxyribonucleotide biosynthetic process	0	30	76
folic acid metabolic process	0	29	63
aminoglycan metabolic process	9	104	200
glutamate catabolic process	0	0	1
regulation of phosphate metabolic process	6	41	117
methylguanosine-cap decapping	0	58	166
cellular protein-containing complex localization	0	7	12
fumarate metabolic process	0	0	3
coenzyme A biosynthetic process	0	6	11
isopentenyl diphosphate biosynthetic process, mevalonate pathway	1	6	12
regulation of response to biotic stimulus	0	8	14
galactose catabolic process	0	3	6
fatty acid synthase complex	7	18	35
chromosome, telomeric region	4	79	220
chromosomal region	5	79	220
mitochondrial tricarboxylic acid cycle enzyme complex	0	7	12
mitochondrial alpha-ketoglutarate dehydrogenase complex	0	2	5
high-affinity iron permease complex	0	2	7
dihydrolipoyl dehydrogenase complex	0	6	10
oxoglutarate dehydrogenase complex	0	3	6
U1 snRNP	0	13	35
RSC-type complex	0	8	20
ferroxidase complex	0	4	9
microbody lumen	0	6	16
peroxisomal matrix	0	6	16
endomembrane system	0	5	10
magnesium-dependent protein serine/threonine phosphatase complex	0	18	37
tricarboxylic acid cycle enzyme complex	0	24	44
protein serine/threonine phosphatase complex	0	16	39
phosphatase complex	0	16	39
endoplasmic reticulum lumen	0	5	14
COPI vesicle coat	0	8	18
kinesin complex	1	12	25
caspase complex	0	76	204
GPI-anchor transamidase complex	0	76	204
DNA polymerase complex	0	89	215
vesicle coat	0	91	218
methyltransferase complex	0	98	219
plasma membrane protein complex	4	75	219
small nuclear ribonucleoprotein complex	4	67	219
spliceosomal snRNP complex	4	75	219
transmembrane transporter complex	2	86	219
transporter complex	2	84	219
large ribosomal subunit	0	66	219
oxidoreductase complex	7	109	219
mediator complex	1	73	219
exosome (RNase complex)	2	81	219
cellular_component	2	45	220
protein-containing complex	4	26	220
intracellular organelle	1	54	220
organelle	2	56	220
cellular anatomical entity	4	68	220
organelle membrane	1	46	220
membrane-bounded organelle	1	77	220
intracellular membrane-bounded organelle	1	79	220
mitochondrial inner membrane	5	75	220
organelle inner membrane	5	71	220
mitochondrial membrane	6	68	220
cytoplasm	1	49	220
intracellular non-membrane-bounded organelle	1	45	219
non-membrane-bounded organelle	1	45	219
membrane protein complex	2	47	219
nuclear protein-containing complex	1	47	219
nucleus	8	86	220
ribonucleoprotein complex	1	33	219
catalytic complex	2	51	220
bounding membrane of organelle	1	46	219
inner mitochondrial membrane protein complex	1	58	219
transferase complex	2	55	219
mitochondrial protein-containing complex	1	58	219
supramolecular complex	3	67	220
microbody	4	66	217
endoplasmic reticulum	2	69	219
cytoplasmic vesicle membrane	4	59	219
vesicle membrane	4	59	219
transcription regulator complex	1	77	219
ribosome	3	40	219
intracellular protein-containing complex	1	53	220
protein-DNA complex	28	111	219
mitochondrial matrix	6	80	219
RNA polymerase II transcription regulator complex	5	66	219
vacuolar membrane	2	61	219
vesicle tethering complex	6	60	219
endoplasmic reticulum membrane	1	59	219
nucleolus	3	65	219
supramolecular polymer	3	75	220
supramolecular fiber	3	75	220
polymeric cytoskeletal fiber	3	74	220
microtubule	3	75	220
respiratory chain complex	1	67	219
chromosome	3	67	219
endosome membrane	3	72	219
acetyltransferase complex	4	56	219
protein acetyltransferase complex	4	56	219
nuclear pore	2	69	219
extracellular region	31	119	217
plasma membrane	5	79	220
Golgi apparatus	1	63	219
transferase complex, transferring phosphorus-containing groups	2	51	219
phagophore assembly site membrane	2	88	217
cytochrome complex	1	54	219
translation preinitiation complex	3	62	210
endoribonuclease complex	5	53	218
eukaryotic translation initiation factor 3 complex	4	57	219
eukaryotic 48S preinitiation complex	3	62	210
DNA packaging complex	38	101	219
eukaryotic 43S preinitiation complex	3	61	210
proton-transporting two-sector ATPase complex, proton-transporting domain	2	53	219
preribosome	4	63	219
respirasome	0	71	197
ubiquitin ligase complex	4	58	219
peroxisomal membrane	2	69	217
histone acetyltransferase complex	6	52	219
microbody membrane	2	69	217
cytoskeleton	2	86	219
peptidase complex	5	75	219
mitochondrion	1	72	219
endoplasmic reticulum protein-containing complex	5	70	219
cytosol	2	58	219
RNA polymerase complex	2	70	219
DNA-directed RNA polymerase complex	2	70	219
membrane-enclosed lumen	7	68	219
intracellular organelle lumen	7	68	219
organelle lumen	7	68	219
spliceosomal complex	4	53	219
Golgi membrane	4	66	219
membrane	24	115	220
origin recognition complex	0	52	168
mitochondrial respiratory chain complex I	0	1	8
Sec62/Sec63 complex	0	0	1
TRAPPII protein complex	0	2	7
CST complex	0	0	1
side of membrane	8	63	144
GTPase activator complex	0	11	25
mitochondrial respiratory chain complex IV	1	43	202
lytic vacuole membrane	3	28	69
membrane coat	2	60	219
nuclear pore outer ring	0	3	8
TRAPP complex	0	67	215
1,3-beta-D-glucan synthase complex	0	2	6
nuclear pre-replicative complex	0	81	217
mRNA cleavage factor complex	0	10	39
peroxisome	5	90	217
Golgi stack	0	1	4
BLOC-1 complex	0	1	1
RNAi effector complex	0	0	2
mating projection tip	0	6	34
Ctf18 RFC-like complex	0	4	15
ribose phosphate diphosphokinase complex	0	1	4
septin cytoskeleton	0	29	64
early endosome membrane	0	2	3
condensin complex	0	3	9
elongator holoenzyme complex	0	28	91
transcription factor TFIIH holo complex	0	12	34
exocyst	1	106	219
COPII-coated ER to Golgi transport vesicle	1	17	34
small-subunit processome	1	88	219
glycerol-3-phosphate dehydrogenase complex	0	0	1
preribosome, small subunit precursor	0	14	35
actin cytoskeleton	0	24	68
H4 histone acetyltransferase complex	0	64	209
chaperonin-containing T-complex	0	94	218
membrane raft	0	3	12
RNA polymerase III transcription regulator complex	0	11	22
EMC complex	0	7	12
envelope	0	16	34
nuclear membrane	1	80	219
DASH complex	0	104	218
SWI/SNF superfamily-type complex	9	59	219
Atg1/ULK1 kinase complex	0	0	3
DNA replication preinitiation complex	1	102	219
endoplasmic reticulum-Golgi intermediate compartment	0	5	10
cyclin-dependent protein kinase holoenzyme complex	0	30	70
coated vesicle membrane	0	7	20
signal recognition particle, endoplasmic reticulum targeting	0	58	191
RNA polymerase II transcription repressor complex	0	1	1
vacuole	0	20	75
dynein complex	0	4	14
PAM complex, Tim23 associated import motor	0	4	7
perinuclear region of cytoplasm	0	0	9
SUMO ligase complex	0	9	17
endosome	1	14	53
chromosome, centromeric region	1	54	151
cell wall	4	30	68
organelle membrane contact site	0	15	33
protein kinase CK2 complex	0	0	1
intracellular vesicle	1	81	219
cell tip	0	11	35
SCF ubiquitin ligase complex	0	9	28
TIM23 mitochondrial import inner membrane translocase complex	0	10	38
nuclear chromosome	0	11	24
SAGA complex	1	81	214
cis-Golgi network	0	5	12
vacuolar proton-transporting V-type ATPase, V0 domain	0	5	11
preribosome, large subunit precursor	1	8	37
RNA polymerase I upstream activating factor complex	0	3	3
90S preribosome	1	15	36
glycosylphosphatidylinositol-N-acetylglucosaminyltransferase (GPI-GnT) complex	0	2	2
replication fork	0	67	159
organelle envelope	0	16	34
proteasome core complex	0	6	16
succinate dehydrogenase complex	0	1	2
protein kinase complex	0	79	212
cytoplasmic ribonucleoprotein granule	0	21	60
ribonuclease P complex	0	57	197
box C/D RNP complex	0	3	10
N-terminal protein acetyltransferase complex	0	14	33
mitochondrial small ribosomal subunit	0	12	35
endoplasmic reticulum tubular network	0	17	32
organelle envelope lumen	4	100	218
cortical endoplasmic reticulum	0	17	32
spindle	0	77	219
small ribosomal subunit	3	65	219
transcription repressor complex	0	1	1
Elg1 RFC-like complex	0	1	6
transport vesicle membrane	0	6	19
mitochondrial respiratory chain complex III	0	48	154
pre-replicative complex	0	81	217
Smc5-Smc6 complex	0	10	17
CORVET complex	0	0	2
nuclear inner membrane	0	3	7
exomer complex	0	0	1
mismatch repair complex	0	9	36
nuclear origin of replication recognition complex	0	6	14
endoplasmic reticulum-Golgi intermediate compartment membrane	0	2	3
eukaryotic translation initiation factor 3 complex, eIF3e	0	14	30
Set1C/COMPASS complex	0	6	15
proteasome core complex, beta-subunit complex	0	34	75
membrane microdomain	0	3	12
transcription factor TFIID complex	1	90	219
proton-transporting ATP synthase complex, coupling factor F(o)	0	72	213
cullin-RING ubiquitin ligase complex	5	82	219
transcription factor TFIIIC complex	0	6	13
phosphopyruvate hydratase complex	0	1	1
[truncated: 3,598 more rows]
