# Supplementary material for: Universal signatures of transposable element compartmentalization across eukaryotic genomes
Source: bioRxiv. 2024 Mar 27:2023.10.17.562820. Preprint. [Version 2] doi: 10.1101/2023.10.17.562820 (PMC10996525; doi:10.1101/2023.10.17.562820)
Supplement: Supplement 5 [file media-5.gz › Data_S3/GO_presence_summaries_Arthropoda_LTR.tsv]

calcium ion homeostasis	1	31	70
divalent inorganic cation homeostasis	2	36	74
cellular calcium ion homeostasis	1	31	70
cellular divalent inorganic cation homeostasis	2	34	73
organic substance biosynthetic process	10	33	82
biosynthetic process	8	36	82
glycoprotein metabolic process	1	36	72
ATP metabolic process	6	26	80
poly(A)+ mRNA export from nucleus	0	2	5
endoplasmic reticulum calcium ion homeostasis	0	0	4
mitotic cell cycle	0	10	18
CDP-diacylglycerol metabolic process	0	0	1
CDP-diacylglycerol biosynthetic process	0	0	1
purine nucleoside triphosphate metabolic process	2	26	80
purine ribonucleoside triphosphate metabolic process	2	26	80
cellular biosynthetic process	8	34	82
ribonucleoside triphosphate metabolic process	2	27	80
metal ion homeostasis	3	32	80
cellular metal ion homeostasis	3	34	79
purine ribonucleotide metabolic process	4	36	81
carboxylic acid biosynthetic process	7	34	81
nuclear transport	4	29	80
nucleocytoplasmic transport	4	29	80
cellular cation homeostasis	2	33	79
cellular chemical homeostasis	2	33	80
cellular ion homeostasis	2	33	79
organonitrogen compound biosynthetic process	6	32	82
ATP biosynthetic process	0	31	79
lipid biosynthetic process	6	31	82
purine ribonucleoside diphosphate metabolic process	4	29	80
cation homeostasis	3	32	80
ion homeostasis	3	32	80
purine nucleoside diphosphate metabolic process	4	29	80
ADP metabolic process	4	29	80
nucleoside triphosphate metabolic process	2	27	80
nucleoside diphosphate metabolic process	3	31	80
ribonucleoside diphosphate metabolic process	4	29	80
inorganic ion homeostasis	3	32	80
generation of precursor metabolites and energy	3	32	81
carbohydrate derivative metabolic process	3	28	82
ribose phosphate metabolic process	4	34	81
organic acid biosynthetic process	8	32	81
ribonucleotide metabolic process	4	32	81
pyruvate metabolic process	7	30	80
chemical homeostasis	2	29	80
carbohydrate biosynthetic process	4	28	80
small molecule biosynthetic process	7	34	82
carbohydrate derivative biosynthetic process	1	30	81
purine nucleoside bisphosphate biosynthetic process	6	27	78
organelle fusion	0	6	19
glycoprotein biosynthetic process	0	23	68
ribonucleoside bisphosphate biosynthetic process	6	27	78
proteoglycan metabolic process	0	23	68
proteoglycan biosynthetic process	0	23	68
nucleoside bisphosphate biosynthetic process	6	27	78
purine nucleotide metabolic process	4	34	81
cellular homeostasis	3	29	80
sulfur compound biosynthetic process	4	39	81
purine nucleoside triphosphate biosynthetic process	1	24	79
purine ribonucleoside triphosphate biosynthetic process	1	24	79
chromatin remodeling	2	22	77
purine ribonucleotide biosynthetic process	1	41	81
nitrogen compound metabolic process	4	47	82
primary metabolic process	6	39	82
ribonucleoside triphosphate biosynthetic process	1	24	80
DNA replication, synthesis of RNA primer	0	1	1
pseudouridine synthesis	2	29	75
mRNA export from nucleus	2	35	74
cellular amino acid biosynthetic process	2	44	80
homeostatic process	2	32	80
cytoskeleton organization	2	30	82
ribose phosphate biosynthetic process	2	37	81
ribonucleotide biosynthetic process	2	38	81
microtubule cytoskeleton organization	1	31	81
glycolytic process	4	29	80
nucleoside diphosphate phosphorylation	5	28	80
ATP generation from ADP	4	29	80
nucleoside triphosphate biosynthetic process	1	24	80
nucleotide phosphorylation	5	28	80
nucleobase-containing compound biosynthetic process	4	34	82
inorganic cation import across plasma membrane	0	4	11
calcium ion import into cytosol	0	1	2
protein refolding	0	5	14
phosphagen metabolic process	1	0	2
tRNA pseudouridine synthesis	0	1	1
signal release from synapse	1	9	15
phosphatidylglycerol biosynthetic process	0	1	1
autophagosome organization	0	7	19
phosphocreatine metabolic process	1	0	2
phosphocreatine biosynthetic process	1	0	2
sensory perception of taste	5	27	73
inorganic ion import across plasma membrane	0	4	11
phosphagen biosynthetic process	1	0	2
acetyl-CoA biosynthetic process from pyruvate	0	17	34
ATP synthesis coupled electron transport	2	14	34
proton-transporting V-type ATPase complex assembly	0	5	19
protein ufmylation	0	1	2
branched-chain amino acid biosynthetic process	0	1	1
regulation of transmembrane receptor protein serine/threonine kinase signaling pathway	1	3	14
proton-transporting two-sector ATPase complex assembly	0	13	38
vesicle fusion with Golgi apparatus	0	1	2
regulation of cellular response to transforming growth factor beta stimulus	0	1	4
signal release	2	6	16
regulation of cellular response to growth factor stimulus	0	4	14
macroautophagy	0	4	12
transsulfuration	0	1	2
calcium ion transmembrane import into cytosol	0	1	2
autophagosome assembly	0	6	18
cardiolipin metabolic process	0	1	1
negative regulation of transmembrane receptor protein serine/threonine kinase signaling pathway	0	5	14
import across plasma membrane	0	5	12
phosphatidylglycerol metabolic process	0	1	1
calcium ion transport into cytosol	0	1	2
vacuolar proton-transporting V-type ATPase complex assembly	0	5	19
neurotransmitter secretion	0	7	10
protein insertion into ER membrane	0	6	17
calcium ion import across plasma membrane	0	1	2
rRNA pseudouridine synthesis	0	0	2
positive regulation of cytosolic calcium ion concentration	0	6	12
negative regulation of transforming growth factor beta receptor signaling pathway	0	0	3
cardiolipin biosynthetic process	0	1	1
import into cell	0	5	12
homocysteine metabolic process	0	1	2
homoserine metabolic process	0	1	2
regulation of transforming growth factor beta receptor signaling pathway	0	1	4
acetyl-CoA biosynthetic process	1	31	67
regulation of cytosolic calcium ion concentration	0	6	12
regulation of neurotransmitter levels	1	25	41
inorganic cation transmembrane transport	0	32	80
ubiquinone biosynthetic process	0	33	74
sphingomyelin catabolic process	1	4	8
protein localization to nucleus	0	40	77
RNA export from nucleus	2	33	74
mitochondrion organization	0	37	79
ubiquinone metabolic process	0	33	74
sphingomyelin metabolic process	1	5	9
protein import into nucleus	0	39	77
import into nucleus	0	35	77
ceramide biosynthetic process	1	8	21
cellular modified amino acid biosynthetic process	1	26	75
nucleoside phosphate metabolic process	3	28	82
nucleotide metabolic process	3	28	82
organic substance metabolic process	5	41	82
purine-containing compound metabolic process	2	37	82
monocarboxylic acid metabolic process	4	36	82
monocarboxylic acid biosynthetic process	6	33	81
fatty acid biosynthetic process	6	33	81
cation transmembrane transport	1	32	80
cellular nitrogen compound biosynthetic process	6	35	82
organophosphate metabolic process	2	36	82
integrin-mediated signaling pathway	1	29	71
process utilizing autophagic mechanism	1	38	80
autophagy	1	38	80
phospholipid catabolic process	2	6	16
glucose metabolic process	0	35	75
ketone biosynthetic process	0	30	76
quinone metabolic process	0	32	76
sphingolipid catabolic process	1	11	42
membrane lipid catabolic process	1	11	42
quinone biosynthetic process	0	32	76
ceramide metabolic process	1	35	68
nucleoside bisphosphate metabolic process	3	31	80
purine nucleoside bisphosphate metabolic process	3	31	80
ribonucleoside bisphosphate metabolic process	3	31	80
macromolecule metabolic process	10	34	82
purine nucleotide biosynthetic process	1	41	81
inorganic ion transmembrane transport	2	31	80
purine-containing compound biosynthetic process	1	41	81
cellular nitrogen compound metabolic process	6	34	82
sphingolipid biosynthetic process	2	29	59
membrane lipid biosynthetic process	3	32	69
nuclear-transcribed mRNA catabolic process, nonsense-mediated decay	1	31	76
nucleobase-containing compound metabolic process	4	33	82
proton transmembrane transport	0	29	79
protein insertion into membrane	0	25	62
vesicle tethering involved in exocytosis	0	1	1
barbed-end actin filament capping	0	1	2
organelle membrane fusion	0	5	12
L-methionine salvage from methylthioadenosine	0	19	49
UDP-N-acetylglucosamine biosynthetic process	0	3	5
thioester biosynthetic process	3	32	71
cysteine biosynthetic process	0	7	23
pyrimidine nucleobase metabolic process	2	15	57
vesicle fusion	0	5	12
coenzyme A biosynthetic process	0	21	53
cysteine metabolic process	0	8	24
nucleoside diphosphate biosynthetic process	0	1	1
fucose metabolic process	1	2	8
protein-containing complex disassembly	0	15	41
asparagine biosynthetic process	0	0	1
UDP-N-acetylglucosamine metabolic process	0	3	5
coenzyme A metabolic process	0	33	69
asparagine metabolic process	0	4	4
amino sugar biosynthetic process	0	8	15
cytosolic calcium ion transport	0	3	6
acyl-CoA biosynthetic process	3	32	71
'de novo' pyrimidine nucleobase biosynthetic process	2	12	51
vacuole organization	0	21	65
pyrimidine nucleobase biosynthetic process	2	12	52
calcium ion import	0	2	3
exocytic process	0	3	5
membrane fusion	0	5	12
cellular component disassembly	0	28	70
mitochondrial fusion	0	5	9
ribonucleoside diphosphate biosynthetic process	0	1	1
calcium ion transmembrane transport	1	11	20
vesicle tethering	0	1	1
nucleobase-containing small molecule metabolic process	3	30	82
neuron development	5	38	76
mRNA catabolic process	3	31	80
alpha-amino acid biosynthetic process	3	41	80
aspartate family amino acid biosynthetic process	2	35	76
sulfur amino acid biosynthetic process	2	41	78
cellular ketone metabolic process	1	22	78
sulfur amino acid metabolic process	1	41	78
protein import	1	40	79
amide biosynthetic process	6	39	82
microtubule-based process	3	36	82
nucleotide biosynthetic process	1	31	81
nucleoside phosphate biosynthetic process	1	31	81
carbohydrate catabolic process	3	31	80
establishment of localization in cell	2	28	82
regulation of biological quality	3	33	81
nuclear export	1	28	78
aspartate family amino acid metabolic process	3	34	80
glycerophospholipid biosynthetic process	5	32	79
respiratory electron transport chain	4	35	79
organophosphate biosynthetic process	2	29	82
hexose metabolic process	4	33	80
organonitrogen compound metabolic process	4	45	82
polysaccharide biosynthetic process	0	23	58
glucan biosynthetic process	0	22	57
brain development	0	2	12
mitochondrial calcium ion homeostasis	0	1	5
mismatch repair	0	24	57
glycogen biosynthetic process	0	22	56
mitotic sister chromatid cohesion	0	7	16
membrane docking	0	4	7
heparan sulfate proteoglycan metabolic process	0	25	66
sensory perception of sound	3	4	11
nucleobase biosynthetic process	2	29	74
rRNA modification	0	12	35
ATP synthesis coupled proton transport	0	32	76
GTP metabolic process	0	9	21
organelle localization by membrane tethering	0	4	7
nonribosomal peptide biosynthetic process	0	1	1
sensory perception of mechanical stimulus	2	5	12
energy coupled proton transport, down electrochemical gradient	0	32	76
cellular polysaccharide biosynthetic process	0	23	58
heparan sulfate proteoglycan biosynthetic process	0	23	66
glycerolipid biosynthetic process	2	37	79
aromatic compound biosynthetic process	3	35	82
mRNA metabolic process	3	38	82
cellular localization	4	28	82
organic cyclic compound biosynthetic process	3	33	82
electron transport chain	4	33	79
cellular modified amino acid metabolic process	1	35	80
organophosphate catabolic process	5	32	77
RNA modification	1	26	82
locomotion	1	28	80
mitochondrial electron transport, NADH to ubiquinone	0	20	63
pentose-phosphate shunt	0	22	57
NADP metabolic process	1	29	72
polyamine metabolic process	0	20	47
branched-chain amino acid metabolic process	0	2	3
NADPH regeneration	1	22	59
Ras protein signal transduction	1	31	74
vesicle organization	0	26	53
glucose 6-phosphate metabolic process	1	22	59
serine family amino acid biosynthetic process	0	39	75
Golgi organization	0	26	61
polyamine biosynthetic process	0	20	47
acetyl-CoA metabolic process	1	32	78
sister chromatid cohesion	0	32	72
organelle organization	4	35	82
negative regulation of gene expression	4	33	80
macromolecule glycosylation	4	29	70
protein glycosylation	4	29	70
regulation of response to stimulus	3	36	82
anatomical structure development	1	36	81
heterocycle metabolic process	4	31	82
protein metabolic process	7	37	82
macromolecule biosynthetic process	7	37	82
glycosylation	5	28	71
heterocycle biosynthetic process	4	31	82
nervous system development	4	30	74
energy derivation by oxidation of organic compounds	0	34	80
sulfur compound metabolic process	5	38	81
nucleic acid metabolic process	4	33	82
macromolecule localization	3	32	82
membrane organization	0	36	76
actin cytoskeleton organization	1	25	76
reproduction	0	6	15
thioester metabolic process	2	29	80
gluconeogenesis	0	24	67
sterol biosynthetic process	0	24	60
cellular biogenic amine biosynthetic process	0	38	69
transcription initiation from RNA polymerase II promoter	0	36	78
monosaccharide biosynthetic process	0	23	67
vacuolar transport	3	36	79
protein N-linked glycosylation	0	22	53
amino acid salvage	0	20	52
organelle localization	0	22	68
cell-cell signaling	0	21	53
AMP metabolic process	0	33	71
amine biosynthetic process	0	38	69
synaptic signaling	0	16	40
acyl-CoA metabolic process	2	29	80
actin filament-based process	1	26	76
chemical synaptic transmission	0	14	40
L-methionine salvage	0	20	52
trans-synaptic signaling	0	16	40
retrograde vesicle-mediated transport, Golgi to endoplasmic reticulum	0	38	71
steroid biosynthetic process	0	27	64
L-methionine biosynthetic process	0	20	52
anterograde trans-synaptic signaling	0	14	40
hexose biosynthetic process	0	24	67
mitochondrial translation	1	35	75
cellular amide metabolic process	4	38	82
organic cyclic compound metabolic process	4	31	82
regulation of actin filament-based process	1	34	80
cellular lipid catabolic process	2	30	77
regulation of actin polymerization or depolymerization	2	34	80
regulation of actin filament polymerization	2	34	80
regulation of protein polymerization	2	33	80
regulation of actin filament organization	2	33	80
regulation of cellular component size	1	35	80
membrane lipid metabolic process	6	28	81
regulation of actin filament length	2	34	80
sphingolipid metabolic process	5	31	80
regulation of anatomical structure size	1	35	80
nuclear-transcribed mRNA catabolic process	2	31	80
regulation of protein-containing complex assembly	2	34	80
regulation of actin cytoskeleton organization	1	33	80
nitrogen compound transport	4	33	82
lipid metabolic process	4	36	82
negative regulation of metabolic process	4	38	82
fatty acid metabolic process	8	33	81
negative regulation of macromolecule metabolic process	4	39	82
RNA biosynthetic process	6	36	81
cellular macromolecule metabolic process	10	31	82
cellular metabolic process	12	29	82
regulation of signal transduction	3	32	82
cellular aromatic compound metabolic process	5	29	82
ion transmembrane transport	2	34	81
lipid catabolic process	3	20	81
regulation of actin filament depolymerization	0	26	66
negative regulation of protein depolymerization	0	28	66
nucleotide-sugar biosynthetic process	0	38	75
serine family amino acid metabolic process	1	40	78
negative regulation of protein-containing complex disassembly	0	27	67
energy reserve metabolic process	0	37	76
negative regulation of actin filament depolymerization	0	26	66
actin filament capping	0	26	66
post-embryonic development	0	19	64
glycogen metabolic process	0	37	76
oxoacid metabolic process	2	39	82
carboxylic acid metabolic process	2	39	82
monosaccharide metabolic process	2	33	80
establishment of protein localization	2	34	82
intracellular transport	3	28	82
organic acid metabolic process	2	39	82
protein localization	3	33	82
RNA catabolic process	4	35	80
macromolecule modification	6	34	82
RNA methylation	1	21	77
RNA splicing	2	31	82
metabolic process	8	37	82
intracellular protein transport	3	34	82
cellular carbohydrate biosynthetic process	4	26	78
glucan metabolic process	2	39	77
epithelium development	1	24	60
negative regulation of supramolecular fiber organization	0	30	71
negative regulation of cytoskeleton organization	0	30	71
methionine metabolic process	0	34	69
negative regulation of protein-containing complex assembly	0	30	71
isoprenoid biosynthetic process	2	30	76
regulation of protein depolymerization	0	28	69
cellular amine metabolic process	2	42	75
tRNA wobble base modification	2	39	73
sensory perception of light stimulus	1	25	68
pyrimidine nucleotide biosynthetic process	3	18	80
glutathione metabolic process	2	35	74
DNA biosynthetic process	2	44	73
tRNA wobble uridine modification	1	40	73
methionine biosynthetic process	0	30	64
nucleotide-sugar metabolic process	0	32	77
cellular polysaccharide metabolic process	3	36	77
amino acid transport	0	31	71
cellular glucan metabolic process	2	39	77
neurotransmitter transport	0	38	70
negative regulation of protein polymerization	0	29	71
visual perception	1	25	67
polysaccharide metabolic process	3	37	77
cellular biogenic amine metabolic process	2	42	75
amine metabolic process	2	43	75
negative regulation of actin filament polymerization	0	29	71
pyrimidine nucleotide metabolic process	3	22	80
regulation of signaling	6	36	82
regulation of cell communication	5	37	82
nucleobase-containing compound catabolic process	3	32	80
cellular protein localization	2	42	82
small molecule metabolic process	3	30	82
biological_process	6	31	82
cellular macromolecule localization	3	41	82
protein transport	2	35	82
negative regulation of biological process	3	36	82
sterol metabolic process	1	37	74
negative regulation of nucleic acid-templated transcription	2	32	80
aerobic electron transport chain	3	35	79
isoprenoid metabolic process	3	30	78
steroid metabolic process	2	35	77
aerobic respiration	3	35	79
cellular respiration	3	32	79
pyrimidine-containing compound biosynthetic process	2	21	80
negative regulation of cellular component organization	3	27	76
negative regulation of organelle organization	4	26	76
cellular metabolic compound salvage	4	31	80
purine nucleoside monophosphate metabolic process	0	35	80
negative regulation of transcription, DNA-templated	2	32	80
purine ribonucleoside monophosphate metabolic process	0	35	80
negative regulation of RNA biosynthetic process	2	32	80
amino sugar metabolic process	1	32	76
nucleobase metabolic process	1	35	77
regulation of protein-containing complex disassembly	0	34	75
tissue development	1	27	62
peptide biosynthetic process	6	35	82
protein modification process	7	39	82
pyrimidine-containing compound metabolic process	1	29	80
negative regulation of nucleobase-containing compound metabolic process	3	35	80
negative regulation of RNA metabolic process	2	33	80
Notch signaling pathway	1	23	74
mitotic cell cycle process	4	25	79
exocytosis	3	38	76
gene silencing by RNA	0	38	75
ribonucleoside monophosphate metabolic process	1	32	80
signaling	0	33	73
export from cell	2	41	78
secretion by cell	2	41	78
DNA-templated transcription, initiation	2	35	80
gene silencing	0	38	75
cellular macromolecule biosynthetic process	9	35	82
RNA metabolic process	5	35	82
cellular lipid metabolic process	3	41	82
cell development	2	36	80
tRNA methylation	0	14	33
regulation of circadian sleep/wake cycle	7	25	70
regulation of synaptic transmission, cholinergic	9	28	75
regulation of developmental process	0	25	76
nucleoside monophosphate metabolic process	1	32	80
regulation of circadian sleep/wake cycle, sleep	7	25	70
regulation of behavior	7	26	70
sleep	8	28	75
glutamine metabolic process	2	39	78
regulation of circadian rhythm	5	26	70
DNA metabolic process	3	32	82
response to stimulus	1	33	82
transmembrane transport	1	33	82
regulation of supramolecular fiber organization	1	31	80
establishment of localization	5	22	82
dephosphorylation	2	40	81
endocytosis	3	34	80
regulation of cytoskeleton organization	2	29	80
regulation of multicellular organismal process	4	29	79
glycerophospholipid metabolic process	2	38	80
cellular protein modification process	8	35	82
programmed cell death	0	37	78
cell death	0	36	78
glycerolipid metabolic process	2	37	80
apoptotic process	0	35	78
establishment of protein localization to organelle	3	39	80
phospholipid biosynthetic process	3	35	80
regulation of cellular component biogenesis	0	26	81
mRNA transport	1	34	80
mRNA processing	2	38	82
establishment of RNA localization	2	31	80
RNA transport	2	31	80
positive regulation of transcription by RNA polymerase II	2	30	78
protein localization to organelle	3	37	81
neurogenesis	1	22	74
nucleic acid transport	2	31	80
cellular response to DNA damage stimulus	4	31	82
RNA splicing, via transesterification reactions with bulged adenosine as nucleophile	1	33	81
RNA splicing, via transesterification reactions	1	33	81
mRNA splicing, via spliceosome	1	33	81
localization	6	21	82
organic substance transport	4	29	82
animal organ development	1	24	79
cell communication	2	36	74
tRNA modification	1	30	79
cellular nitrogen compound catabolic process	5	32	80
heterocycle catabolic process	5	32	80
macromolecule methylation	1	22	81
rRNA metabolic process	4	43	82
rRNA processing	4	43	82
cellular protein metabolic process	10	33	82
system development	3	29	78
phospholipid metabolic process	2	36	81
transport	5	22	82
proteolysis	12	38	82
translation	6	36	82
DNA repair	4	31	82
peptide metabolic process	6	36	82
cellular process	11	22	82
phosphorus metabolic process	8	38	82
cellular response to stimulus	5	32	82
regulation of transcription, DNA-templated	2	31	82
regulation of RNA biosynthetic process	2	31	82
regulation of nucleic acid-templated transcription	2	31	82
regulation of RNA metabolic process	2	31	82
regulation of macromolecule metabolic process	7	32	82
phosphate-containing compound metabolic process	7	39	82
negative regulation of macromolecule biosynthetic process	5	34	82
negative regulation of biosynthetic process	5	32	82
negative regulation of cellular macromolecule biosynthetic process	5	34	82
calcium ion transport	3	30	72
establishment of protein localization to membrane	2	31	80
regulation of transcription by RNA polymerase II	0	27	82
protein localization to membrane	2	29	80
regulation of organelle organization	0	33	81
negative regulation of cellular biosynthetic process	5	34	82
nucleic acid-templated transcription	4	33	80
transcription, DNA-templated	4	33	80
signal transduction	5	23	82
regulation of cellular process	4	25	82
cellular component assembly	3	33	82
proteolysis involved in cellular protein catabolic process	1	43	82
protein-containing complex assembly	9	34	82
regulation of biological process	5	24	82
ubiquitin-dependent protein catabolic process	3	43	82
modification-dependent protein catabolic process	3	43	82
modification-dependent macromolecule catabolic process	3	43	82
cell projection organization	2	34	80
small molecule catabolic process	1	31	81
cellular protein-containing complex assembly	8	30	82
biological regulation	5	24	82
protein-containing complex subunit organization	9	31	82
positive regulation of biological process	3	24	82
carboxylic acid catabolic process	0	34	81
organic acid catabolic process	0	34	81
regulation of protein metabolic process	4	27	81
reproductive process	1	32	82
ribonucleoprotein complex assembly	3	30	81
organonitrogen compound catabolic process	0	32	81
sensory perception of smell	0	7	23
cell differentiation	1	21	82
animal organ morphogenesis	2	28	78
biological adhesion	3	30	81
cell adhesion	3	30	81
macromolecule catabolic process	5	40	82
regulation of cellular amide metabolic process	2	20	80
anion transport	4	34	81
RNA 3'-end processing	5	23	80
proteasomal protein catabolic process	3	37	81
regulation of translation	2	21	80
protein catabolic process	4	33	81
alcohol metabolic process	5	31	80
posttranscriptional regulation of gene expression	1	27	80
cell surface receptor signaling pathway involved in cell-cell signaling	1	31	77
Wnt signaling pathway	1	31	77
regulation of cellular protein metabolic process	4	30	81
positive regulation of cellular process	3	27	82
cellular macromolecule catabolic process	4	43	82
cell cycle	2	35	81
sensory perception of chemical stimulus	3	29	74
ncRNA metabolic process	0	43	82
protein ubiquitination	6	36	82
lipid transport	3	30	81
metal ion transport	3	28	80
organic hydroxy compound metabolic process	7	29	80
tRNA metabolic process	1	32	82
developmental process	1	28	82
cellular developmental process	2	30	82
ion transport	5	29	81
regulation of primary metabolic process	4	31	82
regulation of nitrogen compound metabolic process	4	31	82
anatomical structure morphogenesis	3	32	80
carboxylic acid transport	3	34	76
polyol metabolic process	4	33	79
response to chemical	1	31	80
protein targeting	3	36	81
regulation of cell cycle process	0	34	80
formation of cytoplasmic translation initiation complex	1	33	75
regulation of intracellular signal transduction	1	32	79
tRNA aminoacylation	2	29	79
positive regulation of cellular component organization	2	27	80
DNA conformation change	3	28	80
organic anion transport	4	29	77
amino acid activation	2	29	79
tissue morphogenesis	0	38	76
pigment metabolic process	1	40	80
cell-cell adhesion via plasma-membrane adhesion molecules	3	26	75
phosphatidylinositol metabolic process	0	38	80
G protein-coupled receptor signaling pathway	2	30	79
fatty acid derivative metabolic process	8	18	75
developmental process involved in reproduction	2	29	79
cell-cell adhesion	4	30	76
cellular amino acid catabolic process	1	34	81
response to external stimulus	5	25	81
proteasome-mediated ubiquitin-dependent protein catabolic process	2	39	81
cellular catabolic process	5	38	82
organic substance catabolic process	4	34	82
regulation of cellular metabolic process	4	32	82
phosphorylation	5	40	82
methylation	3	23	82
ribonucleoprotein complex subunit organization	3	28	81
ncRNA processing	1	46	82
movement of cell or subcellular component	5	27	81
DNA replication	3	28	80
positive regulation of nitrogen compound metabolic process	2	25	81
positive regulation of metabolic process	2	25	81
positive regulation of macromolecule metabolic process	2	23	81
nervous system process	4	29	79
sensory perception	4	30	79
system process	4	28	79
multicellular organismal process	5	25	81
tRNA processing	1	31	81
cellular amino acid metabolic process	2	37	81
regulation of macromolecule biosynthetic process	2	31	82
regulation of cellular macromolecule biosynthetic process	2	30	82
regulation of cellular biosynthetic process	2	31	82
regulation of biosynthetic process	2	29	82
RNA processing	1	38	82
cellular component organization or biogenesis	5	27	82
regulation of mitotic nuclear division	1	30	59
amide transport	0	1	10
cellular response to organonitrogen compound	0	5	12
carbohydrate transport	0	31	68
response to metal ion	0	2	13
DNA catabolic process	0	0	4
DNA methylation or demethylation	0	0	1
transcription elongation from RNA polymerase II promoter	1	30	76
proline biosynthetic process	0	10	26
regulation of transcription by RNA polymerase III	0	3	3
peroxisome organization	0	32	67
intracellular lipid transport	0	10	34
negative regulation of TOR signaling	0	11	26
RNA localization	0	5	12
nucleobase-containing compound transport	0	29	80
cell-cell junction assembly	0	8	24
protein neddylation	0	2	2
lysosome organization	0	1	2
regulation of growth	0	3	14
acylglycerol biosynthetic process	0	0	3
biological process involved in interspecies interaction between organisms	1	28	81
response to oxygen-containing compound	0	6	13
ERAD pathway	0	10	31
mitochondrial membrane organization	0	8	14
positive regulation of protein metabolic process	1	28	72
mitochondrial ADP transmembrane transport	0	0	3
cytoplasmic translational initiation	0	0	2
pattern specification process	1	3	16
protein import into peroxisome matrix	0	1	3
regulation of localization	5	28	72
regulation of mitotic sister chromatid separation	1	23	54
receptor-mediated endocytosis	1	6	15
regulation of mRNA catabolic process	1	16	42
regulation of gene silencing by RNA	0	12	14
fatty acid beta-oxidation	2	24	73
SRP-dependent cotranslational protein targeting to membrane	0	34	74
dicarboxylic acid catabolic process	0	1	2
organic hydroxy compound catabolic process	0	32	65
establishment of protein localization to plasma membrane	0	2	10
anatomical structure formation involved in morphogenesis	2	3	22
cGMP biosynthetic process	0	2	6
cytoplasmic microtubule organization	0	4	12
chemotaxis	0	3	12
maturation of 5.8S rRNA	0	1	2
protein localization to condensed chromosome	0	1	2
periodic partitioning by pair rule gene	0	0	1
purine ribonucleoside salvage	0	19	32
alditol metabolic process	0	21	38
positive regulation of signal transduction	0	32	71
endosome transport via multivesicular body sorting pathway	0	2	13
translational initiation	0	2	5
establishment of epithelial cell polarity	0	2	6
tricarboxylic acid cycle	3	30	80
reciprocal meiotic recombination	1	8	14
regulation of cellular protein catabolic process	0	3	12
inorganic anion transmembrane transport	0	24	57
regulation of DNA replication	0	7	24
cellular response to chemical stress	0	4	13
tetrahydrofolate metabolic process	0	32	69
negative regulation of mitotic cell cycle phase transition	1	23	58
transmembrane receptor protein tyrosine kinase signaling pathway	2	36	68
alditol catabolic process	0	6	11
pentose catabolic process	0	0	1
protein complex oligomerization	1	34	76
regulation of cell division	1	4	12
protein modification by small protein conjugation	6	33	82
extracellular structure organization	0	19	48
negative regulation of cell communication	2	31	79
aromatic compound catabolic process	3	33	80
ncRNA 3'-end processing	0	20	57
vesicle-mediated transport	3	32	81
glycyl-tRNA aminoacylation	0	1	2
protein homooligomerization	0	36	74
nucleoside phosphate catabolic process	2	21	72
regulation of proteasomal protein catabolic process	0	5	12
positive regulation of cell death	0	3	12
ribosomal subunit export from nucleus	0	5	12
lysosome localization	0	1	3
cell surface receptor signaling pathway	3	22	81
ribonucleoside metabolic process	4	20	57
potassium ion transport	2	13	51
protein maturation by iron-sulfur cluster transfer	0	2	6
endosome organization	0	5	12
secretion	4	31	81
IMP biosynthetic process	0	36	71
UTP biosynthetic process	0	1	3
positive regulation of protein catabolic process	0	4	12
vesicle docking involved in exocytosis	0	2	2
protein N-linked glycosylation via asparagine	0	0	2
neuron differentiation	1	30	72
purine ribonucleotide transport	0	1	4
nuclear chromosome segregation	0	4	12
ubiquitin-dependent protein catabolic process via the N-end rule pathway	0	1	5
arachidonate transport	1	31	67
regulation of mitotic cell cycle phase transition	1	32	71
branched-chain amino acid catabolic process	0	1	1
spliceosomal snRNP assembly	1	38	78
molybdopterin cofactor metabolic process	0	24	58
positive regulation of cellular amide metabolic process	0	8	12
negative regulation of Wnt signaling pathway	0	16	32
lipid modification	4	20	79
pyridine nucleotide biosynthetic process	1	24	66
intracellular signal transduction	3	36	82
ribosome biogenesis	2	28	80
glycosaminoglycan metabolic process	3	17	70
regulation of protein modification process	2	22	65
positive regulation of Ras protein signal transduction	0	6	9
mitochondrial electron transport, succinate to ubiquinone	0	0	1
establishment of organelle localization	0	1	12
mitochondrial cytochrome c oxidase assembly	0	8	27
maturation of SSU-rRNA	1	5	10
regulation of DNA repair	0	12	41
regulation of cytoplasmic mRNA processing body assembly	0	2	7
isoprenoid catabolic process	0	0	1
regulation of anatomical structure morphogenesis	0	4	21
response to extracellular stimulus	0	5	12
pyruvate transmembrane transport	0	4	10
double-strand break repair	1	32	80
heterochromatin organization	1	4	12
septate junction assembly	0	6	23
pheromone metabolic process	3	19	54
spindle checkpoint signaling	1	8	18
neuron fate specification	0	4	12
attachment of mitotic spindle microtubules to kinetochore	0	0	1
deoxyribose phosphate metabolic process	0	2	8
endoplasmic reticulum localization	0	1	1
thiamine-containing compound metabolic process	0	1	1
telomere organization	0	17	42
regulation of translational elongation	0	25	61
GDP-L-fucose metabolic process	0	1	1
glutamine family amino acid biosynthetic process	2	33	75
plasma membrane organization	0	4	14
tRNA threonylcarbamoyladenosine metabolic process	0	1	2
regulation of ARF protein signal transduction	0	29	68
organic hydroxy compound biosynthetic process	4	33	80
plasma membrane bounded cell projection organization	1	31	78
vitamin B6 biosynthetic process	0	1	3
cytoskeleton-dependent intracellular transport	0	31	70
primary alcohol metabolic process	0	0	4
negative regulation of metaphase/anaphase transition of cell cycle	1	7	18
transition metal ion transport	0	37	73
regulation of response to oxidative stress	0	3	9
non-motile cilium assembly	1	8	16
CTP biosynthetic process	1	21	65
positive regulation of organelle organization	1	26	78
protein targeting to ER	0	35	75
beta-glucan catabolic process	1	4	8
positive regulation of intracellular signal transduction	0	28	70
indole-containing compound metabolic process	1	9	29
developmental growth	0	3	19
ribonucleoside monophosphate biosynthetic process	1	32	80
response to unfolded protein	0	7	14
negative regulation of G2/M transition of mitotic cell cycle	0	2	12
phosphatidylinositol dephosphorylation	1	30	67
ribosomal large subunit biogenesis	0	2	4
establishment of tissue polarity	1	26	62
regulation of cell population proliferation	0	13	39
lytic vacuole organization	0	1	2
translesion synthesis	0	0	4
pyruvate transport	0	4	10
deoxyribonucleotide metabolic process	0	27	68
transition metal ion homeostasis	1	30	70
translational elongation	0	24	61
microtubule-based transport	0	31	68
intraciliary retrograde transport	0	0	5
protein localization to cell periphery	0	4	12
negative regulation of phosphate metabolic process	0	10	24
cellular response to amino acid starvation	0	5	12
establishment of protein localization to endoplasmic reticulum	0	35	75
regulation of cell death	1	24	77
glycosyl compound metabolic process	4	27	78
DNA replication preinitiation complex assembly	0	1	1
nitrogen cycle metabolic process	0	1	1
cellular response to amino acid stimulus	0	7	12
primary miRNA processing	0	3	4
regulation of Rho protein signal transduction	0	6	9
isopentenyl diphosphate biosynthetic process	0	0	3
negative regulation of mRNA metabolic process	0	3	4
mitochondrial electron transport, cytochrome c to oxygen	0	25	62
positive regulation of cellular biosynthetic process	3	26	81
response to inorganic substance	0	2	13
multicellular organismal reproductive process	0	33	70
mitotic cell cycle checkpoint signaling	1	23	57
regulation of gene silencing	1	11	14
protoporphyrinogen IX biosynthetic process	0	35	71
regulation of proteolysis involved in cellular protein catabolic process	0	4	12
protein localization to plasma membrane	0	4	12
mitotic DNA damage checkpoint signaling	0	4	12
single strand break repair	0	0	2
ribonucleoprotein complex export from nucleus	0	5	12
protein maturation	1	28	80
peptidyl-amino acid modification	1	23	70
isopentenyl diphosphate biosynthetic process, mevalonate pathway	0	0	3
'de novo' AMP biosynthetic process	0	0	1
monosaccharide catabolic process	0	1	4
protein localization to vacuole	0	30	61
regulation of DNA-templated transcription, elongation	0	24	59
double-strand break repair via nonhomologous end joining	0	10	24
vitamin biosynthetic process	0	11	31
regulation of protein phosphorylation	2	14	40
chromatin organization involved in negative regulation of transcription	1	2	12
negative regulation of transcription by RNA polymerase II	0	25	65
anterior/posterior pattern specification	0	5	12
sterol homeostasis	0	2	11
protein transmembrane transport	2	35	76
tubulin complex assembly	0	3	12
muscle cell cellular homeostasis	0	8	11
regulation of hormone levels	3	18	56
AMP biosynthetic process	0	22	45
negative regulation of nuclear division	1	18	38
inorganic anion transport	0	38	74
water-soluble vitamin metabolic process	0	18	59
regulation of DNA metabolic process	1	17	53
terpenoid biosynthetic process	0	2	5
tetrapyrrole metabolic process	0	28	79
oligosaccharide-lipid intermediate biosynthetic process	0	29	70
purine nucleoside monophosphate biosynthetic process	1	33	79
iron ion transport	0	23	53
intraciliary transport	0	34	68
tight junction organization	0	6	23
nicotinamide nucleotide metabolic process	2	34	73
establishment of planar polarity	1	26	62
mitotic G2/M transition checkpoint	0	3	10
positive regulation of macromolecule biosynthetic process	3	25	81
nucleobase-containing small molecule biosynthetic process	0	18	32
sulfur compound catabolic process	0	29	57
glycerol-3-phosphate metabolic process	0	22	54
regulation of mitotic spindle organization	0	1	4
fatty acid transport	2	29	67
microtubule nucleation	0	35	68
DNA recombination	2	35	82
phagocytosis	0	4	11
ribonucleoside biosynthetic process	0	18	32
multivesicular body sorting pathway	0	25	63
cGMP metabolic process	0	1	6
SREBP signaling pathway	0	1	1
chromatin organization involved in regulation of transcription	1	2	12
polyol biosynthetic process	4	30	78
regulation of metal ion transport	2	18	41
aminoglycan catabolic process	3	23	74
glycerol metabolic process	0	19	34
cell cycle process	4	24	81
muscle organ development	0	8	14
external encapsulating structure organization	0	20	47
base-excision repair	0	6	27
oligopeptide transport	0	0	2
ATP transport	0	0	3
protein polyubiquitination	0	28	53
cilium organization	3	28	78
pyrimidine nucleoside triphosphate metabolic process	2	21	69
cAMP biosynthetic process	0	20	46
peptidyl-asparagine modification	0	0	2
vitamin transport	0	1	1
mRNA cis splicing, via spliceosome	0	16	39
reactive oxygen species metabolic process	1	14	37
cellular response to oxidative stress	1	3	13
DNA topological change	0	10	33
rRNA base methylation	0	1	3
calcium import into the mitochondrion	0	0	1
L-proline biosynthetic process	0	9	24
regulation of cell cycle checkpoint	0	0	1
DNA replication checkpoint signaling	0	4	10
vesicle budding from membrane	0	2	2
protein polymerization	0	11	39
negative regulation of protein modification process	0	5	22
negative regulation of RNA catabolic process	0	0	1
transcription by RNA polymerase III	0	15	49
positive regulation of small GTPase mediated signal transduction	0	6	9
peptidyl-diphthamide metabolic process	0	15	45
regulation of microtubule cytoskeleton organization	0	8	24
purine nucleotide transport	0	2	5
folic acid-containing compound biosynthetic process	0	1	5
regulation of DNA-dependent DNA replication	0	5	14
postreplication repair	0	2	7
cellular response to endogenous stimulus	0	4	12
acylglycerol metabolic process	0	6	13
isopentenyl diphosphate metabolic process	0	0	3
Golgi to plasma membrane protein transport	0	1	6
toll-like receptor signaling pathway	1	13	22
regulation of chromosome segregation	1	23	54
negative regulation of translation	1	27	60
pyrimidine nucleoside monophosphate metabolic process	0	23	71
erythrose 4-phosphate/phosphoenolpyruvate family amino acid metabolic process	0	20	64
'de novo' protein folding	0	1	2
cell projection assembly	2	30	78
positive regulation of cytoskeleton organization	0	37	74
organelle fission	0	20	39
regulation of phosphorus metabolic process	1	33	72
positive regulation of cell cycle	0	6	13
purine-containing compound transmembrane transport	0	1	4
peptidoglycan catabolic process	3	10	51
nicotinamide nucleotide biosynthetic process	1	24	66
iron-sulfur cluster assembly	3	36	80
Rho protein signal transduction	0	14	26
positive regulation of protein-containing complex disassembly	1	4	8
cell-cell junction organization	0	20	48
ribosomal large subunit assembly	0	5	12
cilium-dependent cell motility	1	3	13
unsaturated fatty acid metabolic process	0	3	6
mitotic chromosome condensation	1	14	40
pattern recognition receptor signaling pathway	1	13	25
tissue regeneration	0	4	16
negative regulation of sister chromatid segregation	1	8	18
sphingoid metabolic process	0	0	2
phosphatidylinositol phosphate biosynthetic process	5	33	77
inner mitochondrial membrane organization	0	2	7
sexual reproduction	0	2	11
secondary alcohol biosynthetic process	0	4	12
defense response	4	24	81
lipid droplet organization	0	4	11
indolalkylamine catabolic process	0	4	14
response to biotic stimulus	1	28	81
endoplasmic reticulum to Golgi vesicle-mediated transport	2	28	79
2'-deoxyribonucleotide metabolic process	0	0	3
cellular protein complex disassembly	0	8	22
response to nitrogen compound	0	33	69
establishment of cell polarity	0	9	12
negative regulation of cell cycle phase transition	2	31	75
protein localization to endoplasmic reticulum	0	33	76
peptidyl-histidine modification	0	17	50
chitin catabolic process	0	15	46
thiamine metabolic process	0	1	1
purine nucleoside biosynthetic process	0	18	32
phosphatidic acid biosynthetic process	0	2	2
fumarate metabolic process	0	0	4
pyrimidine ribonucleoside monophosphate metabolic process	0	20	62
hormone biosynthetic process	3	18	56
protein targeting to peroxisome	0	2	4
supramolecular fiber organization	2	28	79
mitotic spindle assembly checkpoint signaling	1	8	18
cellular response to starvation	0	4	12
pyrimidine ribonucleoside monophosphate biosynthetic process	0	20	62
hippo signaling	0	3	9
positive regulation of cellular protein metabolic process	0	27	65
axonemal dynein complex assembly	0	31	69
glycosaminoglycan catabolic process	3	10	51
protein processing	1	17	77
actin polymerization or depolymerization	0	5	16
regulation of spindle organization	0	4	8
carbohydrate derivative catabolic process	3	21	79
positive regulation of transport	3	14	41
early endosome to late endosome transport	0	3	5
mitotic DNA integrity checkpoint signaling	0	4	12
hydrogen peroxide metabolic process	1	7	21
farnesyl diphosphate metabolic process	0	0	1
monocarboxylic acid transport	5	28	74
pheromone biosynthetic process	3	18	53
snRNA 3'-end processing	0	3	14
immune system process	2	30	80
cholesterol homeostasis	0	2	11
nucleotide transmembrane transport	0	1	4
primary amino compound metabolic process	0	1	1
regulation of gene silencing by miRNA	0	2	3
indole-containing compound catabolic process	0	5	15
response to endoplasmic reticulum stress	0	28	69
regulation of cell morphogenesis	0	7	16
arachidonic acid secretion	1	31	67
regulation of small GTPase mediated signal transduction	2	31	75
porphyrin-containing compound biosynthetic process	0	35	79
negative regulation of cell cycle	2	30	75
positive regulation of microtubule polymerization or depolymerization	0	4	10
monovalent inorganic cation homeostasis	0	4	16
protein export from nucleus	0	3	13
purine nucleobase metabolic process	0	37	69
regulation of Wnt signaling pathway	0	20	45
retrograde transport, endosome to Golgi	0	33	75
neutral lipid biosynthetic process	0	0	3
glycerol catabolic process	0	3	7
unsaturated fatty acid biosynthetic process	0	1	3
cellular component biogenesis	1	28	80
protein localization to chromosome	0	7	16
snRNA processing	1	28	73
L-phenylalanine catabolic process	0	20	64
metallo-sulfur cluster assembly	3	36	80
regeneration	0	4	16
nucleotide transport	0	3	11
regulation of response to stress	0	29	75
telomere maintenance	0	13	25
maintenance of location	0	7	21
regulation of protein catabolic process	0	19	59
DNA modification	0	0	2
Golgi to plasma membrane transport	0	2	9
mitotic spindle checkpoint signaling	1	8	18
tRNA aminoacylation for protein translation	3	28	79
germ cell development	0	12	32
response to organic substance	2	27	75
secondary alcohol metabolic process	1	22	68
RNA polyadenylation	1	16	39
heterochromatin assembly	1	2	12
ncRNA 5'-end processing	0	29	60
DNA-templated transcription, elongation	1	31	77
positive regulation of transcription, DNA-templated	2	26	81
neutral lipid metabolic process	0	6	13
transcription by RNA polymerase II	0	34	75
maturation of SSU-rRNA from tricistronic rRNA transcript (SSU-rRNA, 5.8S rRNA, LSU-rRNA)	1	4	6
cellular component organization	5	31	82
periodic partitioning	0	3	12
positive regulation of proteolysis involved in cellular protein catabolic process	0	4	12
indole-containing compound biosynthetic process	0	1	3
tight junction assembly	0	6	23
protein tetramerization	0	1	2
endoplasmic reticulum organization	1	1	11
regulation of RNA stability	0	18	42
cyclic nucleotide metabolic process	3	31	71
chromatin organization	8	32	82
cotranslational protein targeting to membrane	0	34	74
regulation of RNA splicing	0	17	58
positive regulation of RNA biosynthetic process	2	26	81
small GTPase mediated signal transduction	1	33	79
negative regulation of mitotic nuclear division	1	6	18
cap mRNA methylation	0	0	1
ribosome assembly	1	1	4
phosphatidylinositol-mediated signaling	0	17	59
organophosphate ester transport	0	34	70
Golgi vesicle transport	1	26	80
regulation of catabolic process	0	27	75
phenol-containing compound biosynthetic process	0	5	9
pyrimidine-containing compound catabolic process	0	2	2
chaperone-mediated protein complex assembly	0	0	1
regulation of gene expression	3	33	82
cellular monovalent inorganic cation homeostasis	0	2	12
response to light stimulus	1	18	51
MAPK cascade	0	3	12
cellular response to stress	5	32	82
protein localization to chromosome, centromeric region	0	1	2
polyol catabolic process	1	18	46
dicarboxylic acid biosynthetic process	0	2	3
regulation of metaphase/anaphase transition of cell cycle	1	24	54
response to oxidative stress	4	34	79
cytosolic transport	0	25	77
intracellular sterol transport	0	10	34
female gamete generation	0	10	20
plasma membrane bounded cell projection assembly	2	31	78
lipid storage	0	6	12
glutamate biosynthetic process	0	1	1
regulation of organelle assembly	0	5	16
tRNA thio-modification	0	3	8
icosanoid metabolic process	0	1	3
endosomal vesicle fusion	0	8	11
fructose metabolic process	0	3	11
regulation of DNA recombination	1	2	5
cellular response to nitrogen compound	0	5	12
response to amino acid starvation	0	5	12
beta-glucan metabolic process	1	4	8
inositol metabolic process	2	16	53
regulation of G2/M transition of mitotic cell cycle	0	2	12
DNA duplex unwinding	0	14	42
DNA synthesis involved in DNA repair	0	2	12
regulation of double-strand break repair	0	0	1
maturation of LSU-rRNA	1	28	51
ammonium ion metabolic process	0	2	9
positive regulation of cellular metabolic process	2	25	81
negative regulation of mitotic sister chromatid separation	1	8	18
positive regulation of gene expression	0	21	49
aromatic amino acid family metabolic process	3	32	78
negative regulation of cellular catabolic process	0	3	12
ribosome localization	0	5	12
tryptophan metabolic process	1	7	24
regulation of cell cycle phase transition	2	26	78
intracellular mRNA localization	0	5	11
response to acid chemical	0	5	12
mitochondrial transport	0	38	79
response to topologically incorrect protein	0	7	14
respiratory chain complex IV assembly	0	14	49
pyridoxine metabolic process	0	0	1
purine ribonucleotide salvage	0	13	30
prostanoid metabolic process	0	1	2
negative regulation of chromosome separation	1	7	18
regulation of cytoplasmic translational elongation	0	15	45
regulation of microtubule polymerization or depolymerization	0	4	12
protein import into mitochondrial matrix	0	30	58
response to starvation	0	4	12
regulation of pH	0	4	16
establishment of protein localization to vacuole	0	30	61
late endosome to vacuole transport via multivesicular body sorting pathway	0	2	3
lipid homeostasis	0	4	12
fertilization	0	0	1
glycerol-3-phosphate catabolic process	0	0	1
peptide transport	0	1	4
phosphatidylinositol biosynthetic process	4	32	79
enzyme linked receptor protein signaling pathway	2	36	68
Mo-molybdopterin cofactor biosynthetic process	0	24	58
cilium assembly	3	30	78
rRNA-containing ribonucleoprotein complex export from nucleus	0	5	12
positive regulation of cellular catabolic process	0	5	13
purine-containing compound catabolic process	2	13	27
deoxyribose phosphate biosynthetic process	0	0	2
erythrose 4-phosphate/phosphoenolpyruvate family amino acid catabolic process	0	20	64
mRNA splice site selection	0	2	5
cyclic purine nucleotide metabolic process	0	22	50
protein localization to kinetochore	0	1	2
iron ion homeostasis	0	18	43
cellular response to organic substance	0	2	12
cell junction organization	0	20	49
negative regulation of chromosome segregation	1	7	18
negative regulation of signaling	2	31	79
positive regulation of response to stimulus	0	24	75
regulation of cytokinesis	0	6	11
terpenoid metabolic process	0	7	16
diol metabolic process	0	4	10
Mo-molybdopterin cofactor metabolic process	0	24	58
regulation of cellular component organization	2	28	81
heme metabolic process	0	12	29
'de novo' UMP biosynthetic process	0	5	20
cellular carbohydrate catabolic process	2	29	68
heterophilic cell-cell adhesion via plasma membrane cell adhesion molecules	0	22	61
intracellular protein transmembrane transport	2	35	76
chromosome condensation	1	24	68
cellular response to external stimulus	0	5	12
homophilic cell adhesion via plasma membrane adhesion molecules	2	26	70
regulation of double-strand break repair via homologous recombination	0	0	1
lipid droplet formation	0	1	1
RNA stabilization	0	0	1
regulation of immune system process	2	17	51
endoplasmic reticulum-plasma membrane tethering	0	0	1
regulation of stem cell population maintenance	0	1	3
regulation of apoptotic process	2	19	75
cellular biogenic amine catabolic process	0	6	16
alpha-amino acid metabolic process	3	40	81
regulation of vesicle-mediated transport	1	5	12
cellular response to chemical stimulus	0	4	21
mitotic cell cycle phase transition	1	6	22
alcohol catabolic process	1	31	65
multicellular organism development	0	4	15
mitochondrial ATP transmembrane transport	0	0	3
negative regulation of nitrogen compound metabolic process	5	34	82
peptidoglycan metabolic process	3	10	51
amine catabolic process	0	6	16
protoporphyrinogen IX metabolic process	0	35	71
positive regulation of cell communication	0	31	71
pyrimidine deoxyribonucleotide biosynthetic process	0	0	2
cell-substrate adhesion	1	4	13
zinc ion transport	0	4	6
D-gluconate metabolic process	1	1	2
nuclear-transcribed mRNA poly(A) tail shortening	0	6	9
ribosomal small subunit assembly	0	0	2
cellular copper ion homeostasis	0	4	10
detection of stimulus	0	16	42
nucleobase catabolic process	0	1	2
actin filament organization	2	25	78
purine nucleobase biosynthetic process	0	2	13
pyrimidine ribonucleotide metabolic process	1	26	75
pyridine-containing compound metabolic process	2	28	76
pyrimidine nucleoside monophosphate biosynthetic process	0	23	71
purine-containing compound salvage	0	31	61
tetrahydrobiopterin metabolic process	0	3	9
regulation of immune response	2	18	51
RNA 5'-end processing	0	29	60
deadenylation-dependent decapping of nuclear-transcribed mRNA	0	3	15
phenylalanyl-tRNA aminoacylation	0	8	11
cellular modified amino acid catabolic process	0	32	67
regulation of alternative mRNA splicing, via spliceosome	0	8	19
protein kinase C-activating G protein-coupled receptor signaling pathway	0	21	51
multi-organism reproductive process	0	3	11
positive regulation of TOR signaling	0	6	15
amino sugar catabolic process	0	16	47
negative regulation of response to stimulus	2	31	79
rhythmic process	8	31	76
positive regulation of nucleobase-containing compound metabolic process	2	25	81
DNA integrity checkpoint signaling	0	30	71
intracellular cholesterol transport	0	5	23
localization within membrane	4	33	81
ERBB signaling pathway	0	6	14
7-methylguanosine mRNA capping	0	0	2
regulation of translational fidelity	1	0	1
Arp2/3 complex-mediated actin nucleation	0	37	73
farnesyl diphosphate biosynthetic process, mevalonate pathway	0	0	1
defense response to other organism	2	28	80
negative regulation of catabolic process	0	3	12
cellular response to nutrient levels	0	5	12
response to wounding	0	3	11
prostaglandin metabolic process	0	1	2
DNA damage checkpoint signaling	0	28	63
regulation of mitotic metaphase/anaphase transition	1	24	54
neuropeptide signaling pathway	0	27	67
positive regulation of actin filament polymerization	1	37	74
glutamine family amino acid metabolic process	2	41	79
regulation of cellular response to stress	0	33	68
respiratory chain complex II assembly	0	1	1
DNA geometric change	0	16	45
response to axon injury	0	1	1
regulation of intracellular transport	1	3	12
peptide catabolic process	0	23	56
methylguanosine-cap decapping	0	27	66
mitochondrial respiratory chain complex assembly	0	25	79
negative regulation of chromosome organization	2	8	32
nucleoside metabolic process	4	27	78
nucleoside monophosphate biosynthetic process	1	33	80
spermatogenesis	0	17	51
protein-containing complex localization	1	26	71
growth	0	3	19
icosanoid transport	1	31	67
protein localization to mitochondrion	0	31	73
regulation of nucleobase-containing compound metabolic process	2	32	82
cell-matrix adhesion	0	4	8
extracellular matrix organization	0	19	45
sensory organ development	0	3	22
catecholamine metabolic process	0	6	12
protein quality control for misfolded or incompletely synthesized proteins	0	1	2
mannose metabolic process	1	10	32
oligosaccharide biosynthetic process	0	11	24
nucleoside transport	0	0	1
regulation of phosphate metabolic process	1	33	72
regulation of chromosome organization	1	25	62
regulation of mRNA metabolic process	0	33	70
pyridine nucleotide metabolic process	2	34	74
endocytic recycling	0	6	14
DNA packaging	1	22	70
phosphatidic acid metabolic process	0	2	2
immune response	3	29	80
mRNA polyadenylation	0	7	18
cap1 mRNA methylation	0	0	1
negative regulation of protein metabolic process	4	32	71
negative regulation of mitotic metaphase/anaphase transition	1	8	18
cellular response to extracellular stimulus	0	5	12
UMP biosynthetic process	0	20	62
L-phenylalanine metabolic process	0	20	64
diol biosynthetic process	0	3	9
DNA replication initiation	2	34	79
polyprenol metabolic process	0	1	2
transcription initiation from RNA polymerase III promoter	0	9	39
response to heat	0	4	16
mRNA 3'-end processing	1	30	73
CAAX-box protein processing	0	0	2
cytoplasmic translational elongation	0	1	1
fatty acid oxidation	2	29	75
long-chain fatty acid transport	1	31	67
CTP metabolic process	1	21	65
peroxisomal transport	0	2	4
nucleoside biosynthetic process	0	18	32
NAD biosynthetic process	0	8	20
chemosensory behavior	0	4	12
positive regulation of supramolecular fiber organization	0	38	74
mitochondrial calcium ion transmembrane transport	0	8	16
GTP biosynthetic process	0	1	3
attachment of spindle microtubules to kinetochore	0	4	11
pteridine-containing compound metabolic process	1	34	75
meiotic cell cycle	0	33	72
pyridine-containing compound biosynthetic process	1	31	73
IMP metabolic process	0	37	71
icosanoid secretion	1	31	67
serotonin metabolic process	0	1	1
signal transduction in response to DNA damage	0	28	63
sodium ion transport	2	17	61
ceramide catabolic process	0	1	6
vesicle-mediated transport to the plasma membrane	0	27	68
positive regulation of cell population proliferation	0	3	12
cellular iron ion homeostasis	0	12	36
alpha-amino acid catabolic process	3	33	81
anion transmembrane transport	4	29	78
organic acid transmembrane transport	0	31	62
protein insertion into mitochondrial membrane	0	1	3
anatomical structure homeostasis	0	1	11
cellular response to sterol depletion	0	1	1
pyrimidine deoxyribonucleotide metabolic process	0	0	3
regulation of mRNA stability	0	18	42
multi-organism process	0	3	11
tetrahydrofolate interconversion	0	4	9
glutaminyl-tRNAGln biosynthesis via transamidation	1	1	2
regulation of cell cycle G2/M phase transition	0	4	16
cilium movement involved in cell motility	1	27	64
regulation of metabolic process	6	33	82
cell division	1	30	81
positive regulation of catabolic process	0	5	13
positive regulation of proteolysis	0	4	14
ubiquitin-dependent ERAD pathway	0	10	31
pyrimidine ribonucleotide biosynthetic process	1	26	75
post-Golgi vesicle-mediated transport	0	22	68
regulation of sodium ion transport	0	3	10
chromatin assembly	1	2	12
ribosomal large subunit export from nucleus	0	2	2
chitin metabolic process	0	16	50
regulation of microtubule depolymerization	0	3	9
aromatic amino acid family catabolic process	1	33	75
establishment of protein localization to mitochondrion	0	31	73
mitotic G2 DNA damage checkpoint signaling	0	1	5
deoxyribonucleoside triphosphate metabolic process	0	1	3
chromosome segregation	0	23	66
recombinational repair	1	41	73
water-soluble vitamin biosynthetic process	0	8	29
ER-nucleus signaling pathway	0	4	5
inositol biosynthetic process	2	7	33
homologous recombination	1	7	14
organic hydroxy compound transport	0	26	69
regulation of mitotic sister chromatid segregation	1	20	49
phenol-containing compound metabolic process	1	44	78
tRNA 5'-leader removal	0	30	60
regulation of Ras protein signal transduction	2	31	72
maturation of LSU-rRNA from tricistronic rRNA transcript (SSU-rRNA, 5.8S rRNA, LSU-rRNA)	1	3	13
cyclic nucleotide biosynthetic process	3	27	70
actin nucleation	0	39	74
'de novo' GDP-L-fucose biosynthetic process	0	1	1
D-xylose metabolic process	0	0	2
cellular aldehyde metabolic process	1	27	70
arginine metabolic process	0	1	6
nucleotide-excision repair	0	38	78
regulation of mitotic cell cycle	1	34	74
vesicle docking	0	2	2
gamete generation	0	33	70
hemocyte migration	0	34	75
glycine catabolic process	0	0	3
establishment or maintenance of cell polarity	1	31	71
positive regulation of MAPK cascade	0	7	12
GDP-L-fucose biosynthetic process	0	1	1
adenylate cyclase-modulating G protein-coupled receptor signaling pathway	0	6	12
cell cycle checkpoint signaling	2	32	75
reciprocal homologous recombination	1	8	14
positive regulation of Rho protein signal transduction	0	2	5
dsRNA processing	0	6	13
response to ionizing radiation	0	5	12
regulation of trans-synaptic signaling	5	29	76
signal peptide processing	0	32	68
one-carbon metabolic process	1	34	77
L-serine biosynthetic process	0	0	1
establishment of protein localization to mitochondrial membrane	0	1	3
negative regulation of cellular metabolic process	7	31	82
DNA-dependent DNA replication maintenance of fidelity	0	5	13
protein sumoylation	0	1	5
glyoxylate metabolic process	0	1	2
tyrosine catabolic process	0	2	7
response to external biotic stimulus	1	28	81
negative regulation of signal transduction	2	31	79
dolichol-linked oligosaccharide biosynthetic process	0	29	70
trehalose metabolic process	0	8	31
glycine metabolic process	0	23	65
negative regulation of translational initiation	0	0	1
vitamin B6 metabolic process	0	2	7
negative regulation of phosphorus metabolic process	0	10	24
chromosome organization	3	33	80
pentose metabolic process	0	3	20
aminoglycan metabolic process	3	24	80
tetrahydrobiopterin biosynthetic process	0	3	9
positive regulation of translation	0	9	12
positive regulation of programmed cell death	0	3	12
protein autoubiquitination	0	4	4
purine nucleoside metabolic process	4	20	57
glycosyl compound biosynthetic process	0	18	33
demethylation	0	6	27
cellular transition metal ion homeostasis	1	31	70
protein-DNA complex assembly	11	29	79
mRNA modification	0	1	7
galactose metabolic process	0	36	70
morphogenesis of an epithelium	0	47	75
mitochondrial transmembrane transport	1	37	79
positive regulation of proteasomal protein catabolic process	0	4	12
regulation of response to endoplasmic reticulum stress	0	0	1
replication fork processing	0	2	4
cellularization	0	3	11
regulation of ion transport	2	23	52
catechol-containing compound metabolic process	0	6	12
cellulose catabolic process	1	4	8
actomyosin structure organization	0	3	13
cell junction assembly	0	9	31
proline catabolic process	0	2	3
regulation of mRNA processing	0	24	65
aldonic acid metabolic process	1	1	2
kynurenine metabolic process	0	5	14
cellular protein-containing complex localization	0	2	9
cytochrome complex assembly	0	24	66
sterol transport	0	26	69
oligosaccharide metabolic process	0	26	69
regulation of cellular catabolic process	0	35	72
phototransduction	2	10	37
cellular response to acid chemical	0	6	12
negative regulation of canonical Wnt signaling pathway	0	5	12
response to temperature stimulus	0	4	16
negative regulation of cell cycle process	2	30	75
melanin metabolic process	0	36	76
cation transport	2	26	81
ribonucleoprotein complex biogenesis	1	27	80
cilium movement	2	27	72
proline metabolic process	0	31	70
clathrin-dependent endocytosis	1	6	15
cytoplasmic translation	0	0	2
glucosamine-containing compound catabolic process	0	15	46
tyrosine metabolic process	0	12	37
response to stress	3	35	82
porphyrin-containing compound metabolic process	0	31	79
innate immune response	5	27	80
mRNA methylation	0	1	7
peptidyl-lysine modification	2	17	43
positive regulation of cellular component biogenesis	0	27	75
pyrimidine ribonucleoside triphosphate biosynthetic process	1	21	65
benzene-containing compound metabolic process	0	8	26
intracellular mRNA localization involved in anterior/posterior axis specification	0	5	11
negative regulation of cell cycle G2/M phase transition	0	2	12
glutamate metabolic process	0	4	12
taxis	0	2	12
killing of cells of other organism	1	2	15
regulation of transcription elongation from RNA polymerase II promoter	0	8	17
regulation of microtubule-based process	0	22	62
positive regulation of protein polymerization	0	39	74
nucleosome organization	11	31	67
regulation of intracellular pH	0	3	12
pyridoxine biosynthetic process	0	0	1
mature ribosome assembly	0	0	1
chromatin assembly or disassembly	1	2	13
establishment of protein localization to peroxisome	0	2	4
regionalization	0	3	12
regulation of sister chromatid segregation	1	23	54
response to other organism	1	29	81
nucleoside salvage	0	19	32
heme biosynthetic process	0	3	10
carbohydrate metabolic process	3	39	82
alcohol biosynthetic process	7	26	78
mitochondrial pyruvate transmembrane transport	0	0	6
GDP-mannose metabolic process	0	4	8
phospholipid dephosphorylation	1	30	67
prosthetic group metabolic process	0	24	58
regulation of cell cycle	0	39	82
vesicle-mediated transport between endosomal compartments	0	3	5
protein localization to peroxisome	0	2	4
segment polarity determination	0	4	11
glucan catabolic process	1	11	20
alditol phosphate metabolic process	0	22	54
carbohydrate derivative transport	0	2	9
UTP metabolic process	0	1	3
immune response-regulating signaling pathway	1	15	28
mitochondrial fission	0	1	2
post-chaperonin tubulin folding pathway	0	7	22
catabolic process	5	33	82
negative regulation of cellular amide metabolic process	1	27	60
response to organonitrogen compound	0	33	69
ribosomal small subunit biogenesis	0	3	9
inositol phosphate metabolic process	2	17	45
allantoin metabolic process	0	0	2
protein transport to vacuole involved in ubiquitin-dependent protein catabolic process via the multivesicular body sorting pathway	0	0	2
spliceosomal complex assembly	0	1	3
protein folding	0	30	80
male gamete generation	0	16	51
pteridine-containing compound biosynthetic process	0	21	57
snRNA metabolic process	1	28	73
endoplasmic reticulum tubular network organization	0	0	1
tryptophan catabolic process	0	4	14
glutathione catabolic process	0	23	56
serine family amino acid catabolic process	0	2	5
positive regulation of DNA repair	0	1	1
proteasome assembly	1	33	71
P450-containing electron transport chain	0	0	2
seryl-tRNA aminoacylation	0	0	1
positive regulation of organelle assembly	0	3	10
inositol phosphate biosynthetic process	0	5	12
hormone metabolic process	3	19	56
phosphate ion transport	0	2	15
phospholipid transport	0	23	51
regulation of autophagy	1	2	13
regulation of nuclear division	1	32	59
protein insertion into mitochondrial inner membrane	0	1	2
embryo development	0	4	15
interstrand cross-link repair	0	6	28
positive regulation of signaling	0	31	71
detection of light stimulus	1	11	37
intracellular mRNA localization involved in pattern specification process	0	5	11
neuron projection guidance	0	23	64
TOR signaling	0	2	8
adenine nucleotide transport	0	2	5
detection of abiotic stimulus	1	10	37
endoplasmic reticulum unfolded protein response	0	7	12
cell killing	1	2	15
transport along microtubule	0	31	68
SNARE complex disassembly	0	2	2
pyrimidine ribonucleoside triphosphate metabolic process	1	21	65
late endosome to vacuole transport	0	5	10
AMP salvage	0	3	4
copper ion homeostasis	1	6	16
regulation of chromosome separation	1	23	54
endosomal transport	0	33	79
purine nucleotide salvage	0	13	30
cell migration	0	31	75
positive regulation of biosynthetic process	3	26	81
RNA decapping	0	27	66
production of small RNA involved in gene silencing by RNA	0	6	13
lipid oxidation	2	29	76
glutamine family amino acid catabolic process	0	2	4
response to endogenous stimulus	0	5	12
pigment biosynthetic process	0	36	75
nuclear division	0	5	11
cholesterol metabolic process	0	20	53
positive regulation of cellular protein catabolic process	0	4	12
regulation of translational initiation	0	4	12
L-serine metabolic process	0	19	39
amino acid import	0	5	11
regulation of G protein-coupled receptor signaling pathway	0	9	15
regulation of cell shape	0	8	13
gene expression	0	7	14
regulation of cellular localization	1	2	12
secondary metabolite biosynthetic process	3	23	66
production of siRNA involved in RNA interference	0	5	10
polysaccharide catabolic process	1	11	20
L-alpha-amino acid transmembrane transport	0	4	11
peroxisomal membrane transport	0	2	4
regulation of membrane lipid distribution	0	1	2
protein modification by small protein conjugation or removal	6	31	82
catechol-containing compound biosynthetic process	0	2	2
triglyceride biosynthetic process	0	0	3
tRNA-guanine transglycosylation	0	2	5
detection of external stimulus	1	10	37
dicarboxylic acid metabolic process	2	27	74
Rab protein signal transduction	0	7	9
behavior	0	7	16
cellular response to oxygen-containing compound	1	3	12
positive regulation of response to DNA damage stimulus	0	2	10
nucleosome assembly	11	31	67
pyrimidine nucleoside triphosphate biosynthetic process	2	21	69
bicoid mRNA localization	0	6	11
defense response to bacterium	2	10	49
deoxyribonucleotide biosynthetic process	0	8	31
vitamin metabolic process	0	23	67
organic acid transport	5	35	81
cilium or flagellum-dependent cell motility	1	3	13
positive regulation of nucleic acid-templated transcription	2	26	81
SCF-dependent proteasomal ubiquitin-dependent protein catabolic process	0	11	17
fatty acid catabolic process	2	29	75
folic acid-containing compound metabolic process	0	31	69
negative regulation of mitotic cell cycle	1	22	58
regulation of TORC1 signaling	0	3	12
cellular polysaccharide catabolic process	1	11	20
fucosylation	1	16	33
purine ribonucleoside metabolic process	4	20	57
axon guidance	0	22	64
farnesyl diphosphate biosynthetic process	0	0	1
copper ion transport	0	1	1
tRNA 5'-end processing	0	30	60
'de novo' IMP biosynthetic process	0	28	68
regulation of phosphorylation	1	16	42
response to abiotic stimulus	2	23	70
cell fate specification	0	3	13
regulation of programmed cell death	1	23	77
regulation of response to DNA damage stimulus	0	17	48
regulation of MAPK cascade	0	3	12
positive regulation of transcription elongation from RNA polymerase II promoter	0	6	11
UMP metabolic process	0	20	62
positive regulation of RNA metabolic process	2	27	81
negative regulation of cellular process	3	36	82
cellular process involved in reproduction in multicellular organism	1	31	79
positive regulation of apoptotic process	0	3	12
cAMP metabolic process	0	27	54
disaccharide metabolic process	0	9	32
cellular carbohydrate metabolic process	5	27	80
glucosamine-containing compound metabolic process	0	23	70
base-excision repair, AP site formation	0	0	2
response to amino acid	0	6	12
regulation of mRNA splicing, via spliceosome	0	8	19
meiotic cell cycle process	0	14	32
purine ribonucleoside biosynthetic process	0	18	32
regulation of posttranscriptional gene silencing	1	10	13
regulation of TOR signaling	1	34	73
secondary metabolic process	5	25	79
tetrapyrrole biosynthetic process	0	35	79
cholesterol transport	0	17	47
response to radiation	1	23	62
indolalkylamine metabolic process	1	7	24
2'-deoxyribonucleotide biosynthetic process	0	0	2
cell motility	0	36	76
protein targeting to vacuole	0	6	11
oogenesis	0	10	20
response to bacterium	2	10	49
attachment of GPI anchor to protein	0	5	10
negative regulation of mitotic sister chromatid segregation	1	8	18
actin filament polymerization	0	2	7
negative regulation of TORC1 signaling	0	4	9
negative regulation of cellular protein metabolic process	4	32	71
nucleotide catabolic process	2	24	70
organelle assembly	1	34	81
cell cycle phase transition	1	6	22
positive regulation of DNA-templated transcription, elongation	0	8	20
mitochondrial electron transport, ubiquinol to cytochrome c	0	34	55
modulation of chemical synaptic transmission	5	29	76
isoprenoid biosynthetic process via mevalonate	0	0	1
protein transmembrane import into intracellular organelle	1	37	75
cellulose metabolic process	1	4	8
positive regulation of DNA metabolic process	0	5	12
negative regulation of intracellular signal transduction	0	11	27
catecholamine biosynthetic process	0	2	2
triglyceride metabolic process	0	6	13
organic cyclic compound catabolic process	4	32	80
amino acid transmembrane transport	0	5	13
inositol lipid-mediated signaling	0	22	63
neutral amino acid transport	0	4	12
hydrogen peroxide catabolic process	1	7	19
response to nutrient levels	0	5	12
sex differentiation	0	5	15
purine ribonucleoside monophosphate biosynthetic process	1	33	79
double-strand break repair via homologous recombination	1	39	72
RNA capping	0	2	12
positive regulation of cell cycle process	0	6	12
regulation of proteolysis	4	15	43
regulation of transport	4	17	55
mitochondrial respiratory chain complex II assembly	0	1	1
DNA dealkylation	0	0	1
peptidyl-diphthamide biosynthetic process from peptidyl-histidine	0	15	45
7-methylguanosine RNA capping	0	2	12
asymmetric cell division	0	1	11
regulation of canonical Wnt signaling pathway	0	4	12
nucleotide salvage	0	27	66
spindle assembly checkpoint signaling	1	8	18
regulation of DNA-dependent DNA replication initiation	0	2	3
double-strand break repair via break-induced replication	1	0	2
positive regulation of cell cycle phase transition	0	8	12
protein-DNA complex subunit organization	10	30	79
melanization defense response	0	35	75
ADP transport	0	0	3
response to sterol depletion	0	1	1
regulation of cellular pH	0	2	12
microtubule-based movement	6	32	80
cellular component maintenance	1	3	12
generation of neurons	1	20	68
intra-Golgi vesicle-mediated transport	0	3	14
rRNA methylation	0	2	5
muscle structure development	3	5	15
regulation of dephosphorylation	0	19	37
carboxylic acid transmembrane transport	0	31	62
protein targeting to membrane	0	34	75
monocarboxylic acid catabolic process	2	29	76
positive regulation of protein-containing complex assembly	0	39	74
organelle membrane	2	24	82
Golgi membrane	3	27	82
bounding membrane of organelle	4	31	82
endoplasmic reticulum membrane	6	25	82
oligosaccharyltransferase complex	0	15	61
proton-transporting ATP synthase complex, catalytic core F(1)	0	31	67
respirasome	4	19	79
enzyme activator complex	0	1	2
CORVET complex	0	1	1
Piccolo NuA4 histone acetyltransferase complex	0	0	1
actin cytoskeleton	1	10	18
basolateral plasma membrane	0	0	11
organellar ribosome	0	17	55
ISWI-type complex	0	3	13
proteasome regulatory particle	0	5	11
Atg1/ULK1 kinase complex	0	0	1
transcription factor TFIIA complex	0	1	4
pyruvate dehydrogenase complex	0	2	2
mitochondrial ribosome	0	17	55
coated vesicle membrane	0	2	3
proton-transporting two-sector ATPase complex, catalytic domain	4	34	79
ATPase complex	1	29	75
SWI/SNF superfamily-type complex	1	29	75
HOPS complex	0	6	7
cell surface	0	3	12
phagophore assembly site	0	0	2
NuA4 histone acetyltransferase complex	0	7	13
phosphopyruvate hydratase complex	0	1	1
lamellipodium	0	3	11
kinetochore	0	6	22
H4/H2A histone acetyltransferase complex	0	7	15
cytoplasmic dynein complex	0	28	57
organelle membrane contact site	0	2	2
tight junction	0	4	12
bicellular tight junction	0	0	1
nuclear pore	2	28	80
Golgi stack	0	11	18
phagophore assembly site membrane	0	1	3
recycling endosome membrane	0	0	2
H4 histone acetyltransferase complex	0	22	62
U6 snRNP	0	1	2
CCR4-NOT complex	1	31	64
aminoacyl-tRNA synthetase multienzyme complex	0	18	54
dynein complex	3	32	78
membrane	9	32	82
mitochondrial membrane	1	28	81
nuclear lumen	0	3	7
presynapse	0	15	33
extrinsic component of mitochondrial inner membrane	0	19	45
extrinsic component of organelle membrane	0	19	52
extrinsic component of membrane	0	21	52
endoplasmic reticulum-Golgi intermediate compartment membrane	0	1	4
mitochondrial inner membrane	4	29	81
perinuclear region of cytoplasm	3	29	78
mediator complex	9	37	79
endoplasmic reticulum protein-containing complex	4	31	80
vesicle membrane	0	32	80
cytoplasmic vesicle membrane	0	33	80
ion channel complex	1	27	78
exocyst	0	35	74
basement membrane	0	14	41
Ino80 complex	0	39	67
ER to Golgi transport vesicle membrane	0	2	3
endoplasmic reticulum lumen	1	17	74
DNA helicase complex	0	39	67
INO80-type complex	0	39	67
proton-transporting V-type ATPase, V0 domain	4	24	71
cation channel complex	1	21	77
vesicle tethering complex	2	33	80
organelle inner membrane	1	29	81
lytic vacuole membrane	3	34	80
lysosomal membrane	3	34	80
supramolecular complex	1	34	81
membrane protein complex	4	40	82
vacuolar membrane	3	35	81
microtubule associated complex	2	37	79
mitochondrion	4	31	82
AP-type membrane coat adaptor complex	0	30	79
collagen trimer	1	10	32
serine/threonine protein kinase complex	0	28	67
spliceosomal tri-snRNP complex	0	30	69
protein kinase complex	0	33	73
Golgi apparatus subcompartment	1	30	73
collagen-containing extracellular matrix	0	22	56
U4/U6 x U5 tri-snRNP complex	0	30	69
axoneme	0	32	61
extracellular matrix	2	25	73
transport vesicle membrane	0	7	30
external encapsulating structure	3	24	74
endomembrane system	0	32	71
organelle subcompartment	1	28	73
nuclear DNA-directed RNA polymerase complex	2	30	77
P-body	0	33	64
DNA-directed RNA polymerase complex	4	34	80
RNA polymerase complex	4	34	80
intracellular organelle lumen	1	31	81
organelle lumen	1	31	81
membrane-enclosed lumen	1	31	81
large ribosomal subunit	0	36	80
early endosome membrane	0	39	68
adherens junction	0	37	69
endoplasmic reticulum	0	30	82
spindle	1	34	75
spliceosomal snRNP complex	1	34	79
organelle envelope lumen	2	29	80
RNA polymerase II transcription regulator complex	1	33	79
mitochondrial intermembrane space	2	29	80
DNA polymerase complex	0	29	77
transferase complex, transferring phosphorus-containing groups	2	33	81
postsynaptic membrane	7	28	76
synaptic membrane	4	29	77
transcription regulator complex	1	30	80
mitochondrial outer membrane	0	33	80
cell-cell junction	1	40	78
organelle outer membrane	1	34	80
outer membrane	0	35	80
plasma membrane region	4	33	80
transporter complex	2	30	80
transmembrane transporter complex	2	30	80
endosome membrane	1	42	80
microtubule	2	34	80
polymeric cytoskeletal fiber	1	34	80
supramolecular fiber	1	34	80
supramolecular polymer	1	34	80
transferase complex	4	33	82
ribosome	7	31	81
catalytic complex	9	30	82
proton-transporting two-sector ATPase complex, proton-transporting domain	3	27	80
histone acetyltransferase complex	1	37	80
small nuclear ribonucleoprotein complex	2	37	80
oxidoreductase complex	3	35	81
plasma membrane	6	35	82
DNA packaging complex	21	20	80
protein-DNA complex	22	24	81
chromosome	5	31	80
nucleosome	21	22	78
cytoplasmic vesicle	2	35	81
intracellular vesicle	2	35	81
vesicle	1	35	81
ribonucleoprotein complex	5	36	82
cytoplasm	4	28	82
protein-containing complex	11	37	82
Golgi apparatus	3	28	81
mitochondrial protein-containing complex	2	39	82
microtubule organizing center	4	34	81
organelle	11	31	82
peptidase complex	6	28	80
nucleolus	4	37	82
non-membrane-bounded organelle	9	35	82
intracellular non-membrane-bounded organelle	9	35	82
extracellular space	6	25	80
inner mitochondrial membrane protein complex	1	39	80
myosin complex	1	36	75
extracellular region	5	19	82
nucleoplasm	2	37	79
endosome	3	29	80
intracellular organelle	10	30	82
cellular_component	5	38	82
cellular anatomical entity	7	34	82
membrane-bounded organelle	9	26	82
endopeptidase complex	5	36	80
motile cilium	1	38	77
intracellular membrane-bounded organelle	8	27	82
translation preinitiation complex	1	33	75
eukaryotic 43S preinitiation complex	1	33	75
eukaryotic translation initiation factor 3 complex	1	30	76
eukaryotic 48S preinitiation complex	1	33	75
intracellular protein-containing complex	5	32	82
synapse	1	33	77
ubiquitin ligase complex	5	32	80
cilium	3	39	80
centrosome	1	28	68
microtubule cytoskeleton	2	34	73
cell periphery	1	31	78
proteasome complex	3	33	78
spliceosomal complex	4	33	81
plasma membrane bounded cell projection	1	39	80
cell projection	2	38	81
nucleus	10	26	82
nuclear protein-containing complex	5	33	82
protein serine/threonine phosphatase complex	0	28	62
precatalytic spliceosome	0	2	2
endoplasmic reticulum-Golgi intermediate compartment	0	3	3
A band	0	1	1
N-terminal protein acetyltransferase complex	0	4	15
BLOC complex	0	4	12
mismatch repair complex	0	1	3
AP-2 adaptor complex	0	0	1
axonemal microtubule	0	1	2
membrane raft	0	1	2
cytosolic small ribosomal subunit	0	2	4
proton-transporting V-type ATPase, V1 domain	0	32	67
NADH dehydrogenase complex	1	39	70
cAMP-dependent protein kinase complex	0	0	2
organellar small ribosomal subunit	1	6	11
receptor complex	0	20	52
Sm-like protein family complex	1	41	80
protein acetyltransferase complex	3	29	80
anchoring junction	2	34	80
organellar large ribosomal subunit	0	4	12
cullin-RING ubiquitin ligase complex	3	39	80
clathrin-coated vesicle	0	6	11
tricarboxylic acid cycle enzyme complex	0	8	18
RNA polymerase I complex	0	1	2
nuclear speck	0	33	72
ESCRT complex	0	44	78
recycling endosome	0	3	12
voltage-gated potassium channel complex	1	20	48
ESCRT I complex	0	24	64
cell cortex	0	2	13
membrane coat	1	41	74
membrane microdomain	0	1	2
sarcomere	0	1	4
DNA replication preinitiation complex	0	9	13
U2-type spliceosomal complex	0	1	2
midbody	0	5	18
ribonuclease P complex	0	31	63
presynaptic membrane	0	4	12
Prp19 complex	0	2	11
small-subunit processome	0	34	76
THO complex	0	2	7
early endosome	0	13	40
GINS complex	0	2	2
ciliary membrane	0	1	4
sarcoglycan complex	0	1	4
chloride channel complex	0	12	28
actomyosin	0	1	2
proteasome core complex, beta-subunit complex	0	0	2
mRNA cleavage and polyadenylation specificity factor complex	0	1	2
nuclear envelope	0	4	12
proteasome regulatory particle, base subcomplex	0	1	13
box C/D RNP complex	0	0	1
ionotropic glutamate receptor complex	0	4	11
sarcolemma	0	15	48
cytoplasmic ribonucleoprotein granule	2	30	76
cell junction	2	32	80
clathrin-coated pit	0	3	15
COPI vesicle coat	0	7	26
autophagosome	0	4	13
focal adhesion	0	5	20
external side of plasma membrane	0	4	11
magnesium-dependent protein serine/threonine phosphatase complex	0	14	26
transport vesicle	0	6	20
Ndc80 complex	0	1	6
respiratory chain complex IV	0	35	77
glutamyl-tRNA(Gln) amidotransferase complex	1	1	2
dynactin complex	0	2	7
protein phosphatase type 2A complex	0	5	12
intraciliary transport particle A	0	0	1
BLOC-1 complex	0	1	3
U1 snRNP	0	4	10
centriolar satellite	0	1	1
mitochondrial respiratory chain complex IV	0	31	73
neuron projection	1	31	68
AP-1 adaptor complex	0	1	1
mitochondrial envelope	0	1	1
mitochondrial respiratory chain complex III	0	34	55
commitment complex	0	1	1
glycerol-3-phosphate dehydrogenase complex	0	6	19
potassium channel complex	1	20	48
apical plasma membrane	0	3	12
RNA polymerase II, core complex	0	6	18
mitochondrial large ribosomal subunit	0	4	12
ribonuclease MRP complex	0	4	5
contractile actin filament bundle	0	1	2
U5 snRNP	0	0	2
lytic vacuole	3	31	77
proteasome core complex	0	25	68
anaphase-promoting complex	0	39	74
Rab-protein geranylgeranyltransferase complex	0	0	1
COPII vesicle coat	0	5	7
peroxisome	7	26	81
Arp2/3 protein complex	0	33	70
proton-transporting ATP synthase complex, coupling factor F(o)	0	28	79
vesicle coat	1	39	73
MSL complex	0	2	7
trans-Golgi network	0	14	52
SUMO ligase complex	0	9	20
SAGA-type complex	0	32	77
Golgi cisterna membrane	1	34	68
plasma membrane signaling receptor complex	0	14	44
cell projection membrane	1	6	14
side of membrane	9	23	57
methyltransferase complex	1	31	74
signal recognition particle, endoplasmic reticulum targeting	0	22	68
protein complex involved in cell adhesion	0	9	23
SMN complex	0	1	2
protein kinase CK2 complex	1	1	5
intermediate filament	0	0	1
mitochondrial small ribosomal subunit	1	6	11
ciliary basal body	0	5	13
nuclear origin of replication recognition complex	0	5	12
cytosolic large ribosomal subunit	0	35	72
voltage-gated sodium channel complex	0	0	1
endocytic vesicle	0	6	12
cohesin complex	0	1	2
exosome (RNase complex)	1	34	67
exocytic vesicle	0	4	12
cell-substrate junction	0	4	20
GPI-anchor transamidase complex	0	33	63
Cdc73/Paf1 complex	0	7	17
Gemini of coiled bodies	1	0	2
small ribosomal subunit	5	36	80
cytoskeleton	4	31	82
cytosolic ribosome	0	2	11
vacuolar proton-transporting V-type ATPase, V1 domain	0	0	1
caspase complex	0	33	63
vacuolar proton-transporting V-type ATPase, V0 domain	0	5	17
lipid droplet	1	16	27
spindle pole	1	31	68
nuclear inner membrane	0	6	14
plasma membrane protein complex	4	29	80
Ragulator complex	0	2	8
proteasome activator complex	0	0	1
U2 snRNP	0	1	2
respiratory chain complex I	1	39	70
ribonucleoprotein granule	2	29	76
sno(s)RNA-containing ribonucleoprotein complex	1	39	71
nuclear chromosome	3	2	11
perikaryon	0	0	1
chromosome, telomeric region	0	4	18
transcription factor TFIIH holo complex	0	5	16
neurotransmitter receptor complex	0	4	11
transcription factor TFIIH core complex	0	14	56
DUBm complex	0	1	2
outer mitochondrial membrane protein complex	1	10	23
Z disc	0	7	13
phosphatase complex	0	28	62
late endosome membrane	1	39	78
secretory vesicle	0	8	28
sodium channel complex	0	0	1
TOR complex	0	5	17
preribosome, large subunit precursor	0	1	2
chromosomal region	3	26	65
calcium channel complex	0	16	41
vacuolar proton-transporting V-type ATPase complex	0	0	2
microbody	7	30	81
cytoplasmic stress granule	0	5	10
growth cone	0	6	11
vacuole	1	34	77
translocon complex	0	1	1
sodium:potassium-exchanging ATPase complex	2	11	30
organelle envelope	0	11	29
coated vesicle	0	8	12
U4 snRNP	0	0	2
clathrin adaptor complex	0	33	77
secretory granule membrane	0	2	2
synaptic vesicle	0	4	12
endoplasmic reticulum tubular network	0	0	1
ribosomal subunit	2	36	81
U2-type prespliceosome	0	1	2
GARP complex	0	3	7
CCR4-NOT core complex	1	3	10
proteasome regulatory particle, lid subcomplex	0	0	2
cytochrome complex	2	34	78
carboxy-terminal domain protein kinase complex	0	5	16
nuclear ubiquitin ligase complex	0	39	74
molybdopterin synthase complex	0	0	2
nucleolar ribonuclease P complex	0	1	1
TORC1 complex	0	0	1
cation-transporting ATPase complex	2	11	30
[truncated: 4,737 more rows]
