# Supplementary material for: Universal signatures of transposable element compartmentalization across eukaryotic genomes
Source: bioRxiv. 2024 Mar 27:2023.10.17.562820. Preprint. [Version 2] doi: 10.1101/2023.10.17.562820 (PMC10996525; doi:10.1101/2023.10.17.562820)
Supplement: Supplement 5 [file media-5.gz › Data_S3/GO_presence_summaries_Ascomycota_SINE.tsv]

mitochondrion organization	3	12	50
Golgi vesicle transport	4	25	50
intra-Golgi vesicle-mediated transport	0	18	40
glutamine family amino acid catabolic process	0	9	32
negative regulation of transcription by RNA polymerase II	0	4	10
positive regulation of protein serine/threonine kinase activity	0	1	3
positive regulation of phosphorus metabolic process	0	2	11
positive regulation of protein phosphorylation	0	1	7
positive regulation of phosphate metabolic process	0	2	11
positive regulation of kinase activity	0	2	8
(1->3)-beta-D-glucan biosynthetic process	0	0	4
dicarboxylic acid catabolic process	0	1	2
positive regulation of protein kinase activity	0	1	3
positive regulation of phosphorylation	0	2	8
(1->3)-beta-D-glucan metabolic process	0	0	4
organelle localization	1	14	50
cell wall organization or biogenesis	1	28	50
organelle organization	2	19	50
sporulation	0	22	40
endoplasmic reticulum-plasma membrane tethering	0	2	2
2-oxoglutarate metabolic process	0	1	2
ribosomal large subunit assembly	0	4	12
positive regulation of transferase activity	0	2	11
positive regulation of protein modification process	0	3	10
beta-glucan biosynthetic process	0	3	13
protein maturation by iron-sulfur cluster transfer	0	4	11
7-methylguanosine mRNA capping	0	0	1
establishment or maintenance of cell polarity	1	6	17
endoplasmic reticulum localization	0	2	2
positive regulation of cell cycle	0	6	11
spindle assembly	0	3	6
developmental process	0	22	42
fatty acid biosynthetic process	2	16	50
anatomical structure development	0	15	23
phosphorus metabolic process	0	19	50
pectin catabolic process	0	15	29
pectin metabolic process	0	15	29
galacturonan metabolic process	0	15	29
transport	2	25	50
regulation of cellular catabolic process	0	3	12
regulation of RNA stability	0	1	7
spindle organization	0	5	14
RNA capping	0	2	11
regulation of mRNA catabolic process	0	2	11
tRNA methylation	2	2	18
regulation of mRNA stability	0	1	7
7-methylguanosine RNA capping	0	1	4
localization	2	25	50
protein dephosphorylation	2	12	24
mRNA splicing, via spliceosome	0	24	50
RNA splicing, via transesterification reactions	0	24	50
RNA splicing, via transesterification reactions with bulged adenosine as nucleophile	0	24	50
phosphate-containing compound metabolic process	0	22	50
vesicle-mediated transport	3	25	50
endoplasmic reticulum to Golgi vesicle-mediated transport	0	29	50
ATP generation from ADP	1	20	50
nucleotide phosphorylation	1	20	50
nucleoside diphosphate phosphorylation	1	20	50
glycolytic process	1	20	50
establishment of localization	2	25	50
monocarboxylic acid biosynthetic process	4	15	50
regulation of mRNA metabolic process	0	4	14
membrane docking	1	11	44
organelle localization by membrane tethering	1	11	44
polyketide metabolic process	0	2	15
transcription by RNA polymerase III	0	3	12
mRNA polyadenylation	0	3	12
cell wall modification	0	1	6
cell wall organization	1	22	50
external encapsulating structure organization	1	22	50
protein maturation	1	17	50
ADP metabolic process	1	20	50
purine nucleoside diphosphate metabolic process	1	20	50
ribonucleoside diphosphate metabolic process	1	20	50
purine ribonucleoside diphosphate metabolic process	1	20	50
carbohydrate biosynthetic process	0	19	50
lipid transport	0	25	50
glycosylation	0	25	45
phosphorylation	3	19	50
nucleoside diphosphate metabolic process	1	20	50
mRNA cis splicing, via spliceosome	0	12	40
glucan biosynthetic process	0	16	40
positive regulation of protein metabolic process	0	9	23
negative regulation of RNA biosynthetic process	0	9	36
negative regulation of transcription, DNA-templated	0	9	36
fungal-type cell wall organization or biogenesis	0	15	50
maturation of LSU-rRNA from tricistronic rRNA transcript (SSU-rRNA, 5.8S rRNA, LSU-rRNA)	0	8	30
positive regulation of cellular protein metabolic process	0	9	23
chorismate biosynthetic process	0	2	10
negative regulation of nucleic acid-templated transcription	0	9	36
cellular glucose homeostasis	0	13	32
glucose homeostasis	0	13	32
cellular polysaccharide biosynthetic process	0	17	40
lipid glycosylation	0	11	22
proline catabolic process	0	3	22
carbohydrate homeostasis	0	13	32
carbohydrate metabolic process	1	31	50
pyruvate metabolic process	2	17	50
sister chromatid cohesion	0	12	49
glutamate metabolic process	0	16	37
signal peptide processing	0	11	49
ubiquitin-dependent ERAD pathway	0	13	42
mitochondrial genome maintenance	2	19	50
hexose biosynthetic process	0	6	46
chorismate metabolic process	0	4	22
monosaccharide biosynthetic process	0	6	46
maturation of LSU-rRNA	0	20	44
negative regulation of nucleobase-containing compound metabolic process	0	14	48
negative regulation of RNA metabolic process	0	14	48
unsaturated fatty acid biosynthetic process	0	2	2
acetyl-CoA biosynthetic process	0	10	49
polysaccharide biosynthetic process	0	17	49
positive regulation of molecular function	0	9	24
ERAD pathway	0	13	42
positive regulation of catalytic activity	0	7	24
gluconeogenesis	0	6	46
mRNA 3'-end processing	0	16	49
regulation of catabolic process	0	15	49
protein import into mitochondrial matrix	0	10	45
phospholipid catabolic process	0	7	32
glutamine family amino acid metabolic process	1	20	50
regulation of catalytic activity	0	9	24
response to chemical	1	24	50
regulation of molecular function	0	11	24
dicarboxylic acid metabolic process	1	19	50
dephosphorylation	2	20	50
mRNA processing	2	21	50
regulation of GTPase activity	0	6	24
response to endoplasmic reticulum stress	0	17	50
Mo-molybdopterin cofactor biosynthetic process	0	9	36
prosthetic group metabolic process	0	9	36
unsaturated fatty acid metabolic process	0	2	5
response to organonitrogen compound	0	22	49
protoporphyrinogen IX metabolic process	0	16	49
protoporphyrinogen IX biosynthetic process	0	16	49
molybdopterin cofactor metabolic process	0	9	36
RNA polyadenylation	0	5	24
Mo-molybdopterin cofactor metabolic process	0	9	36
response to nitrogen compound	0	22	49
response to oxidative stress	1	20	50
protein ubiquitination	0	19	50
acyl-CoA biosynthetic process	0	11	50
pentose catabolic process	0	3	19
regulation of cyclin-dependent protein serine/threonine kinase activity	1	8	23
hydrogen peroxide catabolic process	0	9	30
D-xylose metabolic process	0	4	19
riboflavin metabolic process	0	16	49
regulation of cyclin-dependent protein kinase activity	1	8	23
iron ion transport	0	18	46
flavin-containing compound metabolic process	0	16	49
thioester biosynthetic process	0	11	50
regulation of protein serine/threonine kinase activity	1	9	24
flavin-containing compound biosynthetic process	0	17	49
negative regulation of macromolecule biosynthetic process	0	13	50
regulation of protein kinase activity	1	9	24
hydrogen peroxide metabolic process	0	10	34
riboflavin biosynthetic process	0	16	49
regulation of kinase activity	1	8	24
negative regulation of cellular macromolecule biosynthetic process	0	13	50
microtubule-based process	0	17	50
ATP metabolic process	1	19	50
cellular localization	2	25	50
RNA processing	3	23	50
mRNA metabolic process	1	25	50
protein transmembrane import into intracellular organelle	0	14	50
regulation of phosphorylation	0	8	25
negative regulation of nitrogen compound metabolic process	2	14	50
glucose 6-phosphate metabolic process	0	12	49
regulation of transferase activity	0	9	24
pentose-phosphate shunt	0	12	47
retrograde transport, endosome to Golgi	0	19	50
regulation of protein phosphorylation	0	8	25
NADPH regeneration	0	13	49
organic substance transport	2	20	50
protein phosphorylation	0	14	24
monosaccharide catabolic process	0	12	26
xylan metabolic process	1	18	36
intracellular protein transmembrane transport	0	14	50
RNA methylation	1	26	50
response to organic substance	0	25	50
glucose metabolic process	0	15	50
hemicellulose metabolic process	1	18	36
retrograde vesicle-mediated transport, Golgi to endoplasmic reticulum	0	19	50
microtubule cytoskeleton organization	0	11	50
protein transmembrane transport	0	14	50
negative regulation of cellular biosynthetic process	0	14	50
mitochondrial translation	2	17	50
NAD biosynthetic process	0	13	47
negative regulation of biosynthetic process	0	14	50
xylan catabolic process	1	18	36
rRNA processing	1	28	50
rRNA metabolic process	2	27	50
fatty acid metabolic process	3	19	50
cell wall polysaccharide metabolic process	1	19	40
cell wall polysaccharide catabolic process	1	19	37
protein peptidyl-prolyl isomerization	0	9	24
reactive oxygen species metabolic process	0	16	46
ribonucleoside bisphosphate biosynthetic process	0	13	50
purine nucleoside bisphosphate biosynthetic process	0	13	50
cell wall macromolecule catabolic process	1	20	37
protein processing	0	16	50
nucleoside bisphosphate biosynthetic process	0	13	50
cell wall macromolecule metabolic process	1	20	41
monocarboxylic acid metabolic process	3	25	50
cellular process	2	12	50
protein modification by small protein conjugation	0	18	50
cellular polysaccharide metabolic process	1	25	50
macromolecule glycosylation	0	16	35
protein glycosylation	0	16	35
monosaccharide metabolic process	1	22	50
ribonucleotide metabolic process	2	18	50
peptidyl-proline modification	0	11	24
cellular response to oxidative stress	1	19	50
tetrapyrrole biosynthetic process	1	22	50
NADP metabolic process	0	16	50
conidium formation	0	14	37
RNA 3'-end processing	0	23	50
porphyrin-containing compound biosynthetic process	1	22	50
porphyrin-containing compound metabolic process	0	23	50
proline metabolic process	0	15	50
cytosolic transport	0	15	50
asexual reproduction	1	16	39
negative regulation of cellular metabolic process	0	17	50
protein localization to mitochondrion	0	16	50
establishment of protein localization to mitochondrion	0	16	50
nucleotide-sugar metabolic process	0	9	50
anion transport	1	24	50
aromatic amino acid family biosynthetic process	0	17	50
reproduction	1	15	40
regulation of hydrolase activity	0	8	24
asexual sporulation	0	14	37
transition metal ion transport	1	26	49
tetrapyrrole metabolic process	0	23	50
alpha-amino acid catabolic process	1	19	50
ribose phosphate metabolic process	1	20	50
organophosphate metabolic process	0	18	50
cellular component organization or biogenesis	4	14	50
cellular response to chemical stress	1	18	50
nicotinamide nucleotide biosynthetic process	0	14	50
acetyl-CoA metabolic process	0	7	50
regulation of phosphate metabolic process	0	11	25
pyridine nucleotide biosynthetic process	0	15	50
cellular carbohydrate biosynthetic process	0	21	50
regulation of phosphorus metabolic process	0	11	25
response to stress	2	13	50
cellular response to chemical stimulus	1	28	50
cellular lipid catabolic process	1	23	50
organelle assembly	1	16	50
dicarboxylic acid biosynthetic process	0	16	50
nicotinamide nucleotide metabolic process	1	10	50
pyridine nucleotide metabolic process	1	11	50
positive regulation of cellular metabolic process	0	20	50
endosomal transport	0	25	50
small GTPase mediated signal transduction	3	20	50
positive regulation of metabolic process	0	20	50
endocytosis	1	22	50
regulation of protein modification process	0	9	25
positive regulation of macromolecule metabolic process	0	20	50
organophosphate catabolic process	1	22	50
positive regulation of nitrogen compound metabolic process	0	20	50
biological_process	1	15	50
macromolecule localization	2	24	50
nucleotide-excision repair	0	11	50
pentose metabolic process	0	18	38
cytoskeleton organization	0	14	50
mitochondrial transmembrane transport	1	22	50
nucleotide metabolic process	0	20	50
nucleoside phosphate metabolic process	0	19	50
RNA splicing	3	22	50
pyridine-containing compound biosynthetic process	0	12	50
nitrogen compound transport	2	21	50
generation of precursor metabolites and energy	1	19	50
ribosome biogenesis	0	14	50
thioester metabolic process	0	16	50
acyl-CoA metabolic process	0	16	50
lipid modification	0	30	49
pyridine-containing compound metabolic process	0	12	50
regulation of cellular component organization	2	19	50
cellular response to stress	0	15	50
intracellular transport	1	21	50
establishment of localization in cell	1	22	50
cellular response to stimulus	0	17	50
hexose metabolic process	1	17	50
nucleotide biosynthetic process	0	23	50
nucleoside phosphate biosynthetic process	0	23	50
mRNA transport	0	24	50
posttranscriptional regulation of gene expression	1	27	50
purine ribonucleotide metabolic process	2	18	50
establishment of RNA localization	0	22	50
glutamine metabolic process	1	20	50
nucleic acid transport	0	22	50
RNA transport	0	22	50
protein import	0	22	50
beta-glucan metabolic process	0	20	48
response to stimulus	1	14	50
purine nucleotide metabolic process	2	17	50
cellular component organization	4	16	50
mitochondrial transport	1	23	50
nucleobase-containing compound transport	0	23	50
regulation of RNA metabolic process	0	23	50
regulation of cell cycle	2	8	50
cellular glucan metabolic process	2	18	50
DNA recombination	1	18	50
ribonucleoprotein complex biogenesis	0	18	50
tRNA modification	3	17	50
glucan metabolic process	2	18	50
ribonucleoside monophosphate biosynthetic process	1	18	50
proteasomal protein catabolic process	0	23	50
proteasome-mediated ubiquitin-dependent protein catabolic process	1	22	50
macromolecule methylation	1	25	50
cellular lipid metabolic process	2	24	50
ribonucleoside bisphosphate metabolic process	0	19	50
positive regulation of cellular process	1	20	50
vacuolar transport	1	19	50
nucleoside monophosphate biosynthetic process	1	17	50
positive regulation of biological process	1	20	50
purine nucleoside bisphosphate metabolic process	0	19	50
nucleoside bisphosphate metabolic process	0	19	50
regulation of nucleobase-containing compound metabolic process	0	20	50
autophagy	0	15	50
sterol biosynthetic process	0	22	50
nucleocytoplasmic transport	1	21	50
nuclear transport	1	21	50
ribonucleoside monophosphate metabolic process	1	18	50
process utilizing autophagic mechanism	0	15	50
cellular component biogenesis	0	14	50
nucleoside monophosphate metabolic process	1	17	50
metal ion transport	2	25	50
water-soluble vitamin biosynthetic process	2	16	50
negative regulation of cellular process	0	18	50
vitamin biosynthetic process	2	16	50
protein folding	1	19	50
water-soluble vitamin metabolic process	2	16	50
vitamin metabolic process	2	16	50
ribonucleoprotein complex assembly	0	21	50
ncRNA processing	1	25	50
cellular protein modification process	2	20	50
protein modification process	2	23	50
nucleobase-containing small molecule metabolic process	0	15	50
carbohydrate catabolic process	4	23	50
cellular amino acid catabolic process	0	19	50
regulation of transcription by RNA polymerase II	0	24	50
ribonucleotide biosynthetic process	1	18	50
protein transport	2	25	50
ribose phosphate biosynthetic process	1	15	50
establishment of protein localization	2	25	50
cell cycle process	1	24	50
cellular protein metabolic process	1	20	50
protein localization	2	24	50
protein modification by small protein conjugation or removal	0	21	50
carboxylic acid catabolic process	0	25	50
organic acid catabolic process	0	25	50
ubiquitin-dependent protein catabolic process	1	18	50
modification-dependent protein catabolic process	2	17	50
modification-dependent macromolecule catabolic process	2	15	50
small molecule catabolic process	0	24	50
purine-containing compound metabolic process	1	18	50
phospholipid metabolic process	1	20	50
macromolecule modification	3	24	50
polysaccharide metabolic process	4	24	50
cellular response to DNA damage stimulus	1	14	50
regulation of nitrogen compound metabolic process	0	26	50
regulation of cellular metabolic process	0	26	50
regulation of primary metabolic process	0	26	50
lipid biosynthetic process	0	23	50
cellular catabolic process	1	19	50
lipid metabolic process	3	25	50
ribonucleoprotein complex subunit organization	0	19	50
regulation of nucleic acid-templated transcription	0	27	50
regulation of RNA biosynthetic process	0	27	50
catabolic process	1	22	50
ion transport	4	26	50
regulation of transcription, DNA-templated	0	27	50
protein catabolic process	0	19	50
cellular chemical homeostasis	7	17	50
sterol metabolic process	0	23	50
cellular biosynthetic process	0	9	50
cellular amino acid metabolic process	0	14	50
tRNA metabolic process	0	18	50
aromatic compound catabolic process	0	25	50
glycerolipid metabolic process	0	23	50
alpha-amino acid biosynthetic process	3	9	50
organic cyclic compound catabolic process	0	23	50
small molecule metabolic process	0	15	50
organic substance biosynthetic process	0	12	50
cellular amino acid biosynthetic process	4	9	50
protein-containing complex subunit organization	2	15	50
regulation of biological process	0	20	50
membrane lipid metabolic process	2	21	50
glycerophospholipid biosynthetic process	0	26	50
chromatin organization	0	20	50
glycerolipid biosynthetic process	0	26	50
macromolecule biosynthetic process	0	17	50
organonitrogen compound metabolic process	0	14	50
heterocycle catabolic process	0	23	50
glycerophospholipid metabolic process	0	21	50
cellular nitrogen compound catabolic process	1	23	50
biological regulation	0	21	50
biosynthetic process	0	18	50
nitrogen compound metabolic process	0	14	50
sulfur compound metabolic process	2	16	50
cellular protein-containing complex assembly	1	13	50
signal transduction	0	16	50
organic hydroxy compound metabolic process	1	21	50
protein-containing complex assembly	0	15	50
organonitrogen compound biosynthetic process	0	18	50
proteolysis	0	19	50
cellular nitrogen compound biosynthetic process	0	19	50
regulation of cellular process	1	17	50
carbohydrate derivative biosynthetic process	0	21	50
cellular component assembly	2	15	50
metabolic process	1	19	50
cellular macromolecule biosynthetic process	0	20	50
toxin biosynthetic process	1	6	37
mycotoxin biosynthetic process	1	6	37
toxin metabolic process	1	6	37
mycotoxin metabolic process	1	6	37
inorganic ion homeostasis	3	20	50
cation homeostasis	3	20	50
cellular carbohydrate catabolic process	0	20	50
ion homeostasis	3	20	50
membrane lipid biosynthetic process	0	11	37
nucleobase-containing compound catabolic process	1	22	50
organic substance metabolic process	0	16	50
RNA biosynthetic process	0	20	50
alpha-amino acid metabolic process	1	19	50
cellular ketone metabolic process	2	23	50
alcohol metabolic process	1	21	50
phosphatidylinositol biosynthetic process	0	10	41
DNA metabolic process	1	13	50
tRNA aminoacylation for protein translation	0	19	50
amino acid activation	0	18	50
DNA replication	1	18	50
tRNA aminoacylation	0	18	50
phosphatidylinositol metabolic process	1	21	50
carboxylic acid metabolic process	1	15	50
oxoacid metabolic process	1	15	50
cellular nitrogen compound metabolic process	1	17	50
nucleic acid metabolic process	1	21	50
tRNA processing	5	13	50
phospholipid biosynthetic process	0	22	50
macromolecule metabolic process	2	14	50
organic acid metabolic process	0	16	50
intracellular protein transport	0	19	50
transmembrane transport	2	18	50
peptide biosynthetic process	1	17	50
amide biosynthetic process	1	16	50
cellular amide metabolic process	0	17	50
macromolecule catabolic process	2	20	50
carbohydrate derivative metabolic process	1	21	50
nucleobase-containing compound biosynthetic process	0	19	50
organic cyclic compound metabolic process	0	22	50
heterocycle biosynthetic process	0	15	50
cellular metabolic process	1	13	50
organic cyclic compound biosynthetic process	0	21	50
ATP-dependent chromatin remodeling	0	1	3
hexose catabolic process	0	1	3
regulation of cellular component size	0	15	50
regulation of chromosome organization	0	13	28
nuclear-transcribed mRNA catabolic process, non-stop decay	0	9	16
protein targeting to ER	0	13	50
Golgi to plasma membrane transport	0	4	14
cell differentiation	0	13	37
negative regulation of exit from mitosis	0	1	3
tRNA aminoacylation for mitochondrial protein translation	0	2	10
actin filament polymerization	0	0	3
ncRNA 5'-end processing	0	17	37
chaperone-mediated protein folding	0	9	21
purine nucleotide salvage	0	2	7
ribonucleoside metabolic process	0	2	14
purine nucleotide catabolic process	0	1	2
regulation of DNA replication	0	17	50
respiratory chain complex II assembly	0	1	2
serine family amino acid biosynthetic process	1	14	50
pteridine-containing compound biosynthetic process	0	9	47
nuclear export	0	23	50
steroid biosynthetic process	1	17	50
cytosolic calcium ion transport	0	1	2
maturation of SSU-rRNA from tricistronic rRNA transcript (SSU-rRNA, 5.8S rRNA, LSU-rRNA)	0	8	12
cellular oxidant detoxification	0	2	4
anaerobic glycerol catabolic process	0	0	1
aldonic acid metabolic process	0	4	23
quinolinate biosynthetic process	0	0	6
tRNA 5'-end processing	0	17	36
cellular alcohol metabolic process	0	4	9
isocitrate metabolic process	0	2	2
nuclear-transcribed mRNA catabolic process, deadenylation-dependent decay	0	1	3
xenobiotic metabolic process	0	1	1
carbohydrate derivative catabolic process	0	26	50
mitotic sister chromatid segregation	0	2	3
barbed-end actin filament capping	0	2	3
protein modification by small protein removal	0	11	24
regulation of metaphase/anaphase transition of cell cycle	0	9	22
late endosome to vacuole transport via multivesicular body sorting pathway	0	4	12
vesicle docking involved in exocytosis	0	2	3
regulation of cytokinesis	0	2	10
oligosaccharide biosynthetic process	0	6	27
peptidyl-amino acid modification	0	12	35
regulation of translation	2	23	50
C-terminal protein amino acid modification	0	1	4
aspartate family amino acid biosynthetic process	0	19	50
mitochondrial respiratory chain complex II assembly	0	1	2
ribosome disassembly	0	1	2
regulation of MAPK cascade	1	0	7
regulation of actin cytoskeleton organization	2	14	50
methionine biosynthetic process	0	10	50
purine-containing compound salvage	0	5	50
secondary metabolic process	3	14	39
inorganic anion transport	0	15	45
peptide transport	0	0	6
leucine catabolic process	0	1	2
ribosomal small subunit biogenesis	0	4	20
hexitol metabolic process	0	1	2
L-phenylalanine metabolic process	0	11	40
malate metabolic process	0	2	3
polyprenol metabolic process	1	6	19
glycosyl compound biosynthetic process	0	12	40
positive regulation of supramolecular fiber organization	0	13	47
'de novo' UMP biosynthetic process	0	13	45
mitotic cell cycle phase transition	1	8	16
ncRNA transcription	0	3	11
histone methylation	0	1	3
cellular macromolecule metabolic process	1	14	50
formaldehyde metabolic process	0	0	1
negative regulation of DNA replication	0	2	8
glycogen metabolic process	1	2	11
protein hydroxylation	0	1	1
nucleotide transmembrane transport	0	2	2
positive regulation of cellular component biogenesis	0	13	47
alcohol biosynthetic process	0	17	50
DNA clamp unloading	0	0	1
mRNA export from nucleus	0	22	50
regulation of macromolecule biosynthetic process	0	26	50
cell surface receptor signaling pathway	0	3	11
maturation of SSU-rRNA	0	9	12
xenobiotic transport	1	2	13
catechol-containing compound metabolic process	0	8	25
killing by symbiont of host cells	0	0	1
protein import into peroxisome matrix, receptor recycling	0	3	3
ubiquitin-dependent protein catabolic process via the N-end rule pathway	0	0	1
alkaloid metabolic process	0	7	23
arginine biosynthetic process	0	14	50
protein localization to vacuole	0	19	50
hormone metabolic process	0	0	1
organic acid biosynthetic process	0	14	50
homoserine metabolic process	0	17	48
clathrin coat assembly	0	0	1
ATP transport	0	4	12
nucleobase-containing compound metabolic process	0	19	50
cytoskeleton-dependent intracellular transport	0	1	4
regulation of chromatin organization	0	3	10
cytoplasmic microtubule organization	0	1	3
actin filament bundle assembly	0	2	2
establishment of organelle localization	0	4	12
protein metabolic process	0	16	50
heterochromatin organization	0	4	13
transport along microtubule	0	1	4
glycerol catabolic process	0	0	8
aldehyde biosynthetic process	0	0	4
regulation of translational termination	0	1	3
endoplasmic reticulum organization	0	1	5
ribonucleoside biosynthetic process	0	0	7
L-arabinose metabolic process	0	9	28
double-strand break repair via homologous recombination	0	13	39
nucleolar large rRNA transcription by RNA polymerase I	0	1	3
peptidyl-diphthamide metabolic process	0	14	32
protein methylation	0	9	24
regulation of mitotic cytokinesis	0	3	10
GMP biosynthetic process	0	2	2
secretion by cell	0	13	49
homocysteine metabolic process	0	16	47
tRNA wobble position uridine thiolation	0	3	4
killing of cells in other organism involved in symbiotic interaction	0	0	1
response to external stimulus	1	5	35
DNA topological change	0	0	2
nucleotide-sugar biosynthetic process	0	6	50
folic acid-containing compound metabolic process	0	18	50
inorganic ion transmembrane transport	0	25	50
regulation of cell cycle G2/M phase transition	0	5	10
N-terminal protein amino acid acetylation	0	4	4
biological process involved in interaction with host	0	0	2
aerobic electron transport chain	0	13	50
snRNA metabolic process	0	2	8
mitochondrial electron transport, succinate to ubiquinone	0	0	1
nuclear-transcribed mRNA catabolic process	2	18	50
formate catabolic process	0	1	1
neutral lipid metabolic process	0	3	11
negative regulation of cellular amide metabolic process	0	7	20
regulation of metabolic process	0	25	50
lysine biosynthetic process	0	9	39
pyrimidine-containing compound metabolic process	1	18	50
cotranslational protein targeting to membrane	0	11	50
purine nucleoside biosynthetic process	0	0	7
regulation of cellular biosynthetic process	0	29	50
cellular calcium ion homeostasis	1	8	20
purine ribonucleotide biosynthetic process	1	15	50
signal transduction involved in positive regulation of conjugation with cellular fusion	0	1	7
RNA phosphodiester bond hydrolysis, exonucleolytic	0	8	21
protein retention in ER lumen	0	0	3
N-terminal protein amino acid modification	0	9	24
iron-sulfur cluster assembly	0	21	50
organic heteropentacyclic compound metabolic process	0	0	1
cellular metal ion homeostasis	2	18	50
phosphatidic acid metabolic process	0	1	2
purine ribonucleoside triphosphate biosynthetic process	0	13	50
oligosaccharide-lipid intermediate biosynthetic process	1	11	46
triterpenoid biosynthetic process	0	4	5
negative regulation of gene expression	1	22	50
chromatin remodeling at centromere	0	0	5
branched-chain amino acid metabolic process	0	10	50
regulation of chromosome segregation	0	9	22
organic hydroxy compound catabolic process	0	12	42
error-prone translesion synthesis	0	1	4
maintenance of protein localization in organelle	0	0	3
movement of cell or subcellular component	0	17	50
serine family amino acid catabolic process	0	2	4
membrane lipid catabolic process	0	0	2
maintenance of location in cell	1	4	35
positive regulation of protein ubiquitination	0	1	2
sphingoid metabolic process	0	0	2
amino acid salvage	0	5	29
regulation of mRNA splicing, via spliceosome	0	2	3
proline biosynthetic process	0	7	38
disaccharide catabolic process	1	1	4
calcium ion homeostasis	1	8	20
sodium ion transmembrane transport	0	0	2
protein folding in endoplasmic reticulum	0	1	2
heterochromatin assembly	0	4	13
cell death	0	12	29
histone modification	0	9	24
arabinose metabolic process	0	10	30
aldehyde catabolic process	0	1	4
protein targeting to vacuole	0	4	12
glutamate biosynthetic process	0	1	1
actin filament severing	0	1	1
DNA packaging	0	6	12
pyrimidine-containing compound biosynthetic process	1	21	50
inositol phosphoceramide metabolic process	0	2	4
ribosomal large subunit biogenesis	0	2	12
export from cell	2	14	50
UMP biosynthetic process	0	17	48
siderophore biosynthetic process	0	0	3
negative regulation of dephosphorylation	0	1	1
sulfur compound biosynthetic process	0	17	50
thiamine diphosphate biosynthetic process	0	0	3
fungal-type cell wall organization	0	8	23
actin filament bundle organization	0	2	2
cellular metabolic compound salvage	1	8	50
cell division	0	23	50
glycine betaine biosynthetic process from choline	0	4	8
tRNA wobble uridine modification	0	11	50
purine ribonucleotide transport	0	5	12
fucose metabolic process	0	0	1
L-proline biosynthetic process	0	2	7
histone H3-K4 methylation	0	2	2
pyrimidine nucleobase biosynthetic process	0	16	49
protein targeting	0	17	50
GDP-mannose metabolic process	0	0	10
threonine metabolic process	0	2	22
response to pheromone	0	1	2
deoxyribonucleoside triphosphate metabolic process	0	0	2
protein alkylation	0	9	24
amino-acid betaine metabolic process	0	5	10
positive regulation of signal transduction	0	2	11
DNA replication, removal of RNA primer	0	0	1
ribonucleotide catabolic process	0	1	2
L-alpha-amino acid transmembrane transport	0	1	4
iron ion transmembrane transport	0	2	2
DNA repair	1	13	50
deoxyribose phosphate biosynthetic process	0	1	1
positive regulation of translation	0	3	12
regulation of gluconeogenesis	0	4	11
glucosamine-containing compound metabolic process	1	20	44
phosphate ion transmembrane transport	0	0	3
spliceosomal complex disassembly	0	0	1
(1->6)-beta-D-glucan metabolic process	0	1	1
phospholipid translocation	0	7	13
vesicle tethering involved in exocytosis	0	0	1
proton-transporting V-type ATPase complex assembly	0	4	10
receptor recycling	0	3	3
protein targeting to mitochondrion	0	1	2
cysteine biosynthetic process from serine	0	0	2
tRNA threonylcarbamoyladenosine modification	0	0	1
folic acid-containing compound biosynthetic process	0	5	39
histidine metabolic process	0	9	49
transcription elongation from RNA polymerase II promoter	0	13	45
protein monoubiquitination	0	0	3
nucleic acid-templated transcription	1	18	50
glycine biosynthetic process	0	1	4
purine nucleoside triphosphate biosynthetic process	0	13	50
glutathione catabolic process	0	3	11
ncRNA metabolic process	0	24	50
attachment of GPI anchor to protein	1	2	6
anion transmembrane transport	1	27	50
metal ion homeostasis	3	16	50
amino acid transport	0	22	50
glutamine biosynthetic process	0	3	9
rRNA transcription	0	1	4
regulation of chromosome separation	0	9	22
cell wall biogenesis	0	3	10
DNA replication checkpoint signaling	0	6	9
inositol phosphate biosynthetic process	0	1	2
peptidyl-diphthamide biosynthetic process from peptidyl-histidine	0	14	32
regulation of localization	1	4	11
CTP biosynthetic process	0	1	1
carbohydrate derivative transport	0	6	12
zinc ion homeostasis	0	2	3
establishment or maintenance of cytoskeleton polarity	0	4	9
cell cycle checkpoint signaling	0	12	50
protein deglycosylation involved in glycoprotein catabolic process	0	0	2
phosphorelay signal transduction system	0	3	13
mitochondrial cytochrome c oxidase assembly	0	16	45
microtubule nucleation	0	4	40
ER-nucleus signaling pathway	0	1	7
protein lipidation	0	8	24
cellular respiration	0	13	50
ribosome-associated ubiquitin-dependent protein catabolic process	0	1	2
error-free translesion synthesis	0	1	12
late endosome to vacuole transport	0	12	41
D-gluconate metabolic process	0	0	6
glucosamine-containing compound biosynthetic process	0	6	19
cellular response to starvation	0	2	9
triglyceride biosynthetic process	0	0	1
negative regulation of signal transduction	0	3	12
maturation of 5.8S rRNA	0	5	11
pteridine-containing compound metabolic process	0	17	50
regulation of response to stress	0	4	12
positive regulation of actin filament polymerization	0	11	47
exocytic process	0	1	3
cellular response to organonitrogen compound	0	1	3
regulation of translational elongation	0	13	35
indolalkylamine biosynthetic process	0	1	3
methionine metabolic process	0	11	50
killing of cells of other organism	0	0	2
mitochondrion disassembly	0	4	11
lipid translocation	0	7	13
multivesicular body sorting pathway	0	19	49
regulation of cellular amide metabolic process	2	24	50
ceramide biosynthetic process	0	2	8
negative regulation of mitotic sister chromatid separation	0	3	11
export across plasma membrane	1	8	47
regulation of protein depolymerization	0	3	3
aerobic respiration	0	13	50
prenylation	0	4	14
fructose metabolic process	0	4	9
establishment of protein localization to organelle	0	20	50
regulation of histone modification	0	3	7
regulation of protein-containing complex assembly	1	16	50
reproductive process	1	21	50
postreplication repair	0	5	41
regulation of phosphoprotein phosphatase activity	0	3	14
outer mitochondrial membrane organization	0	7	25
meiotic cell cycle process	0	20	49
methylglyoxal catabolic process to lactate	0	0	1
protein deneddylation	0	2	4
positive regulation of biosynthetic process	1	20	50
galactose metabolic process	0	3	8
positive regulation of catabolic process	0	1	11
deoxyribonucleotide metabolic process	0	11	42
chromatin assembly or disassembly	0	6	20
protein palmitoylation	0	1	2
actin filament organization	1	24	50
regulation of COPII vesicle coating	0	1	1
glycerol metabolic process	0	3	21
chromosome localization	0	1	3
mitochondrial electron transport, cytochrome c to oxygen	0	15	46
tryptophan biosynthetic process	0	1	3
mRNA splice site selection	0	3	3
selective autophagy	2	2	9
regulation of cell morphogenesis	1	4	10
protein export from nucleus	0	1	2
nitrate metabolic process	0	1	17
purine ribonucleoside monophosphate metabolic process	1	17	50
RNA polymerase II preinitiation complex assembly	0	3	9
receptor-mediated endocytosis	0	2	10
inorganic cation import across plasma membrane	0	2	3
cellular biogenic amine metabolic process	1	27	50
anthranilate metabolic process	0	0	6
regulation of peptidyl-lysine acetylation	0	0	2
regulation of cell cycle process	1	8	50
ubiquinone metabolic process	0	8	49
inositol lipid-mediated signaling	0	3	11
immune system process	0	0	6
transcription-coupled nucleotide-excision repair	0	1	2
regulation of anatomical structure size	0	15	50
reciprocal homologous recombination	0	9	14
adenine nucleotide transport	0	5	12
hydrogen sulfide metabolic process	0	2	2
tRNA export from nucleus	0	0	2
sterol transport	0	2	5
ion transmembrane transport	4	23	50
negative regulation of chromosome organization	0	6	14
negative regulation of cell cycle G2/M phase transition	0	5	10
negative regulation of G2/M transition of mitotic cell cycle	0	5	10
positive regulation of cell cycle phase transition	0	4	11
positive regulation of mRNA catabolic process	0	2	4
pyrimidine ribonucleoside triphosphate biosynthetic process	0	2	2
cytokinesis	0	2	8
response to oxygen-containing compound	0	3	8
cellular modified amino acid catabolic process	0	10	22
regulation of transmembrane transport	0	1	10
gene silencing	0	3	25
cellular response to nutrient levels	0	3	11
phosphatidylglycerol metabolic process	0	3	3
positive regulation of protein-containing complex assembly	0	14	47
indole-containing compound catabolic process	0	20	43
protein localization to kinetochore	0	4	7
response to unfolded protein	0	0	2
response to extracellular stimulus	0	3	11
cysteine biosynthetic process	0	5	40
respiratory electron transport chain	0	13	50
DNA-templated transcription, termination	0	3	11
long-chain fatty acid metabolic process	0	2	10
purine ribonucleoside biosynthetic process	0	0	7
negative regulation of protein-containing complex assembly	1	2	11
protein-containing complex localization	0	9	40
nucleobase biosynthetic process	0	22	50
protein localization to organelle	0	23	50
negative regulation of catalytic activity	0	3	11
pyrimidine nucleoside triphosphate biosynthetic process	0	4	5
regulation of reproductive process	0	6	16
nucleosome disassembly	0	1	2
protein deubiquitination	0	13	24
vitamin B6 metabolic process	0	2	16
fermentation	0	0	4
purine ribonucleoside bisphosphate metabolic process	0	0	1
establishment of protein localization to membrane	0	22	50
chromatin organization involved in negative regulation of transcription	0	4	13
import into cell	0	2	4
DNA conformation change	0	18	49
deoxyribonucleotide biosynthetic process	0	7	18
negative regulation of mitotic nuclear division	0	3	11
mitochondrial electron transport, NADH to ubiquinone	0	0	1
regulation of intracellular transport	1	4	10
alditol phosphate metabolic process	0	4	22
nuclear envelope organization	0	1	2
actin nucleation	0	10	47
response to external biotic stimulus	0	1	7
chitin metabolic process	1	19	44
mitochondrion distribution	0	3	10
regulation of mRNA processing	0	5	9
nucleoside salvage	0	0	6
organophosphate ester transport	0	15	32
response to biotic stimulus	1	3	16
glycoprotein metabolic process	0	2	12
cellular biogenic amine biosynthetic process	0	20	50
regulation of mitotic nuclear division	0	4	12
cytoskeleton-dependent cytokinesis	0	2	8
response to UV	0	1	11
phosphatidylcholine metabolic process	0	2	9
mitotic DNA integrity checkpoint signaling	0	4	10
meiosis I cell cycle process	0	9	43
regulation of transcription elongation from RNA polymerase II promoter	0	4	11
L-methionine biosynthetic process	0	8	50
membrane organization	1	23	50
tetraterpenoid biosynthetic process	0	1	2
amine metabolic process	1	24	50
regulation of ARF protein signal transduction	0	1	12
isoleucine biosynthetic process	0	8	49
'de novo' IMP biosynthetic process	0	16	49
protein sumoylation	0	1	4
mitochondrial protein processing	0	1	3
regulation of mitotic sister chromatid separation	0	8	22
regulation of conjugation with cellular fusion	0	3	15
carboxylic acid transmembrane transport	1	13	35
telomere organization	0	10	48
phosphatidylcholine biosynthetic process	0	2	9
regulation of DNA-dependent DNA replication initiation	0	15	50
erythrose 4-phosphate/phosphoenolpyruvate family amino acid metabolic process	0	11	40
purine ribonucleoside monophosphate biosynthetic process	2	14	50
cellular lipid biosynthetic process	0	4	9
telomere capping	0	1	2
regulation of signal transduction	0	17	50
regulation of cell division	0	2	10
vesicle budding from membrane	1	2	6
organelle membrane fusion	0	5	11
protein acetylation	0	5	24
kinetochore assembly	0	1	15
regulation of glucose metabolic process	0	5	11
detection of external stimulus	0	0	1
supramolecular fiber organization	0	22	50
negative regulation of biological process	0	16	50
negative regulation of protein polymerization	1	1	5
organonitrogen compound catabolic process	0	22	50
regulation of DNA-templated transcription, elongation	0	13	47
negative regulation of mitotic cell cycle	0	9	18
aromatic amino acid family metabolic process	1	24	50
rescue of stalled ribosome	0	2	2
thiamine biosynthetic process	0	3	6
RNA destabilization	0	1	4
receptor metabolic process	0	3	3
regulation of phosphatase activity	0	3	15
beta-glucan catabolic process	1	11	37
regulation of defense response	0	0	1
amino acid transmembrane transport	0	5	12
positive regulation of conjugation	0	1	10
peroxisome fission	0	7	10
protein targeting to membrane	0	14	50
protein neddylation	0	1	2
formate metabolic process	0	1	1
regulation of protein polymerization	1	14	50
mannose metabolic process	0	0	1
regulation of conjugation	0	3	15
cellular protein-containing complex localization	0	2	3
inorganic cation transmembrane transport	1	21	50
peptidyl-arginine modification	0	0	1
CAAX-box protein processing	0	1	1
telomere maintenance	0	8	45
sulfur amino acid biosynthetic process	0	10	50
cell cycle DNA replication initiation	0	4	9
mRNA 5'-splice site recognition	1	0	1
regulation of nuclear division	0	5	12
organic anion transport	1	17	36
tyrosine metabolic process	0	5	39
enzyme-directed rRNA pseudouridine synthesis	0	0	1
carotenoid metabolic process	0	1	2
positive regulation of cellular catabolic process	0	1	11
mitotic spindle assembly checkpoint signaling	0	3	8
mitochondrial proton-transporting ATP synthase complex assembly	0	2	3
thiamine-containing compound biosynthetic process	0	3	6
branched-chain amino acid biosynthetic process	0	10	50
sulfur compound catabolic process	0	3	11
negative regulation of phosphatase activity	0	1	1
purine ribonucleoside triphosphate metabolic process	0	14	50
detection of stimulus	0	0	2
purine nucleobase biosynthetic process	0	7	22
regulation of TOR signaling	0	1	12
calcium-mediated signaling	0	3	7
positive regulation of cell cycle G2/M phase transition	0	2	8
aromatic compound biosynthetic process	0	14	50
L-methionine salvage	0	5	29
ADP transport	0	2	2
autophagy of mitochondrion	0	4	11
homeostatic process	6	18	50
pantothenate biosynthetic process	0	12	30
cellular response to organic substance	0	2	8
superoxide metabolic process	0	2	7
protein insertion into mitochondrial inner membrane	0	2	4
tRNA transport	0	0	3
double-strand break repair via nonhomologous end joining	0	1	10
amino sugar metabolic process	1	21	50
import across plasma membrane	1	0	3
karyogamy	0	0	4
alditol catabolic process	0	1	8
aromatic amino acid family biosynthetic process, prephenate pathway	0	1	2
dolichol metabolic process	1	3	8
pyrimidine-containing compound salvage	0	1	2
NADH metabolic process	0	1	7
trehalose biosynthetic process	0	5	25
positive regulation of hydrolase activity	1	0	9
negative regulation of phosphoprotein phosphatase activity	0	1	1
cytolysis by symbiont of host cells	0	0	1
regulation of DNA metabolic process	0	16	50
fatty acid beta-oxidation using acyl-CoA oxidase	0	1	2
negative regulation of mitotic sister chromatid segregation	0	3	11
positive regulation of MAPK cascade	0	0	2
DNA-templated transcription, initiation	2	10	50
cytoplasmic translation	0	2	10
lipid homeostasis	0	4	12
positive regulation of cytosolic calcium ion concentration	0	1	2
nitrogen cycle metabolic process	0	6	39
benzene-containing compound metabolic process	1	22	44
regulation of developmental process	0	5	10
aminoglycan biosynthetic process	0	6	19
organelle fission	0	10	36
positive regulation of DNA-templated transcription, elongation	0	4	12
Arp2/3 complex-mediated actin nucleation	0	11	47
positive regulation of gene expression	0	7	15
peptidyl-proline hydroxylation	0	1	1
cellular modified amino acid biosynthetic process	0	22	50
UDP-N-acetylglucosamine biosynthetic process	0	1	21
nucleoside triphosphate metabolic process	1	18	50
regulation of mitotic cell cycle	0	8	36
antibiotic metabolic process	0	3	5
rRNA methylation	0	5	12
histone lysine methylation	0	2	3
ribosome assembly	0	2	9
glycine betaine metabolic process	0	4	8
negative regulation of protein metabolic process	0	10	21
telomere assembly	0	2	11
endoplasmic reticulum tubular network organization	0	0	1
organelle fusion	0	6	12
post-chaperonin tubulin folding pathway	0	0	1
triglyceride metabolic process	0	2	11
triterpenoid metabolic process	0	4	5
iron ion homeostasis	0	6	12
DNA strand elongation involved in DNA replication	0	14	50
translation	0	17	50
magnesium ion transport	0	11	38
protein quality control for misfolded or incompletely synthesized proteins	0	5	12
protein depolymerization	1	1	4
biological process involved in symbiotic interaction	0	2	3
phenylalanyl-tRNA aminoacylation	0	0	1
rRNA-containing ribonucleoprotein complex export from nucleus	0	2	12
regulation of helicase activity	0	2	2
amino sugar catabolic process	1	10	38
cellular modified amino acid metabolic process	6	14	50
localization within membrane	0	24	50
pyruvate transmembrane transport	0	0	1
regulation of actin polymerization or depolymerization	1	13	50
chemical homeostasis	6	18	50
sphingolipid biosynthetic process	0	6	26
DNA duplex unwinding	0	11	21
lipid droplet formation	0	2	5
cytolysis in other organism involved in symbiotic interaction	0	0	1
negative regulation of mitotic metaphase/anaphase transition	0	3	11
regulation of vesicle-mediated transport	1	5	10
metal ion export	0	0	3
vesicle organization	1	7	15
amino acid import	0	1	3
purine nucleoside triphosphate metabolic process	0	14	50
inositol phosphate metabolic process	0	5	12
tubulin complex assembly	0	1	7
regulation of small molecule metabolic process	0	6	11
chromatin organization involved in regulation of transcription	0	4	13
protein-DNA complex subunit organization	2	16	50
RNA splicing, via endonucleolytic cleavage and ligation	0	0	1
neutral lipid biosynthetic process	0	0	1
regulation of ubiquitin protein ligase activity	0	1	1
protein secretion	1	0	3
DNA damage checkpoint signaling	0	10	49
glycosaminoglycan metabolic process	0	0	6
ribosomal small subunit assembly	0	1	3
exonucleolytic trimming involved in rRNA processing	0	8	21
lipid catabolic process	2	23	50
leucine biosynthetic process	0	2	14
regulation of ATPase activity	0	2	2
detection of abiotic stimulus	0	0	1
establishment of protein localization to endoplasmic reticulum	0	13	50
phosphatidylethanolamine biosynthetic process	0	6	15
deadenylation-dependent decapping of nuclear-transcribed mRNA	0	6	16
ribosomal large subunit export from nucleus	0	3	10
methylglyoxal catabolic process	0	0	1
diol biosynthetic process	0	0	2
generation of catalytic spliceosome for second transesterification step	0	1	2
methylglyoxal metabolic process	0	0	1
D-amino acid metabolic process	0	0	17
chitin biosynthetic process	0	6	19
regulation of response to external stimulus	0	3	10
protein acylation	0	7	24
cellular response to external stimulus	1	2	11
alcohol catabolic process	0	12	42
regulation of signaling	0	17	50
regulation of exit from mitosis	0	3	10
vesicle fusion	1	5	11
gene expression	0	1	7
regulation of cytosolic calcium ion concentration	0	1	2
cellular response to glucose starvation	0	0	2
regulation of cellular localization	1	6	11
hemolysis in other organism involved in symbiotic interaction	0	0	1
lysine metabolic process	0	8	49
calcium ion transmembrane import into cytosol	0	1	1
negative regulation of chromosome separation	0	3	11
histone acetylation	0	8	24
phosphate ion transport	0	9	37
cysteine metabolic process	1	19	50
RNA modification	2	20	50
negative regulation of phosphate metabolic process	0	5	7
meiotic chromosome segregation	0	2	3
mitochondrial ADP transmembrane transport	0	2	2
pantothenate metabolic process	0	12	31
tetrahydrofolate metabolic process	0	19	49
cleavage involved in rRNA processing	0	9	21
transcription initiation from RNA polymerase III promoter	0	6	14
cell adhesion	0	2	9
glucan catabolic process	1	15	39
CTP metabolic process	0	1	1
cellular hormone metabolic process	0	0	1
regulation of cell cycle phase transition	0	10	50
mitochondrial membrane organization	0	16	50
response to topologically incorrect protein	0	2	6
DNA biosynthetic process	0	13	50
detection of light stimulus	0	0	1
response to starvation	0	2	9
methylation	3	28	50
regulation of ER to Golgi vesicle-mediated transport	0	2	2
L-serine metabolic process	1	13	50
alditol metabolic process	0	7	36
regulation of actin filament polymerization	1	13	50
intracellular signal transduction	1	19	50
nucleus organization	0	3	10
Rho protein signal transduction	0	1	3
2'-deoxyribonucleotide metabolic process	0	1	1
translational elongation	0	10	43
polyamine biosynthetic process	0	4	18
pyridoxal phosphate biosynthetic process	0	0	3
pyrimidine ribonucleotide metabolic process	0	22	49
sphingolipid catabolic process	0	0	2
cardiolipin metabolic process	0	3	3
histone deacetylation	0	12	24
protein localization to plasma membrane	0	4	10
aflatoxin biosynthetic process	0	0	1
Golgi to endosome transport	0	1	4
leucine metabolic process	0	6	35
box C/D snoRNP assembly	0	1	3
mitochondrial phosphate ion transmembrane transport	0	0	2
mitotic DNA replication initiation	0	4	9
cellular macromolecule localization	1	20	50
isopentenyl diphosphate biosynthetic process	0	2	7
melanin biosynthetic process	0	0	2
immune response	0	0	6
response to acid chemical	0	1	3
regulation of actin filament depolymerization	0	2	3
coenzyme A biosynthetic process	0	2	3
biotin biosynthetic process	0	0	2
regulation of G2/M transition of mitotic cell cycle	0	5	10
pigment metabolic process	0	23	50
cell cycle	2	15	50
positive regulation of macromolecule biosynthetic process	1	20	50
ergosterol metabolic process	0	4	9
organic hydroxy compound transport	0	4	7
response to nutrient levels	0	3	11
cellular response to nitrogen compound	0	0	3
protein localization to extracellular region	1	0	3
2'-deoxyribonucleotide biosynthetic process	0	1	1
cellular response to abiotic stimulus	1	3	12
sodium ion transport	0	4	18
purine-containing compound catabolic process	0	4	13
glutathione metabolic process	0	18	49
acylglycerol metabolic process	0	3	11
positive regulation of mRNA metabolic process	0	1	4
positive regulation of reproductive process	0	3	15
'de novo' pyrimidine nucleobase biosynthetic process	0	15	48
nitrate assimilation	0	1	17
CDP-diacylglycerol biosynthetic process	0	1	1
protein-DNA complex disassembly	0	1	2
negative regulation of cellular protein metabolic process	0	10	21
biotin metabolic process	0	0	2
cell killing	0	0	2
homologous recombination	0	10	14
cellular manganese ion homeostasis	0	4	10
acetyl-CoA biosynthetic process from pyruvate	0	2	5
pyridoxine biosynthetic process	0	0	1
snRNA 3'-end processing	0	1	4
calcium ion transmembrane transport	0	1	3
folic acid biosynthetic process	0	2	19
DNA-dependent DNA replication	0	13	40
pseudouridine synthesis	1	15	50
peptidyl-lysine acetylation	0	8	24
inositol biosynthetic process	0	1	1
drug metabolic process	0	3	5
protein import into peroxisome matrix, docking	0	0	3
fatty acid derivative metabolic process	0	0	1
negative regulation of mRNA metabolic process	0	2	3
cytolysis	0	0	3
nucleosome organization	0	11	46
fructose 6-phosphate metabolic process	0	0	1
purine nucleoside monophosphate metabolic process	1	17	50
pyrimidine nucleotide biosynthetic process	0	17	50
nucleic acid phosphodiester bond hydrolysis	1	9	25
positive regulation of signaling	0	2	11
regulation of transcription by RNA polymerase III	0	2	4
post-translational protein modification	0	0	4
nucleobase catabolic process	0	1	2
aminoglycan metabolic process	1	19	44
vesicle fusion with Golgi apparatus	0	3	5
transcription preinitiation complex assembly	0	3	11
secretion	0	13	50
nuclear division	0	0	3
negative regulation of cell communication	0	3	12
ribonucleoside triphosphate biosynthetic process	0	14	50
monovalent inorganic cation homeostasis	1	4	21
erythrose 4-phosphate/phosphoenolpyruvate family amino acid catabolic process	0	7	33
regulation of RNA splicing	0	1	4
negative regulation of signaling	0	3	12
tetrahydrofolate interconversion	0	22	49
cellular developmental process	0	16	38
regulation of ER to Golgi vesicle-mediated transport by GTP hydrolysis	0	1	1
negative regulation of protein dephosphorylation	0	1	1
protein localization to cell periphery	0	4	10
sulfur amino acid metabolic process	0	17	50
negative regulation of protein modification process	0	1	4
DNA catabolic process	0	1	2
cellulose metabolic process	1	11	37
response to abiotic stimulus	1	10	40
chitin catabolic process	1	10	38
primary metabolic process	2	17	50
negative regulation of molecular function	0	4	13
nuclear-transcribed mRNA poly(A) tail shortening	0	4	11
organic heteropentacyclic compound biosynthetic process	0	0	1
indolalkylamine metabolic process	0	25	45
plasma membrane organization	0	3	7
glycosyl compound metabolic process	1	21	50
aspartate family amino acid catabolic process	0	0	5
regulation of mitotic sister chromatid segregation	1	2	11
fatty acid catabolic process	0	15	31
mitochondrion inheritance	0	3	10
protein localization to peroxisome	0	2	3
regulation of transport	1	5	11
guanosine tetraphosphate metabolic process	0	0	1
inorganic ion import across plasma membrane	0	2	3
interstrand cross-link repair	0	3	7
protein lipoylation	0	0	2
protein prenylation	0	4	14
negative regulation of hydrolase activity	0	2	3
generation of catalytic spliceosome for first transesterification step	0	1	2
glycine betaine biosynthetic process	0	4	8
nucleoside diphosphate biosynthetic process	0	2	2
energy derivation by oxidation of organic compounds	1	16	50
chromatin remodeling	0	15	50
response to other organism	0	1	7
methylglyoxal catabolic process to D-lactate via S-lactoyl-glutathione	0	0	1
histone exchange	0	1	3
IMP biosynthetic process	0	15	50
pyridoxine metabolic process	0	0	1
L-arabinose catabolic process to xylulose 5-phosphate	0	2	10
regulation of cellular protein metabolic process	0	24	50
steroid metabolic process	0	22	50
tRNA 3'-end processing	0	1	1
acetate metabolic process	0	2	19
organic hydroxy compound biosynthetic process	1	17	50
secondary metabolite biosynthetic process	1	16	38
regulation of biosynthetic process	0	29	50
positive regulation of transcription, DNA-templated	1	14	50
maintenance of protein location	1	4	35
isoprenoid metabolic process	3	19	50
regulation of cellular macromolecule biosynthetic process	0	26	50
oligosaccharide metabolic process	1	13	50
fatty acid oxidation	0	4	21
cellular macromolecule catabolic process	2	21	50
vacuole inheritance	0	0	2
pyrimidine nucleotide metabolic process	0	17	50
regulation of cytoskeleton organization	1	16	50
protein insertion into ER membrane	0	1	5
negative regulation of macromolecule metabolic process	2	22	50
macromolecule deacylation	0	12	24
amino-acid betaine biosynthetic process	0	5	10
regulation of histone acetylation	0	0	2
negative regulation of metabolic process	1	24	50
protein localization to chromosome, centromeric region	0	4	9
purine-containing compound biosynthetic process	1	14	50
phosphatidylinositol dephosphorylation	0	13	45
histone ubiquitination	0	0	3
coenzyme A metabolic process	0	4	27
regulation of mitotic metaphase/anaphase transition	0	8	22
peroxisomal membrane transport	0	1	3
defense response	0	2	9
cellular response to endogenous stimulus	0	1	9
G protein-coupled receptor signaling pathway	0	6	27
chromosome segregation	0	19	50
protein localization to nucleus	0	18	50
protein complex oligomerization	0	4	11
maltose metabolic process	0	2	13
negative regulation of protein-containing complex disassembly	0	2	3
ethanol metabolic process	0	0	1
N-acetylglucosamine metabolic process	0	0	1
base-excision repair	0	3	10
subtelomeric heterochromatin assembly	0	2	11
ribosomal small subunit export from nucleus	0	1	3
endoplasmic reticulum unfolded protein response	0	0	10
anaphase-promoting complex-dependent catabolic process	0	7	28
phospholipid dephosphorylation	0	13	45
copper ion homeostasis	0	2	14
ammonium ion metabolic process	0	4	8
glutamine family amino acid biosynthetic process	1	13	50
meiotic cell cycle	0	10	40
histone H4 acetylation	0	2	2
regulation of cellular carbohydrate metabolic process	1	4	11
mitotic sister chromatid cohesion	0	2	12
protein processing involved in protein targeting to mitochondrion	0	1	3
UMP metabolic process	0	17	48
amine biosynthetic process	0	20	50
tricarboxylic acid metabolic process	0	4	7
negative regulation of intracellular signal transduction	0	4	11
response to sterol depletion	0	1	7
'de novo' NAD biosynthetic process from tryptophan	0	4	24
glyoxylate cycle	0	1	1
regulation of actin filament-based process	2	14	50
chaperone-mediated protein complex assembly	0	1	3
protein deacylation	0	12	24
protein import into nucleus	0	17	50
manganese ion homeostasis	0	4	10
RNA decapping	1	8	39
positive regulation of RNA biosynthetic process	1	14	50
programmed cell death	0	12	29
developmental process involved in reproduction	0	6	10
nucleotide catabolic process	0	12	31
phenol-containing compound biosynthetic process	0	1	6
pyrimidine nucleoside monophosphate biosynthetic process	0	20	48
cellular carbohydrate metabolic process	1	17	50
maintenance of location	0	9	43
protein import into peroxisome matrix	0	2	3
arabinan metabolic process	0	8	23
macroautophagy	0	6	14
negative regulation of cytoskeleton organization	1	1	11
transition metal ion homeostasis	1	17	47
protein deacetylation	0	12	24
positive regulation of organelle organization	0	15	49
positive regulation of TOR signaling	0	0	3
peptidoglycan metabolic process	0	0	6
regulation of translational initiation	0	4	9
inner mitochondrial membrane organization	0	5	13
DNA-dependent DNA replication maintenance of fidelity	1	3	11
choline metabolic process	0	4	8
positive regulation of cellular component organization	0	18	50
recombinational repair	0	15	39
protein localization to chromosome	0	4	10
RNA surveillance	0	7	20
positive regulation of intracellular signal transduction	0	3	11
phytosteroid biosynthetic process	0	4	9
proton transmembrane transport	0	18	50
regulation of protein metabolic process	0	26	50
regulation of DNA-templated transcription in response to stress	0	2	4
peptidyl-cysteine modification	0	2	2
cellular aldehyde metabolic process	0	13	49
allantoin metabolic process	0	0	1
DNA repair complex assembly	0	3	4
regulation of supramolecular fiber organization	1	15	50
establishment of protein localization to extracellular region	1	0	3
fatty acid beta-oxidation	0	3	14
potassium ion homeostasis	0	1	8
gene silencing by RNA	0	3	25
diol metabolic process	0	0	2
peroxisomal transport	0	1	3
regulation of actin filament length	1	13	50
ATP biosynthetic process	0	14	50
regulation of sister chromatid segregation	0	9	22
negative regulation of cell cycle	0	12	50
protein N-linked glycosylation via asparagine	0	0	2
DNA geometric change	0	11	21
regulation of organelle organization	0	20	50
respiratory chain complex III assembly	0	2	3
(1->6)-beta-D-glucan biosynthetic process	0	1	1
tryptophan catabolic process	0	20	43
proton-transporting two-sector ATPase complex assembly	1	11	49
cellular response to oxygen-containing compound	0	1	7
cation transport	2	30	50
sodium ion export across plasma membrane	0	0	2
phenol-containing compound metabolic process	1	18	38
isoleucine metabolic process	0	8	49
indolalkylamine catabolic process	0	20	43
proteolysis involved in cellular protein catabolic process	2	15	50
energy coupled proton transport, down electrochemical gradient	0	14	50
indole-containing compound biosynthetic process	0	1	3
regulation of cellular component biogenesis	0	18	50
peptidyl-arginine methylation	0	0	1
double-strand break repair via break-induced replication	0	12	21
'de novo' protein folding	1	8	21
chromosome attachment to the nuclear envelope	0	0	1
pyrimidine nucleoside triphosphate metabolic process	0	3	6
negative regulation of response to stimulus	0	3	12
nucleobase metabolic process	0	21	50
cellular component maintenance	0	2	6
glucosamine-containing compound catabolic process	1	10	38
replication fork processing	0	2	5
ribonucleoside triphosphate metabolic process	0	14	50
regulation of DNA-dependent DNA replication	0	16	50
double-strand break repair	0	17	50
regulation of intracellular signal transduction	1	15	50
heme metabolic process	0	18	49
threonine biosynthetic process	0	2	19
urea metabolic process	0	0	1
cell cycle phase transition	2	7	16
pyrimidine ribonucleotide biosynthetic process	0	22	49
pyridoxal phosphate metabolic process	0	0	3
base-excision repair, AP site formation	0	11	39
RNA export from nucleus	0	21	50
thiamine-containing compound metabolic process	0	10	44
protein retention in Golgi apparatus	1	2	10
RNA metabolic process	1	19	50
positive regulation of nucleic acid-templated transcription	1	14	50
microtubule polymerization or depolymerization	0	2	2
nuclear cell cycle DNA replication initiation	0	4	9
positive regulation of protein modification by small protein conjugation or removal	0	1	2
dolichol-linked oligosaccharide biosynthetic process	1	12	46
response to radiation	0	1	13
mitochondrial electron transport, ubiquinol to cytochrome c	0	8	38
phytosteroid metabolic process	0	4	9
mitophagy	0	1	1
isopentenyl diphosphate metabolic process	0	2	7
ncRNA export from nucleus	0	2	10
cation transmembrane transport	1	25	50
regulation of ubiquitin-protein transferase activity	0	1	1
neutral amino acid transport	0	1	4
mitochondrion localization	0	4	10
nucleoside triphosphate biosynthetic process	0	14	50
regulation of protein acetylation	0	0	2
Ras protein signal transduction	0	3	5
acylglycerol biosynthetic process	0	0	1
positive regulation of transcription by RNA polymerase II	1	12	50
ATP synthesis coupled electron transport	0	0	4
proteasome assembly	0	18	50
polysaccharide catabolic process	4	22	47
positive regulation of RNA metabolic process	1	13	50
quinone biosynthetic process	0	8	49
GTP metabolic process	0	1	1
internal peptidyl-lysine acetylation	0	8	24
regulation of cytoplasmic translational elongation	0	14	32
phosphatidylserine metabolic process	0	1	2
positive regulation of GTPase activity	0	2	9
aldonic acid catabolic process	0	1	10
ribosomal subunit export from nucleus	0	2	12
protein targeting to peroxisome	0	2	3
cell redox homeostasis	0	2	4
response to amino acid	0	1	3
protein refolding	0	3	11
glycine metabolic process	0	17	49
transsulfuration	0	17	47
gamma-aminobutyric acid metabolic process	0	1	7
stress-activated protein kinase signaling cascade	0	3	8
small nucleolar ribonucleoprotein complex assembly	0	2	4
deoxyribose phosphate metabolic process	0	1	5
mitochondrial outer membrane translocase complex assembly	0	2	3
organelle inheritance	0	8	20
regulation of carbohydrate biosynthetic process	0	4	11
respiratory chain complex IV assembly	0	17	49
kinetochore organization	0	1	15
NADH dehydrogenase complex assembly	1	1	11
cell-cell adhesion	0	1	5
actin filament capping	0	2	3
methylguanosine-cap decapping	1	8	39
isoprenoid biosynthetic process	1	21	50
maintenance of protein location in cell	1	4	35
tRNA thio-modification	0	6	11
negative regulation of carbohydrate metabolic process	0	1	9
purine nucleoside metabolic process	0	2	14
vesicle docking	0	2	3
pyrimidine ribonucleoside monophosphate biosynthetic process	0	17	48
glycolipid biosynthetic process	0	10	24
DNA integrity checkpoint signaling	0	13	49
GMP metabolic process	0	2	2
regulation of actin filament organization	1	14	50
galactose catabolic process via UDP-galactose	0	1	2
pheromone-dependent signal transduction involved in conjugation with cellular fusion	0	1	7
fatty acid elongation	0	1	2
purine nucleoside monophosphate biosynthetic process	2	14	50
TOR signaling	0	2	9
formaldehyde catabolic process	0	0	1
cellular protein complex disassembly	1	4	12
fructose 2,6-bisphosphate metabolic process	0	2	6
cellular response to pH	0	2	3
negative regulation of mitotic cell cycle phase transition	0	8	17
exocytosis	0	10	48
peptidyl-histidine modification	0	14	32
regulation of cell communication	0	17	50
nucleobase transport	0	0	1
AMP metabolic process	0	12	48
glycerol-3-phosphate metabolic process	0	2	20
arabinose catabolic process	0	2	11
mitotic spindle checkpoint signaling	0	3	12
mitochondrial RNA metabolic process	0	4	11
glycogen biosynthetic process	0	3	5
cellular detoxification of aldehyde	0	0	1
chromosome condensation	0	6	12
CDP-diacylglycerol metabolic process	0	1	1
cellular homeostasis	6	17	50
negative regulation of organelle organization	1	12	42
xylulose 5-phosphate metabolic process	0	2	10
protein polymerization	0	4	11
protein N-linked glycosylation	0	5	26
poly(A)+ mRNA export from nucleus	0	4	11
tetraterpenoid metabolic process	0	1	2
cellular component assembly involved in morphogenesis	0	4	9
cytolysis in other organism	0	0	1
lipid oxidation	0	9	28
mitotic cell cycle process	0	28	50
cellular biogenic amine catabolic process	0	20	43
ribosome localization	0	2	12
formation of cytoplasmic translation initiation complex	0	22	49
NADH oxidation	0	0	5
cellular protein localization	1	21	50
L-arabinose catabolic process	0	2	10
'de novo' cotranslational protein folding	0	0	1
serine family amino acid metabolic process	1	19	50
negative regulation of cellular component organization	1	13	42
protein-containing complex disassembly	2	9	40
mitochondrial respiratory chain complex III assembly	0	2	3
antibiotic biosynthetic process	0	3	5
olefinic compound metabolic process	0	0	4
tRNA nucleoside ribose methylation	0	1	2
pigment biosynthetic process	0	21	50
glycine catabolic process	0	0	1
microtubule-based movement	0	17	50
'de novo' NAD biosynthetic process	0	4	24
proton export across plasma membrane	0	3	20
peptidyl-methionine modification	0	2	2
phospholipid transport	1	10	29
mitotic DNA damage checkpoint signaling	0	2	10
cytokinin metabolic process	0	0	1
calcium ion transport into cytosol	0	1	1
organic acid transport	3	18	50
cellular response to sterol depletion	0	1	7
aromatic amino acid family catabolic process	0	17	44
aspartate family amino acid metabolic process	0	16	50
cellular aromatic compound metabolic process	0	19	50
regulation of small GTPase mediated signal transduction	0	8	48
response to heat	0	6	11
cellular alcohol biosynthetic process	0	4	9
negative regulation of nuclear division	0	4	11
translational initiation	0	4	8
regulation of protein-containing complex disassembly	0	3	17
positive regulation of cellular amide metabolic process	0	3	12
negative regulation of cell cycle process	0	12	50
tRNA threonylcarbamoyladenosine metabolic process	0	4	9
isopentenyl diphosphate biosynthetic process, mevalonate pathway	0	1	4
oligosaccharide catabolic process	1	1	5
protein localization to condensed chromosome	0	4	7
peptide catabolic process	0	5	12
signal transduction in response to DNA damage	0	10	49
lysine biosynthetic process via aminoadipic acid	0	5	19
cellular response to environmental stimulus	1	3	12
snRNA processing	0	1	4
organophosphate biosynthetic process	0	14	50
negative regulation of translation	0	7	20
cellular response to acid chemical	0	0	3
purine nucleotide biosynthetic process	1	15	50
mitotic cell cycle checkpoint signaling	0	7	16
quinolinate metabolic process	0	1	7
nuclear membrane organization	0	0	1
purine ribonucleoside salvage	0	0	6
response to antibiotic	0	0	1
protein deglycosylation	0	1	3
adenine metabolic process	0	2	8
tRNA pseudouridine synthesis	0	2	2
spliceosomal snRNP assembly	0	9	50
regulation of protein ubiquitination	0	1	2
cellular response to amino acid stimulus	0	2	3
peptidyl-asparagine modification	0	0	2
inositol metabolic process	0	2	10
disaccharide metabolic process	1	11	46
tryptophan catabolic process to kynurenine	0	18	37
hydrogen sulfide biosynthetic process	0	1	1
positive regulation of protein-containing complex disassembly	0	1	3
biological process involved in interspecies interaction between organisms	0	4	15
positive regulation of cell cycle process	0	6	11
valine metabolic process	0	5	38
DNA replication initiation	0	20	50
mature ribosome assembly	0	1	3
Golgi organization	0	5	10
transcription by RNA polymerase II	0	20	50
tRNA 5'-leader removal	0	17	36
terpenoid metabolic process	0	14	32
regulation of carbohydrate metabolic process	1	4	11
spliceosomal complex assembly	0	1	3
calcium ion transport	0	1	4
vitamin B6 biosynthetic process	0	2	16
ncRNA 3'-end processing	0	14	21
tRNA-type intron splice site recognition and cleavage	1	0	1
positive regulation of conjugation with cellular fusion	0	1	10
peptidyl-lysine modification	0	7	24
carboxylic acid biosynthetic process	0	14	50
purine nucleobase metabolic process	0	15	48
stress-activated MAPK cascade	0	3	8
arabinan catabolic process	0	8	23
detoxification	0	4	9
telomere maintenance via telomere lengthening	0	2	4
tRNA splicing, via endonucleolytic cleavage and ligation	0	0	1
transcription, DNA-templated	1	18	50
polyamine metabolic process	0	6	20
actin cortical patch localization	0	2	9
cellular ion homeostasis	3	21	50
ornithine metabolic process	0	5	7
regulation of ribosomal protein gene transcription by RNA polymerase II	0	0	2
vacuolar transmembrane transport	0	4	8
cytokinin biosynthetic process	0	0	1
regulation of hormone levels	0	0	1
ceramide metabolic process	0	14	38
regulation of macromolecule metabolic process	0	27	50
cellular cation homeostasis	3	20	50
polyol catabolic process	0	10	28
monocarboxylic acid transport	0	2	9
negative regulation of sister chromatid segregation	0	3	11
negative regulation of supramolecular fiber organization	1	1	11
regulation of membrane potential	0	0	3
organelle disassembly	1	4	12
folic acid metabolic process	0	2	19
nuclear chromosome segregation	0	2	9
phosphatidic acid biosynthetic process	0	1	2
nucleotide salvage	0	6	21
maintenance of protein localization in endoplasmic reticulum	0	0	3
ketone biosynthetic process	0	14	50
electron transport chain	0	15	50
mRNA destabilization	0	1	4
regulation of mRNA 3'-end processing	0	2	2
sister chromatid segregation	0	2	4
hemolysis in other organism	0	0	1
kynurenine metabolic process	0	18	38
hormone biosynthetic process	0	0	1
energy reserve metabolic process	1	5	15
spindle assembly checkpoint signaling	0	3	8
liposaccharide metabolic process	0	9	24
RNA 5'-end processing	0	17	37
posttranslational protein targeting to membrane, translocation	0	2	3
xylulose 5-phosphate biosynthetic process	0	2	10
negative regulation of metaphase/anaphase transition of cell cycle	0	3	11
aflatoxin metabolic process	0	0	1
terpenoid biosynthetic process	0	13	32
mitochondrial gene expression	0	1	5
cellular response to extracellular stimulus	1	2	11
pyrimidine ribonucleoside monophosphate metabolic process	0	17	48
pyrimidine ribonucleoside triphosphate metabolic process	0	2	2
nucleotide transport	0	6	15
regulation of protein catabolic process	0	1	6
trehalose metabolic process	0	8	40
chromatin assembly	0	4	13
reactive nitrogen species metabolic process	0	1	25
vacuolar proton-transporting V-type ATPase complex assembly	0	4	10
negative regulation of TOR signaling	0	1	5
pyrimidine nucleoside monophosphate metabolic process	0	20	48
regulation of ion transport	0	1	9
nucleobase-containing small molecule biosynthetic process	0	0	7
covalent chromatin modification	0	9	24
siderophore metabolic process	0	0	3
zinc ion transport	0	0	2
amino sugar biosynthetic process	0	17	50
carotenoid biosynthetic process	0	1	2
CENP-A containing nucleosome assembly	0	1	3
regulation of mitotic cell cycle phase transition	0	11	36
positive regulation of cytoskeleton organization	0	14	47
mitotic G2 DNA damage checkpoint signaling	0	3	3
L-methionine salvage from methylthioadenosine	0	5	29
DNA strand elongation	0	14	50
pyrimidine deoxyribonucleotide biosynthetic process	0	1	1
sphingolipid metabolic process	2	21	50
transcription initiation from RNA polymerase I promoter	0	3	11
regulation of response to biotic stimulus	0	1	1
DNA recombinase assembly	0	3	4
negative regulation of chromosome segregation	0	3	11
cellular zinc ion homeostasis	0	2	3
vesicle tethering	0	1	2
protein localization to endoplasmic reticulum	0	23	50
transcription by RNA polymerase I	0	1	9
nuclear protein quality control by the ubiquitin-proteasome system	0	1	1
ribonucleoprotein complex export from nucleus	0	2	12
protein localization to chromatin	0	2	2
arginine metabolic process	0	13	50
rRNA modification	1	19	49
nucleoside biosynthetic process	0	0	7
proteasome regulatory particle assembly	0	9	21
membrane assembly	0	4	5
spindle checkpoint signaling	0	3	12
establishment of protein localization to vacuole	0	18	50
cytochrome complex assembly	0	17	50
aminoglycan catabolic process	1	11	38
secondary alcohol metabolic process	0	6	21
mitochondrial ATP transmembrane transport	0	2	2
protein polyubiquitination	0	2	16
protein insertion into mitochondrial membrane	0	10	40
cellular component disassembly	2	14	50
amine catabolic process	0	21	44
exonucleolytic trimming to generate mature 3'-end of 5.8S rRNA from tricistronic rRNA transcript (SSU-rRNA, 5.8S rRNA, LSU-rRNA)	0	8	20
response to endogenous stimulus	0	1	9
actin polymerization or depolymerization	0	10	18
membrane fusion	1	4	12
negative regulation of protein depolymerization	0	2	3
RNA phosphodiester bond hydrolysis	1	10	25
protein urmylation	0	3	5
polyol metabolic process	0	12	50
mannan metabolic process	0	1	1
ribonucleoprotein complex disassembly	0	0	2
vesicle-mediated transport to the plasma membrane	0	4	14
regulation of transcription from RNA polymerase II promoter in response to stress	0	2	4
regulation of anatomical structure morphogenesis	1	4	10
mitotic G2/M transition checkpoint	0	6	10
pyruvate transport	0	0	1
purine ribonucleotide salvage	0	2	7
establishment of protein localization to peroxisome	0	2	3
indole-containing compound metabolic process	0	25	45
regulation of ion transmembrane transport	0	1	5
thiamine metabolic process	0	10	44
RNA catabolic process	0	21	50
autophagosome organization	0	2	14
negative regulation of small molecule metabolic process	0	4	10
valine biosynthetic process	0	5	37
purine ribonucleotide catabolic process	0	1	1
disaccharide biosynthetic process	0	6	26
positive regulation of protein polymerization	0	12	47
heme biosynthetic process	0	17	49
GDP-mannose biosynthetic process	0	0	10
nuclear DNA replication	0	10	40
cristae formation	0	1	3
maturation of 5.8S rRNA from tricistronic rRNA transcript (SSU-rRNA, 5.8S rRNA, LSU-rRNA)	0	4	11
peptide metabolic process	1	16	50
histidine biosynthetic process	0	9	49
negative regulation of cellular carbohydrate metabolic process	0	1	9
farnesyl diphosphate biosynthetic process	0	1	2
secondary alcohol biosynthetic process	0	4	12
clathrin-dependent endocytosis	0	2	7
asparagine metabolic process	0	2	12
mitochondrial respiratory chain complex I assembly	1	1	11
tetrahydrofolate biosynthetic process	0	1	18
deadenylation-independent decapping of nuclear-transcribed mRNA	0	0	2
L-phenylalanine catabolic process	0	7	33
NAD metabolic process	0	6	47
cellular transition metal ion homeostasis	1	17	47
microtubule-based transport	0	1	4
hemolysis by symbiont of host erythrocytes	0	0	1
negative regulation of phosphorus metabolic process	0	5	7
tricarboxylic acid cycle	3	21	50
peptidyl-lysine methylation	0	10	24
pyrimidine deoxyribonucleotide metabolic process	0	1	1
anatomical structure formation involved in morphogenesis	0	16	40
regulation of pH	0	4	9
mitotic cell cycle	0	7	19
divalent inorganic cation homeostasis	1	16	45
import into nucleus	0	18	50
peroxisome inheritance	0	0	1
amide transport	0	1	12
DNA replication-independent nucleosome assembly	0	1	3
mitochondrial respiratory chain complex assembly	0	18	50
sulfate assimilation	0	14	31
5-phosphoribose 1-diphosphate metabolic process	0	3	5
apoptotic process	0	12	29
cellular monovalent inorganic cation homeostasis	1	3	14
sporulation resulting in formation of a cellular spore	0	13	37
protein insertion into mitochondrial outer membrane	1	3	12
mitochondrial fission	0	2	2
transcription initiation from RNA polymerase II promoter	1	19	50
phosphatidylinositol phosphate biosynthetic process	0	3	21
nucleosome assembly	0	10	46
AMP biosynthetic process	0	1	6
tyrosine catabolic process	0	2	15
protein-DNA complex assembly	1	17	50
5-phosphoribose 1-diphosphate biosynthetic process	0	3	5
monocarboxylic acid catabolic process	0	24	47
formation of translation preinitiation complex	0	3	4
protein insertion into membrane	0	19	50
removal of superoxide radicals	0	2	4
glycolipid metabolic process	0	9	24
cellular iron ion homeostasis	0	5	11
quinone metabolic process	0	8	49
defense response to other organism	0	0	6
spliceosomal tri-snRNP complex assembly	0	1	2
galactose catabolic process	0	1	2
heterocycle metabolic process	0	21	50
GPI anchor metabolic process	0	9	24
cell cycle DNA replication	0	10	40
response to temperature stimulus	0	5	11
rRNA 3'-end processing	0	8	20
asparagine catabolic process	0	1	1
DNA-templated transcription, elongation	0	13	48
response to light stimulus	0	1	13
oligopeptide transport	0	1	6
regulation of transcription involved in G1/S transition of mitotic cell cycle	0	5	9
short-chain fatty acid metabolic process	0	0	2
asparagine biosynthetic process	0	0	3
SRP-dependent cotranslational protein targeting to membrane	0	11	50
protein transport to vacuole involved in ubiquitin-dependent protein catabolic process via the multivesicular body sorting pathway	0	2	10
post-Golgi vesicle-mediated transport	0	4	19
regulation of protein modification by small protein conjugation or removal	0	2	5
dolichol biosynthetic process	0	1	2
cellular detoxification	0	5	9
metallo-sulfur cluster assembly	0	21	50
thiamine diphosphate metabolic process	0	0	3
second-messenger-mediated signaling	0	3	11
establishment of protein localization to mitochondrial membrane	3	8	43
actin filament-based process	2	9	46
attachment of mitotic spindle microtubules to kinetochore	0	1	7
protein import into mitochondrial intermembrane space	0	5	10
negative regulation of cell cycle phase transition	0	12	50
phosphatidylethanolamine metabolic process	0	6	15
cellular amine metabolic process	1	27	50
inorganic anion transmembrane transport	0	6	24
karyogamy involved in conjugation with cellular fusion	0	1	4
negative regulation of gluconeogenesis	0	1	7
cellular amide catabolic process	0	0	4
cellular potassium ion homeostasis	0	1	6
arginine biosynthetic process via ornithine	0	0	1
one-carbon metabolic process	1	21	50
nucleoside metabolic process	1	17	49
L-serine biosynthetic process	0	1	1
positive regulation of transcription elongation from RNA polymerase II promoter	0	4	11
xenobiotic detoxification by transmembrane export across the plasma membrane	1	2	13
actin cytoskeleton organization	1	7	38
proton-transporting ATP synthase complex assembly	1	2	4
regulation of response to stimulus	0	18	50
anatomical structure morphogenesis	0	0	3
ergosterol biosynthetic process	0	4	9
mitotic chromosome condensation	0	4	8
biological adhesion	0	2	9
allantoin catabolic process	0	0	1
nucleoside phosphate catabolic process	0	14	40
carbohydrate transport	1	16	41
pyrimidine nucleobase metabolic process	0	16	49
quinate metabolic process	1	0	1
cell morphogenesis	0	0	3
negative regulation of actin filament polymerization	0	2	5
cellular copper ion homeostasis	0	3	14
L-methionine salvage from S-adenosylmethionine	0	0	1
regulation of biological quality	7	17	50
phosphatidylinositol-mediated signaling	0	1	3
nonribosomal peptide biosynthetic process	0	8	23
carbon utilization	0	1	3
reciprocal meiotic recombination	0	9	14
nuclear-transcribed mRNA catabolic process, nonsense-mediated decay	1	12	43
SREBP signaling pathway	0	1	7
lipid droplet organization	0	3	6
mRNA catabolic process	2	23	50
lipid storage	0	1	2
cellular divalent inorganic cation homeostasis	1	17	41
regulation of gene expression	0	25	50
DNA synthesis involved in DNA repair	0	6	41
cell communication	0	3	11
purine nucleotide transport	0	5	12
primary alcohol metabolic process	0	0	2
UDP-N-acetylglucosamine metabolic process	0	1	21
polyol biosynthetic process	0	6	44
attachment of spindle microtubules to kinetochore	0	15	50
intracellular lipid transport	0	2	5
chromosome organization	1	18	50
DNA replication-independent nucleosome organization	0	1	3
tryptophan metabolic process	0	25	45
MAPK cascade	0	4	10
non-glycolytic fermentation	0	0	1
GPI anchor biosynthetic process	0	10	24
negative regulation of actin filament depolymerization	0	2	3
regulation of dephosphorylation	0	5	18
termination of RNA polymerase II transcription	0	3	4
tRNA wobble base modification	0	11	50
purine ribonucleoside metabolic process	0	2	14
subtelomeric heterochromatin organization	0	2	11
protein localization to membrane	0	27	50
positive regulation of cell communication	0	3	12
autophagosome assembly	0	2	14
glyoxylate metabolic process	0	1	1
positive regulation of translational elongation	0	0	1
polyprenol biosynthetic process	0	1	2
regulation of cell shape	0	6	9
intracellular sterol transport	0	1	3
carboxylic acid transport	1	4	21
rRNA base methylation	0	2	9
vacuole organization	0	17	50
regulation of Ras protein signal transduction	0	5	20
ubiquitin-dependent protein catabolic process via the multivesicular body sorting pathway	0	2	2
fungal-type cell wall biogenesis	0	1	4
rRNA pseudouridine synthesis	0	2	3
N-terminal peptidyl-methionine acetylation	0	2	2
organic acid transmembrane transport	1	13	35
internal protein amino acid acetylation	0	8	24
ubiquinone biosynthetic process	0	8	49
ascospore-type prospore membrane formation	0	3	4
purine-containing compound transmembrane transport	0	3	5
small molecule biosynthetic process	0	12	50
cellular polysaccharide catabolic process	0	15	39
mismatch repair	0	19	49
long-chain fatty acid biosynthetic process	0	2	6
regulation of translational fidelity	0	6	11
positive regulation of response to stimulus	0	4	12
organic substance catabolic process	1	25	50
endosome transport via multivesicular body sorting pathway	0	5	13
farnesyl diphosphate metabolic process	0	2	3
prolyl-tRNA aminoacylation	0	0	1
translesion synthesis	0	4	38
positive regulation of cellular biosynthetic process	1	20	50
SCF-dependent proteasomal ubiquitin-dependent protein catabolic process	0	2	7
peroxisome organization	0	12	50
lactate metabolic process	0	1	3
regulation of membrane lipid distribution	1	8	13
positive regulation of nucleobase-containing compound metabolic process	1	13	50
IMP metabolic process	0	15	50
response to pH	1	1	3
ketone catabolic process	0	0	1
melanin metabolic process	0	0	6
regulation of protein dephosphorylation	0	3	14
cellulose catabolic process	1	11	37
ATP synthesis coupled proton transport	0	14	50
cytoplasmic translational initiation	0	3	7
protein geranylgeranylation	0	3	3
endoplasmic reticulum protein-containing complex	3	22	50
vesicle tethering complex	2	22	50
cytoplasmic ribonucleoprotein granule	0	6	17
ribonucleoprotein granule	0	6	17
P-body	0	5	17
TRAPP complex	0	17	50
outer mitochondrial membrane protein complex	1	20	49
transcription repressor complex	0	0	1
Sec61 translocon complex	0	0	1
RNA polymerase II transcription repressor complex	0	1	1
translocon complex	0	1	2
1,3-beta-D-glucan synthase complex	0	0	2
microtubule associated complex	0	15	43
extracellular region	3	24	50
transferase complex	3	13	50
Golgi membrane	3	27	50
TRAPPII protein complex	0	1	2
EMC complex	0	0	3
cis-Golgi network	0	0	3
COPII-coated ER to Golgi transport vesicle	0	2	10
cohesin complex	0	1	2
nuclear pore	0	17	50
supramolecular complex	1	19	50
nucleolus	4	19	50
SLIK (SAGA-like) complex	0	3	12
coated vesicle	0	2	12
endoplasmic reticulum-Golgi intermediate compartment membrane	0	1	2
chromosomal region	1	14	50
Smc5-Smc6 complex	0	1	6
signal peptidase complex	0	0	1
Golgi transport complex	1	3	4
dynein complex	0	1	5
oligosaccharyltransferase complex	0	2	4
mitochondrial outer membrane translocase complex	0	5	11
chromatin	1	7	20
transcription factor TFIIH holo complex	0	1	10
ERMES complex	0	3	11
SUMO ligase complex	0	1	6
protein-containing complex	0	24	50
large ribosomal subunit	0	22	50
peptidase complex	2	23	50
mitochondrial large ribosomal subunit	0	8	33
SAGA complex	0	16	50
organellar large ribosomal subunit	0	8	33
cytosolic large ribosomal subunit	0	15	42
vesicle lumen	0	5	16
cytoplasmic vesicle lumen	0	5	16
carboxy-terminal domain protein kinase complex	0	8	42
transferase complex, transferring phosphorus-containing groups	2	20	50
organelle	2	11	50
serine/threonine protein kinase complex	0	14	47
RNA polymerase III complex	0	16	49
chromosome, centromeric region	0	7	38
SAGA-type complex	0	16	50
Golgi apparatus	1	22	50
mitochondrial protein-containing complex	2	20	50
membrane protein complex	0	25	50
catalytic complex	0	19	50
protein kinase complex	0	14	49
intracellular organelle	2	11	50
cytoplasmic vesicle membrane	0	27	50
vesicle membrane	0	27	50
DNA-directed RNA polymerase complex	0	25	50
RNA polymerase complex	0	25	50
transcription regulator complex	0	19	50
intracellular protein-containing complex	0	17	50
intracellular vesicle	0	19	50
vesicle	0	19	50
cytoplasmic vesicle	0	19	50
non-membrane-bounded organelle	1	20	50
intracellular non-membrane-bounded organelle	1	20	50
cytosol	1	16	50
plasma membrane protein complex	0	23	50
proteasome regulatory particle, base subcomplex	0	18	50
polymeric cytoskeletal fiber	2	18	50
microtubule	2	18	50
supramolecular polymer	2	18	50
supramolecular fiber	2	18	50
bounding membrane of organelle	4	21	50
peroxisome	0	21	50
spindle	0	15	50
phagophore assembly site membrane	0	17	50
ribosomal subunit	0	19	50
nucleus	2	14	50
membrane-bounded organelle	1	15	50
histone acetyltransferase complex	0	19	50
chromosome, telomeric region	0	16	50
nuclear DNA-directed RNA polymerase complex	0	19	50
protein acetyltransferase complex	0	18	50
acetyltransferase complex	0	18	50
nuclear protein-containing complex	2	20	50
intracellular membrane-bounded organelle	1	13	50
endosome membrane	0	21	50
mitochondrial outer membrane	2	16	50
cellular_component	2	18	50
organelle outer membrane	2	17	50
RNA polymerase II transcription regulator complex	0	19	50
outer membrane	2	20	50
mediator complex	0	25	50
side of membrane	0	15	33
microbody	2	22	50
plasma membrane	0	18	50
spliceosomal complex	3	16	50
endoplasmic reticulum	2	22	50
ribonucleoprotein complex	2	21	50
cytoplasm	3	18	50
cellular anatomical entity	1	18	50
mitochondrion	1	17	50
organelle membrane	1	19	50
endoplasmic reticulum membrane	0	26	50
mitochondrial inner membrane	3	16	50
organelle inner membrane	2	17	50
vacuolar membrane	1	20	50
membrane	3	33	50
mitochondrial membrane	2	19	50
protein-DNA complex	4	16	50
EKC/KEOPS complex	0	0	1
peroxisomal matrix	0	1	4
proton-transporting ATP synthase complex, catalytic core F(1)	0	7	39
phosphopyruvate hydratase complex	0	0	1
vacuolar proton-transporting V-type ATPase, V0 domain	0	4	4
mitochondrial matrix	0	20	50
nuclear origin of replication recognition complex	0	2	4
U2 snRNP	0	4	11
anaphase-promoting complex	0	11	50
U4 snRNP	0	1	8
RNA polymerase I upstream activating factor complex	0	1	1
respiratory chain complex IV	0	26	50
endoplasmic reticulum exit site	0	1	2
fungal-type vacuole membrane	1	3	21
phosphatase complex	0	7	12
BLOC complex	0	0	1
organelle subcompartment	0	3	11
preribosome, small subunit precursor	0	3	11
envelope	0	5	10
respiratory chain complex	0	29	50
cell division site	0	5	11
box C/D RNP complex	0	2	3
dihydrolipoyl dehydrogenase complex	0	0	4
Ino80 complex	0	9	47
mitochondrial chromosome	0	1	1
ribonuclease MRP complex	0	11	36
[truncated: 2,824 more rows]
