# Supplementary material for: Universal signatures of transposable element compartmentalization across eukaryotic genomes
Source: bioRxiv. 2024 Mar 27:2023.10.17.562820. Preprint. [Version 2] doi: 10.1101/2023.10.17.562820 (PMC10996525; doi:10.1101/2023.10.17.562820)
Supplement: Supplement 5 [file media-5.gz › Data_S3/GO_presence_summaries_Chordata_SINE.tsv]

immune response-regulating signaling pathway	7	105	225
actin cytoskeleton organization	25	139	234
regulation of developmental process	35	105	235
cell surface receptor signaling pathway	26	105	236
actin filament-based process	32	130	234
regulation of ARF protein signal transduction	3	112	229
negative regulation of developmental process	25	120	214
regulation of biological process	93	87	236
biological regulation	85	91	236
cellular lipid catabolic process	4	75	235
fatty acid alpha-oxidation	0	9	45
Fc receptor signaling pathway	0	27	38
regulation of transcription elongation from RNA polymerase II promoter	18	33	87
DNA replication termination	0	0	1
macroautophagy	11	46	134
axoneme assembly	0	28	106
nucleoside catabolic process	1	25	65
purine ribonucleoside catabolic process	0	19	29
glycosyl compound catabolic process	1	34	68
vacuolar proton-transporting V-type ATPase complex assembly	0	21	45
ribonucleoside catabolic process	0	23	47
Kit signaling pathway	0	0	1
regulation of microtubule polymerization or depolymerization	3	123	175
regulation of behavior	0	42	104
tubulin complex assembly	0	15	26
immune response-regulating cell surface receptor signaling pathway	6	74	141
post-chaperonin tubulin folding pathway	0	30	52
DNA replication initiation	3	109	212
regulation of myoblast proliferation	1	28	54
adenosine metabolic process	1	16	27
purine nucleoside catabolic process	0	29	45
protein import into mitochondrial intermembrane space	0	1	2
proton-transporting V-type ATPase complex assembly	0	27	54
clustering of voltage-gated sodium channels	0	3	5
regulation of DNA-templated transcription, elongation	22	69	161
neuronal signal transduction	0	2	6
microtubule bundle formation	1	50	107
cell cycle DNA replication termination	0	0	1
adenosine catabolic process	0	5	6
mitotic DNA replication termination	0	0	1
nucleobase-containing small molecule catabolic process	2	23	68
muscle cell proliferation	0	23	80
neuronal ion channel clustering	0	17	37
actomyosin structure organization	3	59	110
retina development in camera-type eye	0	41	86
nuclear DNA replication termination	0	0	1
positive regulation of developmental process	26	105	232
enzyme linked receptor protein signaling pathway	11	115	235
signal transduction	29	93	236
regulation of cellular process	88	92	236
regulation of Ras protein signal transduction	10	126	232
axon guidance	6	99	226
neuron projection guidance	6	99	226
phospholipid catabolic process	1	67	219
membrane organization	25	91	235
transcription preinitiation complex assembly	4	67	103
neuron migration	2	60	140
valine catabolic process	0	4	7
neurogenesis	0	50	139
late endosome to vacuole transport	0	21	64
establishment of epithelial cell polarity	4	37	73
canonical Wnt signaling pathway	3	85	166
negative regulation of skeletal muscle cell proliferation	0	10	13
valine metabolic process	0	13	22
proton-transporting two-sector ATPase complex assembly	0	34	85
regulation of cell differentiation	39	119	234
regulation of small GTPase mediated signal transduction	7	136	233
negative regulation of skeletal muscle cell differentiation	0	12	16
regulation of synapse assembly	1	66	196
regulation of skeletal muscle cell proliferation	0	36	53
heart development	6	78	124
purine-containing compound catabolic process	1	118	190
plasma membrane organization	4	108	211
phenol-containing compound biosynthetic process	3	80	215
cell population proliferation	11	75	152
negative regulation of satellite cell differentiation	0	1	1
cell development	4	112	230
establishment of protein localization to mitochondrion	6	107	214
regulation of microtubule cytoskeleton organization	4	133	210
axonogenesis	2	98	208
regulation of skeletal muscle satellite cell proliferation	0	41	51
regulation of presynapse assembly	2	55	192
catechol-containing compound biosynthetic process	1	18	72
negative regulation of blood vessel morphogenesis	1	47	96
regulation of skeletal muscle cell differentiation	0	13	52
protein localization to mitochondrion	10	104	214
smoothened signaling pathway	2	25	86
negative regulation of angiogenesis	0	48	96
regulation of cell junction assembly	2	73	196
regulation of synapse organization	4	68	199
establishment of cell polarity	0	48	105
regulation of presynapse organization	2	56	192
negative regulation of vasculature development	1	48	98
catecholamine biosynthetic process	1	18	72
neurotransmitter secretion	9	68	137
movement of cell or subcellular component	11	125	236
cytoskeleton organization	19	122	235
phosphate-containing compound metabolic process	14	132	236
phosphorylation	22	142	236
small molecule catabolic process	2	78	235
transmembrane receptor protein tyrosine kinase signaling pathway	6	110	235
signal release from synapse	2	90	168
protein transmembrane import into intracellular organelle	2	99	220
regulation of sodium ion transport	17	47	88
transforming growth factor beta receptor signaling pathway	6	117	216
regulation of neuron differentiation	4	38	114
cellular component morphogenesis	4	93	218
prosthetic group metabolic process	0	50	160
cell part morphogenesis	4	93	218
catecholamine metabolic process	2	42	145
positive regulation of neuron differentiation	1	38	106
plasma membrane bounded cell projection morphogenesis	4	87	218
cell projection morphogenesis	3	89	218
toll-like receptor signaling pathway	1	63	213
transmembrane receptor protein serine/threonine kinase signaling pathway	13	112	217
pattern recognition receptor signaling pathway	1	73	213
ribonucleoside metabolic process	0	75	200
mismatch repair	1	95	203
neuron projection morphogenesis	3	84	218
purine ribonucleoside metabolic process	0	77	200
regulation of angiogenesis	2	122	194
negative regulation of cell differentiation	16	72	144
regulation of vasculature development	2	120	194
purine nucleoside metabolic process	1	79	200
negative regulation of cell population proliferation	9	66	153
Mo-molybdopterin cofactor metabolic process	0	50	160
molybdopterin cofactor metabolic process	0	50	160
Mo-molybdopterin cofactor biosynthetic process	0	50	160
catechol-containing compound metabolic process	2	42	145
vascular process in circulatory system	13	111	232
circulatory system process	11	109	232
blood vessel diameter maintenance	9	106	232
organophosphate catabolic process	7	100	235
regulation of tube diameter	9	106	232
regulation of tube size	12	102	232
phosphorus metabolic process	11	133	236
mRNA processing	52	103	236
regulation of immune response	15	118	235
regulation of microtubule-based process	4	120	229
cell motility	32	106	223
smooth muscle contraction	3	108	203
nucleoside metabolic process	0	73	227
negative regulation of multicellular organismal process	11	107	214
cell migration	20	111	206
phenol-containing compound metabolic process	4	66	226
establishment or maintenance of cell polarity	5	114	201
inositol phosphate biosynthetic process	1	143	206
glycosyl compound metabolic process	0	78	227
anatomical structure development	28	106	236
RNA splicing	49	109	235
amine biosynthetic process	7	136	222
inositol phosphate metabolic process	7	149	220
regulation of vasoconstriction	4	98	213
regulation of blood circulation	3	97	228
positive regulation of cell differentiation	22	109	209
regulation of pH	5	106	221
monovalent inorganic cation homeostasis	5	106	223
regulation of metal ion transport	4	88	203
signal release	16	102	207
lipid oxidation	4	61	229
muscle contraction	8	109	217
fatty acid oxidation	2	78	226
cellular biogenic amine biosynthetic process	7	136	222
cytokine-mediated signaling pathway	5	116	215
regulation of RNA biosynthetic process	67	103	236
regulation of nucleic acid-templated transcription	69	101	236
regulation of transcription, DNA-templated	69	101	236
regulation of immune system process	26	129	235
regulation of gene expression	72	95	236
developmental process	47	88	236
regulation of cellular component organization	37	129	235
protein transmembrane transport	6	101	228
monocarboxylic acid catabolic process	2	90	231
muscle system process	5	111	224
pseudouridine synthesis	4	142	231
regulation of neurotransmitter levels	1	108	196
intracellular protein transmembrane transport	8	102	228
fatty acid catabolic process	2	87	229
phospholipid transport	4	101	226
organic hydroxy compound biosynthetic process	6	93	235
lipid catabolic process	4	94	235
RNA splicing, via transesterification reactions	18	116	235
organic acid catabolic process	1	74	235
mRNA splicing, via spliceosome	18	116	235
carboxylic acid catabolic process	1	74	235
RNA splicing, via transesterification reactions with bulged adenosine as nucleophile	18	116	235
locomotion	25	120	235
vasoconstriction	6	94	229
one-carbon metabolic process	3	107	232
RNA 3'-end processing	1	77	232
regulation of multicellular organismal process	25	108	235
fatty acid metabolic process	5	108	235
regulation of response to stimulus	28	118	236
Wnt signaling pathway	20	114	236
cell surface receptor signaling pathway involved in cell-cell signaling	20	112	236
mitochondrial transmembrane transport	3	89	231
regulation of system process	2	104	232
regulation of macromolecule metabolic process	79	90	236
regulation of RNA metabolic process	73	98	236
negative regulation of mitotic cell cycle	21	110	232
cellular biogenic amine metabolic process	2	114	235
cellular amine metabolic process	2	114	235
regulation of anatomical structure morphogenesis	19	89	235
carbohydrate derivative catabolic process	8	120	234
protein-DNA complex subunit organization	10	105	233
neurotransmitter transport	26	92	233
protein-DNA complex assembly	6	105	233
organophosphate ester transport	7	100	232
mRNA metabolic process	57	96	236
cellular developmental process	45	84	236
regulation of nucleobase-containing compound metabolic process	81	89	236
regulation of cellular macromolecule biosynthetic process	75	99	236
regulation of macromolecule biosynthetic process	76	98	236
regulation of cellular biosynthetic process	76	98	236
regulation of biosynthetic process	76	98	236
regulation of intracellular signal transduction	31	124	235
regulation of multicellular organismal development	23	123	230
mitochondrial transport	5	106	234
amine metabolic process	4	105	235
regulation of anatomical structure size	21	135	235
integrin-mediated signaling pathway	3	75	234
lipid transport	18	123	236
cell projection organization	5	101	235
vacuolar transport	1	65	235
innate immune response	24	106	235
polyol biosynthetic process	7	114	234
positive regulation of transcription by RNA polymerase II	43	99	235
regulation of mitotic cell cycle	23	130	233
steroid biosynthetic process	3	91	235
protein import	13	102	235
rRNA processing	17	114	235
rRNA metabolic process	17	113	235
inflammatory response	6	94	232
cellular protein-containing complex assembly	33	104	236
carbohydrate transport	21	140	232
animal organ development	18	105	236
regulation of cell population proliferation	24	109	235
inorganic ion homeostasis	5	80	235
polyol metabolic process	7	98	234
cation homeostasis	6	79	235
anatomical structure morphogenesis	16	92	235
ion homeostasis	7	80	235
small GTPase mediated signal transduction	13	123	235
alcohol biosynthetic process	7	93	235
fatty acid biosynthetic process	8	124	234
cellular amino acid catabolic process	2	69	235
lipid modification	1	72	236
dephosphorylation	12	106	235
regulation of cytoskeleton organization	31	131	235
system development	7	98	236
regulation of cellular component biogenesis	31	124	235
negative regulation of cell cycle	19	115	235
regulation of metabolic process	78	91	236
regulation of signal transduction	30	107	236
DNA-templated transcription, initiation	45	92	235
protein homooligomerization	12	127	234
regulation of cell communication	32	99	236
regulation of signaling	29	104	236
steroid metabolic process	6	89	235
chemical homeostasis	13	96	235
DNA recombination	16	133	235
protein-containing complex assembly	33	117	236
nucleobase-containing compound catabolic process	44	66	235
monocarboxylic acid biosynthetic process	9	122	235
microtubule cytoskeleton organization	17	76	234
autophagy	12	106	235
process utilizing autophagic mechanism	12	106	235
regulation of nitrogen compound metabolic process	78	97	236
regulation of primary metabolic process	80	94	236
secretion by cell	21	106	235
RNA modification	11	132	236
response to external biotic stimulus	16	102	235
defense response to other organism	22	101	235
homeostatic process	15	95	235
response to biotic stimulus	14	104	235
establishment of protein localization to organelle	13	98	235
response to other organism	18	101	235
protein folding	14	135	235
cellular catabolic process	26	72	236
system process	13	78	235
organic hydroxy compound metabolic process	2	99	235
regulation of ion transport	39	95	233
translation	46	122	235
peptide biosynthetic process	41	130	235
monocarboxylic acid metabolic process	3	113	236
regulation of cellular metabolic process	77	90	236
phospholipid metabolic process	4	98	236
lipid biosynthetic process	2	102	236
protein-containing complex subunit organization	34	108	236
DNA metabolic process	29	109	236
biological adhesion	6	78	236
cell adhesion	6	78	236
RNA processing	51	99	236
cellular lipid metabolic process	2	94	236
cellular component assembly	40	101	236
cellular process	70	86	236
lipid metabolic process	4	100	236
regulation of transport	37	104	235
biological process involved in interspecies interaction between organisms	17	118	235
cell division	50	122	236
export from cell	21	104	235
regulation of transcription by RNA polymerase II	79	99	236
protein complex oligomerization	13	133	234
organonitrogen compound metabolic process	30	115	236
protein metabolic process	39	121	236
organic substance metabolic process	62	81	236
nitrogen compound metabolic process	67	90	236
primary metabolic process	61	83	236
macromolecule metabolic process	67	104	236
proteolysis	7	84	236
protein modification process	31	120	236
carbohydrate metabolic process	3	96	236
response to stimulus	30	89	236
macromolecule modification	34	126	236
cellular macromolecule metabolic process	61	115	236
nucleoside phosphate metabolic process	12	85	236
protein ubiquitination	12	116	236
localization	27	121	236
protein modification by small protein conjugation	15	115	236
protein modification by small protein conjugation or removal	19	110	236
nitrogen compound transport	46	76	236
metabolic process	60	91	236
cellular protein modification process	30	122	236
transport	21	119	236
establishment of localization	28	116	236
nucleotide metabolic process	11	81	235
ion transport	9	104	236
cellular biosynthetic process	42	105	236
protein localization	45	59	236
macromolecule localization	44	63	236
cellular protein metabolic process	42	132	236
tRNA metabolic process	22	90	236
carbohydrate derivative metabolic process	6	86	235
macromolecule catabolic process	32	80	236
protein transport	46	61	236
establishment of protein localization	46	65	236
positive regulation of biological process	69	111	236
nucleobase-containing compound biosynthetic process	38	102	235
nucleobase-containing small molecule metabolic process	11	80	236
aromatic compound biosynthetic process	28	106	235
heterocycle biosynthetic process	37	99	235
cellular localization	43	72	236
organic substance transport	45	82	236
biosynthetic process	47	114	236
cell death	12	123	236
programmed cell death	15	122	236
proteolysis involved in cellular protein catabolic process	20	86	236
purine ribonucleotide metabolic process	16	94	235
purine nucleotide metabolic process	16	97	235
glycerolipid metabolic process	6	95	235
sulfur compound metabolic process	22	74	235
nucleotide biosynthetic process	5	72	235
ribonucleotide metabolic process	15	86	235
nucleoside phosphate biosynthetic process	3	80	235
ribose phosphate metabolic process	15	87	235
cell-cell adhesion	10	88	235
negative regulation of macromolecule metabolic process	62	94	235
negative regulation of metabolic process	62	93	235
carbohydrate derivative biosynthetic process	9	87	235
cellular macromolecule catabolic process	36	65	236
cellular nitrogen compound biosynthetic process	48	111	236
organic substance biosynthetic process	46	110	236
cellular nitrogen compound metabolic process	64	92	236
response to stress	39	111	236
small molecule metabolic process	10	107	236
biological_process	76	96	236
heterocycle metabolic process	62	82	236
cellular aromatic compound metabolic process	61	84	236
ncRNA metabolic process	37	83	236
intracellular signal transduction	17	116	236
intracellular protein transport	42	76	236
negative regulation of cellular process	72	112	236
positive regulation of cellular process	65	115	236
nucleobase-containing compound metabolic process	62	82	236
tRNA aminoacylation	19	110	235
rhythmic process	22	103	234
amino acid activation	18	111	235
response to chemical	17	114	235
phosphatidylinositol metabolic process	3	98	235
negative regulation of gene expression	43	96	235
regulation of protein metabolic process	48	112	236
reproductive process	17	108	235
regulation of cellular protein metabolic process	50	110	236
metal ion transport	9	90	236
cellular macromolecule biosynthetic process	55	112	235
negative regulation of signaling	42	125	235
alpha-amino acid metabolic process	2	95	235
negative regulation of signal transduction	45	124	235
ubiquitin-dependent protein catabolic process	13	85	236
modification-dependent macromolecule catabolic process	15	83	236
negative regulation of cell communication	42	125	235
modification-dependent protein catabolic process	16	80	236
vesicle-mediated transport	40	93	236
negative regulation of biological process	67	111	236
cell communication	15	117	235
chromatin organization	38	99	236
cation transport	10	88	236
intracellular transport	40	67	236
chromosome organization	17	96	235
negative regulation of response to stimulus	37	126	235
cell-cell adhesion via plasma-membrane adhesion molecules	13	80	235
homophilic cell adhesion via plasma membrane adhesion molecules	10	81	234
apoptotic process	14	130	235
generation of precursor metabolites and energy	17	106	235
regulation of apoptotic process	26	117	236
glycerophospholipid metabolic process	7	88	235
regulation of programmed cell death	28	116	236
regulation of cell death	28	115	236
macromolecule biosynthetic process	58	108	235
organic cyclic compound metabolic process	57	88	236
positive regulation of metabolic process	58	108	236
cell cycle process	24	84	235
immune response	12	91	235
immune system process	18	96	235
cellular amide metabolic process	22	126	235
cellular response to stimulus	45	114	236
establishment of localization in cell	36	73	236
oxoacid metabolic process	2	105	236
carboxylic acid metabolic process	3	104	236
organonitrogen compound biosynthetic process	23	109	236
organic acid metabolic process	2	102	236
organelle organization	36	104	236
organic cyclic compound biosynthetic process	27	103	236
RNA metabolic process	65	87	236
cellular metabolic process	66	83	236
negative regulation of chromosome segregation	3	73	168
exonucleolytic trimming involved in rRNA processing	0	7	16
pointed-end actin filament capping	1	101	181
fatty acid elongation	2	79	177
positive regulation of nervous system development	1	48	101
UDP-N-acetylglucosamine metabolic process	0	74	166
icosanoid biosynthetic process	10	97	191
signal transduction by p53 class mediator	28	27	65
deoxyribonucleoside diphosphate metabolic process	0	1	4
glycine betaine biosynthetic process from choline	0	1	2
'de novo' IMP biosynthetic process	0	78	158
ncRNA processing	31	97	236
NADH dehydrogenase complex assembly	5	83	184
monocarboxylic acid transport	19	103	231
glucose 6-phosphate metabolic process	0	91	164
regulation of protein catabolic process	32	96	211
positive regulation of type I interferon production	1	34	63
neural tube closure	18	38	65
cellular protein-containing complex localization	0	33	47
vesicle tethering	1	37	100
organelle fusion	7	102	196
phosphatidylethanolamine biosynthetic process	0	34	51
D-amino acid metabolic process	0	2	4
peptide transport	0	53	134
pentose-phosphate shunt	0	74	150
phosphatidylglycerol biosynthetic process	0	38	55
ADP metabolic process	22	123	235
protein localization to peroxisome	0	36	143
positive regulation of nitrogen compound metabolic process	62	104	236
cholesterol biosynthetic process	1	72	211
telomere organization	17	96	228
sodium ion transport	3	94	217
acyl-CoA metabolic process	5	87	235
cellular chemical homeostasis	6	85	235
sphingolipid biosynthetic process	5	83	230
negative regulation of cellular catabolic process	26	36	73
negative regulation of TORC1 signaling	4	54	96
chaperone-mediated protein folding	12	95	162
nucleic acid-templated transcription	47	117	235
mitochondrial fusion	5	52	80
positive regulation of DNA metabolic process	23	93	170
dTDP biosynthetic process	0	1	1
chromatin remodeling at centromere	2	32	49
maintenance of location in cell	7	47	73
tissue migration	0	9	29
regulation of translational termination	0	11	23
establishment of spindle localization	4	34	74
ribose phosphate biosynthetic process	10	79	235
positive regulation of protein processing	1	30	53
response to endoplasmic reticulum stress	4	85	220
ncRNA 3'-end processing	1	72	165
mRNA splice site selection	6	42	77
aldehyde catabolic process	3	60	117
deadenylation-dependent decapping of nuclear-transcribed mRNA	1	42	160
regulation of cytosolic calcium ion concentration	0	19	79
protein repair	0	3	10
organic cyclic compound catabolic process	38	74	235
vitamin A metabolic process	0	0	1
proline catabolic process to glutamate	0	2	3
coenzyme A metabolic process	2	82	212
indole-containing compound catabolic process	0	23	174
positive regulation of protein targeting to membrane	6	41	61
negative regulation of mitotic sister chromatid segregation	4	73	168
cellular response to lipid	1	31	94
postreplication repair	1	41	82
reverse cholesterol transport	2	39	55
peroxisome fission	4	41	51
regulation of mitochondrial membrane potential	11	44	62
RNA transport	24	120	235
regulation of body fluid levels	10	81	233
collagen-activated tyrosine kinase receptor signaling pathway	0	4	17
complement activation, classical pathway	6	90	179
meiotic sister chromatid cohesion, centromeric	0	0	2
lipid homeostasis	17	58	110
attachment of mitotic spindle microtubules to kinetochore	0	17	54
regulation of response to endoplasmic reticulum stress	9	45	72
digestion	0	46	116
endosomal transport	17	103	234
regulation of cell development	10	93	180
mitochondrial ATP transmembrane transport	0	42	67
regulation of mononuclear cell proliferation	10	38	82
vesicle-mediated transport to the plasma membrane	6	120	205
membrane assembly	4	74	132
brain development	4	76	170
glycolipid catabolic process	2	19	67
N-acetylneuraminate catabolic process	0	6	14
response to organic substance	9	119	235
vesicle coating	0	28	63
cellular response to estradiol stimulus	0	21	57
positive regulation of cell cycle G2/M phase transition	14	36	65
L-phenylalanine metabolic process	1	56	167
synapse organization	7	43	119
tube formation	13	50	88
negative regulation of lymphocyte activation	4	25	71
regulation of DNA replication	4	47	132
sister chromatid segregation	5	32	56
microtubule cytoskeleton organization involved in mitosis	15	75	188
urate metabolic process	0	11	45
male gamete generation	11	103	230
icosanoid transport	26	85	214
ultradian rhythm	0	1	5
fatty acid elongation, monounsaturated fatty acid	1	57	119
regulation of canonical Wnt signaling pathway	5	78	185
collagen-activated signaling pathway	0	7	31
cellular detoxification	3	37	65
regulation of protein modification by small protein conjugation or removal	1	47	97
formamide metabolic process	0	5	16
negative regulation of small GTPase mediated signal transduction	5	73	104
T cell lineage commitment	0	39	55
protein transport to vacuole involved in ubiquitin-dependent protein catabolic process via the multivesicular body sorting pathway	1	7	15
chondroitin sulfate biosynthetic process	0	30	69
cellular response to nutrient levels	6	67	112
maintenance of protein localization in endoplasmic reticulum	4	43	61
keratinocyte development	1	40	45
cell projection assembly	4	91	235
gene expression	1	27	73
magnesium ion homeostasis	0	24	89
negative regulation of protein-containing complex disassembly	10	112	233
microtubule organizing center organization	5	86	157
chondrocyte proliferation	1	19	58
cellular response to organic cyclic compound	14	49	89
response to lipopolysaccharide	0	41	81
organic acid transport	21	109	235
positive regulation of cytosolic calcium ion concentration	0	13	73
regulation of protein targeting	9	40	64
positive regulation of protein localization to membrane	4	51	75
estrogen biosynthetic process	0	17	43
bone development	1	27	79
negative regulation of actin filament polymerization	12	129	235
negative regulation of cellular response to insulin stimulus	7	45	60
transcription-coupled nucleotide-excision repair	4	28	40
B cell activation	15	62	108
tRNA 5'-leader removal	5	119	185
organophosphate metabolic process	8	105	236
glycogen catabolic process	0	16	55
homologous recombination	1	81	159
adenine metabolic process	0	1	2
hydrogen peroxide metabolic process	2	36	72
DNA conformation change	3	71	232
isoprenoid metabolic process	2	55	227
trans-synaptic signaling	4	98	234
regulation of peptide hormone secretion	0	32	66
negative regulation of leukocyte cell-cell adhesion	1	27	72
regulation of wound healing	0	39	87
glycine decarboxylation via glycine cleavage system	0	4	7
detection of light stimulus	4	91	230
regulation of metaphase/anaphase transition of cell cycle	6	110	204
cellular response to DNA damage stimulus	43	109	236
relaxation of muscle	0	19	55
detection of stimulus involved in sensory perception	2	23	87
ketone biosynthetic process	38	109	225
positive regulation of autophagy	9	50	70
detection of external stimulus	3	89	231
retinoic acid metabolic process	0	10	53
anterograde trans-synaptic signaling	3	97	234
intermediate filament cytoskeleton organization	5	77	189
fertilization	2	49	116
humoral immune response	6	101	222
pyrimidine nucleoside monophosphate biosynthetic process	0	70	218
protein-lipid complex remodeling	1	28	61
endosome organization	4	60	88
regulation of response to reactive oxygen species	0	33	65
negative regulation of phosphate metabolic process	23	72	141
monoamine transport	3	16	64
heterocycle catabolic process	43	62	235
germ cell development	8	76	145
fatty-acyl-CoA metabolic process	1	66	162
epithelial cell development	3	40	89
negative regulation of programmed cell death	28	105	235
negative regulation of RNA metabolic process	41	114	235
response to UV	12	42	69
demethylation	5	105	217
glycoprotein metabolic process	4	87	228
cellular response to stress	48	100	236
G protein-coupled glutamate receptor signaling pathway	0	44	147
pyrimidine-containing compound biosynthetic process	4	84	235
hormone metabolic process	5	87	225
cell fate specification	0	41	126
cell cycle G2/M phase transition	8	32	64
single fertilization	0	35	115
pigment metabolic process	4	106	233
proteoglycan biosynthetic process	3	93	215
regulated exocytosis	1	34	82
UMP biosynthetic process	0	67	206
tetrapyrrole biosynthetic process	1	102	226
receptor metabolic process	4	63	119
purine ribonucleoside salvage	0	49	171
actin filament severing	2	33	51
glycerolipid biosynthetic process	10	90	235
plasma membrane raft assembly	0	50	92
regulation of phagocytosis	0	30	63
purine nucleoside bisphosphate biosynthetic process	4	79	235
cytoplasmic translational elongation	0	0	1
protein export from nucleus	17	37	77
zinc ion transport	1	23	66
regulation of chromosome organization	14	114	215
positive regulation of establishment of protein localization	6	56	84
regulation of histone acetylation	1	40	60
defense response to symbiont	19	106	211
leucyl-tRNA aminoacylation	0	0	1
mitotic cohesin loading	0	1	8
protein import into nucleus	14	88	234
methionine biosynthetic process	1	105	181
transcription initiation from RNA polymerase II promoter	13	78	227
mitochondrial electron transport, ubiquinol to cytochrome c	0	60	104
response to ATP	4	72	144
L-alpha-amino acid transmembrane transport	1	103	215
microtubule anchoring	2	58	102
RNA stabilization	16	38	66
defense response to bacterium	19	76	219
transsulfuration	0	0	1
liver development	4	51	91
sister chromatid cohesion	5	100	226
protein maturation by iron-sulfur cluster transfer	0	34	62
nucleoside triphosphate catabolic process	0	48	60
RNA decapping	2	68	204
RNA biosynthetic process	52	119	235
nucleoside monophosphate biosynthetic process	5	84	235
regulation of mitotic cell cycle phase transition	21	129	230
actin filament bundle assembly	5	37	77
thioester biosynthetic process	3	83	226
vascular endothelial growth factor receptor signaling pathway	0	21	65
vesicle budding from membrane	3	35	63
regulation of cell motility	15	83	217
positive regulation of plasminogen activation	0	22	35
spindle localization	0	35	74
nuclear transport	23	91	235
nucleotide catabolic process	12	111	226
fatty acid derivative metabolic process	2	84	197
branched-chain amino acid catabolic process	0	39	53
heme biosynthetic process	1	56	78
positive regulation of translational elongation	0	3	7
protein autoprocessing	0	67	154
ribonucleoside diphosphate metabolic process	17	124	235
response to pheromone	2	17	76
cilium movement	10	94	217
carnitine biosynthetic process	0	0	3
regulation of cell morphogenesis	16	87	226
establishment of mitotic spindle localization	1	32	73
positive regulation of protein-containing complex disassembly	13	32	68
rRNA modification	0	98	173
regulation of vesicle-mediated transport	1	124	212
SCF-dependent proteasomal ubiquitin-dependent protein catabolic process	1	87	207
cartilage development	5	67	143
dedifferentiation	0	5	6
glutathione catabolic process	1	84	153
regulation of proteasomal protein catabolic process	27	54	137
fatty acid elongation, polyunsaturated fatty acid	0	26	90
regulation of cellular response to stress	25	136	234
nucleoside bisphosphate biosynthetic process	4	79	235
RNA methylation	7	97	235
regulation of cellular response to transforming growth factor beta stimulus	1	35	86
negative regulation of RNA biosynthetic process	36	124	235
chaperone-mediated protein complex assembly	8	26	67
positive regulation of I-kappaB kinase/NF-kappaB signaling	2	75	227
indole-containing compound metabolic process	0	47	213
nucleic acid metabolic process	65	94	236
7,8-dihydroneopterin 3'-triphosphate biosynthetic process	0	1	3
regulation of systemic arterial blood pressure	0	21	61
steroid catabolic process	0	38	61
protein localization to kinetochore	0	32	59
protein import into peroxisome matrix	0	14	43
inositol biosynthetic process	0	3	7
heparin biosynthetic process	0	44	127
ammonium ion metabolic process	0	21	65
response to growth hormone	0	2	5
sensory perception of mechanical stimulus	3	73	220
DNA demethylation	3	66	157
histone exchange	0	8	29
ribonucleoside triphosphate metabolic process	22	89	235
cell morphogenesis	7	58	102
anion transmembrane transport	5	86	228
mesenchyme migration	0	1	9
positive regulation of cellular amide metabolic process	20	48	91
protein localization to endoplasmic reticulum	2	94	224
cellular calcium ion homeostasis	3	89	229
regulation of muscle system process	4	94	211
glycine metabolic process	1	83	191
inorganic cation transmembrane transport	5	84	235
UTP metabolic process	14	72	187
positive regulation of cell development	5	51	94
formate metabolic process	0	8	47
COPII vesicle coating	0	24	48
glutamate metabolic process	3	57	142
cellular polysaccharide metabolic process	3	125	235
IMP metabolic process	4	93	219
DNA-templated transcription, termination	2	30	50
cellular detoxification of aldehyde	0	18	36
RNA phosphodiester bond hydrolysis	1	45	121
methylglyoxal catabolic process to lactate	0	0	11
positive regulation of cellular component biogenesis	14	128	235
fatty acid derivative biosynthetic process	1	75	161
axon midline choice point recognition	0	0	6
tetrahydrobiopterin metabolic process	0	40	152
polysaccharide biosynthetic process	2	113	199
cellular response to organonitrogen compound	11	92	155
regulation of response to oxidative stress	6	49	77
regulation of peptide secretion	0	32	66
nuclear division	0	36	103
purine nucleoside triphosphate metabolic process	24	90	231
body fluid secretion	0	18	64
regulation of cell activation	13	108	178
transition metal ion homeostasis	7	66	224
saliva secretion	0	7	11
norepinephrine metabolic process	0	7	46
regulation of cell-cell adhesion	8	54	151
regulation of neuronal synaptic plasticity	1	30	64
cellular aldehyde metabolic process	5	70	222
ubiquitin-dependent protein catabolic process via the N-end rule pathway	0	6	11
mitotic chromosome condensation	0	32	76
nucleotide-excision repair	17	130	225
tetrahydrobiopterin biosynthetic process	0	40	152
snRNA metabolic process	4	79	205
peptide catabolic process	2	98	165
phosphatidylcholine metabolic process	1	43	69
actin filament-based movement	3	43	60
positive regulation of phosphorylation	5	63	143
cytosolic transport	5	95	231
signal complex assembly	0	3	6
energy reserve metabolic process	0	108	235
adenylate cyclase-activating G protein-coupled receptor signaling pathway	1	49	134
lysine metabolic process	0	2	6
mitotic sister chromatid cohesion	1	73	147
negative regulation of phosphorus metabolic process	23	72	141
cellular response to glucose stimulus	2	36	57
L-proline biosynthetic process	0	17	93
glycosphingolipid metabolic process	0	37	88
regulation of cell growth	21	63	140
response to inorganic substance	8	72	152
positive regulation of Rho protein signal transduction	0	29	63
phototransduction	3	88	230
posttranscriptional regulation of gene expression	37	123	236
respiratory electron transport chain	5	97	235
dolichol-linked oligosaccharide biosynthetic process	0	106	185
icosanoid secretion	26	87	214
regulation of membrane potential	7	50	96
urea cycle	0	42	92
microtubule severing	0	61	121
mitotic DNA damage checkpoint signaling	8	43	70
gland development	3	39	98
CENP-A containing nucleosome assembly	0	8	29
rRNA-containing ribonucleoprotein complex export from nucleus	0	35	56
snRNA transport	0	10	15
positive regulation of transcription, DNA-templated	58	98	235
I-kappaB kinase/NF-kappaB signaling	1	48	183
glycoprotein biosynthetic process	4	96	215
establishment of vesicle localization	7	38	90
Arp2/3 complex-mediated actin nucleation	8	138	217
GDP-mannose biosynthetic process	0	11	13
vitamin biosynthetic process	0	55	81
cholesterol homeostasis	6	38	71
protein insertion into membrane	5	56	132
ceramide catabolic process	1	29	79
morphogenesis of a branching structure	1	25	75
regulation of Arp2/3 complex-mediated actin nucleation	1	33	52
rRNA base methylation	0	22	41
deoxyribonucleoside diphosphate biosynthetic process	0	1	1
positive regulation of defense response	2	67	162
negative regulation of nuclear division	5	99	207
plasminogen activation	0	20	52
pigment catabolic process	0	3	3
protein localization to nucleus	15	89	234
microtubule polymerization or depolymerization	3	52	92
mitochondrial protein catabolic process	0	17	28
threonine metabolic process	0	5	7
response to ionizing radiation	13	122	196
axonemal dynein complex assembly	0	69	166
negative regulation of cytoskeleton organization	12	131	235
regulation of response to wounding	2	52	106
positive regulation of mitochondrial fission	0	30	62
protein localization to cytoskeleton	1	13	66
positive regulation of protein modification process	4	77	173
purine ribonucleotide catabolic process	0	103	164
DNA recombinase assembly	0	2	2
L-methionine biosynthetic process	0	78	135
NADP biosynthetic process	0	3	4
regulation of TOR signaling	10	118	235
morphogenesis of an epithelium	5	35	95
external encapsulating structure organization	5	115	233
blood coagulation	5	59	233
heterochromatin organization	15	36	66
2'-deoxyribonucleotide metabolic process	8	36	70
glycosaminoglycan catabolic process	0	46	116
regulation of phosphorus metabolic process	23	106	228
cAMP catabolic process	0	98	148
ribosome biogenesis	1	87	231
amino acid import	1	22	64
cell cycle	39	92	235
small molecule biosynthetic process	10	116	236
anion transport	17	100	235
pyrimidine deoxyribonucleotide biosynthetic process	0	4	9
methylglyoxal catabolic process	0	0	11
regulation of mitotic nuclear division	4	103	219
positive regulation of inflammatory response	1	30	64
Golgi vesicle transport	6	93	235
cardiolipin biosynthetic process	0	39	51
mRNA polyadenylation	0	20	71
negative regulation of mitotic nuclear division	2	78	169
negative regulation of cell cycle process	15	118	233
pyrimidine-containing compound salvage	0	37	139
tRNA splicing, via endonucleolytic cleavage and ligation	0	46	74
ATP transport	2	52	90
pyrimidine ribonucleoside triphosphate biosynthetic process	17	74	227
telomere maintenance in response to DNA damage	0	21	37
potassium ion transport	7	102	226
Ras protein signal transduction	10	112	235
branched-chain amino acid biosynthetic process	0	8	11
benzene-containing compound metabolic process	0	39	186
aldehyde biosynthetic process	0	4	31
RNA phosphodiester bond hydrolysis, exonucleolytic	0	7	17
pyrimidine deoxyribonucleoside diphosphate metabolic process	0	1	1
cytoplasmic microtubule organization	9	44	136
D-amino acid catabolic process	0	2	3
cellular modified amino acid catabolic process	7	114	219
lysosome localization	0	37	65
regulation of cell cycle phase transition	27	130	234
aminoglycan catabolic process	2	64	159
purine nucleotide transport	5	54	98
NADPH regeneration	0	82	164
membrane lipid biosynthetic process	8	101	234
collagen fibril organization	1	31	67
negative regulation of blood coagulation	0	22	59
regulation of macrophage activation	0	20	59
G protein-coupled receptor signaling pathway	8	69	236
cilium assembly	4	88	235
diol biosynthetic process	2	94	217
cellular response to ionizing radiation	3	46	70
detoxification	2	37	66
complement activation, alternative pathway	3	38	58
peroxisomal transport	0	56	178
signal transduction in response to DNA damage	24	110	216
carbohydrate homeostasis	6	98	197
protein neddylation	0	19	48
membrane lipid metabolic process	5	67	235
regulation of cellular component size	31	122	235
catabolic process	24	87	236
protein targeting to vacuole	2	47	136
actin filament polymerization	1	38	68
cholesterol transport	1	77	168
cellular protein complex disassembly	3	68	129
regulation of catabolic process	41	98	235
regulation of cellular ketone metabolic process	4	41	67
heparan sulfate proteoglycan metabolic process	3	84	217
hormone-mediated signaling pathway	8	66	132
organic acid transmembrane transport	6	77	229
quinone metabolic process	35	109	225
regulation of localization	41	101	235
tRNA 5'-end processing	7	117	186
cAMP metabolic process	5	78	213
cellular response to monosaccharide stimulus	2	35	57
negative regulation of Wnt signaling pathway	12	124	231
chemical synaptic transmission	3	97	234
thioester metabolic process	5	87	235
regulation of leukocyte proliferation	11	36	82
arginine metabolic process	0	77	123
UMP metabolic process	0	70	208
very-low-density lipoprotein particle remodeling	0	20	31
establishment of protein localization to peroxisome	0	36	143
rRNA 3'-end processing	0	5	16
regulation of cellular protein catabolic process	25	55	137
coagulation	5	59	233
regulation of DNA metabolic process	27	95	223
regulation of cell morphogenesis involved in differentiation	4	32	63
RNA surveillance	0	27	52
regulation of cellular amide metabolic process	42	129	236
regulation of cell migration	15	78	208
Rho protein signal transduction	10	107	223
positive regulation of proteasomal ubiquitin-dependent protein catabolic process	5	47	67
negative regulation of RNA catabolic process	8	43	66
forebrain development	1	38	82
serine family amino acid metabolic process	5	81	227
monosaccharide metabolic process	9	125	236
alcohol catabolic process	2	76	177
inorganic anion transport	1	90	225
Golgi to endosome transport	0	33	42
export across plasma membrane	2	31	84
SNARE complex disassembly	0	0	2
transport along microtubule	2	110	214
lipoprotein metabolic process	6	73	179
fat-soluble vitamin metabolic process	3	41	62
peptide hormone secretion	0	19	69
'de novo' UMP biosynthetic process	0	1	3
negative regulation of mitotic metaphase/anaphase transition	4	73	168
caveola assembly	0	21	45
regulation of actin filament length	34	113	235
negative regulation of immune system process	3	82	145
actin filament depolymerization	0	64	100
pyrimidine-containing compound metabolic process	13	88	235
nucleosome organization	8	75	231
nonribosomal peptide biosynthetic process	0	21	62
long-chain fatty acid transport	30	110	227
putrescine catabolic process	0	0	4
porphyrin-containing compound biosynthetic process	1	102	226
positive regulation of phosphorus metabolic process	7	63	155
regulation of actin nucleation	3	34	59
organic anion transport	21	97	234
regulation of blood coagulation	0	26	83
glucose homeostasis	6	98	197
regulation of translational elongation	1	71	195
taxis	15	93	230
reactive oxygen species metabolic process	10	83	126
mitotic sister chromatid segregation	2	29	53
purine ribonucleotide transport	3	53	98
negative regulation of mitotic cell cycle phase transition	12	123	220
gene silencing	4	83	229
positive regulation of vasoconstriction	0	33	58
phospholipase C-activating G protein-coupled receptor signaling pathway	2	43	126
protein localization to endoplasmic reticulum exit site	0	4	24
positive regulation of smooth muscle contraction	0	25	56
protein localization to chromosome, centromeric region	0	28	61
GDP-mannose metabolic process	0	89	133
acute inflammatory response	0	49	136
T-helper cell lineage commitment	0	27	43
glycogen metabolic process	0	114	235
import across plasma membrane	0	31	76
xenobiotic detoxification by transmembrane export across the plasma membrane	0	18	56
negative regulation of organelle organization	17	135	235
DNA methylation or demethylation	6	79	179
S-adenosylmethionine metabolic process	0	31	68
regulation of mitochondrion organization	11	44	80
mitotic cell cycle process	17	107	235
actin filament capping	6	115	233
actin filament bundle organization	7	58	156
ribonucleoside triphosphate biosynthetic process	24	88	235
response to antibiotic	2	33	60
response to monosaccharide	3	43	66
pyrimidine ribonucleoside monophosphate metabolic process	0	71	210
nucleobase-containing compound transport	24	129	235
organelle localization by membrane tethering	6	79	159
negative regulation of cell-cell adhesion	7	41	94
cellular component disassembly	25	92	227
purine nucleoside triphosphate biosynthetic process	24	84	231
tetrahydrofolate biosynthetic process	0	5	25
positive regulation of leukocyte activation	4	45	81
cellular response to external stimulus	8	67	126
pancreas development	0	45	86
regulation of Notch signaling pathway	7	39	94
inner dynein arm assembly	0	21	56
response to acid chemical	6	94	150
regulation of plasminogen activation	0	28	52
regulation of membrane lipid metabolic process	1	45	58
insulin secretion	0	21	68
organophosphate biosynthetic process	9	91	235
regulation of endocytosis	1	72	128
regulation of G2/M transition of mitotic cell cycle	11	60	119
copper ion transport	0	25	93
cellular response to acid chemical	6	91	145
exocytosis	5	98	235
regulation of lymphocyte activation	17	100	163
modulation of chemical synaptic transmission	8	46	78
regulation of G protein-coupled receptor signaling pathway	1	64	218
regulation of spindle organization	0	34	69
regulation of autophagy	17	114	214
import into nucleus	15	90	234
nicotinamide nucleotide biosynthetic process	1	74	219
regulation of chromosome segregation	8	109	205
regulation of actin filament-based process	20	139	235
immune effector process	12	100	221
GTP biosynthetic process	17	71	187
RNA destabilization	7	107	173
glycosyl compound biosynthetic process	0	56	185
chromosome separation	0	14	45
actin polymerization or depolymerization	3	95	183
hormone secretion	1	25	71
chromosome segregation	10	103	234
negative regulation of catabolic process	29	33	73
positive regulation of organelle organization	39	92	235
sensory perception of light stimulus	6	75	234
localization within membrane	10	116	235
alpha-amino acid catabolic process	4	87	235
peroxisomal membrane transport	1	55	175
positive regulation of cell activation	5	47	81
thiamine diphosphate metabolic process	0	7	13
terpenoid metabolic process	0	35	150
alcohol metabolic process	2	105	235
chromatin remodeling	18	113	233
rRNA methylation	0	42	67
response to virus	21	105	214
ribonucleoprotein complex biogenesis	8	93	234
negative regulation of substrate adhesion-dependent cell spreading	3	34	46
mitotic cell cycle phase transition	11	84	180
positive regulation of RNA biosynthetic process	57	99	235
protein localization to microtubule organizing center	0	20	62
positive regulation of ERAD pathway	2	24	54
negative regulation of chromosome organization	7	91	181
mitochondrial electron transport, NADH to ubiquinone	1	98	205
regulation of actin filament depolymerization	8	118	233
vesicle tethering to Golgi	0	1	11
aromatic amino acid family catabolic process	1	64	230
interstrand cross-link repair	0	88	217
tRNA thio-modification	0	27	33
negative regulation of cellular biosynthetic process	59	108	235
respiratory chain complex III assembly	0	43	73
aspartate family amino acid metabolic process	8	124	233
organic acid biosynthetic process	3	79	235
putrescine metabolic process	0	13	19
receptor-mediated endocytosis	5	111	188
regulation of defense response to virus	6	46	70
cell redox homeostasis	4	41	72
plasma membrane raft organization	0	62	95
intraciliary retrograde transport	0	14	60
cellular response to starvation	7	62	110
amino sugar catabolic process	0	28	91
regulation of insulin secretion	1	39	66
establishment of organelle localization	9	82	151
intrinsic apoptotic signaling pathway	20	34	75
vitamin metabolic process	9	114	215
vesicle fusion with Golgi apparatus	0	9	17
nucleus organization	0	27	66
regulation of alternative mRNA splicing, via spliceosome	23	72	182
potassium ion transmembrane transport	1	21	72
mitochondrion organization	26	113	235
snRNA processing	2	74	205
mitotic spindle assembly checkpoint signaling	4	74	167
menaquinone metabolic process	0	0	1
cellular nitrogen compound catabolic process	41	62	235
heme catabolic process	0	3	3
galactose metabolic process	0	107	153
regulation of systemic arterial blood pressure by hormone	1	29	59
cellular metabolic compound salvage	3	66	235
estrogen metabolic process	1	20	78
cellular polysaccharide catabolic process	0	12	59
maintenance of protein location in cell	7	50	71
protein-containing complex disassembly	5	105	180
sphingosine biosynthetic process	0	36	66
regulation of cardiac muscle contraction	0	30	75
cellular biogenic amine catabolic process	1	38	207
pinocytosis	0	23	44
calcium-mediated signaling	2	92	210
regulation of cytokine production	6	112	215
nuclear-transcribed mRNA catabolic process	28	90	235
defense response	21	94	235
deoxyribose phosphate metabolic process	7	46	84
pyrimidine nucleoside diphosphate metabolic process	0	11	41
DNA dealkylation involved in DNA repair	0	12	49
glycolipid biosynthetic process	5	81	165
platelet activation	1	37	179
ncRNA 5'-end processing	7	117	186
dolichol metabolic process	0	6	15
intracellular estrogen receptor signaling pathway	2	39	52
cellular transition metal ion homeostasis	5	70	222
regulation of mRNA stability	14	123	234
arginyl-tRNA aminoacylation	0	1	2
pyrimidine nucleoside monophosphate metabolic process	1	74	219
cell-cell recognition	3	45	135
very long-chain fatty acid biosynthetic process	1	86	179
cellular macromolecule localization	20	104	235
cell differentiation	36	101	235
negative regulation of chromosome separation	4	72	168
regulation of protein sumoylation	1	30	60
plasma membrane bounded cell projection organization	4	109	235
regulation of type I interferon production	6	38	67
negative regulation of nucleic acid-templated transcription	36	124	235
insulin receptor signaling pathway	4	57	87
response to purine-containing compound	1	70	146
negative regulation of locomotion	6	45	97
regulation of vascular permeability	2	40	64
hormone biosynthetic process	2	92	201
tRNA-guanine transglycosylation	0	0	1
positive regulation of programmed cell death	5	115	203
mitochondrial membrane organization	11	65	116
regulation of attachment of spindle microtubules to kinetochore	3	34	55
regulation of response to food	0	25	85
fatty acid beta-oxidation	3	79	224
closure of optic fissure	0	12	22
Rab protein signal transduction	0	92	208
cellular process involved in reproduction in multicellular organism	6	80	217
deoxyribonucleotide catabolic process	7	47	66
dense core granule exocytosis	0	12	22
negative regulation of protein modification process	12	79	131
negative regulation of cellular protein metabolic process	44	108	231
nucleotide salvage	2	62	226
receptor signaling pathway via STAT	7	49	92
neutral amino acid transport	1	33	76
unsaturated fatty acid metabolic process	14	95	213
divalent inorganic cation homeostasis	3	86	233
ceramide metabolic process	3	82	231
acute-phase response	0	41	134
regulation of Wnt signaling pathway	11	115	235
response to molecule of bacterial origin	0	41	81
negative regulation of cell adhesion	7	43	111
positive regulation of cellular protein catabolic process	8	56	77
autophagosome organization	16	36	88
regulation of actin cytoskeleton organization	22	134	235
synapse assembly	1	42	107
neuron projection development	4	48	113
positive regulation of cell adhesion	3	39	80
positive regulation of cell death	6	111	203
unsaturated fatty acid biosynthetic process	11	87	209
adenine nucleotide transport	5	54	98
regulation of apoptotic signaling pathway	21	55	89
vesicle targeting, to, from or within Golgi	0	0	1
negative regulation of cell migration	6	40	95
multicellular organismal process	14	65	235
centrosome duplication	1	21	49
vesicle-mediated transport in synapse	4	40	74
pyrimidine nucleobase metabolic process	0	57	152
inositol metabolic process	0	32	72
monosaccharide biosynthetic process	11	116	223
purine nucleotide salvage	3	67	202
regulation of stem cell proliferation	4	44	64
protein insertion into mitochondrial membrane	7	40	61
histidine catabolic process	0	12	55
regulation of response to external stimulus	9	101	233
serotonin transport	1	21	58
negative regulation of Notch signaling pathway	5	33	77
protein-containing complex localization	8	101	228
positive regulation of cytokinesis	0	35	61
COPII-coated vesicle budding	0	1	5
negative regulation of toll-like receptor signaling pathway	2	31	59
mitotic G2/M transition checkpoint	5	49	81
spliceosomal complex assembly	1	39	77
regulation of Rho protein signal transduction	6	71	160
purine ribonucleoside diphosphate metabolic process	20	126	235
regulation of chromatin organization	16	38	76
folic acid-containing compound biosynthetic process	0	11	33
inorganic anion transmembrane transport	0	56	149
purine nucleotide biosynthetic process	7	92	235
protein trimerization	2	22	57
lactate metabolic process	1	37	66
negative regulation of G2/M transition of mitotic cell cycle	4	66	117
DNA modification	5	93	203
response to hexose	4	42	66
negative regulation of response to extracellular stimulus	0	17	74
cellular component organization	56	102	236
DNA repair	26	119	236
cellular homeostasis	4	105	235
complement activation	7	94	219
nucleoside triphosphate metabolic process	23	94	235
regulation of lipid metabolic process	7	123	191
sensory perception	4	71	235
regulation of translation	35	133	236
regulation of cilium movement	0	6	62
cellular ion homeostasis	7	80	235
positive regulation of protein metabolic process	16	102	231
vitamin B6 metabolic process	0	3	8
pyridine-containing compound catabolic process	1	14	23
regulation of mRNA processing	41	70	216
intermediate filament-based process	6	82	189
zymogen activation	0	23	63
endoplasmic reticulum localization	0	13	38
pigment granule localization	5	27	83
negative regulation of transcription, DNA-templated	36	124	235
response to vitamin K	0	1	3
cellular amino acid metabolic process	3	106	235
IMP salvage	1	45	154
retinoic acid biosynthetic process	0	1	39
purine ribonucleoside biosynthetic process	0	62	182
regulation of cellular response to growth factor stimulus	5	109	198
establishment of RNA localization	21	124	235
phosphatidylglycerol metabolic process	6	40	60
mitotic spindle checkpoint signaling	4	74	167
L-kynurenine catabolic process	0	0	1
receptor recycling	3	45	72
regulation of protein secretion	2	37	82
DNA topological change	0	47	182
equilibrioception	1	11	35
maintenance of protein localization in organelle	17	39	69
establishment or maintenance of microtubule cytoskeleton polarity	1	3	5
cellular response to nitrogen compound	9	94	157
maintenance of protein location	6	47	73
nucleotide transmembrane transport	2	57	97
regulation of intrinsic apoptotic signaling pathway in response to DNA damage	34	18	60
creatine biosynthetic process	0	0	2
positive regulation of protein maturation	0	30	54
clathrin coat assembly	2	88	167
gamma-aminobutyric acid metabolic process	0	11	45
protein localization to membrane	14	111	234
porphyrin-containing compound metabolic process	11	112	234
fatty acid beta-oxidation using acyl-CoA oxidase	0	6	10
mRNA cis splicing, via spliceosome	0	61	152
protein localization to vacuole	2	85	200
response to lipid	2	44	103
response to estradiol	1	30	64
pyrimidine ribonucleoside monophosphate biosynthetic process	0	67	206
late endosome to vacuole transport via multivesicular body sorting pathway	0	18	27
'de novo' GDP-L-fucose biosynthetic process	0	1	4
ribosomal small subunit export from nucleus	0	10	11
isoprenoid biosynthetic process	1	62	223
folic acid-containing compound metabolic process	2	85	214
ribonucleoprotein complex subunit organization	40	104	235
spindle organization	14	78	223
lymphocyte activation	9	91	135
embryo development	9	62	115
endocrine process	1	29	59
protein catabolic process	13	100	235
negative regulation of apoptotic process	23	111	235
chromosome condensation	0	45	166
double-strand break repair via nonhomologous end joining	1	91	169
nuclear body organization	1	13	52
nucleotide-sugar biosynthetic process	4	102	225
leukotriene biosynthetic process	0	17	67
nucleobase-containing small molecule biosynthetic process	0	58	183
regulation of integrin-mediated signaling pathway	0	35	56
glutathione metabolic process	9	118	224
regulation of dephosphorylation	9	61	144
organelle membrane fusion	4	39	68
box C/D snoRNP assembly	2	14	22
regulation of fatty acid biosynthetic process	3	29	63
fatty acid elongation, saturated fatty acid	1	81	176
regulation of multicellular organism growth	0	29	64
regulation of coagulation	0	52	153
pyrimidine ribonucleotide metabolic process	12	75	234
protein localization to centrosome	0	20	62
regulation of humoral immune response	3	33	78
pyruvate transport	1	2	12
regulation of systemic arterial blood pressure mediated by a chemical signal	1	27	59
microtubule nucleation by microtubule organizing center	0	0	9
acylglycerol transport	0	0	1
spinal cord motor neuron cell fate specification	0	14	66
regulation of myelination	0	18	59
regulation of ubiquitin-dependent protein catabolic process	19	41	75
mitochondrial fission	4	70	175
negative regulation of T cell activation	1	26	71
fructose 2,6-bisphosphate metabolic process	0	27	79
long-chain fatty-acyl-CoA metabolic process	1	62	161
cellular response to endogenous stimulus	10	96	171
cellular response to retinoic acid	0	11	63
vitamin B6 biosynthetic process	0	1	3
circadian regulation of gene expression	9	61	136
regulation of ceramide biosynthetic process	1	44	57
tricarboxylic acid cycle	9	98	234
positive regulation of supramolecular fiber organization	28	113	234
L-arabinose metabolic process	0	0	1
pyrimidine deoxyribonucleotide metabolic process	1	36	61
indolalkylamine catabolic process	0	23	174
regulation of response to DNA damage stimulus	21	106	230
DNA replication-independent nucleosome organization	0	8	29
fatty-acyl-CoA biosynthetic process	1	71	154
alditol metabolic process	0	22	100
intracellular receptor signaling pathway	12	78	167
embryonic morphogenesis	4	35	94
positive regulation of stress-activated MAPK cascade	0	52	147
regulation of transforming growth factor beta receptor signaling pathway	1	38	86
ribonucleoprotein complex export from nucleus	0	35	56
tetrahydrofolate metabolic process	1	83	214
cell-substrate adhesion	2	70	191
establishment of pigment granule localization	5	30	82
signal peptide processing	2	102	200
positive regulation of nucleobase-containing compound metabolic process	71	96	235
regulation of double-strand break repair	11	58	142
aminoglycan biosynthetic process	1	95	210
regulation of nervous system development	4	44	105
formaldehyde metabolic process	0	0	3
reciprocal homologous recombination	1	84	157
melanosome transport	4	32	80
endoplasmic reticulum-plasma membrane tethering	0	11	29
negative regulation of immune response	1	25	68
triglyceride-rich lipoprotein particle remodeling	0	24	47
UDP-N-acetylglucosamine biosynthetic process	0	45	106
sulfur amino acid metabolic process	2	107	218
cholesterol catabolic process	0	17	23
regulation of blood pressure	2	62	217
organonitrogen compound catabolic process	9	97	236
T cell costimulation	0	29	57
cellular amino acid biosynthetic process	2	83	235
glycolipid metabolic process	4	104	212
ribosomal large subunit export from nucleus	0	20	26
regulation of neurogenesis	5	46	96
male meiotic nuclear division	0	24	65
regulation of smooth muscle contraction	1	33	115
neurotransmitter catabolic process	0	9	23
ribonucleoside bisphosphate biosynthetic process	4	79	235
DNA synthesis involved in DNA repair	1	51	137
response to heat	4	85	151
positive regulation of cellular metabolic process	62	102	236
negative regulation of wound healing	1	30	63
glycerol-3-phosphate metabolic process	1	50	154
polyprenol metabolic process	0	17	30
regulation of SREBP signaling pathway	0	4	4
regulation of embryonic development	2	50	131
tetrahydrofolate interconversion	1	72	159
thyroid hormone generation	0	33	58
meiotic DNA double-strand break formation	0	15	21
negative regulation of cell death	25	114	235
amino-acid betaine metabolic process	0	21	58
cellular divalent inorganic cation homeostasis	3	85	230
fructose metabolic process	0	43	152
regulation of protein processing	2	43	62
negative regulation of appetite	0	17	74
regulation of cytoplasmic transport	1	27	63
plasma membrane tubulation	10	32	56
glycolytic process	11	122	235
formaldehyde catabolic process	0	0	1
meiotic sister chromatid cohesion	0	16	28
response to vitamin	0	29	56
telomere capping	0	19	40
cyclic nucleotide catabolic process	0	106	174
regulation of JNK cascade	1	44	152
positive regulation of DNA repair	18	79	150
response to light stimulus	7	108	233
multicellular organismal reproductive process	11	118	235
chromatin assembly	14	32	63
purine ribonucleotide salvage	3	71	201
DNA biosynthetic process	3	101	218
homocysteine metabolic process	0	21	55
mRNA methylation	0	19	58
spermine metabolic process	0	22	29
secretion by tissue	0	22	60
cellular glucan metabolic process	0	113	235
response to bacterium	12	79	219
intracellular sterol transport	1	28	82
pyrimidine ribonucleoside triphosphate metabolic process	15	75	227
regulation of chromosome separation	7	100	204
ATP metabolic process	26	120	235
transcription by RNA polymerase I	0	12	21
CTP metabolic process	17	74	226
secretion	30	87	235
mitochondrial respiratory chain complex assembly	10	98	216
rDNA heterochromatin assembly	0	2	2
positive regulation of cell-cell adhesion	3	34	78
oogenesis	4	36	69
osteoblast differentiation	3	26	67
SRP-dependent cotranslational protein targeting to membrane	0	94	218
negative regulation of insulin receptor signaling pathway	7	44	60
cell junction organization	9	88	165
long-chain fatty-acyl-CoA biosynthetic process	1	68	152
regulation of store-operated calcium entry	0	3	48
protein targeting	6	108	235
microtubule-based transport	5	102	214
mitotic cell cycle	4	81	184
2'-deoxyribonucleotide biosynthetic process	0	24	56
nuclear-transcribed mRNA catabolic process, no-go decay	0	3	5
cellular response to environmental stimulus	2	55	83
aspartate family amino acid catabolic process	2	32	67
regulation of mitotic spindle organization	1	29	68
positive regulation of mRNA metabolic process	13	113	177
water-soluble vitamin metabolic process	2	76	190
isopentenyl diphosphate biosynthetic process, mevalonate pathway	0	1	3
regulation of calcium ion transport	1	47	133
sulfur amino acid biosynthetic process	2	90	209
cytoskeleton-dependent intracellular transport	4	112	228
regulation of Toll signaling pathway	0	13	26
mRNA destabilization	7	109	173
regulation of cell cycle process	24	132	235
regulation of sister chromatid segregation	7	106	204
cyclic nucleotide metabolic process	5	71	229
Golgi organization	3	64	197
meiotic attachment of telomere to nuclear envelope	0	7	17
protein depolymerization	4	67	106
maturation of SSU-rRNA	13	47	81
NAD metabolic process	3	25	62
cardiolipin metabolic process	0	34	59
response to 2,3,7,8-tetrachlorodibenzodioxine	0	0	3
muscle organ development	1	54	228
metallo-sulfur cluster assembly	16	85	232
deoxyribonucleotide metabolic process	8	125	217
mucopolysaccharide metabolic process	1	75	220
regulation of hemostasis	0	25	83
mRNA stabilization	12	42	66
positive regulation of neurogenesis	3	51	93
CTP salvage	0	7	21
peptide modification	0	2	10
muscle structure development	2	54	229
hormone transport	0	22	71
glycogen biosynthetic process	1	108	198
second-messenger-mediated signaling	2	84	211
response to external stimulus	24	101	235
response to hormone	3	51	99
metal ion homeostasis	5	81	235
meiotic cell cycle	1	78	207
acyl-CoA biosynthetic process	3	83	226
proton-transporting ATP synthase complex assembly	0	2	15
fatty acid transport	30	107	231
regulation of peptide transport	0	32	66
polyol catabolic process	1	25	100
nitric oxide metabolic process	1	38	63
cyclic purine nucleotide metabolic process	3	65	187
cohesin loading	0	1	8
regulation of neuron migration	2	17	61
phosphatidylserine biosynthetic process	0	0	5
negative regulation of cell motility	6	45	97
response to glucose	4	43	65
protein import into peroxisome membrane	0	3	40
kynurenine metabolic process	0	21	139
negative regulation of reproductive process	5	35	66
regulation of striated muscle contraction	2	40	78
killing of cells of other organism	4	79	197
glycerophospholipid biosynthetic process	12	91	235
positive regulation of cytoskeleton organization	23	119	234
mitochondrial pyruvate transmembrane transport	1	0	4
rescue of stalled ribosome	1	29	55
biomineralization	3	77	140
L-methionine salvage	0	78	135
chromatin organization involved in regulation of transcription	14	32	63
negative regulation of cell cycle G2/M phase transition	4	67	117
production of molecular mediator involved in inflammatory response	0	22	42
protein localization to organelle	8	96	235
pyrimidine nucleotide biosynthetic process	7	83	235
erythrose 4-phosphate/phosphoenolpyruvate family amino acid metabolic process	1	56	167
nitric oxide biosynthetic process	1	39	61
morphogenesis of a branching epithelium	0	27	75
sulfur compound catabolic process	1	81	165
spermidine metabolic process	11	18	45
regulation of protein transport	6	81	170
double-strand break repair	9	148	235
regulation of translational initiation	21	110	197
negative regulation of macrophage activation	0	26	49
proline biosynthetic process	0	17	94
vasodilation	1	31	62
glutamine family amino acid catabolic process	1	25	65
tumor necrosis factor-mediated signaling pathway	2	38	111
ADP transport	0	36	57
ribonucleoside monophosphate metabolic process	6	108	235
response to xenobiotic stimulus	0	42	84
glucan metabolic process	0	110	235
intraciliary transport	0	113	211
biomineral tissue development	3	77	140
hyaluronan metabolic process	3	30	145
actin nucleation	14	125	230
regulation of biological quality	28	117	236
purine ribonucleoside monophosphate metabolic process	11	131	235
regulation of innate immune response	13	72	145
synaptic signaling	4	99	234
ameboidal-type cell migration	5	53	90
glycosphingolipid catabolic process	2	19	65
purine-containing compound salvage	3	59	215
acid secretion	1	17	56
spindle assembly	11	90	195
GDP-L-fucose biosynthetic process	0	1	4
endosomal vesicle fusion	0	18	42
pyridine-containing compound biosynthetic process	2	82	230
regulation of cellular response to insulin stimulus	5	46	68
vesicle fusion	4	40	68
light absorption	0	27	44
pyrimidine nucleotide metabolic process	12	80	235
growth	2	51	119
positive regulation of actin filament polymerization	26	108	234
regulation of pattern recognition receptor signaling pathway	4	41	80
glycosaminoglycan metabolic process	4	92	233
5-methylcytosine catabolic process	0	7	9
antigen processing and presentation	3	53	170
ion transmembrane transport	7	79	235
steroid hormone mediated signaling pathway	10	33	64
spindle checkpoint signaling	4	74	167
arachidonic acid secretion	25	90	214
vacuole organization	10	75	172
sphingolipid metabolic process	3	55	235
glycine betaine metabolic process	0	1	2
pentose metabolic process	1	86	142
cellular iron ion homeostasis	6	65	206
DNA replication-independent nucleosome assembly	0	8	29
negative regulation of apoptotic signaling pathway	29	38	78
nucleocytoplasmic transport	23	91	235
transcription, DNA-templated	47	117	235
positive regulation of response to endoplasmic reticulum stress	3	39	63
mitotic spindle assembly	7	45	66
regulation of T cell proliferation	2	31	78
positive regulation of signaling	18	87	235
dopamine receptor signaling pathway	1	61	163
COP9 signalosome assembly	0	3	7
response to nutrient	2	35	62
regulation of transcription initiation from RNA polymerase II promoter	14	40	68
regulation of DNA repair	15	103	216
negative regulation of response to wounding	1	28	64
organelle assembly	7	114	236
inorganic cation import across plasma membrane	0	19	71
regulation of insulin receptor signaling pathway	5	46	65
ribonucleotide biosynthetic process	9	79	235
kinetochore assembly	0	55	145
phosphatidylinositol phosphate biosynthetic process	14	88	228
glycerol catabolic process	0	3	16
purine nucleoside bisphosphate metabolic process	3	91	235
snRNA 3'-end processing	0	28	54
RNA 5'-end processing	6	112	186
response to topologically incorrect protein	6	110	218
purine nucleobase salvage	0	2	4
autophagy of mitochondrion	6	54	79
ATP generation from ADP	11	122	235
tryptophanyl-tRNA aminoacylation	0	1	1
peptide secretion	0	15	69
lysine catabolic process	0	0	1
protein targeting to lysosome	1	31	60
cytokinesis	1	106	213
gamete generation	13	115	235
norepinephrine biosynthetic process	0	3	15
negative regulation of translational initiation	0	83	155
apoptotic signaling pathway	11	63	107
regulation of establishment of protein localization	5	80	170
vesicle tethering involved in exocytosis	0	5	18
positive regulation of intracellular signal transduction	5	102	235
base-excision repair, AP site formation	0	5	12
thiamine-containing compound metabolic process	0	0	1
developmental process involved in reproduction	23	108	235
meiosis I cell cycle process	0	67	145
regulation of phosphate metabolic process	23	106	228
D-xylose metabolic process	0	1	1
proton transmembrane transport	3	91	218
nervous system development	1	100	235
negative regulation of mitotic sister chromatid separation	4	73	168
ribosomal small subunit assembly	5	8	26
membrane fusion	1	50	118
regulation of lipid biosynthetic process	7	65	107
regulation of meiotic nuclear division	2	29	58
multivesicular body sorting pathway	3	63	156
negative regulation of protein depolymerization	10	117	233
spliceosomal snRNP assembly	33	86	226
nitrogen cycle metabolic process	0	43	94
cysteine biosynthetic process	0	0	6
negative regulation of metaphase/anaphase transition of cell cycle	4	72	168
DNA-dependent DNA replication maintenance of fidelity	4	29	66
nuclear export	20	104	232
positive regulation of protein catabolic process	9	52	80
positive regulation of biosynthetic process	59	98	236
phenylalanyl-tRNA aminoacylation	0	10	13
mitotic DNA replication checkpoint signaling	0	16	27
regulation of protein localization to membrane	10	43	77
visual perception	4	78	234
RNA polyadenylation	0	45	139
glucosamine-containing compound metabolic process	0	59	125
CDP-diacylglycerol metabolic process	0	12	22
cellular protein catabolic process	0	25	55
axon choice point recognition	0	8	18
negative regulation of mRNA metabolic process	22	37	73
positive regulation of immune system process	11	112	229
autophagosome assembly	10	38	88
positive regulation of lymphocyte activation	4	46	75
response to abiotic stimulus	24	129	235
Roundabout signaling pathway	0	16	25
positive regulation of macromolecule biosynthetic process	60	96	236
regulation of cell cycle G2/M phase transition	18	117	186
actin filament organization	17	115	235
protein localization to microtubule cytoskeleton	2	14	66
pyrimidine ribonucleotide biosynthetic process	10	77	234
response to organic cyclic compound	8	115	208
pigment biosynthetic process	2	84	226
microtubule polymerization	0	41	77
homologous chromosome pairing at meiosis	1	30	59
pyrimidine nucleoside diphosphate biosynthetic process	0	6	27
sphingolipid catabolic process	0	63	178
cellular response to radiation	8	46	79
pyrimidine nucleobase biosynthetic process	0	40	127
regulation of immune effector process	2	48	107
microtubule-based movement	6	99	236
chemotaxis	15	94	230
positive regulation of double-strand break repair	12	36	69
glutamine biosynthetic process	0	5	7
regulation of intracellular transport	14	74	121
acetate metabolic process	0	0	3
pyrimidine nucleoside triphosphate biosynthetic process	14	74	230
fibrinolysis	0	22	47
negative regulation of nucleobase-containing compound metabolic process	41	114	235
phosphatidylcholine biosynthetic process	1	27	58
SRP-dependent cotranslational protein targeting to membrane, translocation	0	7	22
organic hydroxy compound transport	3	100	218
RNA splicing, via endonucleolytic cleavage and ligation	0	47	79
glucan catabolic process	0	12	56
positive regulation of innate immune response	5	56	109
endoplasmic reticulum unfolded protein response	2	50	103
glycosylceramide catabolic process	0	4	11
adenylate cyclase-inhibiting dopamine receptor signaling pathway	0	12	35
RNA polymerase II preinitiation complex assembly	9	43	64
positive regulation of mitochondrion organization	7	40	67
choline metabolic process	0	3	9
purine nucleoside monophosphate biosynthetic process	3	108	235
AMP biosynthetic process	1	65	165
positive regulation of cell communication	18	87	235
polyamine biosynthetic process	8	125	192
nucleic acid transport	24	120	235
nucleotide transport	4	70	138
isopentenyl diphosphate biosynthetic process	0	2	9
ubiquinone metabolic process	39	106	222
cilium movement involved in cell motility	9	75	188
cellular respiration	20	97	235
glycosaminoglycan biosynthetic process	1	85	210
response to amino acid starvation	2	38	66
sphingosine metabolic process	0	31	68
glycine biosynthetic process from serine	0	0	2
positive regulation of protein transport	8	55	84
CD4-positive, alpha-beta T cell lineage commitment	0	27	46
heme metabolic process	14	109	192
centromeric sister chromatid cohesion	0	1	9
bone mineralization	2	37	85
regulation of stress-activated MAPK cascade	2	83	199
tissue development	12	115	232
positive regulation of protein modification by small protein conjugation or removal	2	34	74
tRNA 3'-end processing	0	12	26
supramolecular fiber organization	17	116	235
regulation of chondrocyte differentiation	3	29	63
positive regulation of T cell activation	4	38	73
regulation of chondrocyte development	0	13	25
mitotic spindle organization	20	49	151
positive regulation of canonical Wnt signaling pathway	2	30	83
cellular response to oxygen-containing compound	6	99	208
regulation of response to extracellular stimulus	1	41	89
intracellular cholesterol transport	1	20	64
response to carbohydrate	3	44	66
erythrose 4-phosphate/phosphoenolpyruvate family amino acid catabolic process	1	53	161
L-serine biosynthetic process	0	4	9
intracellular steroid hormone receptor signaling pathway	9	31	62
pyrimidine ribonucleotide salvage	0	37	139
wound healing, spreading of cells	6	39	59
cation transmembrane transport	3	82	235
regulation of substrate adhesion-dependent cell spreading	1	42	63
methylglyoxal catabolic process to D-lactate via S-lactoyl-glutathione	0	0	5
regulation of trans-synaptic signaling	8	46	78
regulation of cell adhesion	8	85	218
AMP metabolic process	12	118	197
DNA repair complex assembly	0	2	2
regulation of hormone secretion	2	28	73
melanosome localization	5	30	83
microtubule-based process	16	76	236
NADP metabolic process	0	109	202
fatty acid elongation, unsaturated fatty acid	1	81	175
protoporphyrinogen IX biosynthetic process	0	97	203
mitochondrial respiratory chain complex III assembly	0	43	73
purine nucleoside biosynthetic process	0	62	182
carnitine metabolic process	0	19	52
regulation of phosphorylation	21	109	219
nucleotide-sugar metabolic process	5	94	230
sterol transport	1	94	198
retrograde transport, endosome to Golgi	4	89	229
amino-acid betaine biosynthetic process	0	2	10
telomere maintenance	13	92	220
protein retention in ER lumen	0	29	43
positive regulation of Ras protein signal transduction	0	29	65
regulation of locomotion	18	89	224
negative regulation of protein metabolic process	51	100	231
negative regulation of response to external stimulus	6	68	143
cell dedifferentiation	0	5	6
steroid hormone biosynthetic process	1	50	106
nervous system process	5	74	235
proteasome assembly	2	128	211
non-motile cilium assembly	0	58	138
aerobic respiration	11	111	235
establishment of protein localization to mitochondrial membrane	7	39	61
positive regulation of cell division	18	115	227
negative regulation of cell development	6	37	86
double-strand break repair via homologous recombination	11	115	228
positive regulation of Wnt signaling pathway	2	47	138
response to nitrogen compound	13	105	233
positive regulation of intracellular transport	13	44	69
regulation of stress-activated protein kinase signaling cascade	2	81	199
proteasome-mediated ubiquitin-dependent protein catabolic process	15	95	235
secondary alcohol biosynthetic process	1	72	212
bile acid metabolic process	0	24	58
regulation of transmembrane transport	24	73	188
enteric nervous system development	0	53	107
transcription by RNA polymerase II	47	106	220
macromolecule methylation	11	103	235
negative regulation of protein-containing complex assembly	17	130	235
regulation of mRNA catabolic process	16	122	235
negative regulation of cellular macromolecule biosynthetic process	59	108	235
establishment of protein localization to extracellular region	3	36	85
intra-Golgi vesicle-mediated transport	0	32	83
cell cycle checkpoint signaling	20	115	232
nucleoside bisphosphate metabolic process	3	91	235
cellular glucose homeostasis	3	86	164
mitotic cell cycle checkpoint signaling	17	111	218
brush border assembly	0	0	3
spindle assembly checkpoint signaling	4	74	167
membrane raft assembly	0	50	99
N-acetylglucosamine metabolic process	0	26	64
tetrapyrrole catabolic process	0	12	13
inflammatory response to antigenic stimulus	1	18	54
regulation of nuclear division	4	113	219
phosphatidylinositol dephosphorylation	2	73	228
establishment of protein localization to membrane	15	94	231
pyridoxal phosphate metabolic process	0	1	4
positive regulation of cell cycle phase transition	7	51	69
negative regulation of response to DNA damage stimulus	32	26	67
positive regulation of cellular catabolic process	30	106	229
mitotic cytokinesis	1	108	207
regulation of response to biotic stimulus	12	98	171
regulation of mRNA metabolic process	43	98	235
positive regulation of centrosome duplication	0	0	3
negative regulation of intracellular signal transduction	42	117	233
positive regulation of translation	21	45	91
positive regulation of response to stimulus	16	116	235
response to organonitrogen compound	14	94	233
L-methionine salvage from methylthioadenosine	0	75	125
response to peptide hormone	2	38	69
regulation of actin filament organization	27	128	235
negative regulation of cell-substrate adhesion	1	15	61
chromatin assembly or disassembly	11	68	149
UTP biosynthetic process	14	69	186
secondary alcohol metabolic process	2	87	235
negative regulation of response to nutrient levels	0	17	74
negative regulation of intrinsic apoptotic signaling pathway	38	22	67
regulation of cellular protein localization	27	34	83
DNA replication	2	105	235
protein import into mitochondrial matrix	1	84	182
mitotic DNA integrity checkpoint signaling	8	47	84
purine-containing compound transmembrane transport	4	57	95
tRNA wobble base modification	1	113	195
transmembrane transport	8	103	235
positive regulation of RNA metabolic process	66	93	235
oxidative DNA demethylation	0	1	3
regulation of complement activation	2	22	62
circadian rhythm	5	109	223
positive regulation of TOR signaling	7	107	195
ribosomal small subunit biogenesis	4	39	67
ncRNA export from nucleus	0	17	41
DNA packaging	0	39	167
regulation of intracellular protein transport	15	39	70
cellular component biogenesis	9	92	234
carbohydrate catabolic process	9	109	235
sulfate assimilation	0	4	4
DNA replication checkpoint signaling	2	27	46
small nucleolar ribonucleoprotein complex assembly	1	34	55
tryptophan catabolic process	0	23	174
protein sumoylation	10	87	178
CTP biosynthetic process	18	73	226
negative regulation of sister chromatid segregation	4	73	168
DNA-templated transcription, elongation	25	106	226
negative regulation of biosynthetic process	60	105	235
purine-containing compound metabolic process	15	90	235
protein targeting to membrane	5	96	226
adaptive immune response	3	49	182
negative regulation of small molecule metabolic process	17	36	65
centriole assembly	0	24	72
regulation of T cell activation	6	73	150
methylglyoxal metabolic process	0	2	13
cellular carbohydrate metabolic process	3	98	235
chromatin organization involved in negative regulation of transcription	14	32	63
tRNA modification	10	110	232
DNA duplex unwinding	0	92	179
peptidoglycan catabolic process	0	44	88
exocytic process	5	46	81
phosphatidic acid metabolic process	1	36	63
ERBB signaling pathway	0	43	85
oligosaccharide biosynthetic process	0	26	58
lysosomal transport	2	31	76
ethanol oxidation	0	0	6
heparin metabolic process	1	29	127
nucleobase metabolic process	3	74	226
pentose-phosphate shunt, non-oxidative branch	0	2	9
regulation of cell shape	6	108	202
calcineurin-mediated signaling	1	23	73
regulation of stem cell population maintenance	13	38	69
intracellular lipid transport	0	66	149
arachidonate transport	25	90	214
reciprocal meiotic recombination	1	84	157
spermine biosynthetic process	0	4	5
cyclic nucleotide biosynthetic process	5	55	212
porphyrin-containing compound catabolic process	0	12	13
response to radiation	18	127	234
developmental growth	3	49	119
regulation of actin polymerization or depolymerization	34	113	235
cellular response to organic substance	20	124	224
C21-steroid hormone metabolic process	2	22	52
ribonucleoprotein complex assembly	43	100	235
polyamine metabolic process	21	124	215
regulation of TORC1 signaling	5	53	100
cerebellum development	0	20	67
aminoglycan metabolic process	1	95	234
membrane docking	6	77	160
potassium ion import across plasma membrane	0	14	68
cell fate commitment	4	15	90
translational elongation	3	66	169
'de novo' pyrimidine nucleobase biosynthetic process	0	37	124
hemopoiesis	6	50	89
nuclear-transcribed mRNA poly(A) tail shortening	1	40	63
galactosylceramide metabolic process	0	12	46
cell volume homeostasis	1	34	64
negative regulation of nitrogen compound metabolic process	66	95	235
ATP synthesis coupled electron transport	0	49	121
regulation of cellular catabolic process	39	95	235
behavior	2	69	203
hydrogen peroxide catabolic process	4	43	66
epidermal growth factor receptor signaling pathway	0	25	63
regulation of actin filament polymerization	32	113	235
regulation of early endosome to late endosome transport	2	27	59
mitochondrial calcium ion homeostasis	0	34	88
establishment or maintenance of cytoskeleton polarity	5	31	40
proteasomal protein catabolic process	14	99	235
meiotic nuclear division	0	23	71
regulation of protein polymerization	36	112	235
transcription initiation from RNA polymerase III promoter	0	79	128
glutamine family amino acid metabolic process	1	92	235
acetyl-CoA biosynthetic process from pyruvate	1	10	79
inorganic ion import across plasma membrane	0	19	71
RNA (guanine-N7)-methylation	0	6	8
establishment of protein localization to endoplasmic reticulum	1	93	221
ribosome assembly	3	36	67
nucleic acid phosphodiester bond hydrolysis	7	102	220
protein-lipid complex subunit organization	0	34	63
attachment of spindle microtubules to kinetochore	3	39	97
iron-sulfur cluster assembly	16	85	232
positive regulation of immune response	10	114	227
regulation of mRNA splicing, via spliceosome	39	66	186
cytochrome complex assembly	1	89	181
icosanoid metabolic process	9	98	200
protein-containing complex remodeling	2	36	62
reactive nitrogen species metabolic process	1	34	64
maintenance of location	6	114	182
regulation of cell size	1	34	66
membrane raft organization	0	66	106
regulation of lymphocyte proliferation	9	35	82
retinoid metabolic process	0	19	94
terpenoid biosynthetic process	0	8	64
glycosylceramide metabolic process	0	24	59
positive regulation of translational termination	0	0	2
positive regulation of response to external stimulus	3	84	189
response to toxic substance	0	42	63
hexose biosynthetic process	5	127	218
spermatogenesis	11	107	230
anatomical structure formation involved in morphogenesis	17	104	228
fructose 6-phosphate metabolic process	0	7	32
negative regulation of transforming growth factor beta receptor signaling pathway	1	28	82
fucose metabolic process	3	35	55
cell-cell signaling	3	91	235
centrosome-templated microtubule nucleation	0	0	1
hematopoietic or lymphoid organ development	5	55	93
inorganic ion transmembrane transport	1	81	235
mitochondrion disassembly	6	54	79
regulation of mitotic metaphase/anaphase transition	6	110	204
deoxyribose phosphate biosynthetic process	0	24	56
cholesterol metabolic process	4	89	235
negative regulation of TOR signaling	8	116	223
sperm-egg recognition	3	48	134
regulation of proteolysis involved in cellular protein catabolic process	26	55	137
female gamete generation	3	32	70
neural retina development	0	25	46
mRNA export from nucleus	11	101	215
plasma membrane bounded cell projection assembly	4	91	235
sterol metabolic process	4	88	235
nucleoside phosphate catabolic process	14	96	229
amino acid transport	11	94	235
establishment of tissue polarity	1	24	59
heparan sulfate proteoglycan biosynthetic process	5	85	202
pteridine-containing compound biosynthetic process	0	58	195
tryptophan metabolic process	0	24	174
calcium ion transmembrane transport	0	36	117
positive regulation of intracellular protein transport	11	45	68
positive regulation of nucleic acid-templated transcription	58	98	235
regulation of protein depolymerization	12	112	233
nucleosome assembly	6	70	231
pyridine nucleotide biosynthetic process	1	75	225
negative regulation of cell activation	4	26	83
positive regulation of JNK cascade	0	27	73
negative regulation of response to food	0	17	74
creatine metabolic process	0	0	2
peptidoglycan metabolic process	0	44	88
protein localization to condensed chromosome	0	32	59
positive regulation of gene expression	19	98	230
purine nucleotide catabolic process	2	101	164
adenylate cyclase-modulating G protein-coupled receptor signaling pathway	4	61	234
RNA capping	0	19	54
regulation of secretion by cell	1	79	183
defense response to virus	19	106	211
IMP biosynthetic process	2	84	219
tRNA transport	0	4	9
cellular response to chemical stimulus	25	122	230
glutathione biosynthetic process	0	21	60
amino acid salvage	0	78	135
phagosome maturation	0	14	38
regulation of cellular localization	17	88	156
L-kynurenine metabolic process	0	1	3
histidine catabolic process to glutamate and formamide	0	5	16
ribosomal subunit export from nucleus	0	35	56
synaptonemal complex organization	2	53	106
positive regulation of protein phosphorylation	2	68	143
chemokine-mediated signaling pathway	2	28	61
SCF complex assembly	0	0	1
protein insertion into ER membrane	3	34	83
angiotensin-activated signaling pathway	0	16	45
DNA damage checkpoint signaling	9	111	215
ribonucleoside monophosphate biosynthetic process	6	83	235
calcium ion transport	15	83	234
tissue regeneration	2	54	108
DNA integrity checkpoint signaling	16	100	222
diterpenoid metabolic process	0	21	94
inositol phosphate-mediated signaling	3	18	56
defense response to Gram-positive bacterium	3	34	67
gamma-aminobutyric acid signaling pathway	1	47	180
positive regulation of phagocytosis	0	22	60
GDP-L-fucose metabolic process	0	1	4
centriole replication	0	14	69
meiotic cell cycle process	3	70	222
intercellular bridge organization	0	0	1
pyridine nucleotide metabolic process	1	78	231
peptide metabolic process	38	126	235
neurotransmitter metabolic process	0	30	54
mitotic sister chromatid separation	0	0	3
phospholipid dephosphorylation	3	77	230
protein polymerization	4	115	219
ribonucleoside biosynthetic process	0	62	182
positive regulation of signal transduction	15	92	235
glutamate receptor signaling pathway	0	48	151
negative regulation of cell morphogenesis involved in differentiation	3	34	46
regulation of organelle organization	42	115	235
thyroid hormone metabolic process	1	28	65
post-Golgi vesicle-mediated transport	1	110	209
negative regulation of Ras protein signal transduction	9	71	104
glutamine metabolic process	3	88	234
cellular carbohydrate biosynthetic process	2	97	225
response to retinoic acid	0	27	64
nucleoside salvage	0	49	176
L-serine metabolic process	1	77	185
maturation of SSU-rRNA from tricistronic rRNA transcript (SSU-rRNA, 5.8S rRNA, LSU-rRNA)	6	31	47
7-methylguanosine mRNA capping	0	5	21
bone remodeling	1	16	55
carboxylic acid transport	20	96	232
regulation of protein phosphorylation	11	86	193
acetyl-CoA biosynthetic process from acetate	0	0	3
5-methylcytosine metabolic process	0	7	9
cellular response to extracellular stimulus	9	71	124
positive regulation of small GTPase mediated signal transduction	0	25	66
carboxylic acid biosynthetic process	3	84	235
G2/M transition of mitotic cell cycle	7	30	63
Notch signaling pathway	4	116	236
clathrin-dependent endocytosis	5	92	155
xenobiotic transport	0	28	71
response to starvation	5	64	112
neuron differentiation	2	36	94
calcium-ion regulated exocytosis	4	43	72
positive regulation of mRNA catabolic process	13	109	177
regulation of secretion	2	90	188
phosphatidylserine metabolic process	0	24	62
glucan biosynthetic process	1	108	198
positive regulation of phosphate metabolic process	7	63	155
gene silencing by RNA	3	79	229
coenzyme A biosynthetic process	1	82	194
cellular cation homeostasis	7	81	235
regulation of centrosome cycle	0	22	69
chondroitin sulfate metabolic process	0	26	73
regulation of reproductive process	6	60	127
regulation of mitotic sister chromatid segregation	5	90	186
oxidative RNA demethylation	0	14	34
regulation of response to nutrient levels	1	41	89
ATP-dependent chromatin remodeling	0	8	29
pyridine nucleotide catabolic process	0	1	2
protein localization to lysosome	2	36	66
cellular ketone metabolic process	8	130	234
DNA geometric change	0	94	189
regulation of sphingolipid biosynthetic process	1	45	58
cellular response to abiotic stimulus	2	55	83
regulation of supramolecular fiber organization	33	123	235
regulation of response to stress	26	128	235
regulation of hormone levels	8	105	230
binding of sperm to zona pellucida	3	40	106
quinone biosynthetic process	39	106	224
ribosome localization	0	35	56
transcription elongation from RNA polymerase II promoter	16	115	226
endocytosis	21	139	235
galactolipid metabolic process	0	11	46
membrane lipid catabolic process	0	63	179
protein localization to chromosome	1	53	115
UMP salvage	0	37	137
phospholipid biosynthetic process	12	91	235
cell activation	12	88	208
chloride transport	1	43	73
acetyl-CoA metabolic process	2	58	231
sphingoid metabolic process	0	29	81
protein ufmylation	0	19	49
response to nutrient levels	14	71	139
tRNA wobble uridine modification	2	113	192
regulation of cartilage development	5	38	87
positive regulation of response to DNA damage stimulus	13	92	172
positive regulation of cell cycle process	8	77	120
bile acid biosynthetic process	0	30	49
regulation of meiotic cell cycle	1	35	63
regulation of RNA stability	14	123	234
positive regulation of skeletal muscle cell proliferation	0	3	3
response to cold	1	28	64
peroxisome organization	1	85	217
positive regulation of cytokine production	2	76	167
ribonucleotide catabolic process	1	95	164
U2 snRNA 3'-end processing	0	0	1
regulation of ion transmembrane transport	24	73	185
proteoglycan metabolic process	3	93	221
cellular hormone metabolic process	0	69	183
regulation of I-kappaB kinase/NF-kappaB signaling	2	72	231
positive regulation of transport	8	102	199
superoxide metabolic process	1	37	65
glycine transport	0	8	17
ATP biosynthetic process	8	99	206
negative regulation of cellular component movement	6	45	97
regulation of synaptic plasticity	12	28	68
homoserine metabolic process	0	0	1
response to peptide	4	36	69
phosphatidylinositol biosynthetic process	18	81	233
cotranslational protein targeting to membrane	1	89	218
isopentenyl diphosphate metabolic process	0	2	10
[truncated: 12,000 more rows]
