# Supplementary material for: Universal signatures of transposable element compartmentalization across eukaryotic genomes
Source: bioRxiv. 2024 Mar 27:2023.10.17.562820. Preprint. [Version 2] doi: 10.1101/2023.10.17.562820 (PMC10996525; doi:10.1101/2023.10.17.562820)
Supplement: Supplement 5 [file media-5.gz › Data_S3/GO_presence_summaries_Streptophyta_DNA.tsv]

diterpenoid biosynthetic process	10	38	67
diterpenoid metabolic process	10	39	67
leucine biosynthetic process	0	16	29
leucine metabolic process	0	29	61
photorespiration	0	25	46
terpenoid biosynthetic process	9	35	69
terpenoid metabolic process	10	33	69
photosynthesis, dark reaction	0	31	57
ribosome assembly	0	20	42
reductive pentose-phosphate cycle	0	31	57
xylem development	0	14	36
root development	7	20	67
mature ribosome assembly	0	6	13
phosphatidylethanolamine biosynthetic process	0	24	58
phosphatidylethanolamine metabolic process	0	24	58
glycosylation	2	30	68
protein glycosylation	2	31	68
macromolecule glycosylation	2	31	68
phloem or xylem histogenesis	3	17	66
mRNA cleavage	0	10	38
cellular metabolic compound salvage	2	22	68
mitotic cell cycle process	3	29	69
cell cycle phase transition	0	25	66
mitotic cell cycle phase transition	0	26	66
NADH oxidation	1	30	60
NADH metabolic process	1	30	62
protein-tetrapyrrole linkage	0	20	42
DNA-templated transcription, elongation	0	28	63
granum assembly	0	1	4
transcription elongation from RNA polymerase II promoter	0	28	63
anatomical structure development	3	24	70
isoprenoid biosynthetic process	10	30	70
plant organ development	6	22	69
maintenance of protein location	1	19	64
maintenance of protein location in cell	1	19	64
transcription initiation from RNA polymerase II promoter	1	25	67
maintenance of location in cell	1	19	64
RNA phosphodiester bond hydrolysis	0	22	49
maintenance of protein localization in endoplasmic reticulum	2	21	64
maintenance of protein localization in organelle	2	19	64
protein retention in ER lumen	2	21	64
acetyl-CoA metabolic process	5	30	67
tissue development	2	23	68
cell wall macromolecule metabolic process	4	25	69
glycerophospholipid metabolic process	0	26	69
cellular amino acid biosynthetic process	2	24	69
alpha-amino acid metabolic process	1	29	69
methionine metabolic process	1	31	66
methionine biosynthetic process	1	32	66
threonine biosynthetic process	0	31	64
threonine metabolic process	0	31	65
NAD metabolic process	1	33	66
isoprenoid metabolic process	9	36	70
nucleic acid phosphodiester bond hydrolysis	0	33	67
maintenance of location	1	22	67
galactose metabolic process	2	24	67
cellular amino acid metabolic process	3	33	70
nucleoside bisphosphate metabolic process	4	27	69
purine nucleoside bisphosphate metabolic process	4	27	69
glycerophospholipid biosynthetic process	1	23	69
ribonucleoside bisphosphate metabolic process	4	27	69
negative regulation of biosynthetic process	4	30	69
negative regulation of cellular biosynthetic process	4	30	69
negative regulation of cellular macromolecule biosynthetic process	4	30	69
negative regulation of macromolecule biosynthetic process	4	30	69
cellular amino acid catabolic process	2	28	68
macromolecule localization	1	18	70
cell cycle	4	28	69
cell wall polysaccharide biosynthetic process	2	23	67
xylan biosynthetic process	0	21	65
cell wall macromolecule biosynthetic process	2	24	68
benzene-containing compound metabolic process	3	21	66
glucose metabolic process	1	25	68
valine metabolic process	6	24	67
cellular component macromolecule biosynthetic process	2	24	68
glycerolipid metabolic process	1	29	69
protein localization	0	20	70
establishment of protein localization	0	21	70
acyl-CoA metabolic process	5	32	68
spliceosomal snRNP assembly	1	29	67
thioester metabolic process	5	32	68
glycerolipid biosynthetic process	4	30	69
monosaccharide metabolic process	1	29	69
(1->3)-beta-D-glucan metabolic process	1	28	54
farnesyl diphosphate biosynthetic process, mevalonate pathway	0	3	6
negative regulation of translational elongation	0	1	1
regulation of phosphatidate phosphatase activity	0	1	1
actin filament polymerization	0	9	16
pre-transcriptional gene silencing by RNA	1	31	62
regulation of histone modification	0	13	29
gene silencing by RNA-directed DNA methylation	1	31	62
protein autoprocessing	0	5	15
post-embryonic plant organ development	1	10	29
(1->3)-beta-D-glucan biosynthetic process	1	28	54
nuclear cell cycle DNA replication initiation	0	7	16
DNA replication, removal of RNA primer	1	0	2
production of small RNA involved in gene silencing by RNA	2	14	37
protein K48-linked deubiquitination	0	4	13
farnesyl diphosphate biosynthetic process	1	8	16
regulation of peptidyl-lysine acetylation	0	9	16
isoprenoid biosynthetic process via mevalonate	0	3	6
regulation of protein acetylation	0	9	16
post-embryonic root development	1	9	29
negative regulation of cellular amide metabolic process	5	21	57
respiratory chain complex IV assembly	0	11	24
DNA replication, Okazaki fragment processing	0	0	5
ribosomal large subunit biogenesis	1	16	40
farnesyl diphosphate metabolic process	1	6	20
response to herbicide	0	3	13
negative regulation of translation	5	21	57
response to toxic substance	0	12	30
regulation of chromatin organization	0	13	29
production of miRNAs involved in gene silencing by miRNA	0	6	15
regulation of histone acetylation	0	9	16
mitotic DNA replication initiation	0	7	16
dsRNA processing	2	14	37
lateral root development	1	8	26
mitochondrial cytochrome c oxidase assembly	0	11	24
regulation of cell shape	1	28	65
cell cycle DNA replication initiation	0	7	16
cell wall polysaccharide metabolic process	3	29	69
hemicellulose metabolic process	4	29	69
nitrogen compound transport	0	25	70
carbohydrate biosynthetic process	0	27	70
hexose metabolic process	1	27	69
mRNA metabolic process	1	22	69
protein transport	0	22	70
cell division	2	29	69
aromatic amino acid family catabolic process	1	24	67
cytochrome complex assembly	1	22	66
mRNA 3'-end processing	1	21	66
jasmonic acid mediated signaling pathway	3	28	67
glycolipid metabolic process	2	25	68
response to virus	1	32	60
xylan metabolic process	2	23	67
sulfate assimilation	1	28	66
liposaccharide metabolic process	2	25	68
purine nucleoside bisphosphate biosynthetic process	4	31	67
aspartate family amino acid metabolic process	1	29	69
aspartate family amino acid biosynthetic process	1	29	68
alpha-amino acid catabolic process	1	27	67
ribonucleoside bisphosphate biosynthetic process	4	31	67
organelle assembly	2	35	68
nucleoside bisphosphate biosynthetic process	4	31	67
carbohydrate derivative catabolic process	6	23	67
carboxylic acid catabolic process	3	30	69
negative regulation of nitrogen compound metabolic process	3	34	69
organic acid catabolic process	2	34	69
cellular polysaccharide metabolic process	3	26	69
acetyl-CoA biosynthetic process	2	27	67
oligopeptide transport	1	26	64
pyrimidine nucleoside triphosphate metabolic process	2	35	67
amide transport	1	28	66
Ras protein signal transduction	1	29	48
acetyl-CoA biosynthetic process from pyruvate	2	32	67
pyrimidine nucleoside triphosphate biosynthetic process	2	27	66
Rho protein signal transduction	0	22	37
pyrimidine ribonucleoside triphosphate metabolic process	1	27	66
pyrimidine ribonucleoside triphosphate biosynthetic process	1	27	66
peptide transport	1	26	64
divalent inorganic cation homeostasis	3	31	67
CTP biosynthetic process	1	27	66
CTP metabolic process	1	27	66
RNA biosynthetic process	4	23	70
mRNA processing	0	25	69
ribonucleoprotein complex biogenesis	2	28	68
sulfur amino acid biosynthetic process	3	23	68
cellular polysaccharide biosynthetic process	2	28	69
sulfur amino acid metabolic process	3	23	68
organonitrogen compound catabolic process	4	21	69
ceramide catabolic process	1	23	47
olefinic compound metabolic process	1	19	59
glycosphingolipid metabolic process	0	6	17
glucosylceramide metabolic process	0	6	17
glycosphingolipid catabolic process	0	4	7
mitochondrial calcium ion homeostasis	0	23	45
valine catabolic process	4	31	61
regulation of DNA-binding transcription factor activity	0	5	13
glycosylceramide catabolic process	0	4	7
sphingolipid catabolic process	1	26	53
GPI anchor biosynthetic process	1	22	53
glucosylceramide catabolic process	0	4	7
regulation of phosphatase activity	2	20	54
proline catabolic process	0	4	7
protein polymerization	2	21	61
amino acid salvage	2	21	54
DNA-dependent DNA replication	1	32	65
GPI anchor metabolic process	1	22	53
L-methionine salvage from methylthioadenosine	2	21	54
L-methionine biosynthetic process	2	25	59
glycolipid catabolic process	0	4	7
membrane lipid catabolic process	1	25	53
phosphatidylinositol-mediated signaling	1	15	38
positive regulation of growth	0	20	65
cinnamic acid biosynthetic process	1	16	45
positive regulation of DNA-binding transcription factor activity	0	4	11
microtubule nucleation	0	26	59
glutamine family amino acid catabolic process	2	21	44
cinnamic acid metabolic process	1	16	45
glycosylceramide metabolic process	0	6	17
adventitious root development	0	2	5
L-methionine salvage	2	21	54
mitotic cell cycle	0	24	46
Arp2/3 complex-mediated actin nucleation	0	31	61
olefinic compound biosynthetic process	1	22	57
cellular component biogenesis	1	27	69
alpha-amino acid biosynthetic process	1	27	69
glucosamine-containing compound metabolic process	2	20	65
negative regulation of nucleobase-containing compound metabolic process	2	30	69
negative regulation of nucleic acid-templated transcription	2	28	69
chitin metabolic process	3	21	65
negative regulation of RNA metabolic process	1	27	69
glucosamine-containing compound catabolic process	3	21	65
amino sugar catabolic process	3	21	65
aminoglycan metabolic process	2	22	65
negative regulation of transcription, DNA-templated	2	28	69
negative regulation of RNA biosynthetic process	2	28	69
aminoglycan catabolic process	3	21	65
proton export across plasma membrane	0	19	59
chitin catabolic process	3	21	65
one-carbon metabolic process	1	19	67
negative regulation of metabolic process	2	38	70
negative regulation of macromolecule metabolic process	2	36	70
export across plasma membrane	4	28	67
polysaccharide biosynthetic process	3	25	69
small molecule catabolic process	1	34	70
phospholipid biosynthetic process	1	26	69
acyl-CoA biosynthetic process	4	30	67
thioester biosynthetic process	4	30	67
cell wall macromolecule catabolic process	3	25	67
system development	4	24	69
sulfur compound metabolic process	7	26	69
negative regulation of cellular metabolic process	2	33	69
xyloglucan metabolic process	5	27	68
UDP-D-xylose metabolic process	1	22	52
positive regulation of supramolecular fiber organization	3	25	66
tryptophan catabolic process to kynurenine	0	5	26
GTP metabolic process	0	16	46
positive regulation of organelle organization	2	25	66
chromosome segregation	2	29	65
isoleucine metabolic process	0	32	65
embryo development	0	19	50
UDP-D-xylose biosynthetic process	1	22	52
actin nucleation	4	24	66
mannose metabolic process	0	24	45
calcium ion homeostasis	1	34	66
indolalkylamine catabolic process	0	5	28
heme oxidation	0	4	4
embryo development ending in seed dormancy	0	19	50
tryptophan metabolic process	1	23	66
amine catabolic process	0	13	46
positive regulation of protein polymerization	3	25	66
valine biosynthetic process	1	27	58
heme metabolic process	0	30	65
positive regulation of actin filament polymerization	3	26	66
coenzyme A biosynthetic process	0	30	61
indole-containing compound metabolic process	0	23	66
positive regulation of cellular component biogenesis	2	27	66
L-phenylalanine catabolic process	1	29	62
UTP metabolic process	0	14	41
pyrimidine ribonucleotide salvage	0	16	37
tryptophan catabolic process	0	5	28
positive regulation of protein-containing complex assembly	3	24	66
CTP salvage	0	9	14
glycine biosynthetic process from serine	0	20	60
D-xylose metabolic process	1	23	60
isoleucine biosynthetic process	0	32	65
pentose metabolic process	1	26	65
kynurenine metabolic process	0	5	27
GTP biosynthetic process	0	16	46
DNA replication initiation	2	27	65
indole-containing compound catabolic process	0	6	29
erythrose 4-phosphate/phosphoenolpyruvate family amino acid catabolic process	1	29	62
indolalkylamine metabolic process	1	23	66
coenzyme A metabolic process	2	27	65
glycine biosynthetic process	0	19	62
regulation of cell morphogenesis	1	23	66
positive regulation of cytoskeleton organization	3	25	66
UMP salvage	0	16	37
cellular divalent inorganic cation homeostasis	2	31	66
glutamate metabolic process	3	29	64
pyrimidine-containing compound salvage	0	19	42
pyrimidine nucleotide salvage	0	16	37
cellular biogenic amine catabolic process	0	13	46
UTP biosynthetic process	0	14	41
cellular calcium ion homeostasis	1	33	66
flower development	2	28	65
SRP-dependent cotranslational protein targeting to membrane	2	35	67
pyrimidine ribonucleotide metabolic process	3	20	67
cotranslational protein targeting to membrane	2	35	67
amino sugar metabolic process	5	18	67
reproductive shoot system development	2	29	66
pyrimidine ribonucleotide biosynthetic process	3	20	67
protein targeting to membrane	3	33	68
auxin-activated signaling pathway	1	30	69
DNA-templated transcription, initiation	0	31	69
cell cycle process	5	27	70
carboxylic acid biosynthetic process	1	26	70
RNA metabolic process	6	24	70
negative regulation of gene expression	2	37	70
organic substance biosynthetic process	0	27	70
organic substance transport	0	26	70
developmental process	3	21	70
phosphatidylinositol metabolic process	2	21	69
regulation of DNA endoreduplication	1	20	61
covalent chromatin modification	3	20	56
histone modification	2	21	56
retrograde vesicle-mediated transport, Golgi to endoplasmic reticulum	2	20	68
heterocycle catabolic process	2	31	69
cellular nitrogen compound catabolic process	2	29	69
cellular carbohydrate biosynthetic process	2	25	70
primary metabolic process	4	28	70
phospholipid metabolic process	0	25	69
abscisic acid-activated signaling pathway	4	24	69
macromolecule metabolic process	7	28	70
protein insertion into ER membrane	0	11	29
lysine metabolic process	0	30	67
C4-dicarboxylate transport	3	33	65
gene silencing	4	34	69
magnesium ion homeostasis	1	25	47
inositol lipid-mediated signaling	1	22	54
glutamine biosynthetic process	0	25	53
CDP-diacylglycerol metabolic process	1	24	65
positive regulation of molecular function	3	18	54
dicarboxylic acid transport	3	33	65
CDP-diacylglycerol biosynthetic process	1	24	65
multicellular organism development	0	25	59
photosynthetic electron transport chain	1	21	68
lysine biosynthetic process via diaminopimelate	0	27	65
protein lipidation	3	17	54
regulation of anatomical structure morphogenesis	3	22	67
diaminopimelate metabolic process	0	27	65
lysine biosynthetic process	0	27	67
malate transport	3	33	65
auxin biosynthetic process	0	18	44
gene silencing by RNA	4	32	69
protein repair	0	22	62
regulation of dephosphorylation	2	18	56
cellular ketone metabolic process	1	26	66
glycolipid biosynthetic process	1	26	67
transcription by RNA polymerase II	1	19	54
photosynthetic electron transport in photosystem I	0	27	64
pyrimidine nucleotide metabolic process	5	24	67
regulation of cell population proliferation	0	16	57
pyrimidine nucleotide biosynthetic process	4	21	67
regulation of DNA-dependent DNA replication	2	26	66
negative regulation of protein metabolic process	9	24	66
regulation of hydrolase activity	5	27	56
ribosome biogenesis	1	30	68
RNA 3'-end processing	0	30	67
negative regulation of cell population proliferation	0	11	40
negative regulation of cellular protein metabolic process	9	24	66
organic acid biosynthetic process	1	27	70
shoot system development	5	18	68
sulfur compound biosynthetic process	2	29	69
nucleobase-containing compound biosynthetic process	4	25	70
export from cell	4	29	69
cellular lipid metabolic process	6	24	70
phosphorylation	8	31	70
aromatic amino acid family metabolic process	2	29	67
cellular biosynthetic process	1	22	70
aromatic compound catabolic process	1	33	69
organic cyclic compound catabolic process	2	31	69
ribose phosphate biosynthetic process	0	35	69
ribonucleotide biosynthetic process	0	34	69
regulation of molecular function	6	26	57
mRNA polyadenylation	1	18	63
defense response to bacterium	1	23	53
regulation of translational elongation	0	28	66
positive regulation of cellular component organization	2	28	67
proline metabolic process	2	30	61
mitochondrial electron transport, NADH to ubiquinone	0	9	33
branched-chain amino acid biosynthetic process	1	23	67
cellular lipid catabolic process	5	29	68
erythrose 4-phosphate/phosphoenolpyruvate family amino acid metabolic process	2	23	67
protein polyubiquitination	1	26	63
response to bacterium	1	24	53
phosphatidylinositol biosynthetic process	2	22	69
L-phenylalanine metabolic process	2	23	67
tetrahydrofolate interconversion	0	26	67
anther wall tapetum development	0	15	22
hormone-mediated signaling pathway	4	21	69
cellular macromolecule metabolic process	5	24	70
toxin catabolic process	4	11	22
toxin metabolic process	3	14	24
glutamine family amino acid metabolic process	3	33	69
DNA replication	2	28	69
cellular glucan metabolic process	2	32	69
glucan metabolic process	2	31	69
cellular localization	3	18	70
cellular macromolecule catabolic process	4	24	69
RNA catabolic process	3	28	69
cellular process	5	21	70
lipid biosynthetic process	6	30	70
response to cold	0	31	68
protein localization to endoplasmic reticulum	4	23	68
xenobiotic transport	4	28	67
xenobiotic detoxification by transmembrane export across the plasma membrane	4	28	67
regulation of growth	1	22	69
nucleobase-containing compound catabolic process	2	30	69
pyrimidine ribonucleoside monophosphate biosynthetic process	1	25	65
protein import into mitochondrial matrix	1	24	61
regulation of protein polymerization	4	25	68
phospholipid dephosphorylation	0	32	66
pyrimidine nucleoside monophosphate biosynthetic process	1	24	65
regulation of actin filament polymerization	2	28	68
regulation of actin cytoskeleton organization	0	31	68
regulation of actin filament length	1	29	68
UMP biosynthetic process	1	25	65
branched-chain amino acid metabolic process	2	23	67
regulation of supramolecular fiber organization	4	25	68
UMP metabolic process	1	25	65
transcription preinitiation complex assembly	1	31	65
pyrimidine nucleoside monophosphate metabolic process	1	24	65
regulation of actin filament organization	1	29	68
pyrimidine ribonucleoside monophosphate metabolic process	1	25	65
regulation of protein-containing complex assembly	3	27	68
glycine metabolic process	0	21	67
regulation of actin filament-based process	0	31	68
regulation of actin polymerization or depolymerization	1	29	68
phosphatidylinositol dephosphorylation	0	33	65
lipid metabolic process	7	29	70
detoxification	8	24	65
establishment of localization	2	23	70
carbohydrate metabolic process	4	30	70
macromolecule biosynthetic process	1	22	70
intracellular transport	3	21	70
establishment of localization in cell	3	20	70
cell wall biogenesis	3	30	69
ribonucleoprotein complex assembly	5	23	69
ribonucleoprotein complex subunit organization	5	22	69
proteolysis involved in cellular protein catabolic process	4	24	69
purine ribonucleotide biosynthetic process	0	36	69
purine nucleotide biosynthetic process	0	37	69
purine-containing compound biosynthetic process	0	35	69
small GTPase mediated signal transduction	1	29	67
inositol phosphate catabolic process	0	15	31
response to abscisic acid	0	32	67
phosphorylated carbohydrate dephosphorylation	0	14	31
folic acid-containing compound metabolic process	1	19	67
beta-glucan biosynthetic process	4	33	69
inositol phosphate dephosphorylation	0	15	31
carotenoid metabolic process	3	22	67
auxin metabolic process	0	28	65
chorismate biosynthetic process	0	26	65
cellular amine metabolic process	1	21	67
trehalose biosynthetic process	1	26	68
ceramide metabolic process	3	32	67
inositol phosphate metabolic process	1	32	66
tetrahydrofolate metabolic process	1	15	67
chromosome organization	6	31	70
tetraterpenoid biosynthetic process	2	24	67
phosphatidylcholine metabolic process	1	23	67
cellular biogenic amine metabolic process	1	21	67
tetraterpenoid metabolic process	3	22	67
carotenoid biosynthetic process	2	24	67
response to alcohol	0	32	67
glutamine metabolic process	2	30	67
cellular metabolic process	7	26	70
transport	2	24	70
post-embryonic development	1	23	68
cell differentiation	3	24	69
localization	2	21	70
cellular component assembly	5	18	70
nucleic acid metabolic process	6	26	70
chromatin organization	2	31	69
biosynthetic process	0	22	70
alcohol catabolic process	0	25	63
sterol biosynthetic process	2	31	67
cellulose microfibril organization	3	22	64
chorismate metabolic process	1	25	66
membrane lipid biosynthetic process	1	25	68
trehalose metabolic process	0	29	68
extracellular structure organization	2	24	67
protein localization to endoplasmic reticulum exit site	1	32	65
response to salt stress	1	21	56
sterol metabolic process	3	33	67
iron ion homeostasis	1	23	63
pteridine-containing compound metabolic process	1	21	67
carboxylic acid transport	2	34	67
formation of cytoplasmic translation initiation complex	1	31	67
mitochondrial respiratory chain complex assembly	2	32	67
maturation of LSU-rRNA from tricistronic rRNA transcript (SSU-rRNA, 5.8S rRNA, LSU-rRNA)	0	30	66
regulation of cellular component biogenesis	3	31	68
polyol catabolic process	0	24	53
base-excision repair	2	36	66
organic hydroxy compound catabolic process	0	27	65
maturation of LSU-rRNA	2	28	67
extracellular matrix organization	2	24	67
nuclear-transcribed mRNA catabolic process	1	27	67
multicellular organismal process	0	22	70
Golgi vesicle transport	2	26	69
nitrogen compound metabolic process	7	31	70
developmental process involved in reproduction	2	26	69
polysaccharide metabolic process	1	33	70
L-serine metabolic process	0	25	67
membrane lipid metabolic process	2	22	69
microtubule cytoskeleton organization	0	25	69
protein targeting to ER	2	30	68
actin polymerization or depolymerization	2	25	64
establishment of protein localization to endoplasmic reticulum	2	30	68
regulation of DNA replication	3	25	66
cellular protein modification process	3	37	70
protein modification process	4	36	70
ribose phosphate metabolic process	1	31	69
ribonucleotide metabolic process	1	30	69
nucleoside triphosphate metabolic process	2	30	69
ribonucleoside triphosphate biosynthetic process	2	25	69
nucleoside triphosphate biosynthetic process	2	27	69
serine family amino acid biosynthetic process	0	26	67
ribonucleoside triphosphate metabolic process	2	25	69
macromolecule modification	6	36	70
intracellular protein transport	3	21	69
carbohydrate derivative biosynthetic process	0	26	69
proton transmembrane transport	2	24	69
cell recognition	11	31	68
rejection of self pollen	3	17	42
inorganic cation transmembrane transport	1	34	69
gibberellin mediated signaling pathway	1	19	55
pyrimidine-containing compound biosynthetic process	2	26	68
cation transmembrane transport	1	32	69
recognition of pollen	11	31	68
proteasomal protein catabolic process	5	24	68
gibberellic acid mediated signaling pathway	1	24	53
pyrimidine-containing compound metabolic process	2	30	68
small molecule biosynthetic process	0	24	70
nucleotide phosphorylation	1	30	69
nucleoside diphosphate phosphorylation	1	30	69
nucleoside diphosphate metabolic process	1	30	69
protein processing	0	21	68
serine family amino acid metabolic process	0	21	68
cytoskeleton organization	0	26	69
response to water	2	27	68
response to acid chemical	2	27	68
response to water deprivation	1	26	68
inorganic ion transmembrane transport	0	38	70
negative regulation of biological process	4	25	70
biological process involved in interspecies interaction between organisms	3	27	70
response to other organism	4	25	70
response to external biotic stimulus	3	26	70
cellular protein metabolic process	5	24	70
organonitrogen compound metabolic process	3	34	70
organophosphate biosynthetic process	0	18	69
cellular carbohydrate metabolic process	2	28	70
cellular protein-containing complex assembly	3	22	70
negative regulation of catalytic activity	6	25	56
negative regulation of molecular function	7	23	56
localization within membrane	3	23	68
metal ion homeostasis	3	30	68
protein localization to membrane	4	22	68
establishment of protein localization to membrane	5	22	68
ion transmembrane transport	1	31	70
endoplasmic reticulum to Golgi vesicle-mediated transport	2	28	69
cation homeostasis	3	31	68
inorganic ion homeostasis	3	30	68
glutathione metabolic process	10	28	69
dicarboxylic acid metabolic process	1	25	69
response to temperature stimulus	0	27	68
ion homeostasis	3	29	68
chemical homeostasis	4	34	69
cellular modified amino acid metabolic process	6	32	69
regulation of catalytic activity	5	25	57
amino acid transport	1	33	68
RNA processing	2	27	70
cellular developmental process	4	22	69
nucleobase-containing compound metabolic process	7	23	70
cellular amide metabolic process	1	23	70
transcription, DNA-templated	4	22	70
nucleic acid-templated transcription	4	22	70
purine-containing compound metabolic process	1	32	69
purine nucleotide metabolic process	1	31	69
purine ribonucleotide metabolic process	1	30	69
organic acid transport	1	33	69
cellular macromolecule biosynthetic process	1	22	70
protein ubiquitination	7	26	69
negative regulation of cellular process	4	33	70
RNA splicing	2	28	69
phosphate-containing compound metabolic process	4	27	70
phosphorus metabolic process	4	27	70
organic substance metabolic process	3	37	70
protein-containing complex assembly	3	19	70
vesicle-mediated transport	1	25	70
proteolysis	6	37	70
protein metabolic process	5	28	70
organonitrogen compound biosynthetic process	0	22	70
protein-DNA complex assembly	1	24	69
hormone biosynthetic process	3	25	68
nucleotide salvage	1	25	67
protein localization to nucleus	1	26	68
cellular response to oxidative stress	1	20	68
pseudouridine synthesis	0	31	67
acylglycerol biosynthetic process	6	30	63
regulation of anatomical structure size	2	25	69
cysteine biosynthetic process from serine	1	25	67
neutral lipid metabolic process	6	29	64
RNA polyadenylation	1	18	67
neutral lipid biosynthetic process	6	30	63
intracellular protein transmembrane transport	0	28	67
protein modification by small protein removal	2	26	60
anion transmembrane transport	3	23	67
negative regulation of proteolysis	5	24	53
glucan biosynthetic process	5	29	69
regulation of peptidase activity	6	23	53
cytokinin-activated signaling pathway	2	28	68
triglyceride metabolic process	7	28	64
cellular response to chemical stress	1	22	68
organic anion transport	5	20	67
cellular response to chemical stimulus	0	24	68
carbohydrate derivative metabolic process	1	21	69
beta-glucan metabolic process	1	37	69
ethylene-activated signaling pathway	5	29	69
triglyceride biosynthetic process	6	31	62
small molecule metabolic process	0	25	70
protein transmembrane import into intracellular organelle	2	22	67
sphingolipid metabolic process	0	34	67
acylglycerol metabolic process	6	29	64
regulation of cellular component size	2	25	69
regulation of cytoskeleton organization	1	26	69
phosphate ion transport	3	32	69
clathrin coat assembly	2	29	67
protein import into nucleus	1	23	68
protein-DNA complex subunit organization	1	25	69
import into nucleus	1	24	68
electron transport chain	0	22	70
response to biotic stimulus	4	29	70
negative regulation of peptidase activity	6	23	53
protein deubiquitination	1	22	56
disaccharide biosynthetic process	1	26	68
positive regulation of cellular metabolic process	4	23	69
positive regulation of macromolecule metabolic process	5	23	69
positive regulation of nitrogen compound metabolic process	4	24	69
positive regulation of metabolic process	5	22	69
positive regulation of nucleobase-containing compound metabolic process	4	27	69
positive regulation of biosynthetic process	4	29	69
positive regulation of cellular biosynthetic process	4	29	69
positive regulation of macromolecule biosynthetic process	4	29	69
regulation of response to stimulus	2	26	69
positive regulation of nucleic acid-templated transcription	4	25	69
positive regulation of transcription, DNA-templated	4	25	69
positive regulation of RNA biosynthetic process	4	25	69
positive regulation of RNA metabolic process	5	21	69
positive regulation of cellular process	3	27	70
positive regulation of biological process	3	27	70
biological regulation	4	22	70
positive regulation of transcription by RNA polymerase II	4	29	69
peptidyl-amino acid modification	2	26	68
regulation of biological process	2	20	70
regulation of signaling	1	21	69
regulation of signal transduction	1	21	69
regulation of cell communication	1	21	69
response to stress	4	36	70
regulation of cellular process	4	22	70
methylation	3	40	69
reactive oxygen species metabolic process	6	28	69
cellular response to stimulus	2	28	70
response to oxidative stress	3	21	69
response to stimulus	4	34	70
hydrogen peroxide catabolic process	6	29	69
hydrogen peroxide metabolic process	6	29	69
cellular response to stress	3	30	70
protein folding	1	31	69
defense response	10	32	70
anatomical structure morphogenesis	2	25	69
regulation of response to stress	2	27	68
vitamin biosynthetic process	1	25	69
water-soluble vitamin biosynthetic process	1	26	69
cellular response to DNA damage stimulus	3	37	69
plant-type cell wall organization or biogenesis	3	28	69
vitamin metabolic process	1	23	69
water-soluble vitamin metabolic process	1	23	69
regulation of transcription by RNA polymerase II	3	27	69
regulation of primary metabolic process	3	21	70
plant-type cell wall organization	3	28	69
tricarboxylic acid cycle	3	24	68
DNA repair	2	38	69
mitochondrion organization	2	22	67
negative regulation of signal transduction	4	22	68
steroid hormone mediated signaling pathway	2	23	67
negative regulation of cell communication	4	22	68
regulation of reproductive process	0	36	69
brassinosteroid mediated signaling pathway	2	23	67
metallo-sulfur cluster assembly	1	19	68
tRNA processing	3	33	68
regulation of multicellular organismal development	2	30	69
negative regulation of response to stimulus	3	19	68
tetrapyrrole biosynthetic process	2	28	69
regulation of post-embryonic development	2	32	69
iron-sulfur cluster assembly	1	19	68
negative regulation of signaling	4	22	68
sucrose metabolic process	3	32	68
response to wounding	6	32	67
regulation of multicellular organismal process	1	28	69
regulation of nitrogen compound metabolic process	3	22	70
protein peptidyl-prolyl isomerization	2	21	56
tRNA metabolic process	4	31	69
peptidyl-proline modification	1	24	56
regulation of metabolic process	3	21	70
lipid transport	3	30	69
organic hydroxy compound metabolic process	1	32	69
regulation of cellular metabolic process	3	24	70
regulation of macromolecule metabolic process	3	21	70
response to abiotic stimulus	4	23	69
phenylpropanoid metabolic process	8	22	68
oligosaccharide metabolic process	2	30	70
ncRNA metabolic process	3	33	69
galacturonan metabolic process	8	25	70
pectin metabolic process	8	25	70
response to chemical	4	23	70
biological_process	4	22	70
generation of precursor metabolites and energy	0	18	70
catabolic process	5	26	70
regulation of hormone levels	3	28	69
regulation of RNA metabolic process	4	18	70
regulation of nucleobase-containing compound metabolic process	3	19	70
carbohydrate catabolic process	4	24	70
regulation of gene expression	3	20	70
malate metabolic process	1	27	67
chlorophyll biosynthetic process	4	28	67
mitochondrial electron transport, ubiquinol to cytochrome c	1	20	59
regulation of shoot system development	2	31	68
regulation of phosphorylation	1	21	57
regulation of kinase activity	1	20	54
hormone transport	1	29	67
regulation of protein phosphorylation	1	22	57
regulation of protein kinase activity	1	20	54
regulation of flower development	2	31	68
DNA recombination	3	31	69
auxin transport	2	27	67
RNA methylation	4	31	68
regulation of transferase activity	2	20	54
cellular aldehyde metabolic process	1	26	67
mitochondrial membrane organization	1	23	67
establishment of protein localization to mitochondrial membrane	1	24	67
regulation of transport	3	32	68
regulation of localization	3	30	69
protein insertion into mitochondrial membrane	1	26	67
chlorophyll metabolic process	3	26	68
transmembrane transport	2	27	70
cell communication	4	25	67
translational elongation	4	30	66
organelle fission	1	20	69
pyridine-containing compound biosynthetic process	1	30	68
cellular transition metal ion homeostasis	3	29	68
cell surface receptor signaling pathway	6	25	69
pyridine-containing compound metabolic process	0	27	68
regulation of jasmonic acid mediated signaling pathway	2	25	68
porphyrin-containing compound biosynthetic process	2	29	69
regulation of defense response	2	25	68
calcium-mediated signaling	2	19	66
second-messenger-mediated signaling	1	24	66
fucose metabolic process	1	24	69
membrane organization	3	25	68
ncRNA processing	3	36	69
pectin catabolic process	8	26	70
organophosphate metabolic process	1	15	70
response to organic substance	3	17	70
organic cyclic compound metabolic process	6	23	70
cellular homeostasis	3	27	69
cellular hormone metabolic process	4	29	68
cytokinin metabolic process	2	32	68
pigment biosynthetic process	4	22	68
regulation of nucleic acid-templated transcription	4	18	70
regulation of transcription, DNA-templated	4	18	70
regulation of RNA biosynthetic process	4	18	70
monocarboxylic acid metabolic process	4	23	70
regulation of developmental process	1	25	69
alcohol metabolic process	0	27	69
disaccharide metabolic process	1	29	70
regulation of macromolecule biosynthetic process	3	20	70
regulation of cellular macromolecule biosynthetic process	3	20	70
regulation of biosynthetic process	5	18	70
regulation of cellular biosynthetic process	4	20	70
signal transduction	5	21	70
cellular aromatic compound metabolic process	5	27	70
supramolecular fiber organization	1	28	68
protein catabolic process	4	23	69
regulation of cell cycle	3	26	68
RNA splicing, via transesterification reactions	1	29	69
regulation of protein metabolic process	4	31	69
RNA splicing, via transesterification reactions with bulged adenosine as nucleophile	1	29	69
DNA metabolic process	0	40	70
response to fungus	2	35	68
defense response to fungus	4	30	68
protein dephosphorylation	1	25	56
fatty acid metabolic process	7	28	70
organic cyclic compound biosynthetic process	6	23	70
response to hormone	2	21	69
response to endogenous stimulus	2	21	69
organelle organization	2	26	70
polysaccharide catabolic process	7	24	70
regulation of biological quality	1	29	70
nucleobase-containing small molecule metabolic process	1	26	69
cellular component organization	3	24	70
cellular nitrogen compound biosynthetic process	2	19	70
organic acid metabolic process	1	30	70
oxoacid metabolic process	2	30	70
organic substance catabolic process	4	27	70
cellular component organization or biogenesis	1	25	70
metabolic process	6	32	70
heterocycle metabolic process	6	23	70
cellular nitrogen compound metabolic process	3	25	70
root hair cell development	0	7	16
nucleotide transmembrane transport	1	16	61
lipid storage	0	4	27
vacuole organization	0	30	64
jasmonic acid metabolic process	4	10	31
programmed cell death	1	28	66
spindle assembly	0	35	66
regulation of stomatal complex development	0	3	4
lignin catabolic process	3	32	66
sucrose biosynthetic process	0	21	59
metal ion transport	3	26	67
autophagosome organization	2	26	62
regulation of microtubule cytoskeleton organization	0	30	64
malonyl-CoA biosynthetic process	0	15	32
positive regulation of protein catabolic process	0	12	30
regulation of spindle organization	0	26	55
purine-containing compound transmembrane transport	1	21	62
pollen tube growth	1	14	37
respiratory chain complex II assembly	0	0	4
endosome organization	1	12	25
UDP-L-arabinose metabolic process	0	17	45
pyridine nucleotide metabolic process	0	29	67
mitochondrial translational elongation	1	7	20
monocarboxylic acid biosynthetic process	4	28	69
negative regulation of phosphorus metabolic process	1	19	44
regulation of cellular response to stress	1	35	67
phototransduction	0	15	27
mRNA export from nucleus	1	26	65
mRNA splicing, via spliceosome	0	27	69
inorganic anion transport	3	24	69
nucleobase-containing compound transport	1	25	69
UDP-glucuronate biosynthetic process	1	5	22
DNA replication checkpoint signaling	1	11	24
negative regulation of response to alcohol	0	26	64
response to desiccation	1	22	42
polyamine metabolic process	1	24	66
nucleoside monophosphate metabolic process	1	28	68
regulation of transmembrane transport	3	26	67
pteridine-containing compound biosynthetic process	1	17	65
mRNA modification	3	14	37
nitrate transport	1	11	32
nucleoside salvage	0	21	56
signaling	1	12	29
glycerol-3-phosphate metabolic process	1	29	58
protein modification by small protein conjugation	8	25	69
anisotropic cell growth	0	4	11
protein methylation	5	21	55
regulation of ubiquitin-dependent protein catabolic process	0	11	30
protein neddylation	0	8	28
purine ribonucleoside triphosphate biosynthetic process	1	23	68
cell growth	3	13	51
modification-dependent protein catabolic process	3	25	69
glucose 6-phosphate metabolic process	0	19	67
DNA integrity checkpoint signaling	2	30	63
negative regulation of mitotic sister chromatid segregation	0	8	39
cellular biogenic amine biosynthetic process	2	20	66
aldehyde catabolic process	4	20	39
response to nutrient levels	0	18	63
aldonic acid metabolic process	0	11	22
DNA-dependent DNA replication maintenance of fidelity	0	10	19
DNA methylation or demethylation	0	29	57
cellular response to nitrogen levels	0	15	42
response to high light intensity	1	22	43
sister chromatid segregation	0	15	37
mitochondrial transport	1	27	68
mitotic spindle checkpoint signaling	0	9	39
inositol catabolic process	0	4	14
negative regulation of post-embryonic development	1	15	48
generation of catalytic spliceosome for second transesterification step	0	1	2
N-terminal protein amino acid modification	1	26	53
response to pH	0	12	30
protein quality control for misfolded or incompletely synthesized proteins	0	15	29
negative regulation of mitotic sister chromatid separation	0	8	39
negative regulation of metaphase/anaphase transition of cell cycle	0	8	39
ATP metabolic process	1	22	69
posttranscriptional regulation of gene expression	4	26	69
unsaturated fatty acid metabolic process	0	7	20
adenine salvage	0	9	25
unidimensional cell growth	2	10	42
thiamine-containing compound biosynthetic process	0	29	61
regulation of asymmetric cell division	0	8	16
plant organ senescence	0	12	54
regulation of chromosome segregation	4	23	64
recombinational repair	4	27	67
tRNA 3'-trailer cleavage	0	1	5
cation transport	0	36	69
N-terminal protein amino acid acetylation	1	18	36
cytosolic transport	3	21	68
cell tip growth	1	11	39
response to fatty acid	2	11	28
long-chain fatty acid transport	0	13	25
regulation of ERAD pathway	0	5	9
cellular protein complex disassembly	1	26	67
amine metabolic process	2	25	69
regulation of proteolysis	5	26	64
cellular manganese ion homeostasis	4	25	62
protein deacylation	0	25	54
plastid organization	1	30	68
purine nucleoside biosynthetic process	0	20	57
response to light stimulus	4	24	69
purine nucleobase biosynthetic process	0	21	58
amino sugar biosynthetic process	0	14	32
negative regulation of sister chromatid segregation	0	8	39
intracellular lipid transport	0	27	56
7-methylguanosine mRNA capping	0	2	10
histone H3-K9 demethylation	0	16	38
detection of abiotic stimulus	0	22	41
vesicle tethering	0	12	25
lignin metabolic process	5	29	66
protein targeting to peroxisome	0	26	45
cellulose metabolic process	2	34	69
regulation of phosphorelay signal transduction system	1	18	59
protein alpha-1,2-demannosylation	0	2	3
regulation of protein dephosphorylation	2	21	54
regulation of RNA splicing	2	16	45
thylakoid membrane organization	1	19	41
DNA catabolic process	0	15	44
vitamin B6 biosynthetic process	0	26	64
polyprenol metabolic process	0	10	38
regulation of cellular catabolic process	0	24	66
translation	0	20	70
glycolytic process	1	29	68
'de novo' pyrimidine nucleobase biosynthetic process	1	29	63
tricarboxylic acid metabolic process	1	25	63
positive regulation of transcription elongation from RNA polymerase II promoter	0	11	32
purine nucleoside triphosphate metabolic process	1	23	68
mitochondrial translation	1	36	63
negative regulation of kinase activity	0	17	28
regulation of plant organ morphogenesis	1	16	49
establishment of protein localization to extracellular region	0	14	28
folic acid biosynthetic process	0	8	31
regulation of organ growth	0	13	42
proteasome-mediated ubiquitin-dependent protein catabolic process	5	25	68
negative regulation of ethylene-activated signaling pathway	1	16	48
peptidyl-lysine modification	3	20	62
multi-organism process	2	28	64
protein maturation by iron-sulfur cluster transfer	0	16	43
positive regulation of translational elongation	0	12	28
pollen germination	0	13	32
regulation of phosphoprotein phosphatase activity	3	21	54
organic hydroxy compound biosynthetic process	4	24	69
negative regulation of cell death	0	11	22
beta-glucan catabolic process	1	22	66
NAD biosynthetic process	0	27	61
ADP metabolic process	1	29	68
pollen tube guidance	0	5	12
negative regulation of mitotic nuclear division	0	10	41
methionyl-tRNA aminoacylation	0	1	3
fatty acid beta-oxidation using acyl-CoA oxidase	0	5	7
response to sucrose	0	16	54
erythrose 4-phosphate/phosphoenolpyruvate family amino acid biosynthetic process	0	20	52
negative regulation of actin filament polymerization	0	26	60
actin filament capping	0	22	51
starch metabolic process	0	26	67
specification of plant organ axis polarity	0	10	37
response to aluminum ion	1	19	40
late endosome to vacuole transport	1	25	66
anatomical structure maturation	0	12	25
folic acid-containing compound biosynthetic process	1	23	63
nicotianamine metabolic process	0	8	16
kinetochore organization	0	6	12
ribonucleoside monophosphate biosynthetic process	0	30	68
negative regulation of growth	1	11	42
tRNA 3'-terminal CCA addition	0	2	10
amine biosynthetic process	2	20	66
adenine biosynthetic process	0	10	29
photosystem II stabilization	0	5	19
asparagine biosynthetic process	0	7	18
guard cell differentiation	2	26	65
monosaccharide catabolic process	2	17	41
detection of stimulus	1	35	66
cell wall organization or biogenesis	6	25	69
nicotinamide nucleotide biosynthetic process	0	28	66
response to nitrate	0	14	31
adenylate cyclase-modulating G protein-coupled receptor signaling pathway	0	12	21
rRNA modification	6	22	67
cellular response to light stimulus	1	29	64
isopentenyl diphosphate biosynthetic process	1	26	66
mitochondrial pyruvate transmembrane transport	0	16	35
inorganic anion transmembrane transport	1	25	63
amino acid activation	5	27	67
negative regulation of mitotic cell cycle	3	26	63
response to external stimulus	1	31	70
regulation of mRNA processing	1	16	47
pigment catabolic process	0	13	40
ribonucleoside biosynthetic process	0	20	57
regulation of peroxisome size	1	10	26
multicellular organismal reproductive process	1	16	41
regulation of programmed cell death	0	17	38
pyridine nucleotide biosynthetic process	1	29	66
positive regulation of post-embryonic development	1	19	45
regulation of chromosome separation	1	22	62
cellular response to radiation	2	25	64
regulation of root meristem growth	0	8	22
GDP-L-fucose biosynthetic process	1	5	14
positive chemotaxis	0	5	12
nucleoside phosphate metabolic process	1	26	69
cell-cell signaling involved in cell fate commitment	1	13	28
protein targeting	2	26	68
shikimate metabolic process	0	4	9
mitotic spindle assembly checkpoint signaling	0	9	39
reciprocal homologous recombination	0	31	59
regulation of posttranscriptional gene silencing	0	4	11
protein deacetylation	0	26	54
arachidonic acid secretion	0	10	21
protein alkylation	5	21	55
NADH dehydrogenase complex assembly	0	23	53
ubiquitin-dependent ERAD pathway	0	19	40
pyruvate family amino acid metabolic process	0	13	24
sulfate reduction	0	2	3
negative regulation of phosphorelay signal transduction system	1	16	48
molybdopterin cofactor metabolic process	0	23	59
positive regulation of cellular catabolic process	0	29	55
Mo-molybdopterin cofactor biosynthetic process	0	23	59
protein acylation	1	24	55
positive regulation of signal transduction	2	20	38
phytosteroid metabolic process	1	15	34
fatty acid biosynthetic process	5	26	69
dolichol metabolic process	0	3	15
cleavage involved in rRNA processing	1	18	36
1-deoxy-D-xylulose 5-phosphate biosynthetic process	0	6	22
mitochondrial ADP transmembrane transport	1	16	54
response to photooxidative stress	0	7	16
receptor-mediated endocytosis	3	29	67
pentose-phosphate shunt, oxidative branch	0	18	38
barbed-end actin filament capping	0	0	4
regulation of MAP kinase activity	0	1	3
regulation of secondary metabolic process	2	27	58
diol metabolic process	0	9	26
cysteine biosynthetic process	2	22	67
regulation of nuclear division	0	28	65
tRNA wobble uridine modification	2	25	65
nucleotide-sugar biosynthetic process	1	25	67
organelle membrane fusion	1	10	33
negative regulation of developmental process	2	20	64
steroid biosynthetic process	5	29	67
negative regulation of protein modification process	1	20	49
trichome morphogenesis	0	22	59
response to auxin	3	25	69
Group II intron splicing	2	24	64
rhythmic process	2	22	67
protein transport by the Tat complex	0	3	7
thiamine biosynthetic process	0	29	61
gravitropism	1	25	65
cellular protein localization	2	22	69
histone demethylation	0	15	38
actin filament bundle assembly	0	20	48
aging	0	13	56
positive regulation of response to endoplasmic reticulum stress	0	4	5
negative regulation of ubiquitin protein ligase activity	0	0	2
pentose-phosphate shunt	0	19	57
cellular cation homeostasis	3	28	68
cellular respiration	0	22	68
movement of cell or subcellular component	2	26	69
negative regulation of actin filament depolymerization	0	22	51
potassium ion transport	1	14	44
regulation of isoprenoid metabolic process	0	6	19
carbon fixation	1	33	59
dolichol-linked oligosaccharide biosynthetic process	0	30	64
protein myristoylation	0	1	2
peroxisome organization	0	31	67
alanine metabolic process	0	13	24
homeostatic process	3	31	69
photosynthesis	0	17	69
fatty acid oxidation	3	28	67
gametophyte development	0	15	40
actin filament-based process	1	29	63
riboflavin metabolic process	1	32	64
plastid membrane organization	1	18	41
secondary alcohol metabolic process	0	9	28
regulation of actin filament depolymerization	1	21	51
IMP biosynthetic process	2	20	65
mRNA transport	4	27	69
negative regulation of mitotic cell cycle phase transition	2	25	63
mannosylation	0	0	1
Golgi organization	2	22	65
cellulose biosynthetic process	5	29	69
purine nucleoside diphosphate metabolic process	1	29	68
UDP-N-acetylglucosamine metabolic process	1	12	30
protein demannosylation	0	2	3
histone acetylation	1	16	53
UDP-N-acetylglucosamine biosynthetic process	0	13	28
response to radiation	3	22	69
regulation of phragmoplast microtubule organization	0	0	2
glyceraldehyde-3-phosphate metabolic process	0	19	47
protein secretion	0	14	28
flavin-containing compound biosynthetic process	1	32	65
regulation of proteasomal protein catabolic process	0	23	53
nucleotide transport	1	22	66
xylan catabolic process	3	27	61
respiratory electron transport chain	2	16	69
regulation of cell death	0	20	39
regulation of photosynthesis	0	15	37
thiamine metabolic process	0	27	65
protein phosphorylation	6	29	58
regulation of proteolysis involved in cellular protein catabolic process	0	21	53
exocytosis	7	20	66
tRNA pseudouridine synthesis	0	9	18
Golgi to vacuole transport	0	11	29
plastid transcription	1	19	34
glycoprotein metabolic process	1	16	35
cysteine metabolic process	2	20	67
protein localization to extracellular region	0	14	28
fatty acid transport	1	14	37
meiotic DNA double-strand break formation	0	22	49
positive regulation of transferase activity	0	19	48
protein homooligomerization	2	11	42
regulation of DNA metabolic process	3	22	66
cortical microtubule organization	0	23	62
protein modification by small protein conjugation or removal	8	26	69
regulation of polysaccharide metabolic process	0	16	34
signal peptide processing	1	22	67
aromatic compound biosynthetic process	4	27	70
cellular detoxification	2	29	61
jasmonic acid biosynthetic process	1	5	22
UDP-glucuronate metabolic process	1	6	27
cellular response to starvation	1	23	63
hydrogen sulfide metabolic process	0	9	14
positive regulation of protein metabolic process	1	30	68
cellular response to nutrient levels	1	24	63
purine nucleotide salvage	0	25	63
photosynthesis, light harvesting	1	33	68
carbohydrate derivative transport	1	18	63
organelle disassembly	0	17	30
tetrahydrobiopterin metabolic process	0	4	7
regulation of salicylic acid mediated signaling pathway	0	31	65
regulation of mRNA splicing, via spliceosome	1	12	33
pyruvate family amino acid catabolic process	0	13	24
regulation of DNA-templated transcription, elongation	0	30	66
peptidyl-histidine modification	1	24	62
regulation of ATPase activity	0	2	5
diol biosynthetic process	0	9	26
IMP metabolic process	2	19	65
tetrahydrofolate biosynthetic process	1	19	56
peptidyl-arginine methylation	0	27	51
negative regulation of mitotic metaphase/anaphase transition	0	8	39
cytoplasmic microtubule organization	0	27	65
protein insertion into mitochondrial outer membrane	0	6	19
cell population proliferation	0	17	50
regulation of mitotic cell cycle phase transition	3	31	65
mRNA methylation	0	5	13
regulation of translational termination	0	12	32
seed dormancy process	0	9	16
icosanoid metabolic process	0	3	7
tetrahydrobiopterin biosynthetic process	0	4	7
establishment of protein localization to mitochondrion	2	28	67
establishment of RNA localization	2	26	69
protein folding in endoplasmic reticulum	0	0	1
N-terminal protein myristoylation	0	1	2
regulation of chromosome organization	4	24	65
prolyl-tRNA aminoacylation	1	2	6
deadenylation-dependent decapping of nuclear-transcribed mRNA	1	25	62
regulation of cyclin-dependent protein kinase activity	0	25	54
peptide metabolic process	0	22	70
regulation of photomorphogenesis	0	13	38
lipid A metabolic process	1	25	57
galactose catabolic process via UDP-galactose	2	11	21
multivesicular body assembly	0	1	2
nucleobase biosynthetic process	3	26	67
cell development	0	10	20
purine nucleoside monophosphate biosynthetic process	1	26	67
regulation of ubiquitin protein ligase activity	0	3	8
response to oxygen-containing compound	3	20	70
transition metal ion homeostasis	4	21	68
pantothenate biosynthetic process	0	1	3
ATP synthesis coupled proton transport	1	22	65
glycerol-3-phosphate catabolic process	0	13	32
tetrapyrrole catabolic process	0	13	40
dephosphorylation	0	29	69
ketone catabolic process	0	8	22
protein localization to organelle	1	21	69
positive regulation of DNA-templated transcription, initiation	0	5	16
chloroplast fission	0	16	51
positive regulation of gene expression	1	28	65
L-serine biosynthetic process	0	25	46
regulation of cellular response to alcohol	0	31	67
intracellular auxin transport	1	29	59
positive regulation of proteasomal protein catabolic process	0	12	27
pentose-phosphate shunt, non-oxidative branch	0	14	39
rRNA methylation	5	21	65
aromatic amino acid family biosynthetic process, prephenate pathway	1	30	63
regulation of beta-glucan biosynthetic process	0	7	22
ubiquitin-dependent protein catabolic process	2	26	69
tRNA nucleoside ribose methylation	0	2	3
cellular chemical homeostasis	2	25	69
cell morphogenesis	1	22	68
steroid hormone biosynthetic process	3	14	33
positive regulation of cellular protein metabolic process	1	31	68
phytochelatin metabolic process	0	2	6
protein depolymerization	2	19	65
cellular response to light intensity	0	2	8
chemotaxis	0	5	14
RNA transport	2	26	69
positive regulation of ERAD pathway	0	4	5
tRNA aminoacylation for protein translation	5	27	67
regulation of monopolar cell growth	0	11	27
hormone metabolic process	4	26	68
proton-transporting two-sector ATPase complex assembly	0	18	55
negative regulation of flower development	1	8	30
purine ribonucleoside monophosphate metabolic process	1	26	67
regulation of cellular amide metabolic process	4	25	69
RNA (guanine-N7)-methylation	0	6	13
energy coupled proton transport, down electrochemical gradient	1	22	65
positive regulation of developmental process	0	16	49
nucleosome organization	2	21	68
hexose biosynthetic process	0	18	54
double-strand break repair	2	30	67
ADP transport	1	16	59
response to starvation	0	20	63
positive regulation of reproductive process	1	15	34
regulation of carbohydrate metabolic process	0	17	44
mitochondrial respiratory chain complex I assembly	0	20	45
inner mitochondrial membrane organization	0	28	65
response to light intensity	0	22	48
negative regulation of cell cycle process	2	28	66
phosphatidylglycerol biosynthetic process	0	1	8
cellular oxidant detoxification	0	22	49
AMP salvage	0	21	53
copper ion homeostasis	0	24	54
negative regulation of nuclear division	0	12	42
DNA demethylation	0	14	32
cytokinesis	0	19	39
ion transport	2	26	70
ubiquitin-dependent protein catabolic process via the multivesicular body sorting pathway	0	2	4
histidine metabolic process	1	28	63
negative regulation of protein kinase activity	0	17	28
tRNA wobble base modification	3	25	65
thiamine-containing compound metabolic process	0	27	65
methylglyoxal catabolic process	0	8	22
folic acid metabolic process	0	10	45
RNA capping	0	7	26
glycerol metabolic process	1	28	67
tRNA modification	4	27	68
cell cycle checkpoint signaling	3	27	66
reactive nitrogen species metabolic process	0	22	37
regulation of cell growth	0	19	52
regulation of mitotic metaphase/anaphase transition	1	26	62
regulation of protein depolymerization	1	22	51
regulation of cellular carbohydrate metabolic process	1	15	38
reproductive process	4	28	69
purine nucleobase metabolic process	2	24	66
regulation of cellulose biosynthetic process	0	6	21
macromolecule catabolic process	4	25	70
response to gravity	1	25	65
cortical cytoskeleton organization	0	24	64
peroxisomal transport	0	33	58
phosphate ion transmembrane transport	1	22	59
nuclear chromosome segregation	1	16	41
protein kinase C-activating G protein-coupled receptor signaling pathway	2	32	56
positive regulation of phosphorylation	0	22	50
malonyl-CoA metabolic process	1	15	35
pollen-pistil interaction	0	2	6
nuclear-transcribed mRNA poly(A) tail shortening	0	6	12
inositol biosynthetic process	0	12	34
monovalent inorganic cation homeostasis	1	29	63
polyol biosynthetic process	2	22	64
regulation of meristem growth	1	9	33
peptidyl-methionine modification	0	10	20
cell-cell signaling	1	12	29
meristem growth	1	2	8
rRNA (guanine-N7)-methylation	0	1	3
regulation of mitotic cell cycle	2	27	66
regulation of gene silencing	0	6	14
cell killing	2	12	29
vacuolar transport	2	24	68
phenylpropanoid biosynthetic process	8	19	67
reproduction	1	24	60
protein localization to mitochondrion	2	28	67
meiosis II	0	13	35
response to osmotic stress	1	17	61
cellular response to environmental stimulus	5	23	64
nucleoside monophosphate biosynthetic process	0	30	68
triterpenoid metabolic process	5	19	53
vesicle organization	3	22	66
nuclear-transcribed mRNA catabolic process, nonsense-mediated decay	2	26	65
cytokinin biosynthetic process	2	27	68
regulation of alternative mRNA splicing, via spliceosome	0	7	19
regulation of cellular protein catabolic process	0	23	55
signal transduction in response to DNA damage	2	20	42
negative regulation of chromosome segregation	0	8	39
CAAX-box protein processing	0	22	63
kinetochore assembly	0	3	6
mRNA 5'-splice site recognition	0	2	11
cellular component disassembly	1	28	67
cytoplasmic translation	0	7	27
negative regulation of organelle organization	0	26	65
icosanoid secretion	0	10	21
leucine catabolic process	0	6	15
demethylation	0	27	57
monocarboxylic acid catabolic process	6	30	67
nucleoside biosynthetic process	0	20	57
double-strand break repair via homologous recombination	2	28	67
GDP-mannose metabolic process	1	17	59
male meiotic nuclear division	0	24	60
regulation of protein ubiquitination	0	7	21
tubulin complex assembly	1	6	22
regulation of mitotic sister chromatid segregation	0	20	58
peptidyl-cysteine oxidation	0	18	38
phytochelatin biosynthetic process	0	2	6
microtubule-based movement	3	20	69
detection of oxygen	0	22	49
protein-containing complex subunit organization	2	24	70
pigment metabolic process	1	27	69
locomotion	0	9	25
response to extracellular stimulus	0	28	67
microtubule severing	0	0	2
negative regulation of reproductive process	2	15	34
purine ribonucleoside triphosphate metabolic process	1	23	68
dephosphorylation of RNA polymerase II C-terminal domain	1	12	25
peroxisomal membrane transport	0	33	58
protoporphyrinogen IX metabolic process	0	23	64
replication fork processing	0	10	18
regulation of cellular response to heat	0	3	8
actin filament organization	1	32	68
response to nitrogen compound	1	24	62
ATP biosynthetic process	1	22	65
detection of visible light	0	14	26
primary meristem tissue development	0	4	5
carboxylic acid metabolic process	2	27	70
carboxylic acid transmembrane transport	1	31	61
response to lipid	3	21	68
DNA biosynthetic process	2	30	66
histone deubiquitination	0	4	7
mRNA catabolic process	2	25	68
negative regulation of MAP kinase activity	0	1	1
replication fork protection	0	5	8
protein lipoylation	0	14	37
modification-dependent macromolecule catabolic process	3	26	69
spindle checkpoint signaling	0	9	39
protein initiator methionine removal	0	7	19
positive regulation of cellular amide metabolic process	1	27	61
protein transmembrane transport	1	30	67
sister chromatid cohesion	4	23	66
pyrimidine nucleobase biosynthetic process	3	26	64
tRNA 3'-end processing	0	3	10
positive regulation of protein modification process	1	22	52
fertilization	0	11	33
small nucleolar ribonucleoprotein complex assembly	0	8	26
chloroplast RNA processing	0	11	28
transcription by RNA polymerase III	0	33	61
ceramide biosynthetic process	0	20	44
deoxyribonucleotide biosynthetic process	0	27	59
histone deacetylation	1	25	54
microtubule organizing center organization	0	0	1
response to oxygen levels	0	28	63
chaperone-mediated protein folding	0	16	35
glucan catabolic process	2	22	67
reproductive structure development	0	22	68
vesicle fusion with Golgi apparatus	0	6	13
positive regulation of catalytic activity	1	20	54
AMP biosynthetic process	0	26	63
positive regulation of long-day photoperiodism, flowering	0	7	15
methylglyoxal catabolic process to lactate	0	7	20
lipid modification	3	34	69
ribosomal small subunit assembly	1	11	33
seryl-tRNA aminoacylation	0	3	6
citrate metabolic process	0	7	13
nuclear export	2	19	69
cell redox homeostasis	1	17	45
isocitrate metabolic process	0	9	28
amino acid transmembrane transport	0	15	31
P450-containing electron transport chain	0	22	44
growth	2	19	61
alditol phosphate metabolic process	1	29	58
tRNA methylation	2	26	63
RNA decapping	2	27	65
endosperm development	1	8	25
[2Fe-2S] cluster assembly	0	0	3
positive regulation of organ growth	0	7	9
DNA alkylation	0	10	25
phospholipid transport	1	31	65
lipid oxidation	7	31	68
diaminopimelate biosynthetic process	0	14	28
peroxisome fission	1	21	61
positive regulation of proteolysis	0	12	28
aromatic amino acid family biosynthetic process	3	25	67
'de novo' UMP biosynthetic process	0	22	55
vacuolar proton-transporting V-type ATPase complex assembly	0	4	16
negative regulation of cellular component organization	0	26	66
primary alcohol metabolic process	0	6	11
regulation of beta-glucan metabolic process	0	7	22
nicotianamine biosynthetic process	0	8	16
ascorbate glutathione cycle	0	4	8
tropism	3	23	69
positive regulation of phosphate metabolic process	0	21	50
N-terminal peptidyl-methionine acetylation	0	7	15
glycogen biosynthetic process	1	23	63
glycine decarboxylation via glycine cleavage system	0	9	20
histidine biosynthetic process	1	28	63
protein demethylation	0	20	43
negative regulation of protein phosphorylation	0	17	29
positive regulation of protein phosphorylation	0	22	50
S-adenosylmethionine biosynthetic process	0	20	40
gamma-aminobutyric acid metabolic process	0	2	5
protein import	0	29	68
negative regulation of protein depolymerization	0	23	51
secretion by cell	6	21	68
post-Golgi vesicle-mediated transport	1	15	42
immune response	3	28	70
energy reserve metabolic process	1	24	65
7-methylguanosine RNA capping	0	7	26
protein ufmylation	1	10	21
phenylpropanoid catabolic process	3	32	66
exocytic process	0	25	43
response to hypoxia	0	30	63
internal protein amino acid acetylation	1	17	53
negative regulation of cell cycle phase transition	2	28	66
positive regulation of translation	1	28	60
purine ribonucleoside metabolic process	0	20	61
regulation of long-day photoperiodism, flowering	1	11	27
response to hydrogen peroxide	0	16	50
nucleotide biosynthetic process	2	27	69
negative regulation of MAPK cascade	0	1	5
regulation of gibberellic acid mediated signaling pathway	0	16	38
positive regulation of response to DNA damage stimulus	0	0	2
lipid X metabolic process	1	1	4
lactate metabolic process	1	8	23
organophosphate catabolic process	1	32	68
fatty acid catabolic process	5	29	67
rRNA processing	2	28	69
detection of external stimulus	0	22	41
pyridoxine biosynthetic process	0	3	12
rRNA metabolic process	2	29	69
negative regulation of hydrolase activity	5	22	54
regulation of microtubule-based process	0	30	64
RNA export from nucleus	2	20	68
positive regulation of multicellular organismal process	1	16	48
vitamin B6 metabolic process	0	26	64
glycosyl compound metabolic process	6	21	67
photosystem II repair	0	13	36
intra-Golgi vesicle-mediated transport	1	21	48
nucleocytoplasmic transport	0	22	69
riboflavin biosynthetic process	1	32	64
D-gluconate metabolic process	0	11	22
cellular modified amino acid catabolic process	1	23	57
DNA topological change	2	34	63
membrane fusion	1	10	35
regulation of lipid metabolic process	0	12	36
purine nucleotide transport	1	17	62
alanine catabolic process	0	13	24
peptidyl-lysine methylation	4	17	54
brassinosteroid biosynthetic process	3	14	33
lipid A biosynthetic process	1	25	57
negative regulation of phosphate metabolic process	1	19	44
flavonoid metabolic process	5	20	56
oxylipin biosynthetic process	7	28	67
leaf senescence	0	12	54
mitochondrion disassembly	0	14	27
response to disaccharide	0	16	54
nucleotide-excision repair	3	18	68
regulation of ethylene-activated signaling pathway	1	18	59
macromolecule deacylation	0	25	54
cellular modified amino acid biosynthetic process	1	24	65
killing of cells of other organism	2	12	29
negative regulation of phosphorylation	0	17	29
'de novo' CTP biosynthetic process	1	30	53
peptidyl-diphthamide metabolic process	1	24	62
response to reactive oxygen species	0	17	55
dormancy process	0	9	16
negative regulation of cellular response to alcohol	0	26	64
regulation of metaphase/anaphase transition of cell cycle	1	26	62
regulation of small molecule metabolic process	2	21	43
defense response to virus	1	32	57
base conversion or substitution editing	1	26	64
aerobic respiration	1	18	68
regulation of response to alcohol	0	31	67
female meiotic nuclear division	0	7	23
histone lysine demethylation	0	15	38
negative regulation of developmental growth	0	10	32
phosphatidic acid biosynthetic process	0	7	12
nucleobase metabolic process	4	26	67
phosphatidylcholine biosynthetic process	0	10	34
autophagy of mitochondrion	0	14	27
positive regulation of protein-containing complex disassembly	0	13	34
protein localization to vacuole	0	22	67
GDP-L-fucose metabolic process	1	5	14
'de novo' IMP biosynthetic process	1	21	65
external encapsulating structure organization	6	26	69
isopentenyl diphosphate metabolic process	1	26	66
thiazole biosynthetic process	0	0	1
regulation of cell cycle checkpoint	0	2	4
pyridoxine metabolic process	0	8	21
regulation of DNA methylation	0	5	15
regulation of abscisic acid-activated signaling pathway	0	31	67
negative regulation of protein serine/threonine kinase activity	0	14	24
NADP metabolic process	0	27	67
immune system process	3	28	70
purine ribonucleoside diphosphate metabolic process	1	29	68
mitochondrial ATP transmembrane transport	1	16	54
phytosteroid biosynthetic process	3	14	33
response to blue light	1	22	64
organic acid transmembrane transport	1	30	61
pollen development	0	13	40
oligosaccharide biosynthetic process	1	25	68
vesicle fusion	0	13	31
biotin metabolic process	0	8	15
manganese ion homeostasis	4	25	62
negative regulation of transferase activity	1	18	35
multivesicular body sorting pathway	0	26	67
mitochondrial respiratory chain complex II assembly	0	0	4
regulation of cell cycle process	3	34	68
positive regulation of developmental growth	0	8	11
regulation of abscisic acid biosynthetic process	0	3	6
box C/D snoRNP assembly	0	5	21
endoplasmic reticulum organization	0	12	31
protein dealkylation	0	20	43
regulation of amine transport	2	24	43
sulfate assimilation, phosphoadenylyl sulfate reduction by phosphoadenylyl-sulfate reductase (thioredoxin)	0	2	3
cellular response to external stimulus	1	31	67
multivesicular body organization	0	1	2
ribosomal large subunit assembly	2	14	40
cellular response to abiotic stimulus	5	23	64
endosomal transport	2	28	69
endoplasmic reticulum mannose trimming	0	2	2
brassinosteroid metabolic process	1	15	34
microtubule-based process	2	24	69
outer mitochondrial membrane organization	0	6	19
clathrin-dependent endocytosis	3	26	67
purine nucleoside metabolic process	0	23	64
iron ion transport	0	17	42
positive regulation of phosphorus metabolic process	0	21	50
regulation of cellular protein metabolic process	4	30	69
negative regulation of organ growth	0	9	25
tricarboxylic acid biosynthetic process	0	8	16
photosystem II assembly	0	20	53
regulation of cyclin-dependent protein serine/threonine kinase activity	0	25	54
protein complex oligomerization	1	24	66
meristem maintenance	0	2	8
protein K63-linked deubiquitination	0	4	16
meiotic cell cycle process	3	31	69
macromolecule methylation	2	32	69
G protein-coupled receptor signaling pathway	2	34	68
monocarboxylic acid transport	1	27	64
negative regulation of chromosome organization	1	20	55
regulation of transcription elongation from RNA polymerase II promoter	0	14	32
endosome transport via multivesicular body sorting pathway	0	29	65
protein K63-linked ubiquitination	1	14	36
gamma-aminobutyric acid catabolic process	0	0	1
biotin biosynthetic process	0	8	15
pyrimidine nucleobase metabolic process	3	27	66
negative regulation of cell cycle	2	27	66
regulation of photosynthesis, light reaction	0	14	34
negative regulation of protein polymerization	0	26	60
autophagosome assembly	1	26	62
regulation of mRNA metabolic process	1	23	65
energy derivation by oxidation of organic compounds	0	20	69
nitrate assimilation	0	22	37
regulation of phosphate metabolic process	2	17	59
regulation of transcription initiation from RNA polymerase II promoter	0	5	16
sterol transport	0	25	50
asymmetric cell division	0	15	37
adenosine to inosine editing	1	2	6
ERAD pathway	0	20	42
establishment of protein localization to vacuole	0	22	67
nitrate metabolic process	0	22	37
regulation of cellular component organization	2	29	69
negative regulation of apoptotic process	0	7	9
mitochondrial respiratory chain complex III assembly	0	3	6
actin filament bundle organization	0	20	48
photosystem I assembly	0	23	43
regulation of cell division	1	30	66
oxylipin metabolic process	7	27	67
pyruvate transport	0	18	38
cell wall organization	6	26	69
meiosis I cell cycle process	0	29	61
methylglyoxal catabolic process to D-lactate via S-lactoyl-glutathione	0	7	20
cellular polysaccharide catabolic process	2	23	67
nuclear transport	0	22	69
peptide biosynthetic process	0	19	70
protein refolding	0	30	66
nucleoside metabolic process	4	17	67
ncRNA export from nucleus	0	1	6
positive regulation of signaling	2	18	38
intracellular signal transduction	3	28	69
regulation of response to endoplasmic reticulum stress	0	8	14
RNA modification	6	27	70
response to jasmonic acid	2	11	28
protein import into peroxisome matrix	0	20	32
regulation of generation of precursor metabolites and energy	0	14	39
meristem development	0	2	9
poly(A)+ mRNA export from nucleus	1	14	36
response to carbohydrate	0	18	58
regulation of phosphorus metabolic process	1	18	59
sexual reproduction	1	26	60
L-ascorbic acid biosynthetic process	1	29	61
regulation of DNA-templated transcription, initiation	0	6	21
tyrosine metabolic process	2	23	58
regulation of auxin polar transport	0	12	28
negative regulation of protein ubiquitination	0	0	2
sucrose catabolic process	1	29	64
oligosaccharide catabolic process	1	27	66
positive regulation of translational termination	0	12	32
tRNA aminoacylation	5	27	67
cellular response to extracellular stimulus	0	32	67
cellular metal ion homeostasis	4	24	68
organophosphate ester transport	2	23	68
nucleotide metabolic process	1	27	69
cellular response to nitrogen starvation	0	18	41
proline biosynthetic process	0	17	40
hydrogen sulfide biosynthetic process	0	6	10
meiosis II cell cycle process	0	13	35
regulation of amino acid transport	2	24	43
positive regulation of DNA-templated transcription, elongation	1	19	43
chloroplast organization	1	30	68
late endosome to vacuole transport via multivesicular body sorting pathway	0	26	65
chlorophyll catabolic process	0	13	40
regulation of mitotic spindle organization	0	26	55
regulation of pH	1	27	60
proton-transporting V-type ATPase complex assembly	0	4	16
tRNA thio-modification	0	9	21
mitochondrial phosphate ion transmembrane transport	0	10	30
positive regulation of cellular protein catabolic process	0	12	28
carbohydrate transport	5	32	69
Notch signaling pathway	0	3	9
NADP biosynthetic process	0	8	18
positive regulation of DNA metabolic process	1	11	29
glycogen metabolic process	1	24	65
mitochondrial fission	0	3	13
negative regulation of cytoskeleton organization	0	27	60
innate immune response	0	20	60
arginine metabolic process	0	23	66
regulation of sister chromatid segregation	3	20	62
regulation of response to red or far red light	0	20	49
purine ribonucleoside salvage	0	21	56
cell death	1	26	66
ribonucleoside diphosphate metabolic process	1	30	68
response to heat	2	20	68
response to salicylic acid	0	22	49
regulation of response to DNA damage stimulus	0	14	43
oxazole or thiazole metabolic process	0	1	3
peptidyl-diphthamide biosynthetic process from peptidyl-histidine	1	24	62
aerobic electron transport chain	2	18	66
protein deglycosylation involved in glycoprotein catabolic process	0	2	3
regulation of protein-containing complex disassembly	0	26	67
leaf development	1	16	39
seed maturation	0	10	21
activation of protein kinase activity	0	17	39
systemic acquired resistance	4	28	62
purine nucleoside monophosphate metabolic process	1	26	67
glutathione catabolic process	1	15	45
fatty acid beta-oxidation	3	25	67
peptidyl-lysine modification to peptidyl-hypusine	0	1	4
dimethylallyl diphosphate biosynthetic process	0	4	11
plastid fission	0	16	51
cellulose catabolic process	1	22	66
ATP generation from ADP	1	29	68
RNA polymerase II preinitiation complex assembly	0	11	24
GDP-mannose biosynthetic process	0	15	48
pantothenate metabolic process	0	1	3
regulation of unidimensional cell growth	0	13	42
rRNA base methylation	4	24	64
circadian rhythm	0	22	50
heterocycle biosynthetic process	3	23	70
negative regulation of programmed cell death	0	10	18
AMP metabolic process	0	23	64
oligosaccharide-lipid intermediate biosynthetic process	0	31	66
N-terminal protein lipidation	0	1	2
ATP transport	1	16	59
negative regulation of protein modification by small protein conjugation or removal	0	0	2
thiazole metabolic process	0	0	1
regulation of root morphogenesis	0	12	41
respiratory chain complex III assembly	0	3	6
ribonucleoside monophosphate metabolic process	1	29	68
phosphatidic acid metabolic process	0	7	13
mitotic cell cycle checkpoint signaling	3	25	63
DNA synthesis involved in DNA repair	1	15	39
actin filament depolymerization	1	22	62
alcohol biosynthetic process	2	20	66
cellular macromolecule localization	2	22	69
regulation of protein serine/threonine kinase activity	2	23	54
oxazole or thiazole biosynthetic process	0	1	3
dicarboxylic acid biosynthetic process	0	23	67
arachidonate transport	0	10	21
centromere complex assembly	0	0	1
detection of chemical stimulus	0	27	59
sulfur compound catabolic process	1	17	51
arginine biosynthetic process	0	27	66
defense response to symbiont	1	32	57
guanosine tetraphosphate metabolic process	0	11	37
establishment of protein localization to peroxisome	0	26	45
triterpenoid biosynthetic process	4	20	52
regulation of lipid biosynthetic process	0	11	31
establishment of protein localization to organelle	1	28	69
L-alanine catabolic process	0	13	24
purine-containing compound salvage	0	24	63
purine nucleobase salvage	0	11	28
mitochondrial transmembrane transport	3	17	67
regulation of alcohol biosynthetic process	0	5	7
regulation of apoptotic process	0	8	13
protein insertion into mitochondrial inner membrane	0	30	65
NADH dehydrogenase complex (plastoquinone) assembly	0	2	4
reciprocal meiotic recombination	0	31	59
peptidyl-arginine modification	0	26	51
cellular carbohydrate catabolic process	0	25	68
S-adenosylmethionine metabolic process	0	27	48
protein insertion into membrane	4	18	67
protein urmylation	0	3	4
regulation of protein modification by small protein conjugation or removal	0	7	21
methylglyoxal metabolic process	0	8	22
response to organic cyclic compound	0	19	52
ncRNA 3'-end processing	1	30	64
nucleobase-containing small molecule biosynthetic process	0	20	57
negative regulation of chromosome separation	0	8	39
process utilizing autophagic mechanism	1	36	68
secondary metabolic process	9	25	68
protein oxidation	0	18	38
ribosomal small subunit biogenesis	0	18	49
plant-type cell wall biogenesis	0	26	64
peptide catabolic process	1	21	53
endocytosis	3	31	68
regulation of catabolic process	0	25	67
positive regulation of DNA repair	0	0	2
cellular process involved in reproduction in multicellular organism	1	20	64
phyllome development	0	20	41
cytokinesis by cell plate formation	0	21	38
positive regulation of transcription initiation from RNA polymerase II promoter	0	5	16
negative regulation of ubiquitin-protein transferase activity	0	0	2
nucleoside phosphate biosynthetic process	2	27	69
protein acetylation	2	13	53
IMP salvage	0	2	7
regulation of translation	4	25	69
NADPH regeneration	0	25	67
regulation of organelle organization	3	32	69
regulation of anion transport	0	4	7
intracellular receptor signaling pathway	0	5	14
purine ribonucleoside monophosphate biosynthetic process	1	26	67
purine ribonucleoside biosynthetic process	0	20	57
lipid catabolic process	5	25	69
regulation of developmental growth	1	22	66
cellular copper ion homeostasis	0	23	46
flavonoid biosynthetic process	5	22	56
retrograde transport, endosome to Golgi	3	25	68
superoxide metabolic process	0	21	44
regulation of carbohydrate biosynthetic process	0	15	40
detection of light stimulus	0	18	33
cellular response to blue light	0	7	17
positive regulation of catabolic process	0	29	55
hexose catabolic process	2	11	26
regulation of photoperiodism, flowering	2	25	59
spindle assembly checkpoint signaling	0	9	39
transition metal ion transport	3	25	55
post-chaperonin tubulin folding pathway	0	8	26
anaphase-promoting complex-dependent catabolic process	1	13	30
regulation of intracellular signal transduction	2	19	68
mRNA cis splicing, via spliceosome	2	26	61
cellular iron ion homeostasis	0	17	54
internal peptidyl-lysine acetylation	1	17	53
regulation of organic acid transport	2	24	43
gluconeogenesis	0	18	53
peptidyl-lysine acetylation	1	17	53
taxis	0	5	14
1-deoxy-D-xylulose 5-phosphate metabolic process	0	6	22
regulation of protein catabolic process	0	28	65
regulation of cellular ketone metabolic process	2	16	42
peptidyl-cysteine modification	2	26	53
pattern specification process	1	18	57
negative regulation of protein-containing complex assembly	0	26	60
cytoplasmic translational elongation	0	11	29
response to organonitrogen compound	1	23	51
negative regulation of supramolecular fiber organization	0	27	60
termination of RNA polymerase II transcription	0	10	16
glycine catabolic process	0	19	43
auxin influx	1	29	59
positive regulation of circadian rhythm	0	15	33
removal of superoxide radicals	0	10	28
mitotic sister chromatid cohesion	0	29	57
organic hydroxy compound transport	1	24	57
cell morphogenesis involved in differentiation	1	21	66
multi-organism reproductive process	1	26	60
regulation of polysaccharide biosynthetic process	0	7	29
fructose 6-phosphate metabolic process	0	20	65
prosthetic group metabolic process	0	23	59
monosaccharide biosynthetic process	3	19	66
flavin-containing compound metabolic process	2	29	66
regulation of amino acid transmembrane transport	2	24	43
endoplasmic reticulum calcium ion homeostasis	0	4	10
mRNA splice site selection	0	13	39
mannose trimming involved in glycoprotein ERAD pathway	0	2	3
male meiosis II	0	13	35
nucleosome assembly	2	20	68
pectin biosynthetic process	3	25	66
ribonucleoside metabolic process	0	21	63
protein deglycosylation	0	4	15
glutamine family amino acid biosynthetic process	1	29	68
protein transport to vacuole involved in ubiquitin-dependent protein catabolic process via the multivesicular body sorting pathway	1	21	65
regulation of ion transport	1	22	66
inositol metabolic process	0	23	62
response to acidic pH	0	10	28
regulation of mitotic sister chromatid separation	1	22	62
amide biosynthetic process	1	18	70
generation of catalytic spliceosome for first transesterification step	0	1	6
defense response to other organism	3	28	70
detection of hypoxia	0	22	49
disaccharide catabolic process	1	27	66
DNA modification	0	30	60
protein-containing complex disassembly	1	24	67
lipooligosaccharide biosynthetic process	1	25	57
steroid metabolic process	2	29	67
developmental growth involved in morphogenesis	4	9	43
regulation of cytokinin-activated signaling pathway	1	12	23
porphyrin-containing compound catabolic process	0	13	40
cellular ion homeostasis	2	29	68
meiotic cell cycle	5	28	67
nitrogen cycle metabolic process	0	28	54
regulation of circadian rhythm	2	25	65
protein localization to peroxisome	0	26	45
phosphatidylinositol phosphate biosynthetic process	0	24	65
spindle organization	1	30	66
pyridoxal phosphate metabolic process	0	14	39
DNA dealkylation	0	17	40
homologous recombination	2	34	65
DNA damage checkpoint signaling	2	20	42
regulation of glucan biosynthetic process	0	9	29
proteasome assembly	2	28	63
regulation of MAPK cascade	0	1	9
negative regulation of DNA-dependent DNA replication	0	8	13
pyruvate metabolic process	0	27	69
developmental growth	4	11	44
pyruvate transmembrane transport	0	18	38
negative regulation of DNA replication	0	8	13
DNA methylation	0	10	25
DNA conformation change	4	34	67
carbon utilization	0	17	37
cell fate specification	2	22	59
chromatin remodeling	2	28	66
cellular response to high light intensity	0	1	4
response to decreased oxygen levels	0	29	63
autophagy	1	36	68
tetrapyrrole metabolic process	0	26	69
nucleotide-sugar metabolic process	3	21	68
regulation of protein modification process	2	24	59
adenine nucleotide transport	1	17	62
zinc ion transport	3	12	28
cytidine to uridine editing	0	26	63
nucleic acid transport	2	26	69
glycosyl compound biosynthetic process	0	24	63
negative regulation of intracellular signal transduction	3	19	62
adenine metabolic process	0	10	29
L-proline biosynthetic process	0	14	31
blue light signaling pathway	0	5	14
response to metal ion	2	33	67
regulation of amino acid export	2	24	43
purine nucleoside triphosphate biosynthetic process	1	23	68
aldehyde biosynthetic process	0	21	51
vesicle tethering involved in exocytosis	0	12	25
lipooligosaccharide metabolic process	1	25	57
protein N-linked glycosylation	0	33	65
response to endoplasmic reticulum stress	0	29	67
actin cytoskeleton organization	0	19	44
chloroplast mRNA processing	0	7	15
developmental cell growth	1	13	38
red, far-red light phototransduction	0	15	27
deoxyribonucleotide metabolic process	1	30	66
unsaturated fatty acid biosynthetic process	0	7	20
meiotic nuclear division	0	23	60
polyol metabolic process	0	33	69
phosphorylation of RNA polymerase II C-terminal domain	0	8	19
purine ribonucleotide transport	1	17	62
regulation of cell cycle phase transition	2	29	68
abaxial cell fate specification	2	25	56
tRNA wobble adenosine to inosine editing	1	1	4
positive regulation of protein kinase activity	0	16	42
regulation of proteasomal ubiquitin-dependent protein catabolic process	0	11	30
cell wall polysaccharide catabolic process	3	27	61
starch biosynthetic process	0	23	67
L-ascorbic acid metabolic process	1	27	64
galactose catabolic process	2	11	21
anion transport	4	24	70
intracellular sterol transport	0	13	30
alditol metabolic process	1	28	67
serine family amino acid catabolic process	0	19	54
hydrotropism	2	26	64
asparagine metabolic process	0	8	28
secondary metabolite biosynthetic process	9	19	68
histone lysine methylation	2	18	49
response to gibberellin	0	25	45
purine ribonucleoside bisphosphate metabolic process	0	11	37
positive regulation of kinase activity	0	20	45
embryonic meristem development	0	3	5
regulation of ion transmembrane transport	1	22	64
protoporphyrinogen IX biosynthetic process	0	23	64
regulation of phenylpropanoid metabolic process	2	25	52
cell wall modification	8	22	69
DNA-templated transcription, termination	5	22	67
negative regulation of protein-containing complex disassembly	0	23	51
negative regulation of cytokinin-activated signaling pathway	1	10	19
plant epidermal cell differentiation	1	29	66
developmental maturation	0	13	30
regulation of cytoplasmic translational elongation	1	24	62
procambium histogenesis	0	4	5
positive regulation of response to stimulus	1	32	68
NAD(P)H dehydrogenase complex assembly	0	4	12
sphingolipid biosynthetic process	0	33	61
purine ribonucleotide salvage	0	25	63
negative regulation of multicellular organismal process	1	20	64
rescue of stalled ribosome	2	2	12
dimethylallyl diphosphate metabolic process	0	4	11
regulation of mitotic nuclear division	0	24	59
regulation of ubiquitin-protein transferase activity	0	7	19
phosphorelay signal transduction system	3	24	69
polyamine biosynthetic process	0	28	66
porphyrin-containing compound metabolic process	0	25	69
secretion	7	20	69
histone methylation	2	23	53
ribulose bisphosphate carboxylase complex assembly	0	8	20
cellular response to phosphate starvation	1	24	59
methylguanosine-cap decapping	2	27	64
regulation of DNA repair	1	14	40
Mo-molybdopterin cofactor metabolic process	0	23	59
nuclear division	1	23	61
negative regulation of abscisic acid-activated signaling pathway	0	26	64
specification of axis polarity	0	17	50
isopentenyl diphosphate biosynthetic process, methylerythritol 4-phosphate pathway	0	13	39
response to inorganic substance	2	24	68
double fertilization forming a zygote and endosperm	0	11	33
L-alanine metabolic process	0	13	24
nicotinamide nucleotide metabolic process	0	28	66
positive regulation of proteolysis involved in cellular protein catabolic process	0	12	28
L-phenylalanine biosynthetic process	0	20	52
organelle fusion	1	18	39
pyridoxal phosphate biosynthetic process	0	14	39
phosphatidylglycerol metabolic process	0	1	8
positive regulation of cell communication	3	17	38
cellular catabolic process	6	26	70
protein maturation	0	26	68
icosanoid transport	0	10	21
DNA packaging complex	5	20	69
nucleosome	5	19	69
protein-DNA complex	3	21	69
plastid	1	17	70
Golgi membrane	4	25	69
transcription factor TFIIA complex	0	7	16
chloroplast	0	18	70
transcription regulator complex	1	26	69
proton-transporting two-sector ATPase complex, catalytic domain	3	26	68
spliceosomal tri-snRNP complex	0	26	67
U4/U6 x U5 tri-snRNP complex	1	26	67
mRNA cleavage factor complex	1	15	51
nucleoplasm	2	32	67
microtubule organizing center	1	31	63
NAD(P)H dehydrogenase complex (plastoquinone)	0	14	36
SLIK (SAGA-like) complex	0	8	16
U2 snRNP	0	10	27
transcription elongation factor complex	1	35	65
Cdc73/Paf1 complex	0	13	30
nuclear origin of replication recognition complex	0	12	22
U4 snRNP	1	11	27
origin recognition complex	0	27	54
1,3-beta-D-glucan synthase complex	1	28	54
mRNA cleavage and polyadenylation specificity factor complex	0	8	19
transcription factor TFIIE complex	0	3	7
spindle pole	1	30	56
mitochondrial inner membrane	0	28	70
organelle inner membrane	0	30	70
spliceosomal snRNP complex	2	25	68
U6 snRNP	0	20	42
nuclear pore	4	21	66
small nuclear ribonucleoprotein complex	1	28	68
nuclear protein-containing complex	1	27	70
H4 histone acetyltransferase complex	4	28	65
eukaryotic translation initiation factor 3 complex, eIF3e	0	1	4
cis-Golgi network	1	16	44
vacuolar proton-transporting V-type ATPase, V1 domain	0	9	11
Arp2/3 protein complex	0	32	61
AP-3 adaptor complex	0	5	10
proteasome core complex, beta-subunit complex	0	10	31
pyruvate dehydrogenase complex	0	14	48
H4/H2A histone acetyltransferase complex	3	29	65
mitochondrial membrane	1	25	70
signal recognition particle, endoplasmic reticulum targeting	0	33	64
signal recognition particle	0	34	64
histone acetyltransferase complex	1	27	69
SNARE complex	0	23	60
U5 snRNP	0	26	55
SAGA complex	0	32	63
oligosaccharyltransferase complex	0	25	64
proton-transporting V-type ATPase, V1 domain	2	31	62
RNA polymerase II transcription regulator complex	2	28	69
protein-containing complex	2	17	70
membrane	4	31	70
organelle	2	16	70
intracellular organelle	2	16	70
proteasome core complex, alpha-subunit complex	2	22	68
acetyltransferase complex	3	27	69
protein acetyltransferase complex	3	27	69
proteasome core complex	3	25	61
respirasome	3	26	68
ribonucleoprotein granule	2	21	59
cytoplasmic ribonucleoprotein granule	2	21	59
U1 snRNP	0	20	57
P-body	3	19	58
spliceosomal complex	0	31	68
SAGA-type complex	0	28	67
TIM23 mitochondrial import inner membrane translocase complex	1	20	43
chromatin	2	34	60
transcription factor TFIID complex	0	35	67
TRAPP complex	0	30	64
transport vesicle membrane	1	20	60
Sm-like protein family complex	2	26	68
[truncated: 5,032 more rows]
