# Supplementary material for: Universal signatures of transposable element compartmentalization across eukaryotic genomes
Source: bioRxiv. 2024 Mar 27:2023.10.17.562820. Preprint. [Version 2] doi: 10.1101/2023.10.17.562820 (PMC10996525; doi:10.1101/2023.10.17.562820)
Supplement: Supplement 5 [file media-5.gz › Data_S3/GO_presence_summaries_Arthropoda_LINE.tsv]

organelle fusion	0	9	19
ribonucleoside triphosphate metabolic process	2	25	79
nucleoside triphosphate metabolic process	2	25	79
inorganic cation transmembrane transport	4	29	79
organelle membrane fusion	0	5	12
amino sugar biosynthetic process	0	6	15
CDP-diacylglycerol metabolic process	0	0	1
vesicle fusion	0	6	12
UDP-N-acetylglucosamine metabolic process	0	3	5
membrane fusion	0	5	12
CDP-diacylglycerol biosynthetic process	0	0	1
UDP-N-acetylglucosamine biosynthetic process	0	3	5
glycerophospholipid biosynthetic process	2	23	78
cation transmembrane transport	4	36	79
purine ribonucleoside triphosphate metabolic process	1	23	79
glycerolipid biosynthetic process	1	21	78
purine nucleoside triphosphate metabolic process	1	23	79
ribonucleoside triphosphate biosynthetic process	3	23	79
inorganic ion transmembrane transport	2	39	79
nucleoside triphosphate biosynthetic process	2	25	79
glycosylation	7	23	70
phosphatidylinositol-mediated signaling	0	19	59
polyol catabolic process	1	14	45
regulation of G protein-coupled receptor signaling pathway	0	7	15
energy coupled proton transport, down electrochemical gradient	0	35	75
inositol lipid-mediated signaling	0	22	63
ATP synthesis coupled proton transport	0	35	75
ATP biosynthetic process	0	32	78
response to stress	2	25	81
nucleobase-containing compound biosynthetic process	5	35	81
cellular metabolic process	9	22	81
vesicle organization	0	22	52
cellular carbohydrate catabolic process	2	26	68
fucosylation	2	13	33
NADPH regeneration	1	20	59
organic hydroxy compound catabolic process	1	23	64
alcohol catabolic process	1	23	64
glucose 6-phosphate metabolic process	1	19	59
NADP metabolic process	2	25	71
pentose-phosphate shunt	0	19	57
macromolecule glycosylation	7	22	69
protein glycosylation	7	22	69
small GTPase mediated signal transduction	1	30	78
proton transmembrane transport	0	31	78
purine ribonucleoside triphosphate biosynthetic process	0	26	78
purine nucleoside triphosphate biosynthetic process	0	26	78
neuron development	1	36	75
membrane organization	1	31	75
AMP metabolic process	1	34	70
vacuolar transport	2	37	78
nucleobase-containing compound metabolic process	3	30	81
cellular response to DNA damage stimulus	2	27	81
response to chemical	2	25	79
polyol metabolic process	2	28	78
carbohydrate catabolic process	1	32	79
glycerophospholipid metabolic process	1	22	79
aromatic compound biosynthetic process	3	38	81
cellular macromolecule metabolic process	8	27	81
cellular response to stress	2	26	81
glycerolipid metabolic process	1	24	79
pentose catabolic process	0	1	1
cardiolipin biosynthetic process	0	0	1
inorganic ion import across plasma membrane	1	7	11
regulation of cellular response to growth factor stimulus	0	8	13
glutamate biosynthetic process	0	0	1
nucleobase catabolic process	0	0	2
'de novo' AMP biosynthetic process	0	0	1
protein kinase C-activating G protein-coupled receptor signaling pathway	0	23	51
calcium ion transport into cytosol	0	2	2
regulation of cellular response to transforming growth factor beta stimulus	0	1	3
mitochondrial electron transport, cytochrome c to oxygen	1	26	62
calcium ion import across plasma membrane	0	2	2
import across plasma membrane	1	7	12
import into cell	3	6	12
negative regulation of transmembrane receptor protein serine/threonine kinase signaling pathway	0	11	13
phosphocreatine biosynthetic process	0	1	2
regulation of cytosolic calcium ion concentration	0	8	12
negative regulation of transforming growth factor beta receptor signaling pathway	0	0	2
cardiolipin metabolic process	0	0	1
phosphatidylglycerol biosynthetic process	0	0	1
autophagosome assembly	0	5	18
monosaccharide catabolic process	0	1	4
regulation of transmembrane receptor protein serine/threonine kinase signaling pathway	1	9	13
purine-containing compound catabolic process	1	11	27
calcium ion transmembrane import into cytosol	0	2	2
protein insertion into ER membrane	0	8	17
endoplasmic reticulum unfolded protein response	0	6	12
phosphatidylglycerol metabolic process	0	0	1
phosphocreatine metabolic process	0	1	2
positive regulation of cytosolic calcium ion concentration	0	8	12
regulation of transforming growth factor beta receptor signaling pathway	0	1	3
phosphagen biosynthetic process	0	1	2
vesicle fusion with Golgi apparatus	0	0	2
phosphagen metabolic process	0	1	2
inorganic cation import across plasma membrane	1	7	11
autophagosome organization	0	7	19
endosomal vesicle fusion	2	5	11
calcium ion import into cytosol	0	2	2
carbohydrate derivative metabolic process	1	24	81
ubiquinone metabolic process	2	31	73
divalent inorganic cation homeostasis	0	24	73
phosphatidylinositol phosphate biosynthetic process	2	29	77
nucleosome organization	4	39	67
cellular calcium ion homeostasis	0	26	69
ubiquinone biosynthetic process	2	31	73
nucleotide-sugar biosynthetic process	0	32	74
phosphatidylinositol biosynthetic process	1	25	78
cellular divalent inorganic cation homeostasis	0	26	72
nucleosome assembly	4	39	67
calcium ion homeostasis	0	26	69
nucleic acid metabolic process	4	31	81
response to stimulus	1	24	81
phospholipid biosynthetic process	2	31	79
negative regulation of cell communication	1	30	78
negative regulation of signal transduction	1	31	78
negative regulation of response to stimulus	1	28	78
negative regulation of signaling	1	30	78
ion transmembrane transport	1	36	80
heterocycle biosynthetic process	4	31	81
ATP metabolic process	4	27	79
phosphorus metabolic process	3	30	81
DNA metabolic process	1	27	81
ribonucleotide biosynthetic process	4	29	80
ribose phosphate biosynthetic process	3	30	80
heterocycle metabolic process	4	26	81
quinone biosynthetic process	2	30	75
quinone metabolic process	2	30	75
DNA biosynthetic process	2	37	73
ketone biosynthetic process	2	30	75
nucleotide-sugar metabolic process	0	23	76
cellular aromatic compound metabolic process	3	26	81
energy derivation by oxidation of organic compounds	1	36	79
nervous system development	3	26	74
cellular response to stimulus	2	29	81
carbohydrate derivative biosynthetic process	2	25	80
mRNA splicing, via spliceosome	2	22	80
RNA splicing, via transesterification reactions	2	21	80
autophagy	2	28	79
process utilizing autophagic mechanism	2	28	79
RNA splicing, via transesterification reactions with bulged adenosine as nucleophile	2	22	80
generation of precursor metabolites and energy	2	33	80
DNA replication	6	28	79
cellular biosynthetic process	8	29	81
organic substance biosynthetic process	10	23	81
intracellular signal transduction	0	30	81
organophosphate biosynthetic process	1	28	81
response to oxidative stress	4	25	78
purine nucleoside monophosphate metabolic process	2	35	79
purine ribonucleoside monophosphate metabolic process	2	35	79
protein-DNA complex assembly	5	30	78
amino sugar metabolic process	0	33	75
protein-DNA complex subunit organization	4	31	78
cellular respiration	3	34	78
aerobic respiration	2	37	78
aerobic electron transport chain	3	37	78
DNA repair	1	27	81
organic cyclic compound biosynthetic process	4	36	81
mitochondrial fusion	0	3	9
dicarboxylic acid biosynthetic process	0	0	3
regulation of mRNA processing	0	21	65
fucose metabolic process	0	4	8
alditol catabolic process	0	2	11
vesicle tethering	0	1	1
nucleoside diphosphate biosynthetic process	0	1	1
calcium ion import	0	3	3
response to inorganic substance	0	8	13
L-methionine salvage from methylthioadenosine	0	14	48
protein-containing complex disassembly	1	16	41
ribonucleoside diphosphate biosynthetic process	0	1	1
calcium ion transmembrane transport	2	10	20
vesicle tethering involved in exocytosis	0	1	1
response to topologically incorrect protein	0	5	14
pentose metabolic process	0	8	20
response to unfolded protein	0	5	14
response to metal ion	1	7	13
endoplasmic reticulum calcium ion homeostasis	0	1	4
vacuole organization	1	28	65
protein targeting to vacuole	0	7	11
glutamate metabolic process	0	4	12
exocytic process	0	3	5
cytosolic calcium ion transport	0	4	6
cellular component disassembly	1	28	69
protein insertion into membrane	0	16	62
intracellular cholesterol transport	0	7	23
copper ion transport	0	0	1
glycerol catabolic process	0	2	7
ribosome biogenesis	0	29	79
organic cyclic compound metabolic process	4	25	81
phosphate-containing compound metabolic process	3	30	81
establishment of protein localization	3	27	81
cellular ketone metabolic process	3	28	77
ribonucleoside monophosphate metabolic process	3	33	79
Notch signaling pathway	2	38	73
phosphorylation	4	37	81
alcohol metabolic process	3	26	79
macromolecule localization	4	25	81
cation transport	4	37	80
purine ribonucleotide biosynthetic process	3	34	80
ribose phosphate metabolic process	3	31	80
ribonucleotide metabolic process	3	31	80
regulation of response to stimulus	3	31	81
macromolecule biosynthetic process	9	29	81
biosynthetic process	8	22	81
cellular process	6	23	81
macromolecule metabolic process	9	32	81
chromatin remodeling	5	21	76
nucleoside monophosphate metabolic process	3	35	79
respiratory electron transport chain	2	35	78
glutamine metabolic process	3	28	77
establishment of localization	1	30	81
transmembrane transport	0	35	81
protein localization	4	26	81
GTP metabolic process	0	5	21
intracellular lipid transport	0	11	34
glycerol metabolic process	0	18	34
brain development	0	3	12
mitotic sister chromatid cohesion	0	6	16
nucleoside transport	0	0	1
AMP biosynthetic process	0	24	44
mismatch repair	0	25	57
sensory perception of mechanical stimulus	0	6	12
CTP biosynthetic process	1	20	65
pyrimidine ribonucleoside triphosphate biosynthetic process	1	20	65
diol biosynthetic process	0	4	9
intracellular sterol transport	0	10	34
pyrimidine ribonucleoside triphosphate metabolic process	1	20	65
sensory perception of sound	0	4	11
positive regulation of cellular amide metabolic process	0	7	12
diol metabolic process	0	4	10
tetrahydrobiopterin metabolic process	0	4	9
establishment of protein localization to vacuole	1	27	61
regulation of protein catabolic process	0	20	59
regulation of mRNA metabolic process	0	25	69
protein localization to vacuole	0	28	61
CTP metabolic process	1	20	65
positive regulation of translation	0	7	12
tetrahydrobiopterin biosynthetic process	0	4	9
alditol metabolic process	0	18	38
RNA biosynthetic process	3	40	80
cellular nitrogen compound metabolic process	5	28	81
calcium ion transport	6	30	71
regulation of signal transduction	4	29	81
transport	1	30	81
carbohydrate metabolic process	6	40	81
localization	1	30	81
protein transport	2	29	81
electron transport chain	1	34	78
cellular metal ion homeostasis	2	28	78
metal ion homeostasis	2	31	79
DNA conformation change	1	29	79
cell development	3	34	79
pyrimidine ribonucleotide metabolic process	2	27	74
sister chromatid cohesion	1	29	72
Ras protein signal transduction	0	39	74
snRNA metabolic process	0	30	72
snRNA processing	0	29	72
signal transduction in response to DNA damage	0	21	63
DNA geometric change	0	14	45
positive regulation of gene expression	0	19	49
pteridine-containing compound biosynthetic process	1	23	57
glutamine family amino acid biosynthetic process	1	21	74
inositol metabolic process	1	14	53
DNA damage checkpoint signaling	0	21	63
pyrimidine ribonucleotide biosynthetic process	2	27	74
DNA duplex unwinding	0	13	42
pyrimidine nucleoside triphosphate metabolic process	1	24	69
mitochondrial electron transport, NADH to ubiquinone	1	30	63
positive regulation of cellular protein metabolic process	1	28	64
response to endoplasmic reticulum stress	0	28	69
cholesterol transport	0	22	47
Golgi organization	0	24	61
mRNA cis splicing, via spliceosome	0	17	39
carbohydrate derivative transport	0	5	9
pyrimidine nucleoside triphosphate biosynthetic process	1	24	69
nitrogen compound transport	2	28	81
cellular ion homeostasis	2	27	78
cellular cation homeostasis	2	27	78
cellular chemical homeostasis	2	29	79
phosphatidylinositol metabolic process	1	23	79
G protein-coupled receptor signaling pathway	4	33	78
regulation of signaling	4	32	81
regulation of cell communication	3	30	81
organophosphate metabolic process	0	30	81
ion homeostasis	2	32	79
ribonucleoside diphosphate metabolic process	3	24	79
purine nucleoside diphosphate metabolic process	3	24	79
inorganic ion homeostasis	2	32	79
ADP metabolic process	3	24	79
cation homeostasis	2	32	79
purine ribonucleoside diphosphate metabolic process	3	24	79
nucleoside diphosphate metabolic process	4	22	79
protein folding	0	32	79
generation of neurons	2	25	68
purine nucleotide biosynthetic process	3	34	80
amino acid salvage	0	15	51
DNA integrity checkpoint signaling	0	24	71
dicarboxylic acid metabolic process	1	36	73
reproduction	0	4	15
transcription initiation from RNA polymerase II promoter	1	32	77
chromosome condensation	2	22	68
positive regulation of protein metabolic process	1	33	71
retrograde vesicle-mediated transport, Golgi to endoplasmic reticulum	1	28	70
DNA packaging	1	25	70
protein N-linked glycosylation	0	22	53
DNA-templated transcription, elongation	3	34	76
alditol phosphate metabolic process	0	20	54
transcription elongation from RNA polymerase II promoter	2	34	75
glycoprotein metabolic process	3	33	71
DNA replication, synthesis of RNA primer	0	1	1
response to organic substance	0	27	75
L-methionine salvage	0	15	51
glycerol-3-phosphate metabolic process	0	20	54
L-methionine biosynthetic process	0	15	51
mitochondrial translation	0	26	74
cellular macromolecule biosynthetic process	9	28	81
purine-containing compound biosynthetic process	2	34	80
cellular nitrogen compound biosynthetic process	7	28	81
cellular carbohydrate metabolic process	1	29	79
negative regulation of cellular process	2	35	81
cellular component biogenesis	0	33	79
ribonucleoprotein complex biogenesis	0	33	79
monosaccharide metabolic process	5	32	79
chromosome organization	1	30	79
neurogenesis	2	26	74
regulation of RNA metabolic process	5	20	81
regulation of catabolic process	1	28	74
positive regulation of protein-containing complex assembly	1	36	73
post-embryonic development	0	16	64
positive regulation of protein polymerization	1	36	73
energy reserve metabolic process	1	30	75
hemocyte migration	0	29	74
cell cycle checkpoint signaling	2	23	75
melanin metabolic process	0	34	75
mitochondrion organization	1	19	78
protein localization to nucleus	2	33	76
pteridine-containing compound metabolic process	1	35	74
import into nucleus	3	31	76
organic hydroxy compound transport	0	27	68
cellular modified amino acid biosynthetic process	1	28	74
sterol transport	0	28	68
protein import into nucleus	2	35	76
melanization defense response	0	32	74
purine nucleoside monophosphate biosynthetic process	0	36	78
negative regulation of cell cycle phase transition	2	24	75
glycogen metabolic process	1	30	75
actin nucleation	1	37	73
nucleotide-excision repair	5	26	77
actin filament organization	3	36	77
purine ribonucleoside monophosphate biosynthetic process	0	36	78
purine nucleobase metabolic process	0	30	69
positive regulation of actin filament polymerization	1	36	73
cell migration	0	28	74
purine ribonucleotide metabolic process	2	34	80
nucleobase-containing small molecule metabolic process	3	25	81
nucleotide biosynthetic process	4	24	80
nucleoside phosphate biosynthetic process	4	24	80
RNA metabolic process	4	32	81
transcription, DNA-templated	5	38	79
nucleic acid-templated transcription	5	38	79
purine nucleotide metabolic process	2	32	80
purine-containing compound metabolic process	3	33	81
epithelium development	0	25	60
methionine biosynthetic process	0	24	63
methionine metabolic process	0	28	68
glucan metabolic process	2	30	76
ribonucleoside monophosphate biosynthetic process	3	30	79
glucose metabolic process	0	43	74
positive regulation of supramolecular fiber organization	1	32	73
transition metal ion transport	3	35	73
negative regulation of cell cycle process	1	26	75
polyol biosynthetic process	2	25	77
positive regulation of cytoskeleton organization	1	33	73
polysaccharide metabolic process	2	30	76
pyrimidine nucleotide biosynthetic process	3	20	79
cellular glucan metabolic process	2	30	76
negative regulation of cell cycle	1	28	75
supramolecular fiber organization	1	39	78
cellular polysaccharide metabolic process	1	32	76
tRNA wobble base modification	1	42	72
tRNA wobble uridine modification	1	42	72
pyrimidine nucleotide metabolic process	3	20	79
cell motility	0	31	75
organic substance transport	2	25	81
microtubule-based process	7	30	81
organic hydroxy compound metabolic process	1	28	79
macromolecule methylation	4	28	80
cellular protein modification process	11	20	81
regulation of nucleobase-containing compound metabolic process	6	19	81
cellular metabolic compound salvage	1	27	79
nucleoside monophosphate biosynthetic process	3	31	79
negative regulation of nucleic acid-templated transcription	1	34	79
phenol-containing compound metabolic process	0	32	77
negative regulation of transcription, DNA-templated	1	34	79
positive regulation of cellular component biogenesis	2	28	74
pyrimidine-containing compound biosynthetic process	4	19	79
negative regulation of RNA biosynthetic process	1	34	79
regulation of cell cycle phase transition	0	28	77
nucleobase metabolic process	1	29	76
tissue development	0	25	62
macromolecule modification	9	21	81
protein modification process	10	22	81
regulation of transcription by RNA polymerase II	2	25	81
sulfur amino acid biosynthetic process	3	29	77
gene silencing by RNA	0	30	74
protein import	0	38	78
alcohol biosynthetic process	2	26	77
secretion by cell	1	27	77
sulfur amino acid metabolic process	3	29	77
exocytosis	1	27	75
gene silencing	0	30	74
tRNA aminoacylation for protein translation	3	34	78
aspartate family amino acid biosynthetic process	0	35	75
negative regulation of nucleobase-containing compound metabolic process	0	37	79
negative regulation of RNA metabolic process	0	38	79
DNA-templated transcription, initiation	3	38	79
mitotic cell cycle process	3	30	78
pyrimidine-containing compound metabolic process	1	24	79
export from cell	1	28	77
chromatin organization	6	25	81
anatomical structure development	0	30	80
RNA splicing	3	26	81
regulation of RNA biosynthetic process	7	17	81
regulation of transcription, DNA-templated	7	17	81
regulation of nucleic acid-templated transcription	7	17	81
regulation of protein-containing complex assembly	2	32	79
chemical homeostasis	2	32	79
regulation of actin cytoskeleton organization	3	31	79
regulation of actin filament polymerization	2	30	79
regulation of actin filament length	2	30	79
regulation of protein polymerization	2	31	79
regulation of cellular component size	2	29	79
regulation of actin polymerization or depolymerization	2	30	79
regulation of actin filament-based process	3	31	79
regulation of anatomical structure size	2	31	79
regulation of actin filament organization	2	31	79
regulation of supramolecular fiber organization	3	30	79
cellular homeostasis	3	28	79
glutamine family amino acid metabolic process	3	25	78
regulation of cell cycle	2	24	81
microtubule-based movement	5	29	79
dephosphorylation	3	33	80
alpha-amino acid biosynthetic process	2	26	79
negative regulation of biological process	2	28	81
lipid biosynthetic process	11	29	81
regulation of primary metabolic process	6	21	81
regulation of nitrogen compound metabolic process	6	21	81
cellular amino acid biosynthetic process	3	26	79
innate immune response	1	40	79
homeostatic process	2	35	79
regulation of cytoskeleton organization	3	30	79
DNA recombination	2	29	81
regulation of multicellular organismal process	5	27	78
small molecule biosynthetic process	7	30	81
organelle organization	3	26	81
hexose metabolic process	6	35	79
defense response	1	34	80
tricarboxylic acid cycle	2	34	79
establishment of protein localization to organelle	3	38	79
cell death	4	24	77
apoptotic process	4	24	77
nucleocytoplasmic transport	1	38	79
defense response to other organism	1	35	79
nuclear transport	1	38	79
programmed cell death	4	24	77
regulation of cellular component biogenesis	3	25	80
immune response	1	32	79
methylation	2	27	81
cellular protein localization	3	34	81
movement of cell or subcellular component	2	30	80
ncRNA processing	0	34	81
cellular macromolecule localization	4	33	81
metabolic process	8	32	81
positive regulation of macromolecule biosynthetic process	1	30	80
small molecule catabolic process	0	28	80
positive regulation of biosynthetic process	1	29	80
locomotion	3	27	79
positive regulation of cellular biosynthetic process	1	29	80
biological_process	3	20	81
fatty acid biosynthetic process	14	26	80
monocarboxylic acid biosynthetic process	14	26	80
metal ion transport	7	33	79
regulation of cellular process	3	30	81
heterocycle catabolic process	2	34	79
cellular nitrogen compound catabolic process	2	34	79
positive regulation of cellular metabolic process	1	27	80
regulation of macromolecule biosynthetic process	8	17	81
regulation of cellular biosynthetic process	7	17	81
regulation of cellular macromolecule biosynthetic process	7	18	81
regulation of biosynthetic process	7	17	81
regulation of cellular metabolic process	5	22	81
cellular protein metabolic process	7	27	81
primary metabolic process	6	34	81
phospholipid metabolic process	2	28	80
carboxylic acid biosynthetic process	7	29	80
organic acid biosynthetic process	8	28	80
nitrogen compound metabolic process	7	32	81
tRNA processing	1	31	80
small molecule metabolic process	5	31	81
organic substance metabolic process	9	35	81
nucleoside phosphate metabolic process	3	26	81
nucleotide metabolic process	3	25	81
tRNA metabolic process	3	29	81
ion transport	2	37	80
ncRNA metabolic process	0	33	81
regulation of biological process	4	28	81
regulation of gene expression	6	20	81
RNA processing	3	28	81
regulation of macromolecule metabolic process	5	28	81
signal transduction	3	37	81
biological regulation	5	28	81
regulation of synaptic transmission, cholinergic	7	26	74
regulation of circadian sleep/wake cycle, sleep	6	26	70
regulation of circadian sleep/wake cycle	6	28	70
protein localization to organelle	4	35	80
cellular process involved in reproduction in multicellular organism	1	28	78
aspartate family amino acid metabolic process	0	29	79
regulation of behavior	5	29	70
regulation of developmental process	2	23	75
positive regulation of transcription by RNA polymerase II	0	26	77
regulation of circadian rhythm	7	26	70
positive regulation of organelle organization	2	27	77
secondary metabolic process	4	31	78
tRNA methylation	1	13	33
intracellular protein transport	3	27	81
immune system process	2	35	79
sleep	6	28	74
lipid catabolic process	3	33	80
cell cycle	2	26	80
animal organ morphogenesis	2	29	77
lipid metabolic process	4	39	81
proteolysis	15	27	81
organic substance catabolic process	2	27	81
organonitrogen compound metabolic process	8	34	81
organonitrogen compound catabolic process	1	23	80
neuron differentiation	1	31	72
carboxylic acid catabolic process	1	27	80
organic acid catabolic process	1	27	80
cell differentiation	2	17	81
cellular amide metabolic process	4	36	81
developmental process	8	17	81
oxoacid metabolic process	5	32	81
carboxylic acid metabolic process	5	32	81
organic acid metabolic process	5	30	81
sulfur compound metabolic process	2	37	80
catabolic process	2	24	81
cellular lipid catabolic process	3	30	76
membrane lipid metabolic process	1	34	80
nuclear-transcribed mRNA catabolic process	2	34	79
carbohydrate biosynthetic process	1	27	79
sphingolipid metabolic process	1	37	79
RNA 3'-end processing	1	29	79
anion transport	5	31	80
organic acid transport	6	26	80
Wnt signaling pathway	4	38	76
cell surface receptor signaling pathway involved in cell-cell signaling	4	38	76
protein metabolic process	12	31	81
cellular component assembly	4	29	81
anatomical structure morphogenesis	2	26	79
protein-containing complex assembly	3	32	81
cell surface receptor signaling pathway	4	33	80
sensory perception of smell	4	6	23
cell projection organization	4	29	79
sensory perception of chemical stimulus	7	17	74
protein ubiquitination	6	27	81
animal organ development	1	31	78
cell communication	3	35	74
macromolecule catabolic process	1	25	81
sensory perception	7	21	79
nervous system process	8	23	79
system process	8	21	79
multicellular organismal process	5	24	80
cellular developmental process	2	22	81
protein modification by small protein conjugation or removal	5	31	81
protein modification by small protein conjugation	7	32	81
peptide metabolic process	4	34	81
amide biosynthetic process	4	40	81
cellular lipid metabolic process	7	31	81
monocarboxylic acid transport	5	27	74
nuclear export	1	28	77
porphyrin-containing compound metabolic process	1	34	78
cell projection assembly	0	34	78
lipid modification	1	27	78
alpha-amino acid catabolic process	1	25	80
plasma membrane bounded cell projection assembly	0	35	78
cyclic nucleotide metabolic process	2	23	71
one-carbon metabolic process	3	29	76
carbohydrate derivative catabolic process	2	25	78
cyclic nucleotide biosynthetic process	2	24	70
cilium organization	0	33	78
plasma membrane bounded cell projection organization	0	33	78
cilium assembly	0	36	78
tetrapyrrole metabolic process	1	32	78
morphogenesis of an epithelium	2	33	74
cyclic purine nucleotide metabolic process	0	19	50
carboxylic acid transport	3	31	75
formation of cytoplasmic translation initiation complex	1	31	74
organophosphate catabolic process	2	31	76
regulation of intracellular signal transduction	3	34	78
organic anion transport	4	27	76
cell division	3	21	80
cell-cell adhesion via plasma-membrane adhesion molecules	3	27	74
tissue morphogenesis	2	31	75
cellular amino acid catabolic process	1	30	80
cell-cell adhesion	2	29	75
fatty acid derivative metabolic process	15	19	74
monocarboxylic acid metabolic process	10	30	81
cellular amino acid metabolic process	3	26	80
nucleic acid transport	2	28	79
RNA transport	2	28	79
establishment of RNA localization	2	28	79
vesicle-mediated transport	2	31	80
ribonucleoprotein complex assembly	0	28	80
reproductive process	5	24	81
ubiquitin-dependent protein catabolic process	2	30	81
modification-dependent macromolecule catabolic process	3	28	81
modification-dependent protein catabolic process	3	28	81
proteolysis involved in cellular protein catabolic process	3	29	81
cellular protein-containing complex assembly	2	32	81
RNA modification	1	26	81
response to external stimulus	1	30	80
protein-containing complex subunit organization	3	29	81
cellular macromolecule catabolic process	1	28	81
positive regulation of biological process	1	29	81
cellular component organization	5	28	81
translation	4	34	81
peptide biosynthetic process	4	34	81
establishment of localization in cell	5	29	81
organonitrogen compound biosynthetic process	4	31	81
phospholipid catabolic process	1	7	16
Golgi to plasma membrane transport	0	5	9
peptidyl-diphthamide biosynthetic process from peptidyl-histidine	0	11	45
actin polymerization or depolymerization	0	4	16
regulation of gene silencing	0	7	14
molybdopterin cofactor metabolic process	0	20	58
regulation of translational fidelity	0	1	1
cell cycle phase transition	1	7	22
localization within membrane	4	32	80
'de novo' GDP-L-fucose biosynthetic process	0	1	1
positive regulation of DNA repair	0	0	1
response to biotic stimulus	1	39	80
nonribosomal peptide biosynthetic process	0	1	1
2'-deoxyribonucleotide biosynthetic process	0	0	2
cell-cell junction organization	1	17	48
isopentenyl diphosphate metabolic process	0	0	3
oligopeptide transport	0	1	2
protein localization to peroxisome	0	1	4
aminoglycan metabolic process	3	26	79
regulation of translation	1	28	79
barbed-end actin filament capping	0	0	2
tyrosine catabolic process	0	1	7
response to axon injury	0	0	1
negative regulation of mitotic cell cycle phase transition	0	20	58
cAMP biosynthetic process	0	17	46
ubiquitin-dependent protein catabolic process via the N-end rule pathway	0	3	5
sphingoid metabolic process	0	1	2
L-serine metabolic process	0	16	39
regulation of metal ion transport	2	16	40
farnesyl diphosphate metabolic process	0	0	1
nuclear division	0	2	11
sensory perception of light stimulus	0	29	68
cell adhesion	1	34	80
negative regulation of protein polymerization	0	28	71
system development	1	28	77
synaptic signaling	1	15	40
establishment of cell polarity	0	4	12
regulation of sister chromatid segregation	0	24	54
glycoprotein biosynthetic process	1	23	68
thiamine-containing compound metabolic process	0	1	1
maturation of SSU-rRNA from tricistronic rRNA transcript (SSU-rRNA, 5.8S rRNA, LSU-rRNA)	0	2	6
protein refolding	0	3	14
rRNA pseudouridine synthesis	0	1	2
vitamin biosynthetic process	0	8	30
cytoplasmic translation	0	1	2
actomyosin structure organization	0	5	13
sphingomyelin metabolic process	1	3	9
peptidyl-asparagine modification	0	1	2
transcription by RNA polymerase II	0	38	74
detection of external stimulus	0	10	37
regulation of translational elongation	0	23	61
peptide transport	0	1	4
chemosensory behavior	0	4	12
ER-nucleus signaling pathway	0	4	5
neurotransmitter secretion	0	4	10
ribosome assembly	1	0	4
arachidonate transport	1	28	67
cytoskeleton-dependent intracellular transport	2	34	70
regulation of cellular protein metabolic process	6	26	80
negative regulation of metaphase/anaphase transition of cell cycle	0	8	18
pigment metabolic process	0	36	79
positive regulation of transcription, DNA-templated	1	29	80
folic acid-containing compound metabolic process	0	29	68
mitochondrial respiratory chain complex II assembly	0	1	1
positive regulation of transcription elongation from RNA polymerase II promoter	0	5	11
long-chain fatty acid transport	1	29	67
Rho protein signal transduction	0	8	26
D-gluconate metabolic process	1	0	2
spindle assembly checkpoint signaling	0	8	18
isoprenoid biosynthetic process via mevalonate	0	0	1
aromatic amino acid family metabolic process	2	18	77
postreplication repair	1	1	7
homocysteine metabolic process	0	0	2
erythrose 4-phosphate/phosphoenolpyruvate family amino acid metabolic process	0	19	63
response to organonitrogen compound	0	25	69
chitin metabolic process	0	18	50
proteasome assembly	0	25	71
AMP salvage	0	2	4
nitrogen cycle metabolic process	0	0	1
protein polyubiquitination	0	20	52
regulation of TORC1 signaling	0	3	12
heterophilic cell-cell adhesion via plasma membrane cell adhesion molecules	1	24	61
nucleobase-containing compound transport	1	26	79
dicarboxylic acid catabolic process	0	2	2
inositol biosynthetic process	1	8	33
regulation of cell cycle process	2	28	79
signal release	2	7	16
protein import into peroxisome matrix	0	1	3
SREBP signaling pathway	0	1	1
thioester metabolic process	3	33	79
peptidoglycan metabolic process	2	16	51
negative regulation of transcription by RNA polymerase II	0	30	65
regulation of response to endoplasmic reticulum stress	0	0	1
lipid droplet formation	0	1	1
purine nucleobase biosynthetic process	0	1	13
branched-chain amino acid catabolic process	0	1	1
endoplasmic reticulum tubular network organization	0	0	1
ribonucleoprotein complex export from nucleus	0	5	12
response to radiation	1	16	62
positive regulation of small GTPase mediated signal transduction	0	7	9
positive regulation of cellular component organization	1	22	79
regulation of cell cycle checkpoint	0	1	1
oogenesis	0	10	20
polyamine metabolic process	0	17	46
axonemal dynein complex assembly	2	38	69
regulation of chromosome organization	0	28	61
cellular response to nitrogen compound	0	7	12
negative regulation of macromolecule biosynthetic process	1	40	81
amine biosynthetic process	0	33	68
anion transmembrane transport	6	30	77
regulation of cellular component organization	3	27	80
positive regulation of cellular catabolic process	0	7	13
tRNA pseudouridine synthesis	0	0	1
CAAX-box protein processing	0	0	2
mitochondrial fission	0	1	2
mitochondrial ATP transmembrane transport	0	2	3
growth	0	7	19
regulation of cytoplasmic translational elongation	0	11	45
pyridine-containing compound metabolic process	1	20	75
indolalkylamine metabolic process	0	9	23
primary miRNA processing	0	3	4
negative regulation of supramolecular fiber organization	0	29	71
farnesyl diphosphate biosynthetic process	0	0	1
positive regulation of protein-containing complex disassembly	0	6	8
deoxyribose phosphate biosynthetic process	0	0	2
cellular response to endogenous stimulus	0	7	12
acetyl-CoA biosynthetic process	0	30	67
chemotaxis	0	3	12
Mo-molybdopterin cofactor metabolic process	0	21	58
carboxylic acid transmembrane transport	1	27	62
negative regulation of protein modification process	0	6	22
actin filament capping	0	21	66
poly(A)+ mRNA export from nucleus	0	2	5
unsaturated fatty acid metabolic process	0	1	6
glycosyl compound biosynthetic process	0	16	32
extracellular matrix organization	1	15	45
nicotinamide nucleotide biosynthetic process	0	25	65
regulation of chromosome segregation	0	23	54
regulation of gene silencing by miRNA	0	2	3
maturation of LSU-rRNA	1	14	50
cellular response to oxidative stress	1	4	13
regulation of mitotic cell cycle phase transition	0	28	71
signaling	2	32	73
replication fork processing	0	2	4
cilium or flagellum-dependent cell motility	2	6	13
negative regulation of macromolecule metabolic process	5	34	81
mitotic DNA integrity checkpoint signaling	0	5	12
non-motile cilium assembly	0	6	16
protoporphyrinogen IX metabolic process	0	32	70
fatty acid metabolic process	13	30	80
MAPK cascade	0	1	12
tryptophan metabolic process	0	9	23
DNA replication preinitiation complex assembly	0	1	1
peroxisome organization	0	30	67
cellular protein-containing complex localization	0	1	9
hydrogen peroxide catabolic process	1	7	19
adenylate cyclase-modulating G protein-coupled receptor signaling pathway	0	3	12
beta-glucan metabolic process	1	3	8
regulation of mRNA stability	1	9	42
triglyceride metabolic process	0	2	13
arginine metabolic process	0	2	6
protein complex oligomerization	2	38	75
double-strand break repair via homologous recombination	1	31	72
regulation of stem cell population maintenance	0	1	2
response to abiotic stimulus	2	18	70
peptide catabolic process	0	25	56
L-phenylalanine metabolic process	0	19	63
pyrimidine ribonucleoside monophosphate metabolic process	0	24	61
ceramide biosynthetic process	1	6	21
extracellular structure organization	1	16	48
peptidyl-amino acid modification	1	24	69
RNA polyadenylation	1	21	38
intraciliary transport	2	34	68
regulation of microtubule cytoskeleton organization	0	6	24
anterior/posterior pattern specification	0	6	12
isoprenoid biosynthetic process	3	33	75
snRNA 3'-end processing	0	6	14
glucan biosynthetic process	0	14	56
glycosaminoglycan metabolic process	2	25	70
production of siRNA involved in RNA interference	0	7	10
cysteine metabolic process	0	7	24
GDP-L-fucose metabolic process	0	1	1
positive regulation of cell cycle	1	5	13
amino acid transport	3	24	71
negative regulation of biosynthetic process	0	32	81
axon guidance	0	30	64
periodic partitioning by pair rule gene	0	0	1
Arp2/3 complex-mediated actin nucleation	0	33	72
regulation of Wnt signaling pathway	0	19	45
regulation of phosphorus metabolic process	0	28	71
mitotic spindle checkpoint signaling	0	8	18
regulation of cell division	0	6	12
establishment of protein localization to mitochondrial membrane	0	0	3
mitotic cell cycle checkpoint signaling	0	19	57
fertilization	0	0	1
developmental process involved in reproduction	6	22	78
catecholamine biosynthetic process	0	1	2
tetrahydrofolate interconversion	0	3	9
detection of abiotic stimulus	0	10	37
regulation of RNA splicing	0	16	58
protein localization to chromosome, centromeric region	0	0	2
regulation of autophagy	0	3	13
regulation of protein depolymerization	0	26	69
protoporphyrinogen IX biosynthetic process	0	32	70
cellulose metabolic process	1	3	8
pyridine nucleotide biosynthetic process	0	25	65
L-phenylalanine catabolic process	0	19	63
Golgi vesicle transport	3	31	79
Rab protein signal transduction	0	6	9
regulation of proteasomal protein catabolic process	0	6	12
phosphate ion transport	0	5	15
cellular transition metal ion homeostasis	0	26	69
acyl-CoA biosynthetic process	2	31	70
regulation of organelle organization	4	29	80
inositol phosphate biosynthetic process	0	3	12
ATP transport	0	2	3
negative regulation of cytoskeleton organization	1	29	71
cellular response to amino acid starvation	0	7	12
response to wounding	2	5	11
positive regulation of macromolecule metabolic process	3	25	80
negative regulation of gene expression	2	30	79
tRNA thio-modification	0	2	8
cellular component organization or biogenesis	3	25	81
glutathione catabolic process	0	25	56
zinc ion transport	1	3	6
regulation of trans-synaptic signaling	5	25	75
regulation of mitotic cell cycle	1	32	74
ribonucleoside metabolic process	1	23	56
Mo-molybdopterin cofactor biosynthetic process	0	21	58
transport along microtubule	3	32	68
regulation of proteolysis involved in cellular protein catabolic process	0	6	12
regulation of programmed cell death	3	23	76
response to nutrient levels	0	6	12
negative regulation of cellular metabolic process	4	37	81
organelle assembly	2	26	80
sensory perception of taste	5	20	73
purine ribonucleoside biosynthetic process	0	16	31
base-excision repair, AP site formation	0	0	2
protein ufmylation	0	1	2
protein targeting	3	36	80
regulation of DNA repair	0	16	41
protein processing	1	25	76
ribosomal large subunit export from nucleus	0	1	2
ribonucleoside bisphosphate biosynthetic process	4	29	77
inner mitochondrial membrane organization	0	2	7
establishment of protein localization to peroxisome	0	1	4
protein localization to condensed chromosome	0	0	2
UMP biosynthetic process	0	24	61
tetrapyrrole biosynthetic process	0	39	78
folic acid-containing compound biosynthetic process	0	2	5
glucan catabolic process	2	8	20
monovalent inorganic cation homeostasis	1	5	16
purine-containing compound salvage	0	22	60
tetrahydrofolate metabolic process	0	29	68
regulation of cell death	3	22	76
cytochrome complex assembly	0	23	66
negative regulation of protein-containing complex disassembly	0	21	67
organophosphate ester transport	0	28	70
sensory organ development	1	6	22
protein localization to membrane	1	32	79
cGMP biosynthetic process	0	2	6
behavior	0	4	16
tubulin complex assembly	0	2	12
meiotic cell cycle	0	37	71
UTP biosynthetic process	0	1	3
tRNA-guanine transglycosylation	0	2	5
negative regulation of nitrogen compound metabolic process	4	39	81
phosphatidylinositol dephosphorylation	0	23	67
anatomical structure formation involved in morphogenesis	5	3	22
fatty acid transport	1	28	67
water-soluble vitamin biosynthetic process	0	8	28
organic hydroxy compound biosynthetic process	3	26	79
regulation of cell shape	0	4	13
regulation of anatomical structure morphogenesis	0	6	21
organelle localization	0	24	68
positive regulation of DNA metabolic process	0	2	12
transsulfuration	0	0	2
cellular localization	5	27	81
inorganic anion transmembrane transport	0	22	56
positive regulation of response to stimulus	0	31	75
allantoin metabolic process	0	0	2
regulation of gene silencing by RNA	0	7	14
pyrimidine deoxyribonucleotide metabolic process	0	0	3
DNA synthesis involved in DNA repair	1	2	12
purine ribonucleotide transport	0	2	4
isopentenyl diphosphate biosynthetic process	0	0	3
response to heat	2	6	16
glucosamine-containing compound metabolic process	0	26	69
homologous recombination	0	3	14
cellular response to chemical stress	1	4	13
protein insertion into mitochondrial inner membrane	0	1	2
amino sugar catabolic process	0	17	47
interstrand cross-link repair	0	9	28
maturation of 5.8S rRNA	0	0	2
regulation of nuclear division	0	28	59
multicellular organism development	0	5	15
cellular response to external stimulus	0	9	12
endoplasmic reticulum localization	0	0	1
negative regulation of canonical Wnt signaling pathway	1	4	12
late endosome to vacuole transport via multivesicular body sorting pathway	0	1	3
glycosyl compound metabolic process	1	31	77
icosanoid metabolic process	0	1	3
purine nucleoside biosynthetic process	0	16	31
positive regulation of Rho protein signal transduction	0	3	5
glycolytic process	3	24	79
macroautophagy	1	7	12
regionalization	0	6	12
cell-cell junction assembly	1	8	24
primary alcohol metabolic process	0	1	4
regulation of mitotic spindle organization	0	0	4
homoserine metabolic process	0	0	2
multi-organism process	0	4	11
cell-matrix adhesion	0	4	8
negative regulation of protein-containing complex assembly	0	28	71
cytoplasmic translational initiation	0	0	2
oligosaccharide metabolic process	0	28	69
amino acid activation	2	33	78
negative regulation of nuclear division	0	21	38
purine-containing compound transmembrane transport	0	2	4
chemical synaptic transmission	1	14	40
positive regulation of cell cycle phase transition	0	9	12
pyrimidine nucleobase biosynthetic process	0	17	52
ribosome localization	0	5	12
inorganic anion transport	0	34	73
cholesterol metabolic process	0	26	53
cellular polysaccharide biosynthetic process	0	16	57
fumarate metabolic process	0	2	4
tRNA modification	2	23	78
7-methylguanosine RNA capping	0	5	12
tissue regeneration	1	7	16
trans-synaptic signaling	1	15	40
proteasome-mediated ubiquitin-dependent protein catabolic process	0	25	80
signal peptide processing	0	24	67
protein homooligomerization	0	42	73
negative regulation of mitotic sister chromatid segregation	0	8	18
protein sumoylation	0	1	5
intracellular protein transmembrane transport	1	32	75
neurotransmitter transport	0	28	70
chromatin assembly	0	7	12
mRNA modification	0	3	7
ribonucleoside biosynthetic process	0	16	31
tyrosine metabolic process	0	10	37
vesicle budding from membrane	0	1	2
farnesyl diphosphate biosynthetic process, mevalonate pathway	0	0	1
calcium import into the mitochondrion	0	1	1
phenol-containing compound biosynthetic process	0	6	9
regulation of protein modification process	1	23	64
cellular response to extracellular stimulus	0	9	12
RNA 5'-end processing	0	25	60
protein localization to cell periphery	0	7	12
branched-chain amino acid biosynthetic process	0	0	1
vitamin transport	0	0	1
negative regulation of sister chromatid segregation	0	8	18
hippo signaling	0	4	9
vesicle-mediated transport to the plasma membrane	1	29	68
glycosaminoglycan catabolic process	2	16	51
mitochondrial electron transport, ubiquinol to cytochrome c	0	29	55
iron-sulfur cluster assembly	4	32	79
cholesterol homeostasis	0	6	11
lipid storage	0	8	12
phospholipid transport	0	12	51
regulation of response to stress	1	27	75
fructose metabolic process	0	3	11
protein tetramerization	0	0	2
branched-chain amino acid metabolic process	0	1	3
ubiquitin-dependent ERAD pathway	0	8	31
base-excision repair	0	11	27
transcription by RNA polymerase III	0	17	49
chromatin assembly or disassembly	0	6	13
triglyceride biosynthetic process	0	1	3
prostaglandin metabolic process	0	0	2
pattern specification process	0	9	16
DNA dealkylation	0	0	1
phospholipid dephosphorylation	0	23	67
mitochondrial transmembrane transport	4	30	78
segment polarity determination	0	8	11
early endosome to late endosome transport	0	3	5
intraciliary retrograde transport	0	1	5
microtubule-based transport	3	32	68
purine nucleoside bisphosphate metabolic process	4	37	79
protein localization to chromosome	0	8	16
hormone metabolic process	4	26	56
nucleobase-containing compound catabolic process	3	31	79
secondary metabolite biosynthetic process	4	31	66
pigment biosynthetic process	0	38	74
negative regulation of mitotic sister chromatid separation	0	8	18
7-methylguanosine mRNA capping	0	1	2
spliceosomal snRNP assembly	0	42	77
prosthetic group metabolic process	0	20	58
gamete generation	0	25	69
negative regulation of chromosome segregation	0	8	18
response to endogenous stimulus	0	7	12
negative regulation of metabolic process	3	33	81
sterol homeostasis	0	5	11
intra-Golgi vesicle-mediated transport	0	3	14
regulation of ion transport	4	25	51
negative regulation of chromosome separation	0	8	18
tight junction organization	1	8	23
regulation of DNA replication	1	10	24
fatty acid catabolic process	1	35	74
negative regulation of phosphate metabolic process	0	10	24
RNA methylation	0	33	76
sphingolipid catabolic process	0	15	41
aminoglycan catabolic process	3	27	74
DNA-dependent DNA replication maintenance of fidelity	0	6	13
acetyl-CoA metabolic process	2	32	77
regulation of canonical Wnt signaling pathway	0	3	12
regulation of immune system process	2	24	51
septate junction assembly	1	9	23
RNA capping	0	5	12
protein transport to vacuole involved in ubiquitin-dependent protein catabolic process via the multivesicular body sorting pathway	0	2	2
actin cytoskeleton organization	2	27	75
protein-containing complex localization	3	27	71
multi-organism reproductive process	0	4	11
regulation of apoptotic process	3	22	74
monosaccharide biosynthetic process	0	25	66
toll-like receptor signaling pathway	2	9	22
double-strand break repair	1	28	79
actin filament-based process	2	23	75
cysteine biosynthetic process	0	7	23
lipid homeostasis	0	5	12
mRNA catabolic process	3	30	79
coenzyme A metabolic process	0	35	69
endocytosis	3	32	79
chromatin organization involved in regulation of transcription	0	7	12
vitamin B6 biosynthetic process	0	1	3
lysosome localization	0	1	3
cellular response to nutrient levels	0	8	12
response to extracellular stimulus	0	5	12
attachment of spindle microtubules to kinetochore	0	2	11
mature ribosome assembly	0	1	1
gene expression	0	8	14
2'-deoxyribonucleotide metabolic process	0	0	3
rRNA base methylation	0	3	3
heme biosynthetic process	0	3	10
alpha-amino acid metabolic process	2	23	80
proteoglycan metabolic process	1	22	68
heparan sulfate proteoglycan biosynthetic process	1	22	66
regulation of RNA stability	1	10	42
cellularization	0	2	11
integrin-mediated signaling pathway	1	20	70
serine family amino acid metabolic process	0	34	77
deadenylation-dependent decapping of nuclear-transcribed mRNA	0	5	14
pheromone metabolic process	4	22	54
cellular aldehyde metabolic process	0	23	69
pyridoxine metabolic process	0	1	1
nucleotide transmembrane transport	0	2	4
protein localization to kinetochore	0	0	2
pyridoxine biosynthetic process	0	1	1
regulation of protein-containing complex disassembly	0	30	75
sulfur compound biosynthetic process	5	29	80
neuropeptide signaling pathway	2	33	67
meiotic cell cycle process	0	3	31
cellular biogenic amine metabolic process	2	37	74
response to ionizing radiation	0	6	12
rhythmic process	6	28	75
RNA localization	0	7	12
tryptophan catabolic process	0	3	13
purine nucleotide salvage	0	9	30
establishment of tissue polarity	1	24	62
amine catabolic process	0	4	15
positive regulation of RNA biosynthetic process	1	29	80
nucleoside diphosphate phosphorylation	4	22	79
acylglycerol biosynthetic process	0	1	3
regulation of double-strand break repair via homologous recombination	0	1	1
serine family amino acid biosynthetic process	1	31	74
aldonic acid metabolic process	1	0	2
enzyme linked receptor protein signaling pathway	0	33	68
regulation of transcription elongation from RNA polymerase II promoter	0	8	17
killing of cells of other organism	1	2	15
positive regulation of proteasomal protein catabolic process	0	7	12
regulation of actin filament depolymerization	0	21	66
glucosamine-containing compound catabolic process	0	17	46
trehalose metabolic process	0	9	31
cell killing	1	2	15
maturation of SSU-rRNA	0	3	10
regulation of TOR signaling	0	37	72
transcription initiation from RNA polymerase III promoter	0	21	39
response to temperature stimulus	2	5	16
membrane lipid biosynthetic process	1	24	68
telomere maintenance	2	11	25
DNA replication checkpoint signaling	0	2	10
D-xylose metabolic process	0	1	2
mRNA transport	2	27	79
nucleoside metabolic process	1	31	77
prostanoid metabolic process	0	0	2
protein transmembrane transport	1	32	75
cellular response to starvation	0	8	12
protein localization to mitochondrion	0	35	72
regulation of cell population proliferation	1	9	39
regeneration	0	6	16
nucleobase-containing small molecule biosynthetic process	0	16	31
steroid metabolic process	1	40	76
regulation of growth	1	6	14
DNA catabolic process	0	1	4
proton-transporting two-sector ATPase complex assembly	0	15	38
'de novo' IMP biosynthetic process	0	25	67
negative regulation of actin filament depolymerization	0	21	66
protein N-linked glycosylation via asparagine	0	1	2
retrograde transport, endosome to Golgi	0	39	74
establishment of epithelial cell polarity	0	3	6
negative regulation of protein metabolic process	4	32	70
organelle fission	1	11	38
reciprocal homologous recombination	0	4	14
negative regulation of cellular biosynthetic process	1	37	81
purine nucleoside bisphosphate biosynthetic process	4	29	77
cotranslational protein targeting to membrane	1	33	73
response to oxygen-containing compound	0	6	13
external encapsulating structure organization	3	14	47
regulation of phosphorylation	0	20	42
ERBB signaling pathway	0	4	14
asparagine biosynthetic process	0	1	1
pyrimidine nucleobase metabolic process	0	20	57
fatty acid oxidation	1	33	74
ncRNA 3'-end processing	0	15	57
reciprocal meiotic recombination	0	4	14
germ cell development	0	14	32
cell junction assembly	1	9	31
isoprenoid catabolic process	0	0	1
tRNA 5'-leader removal	0	25	60
deoxyribonucleotide biosynthetic process	0	9	31
protein autoubiquitination	0	2	4
negative regulation of TORC1 signaling	0	5	9
positive regulation of nitrogen compound metabolic process	1	29	80
regulation of DNA recombination	1	2	5
DNA replication initiation	0	31	78
mRNA polyadenylation	1	7	17
GDP-L-fucose biosynthetic process	0	1	1
cell junction organization	2	15	49
response to acid chemical	1	5	12
secondary alcohol biosynthetic process	0	7	12
acetyl-CoA biosynthetic process from pyruvate	0	15	34
negative regulation of translational initiation	0	0	1
hexose biosynthetic process	0	25	66
tRNA aminoacylation	2	33	78
cilium movement	0	34	72
positive regulation of Ras protein signal transduction	0	7	9
response to light stimulus	1	14	51
gluconeogenesis	0	25	66
phagocytosis	0	6	11
intracellular mRNA localization involved in pattern specification process	1	6	11
aromatic amino acid family catabolic process	0	28	74
erythrose 4-phosphate/phosphoenolpyruvate family amino acid catabolic process	0	19	63
telomere organization	1	19	42
regulation of sodium ion transport	0	4	10
positive regulation of cell population proliferation	0	6	12
transmembrane receptor protein tyrosine kinase signaling pathway	0	29	68
cell cycle process	3	25	80
regulation of mitotic sister chromatid separation	0	24	54
unsaturated fatty acid biosynthetic process	0	1	3
thioester biosynthetic process	2	31	70
mitochondrial calcium ion transmembrane transport	0	7	16
coenzyme A biosynthetic process	0	25	53
multivesicular body sorting pathway	0	21	62
negative regulation of cell cycle G2/M phase transition	0	4	12
regulation of DNA-dependent DNA replication	0	5	14
regulation of membrane lipid distribution	0	1	2
nucleoside salvage	0	16	31
spermatogenesis	0	11	51
intracellular mRNA localization	0	5	11
potassium ion transport	0	16	51
GDP-mannose metabolic process	0	5	8
neutral lipid metabolic process	0	2	13
lipid oxidation	1	33	75
detection of stimulus	0	16	42
maturation of LSU-rRNA from tricistronic rRNA transcript (SSU-rRNA, 5.8S rRNA, LSU-rRNA)	1	3	13
secondary alcohol metabolic process	1	32	68
glycogen biosynthetic process	0	14	55
protein localization to endoplasmic reticulum	2	33	75
carbohydrate transport	4	27	68
'de novo' UMP biosynthetic process	0	5	20
male gamete generation	0	10	51
indole-containing compound metabolic process	0	12	28
sphingolipid biosynthetic process	1	24	59
fatty acid beta-oxidation	0	29	72
receptor-mediated endocytosis	0	4	15
ribosomal large subunit biogenesis	0	1	4
sulfur compound catabolic process	0	28	57
positive regulation of response to DNA damage stimulus	0	4	10
RNA export from nucleus	1	32	73
mitochondrial calcium ion homeostasis	0	1	5
double-strand break repair via break-induced replication	0	0	2
acylglycerol metabolic process	0	2	13
glycine metabolic process	0	24	65
polysaccharide biosynthetic process	0	19	57
mitochondrial transport	3	34	78
peptidyl-lysine modification	1	16	42
cellular carbohydrate biosynthetic process	1	20	77
purine ribonucleoside salvage	0	16	31
positive regulation of programmed cell death	0	3	12
pyruvate transport	0	6	10
endoplasmic reticulum-plasma membrane tethering	0	0	1
cellular response to acid chemical	0	6	12
iron ion transport	1	23	53
chitin catabolic process	0	17	46
sphingomyelin catabolic process	1	2	8
terpenoid biosynthetic process	0	1	4
cellular amine metabolic process	2	37	74
heme metabolic process	0	14	29
mRNA splice site selection	0	2	5
regulation of cellular localization	0	4	12
positive regulation of protein catabolic process	0	6	12
endoplasmic reticulum to Golgi vesicle-mediated transport	2	27	78
glutaminyl-tRNAGln biosynthesis via transamidation	0	2	2
amide transport	0	2	10
modulation of chemical synaptic transmission	5	25	75
acyl-CoA metabolic process	3	33	79
visual perception	0	26	67
protein import into mitochondrial matrix	1	23	58
regulation of pH	1	4	16
regulation of neurotransmitter levels	2	25	40
rRNA methylation	0	4	5
regulation of intracellular transport	0	3	12
heterochromatin organization	0	7	12
ammonium ion metabolic process	0	0	9
respiratory chain complex II assembly	0	1	1
glycyl-tRNA aminoacylation	0	1	2
detection of light stimulus	0	10	37
regulation of transport	2	26	54
positive regulation of organelle assembly	0	1	10
regulation of cytoplasmic mRNA processing body assembly	0	2	7
mitotic DNA damage checkpoint signaling	0	6	12
polyamine biosynthetic process	0	17	46
cellular copper ion homeostasis	0	3	10
regulation of cytokinesis	0	7	11
regulation of cell cycle G2/M phase transition	0	4	16
muscle organ development	0	7	14
cellular modified amino acid catabolic process	0	34	67
establishment of protein localization to plasma membrane	0	4	10
regulation of mitotic sister chromatid segregation	0	22	49
regulation of metabolic process	3	26	81
steroid biosynthetic process	0	33	64
purine nucleoside metabolic process	1	23	56
positive regulation of cell communication	0	37	71
cellular protein complex disassembly	0	5	22
amino acid transmembrane transport	0	6	13
cellular response to organonitrogen compound	0	7	12
positive regulation of nucleic acid-templated transcription	1	29	80
protein catabolic process	0	29	80
icosanoid secretion	1	28	67
negative regulation of catabolic process	0	3	12
membrane docking	0	2	7
cilium movement involved in cell motility	0	25	64
negative regulation of G2/M transition of mitotic cell cycle	0	4	12
positive regulation of metabolic process	3	25	80
sex differentiation	0	4	15
negative regulation of chromosome organization	0	12	32
protein localization to plasma membrane	0	7	12
regulation of mitotic metaphase/anaphase transition	0	25	54
UMP metabolic process	0	24	61
embryo development	0	7	15
glutathione metabolic process	3	31	74
proteasomal protein catabolic process	0	24	80
IMP biosynthetic process	0	29	70
cell-substrate adhesion	0	6	13
translational initiation	0	1	5
cellular component maintenance	0	7	12
endosomal transport	3	31	78
proteoglycan biosynthetic process	1	23	68
terpenoid metabolic process	0	5	15
lipid transport	0	28	80
protein quality control for misfolded or incompletely synthesized proteins	0	0	2
nuclear-transcribed mRNA catabolic process, nonsense-mediated decay	0	26	75
regulation of Rho protein signal transduction	0	8	9
recombinational repair	1	28	73
muscle structure development	0	5	15
ERAD pathway	0	9	31
regulation of cellular catabolic process	0	30	71
mRNA metabolic process	1	28	81
demethylation	0	11	27
positive regulation of TOR signaling	0	6	15
protein polymerization	0	17	39
phenylalanyl-tRNA aminoacylation	1	5	11
pyruvate transmembrane transport	0	6	10
spindle checkpoint signaling	0	8	18
cilium-dependent cell motility	2	6	13
membrane lipid catabolic process	0	15	41
glycine catabolic process	0	0	3
chromosome segregation	0	23	66
response to other organism	1	39	80
response to amino acid starvation	0	8	12
negative regulation of mitotic metaphase/anaphase transition	0	8	18
protein targeting to peroxisome	0	1	4
metallo-sulfur cluster assembly	4	32	79
pyruvate metabolic process	4	27	79
cell fate specification	1	4	13
regulation of response to oxidative stress	0	4	9
negative regulation of actin filament polymerization	0	28	71
positive regulation of signal transduction	0	36	71
regulation of localization	2	36	71
phototransduction	0	11	37
positive regulation of proteolysis involved in cellular protein catabolic process	0	5	12
regulation of transcription by RNA polymerase III	0	3	3
nuclear chromosome segregation	0	2	12
cellular monovalent inorganic cation homeostasis	1	0	12
cellular response to sterol depletion	0	1	1
purine ribonucleotide salvage	0	9	30
ceramide metabolic process	1	33	67
endocytic recycling	0	5	14
negative regulation of cellular catabolic process	0	3	12
response to bacterium	1	19	49
disaccharide metabolic process	0	9	32
actin filament polymerization	0	2	7
response to sterol depletion	0	1	1
positive regulation of signaling	0	37	71
SRP-dependent cotranslational protein targeting to membrane	1	33	73
anatomical structure homeostasis	0	5	11
regulation of intracellular pH	0	3	12
reactive oxygen species metabolic process	2	15	37
methylguanosine-cap decapping	0	22	65
cytosolic transport	3	25	76
rRNA metabolic process	2	35	81
plasma membrane organization	0	6	14
mitochondrial cytochrome c oxidase assembly	0	13	27
oligosaccharide biosynthetic process	0	10	24
cellular response to chemical stimulus	0	5	21
regulation of chromosome separation	0	24	54
deoxyribonucleotide metabolic process	0	26	68
serine family amino acid catabolic process	0	2	5
positive regulation of cellular protein catabolic process	0	5	12
regulation of cellular response to stress	1	30	68
regulation of microtubule polymerization or depolymerization	0	6	12
thiamine metabolic process	0	1	1
muscle cell cellular homeostasis	0	4	11
organic acid transmembrane transport	1	27	62
establishment or maintenance of cell polarity	2	23	71
iron ion homeostasis	1	19	43
nucleotide transport	0	5	11
protein insertion into mitochondrial membrane	0	0	3
purine nucleotide transport	0	2	5
negative regulation of mRNA metabolic process	0	1	4
neutral amino acid transport	0	5	12
amino acid import	0	6	11
hydrogen peroxide metabolic process	1	8	21
heterochromatin assembly	0	7	12
mitotic cell cycle phase transition	1	7	22
pyrimidine ribonucleoside monophosphate biosynthetic process	0	24	61
cellular modified amino acid metabolic process	3	25	79
peroxisomal transport	0	2	4
protein transmembrane import into intracellular organelle	2	33	74
glycerol-3-phosphate catabolic process	0	1	1
negative regulation of Wnt signaling pathway	1	13	32
regulation of microtubule depolymerization	0	2	9
ATP synthesis coupled electron transport	1	10	34
glutamine family amino acid catabolic process	0	1	4
DNA topological change	0	15	33
positive regulation of microtubule polymerization or depolymerization	0	3	10
positive regulation of DNA-templated transcription, elongation	0	12	20
pyrimidine-containing compound catabolic process	0	0	2
regulation of mRNA catabolic process	1	9	42
hormone biosynthetic process	4	25	56
response to external biotic stimulus	1	39	80
pseudouridine synthesis	1	27	74
ribosomal small subunit assembly	0	0	2
DNA modification	0	0	2
proline metabolic process	1	26	69
establishment of protein localization to endoplasmic reticulum	1	33	74
regulation of cellular pH	1	0	12
porphyrin-containing compound biosynthetic process	0	39	78
establishment of protein localization to membrane	1	31	79
deoxyribonucleoside triphosphate metabolic process	0	2	3
response to amino acid	0	6	12
endosome transport via multivesicular body sorting pathway	0	2	13
posttranscriptional regulation of gene expression	0	31	79
mitochondrial respiratory chain complex assembly	0	28	78
negative regulation of translation	0	25	60
isoprenoid metabolic process	3	32	77
negative regulation of TOR signaling	0	14	26
cellular catabolic process	0	26	81
amine metabolic process	2	37	74
response to starvation	0	7	12
cellular iron ion homeostasis	0	15	36
asymmetric cell division	0	1	11
ATP generation from ADP	3	24	79
monocarboxylic acid catabolic process	1	36	75
DNA methylation or demethylation	0	0	1
L-proline biosynthetic process	0	7	23
regulation of DNA-templated transcription, elongation	0	24	59
catechol-containing compound biosynthetic process	0	1	2
ADP transport	0	2	3
vesicle docking	0	1	2
regulation of posttranscriptional gene silencing	0	6	13
response to nitrogen compound	1	24	69
nucleobase biosynthetic process	0	31	73
nucleoside phosphate catabolic process	1	22	72
positive regulation of cell cycle process	0	7	12
microtubule cytoskeleton organization	2	28	80
regulation of proteolysis	6	15	42
attachment of GPI anchor to protein	1	3	10
positive regulation of nucleobase-containing compound metabolic process	1	28	80
homophilic cell adhesion via plasma membrane adhesion molecules	3	28	70
endoplasmic reticulum organization	0	4	11
regulation of microtubule-based process	0	28	62
glyoxylate metabolic process	0	0	2
inositol phosphate metabolic process	1	13	44
rRNA processing	2	35	81
heparan sulfate proteoglycan metabolic process	1	22	66
protein neddylation	0	1	2
mitotic G2 DNA damage checkpoint signaling	0	1	5
pattern recognition receptor signaling pathway	2	11	25
neutral lipid biosynthetic process	0	1	3
proline biosynthetic process	0	7	25
positive regulation of apoptotic process	0	3	12
positive regulation of cellular process	0	33	81
'de novo' pyrimidine nucleobase biosynthetic process	0	17	51
indole-containing compound catabolic process	0	3	14
SCF-dependent proteasomal ubiquitin-dependent protein catabolic process	0	5	17
late endosome to vacuole transport	0	3	10
ceramide catabolic process	0	2	5
mitotic chromosome condensation	1	10	40
isopentenyl diphosphate biosynthetic process, mevalonate pathway	0	0	3
purine ribonucleoside metabolic process	1	23	56
phosphatidic acid biosynthetic process	0	1	2
regulation of cellular amide metabolic process	1	31	79
secretion	1	27	80
regulation of organelle assembly	0	3	16
regulation of double-strand break repair	0	1	1
sterol biosynthetic process	0	26	60
cellulose catabolic process	1	3	8
protein maturation by iron-sulfur cluster transfer	0	2	6
pyrimidine nucleoside monophosphate biosynthetic process	1	28	70
cellular response to organic substance	0	1	12
ribosomal large subunit assembly	0	3	12
nucleoside bisphosphate biosynthetic process	4	29	77
TOR signaling	0	2	8
nucleotide catabolic process	1	25	70
pyridine nucleotide metabolic process	0	32	73
seryl-tRNA aminoacylation	0	0	1
biological process involved in interspecies interaction between organisms	1	39	80
benzene-containing compound metabolic process	0	9	25
cellular response to amino acid stimulus	0	6	12
nucleotide phosphorylation	4	22	79
water-soluble vitamin metabolic process	0	24	58
primary amino compound metabolic process	0	0	1
P450-containing electron transport chain	0	0	2
cytoplasmic translational elongation	0	1	1
adenine nucleotide transport	0	2	5
cytoplasmic microtubule organization	0	5	12
regulation of cell morphogenesis	0	3	16
mitochondrial electron transport, succinate to ubiquinone	0	0	1
mitochondrial pyruvate transmembrane transport	0	2	6
regulation of DNA metabolic process	2	14	53
regulation of small GTPase mediated signal transduction	0	33	74
kynurenine metabolic process	0	6	14
protein export from nucleus	0	4	13
cAMP metabolic process	0	22	54
negative regulation of mitotic nuclear division	0	7	18
regulation of G2/M transition of mitotic cell cycle	0	3	12
IMP metabolic process	0	29	70
lipid droplet organization	0	2	11
immune response-regulating signaling pathway	2	12	28
sterol metabolic process	2	39	74
maintenance of location	0	9	21
vitamin metabolic process	0	23	66
mannose metabolic process	1	16	32
rRNA-containing ribonucleoprotein complex export from nucleus	0	5	12
translesion synthesis	0	1	4
RNA catabolic process	3	28	79
cap mRNA methylation	0	1	1
establishment of planar polarity	1	24	62
peptidyl-histidine modification	0	14	50
negative regulation of RNA catabolic process	0	1	1
pheromone biosynthetic process	4	22	53
production of small RNA involved in gene silencing by RNA	0	9	13
establishment of protein localization to mitochondrion	0	35	72
Golgi to plasma membrane protein transport	0	2	6
regulation of biological quality	3	35	80
regulation of protein phosphorylation	0	19	40
respiratory chain complex IV assembly	0	20	49
defense response to bacterium	1	18	49
biological adhesion	1	34	80
negative regulation of cellular component organization	3	24	75
vacuolar proton-transporting V-type ATPase complex assembly	0	7	19
mitotic G2/M transition checkpoint	0	3	10
regulation of hormone levels	4	24	56
peptidoglycan catabolic process	2	17	51
arachidonic acid secretion	1	28	67
neuron projection guidance	0	29	64
cellular biogenic amine biosynthetic process	0	33	68
mitochondrial ADP transmembrane transport	0	2	3
nuclear-transcribed mRNA poly(A) tail shortening	0	4	9
cellular biogenic amine catabolic process	0	4	15
indolalkylamine catabolic process	0	3	13
deoxyribose phosphate metabolic process	0	2	8
tRNA 5'-end processing	0	25	60
vesicle docking involved in exocytosis	0	1	2
vitamin B6 metabolic process	0	3	7
mitochondrial membrane organization	0	4	14
organelle localization by membrane tethering	0	2	7
cytoskeleton organization	2	29	81
regulation of response to DNA damage stimulus	1	17	48
negative regulation of protein depolymerization	0	21	66
sexual reproduction	0	3	11
regulation of MAPK cascade	0	5	12
negative regulation of phosphorus metabolic process	0	10	24
pyridine-containing compound biosynthetic process	0	25	72
regulation of spindle organization	0	0	8
mRNA processing	2	30	81
regulation of immune response	2	24	51
proton-transporting V-type ATPase complex assembly	0	7	19
ribosomal small subunit biogenesis	0	3	9
NAD biosynthetic process	0	8	19
mitotic spindle assembly checkpoint signaling	0	8	18
microtubule nucleation	1	31	68
single strand break repair	0	0	2
mRNA methylation	0	2	7
multicellular organismal reproductive process	0	24	69
regulation of translational initiation	0	4	12
mRNA export from nucleus	1	33	73
positive regulation of transport	1	16	40
ncRNA 5'-end processing	0	25	60
mitotic cell cycle	0	4	18
pyrimidine deoxyribonucleotide biosynthetic process	0	0	2
indole-containing compound biosynthetic process	0	0	3
regulation of alternative mRNA splicing, via spliceosome	0	7	19
pyrimidine nucleoside monophosphate metabolic process	1	28	70
L-serine biosynthetic process	0	0	1
regulation of mitotic nuclear division	0	29	59
translational elongation	0	24	61
regulation of cellular protein catabolic process	0	6	12
protein targeting to membrane	3	29	74
cellular response to oxygen-containing compound	0	5	12
negative regulation of intracellular signal transduction	0	14	27
ribosomal subunit export from nucleus	0	5	12
peroxisomal membrane transport	0	2	4
dsRNA processing	0	9	13
cellular polysaccharide catabolic process	2	8	20
regulation of Ras protein signal transduction	1	38	72
establishment of organelle localization	0	2	12
intracellular mRNA localization involved in anterior/posterior axis specification	1	5	11
intracellular transport	6	28	81
lytic vacuole organization	0	1	2
negative regulation of cellular macromolecule biosynthetic process	1	40	81
chaperone-mediated protein complex assembly	0	0	1
anterograde trans-synaptic signaling	1	14	40
negative regulation of organelle organization	2	24	75
nucleoside bisphosphate metabolic process	4	37	79
serotonin metabolic process	0	0	1
mRNA 3'-end processing	2	22	72
nucleotide salvage	0	22	65
rRNA modification	0	11	35
signal release from synapse	1	7	15
UTP metabolic process	0	1	3
regulation of mRNA splicing, via spliceosome	0	7	19
double-strand break repair via nonhomologous end joining	0	8	24
asparagine metabolic process	0	3	4
regulation of vesicle-mediated transport	0	4	12
catecholamine metabolic process	0	5	12
negative regulation of cellular protein metabolic process	4	32	70
polyprenol metabolic process	0	1	2
regulation of DNA-dependent DNA replication initiation	0	2	3
developmental growth	0	7	19
endosome organization	0	7	12
positive regulation of catabolic process	0	7	13
regulation of metaphase/anaphase transition of cell cycle	0	24	54
cGMP metabolic process	0	2	6
icosanoid transport	1	28	67
negative regulation of cellular amide metabolic process	0	23	60
post-Golgi vesicle-mediated transport	0	30	68
positive regulation of MAPK cascade	0	7	12
post-chaperonin tubulin folding pathway	0	8	22
L-alpha-amino acid transmembrane transport	0	5	11
female gamete generation	0	10	20
ribonucleoprotein complex subunit organization	0	27	80
oligosaccharide-lipid intermediate biosynthetic process	0	23	69
peptidyl-diphthamide metabolic process	0	11	45
chromatin organization involved in negative regulation of transcription	0	7	12
catechol-containing compound metabolic process	0	5	12
aromatic compound catabolic process	1	34	79
polysaccharide catabolic process	2	8	20
positive regulation of cell death	0	3	12
positive regulation of RNA metabolic process	1	28	80
cell-cell signaling	0	21	53
sodium ion transport	0	21	61
spliceosomal complex assembly	0	1	3
galactose metabolic process	1	36	70
taxis	0	5	12
lysosome organization	0	1	2
regulation of phosphate metabolic process	0	28	71
bicoid mRNA localization	0	6	11
RNA decapping	0	22	65
neuron fate specification	1	7	12
clathrin-dependent endocytosis	0	4	15
dolichol-linked oligosaccharide biosynthetic process	0	25	69
nucleoside biosynthetic process	0	16	31
cap1 mRNA methylation	0	1	1
ribonucleoside bisphosphate metabolic process	4	37	79
proline catabolic process	0	1	3
regulation of ARF protein signal transduction	0	31	68
protein maturation	0	31	79
copper ion homeostasis	0	7	16
periodic partitioning	0	9	12
RNA stabilization	0	1	1
nicotinamide nucleotide metabolic process	0	32	72
phosphatidic acid metabolic process	0	1	2
positive regulation of proteolysis	0	6	14
'de novo' protein folding	0	1	2
tight junction assembly	1	8	23
regulation of protein metabolic process	6	27	80
GTP biosynthetic process	0	1	3
transition metal ion homeostasis	0	28	69
tRNA threonylcarbamoyladenosine metabolic process	0	0	2
negative regulation of mitotic cell cycle	0	20	58
SNARE complex disassembly	0	0	2
positive regulation of intracellular signal transduction	1	33	70
regulation of dephosphorylation	0	17	37
protein targeting to ER	1	33	74
vesicle-mediated transport between endosomal compartments	0	3	5
organic cyclic compound catabolic process	2	31	79
beta-glucan catabolic process	1	3	8
attachment of mitotic spindle microtubules to kinetochore	0	1	1
nucleosome	20	20	77
DNA packaging complex	18	25	79
protein-DNA complex	18	23	80
nucleus	3	28	81
organelle membrane	1	30	81
organelle lumen	4	31	80
membrane-enclosed lumen	4	31	80
intracellular organelle lumen	4	31	80
epsilon DNA polymerase complex	0	0	3
inner mitochondrial membrane protein complex	5	26	79
transcription regulator complex	2	34	79
protein-containing complex	10	25	81
integrator complex	0	31	71
transferase complex	3	28	81
intracellular membrane-bounded organelle	4	24	81
membrane-bounded organelle	4	25	81
lytic vacuole membrane	4	30	79
lysosomal membrane	4	30	79
early endosome membrane	0	33	68
mitochondrial matrix	3	25	78
trans-Golgi network	0	16	52
nuclear lumen	0	4	7
extrinsic component of membrane	0	19	52
proton-transporting ATP synthase complex, catalytic core F(1)	0	40	67
MICOS complex	0	16	23
extrinsic component of mitochondrial inner membrane	0	14	45
oligosaccharyltransferase complex	0	25	61
extrinsic component of organelle membrane	0	18	52
mitochondrial protein-containing complex	3	32	81
supramolecular complex	4	30	80
bounding membrane of organelle	2	25	81
vacuolar membrane	3	29	80
organelle envelope lumen	3	31	79
spindle	2	29	74
mitochondrial intermembrane space	3	30	79
membrane protein complex	4	28	81
organelle	2	30	81
mitochondrial inner membrane	2	28	80
proton-transporting two-sector ATPase complex, proton-transporting domain	4	19	79
respirasome	4	23	78
organelle inner membrane	2	24	80
mitochondrial membrane	4	25	80
cytoplasmic ribonucleoprotein granule	2	31	76
ribonucleoprotein granule	2	31	76
transcription factor TFIIA complex	0	1	4
Atg1/ULK1 kinase complex	0	1	1
ISWI-type complex	0	4	13
respiratory chain complex IV	1	25	76
RNA cap binding complex	0	4	7
enzyme activator complex	0	1	2
neurotransmitter receptor complex	1	3	11
ciliary membrane	0	1	4
actin cytoskeleton	1	10	18
mitochondrial ribosome	0	17	54
Gemini of coiled bodies	0	0	2
NMDA selective glutamate receptor complex	0	1	1
cell projection membrane	1	6	14
protein kinase CK2 complex	1	1	5
nuclear cap binding complex	0	1	3
mitochondrial respiratory chain complex IV	2	25	73
ionotropic glutamate receptor complex	1	3	11
Piccolo NuA4 histone acetyltransferase complex	0	0	1
organellar ribosome	0	17	54
coated vesicle	0	7	12
clathrin-coated vesicle	0	6	11
proton-transporting ATP synthase complex, coupling factor F(o)	0	32	78
intracellular organelle	3	29	81
intracellular protein-containing complex	3	25	81
vesicle membrane	2	32	79
cytoplasmic vesicle membrane	2	33	79
catalytic complex	2	33	81
endosome membrane	4	35	79
microtubule	3	33	79
polymeric cytoskeletal fiber	3	36	79
supramolecular polymer	3	36	79
supramolecular fiber	3	36	79
Golgi apparatus subcompartment	0	29	73
organelle subcompartment	0	25	73
proton-transporting two-sector ATPase complex, catalytic domain	7	26	78
H4/H2A histone acetyltransferase complex	0	4	15
centriolar satellite	0	0	1
postsynaptic density	0	1	2
nuclear envelope	0	2	12
receptor complex	3	22	52
cytoplasmic stress granule	0	4	10
NuA4 histone acetyltransferase complex	0	4	13
TIM23 mitochondrial import inner membrane translocase complex	1	12	20
phagophore assembly site	0	1	2
HOPS complex	1	4	7
U2-type spliceosomal complex	0	0	2
postsynaptic specialization	0	4	12
Cdc73/Paf1 complex	0	6	17
plasma membrane signaling receptor complex	1	17	44
lamellipodium	0	4	11
endoplasmic reticulum membrane	5	26	81
late endosome membrane	3	36	77
adherens junction	0	35	69
Golgi cisterna membrane	3	26	67
nuclear protein-containing complex	5	24	81
transferase complex, transferring phosphorus-containing groups	2	28	80
DNA polymerase complex	1	32	76
RNA polymerase II transcription regulator complex	3	32	78
H4 histone acetyltransferase complex	0	17	62
Smc5-Smc6 complex	0	8	20
cytochrome complex	2	25	77
mitochondrial proton-transporting ATP synthase complex, coupling factor F(o)	0	34	67
aminoacyl-tRNA synthetase multienzyme complex	1	24	54
midbody	0	7	18
Set1C/COMPASS complex	0	26	55
U6 snRNP	0	1	2
transcription factor TFIIH core complex	0	23	56
Rab-protein geranylgeranyltransferase complex	0	0	1
CCR4-NOT complex	0	21	63
recycling endosome membrane	0	0	2
SUMO ligase complex	0	8	20
histone acetyltransferase complex	1	30	79
Golgi membrane	2	26	81
protein acetyltransferase complex	0	30	79
acetyltransferase complex	0	30	79
chromosome, centromeric region	0	6	26
organelle envelope	0	8	29
envelope	0	8	29
transcription elongation factor complex	3	32	74
late endosome	0	5	13
presynapse	1	11	33
RNA polymerase III complex	0	25	60
histone methyltransferase complex	0	24	63
perinuclear region of cytoplasm	2	27	77
mediator complex	6	30	78
endoplasmic reticulum protein-containing complex	6	24	79
centrosome	0	32	68
exocyst	0	27	73
MCM complex	0	30	74
proton-transporting V-type ATPase, V0 domain	2	31	70
mitochondrial outer membrane	3	21	79
cell-cell junction	1	33	77
dynein complex	4	30	77
organelle outer membrane	2	26	79
signal recognition particle	0	28	69
methyltransferase complex	0	31	74
signal recognition particle, endoplasmic reticulum targeting	0	28	68
SAGA-type complex	0	29	76
microtubule organizing center	2	32	80
outer membrane	2	28	79
microtubule associated complex	4	28	78
serine/threonine protein kinase complex	1	27	67
axoneme	1	28	61
AP-type membrane coat adaptor complex	2	25	78
respiratory chain complex	2	28	79
spliceosomal tri-snRNP complex	0	22	69
protein kinase complex	1	31	72
U4/U6 x U5 tri-snRNP complex	0	22	69
collagen trimer	0	12	32
coated vesicle membrane	0	1	3
plasma membrane bounded cell projection	6	31	79
ion channel complex	2	35	77
chromosomal region	0	32	65
ATPase complex	6	26	74
endomembrane system	0	26	70
SWI/SNF superfamily-type complex	6	26	74
P-body	0	27	64
gap junction	0	26	72
nuclear DNA-directed RNA polymerase complex	0	35	76
nuclear body	2	35	76
DNA-directed RNA polymerase complex	2	29	79
RNA polymerase complex	2	29	79
cell projection	2	39	80
large ribosomal subunit	3	34	79
cilium	3	35	79
cation channel complex	2	30	76
vesicle tethering complex	2	37	79
nuclear pore	3	29	79
cellular_component	2	29	81
proteasome complex	4	26	77
motile cilium	1	31	77
endopeptidase complex	6	25	79
cytoplasmic vesicle	1	32	80
anchoring junction	0	29	79
intracellular vesicle	1	32	80
vesicle	1	30	80
chromosome	3	34	79
transmembrane transporter complex	5	33	79
transporter complex	5	34	79
cullin-RING ubiquitin ligase complex	0	34	79
spliceosomal snRNP complex	0	23	78
ribonucleoprotein complex	3	31	81
membrane	11	27	81
extracellular region	11	25	81
microbody	4	32	80
nucleoplasm	3	30	78
ribosome	3	32	80
mitochondrion	1	18	81
extracellular space	11	32	79
myosin complex	2	36	74
Golgi apparatus	0	36	80
cellular anatomical entity	8	23	81
side of membrane	9	17	57
cytoskeleton	3	29	81
intracellular non-membrane-bounded organelle	7	24	81
non-membrane-bounded organelle	7	24	81
vacuole	4	32	76
oxidoreductase complex	0	36	80
eukaryotic 48S preinitiation complex	1	31	74
translation preinitiation complex	1	30	74
eukaryotic translation initiation factor 3 complex	1	31	75
eukaryotic 43S preinitiation complex	1	31	74
synapse	3	25	76
peroxisome	3	33	80
plasma membrane	8	25	81
cytosol	3	39	80
cell periphery	1	26	77
nucleolus	2	23	81
A band	0	1	1
proton-transporting two-sector ATPase complex	0	5	14
mitochondrial small ribosomal subunit	0	6	11
U4 snRNP	0	0	2
Golgi stack	0	5	18
Ragulator complex	0	5	8
mitochondrial respiratory chain complex III	0	29	55
Prp19 complex	0	2	11
cell cortex	0	3	13
CCR4-NOT core complex	0	3	10
sno(s)RNA-containing ribonucleoprotein complex	1	26	70
lipid droplet	0	12	27
TORC2 complex	0	1	1
tight junction	0	5	12
ATPase dependent transmembrane transport complex	1	21	48
vesicle coat	1	33	72
voltage-gated sodium channel complex	0	0	1
WASH complex	0	2	7
cytoplasm	4	18	81
box C/D RNP complex	0	0	1
chloride channel complex	0	15	28
cation-transporting ATPase complex	0	10	30
exocytic vesicle membrane	0	0	5
small-subunit processome	1	35	75
U1 snRNP	0	1	10
stress fiber	0	1	2
RNA polymerase II, core complex	0	10	18
small ribosomal subunit	2	38	79
secretory granule membrane	0	1	2
cell-substrate junction	0	4	20
Ino80 complex	0	31	67
BLOC-1 complex	0	2	3
TORC1 complex	0	0	1
membrane raft	1	1	2
MLL1/2 complex	0	0	3
NADH dehydrogenase complex	1	33	69
phosphatase complex	0	29	61
origin recognition complex	0	17	43
ER to Golgi transport vesicle membrane	0	0	3
endosome	2	26	79
lysosome	4	32	76
mismatch repair complex	0	3	3
basement membrane	0	11	41
AP-1 adaptor complex	0	1	1
DUBm complex	0	0	2
anaphase-promoting complex	0	30	73
extracellular matrix	2	26	73
BBSome	0	26	61
endoplasmic reticulum-Golgi intermediate compartment membrane	0	2	4
Cajal body	0	3	11
phagocytic vesicle	0	0	1
axonemal microtubule	0	1	2
proteasome core complex, alpha-subunit complex	1	41	78
cell junction	0	31	79
exosome (RNase complex)	0	22	67
collagen-containing extracellular matrix	1	21	56
ciliary basal body	0	7	13
chaperonin-containing T-complex	0	2	4
membrane coat	1	32	73
TOR complex	0	6	17
organellar large ribosomal subunit	0	3	12
basolateral plasma membrane	0	2	11
AP-2 adaptor complex	0	0	1
endocytic vesicle	1	4	12
kinetochore	0	8	22
endoplasmic reticulum lumen	1	25	73
phagophore assembly site membrane	0	1	3
caspase complex	1	29	62
sodium:potassium-exchanging ATPase complex	0	10	30
presynaptic membrane	3	4	12
histone deacetylase complex	0	4	15
cytoplasmic microtubule	0	5	11
autophagosome	0	6	13
DNA repair complex	0	3	6
microbody membrane	0	35	75
CORVET complex	0	1	1
multimeric ribonuclease P complex	0	1	2
preribosome, large subunit precursor	0	1	2
centriole	0	30	66
protein complex involved in cell adhesion	0	12	23
GARP complex	0	3	7
pyruvate dehydrogenase complex	0	1	2
carboxy-terminal domain protein kinase complex	0	9	16
proteasome core complex	1	22	68
nuclear ubiquitin ligase complex	0	30	73
external encapsulating structure	7	24	74
U5 snRNP	0	0	2
intermediate filament	0	0	1
plasma membrane protein complex	6	28	79
lytic vacuole	4	32	76
proton-transporting V-type ATPase, V1 domain	0	22	67
Ndc80 complex	0	1	6
clathrin-coated pit	0	5	14
focal adhesion	0	4	20
dynactin complex	0	2	7
glutamyl-tRNA(Gln) amidotransferase complex	0	2	2
endoplasmic reticulum	1	28	81
SCF ubiquitin ligase complex	0	15	44
proteasome regulatory particle, base subcomplex	0	1	13
vacuolar proton-transporting V-type ATPase, V0 domain	0	6	17
neuron projection	1	33	68
ESCRT I complex	0	27	64
early endosome	0	11	40
integrin complex	0	12	22
postsynaptic membrane	9	26	75
contractile actin filament bundle	0	1	2
axon	1	3	13
ribonuclease MRP complex	0	2	5
cohesin complex	0	1	2
nuclear periphery	0	3	11
Arp2/3 protein complex	0	28	69
proteasome regulatory particle, lid subcomplex	0	0	2
elongator holoenzyme complex	0	19	44
RNA polymerase I complex	0	2	2
Cul4-RING E3 ubiquitin ligase complex	0	1	2
growth cone	0	4	11
condensin complex	0	4	8
uniplex complex	0	1	1
COPI vesicle coat	0	13	26
U2-type prespliceosome	0	0	2
proteasome regulatory particle	0	5	11
respiratory chain complex III	0	32	59
preribosome	1	25	78
endoplasmic reticulum tubular network	0	1	1
TRAPP complex	1	25	66
tricarboxylic acid cycle enzyme complex	0	11	18
nuclear speck	1	31	71
prefoldin complex	0	31	69
transcription factor TFIID complex	1	28	75
U2 snRNP	0	0	2
prespliceosome	0	0	2
synaptic vesicle membrane	0	0	4
plasma membrane region	8	33	79
precatalytic spliceosome	0	1	2
proteasome activator complex	0	0	1
cytosolic small ribosomal subunit	0	3	4
exoribonuclease complex	0	22	70
cytoplasmic dynein complex	1	27	57
COPII vesicle coat	0	3	7
vacuolar proton-transporting V-type ATPase, V1 domain	0	0	1
actin filament bundle	0	3	4
endoribonuclease complex	0	27	74
peptidase complex	3	28	79
SUMO activating enzyme complex	0	1	1
N-terminal protein acetyltransferase complex	0	5	15
calcium channel complex	0	18	41
nuclear pore outer ring	0	1	6
pore complex	0	1	7
transcription factor TFIIH holo complex	0	9	16
[truncated: 4,729 more rows]
