# Supplementary material for: Universal signatures of transposable element compartmentalization across eukaryotic genomes
Source: bioRxiv. 2024 Mar 27:2023.10.17.562820. Preprint. [Version 2] doi: 10.1101/2023.10.17.562820 (PMC10996525; doi:10.1101/2023.10.17.562820)
Supplement: Supplement 5 [file media-5.gz › Data_S3/GO_presence_summaries_Arthropoda_TEs.tsv]

phosphatidylinositol-mediated signaling	0	18	59
inositol lipid-mediated signaling	0	21	63
calcium ion homeostasis	1	28	70
cellular calcium ion homeostasis	1	28	70
divalent inorganic cation homeostasis	1	34	74
cellular divalent inorganic cation homeostasis	1	30	73
glycerophospholipid biosynthetic process	6	24	79
glycerolipid biosynthetic process	5	24	79
organic substance biosynthetic process	9	28	82
sulfur amino acid biosynthetic process	2	33	78
sulfur amino acid metabolic process	2	33	78
phospholipid biosynthetic process	8	23	80
cellular biosynthetic process	10	25	82
carboxylic acid biosynthetic process	11	31	81
endoplasmic reticulum calcium ion homeostasis	0	2	4
CDP-diacylglycerol biosynthetic process	0	1	1
CDP-diacylglycerol metabolic process	0	1	1
biosynthetic process	6	30	82
organic acid biosynthetic process	12	28	81
cellular homeostasis	2	28	80
phosphatidylinositol biosynthetic process	3	31	79
phosphatidylinositol phosphate biosynthetic process	5	31	77
alpha-amino acid biosynthetic process	3	31	80
lipid biosynthetic process	10	36	82
cellular metabolic process	13	19	82
microtubule-based process	4	30	82
metal ion homeostasis	3	37	80
cellular metal ion homeostasis	1	33	79
cytoskeleton organization	2	27	82
cellular amino acid biosynthetic process	4	35	80
glycerophospholipid metabolic process	4	31	80
homeostatic process	4	30	80
methionine metabolic process	2	30	69
methionine biosynthetic process	2	28	64
cellular process	8	25	82
glycerolipid metabolic process	2	33	80
cellular cation homeostasis	2	33	79
cellular chemical homeostasis	1	33	80
cellular ion homeostasis	2	33	79
polyol catabolic process	0	18	46
inorganic ion homeostasis	3	38	80
ion homeostasis	3	38	80
cation homeostasis	3	38	80
biological_process	8	32	82
chemical homeostasis	2	32	80
small molecule biosynthetic process	11	31	82
autophagy	2	35	80
process utilizing autophagic mechanism	2	35	80
aspartate family amino acid biosynthetic process	3	36	76
organelle organization	3	27	82
alcohol catabolic process	0	28	65
mitochondrial electron transport, NADH to ubiquinone	0	28	63
organelle fusion	0	10	19
fucosylation	3	10	33
cellular carbohydrate catabolic process	0	33	68
organic hydroxy compound catabolic process	0	28	65
cellular protein metabolic process	9	26	82
organophosphate biosynthetic process	4	29	82
sulfur compound biosynthetic process	6	37	81
glycosylation	6	28	71
respiratory electron transport chain	3	28	79
aspartate family amino acid metabolic process	5	26	80
intracellular signal transduction	1	38	82
cellular protein modification process	8	28	82
primary metabolic process	13	35	82
actin filament-based process	3	27	76
actin cytoskeleton organization	1	27	76
purine nucleoside triphosphate metabolic process	2	29	80
purine ribonucleoside triphosphate metabolic process	2	29	80
protein modification process	8	27	82
cellular lipid metabolic process	10	36	82
organic substance metabolic process	12	37	82
protein metabolic process	15	35	82
carbohydrate transport	8	31	68
electron transport chain	3	32	79
ribonucleoside triphosphate metabolic process	1	28	80
microtubule cytoskeleton organization	1	25	81
metabolic process	15	34	82
macromolecule metabolic process	11	29	82
macromolecule modification	5	28	82
protein insertion into ER membrane	0	12	17
calcium ion transmembrane import into cytosol	0	1	2
glutamate biosynthetic process	0	0	1
anatomical structure formation involved in morphogenesis	4	3	22
regulation of cytosolic calcium ion concentration	0	8	12
homoserine metabolic process	0	0	2
inorganic cation import across plasma membrane	0	7	11
actomyosin structure organization	0	5	13
regulation of cellular response to growth factor stimulus	0	9	14
maturation of SSU-rRNA from tricistronic rRNA transcript (SSU-rRNA, 5.8S rRNA, LSU-rRNA)	0	2	6
phosphatidylglycerol biosynthetic process	0	1	1
negative regulation of transmembrane receptor protein serine/threonine kinase signaling pathway	0	9	14
calcium ion import across plasma membrane	0	1	2
phosphatidylglycerol metabolic process	0	1	1
import into cell	0	8	12
regulation of transmembrane receptor protein serine/threonine kinase signaling pathway	1	10	14
autophagosome organization	0	8	19
negative regulation of transforming growth factor beta receptor signaling pathway	0	1	3
phosphocreatine metabolic process	1	0	2
phosphagen biosynthetic process	1	0	2
regulation of transforming growth factor beta receptor signaling pathway	0	2	4
cardiolipin biosynthetic process	0	1	1
autophagosome assembly	0	6	18
vesicle fusion with Golgi apparatus	0	2	2
protein ufmylation	0	0	2
homocysteine metabolic process	0	0	2
positive regulation of cytosolic calcium ion concentration	0	7	12
macroautophagy	0	7	12
ATP synthesis coupled electron transport	2	13	34
phosphocreatine biosynthetic process	1	0	2
calcium ion transport into cytosol	0	1	2
cellularization	0	5	11
transsulfuration	0	0	2
cardiolipin metabolic process	0	1	1
calcium ion import into cytosol	0	1	2
import across plasma membrane	0	8	12
protein kinase C-activating G protein-coupled receptor signaling pathway	0	23	51
rRNA pseudouridine synthesis	0	1	2
regulation of cellular response to transforming growth factor beta stimulus	0	2	4
phosphagen metabolic process	1	0	2
inorganic ion import across plasma membrane	0	7	11
inorganic cation transmembrane transport	0	28	80
mitochondrion organization	1	24	79
ubiquinone metabolic process	1	28	74
ubiquinone biosynthetic process	1	28	74
negative regulation of signal transduction	1	35	79
negative regulation of signaling	1	34	79
negative regulation of response to stimulus	1	35	79
negative regulation of cell communication	1	34	79
phosphatidylinositol metabolic process	2	33	80
protein glycosylation	5	29	70
fatty acid biosynthetic process	14	25	81
monocarboxylic acid biosynthetic process	14	26	81
macromolecule glycosylation	5	29	70
cation transmembrane transport	1	28	80
nucleoside triphosphate metabolic process	1	26	80
RNA catabolic process	0	28	80
ketone biosynthetic process	1	26	76
sodium ion transport	0	14	61
quinone metabolic process	1	29	76
quinone biosynthetic process	1	29	76
macromolecule biosynthetic process	7	26	82
inorganic ion transmembrane transport	3	31	80
alpha-amino acid metabolic process	3	34	81
cellular macromolecule metabolic process	7	27	82
organonitrogen compound biosynthetic process	7	28	82
nitrogen compound metabolic process	9	31	82
ATP biosynthetic process	1	34	79
aerobic electron transport chain	1	29	79
aerobic respiration	2	28	79
nuclear-transcribed mRNA catabolic process, nonsense-mediated decay	0	30	76
response to oxidative stress	7	22	79
cellular respiration	2	30	79
translation	4	33	82
phosphorylation	5	34	82
organonitrogen compound metabolic process	10	36	82
proton transmembrane transport	0	31	79
response to topologically incorrect protein	0	5	14
response to inorganic substance	0	5	13
cysteine metabolic process	0	4	24
response to unfolded protein	0	5	14
dolichol-linked oligosaccharide biosynthetic process	0	26	70
regulation of mRNA processing	0	11	65
glycerol catabolic process	0	3	7
fucose metabolic process	0	4	8
calcium ion import	0	2	3
nucleoside diphosphate biosynthetic process	0	1	1
cysteine biosynthetic process	0	4	23
UDP-N-acetylglucosamine biosynthetic process	0	3	5
ribonucleoside diphosphate biosynthetic process	0	1	1
pyrimidine nucleobase biosynthetic process	1	16	52
alditol catabolic process	0	4	11
organelle membrane fusion	0	5	12
vesicle fusion	0	5	12
'de novo' pyrimidine nucleobase biosynthetic process	1	16	51
membrane fusion	0	5	12
maturation of SSU-rRNA	0	3	10
dicarboxylic acid biosynthetic process	0	1	3
cytosolic calcium ion transport	0	3	6
poly(A)+ mRNA export from nucleus	0	2	5
protein neddylation	0	2	2
protein insertion into membrane	0	19	62
protein-containing complex disassembly	1	19	41
pyrimidine nucleobase metabolic process	1	20	57
calcium ion transmembrane transport	1	8	20
L-methionine salvage from methylthioadenosine	1	17	49
vacuole organization	0	27	65
UDP-N-acetylglucosamine metabolic process	0	3	5
mitochondrial fusion	0	4	9
glutamate metabolic process	0	5	12
vesicle tethering	0	1	1
exocytic process	0	2	5
response to metal ion	0	4	13
amino sugar biosynthetic process	0	8	15
vesicle tethering involved in exocytosis	0	1	1
mitotic cell cycle	0	8	18
oligosaccharide-lipid intermediate biosynthetic process	0	25	70
cellular component disassembly	1	28	70
phospholipid metabolic process	4	28	81
mRNA catabolic process	1	31	80
microtubule-based movement	5	25	80
cellular ketone metabolic process	3	20	78
potassium ion transport	0	15	51
carbohydrate catabolic process	2	29	80
organophosphate metabolic process	2	34	82
rRNA metabolic process	2	31	82
rRNA processing	2	31	82
glutamine metabolic process	1	37	78
tRNA methylation	0	12	33
purine nucleoside triphosphate biosynthetic process	1	30	79
purine ribonucleoside triphosphate biosynthetic process	1	30	79
peptide biosynthetic process	3	34	82
cell death	2	39	78
nucleocytoplasmic transport	1	29	80
nuclear transport	1	29	80
apoptotic process	2	40	78
programmed cell death	2	39	78
generation of precursor metabolites and energy	2	33	81
nucleobase biosynthetic process	1	26	74
sensory perception of sound	0	5	11
nucleoside transport	0	0	1
brain development	0	1	12
mitochondrial calcium ion homeostasis	0	1	5
membrane docking	0	4	7
mitotic sister chromatid cohesion	0	4	16
sensory perception of mechanical stimulus	0	6	12
regulation of G protein-coupled receptor signaling pathway	0	3	15
cellular aldehyde metabolic process	1	22	70
regulation of protein catabolic process	0	16	59
organelle localization by membrane tethering	0	4	7
glycerol metabolic process	0	20	34
protein polyubiquitination	0	23	53
rRNA modification	0	13	35
retrograde transport, endosome to Golgi	3	30	75
anatomical structure homeostasis	0	2	11
alditol metabolic process	0	21	38
GTP metabolic process	0	12	21
muscle cell cellular homeostasis	0	6	11
regulation of mRNA metabolic process	0	19	70
cellular macromolecule biosynthetic process	8	27	82
lipid metabolic process	8	42	82
polyol metabolic process	2	36	79
ribonucleoside triphosphate biosynthetic process	1	30	80
response to chemical	0	29	80
phosphorus metabolic process	3	33	82
cellular component organization	1	22	82
nucleobase-containing compound catabolic process	2	24	80
nucleoside triphosphate biosynthetic process	1	27	80
ncRNA processing	2	36	82
phosphate-containing compound metabolic process	3	35	82
cation transport	5	28	81
vesicle organization	0	23	53
cytosolic transport	3	24	77
NADP metabolic process	1	39	72
detection of stimulus	0	12	42
serine family amino acid biosynthetic process	2	29	75
Golgi organization	0	24	61
inositol metabolic process	3	15	53
negative regulation of Wnt signaling pathway	1	12	32
L-alpha-amino acid transmembrane transport	0	5	11
polyamine biosynthetic process	1	14	47
Ras protein signal transduction	0	41	74
sister chromatid cohesion	0	29	72
response to light stimulus	0	11	51
regulation of Wnt signaling pathway	0	16	45
polyamine metabolic process	1	14	47
glucose 6-phosphate metabolic process	1	28	59
phototransduction	0	11	37
DNA duplex unwinding	0	18	42
detection of external stimulus	0	9	37
NADPH regeneration	1	28	59
detection of light stimulus	0	10	37
pentose-phosphate shunt	0	28	57
amino acid transmembrane transport	0	8	13
carbohydrate derivative transport	0	1	9
DNA geometric change	0	18	45
glutamine family amino acid biosynthetic process	0	33	75
detection of abiotic stimulus	0	9	37
ncRNA metabolic process	3	27	82
animal organ development	1	26	79
tRNA modification	3	29	79
regulation of trans-synaptic signaling	7	25	76
modulation of chemical synaptic transmission	7	25	76
G protein-coupled receptor signaling pathway	11	25	79
anatomical structure development	0	26	81
peptide metabolic process	5	33	82
cellular nitrogen compound catabolic process	2	28	80
heterocycle catabolic process	2	28	80
amide biosynthetic process	6	34	82
cellular component organization or biogenesis	1	24	82
ribonucleoside diphosphate metabolic process	1	29	80
nervous system development	3	31	74
purine ribonucleoside diphosphate metabolic process	1	29	80
purine nucleoside diphosphate metabolic process	1	29	80
nucleoside diphosphate metabolic process	2	28	80
ADP metabolic process	1	29	80
energy derivation by oxidation of organic compounds	1	35	80
integrin-mediated signaling pathway	1	29	71
organelle assembly	2	25	81
sulfur compound metabolic process	3	39	81
tRNA processing	3	26	81
alditol phosphate metabolic process	1	22	54
mRNA export from nucleus	2	37	74
glycerol-3-phosphate metabolic process	1	22	54
amine biosynthetic process	2	28	69
retrograde vesicle-mediated transport, Golgi to endoplasmic reticulum	0	35	71
mitochondrial translation	1	34	75
vacuolar transport	1	43	79
reproduction	0	5	15
glycoprotein metabolic process	3	24	72
AMP metabolic process	0	25	71
transcription elongation from RNA polymerase II promoter	2	30	76
protein N-linked glycosylation	0	24	53
transcription initiation from RNA polymerase II promoter	0	26	78
amino acid salvage	1	18	52
L-methionine salvage	1	18	52
organelle localization	0	31	68
membrane organization	1	33	76
pseudouridine synthesis	4	31	75
DNA replication, synthesis of RNA primer	0	1	1
response to organic substance	0	30	75
L-methionine biosynthetic process	1	18	52
cellular biogenic amine biosynthetic process	2	28	69
DNA-templated transcription, elongation	3	25	77
endosomal transport	2	31	79
response to radiation	0	18	62
dicarboxylic acid metabolic process	2	36	74
protein modification by small protein conjugation or removal	4	32	82
protein modification by small protein conjugation	5	30	82
nuclear-transcribed mRNA catabolic process	0	30	80
fatty acid metabolic process	15	32	81
cellular nitrogen compound biosynthetic process	7	27	82
RNA biosynthetic process	5	27	81
tRNA metabolic process	3	31	82
RNA export from nucleus	2	33	74
prosthetic group metabolic process	3	22	58
response to abiotic stimulus	0	22	70
regulation of apoptotic process	2	25	75
protein localization to nucleus	1	29	77
nucleotide-sugar biosynthetic process	0	31	75
cilium movement involved in cell motility	2	21	64
cilium movement	2	30	72
molybdopterin cofactor metabolic process	3	22	58
regulation of catabolic process	0	23	75
post-embryonic development	0	17	64
regulation of programmed cell death	1	30	77
serine family amino acid metabolic process	2	30	78
cellular modified amino acid biosynthetic process	1	37	75
Mo-molybdopterin cofactor metabolic process	3	23	58
Mo-molybdopterin cofactor biosynthetic process	3	23	58
nucleosome assembly	8	31	67
import into nucleus	2	30	77
protein import into nucleus	1	30	77
regulation of cell death	1	31	77
nucleosome organization	8	31	67
ATP metabolic process	1	34	80
carboxylic acid metabolic process	8	37	82
oxoacid metabolic process	9	36	82
organic substance transport	4	33	82
regulation of biological quality	4	31	81
nitrogen compound transport	7	26	82
cellular localization	4	34	82
establishment of localization	5	32	82
sensory perception of light stimulus	0	19	68
spliceosomal snRNP assembly	0	39	78
pyrimidine nucleotide metabolic process	0	25	80
amino acid transport	0	28	71
glucose metabolic process	1	43	75
isoprenoid biosynthetic process	4	38	76
tRNA wobble base modification	2	43	73
cellular amine metabolic process	3	33	75
carboxylic acid transmembrane transport	0	25	62
cellular biogenic amine metabolic process	3	33	75
visual perception	0	19	67
pyrimidine nucleotide biosynthetic process	1	22	80
epithelium development	0	21	60
nucleotide-sugar metabolic process	0	24	77
DNA biosynthetic process	5	25	73
tRNA wobble uridine modification	2	44	73
amine metabolic process	3	32	75
organic acid transmembrane transport	0	25	62
ribonucleoprotein complex subunit organization	1	29	81
regulation of signaling	8	37	82
regulation of cell communication	5	39	82
nucleobase-containing compound biosynthetic process	4	21	82
nucleobase-containing compound transport	1	27	80
movement of cell or subcellular component	2	32	81
cell projection organization	3	28	80
cellular amino acid metabolic process	3	36	81
negative regulation of biological process	4	24	82
macromolecule localization	3	31	82
purine nucleoside monophosphate metabolic process	0	32	80
nucleobase metabolic process	1	26	77
tissue development	0	21	62
isoprenoid metabolic process	4	31	78
amino sugar metabolic process	0	29	76
negative regulation of transcription, DNA-templated	0	42	80
pyrimidine-containing compound biosynthetic process	0	22	80
negative regulation of nucleic acid-templated transcription	0	42	80
protein-DNA complex assembly	5	27	79
protein-DNA complex subunit organization	5	27	79
purine ribonucleoside monophosphate metabolic process	0	32	80
cellular metabolic compound salvage	1	28	80
negative regulation of RNA biosynthetic process	0	42	80
transport	5	31	82
organic acid metabolic process	7	38	82
organic cyclic compound catabolic process	3	24	80
DNA-templated transcription, initiation	3	30	80
negative regulation of RNA metabolic process	0	43	80
tRNA aminoacylation for protein translation	3	33	79
Notch signaling pathway	2	27	74
signaling	1	29	73
mitotic cell cycle process	2	25	79
protein import	2	27	79
pyrimidine-containing compound metabolic process	0	21	80
negative regulation of nucleobase-containing compound metabolic process	1	43	80
ribonucleoside monophosphate metabolic process	1	26	80
DNA replication	4	35	80
small molecule metabolic process	3	39	82
aromatic compound catabolic process	4	24	80
carbohydrate derivative metabolic process	3	25	82
negative regulation of macromolecule metabolic process	8	26	82
negative regulation of metabolic process	7	23	82
establishment of localization in cell	2	36	82
cellular amide metabolic process	7	36	82
establishment of protein localization	4	32	82
plasma membrane bounded cell projection assembly	3	25	78
regulation of developmental process	0	26	76
regulation of circadian rhythm	6	25	70
cell projection assembly	3	23	78
nuclear export	2	38	78
plasma membrane bounded cell projection organization	2	29	78
regulation of synaptic transmission, cholinergic	7	29	75
sleep	5	30	75
nucleoside monophosphate metabolic process	0	28	80
regulation of circadian sleep/wake cycle	7	25	70
chromatin remodeling	3	16	77
cilium assembly	4	24	78
regulation of behavior	6	28	70
regulation of circadian sleep/wake cycle, sleep	7	26	70
cilium organization	2	25	78
RNA modification	3	30	82
protein localization	5	26	82
regulation of response to stimulus	4	32	82
monocarboxylic acid metabolic process	10	37	82
small GTPase mediated signal transduction	2	34	79
glutamine family amino acid metabolic process	2	35	79
alcohol metabolic process	5	30	80
Golgi vesicle transport	3	37	80
neuron development	1	35	76
regulation of multicellular organismal process	3	30	79
cellular carbohydrate metabolic process	3	27	80
hexose metabolic process	5	39	80
mRNA transport	3	30	80
protein transport	5	31	82
intracellular transport	2	35	82
RNA transport	2	28	80
nucleic acid transport	2	28	80
neurogenesis	1	21	74
chromosome organization	1	27	80
monosaccharide metabolic process	4	36	80
establishment of RNA localization	2	28	80
nucleic acid metabolic process	7	21	82
mRNA splicing, via spliceosome	2	21	81
RNA splicing, via transesterification reactions with bulged adenosine as nucleophile	2	21	81
RNA splicing, via transesterification reactions	2	20	81
negative regulation of gene expression	2	25	80
metal ion transport	9	31	80
macromolecule methylation	2	23	81
regulation of RNA metabolic process	6	21	82
heterocycle biosynthetic process	4	25	82
cellular catabolic process	2	30	82
regulation of nucleobase-containing compound metabolic process	7	20	82
purine ribonucleotide biosynthetic process	3	33	81
negative regulation of cellular process	5	25	82
system development	2	25	78
regulation of signal transduction	6	32	82
ion transmembrane transport	2	30	81
localization	3	30	82
carbohydrate derivative biosynthetic process	1	21	81
intracellular protein transport	3	31	82
response to stimulus	3	31	82
regulation of macromolecule metabolic process	6	29	82
proteolysis	15	32	82
RNA metabolic process	5	24	82
biological regulation	3	31	82
methylation	2	26	82
aromatic compound biosynthetic process	5	22	82
regulation of nucleic acid-templated transcription	6	22	82
regulation of RNA biosynthetic process	6	22	82
regulation of transcription, DNA-templated	6	22	82
organic cyclic compound biosynthetic process	4	27	82
multicellular organismal process	7	29	81
regulation of metabolic process	6	28	82
sensory perception	7	27	79
signal transduction	7	31	82
cellular macromolecule catabolic process	3	28	82
regulation of biological process	4	27	82
cell development	1	25	80
calcium ion transport	4	35	72
nucleic acid-templated transcription	4	28	80
nervous system process	7	28	79
ribose phosphate biosynthetic process	4	24	81
ribonucleotide biosynthetic process	4	24	81
negative regulation of biosynthetic process	2	39	82
transcription, DNA-templated	4	28	80
nucleobase-containing compound metabolic process	6	20	82
formation of cytoplasmic translation initiation complex	2	26	75
negative regulation of macromolecule biosynthetic process	2	44	82
establishment of protein localization to membrane	5	29	80
cellular nitrogen compound metabolic process	8	22	82
protein localization to membrane	5	27	80
negative regulation of cellular macromolecule biosynthetic process	2	44	82
negative regulation of cellular biosynthetic process	2	42	82
system process	7	24	79
mRNA processing	2	28	82
positive regulation of biological process	0	31	82
organonitrogen compound catabolic process	3	30	81
animal organ morphogenesis	2	31	78
positive regulation of cellular process	0	31	82
lipid catabolic process	1	29	81
cell cycle	1	30	81
organic acid catabolic process	2	30	81
carboxylic acid catabolic process	2	30	81
positive regulation of nitrogen compound metabolic process	0	29	81
positive regulation of macromolecule metabolic process	0	30	81
positive regulation of metabolic process	0	29	81
reproductive process	6	24	82
cellular developmental process	0	20	82
organic substance catabolic process	0	30	82
RNA splicing	3	27	82
mRNA metabolic process	1	29	82
anatomical structure morphogenesis	2	28	80
cell differentiation	0	21	82
modification-dependent macromolecule catabolic process	4	29	82
modification-dependent protein catabolic process	4	29	82
proteolysis involved in cellular protein catabolic process	5	17	82
organic hydroxy compound biosynthetic process	5	21	80
regulation of cellular amide metabolic process	1	22	80
regulation of translation	1	25	80
secretion	0	31	81
anion transport	3	22	81
RNA 3'-end processing	0	31	80
posttranscriptional regulation of gene expression	1	18	80
endocytosis	2	26	80
regulation of cellular protein metabolic process	5	24	81
neuron differentiation	1	31	72
carbohydrate metabolic process	9	30	82
positive regulation of biosynthetic process	1	31	81
positive regulation of cellular biosynthetic process	1	32	81
positive regulation of macromolecule biosynthetic process	1	32	81
regulation of cellular component organization	0	32	81
lipid transport	0	29	81
positive regulation of cellular metabolic process	0	31	81
ubiquitin-dependent protein catabolic process	4	29	82
developmental process	3	17	82
DNA repair	1	28	82
cellular component assembly	2	25	82
vesicle-mediated transport	3	25	81
DNA metabolic process	4	18	82
cellular response to stress	1	24	82
RNA processing	3	28	82
protein targeting	4	34	81
regulation of cell cycle process	3	26	80
carboxylic acid transport	2	25	76
regulation of intracellular signal transduction	2	30	79
organophosphate catabolic process	3	29	77
organic anion transport	2	24	77
positive regulation of cellular component organization	2	21	80
pigment metabolic process	0	42	80
tissue morphogenesis	2	33	76
cell-cell adhesion via plasma-membrane adhesion molecules	4	21	75
cellular amino acid catabolic process	0	41	81
protein folding	1	24	80
developmental process involved in reproduction	6	21	79
fatty acid derivative metabolic process	14	21	75
cell-cell adhesion	4	27	76
protein-containing complex assembly	5	27	82
cellular lipid catabolic process	1	30	77
carbohydrate biosynthetic process	5	31	80
cellular aromatic compound metabolic process	6	20	82
organic cyclic compound metabolic process	7	21	82
regulation of organelle organization	1	33	81
positive regulation of nucleic acid-templated transcription	2	27	81
positive regulation of RNA biosynthetic process	2	27	81
positive regulation of RNA metabolic process	2	26	81
positive regulation of transcription, DNA-templated	2	27	81
positive regulation of nucleobase-containing compound metabolic process	3	24	81
cellular response to stimulus	2	26	82
cell adhesion	2	29	81
biological adhesion	2	29	81
cellular protein-containing complex assembly	6	27	82
protein-containing complex subunit organization	6	26	82
purine-containing compound metabolic process	2	34	82
nucleotide metabolic process	0	29	82
nucleoside phosphate metabolic process	0	28	82
regulation of transcription by RNA polymerase II	5	31	82
ion transport	1	31	81
nucleobase-containing small molecule metabolic process	1	30	82
cellular response to DNA damage stimulus	2	25	82
heterocycle metabolic process	7	22	82
regulation of cellular process	4	28	82
response to stress	1	33	82
regulation of cellular macromolecule biosynthetic process	4	22	82
regulation of cellular biosynthetic process	4	22	82
regulation of macromolecule biosynthetic process	4	22	82
regulation of biosynthetic process	4	23	82
regulation of cellular metabolic process	5	25	82
sensory perception of smell	5	7	23
sensory perception of chemical stimulus	7	22	74
ribosome assembly	0	2	4
purine nucleotide transport	0	2	5
intracellular sterol transport	0	12	34
regulation of actin filament-based process	0	31	80
glycogen metabolic process	0	33	76
regulation of immune response	2	18	51
intracellular protein transmembrane transport	0	31	76
negative regulation of cellular protein metabolic process	4	21	71
taxis	0	3	12
transcription by RNA polymerase III	0	11	49
protein transport to vacuole involved in ubiquitin-dependent protein catabolic process via the multivesicular body sorting pathway	0	1	2
regulation of metal ion transport	1	22	41
protein localization to vacuole	0	30	61
snRNA metabolic process	0	22	73
mitotic cell cycle checkpoint signaling	0	21	57
farnesyl diphosphate metabolic process	0	0	1
mRNA 3'-end processing	0	30	73
cellulose catabolic process	0	3	8
replication fork processing	0	1	4
sphingolipid catabolic process	0	17	42
catechol-containing compound biosynthetic process	0	2	2
cell-cell junction assembly	0	7	24
regulation of actin filament depolymerization	1	23	66
L-serine metabolic process	0	15	39
positive regulation of cell death	0	4	12
purine nucleoside metabolic process	1	15	57
carbohydrate derivative catabolic process	3	23	79
regulation of DNA recombination	2	1	5
regulation of protein-containing complex disassembly	1	31	75
response to heat	1	1	16
secondary alcohol biosynthetic process	0	5	12
anterior/posterior pattern specification	1	5	12
pyridine-containing compound biosynthetic process	2	26	73
glucan biosynthetic process	0	18	57
regulation of autophagy	0	2	13
membrane lipid biosynthetic process	1	28	69
porphyrin-containing compound metabolic process	1	39	79
localization within membrane	4	31	81
tryptophan metabolic process	0	10	24
spindle checkpoint signaling	0	9	18
transcription initiation from RNA polymerase III promoter	0	20	39
energy reserve metabolic process	0	33	76
phenol-containing compound biosynthetic process	1	5	9
response to temperature stimulus	1	1	16
deoxyribose phosphate metabolic process	0	2	8
regulation of cytokinesis	0	8	11
spliceosomal complex assembly	0	1	3
secretion by cell	2	29	78
small molecule catabolic process	1	27	81
pyrimidine nucleoside monophosphate biosynthetic process	0	20	71
sensory perception of taste	4	22	73
RNA decapping	0	25	66
peptide transport	0	1	4
cGMP biosynthetic process	0	3	6
regulation of Ras protein signal transduction	3	30	72
regulation of cell cycle	3	25	82
nucleotide transmembrane transport	0	2	4
positive regulation of proteolysis involved in cellular protein catabolic process	0	2	12
chromatin organization involved in regulation of transcription	1	2	12
mature ribosome assembly	0	0	1
non-motile cilium assembly	0	5	16
positive regulation of catabolic process	0	5	13
mitotic DNA integrity checkpoint signaling	0	4	12
cellular response to acid chemical	0	9	12
negative regulation of mRNA metabolic process	0	0	4
transport along microtubule	0	37	68
regulation of actin filament polymerization	1	28	80
dicarboxylic acid catabolic process	0	2	2
organophosphate ester transport	1	29	70
receptor-mediated endocytosis	0	8	15
heterochromatin assembly	1	2	12
positive regulation of gene expression	0	23	49
gene silencing	1	29	75
endosome transport via multivesicular body sorting pathway	0	3	13
response to amino acid	1	6	12
regulation of chromosome separation	0	25	54
water-soluble vitamin biosynthetic process	0	9	29
protein localization to cell periphery	0	4	12
tRNA thio-modification	0	3	8
mitochondrial ATP transmembrane transport	0	1	3
protein autoubiquitination	0	4	4
cytoskeleton-dependent intracellular transport	0	33	70
protein tetramerization	0	0	2
UMP biosynthetic process	0	17	62
regulation of cell cycle phase transition	1	30	78
protoporphyrinogen IX metabolic process	0	30	71
nucleotide transport	0	4	11
mitochondrial transport	5	25	79
iron ion transport	0	22	53
organic acid transport	2	26	81
regulation of translational elongation	0	20	61
DNA-dependent DNA replication maintenance of fidelity	0	9	13
protein-containing complex localization	0	30	71
hormone biosynthetic process	5	22	56
phosphatidylinositol dephosphorylation	2	31	67
nucleotide-excision repair	1	33	78
kynurenine metabolic process	0	6	14
regulation of vesicle-mediated transport	2	2	12
protoporphyrinogen IX biosynthetic process	0	30	71
homologous recombination	0	3	14
pyrimidine nucleoside triphosphate biosynthetic process	0	26	69
deoxyribose phosphate biosynthetic process	0	0	2
immune system process	5	29	80
coenzyme A metabolic process	0	36	69
membrane lipid metabolic process	0	35	81
sphingoid metabolic process	0	0	2
catabolic process	0	34	82
indolalkylamine catabolic process	0	6	14
'de novo' IMP biosynthetic process	0	27	68
DNA integrity checkpoint signaling	0	25	71
P450-containing electron transport chain	0	0	2
axonemal dynein complex assembly	0	35	69
signal release	2	7	16
cellular response to oxygen-containing compound	1	5	12
tubulin complex assembly	0	4	12
multivesicular body sorting pathway	0	19	63
energy coupled proton transport, down electrochemical gradient	0	38	76
regulation of mitotic sister chromatid segregation	0	22	49
branched-chain amino acid biosynthetic process	0	1	1
DNA catabolic process	0	0	4
cytoplasmic translation	0	0	2
unsaturated fatty acid biosynthetic process	1	2	3
regulation of actin filament length	1	28	80
tRNA pseudouridine synthesis	0	1	1
prostaglandin metabolic process	0	0	2
cap mRNA methylation	0	0	1
branched-chain amino acid metabolic process	0	3	3
monovalent inorganic cation homeostasis	0	5	16
iron-sulfur cluster assembly	2	21	80
vesicle budding from membrane	0	2	2
cellular protein-containing complex localization	0	4	9
copper ion transport	0	0	1
regulation of dephosphorylation	1	13	37
regulation of cellular protein catabolic process	0	3	12
microtubule nucleation	0	32	68
negative regulation of catabolic process	0	2	12
transmembrane receptor protein tyrosine kinase signaling pathway	0	31	68
porphyrin-containing compound biosynthetic process	1	39	79
establishment of protein localization to mitochondrial membrane	0	1	3
cellular process involved in reproduction in multicellular organism	2	24	79
pyrimidine ribonucleotide biosynthetic process	0	27	75
glutathione catabolic process	0	24	56
positive regulation of TOR signaling	0	8	15
establishment of tissue polarity	1	19	62
protein processing	1	21	77
polysaccharide metabolic process	1	34	77
organelle fission	0	11	39
pheromone metabolic process	4	21	54
septate junction assembly	0	7	23
'de novo' UMP biosynthetic process	0	7	20
water-soluble vitamin metabolic process	0	21	59
proline catabolic process	0	2	3
glycolytic process	1	29	80
innate immune response	4	29	80
snRNA 3'-end processing	0	5	14
generation of neurons	1	12	68
base-excision repair	0	8	27
post-chaperonin tubulin folding pathway	0	10	22
chromatin assembly or disassembly	1	2	13
neutral lipid metabolic process	0	6	13
ribose phosphate metabolic process	3	28	81
nucleoside diphosphate phosphorylation	1	28	80
terpenoid biosynthetic process	0	3	5
purine-containing compound transmembrane transport	0	2	4
reciprocal homologous recombination	0	4	14
DNA modification	0	0	2
organic hydroxy compound transport	1	27	69
regulation of actin filament organization	1	28	80
protein targeting to peroxisome	0	1	4
GTP biosynthetic process	0	2	3
tight junction organization	0	7	23
chemosensory behavior	0	6	12
tetrahydrobiopterin metabolic process	0	5	9
response to wounding	0	3	11
nuclear-transcribed mRNA poly(A) tail shortening	0	4	9
cellular biogenic amine catabolic process	0	7	16
positive regulation of Rho protein signal transduction	0	1	5
regulation of cellular component size	0	28	80
early endosome to late endosome transport	0	2	5
purine ribonucleotide metabolic process	3	34	81
regeneration	0	7	16
double-strand break repair via homologous recombination	1	34	72
pyridoxine biosynthetic process	0	1	1
negative regulation of protein-containing complex assembly	2	24	71
ribosomal subunit export from nucleus	0	4	12
actin nucleation	0	30	74
cellular response to amino acid starvation	0	4	12
negative regulation of chromosome separation	0	8	18
negative regulation of intracellular signal transduction	0	14	27
recombinational repair	1	31	73
reactive oxygen species metabolic process	3	15	37
D-gluconate metabolic process	1	1	2
erythrose 4-phosphate/phosphoenolpyruvate family amino acid metabolic process	0	15	64
Golgi to plasma membrane protein transport	0	3	6
fatty acid catabolic process	1	30	75
pyrimidine ribonucleotide metabolic process	0	27	75
mRNA methylation	0	1	7
positive regulation of cell cycle	1	6	13
acyl-CoA metabolic process	3	43	80
pyrimidine ribonucleoside triphosphate biosynthetic process	0	23	65
cell migration	0	32	75
gene silencing by RNA	1	29	75
regulation of response to stress	2	22	75
endosome organization	1	4	12
cyclic purine nucleotide metabolic process	0	21	50
glucosamine-containing compound catabolic process	1	16	46
pyruvate transport	0	5	10
sexual reproduction	0	3	11
response to external stimulus	5	27	81
male gamete generation	0	14	51
glycoprotein biosynthetic process	1	17	68
tRNA-guanine transglycosylation	0	4	5
regulation of cellular localization	1	2	12
thioester biosynthetic process	2	34	71
regulation of proteolysis involved in cellular protein catabolic process	0	3	12
establishment of epithelial cell polarity	0	2	6
mismatch repair	0	14	57
unsaturated fatty acid metabolic process	1	3	6
tetrapyrrole biosynthetic process	1	39	79
attachment of spindle microtubules to kinetochore	0	6	11
behavior	0	7	16
cGMP metabolic process	0	3	6
negative regulation of RNA catabolic process	0	1	1
RNA localization	1	5	12
ceramide catabolic process	0	2	6
pentose catabolic process	0	0	1
late endosome to vacuole transport via multivesicular body sorting pathway	0	1	3
regulation of TOR signaling	0	32	73
beta-glucan metabolic process	0	3	8
catechol-containing compound metabolic process	0	5	12
regulation of response to endoplasmic reticulum stress	0	0	1
regulation of ARF protein signal transduction	0	30	68
hydrogen peroxide catabolic process	2	5	19
cotranslational protein targeting to membrane	1	42	74
mitochondrial electron transport, succinate to ubiquinone	0	0	1
ATP transport	0	1	3
phospholipid dephosphorylation	2	31	67
lipid oxidation	0	32	76
protein targeting to membrane	2	39	75
negative regulation of phosphorus metabolic process	0	9	24
negative regulation of cell cycle process	1	28	75
negative regulation of mitotic sister chromatid segregation	0	9	18
response to axon injury	0	0	1
CTP biosynthetic process	0	24	65
response to sterol depletion	0	1	1
pyridoxine metabolic process	0	1	1
deoxyribonucleoside triphosphate metabolic process	0	0	3
DNA damage checkpoint signaling	0	21	63
positive regulation of cellular catabolic process	0	5	13
positive regulation of protein-containing complex disassembly	0	6	8
cytoplasmic microtubule organization	0	3	12
cap1 mRNA methylation	0	0	1
ATP synthesis coupled proton transport	0	38	76
glutathione metabolic process	2	33	74
2'-deoxyribonucleotide biosynthetic process	0	0	2
actin filament organization	3	28	78
protein localization to endoplasmic reticulum	2	40	76
positive regulation of cellular component biogenesis	0	23	75
mRNA polyadenylation	0	3	18
alcohol biosynthetic process	8	21	78
maintenance of location	0	8	21
isopentenyl diphosphate biosynthetic process	0	0	3
amino acid import	0	7	11
regulation of cellular pH	0	2	12
negative regulation of mitotic metaphase/anaphase transition	0	9	18
erythrose 4-phosphate/phosphoenolpyruvate family amino acid catabolic process	0	15	64
intracellular mRNA localization involved in pattern specification process	2	5	11
mitochondrial cytochrome c oxidase assembly	0	12	27
positive regulation of protein catabolic process	0	3	12
iron ion homeostasis	0	17	43
regulation of protein-containing complex assembly	1	28	80
indole-containing compound metabolic process	0	11	29
negative regulation of transcription by RNA polymerase II	0	28	65
'de novo' AMP biosynthetic process	0	0	1
triglyceride biosynthetic process	0	1	3
diol metabolic process	0	4	10
zinc ion transport	0	5	6
protein localization to kinetochore	0	0	2
regulation of pH	0	5	16
endocytic recycling	0	5	14
protein maturation by iron-sulfur cluster transfer	0	3	6
regulation of growth	0	6	14
response to amino acid starvation	0	4	12
chromosome condensation	1	16	68
negative regulation of cellular metabolic process	4	33	82
enzyme linked receptor protein signaling pathway	0	33	68
regulation of G2/M transition of mitotic cell cycle	0	3	12
protein insertion into mitochondrial inner membrane	0	0	2
endoplasmic reticulum organization	0	3	11
tRNA 5'-leader removal	0	23	60
response to external biotic stimulus	4	29	81
protein import into peroxisome matrix	0	1	3
regulation of mitotic sister chromatid separation	0	25	54
regulation of cellular catabolic process	0	25	72
ER-nucleus signaling pathway	0	4	5
chaperone-mediated protein complex assembly	0	0	1
thioester metabolic process	3	43	80
post-Golgi vesicle-mediated transport	1	30	68
regulation of protein phosphorylation	0	15	40
amino acid activation	3	34	79
monocarboxylic acid catabolic process	1	31	76
proton-transporting V-type ATPase complex assembly	0	8	19
peptidyl-diphthamide metabolic process	0	7	45
regulation of mitotic nuclear division	0	25	59
signal peptide processing	0	22	68
glycosyl compound biosynthetic process	0	14	33
regulation of cellular response to stress	1	26	68
regulation of mRNA stability	0	16	42
attachment of mitotic spindle microtubules to kinetochore	0	1	1
gamete generation	0	26	70
regulation of phosphorus metabolic process	2	29	72
negative regulation of cell cycle G2/M phase transition	0	3	12
cell division	2	22	81
sterol transport	1	27	69
sphingomyelin metabolic process	1	4	9
prostanoid metabolic process	0	0	2
protein refolding	1	6	14
Arp2/3 complex-mediated actin nucleation	0	29	73
negative regulation of cellular component organization	4	26	76
primary alcohol metabolic process	0	1	4
protein localization to condensed chromosome	0	0	2
7-methylguanosine mRNA capping	0	0	2
DNA dealkylation	0	0	1
negative regulation of cell cycle	1	28	75
nucleoside bisphosphate metabolic process	5	41	80
bicoid mRNA localization	0	7	11
copper ion homeostasis	0	3	16
regulation of transport	3	21	55
cAMP biosynthetic process	0	16	46
defense response to bacterium	3	13	49
'de novo' protein folding	0	1	2
fatty acid oxidation	1	31	75
establishment of planar polarity	1	19	62
peptidoglycan metabolic process	4	17	51
DNA conformation change	3	24	80
amine catabolic process	0	7	16
secondary metabolite biosynthetic process	4	31	66
external encapsulating structure organization	0	18	47
regulation of microtubule depolymerization	0	2	9
regulation of cytoplasmic translational elongation	0	7	45
DNA replication checkpoint signaling	0	4	10
protein ubiquitination	8	30	82
chromatin organization	4	31	82
DNA packaging	1	16	70
toll-like receptor signaling pathway	1	12	22
ribosomal large subunit biogenesis	0	0	4
ADP transport	0	1	3
fructose metabolic process	0	3	11
coenzyme A biosynthetic process	0	27	53
establishment of protein localization to plasma membrane	0	7	10
CAAX-box protein processing	0	0	2
IMP biosynthetic process	0	33	71
positive regulation of organelle assembly	0	4	10
glyoxylate metabolic process	0	2	2
regulation of actin cytoskeleton organization	0	30	80
nuclear chromosome segregation	0	3	12
positive regulation of transport	0	19	41
intraciliary transport	0	37	68
peptidyl-diphthamide biosynthetic process from peptidyl-histidine	0	7	45
transcription by RNA polymerase II	1	32	75
membrane lipid catabolic process	0	17	42
actin polymerization or depolymerization	0	8	16
sterol homeostasis	0	6	11
arginine metabolic process	0	2	6
melanization defense response	0	38	75
transition metal ion transport	0	38	73
inorganic anion transport	0	34	74
regulation of mRNA splicing, via spliceosome	0	5	19
intra-Golgi vesicle-mediated transport	0	2	14
multicellular organism development	0	7	15
cell communication	2	27	74
ncRNA 3'-end processing	0	11	57
protein localization to chromosome, centromeric region	0	0	2
mitochondrial fission	0	1	2
lipid storage	0	6	12
regulation of RNA stability	0	14	42
regulation of intracellular pH	0	3	12
double-strand break repair via break-induced replication	0	0	2
DNA replication initiation	2	25	79
primary miRNA processing	0	1	4
morphogenesis of an epithelium	2	40	75
demethylation	0	5	27
regulation of anatomical structure size	0	29	80
cellular polysaccharide biosynthetic process	0	17	58
phospholipid catabolic process	2	7	16
tRNA threonylcarbamoyladenosine metabolic process	0	2	2
lipid modification	2	30	79
negative regulation of protein polymerization	1	23	71
pyrimidine ribonucleoside monophosphate metabolic process	0	17	62
endoplasmic reticulum-plasma membrane tethering	0	0	1
L-phenylalanine catabolic process	0	15	64
glucosamine-containing compound metabolic process	0	25	70
cell killing	1	2	15
regulation of mRNA catabolic process	0	14	42
cholesterol transport	0	19	47
positive regulation of cellular protein metabolic process	2	32	65
mitotic chromosome condensation	0	15	40
protein export from nucleus	0	3	13
vesicle docking	0	2	2
positive regulation of signal transduction	0	35	71
heparan sulfate proteoglycan metabolic process	1	18	66
monocarboxylic acid transport	2	26	74
cell cycle process	3	23	81
ribonucleoprotein complex assembly	2	26	81
serotonin metabolic process	0	1	1
thiamine-containing compound metabolic process	0	0	1
cell surface receptor signaling pathway	2	29	81
mitochondrial electron transport, cytochrome c to oxygen	0	21	62
protein insertion into mitochondrial membrane	0	1	3
cellular carbohydrate biosynthetic process	5	24	78
regulation of DNA-dependent DNA replication initiation	0	1	3
terpenoid metabolic process	0	7	16
arachidonate transport	1	21	67
regulation of gene silencing by miRNA	0	2	3
regulation of RNA splicing	0	7	58
maturation of LSU-rRNA from tricistronic rRNA transcript (SSU-rRNA, 5.8S rRNA, LSU-rRNA)	0	2	13
ribosomal small subunit assembly	0	1	2
regulation of response to oxidative stress	0	2	9
respiratory chain complex IV assembly	0	23	49
L-phenylalanine metabolic process	0	15	64
regulation of supramolecular fiber organization	0	29	80
aromatic amino acid family metabolic process	0	22	78
CTP metabolic process	0	24	65
heme metabolic process	0	16	29
heterochromatin organization	1	3	12
one-carbon metabolic process	2	34	77
serine family amino acid catabolic process	1	1	5
negative regulation of actin filament depolymerization	1	23	66
peptidoglycan catabolic process	4	17	51
trans-synaptic signaling	1	16	40
cellular component biogenesis	0	30	80
glycosyl compound metabolic process	3	28	78
endosomal vesicle fusion	1	6	11
cellular response to external stimulus	0	5	12
sterol biosynthetic process	2	25	60
glycine catabolic process	0	0	3
defense response to other organism	4	25	80
regulation of DNA metabolic process	3	15	53
chitin catabolic process	1	16	46
negative regulation of TOR signaling	0	10	26
signal release from synapse	0	8	15
negative regulation of protein-containing complex disassembly	1	22	67
protein targeting to ER	1	43	75
proline metabolic process	1	34	70
purine ribonucleotide transport	0	2	4
positive regulation of transcription by RNA polymerase II	1	25	78
regionalization	2	3	12
fatty acid transport	1	21	67
intracellular mRNA localization	1	5	11
cytochrome complex assembly	0	29	66
germ cell development	0	10	32
telomere organization	0	17	42
intracellular cholesterol transport	0	6	23
glutamine family amino acid catabolic process	0	2	4
mannose metabolic process	2	13	32
spermatogenesis	0	14	51
cellular monovalent inorganic cation homeostasis	0	2	12
double-strand break repair	1	31	80
positive regulation of supramolecular fiber organization	0	27	74
cell surface receptor signaling pathway involved in cell-cell signaling	1	33	77
positive regulation of microtubule polymerization or depolymerization	0	2	10
vesicle-mediated transport between endosomal compartments	0	2	5
regulation of hormone levels	6	20	56
fatty acid beta-oxidation	1	29	73
negative regulation of cellular amide metabolic process	0	24	60
endoplasmic reticulum localization	0	1	1
steroid metabolic process	3	40	77
positive regulation of protein polymerization	0	27	74
lipid droplet formation	0	1	1
regulation of DNA replication	0	10	24
ceramide metabolic process	0	35	68
nucleoside biosynthetic process	0	14	32
nucleotide catabolic process	1	28	70
pyrimidine deoxyribonucleotide biosynthetic process	0	0	2
cellular component maintenance	0	6	12
cell cycle phase transition	2	9	22
establishment of cell polarity	0	5	12
TOR signaling	0	2	8
nonribosomal peptide biosynthetic process	0	1	1
ribosomal large subunit export from nucleus	0	0	2
positive regulation of translation	0	7	12
regulation of microtubule cytoskeleton organization	0	3	24
cholesterol homeostasis	0	7	11
isopentenyl diphosphate biosynthetic process, mevalonate pathway	0	0	3
tRNA 5'-end processing	0	23	60
mitotic spindle assembly checkpoint signaling	0	9	18
cellular response to oxidative stress	0	6	13
negative regulation of mitotic cell cycle	0	19	58
phosphatidic acid biosynthetic process	1	1	2
RNA 5'-end processing	0	22	60
cellular response to chemical stress	0	7	13
export from cell	2	30	78
catecholamine biosynthetic process	0	2	2
DNA synthesis involved in DNA repair	1	4	12
regulation of DNA-templated transcription, elongation	0	26	59
regulation of cell shape	1	6	13
negative regulation of TORC1 signaling	0	3	9
cellular response to extracellular stimulus	0	2	12
endoplasmic reticulum tubular network organization	0	0	1
ribosome localization	0	4	12
pyrimidine nucleoside triphosphate metabolic process	0	26	69
response to nitrogen compound	0	29	69
negative regulation of G2/M transition of mitotic cell cycle	0	3	12
regulation of gene silencing	1	6	14
chromosome segregation	0	20	66
mitochondrial calcium ion transmembrane transport	0	3	16
ammonium ion metabolic process	0	1	9
ribosome biogenesis	1	24	80
mitochondrial membrane organization	0	5	14
cilium-dependent cell motility	2	5	13
response to starvation	0	4	12
response to nutrient levels	0	4	12
regulation of proteolysis	4	11	43
Rab protein signal transduction	0	7	9
regulation of DNA-dependent DNA replication	0	7	14
regulation of gene expression	4	26	82
purine ribonucleoside metabolic process	1	15	57
mitochondrial respiratory chain complex assembly	0	27	79
lipid droplet organization	0	3	11
cellular response to nutrient levels	0	2	12
hexose biosynthetic process	0	33	67
cellular modified amino acid catabolic process	1	31	67
regulation of Rho protein signal transduction	0	6	9
ribosomal large subunit assembly	0	5	12
mitochondrial transmembrane transport	4	26	79
peptide catabolic process	0	24	56
rRNA base methylation	0	1	3
UTP metabolic process	0	2	3
lysosome localization	0	1	3
cellulose metabolic process	0	3	8
pyruvate transmembrane transport	0	5	10
positive regulation of cell cycle phase transition	0	10	12
regulation of gene silencing by RNA	0	7	14
chemotaxis	0	4	12
cellular modified amino acid metabolic process	2	36	80
regulation of metaphase/anaphase transition of cell cycle	0	24	54
protein quality control for misfolded or incompletely synthesized proteins	0	1	2
clathrin-dependent endocytosis	0	8	15
lysosome organization	0	1	2
regulation of sister chromatid segregation	0	25	54
mitochondrial respiratory chain complex II assembly	0	1	1
protein localization to chromosome	0	10	16
protein sumoylation	0	3	5
cellular response to organonitrogen compound	0	5	12
acylglycerol metabolic process	0	6	13
protein polymerization	0	15	39
protein complex oligomerization	1	31	76
response to other organism	4	30	81
pyridine-containing compound metabolic process	2	21	76
regulation of cell division	0	3	12
polyol biosynthetic process	5	27	78
vitamin B6 biosynthetic process	0	1	3
muscle structure development	4	7	15
negative regulation of canonical Wnt signaling pathway	1	3	12
cellular copper ion homeostasis	0	2	10
late endosome to vacuole transport	0	4	10
regulation of translational fidelity	0	1	1
glycine metabolic process	0	23	65
regulation of ion transport	3	24	52
UTP biosynthetic process	0	2	3
catecholamine metabolic process	0	5	12
acetyl-CoA metabolic process	2	44	78
positive regulation of transcription elongation from RNA polymerase II promoter	0	5	11
cellular glucan metabolic process	0	37	77
ribonucleoside bisphosphate biosynthetic process	4	38	78
aminoglycan metabolic process	4	24	80
regulation of chromosome segregation	0	25	54
glycosaminoglycan catabolic process	4	17	51
cellular response to chemical stimulus	0	7	21
regulation of cell cycle G2/M phase transition	0	4	16
oligosaccharide biosynthetic process	0	9	24
positive regulation of MAPK cascade	0	7	12
regulation of response to DNA damage stimulus	1	14	48
growth	0	6	19
nucleotide salvage	0	19	66
nucleoside phosphate biosynthetic process	2	23	81
mRNA cis splicing, via spliceosome	0	14	39
inositol biosynthetic process	3	9	33
periodic partitioning	0	6	12
nucleoside metabolic process	3	28	78
peptidyl-histidine modification	0	7	50
cellular response to starvation	0	5	12
pyridine nucleotide biosynthetic process	0	23	66
developmental growth	1	5	19
L-serine biosynthetic process	0	0	1
proline biosynthetic process	0	11	26
vitamin biosynthetic process	0	10	31
long-chain fatty acid transport	1	22	67
GDP-L-fucose metabolic process	0	0	1
gene expression	0	9	14
seryl-tRNA aminoacylation	0	0	1
positive regulation of Ras protein signal transduction	1	5	9
cell fate specification	0	4	13
nucleotide phosphorylation	1	28	80
purine nucleotide salvage	0	11	30
negative regulation of mitotic sister chromatid separation	0	9	18
heme biosynthetic process	0	5	10
negative regulation of actin filament polymerization	1	23	71
nucleobase catabolic process	0	1	2
purine nucleoside bisphosphate metabolic process	5	41	80
production of small RNA involved in gene silencing by RNA	0	8	13
Wnt signaling pathway	1	33	77
regulation of chromosome organization	0	27	62
regulation of double-strand break repair via homologous recombination	0	0	1
fertilization	0	0	1
female gamete generation	0	11	20
allantoin metabolic process	0	0	2
DNA recombination	3	33	82
cytoplasmic translational elongation	0	1	1
proteoglycan biosynthetic process	1	18	68
mRNA modification	0	1	7
methylguanosine-cap decapping	0	25	66
response to ionizing radiation	0	6	12
gluconeogenesis	0	33	67
ribosomal small subunit biogenesis	0	5	9
purine-containing compound biosynthetic process	3	36	81
farnesyl diphosphate biosynthetic process	0	0	1
signal transduction in response to DNA damage	0	21	63
phenylalanyl-tRNA aminoacylation	1	4	11
regulation of protein metabolic process	5	20	81
cellular protein complex disassembly	1	10	22
7-methylguanosine RNA capping	0	4	12
icosanoid transport	1	21	67
ATP generation from ADP	1	29	80
cell-cell junction organization	0	14	48
purine nucleobase metabolic process	0	24	69
cell motility	0	28	76
neutral amino acid transport	0	5	12
tryptophan catabolic process	0	6	14
response to endoplasmic reticulum stress	0	26	69
negative regulation of nitrogen compound metabolic process	5	34	82
monosaccharide catabolic process	0	0	4
oogenesis	0	11	20
purine nucleoside biosynthetic process	0	14	32
establishment of protein localization to organelle	4	34	80
amide transport	0	5	10
cell-cell signaling	1	19	53
exocytosis	2	33	76
immune response	5	31	80
Golgi to plasma membrane transport	0	6	9
positive regulation of proteolysis	0	5	14
mitochondrial ADP transmembrane transport	0	1	3
positive regulation of cell communication	0	35	71
benzene-containing compound metabolic process	0	9	26
positive regulation of DNA-templated transcription, elongation	0	12	20
ERAD pathway	0	8	31
pyrimidine deoxyribonucleotide metabolic process	0	0	3
L-proline biosynthetic process	0	10	24
mitotic G2/M transition checkpoint	0	2	10
deadenylation-dependent decapping of nuclear-transcribed mRNA	0	3	15
inorganic anion transmembrane transport	0	23	57
multi-organism reproductive process	0	4	11
regulation of stem cell population maintenance	0	1	3
negative regulation of supramolecular fiber organization	1	24	71
plasma membrane organization	0	5	14
acyl-CoA biosynthetic process	2	34	71
regulation of membrane lipid distribution	0	1	2
asparagine biosynthetic process	0	0	1
chitin metabolic process	1	17	50
rRNA-containing ribonucleoprotein complex export from nucleus	0	4	12
single strand break repair	0	0	2
chemical synaptic transmission	0	17	40
translational initiation	0	0	5
cellular response to sterol depletion	0	1	1
positive regulation of DNA metabolic process	0	4	12
rRNA methylation	0	2	5
pyridine nucleotide metabolic process	1	27	74
defense response	6	30	81
aromatic amino acid family catabolic process	0	28	75
secondary alcohol metabolic process	0	36	68
purine nucleobase biosynthetic process	0	1	13
AMP biosynthetic process	0	19	45
amino sugar catabolic process	1	16	47
aldonic acid metabolic process	1	1	2
isoprenoid biosynthetic process via mevalonate	0	0	1
oligosaccharide metabolic process	1	28	69
regulation of posttranscriptional gene silencing	1	5	13
extracellular matrix organization	0	17	45
regulation of cellular component biogenesis	0	28	81
regulation of nitrogen compound metabolic process	6	24	82
segment polarity determination	1	5	11
indole-containing compound biosynthetic process	0	1	3
icosanoid metabolic process	0	1	3
positive regulation of DNA repair	0	1	1
protein localization to peroxisome	0	1	4
purine nucleoside monophosphate biosynthetic process	0	29	79
rhythmic process	6	27	76
NAD biosynthetic process	0	7	20
cellular response to endogenous stimulus	0	4	12
mitotic DNA damage checkpoint signaling	0	3	12
secondary metabolic process	5	34	79
cellular transition metal ion homeostasis	0	27	70
tight junction assembly	0	7	23
respiratory chain complex II assembly	0	1	1
glycosaminoglycan metabolic process	3	26	70
organic hydroxy compound metabolic process	4	30	80
regulation of primary metabolic process	6	24	82
folic acid-containing compound biosynthetic process	0	1	5
polyprenol metabolic process	0	2	2
oligopeptide transport	0	0	2
cellular polysaccharide catabolic process	1	8	20
sphingomyelin catabolic process	1	3	8
positive regulation of response to DNA damage stimulus	0	4	10
sterol metabolic process	2	42	74
killing of cells of other organism	1	2	15
nicotinamide nucleotide biosynthetic process	0	23	66
negative regulation of nuclear division	1	17	38
thiamine metabolic process	0	0	1
triglyceride metabolic process	0	6	13
GDP-mannose metabolic process	0	3	8
cell cycle checkpoint signaling	1	28	75
ubiquitin-dependent protein catabolic process via the N-end rule pathway	0	2	5
negative regulation of translation	0	23	60
purine nucleoside bisphosphate biosynthetic process	4	38	78
regulation of microtubule polymerization or depolymerization	0	2	12
pyruvate metabolic process	3	27	80
negative regulation of chromosome organization	1	14	32
regulation of translational initiation	0	5	12
nucleoside bisphosphate biosynthetic process	4	38	78
peroxisomal membrane transport	0	1	4
tricarboxylic acid cycle	1	31	80
phenol-containing compound metabolic process	1	39	78
positive regulation of cellular amide metabolic process	0	6	12
translesion synthesis	0	0	4
negative regulation of sister chromatid segregation	0	9	18
ribonucleoside bisphosphate metabolic process	5	41	80
steroid biosynthetic process	3	28	64
pentose metabolic process	0	6	20
positive regulation of cytoskeleton organization	0	27	74
regulation of TORC1 signaling	0	3	12
mRNA splice site selection	0	2	5
glycerol-3-phosphate catabolic process	0	0	1
negative regulation of cell cycle phase transition	1	29	75
reciprocal meiotic recombination	0	4	14
proteoglycan metabolic process	1	17	68
heterophilic cell-cell adhesion via plasma membrane cell adhesion molecules	0	23	61
negative regulation of protein modification process	0	6	22
regulation of neurotransmitter levels	1	24	41
tRNA aminoacylation	3	34	79
nicotinamide nucleotide metabolic process	1	27	73
mitotic cell cycle phase transition	2	9	22
response to extracellular stimulus	0	4	12
peroxisome organization	0	24	67
negative regulation of mitotic cell cycle phase transition	0	20	58
periodic partitioning by pair rule gene	0	0	1
regulation of transcription by RNA polymerase III	0	3	3
negative regulation of phosphate metabolic process	0	9	24
interstrand cross-link repair	0	8	28
RNA stabilization	0	1	1
regulation of organelle assembly	0	6	16
indolalkylamine metabolic process	0	10	24
lipid homeostasis	0	4	12
phospholipid transport	1	17	51
negative regulation of cytoskeleton organization	1	27	71
nuclear division	0	3	11
positive regulation of small GTPase mediated signal transduction	1	5	9
protein localization to mitochondrion	0	26	73
intraciliary retrograde transport	0	2	5
cytoplasmic translational initiation	0	0	2
glutaminyl-tRNAGln biosynthesis via transamidation	0	2	2
positive regulation of organelle organization	2	23	78
regulation of cytoplasmic mRNA processing body assembly	0	3	7
inositol phosphate biosynthetic process	0	4	12
regulation of phosphate metabolic process	2	29	72
tyrosine metabolic process	0	7	37
pyrimidine ribonucleoside monophosphate biosynthetic process	0	17	62
ribonucleoprotein complex export from nucleus	0	4	12
monosaccharide biosynthetic process	0	32	67
multicellular organismal reproductive process	0	26	70
asparagine metabolic process	0	4	4
meiotic cell cycle	0	42	72
galactose metabolic process	0	35	70
arachidonic acid secretion	1	21	67
melanin metabolic process	2	36	76
glucan metabolic process	0	37	77
vitamin metabolic process	0	22	67
regulation of protein depolymerization	1	23	69
negative regulation of mitotic nuclear division	1	6	18
neutral lipid biosynthetic process	0	1	3
actin filament polymerization	0	2	7
primary amino compound metabolic process	0	1	1
ribonucleoside metabolic process	1	15	57
purine ribonucleotide salvage	0	11	30
RNA polyadenylation	0	14	39
SRP-dependent cotranslational protein targeting to membrane	1	42	74
protein homooligomerization	0	32	74
proteasome assembly	2	27	71
neurotransmitter secretion	0	5	10
locomotion	2	21	80
regulation of mitotic spindle organization	0	1	4
ubiquitin-dependent ERAD pathway	0	8	31
synaptic signaling	1	16	40
purine-containing compound salvage	0	21	61
pteridine-containing compound biosynthetic process	0	20	57
asymmetric cell division	0	1	11
hormone metabolic process	5	21	56
positive regulation of actin filament polymerization	0	27	74
pigment biosynthetic process	0	41	75
cellular response to nitrogen compound	0	4	12
regulation of phosphorylation	1	16	42
DNA topological change	0	12	33
indole-containing compound catabolic process	0	7	15
mitochondrial electron transport, ubiquinol to cytochrome c	0	28	55
regulation of mitotic cell cycle	2	24	74
inner mitochondrial membrane organization	0	0	7
tyrosine catabolic process	0	0	7
vesicle-mediated transport to the plasma membrane	0	29	68
alpha-amino acid catabolic process	0	38	81
ncRNA 5'-end processing	0	22	60
purine ribonucleoside salvage	0	15	32
regulation of localization	2	29	72
phagocytosis	0	7	11
IMP metabolic process	0	33	71
cellular protein localization	4	29	82
cAMP metabolic process	0	20	54
response to acid chemical	1	7	12
regulation of proteasomal protein catabolic process	0	3	12
maturation of 5.8S rRNA	0	0	2
regulation of anatomical structure morphogenesis	1	3	21
protein import into mitochondrial matrix	0	22	58
production of siRNA involved in RNA interference	0	7	10
inositol phosphate metabolic process	0	15	45
anion transmembrane transport	3	26	78
pyrimidine-containing compound catabolic process	0	1	2
establishment or maintenance of cell polarity	1	18	71
double-strand break repair via nonhomologous end joining	0	13	24
adenine nucleotide transport	0	2	5
disaccharide metabolic process	1	9	32
purine ribonucleoside monophosphate biosynthetic process	0	29	79
telomere maintenance	0	13	25
negative regulation of protein depolymerization	1	23	66
mitochondrial pyruvate transmembrane transport	0	1	6
pyrimidine nucleoside monophosphate metabolic process	0	20	71
ribonucleoside biosynthetic process	0	14	32
regulation of microtubule-based process	0	22	62
isoprenoid catabolic process	0	0	1
regulation of spindle organization	0	2	8
vacuolar proton-transporting V-type ATPase complex assembly	0	8	19
regulation of actin polymerization or depolymerization	1	28	80
diol biosynthetic process	0	4	9
positive regulation of response to stimulus	1	27	75
lytic vacuole organization	0	1	2
regulation of mitotic metaphase/anaphase transition	0	24	54
cholesterol metabolic process	0	28	53
chromatin organization involved in negative regulation of transcription	1	2	12
regulation of double-strand break repair	0	0	1
sulfur compound catabolic process	0	27	57
Rho protein signal transduction	0	12	26
sensory organ development	2	3	22
positive regulation of programmed cell death	0	4	12
maturation of LSU-rRNA	0	17	51
transition metal ion homeostasis	0	29	70
'de novo' GDP-L-fucose biosynthetic process	0	0	1
proteasomal protein catabolic process	3	26	81
regulation of cell cycle checkpoint	0	0	1
peptidyl-amino acid modification	1	13	70
cyclic nucleotide metabolic process	0	23	71
isopentenyl diphosphate metabolic process	0	0	3
nucleoside phosphate catabolic process	1	28	72
base-excision repair, AP site formation	0	0	2
purine ribonucleoside biosynthetic process	0	14	32
muscle organ development	1	7	14
GDP-L-fucose biosynthetic process	0	0	1
aminoglycan catabolic process	4	24	74
chromatin assembly	1	2	12
embryo development	0	7	15
regulation of immune system process	2	19	51
response to endogenous stimulus	0	6	12
heparan sulfate proteoglycan biosynthetic process	1	18	66
nucleoside monophosphate biosynthetic process	0	26	80
hydrogen peroxide metabolic process	2	6	21
regulation of small GTPase mediated signal transduction	1	32	75
protein transmembrane transport	0	31	76
mitotic G2 DNA damage checkpoint signaling	0	0	5
positive regulation of intracellular signal transduction	0	31	70
regulation of transcription elongation from RNA polymerase II promoter	0	10	17
intracellular mRNA localization involved in anterior/posterior axis specification	2	4	11
MAPK cascade	0	2	12
endoplasmic reticulum unfolded protein response	0	6	12
positive regulation of apoptotic process	0	4	12
purine nucleotide metabolic process	3	34	81
protein targeting to vacuole	0	7	11
response to biotic stimulus	4	29	81
snRNA processing	0	22	73
cell junction organization	1	13	49
glucan catabolic process	1	8	20
multi-organism process	0	4	11
ERBB signaling pathway	0	5	14
protein localization to organelle	3	33	81
protein transmembrane import into intracellular organelle	0	28	75
acetyl-CoA biosynthetic process	1	33	67
vitamin transport	0	1	1
biological process involved in interspecies interaction between organisms	4	30	81
positive regulation of signaling	0	35	71
positive regulation of protein-containing complex assembly	0	27	74
cell-substrate adhesion	1	5	13
acylglycerol biosynthetic process	0	1	3
regulation of MAPK cascade	1	3	12
nucleoside salvage	0	15	32
meiotic cell cycle process	0	3	32
negative regulation of organelle organization	3	25	76
purine-containing compound catabolic process	1	9	27
2'-deoxyribonucleotide metabolic process	0	0	3
regulation of protein polymerization	1	28	80
pteridine-containing compound metabolic process	1	29	75
phosphate ion transport	0	4	15
establishment of protein localization to mitochondrion	0	26	73
regulation of intracellular transport	1	1	12
glycyl-tRNA aminoacylation	0	1	2
branched-chain amino acid catabolic process	0	1	1
fumarate metabolic process	0	1	4
peroxisomal transport	0	1	4
intracellular lipid transport	0	12	34
positive regulation of protein metabolic process	2	30	72
regulation of cytoskeleton organization	0	27	80
endoplasmic reticulum to Golgi vesicle-mediated transport	3	34	79
spindle assembly checkpoint signaling	0	9	18
calcium import into the mitochondrion	0	0	1
protein localization to plasma membrane	0	5	12
nucleotide biosynthetic process	2	23	81
peptidyl-lysine modification	2	14	43
actin filament capping	1	23	66
protein N-linked glycosylation via asparagine	0	0	2
translational elongation	0	29	61
regulation of protein modification process	3	21	65
establishment of protein localization to peroxisome	0	1	4
negative regulation of translational initiation	0	0	1
cyclic nucleotide biosynthetic process	0	23	70
transmembrane transport	1	28	82
positive regulation of cellular protein catabolic process	0	2	12
pheromone biosynthetic process	4	21	53
negative regulation of protein metabolic process	4	21	71
anterograde trans-synaptic signaling	0	17	40
neurotransmitter transport	0	40	70
supramolecular fiber organization	0	30	79
homophilic cell adhesion via plasma membrane adhesion molecules	4	22	70
RNA methylation	2	18	77
cellular response to organic substance	0	5	12
deoxyribonucleotide metabolic process	0	20	68
proton-transporting two-sector ATPase complex assembly	0	17	38
establishment of organelle localization	0	3	12
pattern specification process	2	7	16
neuron projection guidance	1	19	64
pattern recognition receptor signaling pathway	1	13	25
cilium or flagellum-dependent cell motility	2	5	13
nitrogen cycle metabolic process	0	1	1
phosphatidic acid metabolic process	1	1	2
ribonucleoprotein complex biogenesis	0	30	80
UMP metabolic process	0	17	62
protein maturation	1	26	80
DNA methylation or demethylation	0	0	1
adenylate cyclase-modulating G protein-coupled receptor signaling pathway	1	1	12
vitamin B6 metabolic process	0	3	7
microtubule-based transport	1	36	68
glycogen biosynthetic process	0	18	56
barbed-end actin filament capping	0	1	2
attachment of GPI anchor to protein	0	3	10
cell-matrix adhesion	1	5	8
SREBP signaling pathway	0	1	1
establishment of protein localization to vacuole	0	30	61
regulation of DNA repair	1	13	41
SCF-dependent proteasomal ubiquitin-dependent protein catabolic process	1	6	17
regulation of sodium ion transport	0	5	10
polysaccharide biosynthetic process	0	19	58
regulation of mitotic cell cycle phase transition	0	27	71
regulation of nuclear division	0	26	59
tetrahydrofolate interconversion	0	2	9
peptidyl-asparagine modification	0	0	2
ribonucleotide metabolic process	3	28	81
farnesyl diphosphate biosynthetic process, mevalonate pathway	0	0	1
response to organonitrogen compound	0	29	69
regulation of alternative mRNA splicing, via spliceosome	0	4	19
extracellular structure organization	0	17	48
cellular macromolecule localization	4	32	82
protein catabolic process	3	31	81
RNA capping	0	4	12
tetrapyrrole metabolic process	3	35	79
D-xylose metabolic process	0	1	2
deoxyribonucleotide biosynthetic process	0	6	31
ribonucleoside monophosphate biosynthetic process	0	29	80
DNA replication preinitiation complex assembly	0	0	1
acetyl-CoA biosynthetic process from pyruvate	0	16	34
icosanoid secretion	1	21	67
sphingolipid metabolic process	0	37	80
response to oxygen-containing compound	0	5	13
mitotic spindle checkpoint signaling	0	9	18
cellular polysaccharide metabolic process	0	35	77
polysaccharide catabolic process	1	8	20
regulation of cell population proliferation	0	14	39
regulation of cell morphogenesis	1	2	16
SNARE complex disassembly	1	1	2
dephosphorylation	2	29	81
tetrahydrobiopterin biosynthetic process	0	5	9
regulation of canonical Wnt signaling pathway	0	2	12
vesicle docking involved in exocytosis	0	2	2
cellular iron ion homeostasis	0	12	36
sex differentiation	1	2	15
beta-glucan catabolic process	0	3	8
AMP salvage	0	4	4
proteasome-mediated ubiquitin-dependent protein catabolic process	2	26	81
sphingolipid biosynthetic process	1	29	59
pyrimidine ribonucleoside triphosphate metabolic process	0	23	65
positive regulation of cell cycle process	1	6	12
positive regulation of proteasomal protein catabolic process	0	4	12
negative regulation of metaphase/anaphase transition of cell cycle	0	8	18
neuropeptide signaling pathway	2	26	67
postreplication repair	1	2	7
hemocyte migration	0	31	75
tissue regeneration	0	6	16
neuron fate specification	1	8	12
cell junction assembly	0	5	31
cellular response to amino acid stimulus	0	10	12
tetrahydrofolate metabolic process	0	28	69
response to bacterium	3	13	49
metallo-sulfur cluster assembly	2	21	80
folic acid-containing compound metabolic process	1	26	69
positive regulation of cell population proliferation	0	5	12
macromolecule catabolic process	3	28	82
nucleobase-containing small molecule biosynthetic process	0	14	32
immune response-regulating signaling pathway	1	14	28
axon guidance	1	19	64
hippo signaling	0	3	9
purine nucleotide biosynthetic process	3	32	81
negative regulation of chromosome segregation	0	8	18
establishment of protein localization to endoplasmic reticulum	1	42	75
dsRNA processing	0	8	13
negative regulation of cellular catabolic process	0	1	12
ceramide biosynthetic process	0	9	21
trehalose metabolic process	1	8	31
respirasome	2	26	79
organelle membrane	7	28	82
aminoacyl-tRNA synthetase multienzyme complex	0	20	54
oligosaccharyltransferase complex	0	21	61
histone methyltransferase complex	0	27	63
proton-transporting ATP synthase complex, catalytic core F(1)	0	39	67
nuclear pore	2	28	80
enzyme activator complex	0	1	2
Piccolo NuA4 histone acetyltransferase complex	0	1	1
transcription factor TFIIA complex	0	0	4
mitochondrial ribosome	0	9	55
MLL1/2 complex	0	2	3
Atg1/ULK1 kinase complex	0	1	1
actin cytoskeleton	0	12	18
organellar ribosome	0	9	55
methyltransferase complex	1	28	74
endoplasmic reticulum membrane	4	29	82
mitochondrial inner membrane	2	28	81
organelle inner membrane	1	28	81
membrane protein complex	3	32	82
collagen trimer	1	11	32
organelle lumen	1	35	81
intracellular organelle lumen	1	35	81
membrane-enclosed lumen	1	35	81
mitochondrial matrix	0	35	79
proton-transporting two-sector ATPase complex, catalytic domain	7	27	79
bounding membrane of organelle	2	29	82
cytoplasmic dynein complex	2	25	57
NuA4 histone acetyltransferase complex	0	7	13
phagophore assembly site	0	1	2
phosphopyruvate hydratase complex	0	0	1
ATPase dependent transmembrane transport complex	0	19	49
epsilon DNA polymerase complex	0	1	3
organelle membrane contact site	0	1	2
Cdc73/Paf1 complex	1	3	17
cation-transporting ATPase complex	0	8	30
H4/H2A histone acetyltransferase complex	0	7	15
sodium:potassium-exchanging ATPase complex	0	8	30
lamellipodium	0	3	11
kinetochore	0	6	22
Golgi cisterna membrane	3	33	68
transcription regulator complex	1	29	80
organelle envelope lumen	2	31	80
mitochondrial intermembrane space	2	31	80
spindle	1	29	75
H4 histone acetyltransferase complex	0	18	62
U6 snRNP	0	0	2
phagophore assembly site membrane	0	2	3
recycling endosome membrane	0	0	2
Set1C/COMPASS complex	0	27	55
CCR4-NOT complex	0	32	64
histone acetyltransferase complex	0	32	80
proton-transporting two-sector ATPase complex, proton-transporting domain	1	28	80
Golgi membrane	1	29	82
transferase complex	1	23	82
acetyltransferase complex	1	28	80
protein acetyltransferase complex	1	28	80
mitochondrial membrane	2	28	81
chromosome, telomeric region	0	5	18
extrinsic component of organelle membrane	0	14	52
transcription elongation factor complex	2	32	75
extrinsic component of mitochondrial inner membrane	0	14	45
nuclear lumen	0	1	7
glycoprotein complex	0	14	42
late endosome	0	3	13
MICOS complex	0	13	23
extrinsic component of membrane	0	13	52
dystrophin-associated glycoprotein complex	0	14	42
mediator complex	4	34	79
perinuclear region of cytoplasm	3	39	78
plasma membrane protein complex	2	30	80
endoplasmic reticulum protein-containing complex	4	33	80
ion channel complex	1	28	78
proton-transporting V-type ATPase, V0 domain	0	27	71
Ino80 complex	0	34	67
basement membrane	0	9	41
DNA helicase complex	0	34	67
exocyst	1	27	74
INO80-type complex	0	34	67
MCM complex	0	26	75
transporter complex	1	31	80
transmembrane transporter complex	1	30	80
centriole	0	30	66
signal recognition particle	0	33	69
signal recognition particle, endoplasmic reticulum targeting	0	31	68
SAGA-type complex	1	30	77
proton-transporting ATP synthase complex, coupling factor F(o)	1	33	79
lytic vacuole membrane	5	31	80
lysosomal membrane	5	31	80
vacuolar membrane	4	33	81
nuclear protein-containing complex	5	30	82
mitochondrion	2	28	82
U4/U6 x U5 tri-snRNP complex	0	27	69
collagen-containing extracellular matrix	0	20	56
coated vesicle membrane	0	2	3
AP-type membrane coat adaptor complex	1	31	79
protein kinase complex	0	26	73
spliceosomal tri-snRNP complex	0	27	69
serine/threonine protein kinase complex	0	25	67
ATPase complex	2	27	75
chromosomal region	3	29	65
endomembrane system	0	29	71
external encapsulating structure	7	24	74
SWI/SNF superfamily-type complex	2	28	75
extracellular matrix	3	27	73
adherens junction	0	37	69
early endosome membrane	0	36	68
RNA polymerase II transcription regulator complex	0	25	79
DNA polymerase complex	1	31	77
spliceosomal snRNP complex	0	23	79
transferase complex, transferring phosphorus-containing groups	0	31	81
ESCRT I complex	0	31	64
plasma membrane bounded cell projection	4	23	80
supramolecular complex	2	30	81
dynein complex	4	34	78
ESCRT complex	0	42	78
cell projection	4	26	81
cytosol	6	38	81
microtubule organizing center	2	35	81
RNA polymerase complex	0	31	80
DNA-directed RNA polymerase complex	0	31	80
endosome membrane	1	42	80
cilium	3	22	80
microtubule	1	30	80
polymeric cytoskeletal fiber	1	30	80
supramolecular polymer	1	30	80
supramolecular fiber	1	30	80
catalytic complex	4	33	82
eukaryotic 43S preinitiation complex	2	26	75
translation preinitiation complex	2	26	75
endoplasmic reticulum	0	25	82
nucleus	7	26	82
small nuclear ribonucleoprotein complex	0	19	80
eukaryotic translation initiation factor 3 complex	2	24	76
eukaryotic 48S preinitiation complex	2	26	75
cellular anatomical entity	11	21	82
chromosome	3	30	80
cellular_component	9	21	82
plasma membrane region	7	30	80
ribonucleoprotein complex	3	33	82
non-membrane-bounded organelle	5	28	82
intracellular non-membrane-bounded organelle	5	28	82
plasma membrane	11	32	82
nucleosome	18	14	78
DNA packaging complex	17	19	80
protein-DNA complex	17	16	81
extracellular space	7	27	80
ribosomal subunit	0	28	81
synaptic membrane	2	34	77
postsynaptic membrane	3	35	76
myosin complex	3	29	75
organelle	4	26	82
nucleoplasm	3	34	79
microbody	3	31	81
intracellular organelle	5	27	82
motile cilium	2	23	77
anchoring junction	1	35	80
intracellular vesicle	0	24	81
cytoplasmic vesicle	0	24	81
vesicle	0	23	81
ribosome	4	25	81
membrane	15	25	82
Golgi apparatus	0	30	81
oxidoreductase complex	2	36	81
ubiquitin ligase complex	3	28	80
synapse	2	34	77
peroxisome	4	31	81
nucleolus	2	32	82
cell periphery	2	25	78
membrane-bounded organelle	4	23	82
peptidase complex	4	32	80
extracellular region	10	31	82
cell junction	3	34	80
intracellular membrane-bounded organelle	4	23	82
protein-containing complex	9	26	82
cytoskeleton	3	28	82
cytoplasm	2	24	82
kinesin complex	0	1	4
contractile actin filament bundle	0	1	2
stress fiber	0	1	2
proteasome core complex	1	17	68
Gemini of coiled bodies	1	0	2
CCR4-NOT core complex	0	3	10
dynein axonemal particle	0	0	1
prefoldin complex	0	21	70
intermediate filament	0	0	1
GARP complex	0	1	7
DUBm complex	0	1	2
histone deacetylase complex	0	4	15
membrane coat	2	31	74
endocytic vesicle	1	5	12
secretory granule membrane	0	1	2
SUMO ligase complex	0	12	20
preribosome, small subunit precursor	0	0	2
U2-type prespliceosome	0	1	2
nuclear envelope	0	1	12
exosome (RNase complex)	0	25	67
proton-transporting V-type ATPase complex	0	4	12
presynaptic membrane	1	5	12
proteasome complex	4	30	78
glycerol-3-phosphate dehydrogenase complex	0	4	19
proton-transporting two-sector ATPase complex	0	4	14
nuclear membrane	1	29	80
centrosome	1	24	68
chromosome, centromeric region	0	8	26
organellar small ribosomal subunit	1	3	11
preribosome, large subunit precursor	0	0	2
synaptic vesicle	0	5	12
cell surface	0	1	12
ribonuclease P complex	0	25	63
nuclear ubiquitin ligase complex	0	30	74
sno(s)RNA-containing ribonucleoprotein complex	2	26	71
lipid droplet	0	10	27
perikaryon	0	1	1
mitochondrial large ribosomal subunit	0	4	12
nuclear origin of replication recognition complex	0	5	12
Rab-protein geranylgeranyltransferase complex	0	0	1
ribonucleoprotein granule	1	33	76
potassium channel complex	0	18	48
ciliary basal body	0	5	13
rough endoplasmic reticulum	0	4	10
plasma membrane signaling receptor complex	1	13	44
mitochondrial respiratory chain complex I	1	36	67
respiratory chain complex I	1	33	70
COPI vesicle coat	0	11	26
COP9 signalosome	0	24	71
presynapse	0	13	33
magnesium-dependent protein serine/threonine phosphatase complex	0	13	26
precatalytic spliceosome	0	2	2
WASH complex	0	2	7
endoplasmic reticulum-Golgi intermediate compartment membrane	0	3	4
nucleolar ribonuclease P complex	0	1	1
vacuolar proton-transporting V-type ATPase complex	0	1	2
actomyosin	0	1	2
chaperone complex	0	2	6
cytoplasmic microtubule	0	5	11
nuclear cap binding complex	0	0	3
membrane microdomain	0	2	2
proton-transporting V-type ATPase, V1 domain	0	27	67
midbody	0	6	18
prespliceosome	0	1	2
organelle subcompartment	1	31	73
AP-2 adaptor complex	0	0	1
integrin complex	1	6	22
postsynaptic specialization	0	4	12
endoplasmic reticulum-Golgi intermediate compartment	1	2	3
late endosome membrane	2	40	78
Smc5-Smc6 complex	0	12	20
commitment complex	0	1	1
HOPS complex	0	6	7
vacuolar proton-transporting V-type ATPase, V0 domain	0	2	17
TORC1 complex	0	0	1
translocon complex	0	1	1
proteasome core complex, beta-subunit complex	0	0	2
vesicle coat	3	28	73
secretory vesicle	0	8	28
intracellular protein-containing complex	5	31	82
voltage-gated potassium channel complex	0	18	48
clathrin-coated pit	0	5	15
centriolar satellite	0	0	1
side of membrane	7	18	57
exon-exon junction complex	0	2	4
RNA polymerase II, core complex	0	9	18
U5 snRNP	0	0	2
SAGA complex	1	27	75
MSL complex	0	3	7
protein phosphatase type 2A complex	0	4	12
chaperonin-containing T-complex	0	1	4
spliceosomal complex	2	33	81
RNA polymerase III complex	0	25	60
envelope	0	11	29
Prp19 complex	0	2	11
P-body	0	31	64
dendrite	1	4	13
cytosolic large ribosomal subunit	0	39	72
Z disc	0	5	13
TRAPP complex	0	22	67
external side of plasma membrane	0	2	11
tight junction	1	3	12
membrane raft	0	2	2
Sm-like protein family complex	2	25	80
BLOC-1 complex	0	0	3
GPI-anchor transamidase complex	1	32	63
THO complex	0	3	7
endopeptidase complex	6	29	80
mitochondrial respiratory chain complex III	0	28	55
mitochondrial protein-containing complex	3	30	82
GINS complex	0	2	2
recycling endosome	0	3	12
microbody membrane	0	27	75
neurotransmitter receptor complex	0	4	11
NADH dehydrogenase complex	1	33	70
peroxisomal membrane	0	27	75
Cajal body	0	5	11
carboxy-terminal domain protein kinase complex	0	5	16
inner mitochondrial membrane protein complex	1	31	80
cell cortex	0	4	13
COPII vesicle coat	0	5	7
axonemal microtubule	0	2	2
nuclear DNA-directed RNA polymerase complex	0	28	77
vesicle tethering complex	4	26	80
endoribonuclease complex	3	27	75
N-terminal protein acetyltransferase complex	0	8	15
sarcoglycan complex	0	2	4
outer membrane	3	25	80
ISWI-type complex	0	6	13
trans-Golgi network	1	18	52
cytochrome complex	0	26	78
endosome	0	24	80
respiratory chain complex III	0	30	59
early endosome	0	12	40
microtubule cytoskeleton	0	27	73
ciliary membrane	0	1	4
cytoplasmic stress granule	0	6	10
lytic vacuole	2	33	77
intraciliary transport particle A	0	1	1
Cul4-RING E3 ubiquitin ligase complex	0	0	2
cell projection membrane	0	8	14
bicellular tight junction	0	0	1
large ribosomal subunit	0	32	80
nuclear inner membrane	0	3	14
sodium channel complex	0	0	1
vesicle membrane	0	43	80
cAMP-dependent protein kinase complex	0	1	2
RNA cap binding complex	0	0	7
cell-cell junction	2	32	78
RNA polymerase I complex	0	1	2
U2-type spliceosomal complex	0	1	2
mismatch repair complex	0	0	3
TOR complex	0	5	17
nuclear pore outer ring	0	2	6
Golgi transport complex	0	23	64
neuron projection	2	33	68
gap junction	2	21	73
proteasome regulatory particle, lid subcomplex	0	0	2
nuclear periphery	0	1	11
mRNA cleavage and polyadenylation specificity factor complex	0	1	2
mitochondrial proton-transporting ATP synthase complex, coupling factor F(o)	0	29	68
SMN complex	0	0	2
Arp2/3 protein complex	0	26	70
small ribosomal subunit	1	34	80
site of polarized growth	0	5	12
clathrin-coated vesicle	0	4	11
U4 snRNP	0	0	2
growth cone	0	4	11
axoneme	0	31	61
sarcolemma	0	25	48
outer mitochondrial membrane protein complex	0	13	23
transport vesicle	0	8	20
TIM23 mitochondrial import inner membrane translocase complex	0	8	20
origin recognition complex	0	15	43
cis-Golgi network	0	3	11
exoribonuclease complex	0	24	70
transcription factor TFIIH core complex	0	18	56
phagocytic vesicle	0	0	1
Ragulator complex	0	7	8
cleavage furrow	1	4	12
organellar large ribosomal subunit	0	4	12
transcription factor TFIID complex	0	22	76
Golgi apparatus subcompartment	1	32	73
small-subunit processome	0	36	76
[truncated: 4,737 more rows]
