# Supplementary material for: Universal signatures of transposable element compartmentalization across eukaryotic genomes
Source: bioRxiv. 2024 Mar 27:2023.10.17.562820. Preprint. [Version 2] doi: 10.1101/2023.10.17.562820 (PMC10996525; doi:10.1101/2023.10.17.562820)
Supplement: Supplement 5 [file media-5.gz › Data_S3/GO_presence_summaries_Cnidaria_TEs.tsv]

signal transduction	1	2	5
tricarboxylic acid cycle	1	4	5
peptide biosynthetic process	1	1	5
cellular carbohydrate biosynthetic process	0	2	5
translation	1	1	5
receptor-mediated endocytosis	0	0	1
'de novo' UMP biosynthetic process	0	0	2
clathrin-dependent endocytosis	0	0	1
glycolipid metabolic process	1	3	5
liposaccharide metabolic process	1	3	5
peptide metabolic process	1	1	5
tRNA aminoacylation for protein translation	1	0	5
amino acid activation	1	0	5
tRNA aminoacylation	1	0	5
regulation of actin filament depolymerization	0	2	4
negative regulation of protein-containing complex disassembly	0	2	4
negative regulation of protein depolymerization	0	2	4
negative regulation of actin filament depolymerization	0	2	4
regulation of protein depolymerization	0	2	4
actin filament capping	0	2	4
cellular carbohydrate metabolic process	1	1	5
glycolipid biosynthetic process	1	3	5
UMP metabolic process	0	0	4
pyrimidine ribonucleoside monophosphate metabolic process	0	0	4
inositol metabolic process	0	1	1
pyrimidine ribonucleoside monophosphate biosynthetic process	0	0	4
'de novo' pyrimidine nucleobase biosynthetic process	0	1	4
UMP biosynthetic process	0	0	4
pyrimidine nucleobase biosynthetic process	0	1	4
maturation of LSU-rRNA from tricistronic rRNA transcript (SSU-rRNA, 5.8S rRNA, LSU-rRNA)	0	1	1
lipid biosynthetic process	2	1	5
regulation of protein-containing complex disassembly	0	2	4
amide biosynthetic process	1	1	5
cellular amide metabolic process	0	2	5
intracellular signal transduction	1	3	5
pyrimidine nucleoside monophosphate biosynthetic process	0	1	5
translational elongation	0	3	4
glucan biosynthetic process	0	1	4
pyrimidine nucleoside monophosphate metabolic process	0	1	5
cellular polysaccharide biosynthetic process	0	1	4
pyrimidine nucleobase metabolic process	0	2	5
glycogen biosynthetic process	0	1	3
maturation of LSU-rRNA	1	2	5
G protein-coupled receptor signaling pathway	0	3	4
negative regulation of cytoskeleton organization	0	2	4
negative regulation of actin filament polymerization	0	2	4
negative regulation of supramolecular fiber organization	0	2	4
negative regulation of protein polymerization	0	2	4
negative regulation of protein-containing complex assembly	0	2	4
posttranscriptional regulation of gene expression	0	4	5
regulation of mRNA stability	0	2	4
pointed-end actin filament capping	0	1	1
transcription elongation from RNA polymerase II promoter	0	3	5
cellular carbohydrate catabolic process	0	3	5
DNA-templated transcription, elongation	0	3	5
nucleobase biosynthetic process	0	3	5
regulation of RNA stability	0	2	4
regulation of mRNA catabolic process	0	2	4
cell redox homeostasis	0	0	1
isocitrate metabolic process	0	0	1
polysaccharide catabolic process	0	2	4
hormone metabolic process	0	0	3
spliceosomal complex disassembly	0	0	1
dolichol metabolic process	0	1	1
hormone biosynthetic process	0	0	3
glucan catabolic process	0	2	2
cellular polysaccharide catabolic process	0	1	2
regulation of hormone levels	0	0	3
actin filament severing	0	0	1
ribonucleoprotein complex disassembly	0	0	1
neuron projection development	0	1	1
glyoxylate metabolic process	0	0	1
polyprenol metabolic process	0	1	1
SRP-dependent cotranslational protein targeting to membrane, translocation	0	0	1
regulation of metal ion transport	0	0	1
sex differentiation	0	0	1
inner dynein arm assembly	0	0	1
cellular hormone metabolic process	0	0	1
protein glycosylation	2	3	5
glycosylation	2	3	5
macromolecule glycosylation	2	3	5
spindle assembly	0	2	4
response to endoplasmic reticulum stress	0	3	5
polysaccharide biosynthetic process	0	1	4
membrane lipid metabolic process	0	3	5
carbohydrate derivative metabolic process	1	1	5
cellular biosynthetic process	1	2	5
regulation of biological quality	0	1	5
cellular macromolecule biosynthetic process	0	3	5
regulation of cellular process	0	2	5
regulation of actin filament polymerization	0	3	5
regulation of actin filament length	0	3	5
regulation of actin filament organization	0	3	5
regulation of cellular component size	0	2	5
regulation of protein-containing complex assembly	0	3	5
regulation of protein polymerization	0	3	5
regulation of supramolecular fiber organization	0	2	5
regulation of anatomical structure size	0	2	5
regulation of actin polymerization or depolymerization	0	3	5
membrane lipid biosynthetic process	1	2	5
neuropeptide signaling pathway	0	2	2
isoprenoid biosynthetic process	0	3	5
membrane organization	0	2	5
isoprenoid metabolic process	0	3	5
lipid metabolic process	1	2	5
regulation of actin cytoskeleton organization	0	1	5
regulation of actin filament-based process	0	1	5
protein sumoylation	0	1	1
positive regulation of cellular amide metabolic process	0	0	1
unsaturated fatty acid metabolic process	0	1	1
positive regulation of translation	0	0	1
actin filament polymerization	0	1	1
maturation of 5.8S rRNA	0	1	1
cytoplasmic microtubule organization	0	0	1
lysine metabolic process	0	3	3
rescue of stalled ribosome	0	0	1
DNA dealkylation	0	0	1
extracellular structure organization	0	1	3
extracellular matrix organization	0	0	3
tyrosine catabolic process	0	1	1
external encapsulating structure organization	0	0	4
negative regulation of mRNA metabolic process	0	0	1
organic substance biosynthetic process	1	2	5
retrograde vesicle-mediated transport, Golgi to endoplasmic reticulum	0	4	5
mRNA export from nucleus	0	4	5
protein transmembrane transport	0	3	5
nucleobase metabolic process	0	3	5
polyamine biosynthetic process	0	2	3
nucleoside phosphate catabolic process	0	3	5
cellular biogenic amine biosynthetic process	0	2	4
cilium movement	0	3	4
intracellular protein transmembrane transport	0	3	5
amine biosynthetic process	0	2	4
developmental process involved in reproduction	0	3	4
polyamine metabolic process	0	2	3
Ras protein signal transduction	0	2	4
regulation of biological process	0	3	5
lipid catabolic process	0	3	5
alcohol metabolic process	0	2	5
regulation of peptidase activity	0	2	3
negative regulation of peptidase activity	0	2	3
ribonucleoside monophosphate biosynthetic process	0	3	5
negative regulation of proteolysis	0	2	3
macromolecule biosynthetic process	0	1	5
regulation of cellular catabolic process	0	3	4
mismatch repair	0	3	5
regulation of mRNA metabolic process	0	2	4
pyrimidine ribonucleotide biosynthetic process	0	1	5
nicotinamide nucleotide metabolic process	0	3	5
pyrimidine ribonucleotide metabolic process	0	1	5
nucleoside monophosphate biosynthetic process	0	3	5
negative regulation of organelle organization	0	3	5
homophilic cell adhesion via plasma membrane adhesion molecules	0	2	4
negative regulation of cellular component organization	0	3	5
cell-cell adhesion via plasma-membrane adhesion molecules	0	2	4
cellular nitrogen compound biosynthetic process	0	2	5
carbohydrate derivative biosynthetic process	0	1	5
cellular protein metabolic process	0	3	5
cell adhesion	0	3	5
biological adhesion	0	3	5
negative regulation of hydrolase activity	0	2	3
cell-cell adhesion	0	2	4
carbohydrate transport	0	1	5
ribonucleoside monophosphate metabolic process	0	3	5
organonitrogen compound biosynthetic process	1	1	5
RNA export from nucleus	0	4	5
spindle organization	0	3	4
double-strand break repair via homologous recombination	0	4	5
tricarboxylic acid metabolic process	0	1	1
sodium ion transport	0	1	1
pattern recognition receptor signaling pathway	0	2	3
RNA capping	0	0	2
7-methylguanosine RNA capping	0	0	2
toll-like receptor signaling pathway	0	2	3
L-phenylalanine catabolic process	0	1	3
immune response-regulating signaling pathway	0	2	3
erythrose 4-phosphate/phosphoenolpyruvate family amino acid catabolic process	0	1	3
base-excision repair, AP site formation	0	0	2
fructose metabolic process	0	0	1
ganglioside metabolic process	0	1	1
L-phenylalanine metabolic process	0	1	3
nucleoside triphosphate catabolic process	0	1	1
organelle fusion	0	0	1
ganglioside catabolic process	0	1	1
NAD metabolic process	0	1	2
positive regulation of transcription elongation from RNA polymerase II promoter	0	0	1
protein deglycosylation	0	0	1
aspartate family amino acid catabolic process	0	1	1
icosanoid metabolic process	0	1	1
erythrose 4-phosphate/phosphoenolpyruvate family amino acid metabolic process	0	1	3
tyrosine metabolic process	0	1	2
endoplasmic reticulum unfolded protein response	0	2	2
regulation of apoptotic process	0	2	4
regulation of cell death	0	2	4
regulation of programmed cell death	0	2	4
endocytosis	0	2	5
nucleoside monophosphate metabolic process	0	3	5
regulation of proteolysis	0	3	3
nucleobase-containing small molecule metabolic process	1	2	5
nucleotide-sugar metabolic process	0	1	5
energy reserve metabolic process	0	3	4
cellular glucan metabolic process	0	4	5
tRNA wobble uridine modification	0	3	5
cellular polysaccharide metabolic process	0	4	5
glucan metabolic process	0	4	5
glycogen metabolic process	0	3	4
recombinational repair	0	4	5
pyridine nucleotide metabolic process	0	3	5
cellular lipid metabolic process	1	2	5
biological regulation	0	3	5
carbohydrate biosynthetic process	0	2	5
GPI anchor metabolic process	0	2	4
GPI anchor biosynthetic process	0	2	4
pyrimidine nucleotide metabolic process	0	1	5
regulation of catabolic process	0	2	5
pyrimidine nucleotide biosynthetic process	0	1	5
tRNA wobble base modification	0	3	5
purine nucleoside biosynthetic process	0	1	2
ribonucleoside biosynthetic process	0	1	2
glycolipid catabolic process	0	1	1
fructose 2,6-bisphosphate metabolic process	0	0	1
nucleoside salvage	0	1	2
glycosyl compound biosynthetic process	0	1	3
ceramide catabolic process	0	1	1
monovalent inorganic cation homeostasis	0	1	1
ribonucleoside metabolic process	0	1	2
organic hydroxy compound catabolic process	0	1	3
regulation of pH	0	1	1
response to metal ion	0	0	1
branched-chain amino acid biosynthetic process	0	1	2
purine nucleoside metabolic process	0	1	2
nucleobase-containing small molecule biosynthetic process	0	1	2
DNA modification	0	2	2
response to inorganic substance	0	0	1
UDP-N-acetylglucosamine biosynthetic process	0	0	2
purine nucleotide salvage	0	0	1
alditol phosphate metabolic process	0	0	1
UDP-N-acetylglucosamine metabolic process	0	1	2
spliceosomal complex assembly	0	0	1
polyol catabolic process	0	0	1
proton-transporting two-sector ATPase complex assembly	0	1	2
purine ribonucleoside metabolic process	0	1	2
nucleoside biosynthetic process	0	1	2
purine ribonucleoside biosynthetic process	0	1	2
glycosphingolipid catabolic process	0	1	1
purine ribonucleoside salvage	0	1	2
glycerol-3-phosphate metabolic process	0	0	1
glycosphingolipid metabolic process	0	1	1
deadenylation-dependent decapping of nuclear-transcribed mRNA	0	0	1
protein import into mitochondrial matrix	0	0	2
secondary metabolite biosynthetic process	0	1	2
positive regulation of DNA-templated transcription, elongation	0	0	1
alcohol catabolic process	0	1	3
secondary metabolic process	0	1	2
amino sugar biosynthetic process	0	0	2
actin polymerization or depolymerization	0	1	1
ribosomal large subunit assembly	0	0	1
purine ribonucleotide salvage	0	0	1
maturation of SSU-rRNA	0	1	2
regulation of cytoskeleton organization	0	2	5
phosphatidylinositol biosynthetic process	0	3	5
small molecule metabolic process	0	3	5
regulation of cellular component biogenesis	0	3	5
polysaccharide metabolic process	0	2	5
organophosphate catabolic process	0	2	5
pyrimidine-containing compound biosynthetic process	0	1	5
alcohol biosynthetic process	0	3	5
phosphatidylinositol phosphate biosynthetic process	0	4	5
biosynthetic process	1	2	5
protein lipidation	0	2	4
cellular biogenic amine metabolic process	0	4	5
cellular amine metabolic process	0	4	5
amine metabolic process	0	4	5
secondary alcohol metabolic process	0	1	4
cGMP metabolic process	0	1	2
copper ion transport	0	1	1
mitochondrial respiratory chain complex III assembly	0	1	2
regulation of cell growth	0	1	2
respiratory chain complex III assembly	0	1	2
cilium movement involved in cell motility	0	4	4
tRNA thio-modification	0	1	1
membrane lipid catabolic process	0	1	2
protein polymerization	0	2	2
nucleoside metabolic process	1	2	5
positive regulation of DNA metabolic process	0	1	4
regulation of growth	0	1	2
axonemal dynein complex assembly	0	4	4
protein-containing complex disassembly	0	3	4
multivesicular body sorting pathway	0	4	5
methylguanosine-cap decapping	0	2	5
sphingolipid catabolic process	0	1	2
cGMP biosynthetic process	0	1	2
RNA decapping	0	2	5
regulation of transcription elongation from RNA polymerase II promoter	0	2	2
ATP biosynthetic process	0	3	5
regulation of mRNA processing	0	2	3
nucleotide salvage	0	2	4
glycosyl compound metabolic process	1	2	5
ATP synthesis coupled proton transport	0	3	5
energy coupled proton transport, down electrochemical gradient	0	3	5
phenylalanyl-tRNA aminoacylation	0	1	1
coenzyme A metabolic process	0	4	4
branched-chain amino acid metabolic process	0	2	3
organic hydroxy compound metabolic process	0	2	5
ribonucleoprotein complex subunit organization	1	2	5
nucleoside phosphate metabolic process	0	2	5
microtubule-based process	0	3	5
arabinose metabolic process	0	1	3
fatty acid biosynthetic process	0	3	5
inorganic cation transmembrane transport	0	3	5
L-arabinose metabolic process	0	1	3
pyrimidine-containing compound metabolic process	0	1	5
pyridine-containing compound metabolic process	0	3	5
cation transmembrane transport	0	2	5
monocarboxylic acid biosynthetic process	0	4	5
integrin-mediated signaling pathway	0	1	4
phosphatidylinositol metabolic process	0	3	5
tRNA metabolic process	0	2	5
prenylation	0	1	4
ATP synthesis coupled electron transport	0	2	3
signal transduction in response to DNA damage	0	2	5
Rho protein signal transduction	0	1	2
signal peptide processing	0	3	5
ERAD pathway	0	3	5
establishment of protein localization to mitochondrion	0	2	5
non-motile cilium assembly	0	4	4
glycoprotein metabolic process	0	1	4
protein prenylation	0	1	4
protein kinase C-activating G protein-coupled receptor signaling pathway	0	2	3
cell-matrix adhesion	0	1	4
cyclic purine nucleotide metabolic process	0	1	2
cell-substrate adhesion	0	1	4
Arp2/3 complex-mediated actin nucleation	0	1	5
ubiquitin-dependent ERAD pathway	0	3	5
microtubule organizing center organization	0	3	4
protein localization to mitochondrion	0	2	5
purine-containing compound salvage	0	2	5
nucleotide catabolic process	0	3	5
phosphatidylinositol-mediated signaling	0	2	4
lipid phosphorylation	0	1	3
positive regulation of gene expression	0	1	4
DNA damage checkpoint signaling	0	2	5
steroid biosynthetic process	0	3	5
protein modification by small protein conjugation	0	3	5
cellular nitrogen compound metabolic process	0	3	5
protein modification by small protein conjugation or removal	0	2	5
ribonucleotide biosynthetic process	0	2	5
cell projection organization	0	3	4
phospholipid biosynthetic process	1	2	5
ribose phosphate biosynthetic process	0	3	5
glycerophospholipid metabolic process	1	2	5
cellular protein-containing complex assembly	0	2	5
proteasome assembly	0	2	5
response to nitrogen compound	0	3	5
regulation of DNA-templated transcription, elongation	0	5	5
spermatogenesis	0	3	4
inositol lipid-mediated signaling	0	3	5
cytochrome complex assembly	0	3	5
NADP metabolic process	1	2	5
male gamete generation	0	3	4
response to organonitrogen compound	0	3	5
telomere maintenance	0	4	5
cholesterol transport	0	2	2
transcription by RNA polymerase II	0	4	5
TOR signaling	0	2	2
negative regulation of catalytic activity	0	2	3
negative regulation of molecular function	0	2	3
protein metabolic process	0	2	5
organophosphate metabolic process	0	3	5
negative regulation of cellular protein metabolic process	0	3	4
negative regulation of protein metabolic process	0	3	4
regulation of translation	0	4	5
nucleotide metabolic process	0	2	5
regulation of cellular amide metabolic process	0	4	5
sterol transport	0	2	4
protein transmembrane import into intracellular organelle	0	3	5
organic hydroxy compound transport	0	1	4
protoporphyrinogen IX biosynthetic process	0	3	5
DNA integrity checkpoint signaling	0	2	5
nicotinamide nucleotide biosynthetic process	0	3	5
proton transmembrane transport	0	3	5
dicarboxylic acid metabolic process	1	2	5
positive regulation of actin filament polymerization	0	1	5
cellular component disassembly	0	3	5
protoporphyrinogen IX metabolic process	0	3	5
gamete generation	0	3	4
positive regulation of supramolecular fiber organization	0	1	5
steroid metabolic process	0	2	5
positive regulation of protein-containing complex assembly	0	1	5
multicellular organismal reproductive process	0	3	4
actin nucleation	0	1	5
positive regulation of protein polymerization	0	1	5
positive regulation of cytoskeleton organization	0	1	5
transmembrane transport	0	3	5
ribonucleotide metabolic process	0	1	5
ribose phosphate metabolic process	0	2	5
ncRNA metabolic process	0	2	5
ubiquinone metabolic process	0	1	5
regulation of DNA metabolic process	0	3	5
IMP metabolic process	0	2	5
telomere organization	0	4	5
quinone metabolic process	0	1	5
cyclic nucleotide biosynthetic process	0	2	4
positive regulation of cellular component biogenesis	0	1	5
ketone biosynthetic process	0	1	5
aromatic amino acid family catabolic process	1	3	5
IMP biosynthetic process	0	2	5
ubiquinone biosynthetic process	0	1	5
Notch signaling pathway	0	1	4
quinone biosynthetic process	0	1	5
spliceosomal snRNP assembly	0	3	5
nucleocytoplasmic transport	0	3	5
nuclear transport	0	3	5
glycerophospholipid biosynthetic process	1	2	5
microtubule cytoskeleton organization	0	4	5
glycerolipid biosynthetic process	0	3	5
purine ribonucleoside triphosphate biosynthetic process	0	2	5
cellular aldehyde metabolic process	0	2	5
pyridine nucleotide biosynthetic process	0	3	5
immune response	0	4	4
mitochondrial transmembrane transport	1	1	5
regulation of immune response	0	3	4
microtubule nucleation	0	4	5
amino sugar metabolic process	0	3	5
positive regulation of organelle organization	0	1	5
retrograde transport, endosome to Golgi	0	3	5
regulation of immune system process	0	3	4
purine nucleoside triphosphate biosynthetic process	0	2	5
negative regulation of nitrogen compound metabolic process	0	3	5
negative regulation of cellular metabolic process	0	3	5
regulation of organelle organization	0	3	5
glycerolipid metabolic process	0	3	5
rRNA metabolic process	0	3	5
rRNA processing	0	2	5
purine ribonucleoside triphosphate metabolic process	0	2	5
DNA replication initiation	1	3	5
icosanoid transport	0	1	4
icosanoid secretion	0	1	4
polyol biosynthetic process	0	3	5
fatty acid transport	0	1	4
arachidonic acid secretion	0	1	4
nucleotide-sugar biosynthetic process	0	2	5
ceramide metabolic process	0	3	5
long-chain fatty acid transport	0	1	4
arachidonate transport	0	1	4
response to organic substance	1	2	5
positive regulation of cellular protein metabolic process	0	3	5
purine nucleoside triphosphate metabolic process	0	3	5
cyclic nucleotide metabolic process	0	2	4
regulation of cellular component organization	0	3	5
nucleic acid-templated transcription	0	4	5
transcription, DNA-templated	0	4	5
organonitrogen compound metabolic process	0	3	5
nucleoside triphosphate metabolic process	0	1	5
organic substance catabolic process	0	3	5
nuclear export	0	4	5
regulation of cellular protein metabolic process	1	3	5
pentose metabolic process	0	2	5
inorganic ion transmembrane transport	0	4	5
polyol metabolic process	0	3	5
endoplasmic reticulum to Golgi vesicle-mediated transport	0	2	5
carbohydrate catabolic process	0	3	5
phospholipid metabolic process	0	3	5
ion transport	0	2	5
purine nucleoside bisphosphate metabolic process	0	3	5
electron transport chain	0	2	5
nucleoside bisphosphate metabolic process	0	3	5
ribonucleoside bisphosphate metabolic process	0	3	5
organic hydroxy compound biosynthetic process	0	3	5
ion transmembrane transport	0	2	5
response to oxidative stress	0	1	5
double-strand break repair	0	5	5
negative regulation of cellular process	0	3	5
proteolysis involved in cellular protein catabolic process	0	1	5
cell surface receptor signaling pathway involved in cell-cell signaling	0	1	4
proteasome-mediated ubiquitin-dependent protein catabolic process	0	3	5
Wnt signaling pathway	0	1	4
alpha-amino acid catabolic process	1	4	5
energy derivation by oxidation of organic compounds	0	2	5
tRNA modification	0	3	5
positive regulation of biosynthetic process	1	3	5
response to chemical	0	2	5
positive regulation of macromolecule biosynthetic process	1	3	5
positive regulation of cellular biosynthetic process	1	3	5
supramolecular fiber organization	0	2	5
plasma membrane bounded cell projection organization	0	2	4
fatty acid metabolic process	0	3	5
ribonucleoprotein complex assembly	1	2	5
protein catabolic process	0	1	5
apoptotic process	0	3	4
positive regulation of nucleobase-containing compound metabolic process	1	3	5
histone modification	0	2	4
programmed cell death	0	3	4
cell death	0	3	4
covalent chromatin modification	0	2	4
primary metabolic process	1	2	5
protein deubiquitination	0	1	4
regulation of ion transport	0	1	3
protein modification by small protein removal	0	1	4
positive regulation of cellular metabolic process	1	3	5
nucleobase-containing compound catabolic process	0	2	5
carbohydrate metabolic process	0	3	5
positive regulation of nitrogen compound metabolic process	1	3	5
regulation of transport	0	1	4
carboxylic acid metabolic process	0	4	5
oxoacid metabolic process	0	4	5
regulation of localization	0	1	4
aromatic compound catabolic process	0	3	5
organic cyclic compound catabolic process	0	2	5
cytoskeleton organization	0	4	5
protein ubiquitination	0	3	5
nucleoside phosphate biosynthetic process	0	2	5
nucleotide biosynthetic process	0	2	5
regulation of protein metabolic process	0	4	5
ubiquitin-dependent protein catabolic process	0	3	5
modification-dependent protein catabolic process	0	3	5
modification-dependent macromolecule catabolic process	0	3	5
microtubule-based movement	0	2	5
cellular amino acid metabolic process	0	3	5
organophosphate biosynthetic process	0	3	5
cellular protein modification process	0	4	5
organic acid metabolic process	0	4	5
RNA metabolic process	0	4	5
protein modification process	0	4	5
cellular macromolecule metabolic process	0	3	5
phosphatidylinositol dephosphorylation	0	3	5
positive regulation of macromolecule metabolic process	1	3	5
cation transport	0	2	5
purine nucleoside monophosphate biosynthetic process	0	3	5
mRNA transport	0	4	5
organelle assembly	1	1	5
purine ribonucleoside monophosphate biosynthetic process	0	3	5
porphyrin-containing compound metabolic process	0	3	5
phospholipid dephosphorylation	0	3	5
ribonucleoside triphosphate biosynthetic process	0	2	5
tetrapyrrole biosynthetic process	0	3	5
porphyrin-containing compound biosynthetic process	0	3	5
positive regulation of transcription by RNA polymerase II	0	3	5
immune system process	0	4	4
cell cycle checkpoint signaling	0	2	5
mitochondrion organization	0	2	5
proteasomal protein catabolic process	0	1	5
protein polyubiquitination	0	3	4
macromolecule catabolic process	0	2	5
cellular metabolic compound salvage	1	1	5
positive regulation of metabolic process	1	3	5
positive regulation of cellular component organization	0	1	5
histone methylation	0	2	3
positive regulation of protein metabolic process	0	3	5
regulation of cell communication	0	1	5
regulation of signal transduction	0	1	5
regulation of signaling	0	1	5
regulation of response to stimulus	0	1	5
DNA replication	0	1	5
peptidyl-amino acid modification	0	2	5
cell cycle	1	2	5
DNA repair	0	3	5
cellular response to DNA damage stimulus	0	1	5
regulation of intracellular signal transduction	0	1	5
mitotic cell cycle process	0	2	5
sulfur compound metabolic process	0	2	5
cell division	0	2	5
dephosphorylation	0	1	5
DNA metabolic process	0	3	5
DNA-templated transcription, initiation	0	2	5
autophagy	0	2	5
process utilizing autophagic mechanism	0	2	5
alpha-amino acid biosynthetic process	1	0	5
bioluminescence	1	0	3
cell cycle process	0	2	5
sulfur compound biosynthetic process	1	1	5
protein dephosphorylation	0	2	4
response to stress	0	2	5
macromolecule methylation	0	1	5
cellular macromolecule localization	0	1	5
cellular protein localization	0	1	5
cellular response to stress	0	2	5
cellular response to stimulus	0	2	5
response to stimulus	0	3	5
regulation of GTPase activity	0	2	4
peptidyl-proline modification	0	1	4
anatomical structure development	0	0	4
positive regulation of catalytic activity	0	3	4
cell communication	0	0	4
protein peptidyl-prolyl isomerization	0	1	4
negative regulation of response to stimulus	0	2	4
protein complex oligomerization	0	0	4
localization within membrane	0	1	5
negative regulation of gene expression	0	2	5
protein localization to organelle	0	1	5
positive regulation of molecular function	0	2	4
alpha-amino acid metabolic process	0	3	5
organelle organization	0	1	5
macromolecule localization	0	1	5
cellular modified amino acid metabolic process	0	3	5
hexose metabolic process	0	3	5
protein homooligomerization	0	0	4
regulation of molecular function	1	2	4
regulation of cell cycle	0	1	5
localization	0	0	5
chromatin organization	0	2	5
regulation of response to stress	0	1	4
actin cytoskeleton organization	0	1	4
cellular metal ion homeostasis	0	2	5
regulation of phosphorus metabolic process	1	3	5
cellular cation homeostasis	0	2	5
pyruvate metabolic process	0	1	5
cellular ion homeostasis	0	2	5
negative regulation of macromolecule biosynthetic process	0	3	5
negative regulation of cellular macromolecule biosynthetic process	0	3	5
protein localization to membrane	0	1	5
cellular developmental process	0	1	5
regulation of phosphate metabolic process	1	3	5
lipid oxidation	0	1	5
negative regulation of cellular biosynthetic process	0	3	5
chromatin remodeling	0	1	5
cellular chemical homeostasis	0	2	5
protein localization	0	1	5
vacuolar transport	0	1	5
regulation of protein modification process	1	3	5
regulation of small GTPase mediated signal transduction	0	1	5
regulation of macromolecule metabolic process	0	2	5
negative regulation of signal transduction	0	2	4
negative regulation of signaling	0	2	4
negative regulation of cell communication	0	2	4
metal ion homeostasis	0	2	5
regulation of nucleic acid-templated transcription	0	1	5
regulation of transcription, DNA-templated	0	1	5
regulation of RNA biosynthetic process	0	1	5
regulation of transcription by RNA polymerase II	1	0	5
RNA modification	0	2	5
biological_process	0	2	5
cellular localization	0	1	5
establishment of protein localization	0	1	5
vesicle-mediated transport	0	1	5
regulation of metabolic process	0	2	5
nitrogen compound transport	0	0	5
regulation of gene expression	0	2	5
regulation of catalytic activity	1	2	4
establishment of localization	0	0	5
cellular metabolic process	0	3	5
glutamine family amino acid metabolic process	0	2	5
cellular amino acid biosynthetic process	1	0	5
establishment of protein localization to organelle	0	0	5
regulation of cellular macromolecule biosynthetic process	0	2	5
regulation of macromolecule biosynthetic process	0	2	5
cellular component assembly	0	2	5
regulation of cellular biosynthetic process	0	2	5
protein transport	0	1	5
metabolic process	1	2	5
transport	0	0	5
chromosome organization	0	2	5
nucleic acid metabolic process	0	3	5
tRNA processing	0	1	5
protein folding	0	2	5
phosphorylation	1	2	5
developmental process	0	0	5
regulation of RNA metabolic process	0	1	5
organic substance transport	0	0	5
nucleoside diphosphate phosphorylation	0	2	5
protein localization to endoplasmic reticulum	0	2	5
cytoskeleton-dependent intracellular transport	0	1	4
transcription initiation from RNA polymerase II promoter	0	2	5
exocytosis	0	2	5
cellular transition metal ion homeostasis	0	2	5
nucleotide phosphorylation	0	2	5
multicellular organismal process	0	2	4
protein-containing complex localization	0	2	5
glycolytic process	0	2	5
serine family amino acid metabolic process	0	2	5
cellular respiration	0	1	5
ATP generation from ADP	0	2	5
secretion by cell	0	2	5
glutamine family amino acid biosynthetic process	0	2	5
import into nucleus	0	1	5
protein acetylation	0	1	4
positive regulation of response to stimulus	0	1	4
meiotic cell cycle process	0	2	5
transition metal ion homeostasis	0	2	5
export from cell	0	2	5
purine nucleoside diphosphate metabolic process	0	1	5
positive regulation of hydrolase activity	0	1	3
positive regulation of GTPase activity	0	1	3
pteridine-containing compound metabolic process	1	0	5
purine ribonucleoside diphosphate metabolic process	0	1	5
ADP metabolic process	0	1	5
nucleotide-excision repair	1	3	5
ribonucleoside diphosphate metabolic process	0	1	5
iron-sulfur cluster assembly	0	0	5
metallo-sulfur cluster assembly	0	0	5
nucleoside diphosphate metabolic process	0	1	5
protein acylation	0	1	4
cell differentiation	0	1	5
glucose metabolic process	0	3	5
RNA methylation	0	1	5
DNA conformation change	0	3	5
establishment of protein localization to membrane	0	1	5
cellular modified amino acid biosynthetic process	0	2	5
RNA 3'-end processing	0	3	5
nitrogen compound metabolic process	0	3	5
RNA splicing	0	2	5
heterocycle metabolic process	1	2	5
intracellular transport	0	1	5
regulation of nucleobase-containing compound metabolic process	0	2	5
establishment of localization in cell	0	1	5
heterocycle biosynthetic process	0	1	5
regulation of biosynthetic process	0	2	5
RNA processing	0	2	5
regulation of cell cycle process	0	1	5
mRNA catabolic process	0	1	5
inorganic ion homeostasis	0	2	5
ion homeostasis	0	2	5
cation homeostasis	0	2	5
ribonucleoprotein complex biogenesis	0	3	5
protein maturation	0	1	5
cellular component biogenesis	0	4	5
ncRNA processing	0	1	5
chemical homeostasis	0	1	5
cellular aromatic compound metabolic process	0	3	5
organic cyclic compound metabolic process	1	2	5
cellular component organization or biogenesis	0	1	5
mRNA metabolic process	0	3	5
regulation of cellular metabolic process	1	1	5
intracellular protein transport	0	1	5
lipid modification	0	1	5
lipid transport	0	3	5
carboxylic acid catabolic process	0	3	5
organic acid catabolic process	0	3	5
small molecule catabolic process	0	2	5
cellular catabolic process	0	2	5
monocarboxylic acid metabolic process	0	2	5
regulation of primary metabolic process	0	2	5
regulation of nitrogen compound metabolic process	0	1	5
positive regulation of biological process	1	1	5
negative regulation of macromolecule metabolic process	0	2	5
macromolecule modification	0	2	5
mRNA processing	0	3	5
cellular component organization	0	1	5
cellular macromolecule catabolic process	0	1	5
protein-containing complex assembly	0	1	5
nucleobase-containing compound metabolic process	0	3	5
macromolecule metabolic process	0	2	5
phosphate-containing compound metabolic process	1	2	5
aromatic compound biosynthetic process	0	1	5
organic cyclic compound biosynthetic process	0	1	5
organic substance metabolic process	1	1	5
cellular process	0	1	5
protein localization to nucleus	0	1	5
regulation of lipid biosynthetic process	0	0	1
spindle localization	0	0	1
protein localization to chromosome, centromeric region	0	0	1
transport along microtubule	0	1	4
nucleic acid transport	0	4	5
cholesterol metabolic process	0	0	3
attachment of GPI anchor to protein	0	0	2
ncRNA transcription	0	0	1
protein N-linked glycosylation via asparagine	0	0	1
monosaccharide metabolic process	0	2	5
regulation of innate immune response	0	1	4
signal release	0	0	1
negative regulation of RNA catabolic process	0	0	1
mitotic DNA integrity checkpoint signaling	0	1	1
aspartate family amino acid biosynthetic process	1	2	5
reciprocal homologous recombination	0	1	2
pigment metabolic process	0	2	5
protein-DNA complex assembly	1	1	5
positive regulation of phosphate metabolic process	0	2	3
error-prone translesion synthesis	0	0	1
inorganic anion transmembrane transport	0	0	1
deoxyribonucleoside triphosphate catabolic process	0	1	1
mitochondrial fission	0	0	1
positive regulation of cell communication	0	1	4
response to radiation	0	3	4
intracellular lipid transport	0	0	2
nucleic acid phosphodiester bond hydrolysis	0	0	5
AMP biosynthetic process	0	1	1
endosome transport via multivesicular body sorting pathway	0	1	1
regulation of locomotion	0	0	1
establishment of spindle localization	0	0	1
regulation of chromosome separation	0	1	4
selective autophagy	0	0	1
positive regulation of TOR signaling	0	0	1
dolichol-linked oligosaccharide biosynthetic process	0	2	3
mannosylation	0	1	1
inorganic anion transport	0	1	5
pentose-phosphate shunt	0	1	4
gene silencing by RNA	0	2	5
ceramide biosynthetic process	0	0	2
cholesterol biosynthetic process	0	0	1
mitotic cell cycle checkpoint signaling	0	1	4
cellular response to organic substance	0	0	1
ribosomal large subunit export from nucleus	0	0	1
cellular response to external stimulus	0	1	1
MAPK cascade	0	1	1
small molecule biosynthetic process	1	1	5
diol biosynthetic process	0	1	2
regulation of microtubule cytoskeleton organization	0	2	3
regulation of Ras protein signal transduction	0	1	4
nervous system process	0	1	3
monocarboxylic acid transport	0	1	4
cellular biogenic amine catabolic process	0	3	4
vesicle budding from membrane	0	0	1
establishment of protein localization to vacuole	0	0	5
chromosome organization involved in meiotic cell cycle	0	1	2
mitotic DNA damage checkpoint signaling	0	1	1
ribosome biogenesis	1	3	5
phosphate ion transmembrane transport	0	0	1
neuron projection guidance	0	3	4
histone deacetylation	0	1	4
negative regulation of phosphorus metabolic process	0	0	2
D-amino acid metabolic process	0	1	2
nucleoside bisphosphate biosynthetic process	0	2	5
macroautophagy	0	0	1
cilium assembly	0	1	4
RNA surveillance	0	0	1
regulation of endopeptidase activity	0	0	1
regulation of ion transmembrane transport	0	0	3
regulation of phosphorylation	0	3	4
SRP-dependent cotranslational protein targeting to membrane	0	2	5
sulfate assimilation	0	0	1
Golgi vesicle transport	0	1	5
positive regulation of response to external stimulus	0	0	1
mRNA polyadenylation	0	0	1
peptidyl-lysine trimethylation	0	0	1
thiamine-containing compound metabolic process	0	0	1
cellular detoxification	0	1	1
proteoglycan biosynthetic process	0	1	2
zinc ion homeostasis	0	1	1
RNA polyadenylation	0	2	4
translesion synthesis	0	0	2
phosphatidylethanolamine biosynthetic process	0	1	2
positive regulation of multicellular organismal process	0	0	2
protein import into nucleus	0	1	5
response to endogenous stimulus	0	0	1
peptidyl-arginine modification	0	2	3
deoxyribose phosphate metabolic process	0	1	1
amine catabolic process	0	3	4
telomere maintenance via telomere lengthening	0	0	1
positive regulation of kinase activity	0	1	2
CTP metabolic process	0	0	4
positive regulation of signaling	0	1	4
negative regulation of biosynthetic process	0	3	5
peptidyl-lysine acetylation	0	1	4
histone ubiquitination	0	0	1
positive regulation of transport	0	0	1
transition metal ion transport	0	1	4
positive regulation of intracellular signal transduction	0	1	4
enzyme linked receptor protein signaling pathway	0	1	4
DNA catabolic process	0	2	4
L-methionine biosynthetic process	0	1	3
DNA biosynthetic process	0	2	5
folic acid-containing compound metabolic process	1	0	5
mitochondrial respiratory chain complex assembly	0	1	5
regulation of DNA repair	0	1	4
metal ion transport	0	1	5
pyrimidine nucleoside triphosphate metabolic process	0	0	4
rRNA-containing ribonucleoprotein complex export from nucleus	0	1	1
cell motility	0	1	2
protein refolding	0	0	1
pattern specification process	0	0	1
amide transport	0	1	2
purine-containing compound transmembrane transport	0	0	1
negative regulation of TOR signaling	0	0	3
C-terminal protein amino acid modification	0	0	1
neurotransmitter metabolic process	0	0	1
NAD biosynthetic process	0	4	5
ribonucleotide catabolic process	0	1	1
endoplasmic reticulum organization	0	0	1
peptidyl-lysine methylation	0	1	4
positive regulation of RNA metabolic process	1	2	5
replication fork processing	0	1	1
aminoglycan metabolic process	1	2	5
cellular amino acid catabolic process	1	3	5
positive regulation of cellular catabolic process	0	1	1
lipid storage	0	0	1
phosphagen metabolic process	0	3	3
endosomal transport	0	1	5
pyrimidine-containing compound catabolic process	0	0	1
cellular calcium ion homeostasis	0	1	4
regulation of cyclase activity	0	0	1
reticulophagy	0	0	1
rRNA modification	0	0	5
mRNA stabilization	0	0	1
peptidyl-cysteine modification	0	0	1
canonical Wnt signaling pathway	0	0	1
cell cycle phase transition	0	1	1
protein import	0	2	5
cell-cell junction organization	0	0	1
DNA-templated transcription, termination	0	0	1
phosphate ion transport	0	0	2
regulation of RNA splicing	0	0	3
ribosomal small subunit export from nucleus	0	1	1
actin filament-based process	0	1	4
negative regulation of DNA recombination	0	0	1
tRNA transport	0	1	1
calcium ion transport	0	0	4
positive regulation of cytokinesis	0	0	1
negative regulation of sister chromatid segregation	0	1	2
positive regulation of innate immune response	0	0	1
tetrahydrofolate interconversion	1	0	5
response to amino acid	0	1	1
oxidative demethylation	0	1	1
pyrimidine deoxyribonucleoside triphosphate metabolic process	0	0	1
regulation of cell shape	0	0	1
nucleosome organization	1	1	5
negative regulation of nucleic acid-templated transcription	0	2	5
tryptophan catabolic process to kynurenine	0	1	1
endosome organization	0	0	1
regulation of cellular response to growth factor stimulus	0	0	1
chitin catabolic process	1	1	2
cell fate specification	0	0	1
ncRNA 5'-end processing	0	2	4
glucosamine-containing compound catabolic process	1	1	2
cotranslational protein targeting to membrane	0	2	5
endocytic recycling	0	0	2
respiratory chain complex IV assembly	0	1	2
protein localization to chromosome	0	0	2
regulation of mitotic cell cycle	0	1	5
mitochondrial translation	0	1	5
regulation of chromatin organization	0	0	1
cytosolic transport	0	1	5
regulation of transmembrane transport	0	0	3
chemical synaptic transmission	0	0	1
maintenance of protein location in cell	0	1	2
respiratory electron transport chain	0	1	5
riboflavin biosynthetic process	0	1	1
snRNA transcription	0	0	1
heterochromatin organization	0	1	3
exocytic process	0	0	1
regulation of adenylate cyclase activity	0	0	1
cellular modified amino acid catabolic process	0	2	4
regulation of protein ubiquitination	0	1	1
microtubule-based transport	0	1	4
negative regulation of mitotic metaphase/anaphase transition	0	1	2
cellular response to acid chemical	0	1	1
smoothened signaling pathway	0	0	1
N-terminal protein amino acid modification	0	1	4
DNA-dependent DNA replication	0	1	4
acetyl-CoA metabolic process	0	1	5
regulation of G2/M transition of mitotic cell cycle	0	1	2
sterol metabolic process	0	2	5
flavin-containing compound metabolic process	0	1	1
regulation of phosphatase activity	0	0	3
intracellular sterol transport	0	1	2
system process	0	1	3
N-acetylglucosamine metabolic process	0	0	1
negative regulation of cell motility	0	1	1
regulation of protein serine/threonine kinase activity	0	2	3
resolution of meiotic recombination intermediates	0	1	1
phototransduction	0	2	2
regulation of Wnt signaling pathway	0	1	4
phosphagen biosynthetic process	0	3	3
negative regulation of cellular catabolic process	0	0	1
peptidyl-methionine modification	0	0	1
cilium organization	0	1	4
DNA catabolic process, endonucleolytic	0	1	1
peptidyl-histidine modification	0	2	5
establishment of protein localization to endoplasmic reticulum	0	2	5
peptidyl-lysine modification	0	0	4
mitochondrial electron transport, NADH to ubiquinone	0	0	1
regulation of complement activation	0	2	3
GDP-mannose metabolic process	0	0	1
peroxisomal transport	0	0	1
establishment of protein localization to mitochondrial membrane	0	1	2
positive regulation of response to DNA damage stimulus	0	1	2
protein hydroxylation	0	0	1
fatty acid derivative metabolic process	0	1	1
protein targeting to vacuole	0	0	1
actin filament organization	0	1	5
small nucleolar ribonucleoprotein complex assembly	0	0	1
mitotic spindle checkpoint signaling	0	1	2
thioester biosynthetic process	0	1	5
negative regulation of dephosphorylation	0	0	1
response to acid chemical	0	1	1
chaperone-mediated protein folding	0	1	3
copper ion homeostasis	0	1	2
regulation of cellular defense response	0	2	3
fucose metabolic process	1	1	4
regulation of chromosome organization	0	2	5
amino acid transport	0	0	5
regulation of alternative mRNA splicing, via spliceosome	0	1	1
regulation of transmembrane receptor protein serine/threonine kinase signaling pathway	0	0	2
calcium ion transmembrane transport	0	1	2
establishment of cell polarity	0	1	2
defense response to other organism	1	1	3
regulation of mRNA splicing, via spliceosome	0	1	1
cytokinesis	0	1	3
protein localization to cell periphery	0	0	1
detoxification	0	1	1
carbohydrate derivative catabolic process	0	3	5
superoxide metabolic process	1	0	1
peptidyl-glutamic acid carboxylation	0	1	1
negative regulation of apoptotic process	0	1	3
asparagine biosynthetic process	0	0	1
negative regulation of mitotic sister chromatid separation	0	1	2
mitotic DNA replication checkpoint signaling	0	0	1
regulation of translational initiation	0	0	1
regulation of nuclear division	0	2	3
mRNA methylation	0	1	1
axon guidance	0	3	4
collagen metabolic process	0	0	1
aspartate family amino acid metabolic process	1	2	5
regulation of anatomical structure morphogenesis	0	0	3
cellular protein complex disassembly	0	0	1
regulation of ubiquitin-dependent protein catabolic process	0	1	1
deoxyribonucleotide biosynthetic process	0	1	2
deoxyribonucleoside triphosphate metabolic process	0	1	1
negative regulation of nuclear division	0	2	3
cellular amide catabolic process	0	1	1
barbed-end actin filament capping	0	0	1
transcription by RNA polymerase I	0	0	1
late endosome to vacuole transport	0	1	2
regulation of plasma membrane bounded cell projection organization	0	0	1
response to unfolded protein	0	0	1
histone acetylation	0	1	4
detection of external stimulus	0	2	2
ncRNA 3'-end processing	0	1	4
cell wall macromolecule metabolic process	0	1	1
regulation of cytokine production	0	1	1
maintenance of location in cell	0	1	2
negative regulation of chromosome separation	0	1	2
inositol phosphate biosynthetic process	0	0	2
peroxisome organization	0	1	5
positive regulation of defense response	0	0	1
protein-containing complex subunit organization	0	1	5
GTP metabolic process	0	0	4
catabolic process	0	2	5
actin filament bundle organization	0	1	1
regulation of cytokinesis	0	2	4
leucine catabolic process	0	0	1
mitotic chromosome condensation	0	1	2
DNA recombination	0	2	5
pyrimidine deoxyribonucleotide metabolic process	0	0	1
outer dynein arm assembly	0	0	1
kinetochore organization	0	1	4
rRNA base methylation	0	1	1
protein localization to plasma membrane	0	0	1
negative regulation of Wnt signaling pathway	0	1	4
oligopeptide transport	0	0	1
internal protein amino acid acetylation	0	1	4
protein alkylation	0	0	4
positive regulation of transferase activity	0	2	3
mitotic spindle assembly	0	1	1
protein demethylation	0	0	1
allantoin metabolic process	0	1	1
rRNA 3'-end processing	0	0	1
diol metabolic process	0	1	2
negative regulation of cellular component movement	0	1	1
peroxisomal membrane transport	0	0	1
histidine catabolic process	0	0	1
amino-acid betaine biosynthetic process	1	2	3
acylglycerol biosynthetic process	0	0	1
pyrimidine ribonucleoside triphosphate biosynthetic process	0	0	4
tetrahydrobiopterin metabolic process	0	1	2
amino-acid betaine metabolic process	1	2	3
histone H4 acetylation	0	1	1
monosaccharide biosynthetic process	0	2	5
galactose catabolic process via UDP-galactose	0	1	1
organelle membrane fusion	0	0	1
pyrimidine deoxyribonucleotide biosynthetic process	0	0	1
positive regulation of organelle assembly	0	0	1
RNA stabilization	0	0	1
organelle fission	0	2	4
positive regulation of cellular protein catabolic process	0	1	1
vesicle-mediated transport in synapse	0	0	1
positive regulation of nucleic acid-templated transcription	1	2	5
negative regulation of cell population proliferation	0	0	1
deoxyribose phosphate catabolic process	0	1	1
negative regulation of cell migration	0	1	1
chromosome segregation	0	2	5
pyrimidine nucleoside triphosphate biosynthetic process	0	0	4
nuclear division	0	1	2
protein phosphorylation	1	1	4
regulation of response to external stimulus	0	1	4
vesicle docking involved in exocytosis	0	0	1
protein N-linked glycosylation	1	3	5
activation of innate immune response	0	0	1
SCF-dependent proteasomal ubiquitin-dependent protein catabolic process	0	1	3
deoxyribose phosphate biosynthetic process	0	0	1
system development	0	0	3
heparan sulfate proteoglycan metabolic process	0	0	2
positive regulation of transcription, DNA-templated	1	2	5
glycoprotein biosynthetic process	0	1	2
attachment of spindle microtubules to kinetochore	0	1	2
protein localization to microtubule cytoskeleton	0	0	1
phospholipid catabolic process	0	1	2
glycerol metabolic process	0	0	1
formation of translation preinitiation complex	0	1	1
protein insertion into mitochondrial inner membrane	0	0	1
cellular response to nitrogen compound	0	1	1
heme biosynthetic process	0	1	2
response to starvation	0	0	1
peptidyl-asparagine modification	0	0	1
gluconeogenesis	0	2	4
post-translational protein modification	0	0	1
regulation of cell population proliferation	0	3	4
pyrimidine ribonucleoside triphosphate metabolic process	0	0	4
fatty acid beta-oxidation	0	0	4
UTP metabolic process	0	0	4
negative regulation of mitotic nuclear division	0	1	2
RNA destabilization	0	0	1
kynurenine metabolic process	0	1	3
RNA phosphodiester bond hydrolysis	0	0	2
regulation of histone acetylation	0	0	1
regulation of microtubule polymerization or depolymerization	0	1	1
homoserine metabolic process	0	0	2
aminoglycan catabolic process	1	2	4
glutathione catabolic process	0	2	4
L-serine metabolic process	0	2	5
demethylation	0	1	3
regulation of cell cycle phase transition	0	1	5
purine nucleotide metabolic process	0	2	5
tetrahydrobiopterin biosynthetic process	0	1	2
protein polyglutamylation	0	0	1
Golgi to plasma membrane transport	0	0	1
response to external biotic stimulus	1	1	3
regulation of cellular response to insulin stimulus	0	1	1
regulation of cell motility	0	0	1
protein mannosylation	0	1	1
reciprocal meiotic recombination	0	1	2
rDNA heterochromatin assembly	0	0	1
lysosome localization	0	0	1
establishment of protein localization to plasma membrane	0	0	1
purine nucleobase metabolic process	1	1	4
DNA topological change	0	0	2
double-strand break repair via break-induced replication	0	1	1
phosphatidic acid biosynthetic process	0	0	1
regulation of JNK cascade	0	1	2
molybdopterin cofactor metabolic process	0	1	3
heterocycle catabolic process	0	2	5
carbohydrate homeostasis	0	0	1
regulation of peptidyl-lysine acetylation	0	0	1
protein transport to vacuole involved in ubiquitin-dependent protein catabolic process via the multivesicular body sorting pathway	0	0	1
regulation of lipid metabolic process	0	0	1
pteridine-containing compound biosynthetic process	0	1	5
sphingolipid metabolic process	0	2	5
microtubule anchoring	0	0	1
negative regulation of chromosome organization	0	1	3
adenine nucleotide transport	0	1	1
pseudouridine synthesis	0	2	5
primary alcohol metabolic process	0	0	1
positive regulation of protein kinase activity	0	1	2
nuclear-transcribed mRNA poly(A) tail shortening	0	0	1
regulation of cell differentiation	0	0	1
chromatin assembly	0	1	3
cellular response to amino acid stimulus	0	1	1
protein import into peroxisome matrix	0	0	1
protein insertion into membrane	0	1	4
divalent inorganic cation homeostasis	0	2	5
cellular homeostasis	0	1	5
prosthetic group metabolic process	0	1	3
regulation of humoral immune response	0	2	3
poly(A)+ mRNA export from nucleus	0	1	1
regulation of DNA-dependent DNA replication	0	1	2
activation of protein kinase activity	0	1	1
negative regulation of metaphase/anaphase transition of cell cycle	0	1	2
RNA splicing, via endonucleolytic cleavage and ligation	0	0	1
positive regulation of DNA-binding transcription factor activity	0	0	1
response to topologically incorrect protein	0	0	1
positive regulation of proteolysis involved in cellular protein catabolic process	0	1	1
DNA replication checkpoint signaling	0	0	1
amino sugar catabolic process	1	1	2
secondary alcohol biosynthetic process	0	0	1
purine nucleoside monophosphate metabolic process	0	2	5
protein maturation by iron-sulfur cluster transfer	0	0	2
intrinsic apoptotic signaling pathway	0	1	1
negative regulation of G2/M transition of mitotic cell cycle	0	1	2
protein K48-linked deubiquitination	0	0	1
regulation of protein phosphorylation	0	2	4
positive regulation of cell cycle process	0	0	1
triglyceride biosynthetic process	0	0	1
protein depolymerization	0	0	1
purine ribonucleotide catabolic process	0	1	1
L-methionine salvage	0	1	3
RNA 5'-end processing	0	2	4
complement activation	0	0	1
organelle localization by membrane tethering	0	1	2
regulation of autophagy	0	1	1
mitotic G2 DNA damage checkpoint signaling	0	1	1
regulation of ARF protein signal transduction	0	1	4
regulation of cell division	0	2	4
cell junction organization	0	0	1
positive regulation of protein catabolic process	0	1	1
phosphocreatine biosynthetic process	0	3	3
DNA duplex unwinding	0	3	4
regulation of response to DNA damage stimulus	0	1	4
intein-mediated protein splicing	0	0	1
protein targeting to peroxisome	0	0	1
UTP biosynthetic process	0	0	4
positive regulation of cell cycle	0	2	3
glycerol catabolic process	0	0	1
negative regulation of BMP signaling pathway	0	0	1
calcium-ion regulated exocytosis	0	0	1
DNA geometric change	0	3	4
'de novo' IMP biosynthetic process	0	1	5
methylation	0	3	5
cellular protein catabolic process	0	0	1
regulation of complement activation, lectin pathway	0	2	3
one-carbon metabolic process	1	1	5
regulation of mitotic spindle organization	0	0	1
plasma membrane bounded cell projection assembly	0	1	4
histone H2A monoubiquitination	0	0	1
phosphorus metabolic process	1	2	5
vesicle fusion	0	0	1
chondroitin sulfate metabolic process	0	0	1
sensory perception	0	2	3
aromatic amino acid family metabolic process	0	3	5
regulation of immune effector process	0	2	3
protein dealkylation	0	0	1
protein O-linked glycosylation	0	1	1
serine family amino acid biosynthetic process	0	2	5
receptor clustering	0	0	1
plasma membrane organization	0	0	1
malate metabolic process	0	0	1
mitochondrial calcium ion transmembrane transport	0	0	1
reactive nitrogen species metabolic process	0	1	1
nuclear chromosome segregation	0	0	1
vitamin B6 biosynthetic process	0	0	1
regulation of mitotic sister chromatid segregation	0	1	3
regulation of response to biotic stimulus	0	2	4
postreplication repair	0	2	5
regulation of organelle assembly	0	1	2
mitochondrial cytochrome c oxidase assembly	0	0	1
peptidyl-arginine methylation	0	2	3
negative regulation of biological process	0	1	5
mRNA cis splicing, via spliceosome	0	1	4
negative regulation of translation	0	2	4
carbohydrate derivative transport	0	1	1
benzene-containing compound metabolic process	0	3	4
protein deacylation	0	1	4
cellular response to oxidative stress	0	1	3
nucleus organization	0	1	1
ATP metabolic process	0	1	5
mitochondrial membrane organization	0	1	2
mitotic cytokinesis	0	0	1
2'-deoxyribonucleotide metabolic process	0	1	1
defense response to bacterium	0	1	2
carboxylic acid biosynthetic process	1	1	5
adenylate cyclase-modulating G protein-coupled receptor signaling pathway	0	1	1
riboflavin metabolic process	0	1	1
valine metabolic process	0	1	2
DNA-dependent DNA replication maintenance of fidelity	0	1	1
detection of light stimulus	0	2	2
lysosomal transport	0	0	1
regulation of small molecule metabolic process	0	1	1
L-methionine salvage from methylthioadenosine	0	1	3
morphogenesis of an epithelium	0	0	1
GTP biosynthetic process	0	0	4
proline biosynthetic process	0	0	2
sulfation	0	1	2
protein tetramerization	0	0	1
regulation of DNA recombination	0	0	1
response to nutrient levels	0	0	1
cellular nitrogen compound catabolic process	0	2	5
centriole replication	0	1	2
chromatin organization involved in negative regulation of transcription	0	1	3
RNA polymerase II preinitiation complex assembly	0	1	1
regulation of intracellular transport	0	0	1
S-adenosylmethionine metabolic process	0	0	1
tissue morphogenesis	0	0	1
activation of GTPase activity	0	1	1
RNA-dependent DNA biosynthetic process	0	0	1
organelle localization	0	1	5
regulation of microtubule-based movement	0	0	1
organophosphate ester transport	0	3	5
anatomical structure morphogenesis	0	0	4
purine-containing compound catabolic process	0	1	1
protein K63-linked deubiquitination	0	1	1
anterograde trans-synaptic signaling	0	0	1
purine nucleotide transport	0	1	1
pyridoxal phosphate metabolic process	0	0	1
vitamin B6 metabolic process	0	0	1
phosphocreatine metabolic process	0	3	3
double-strand break repair via nonhomologous end joining	0	1	4
mRNA destabilization	0	0	1
negative regulation of cell cycle phase transition	0	1	5
regulation of translational elongation	0	2	5
indole-containing compound catabolic process	0	3	4
response to external stimulus	1	2	4
chromatin assembly or disassembly	0	2	5
arginine metabolic process	0	0	2
protein targeting to ER	0	2	5
maintenance of protein location	0	1	2
mitochondrion disassembly	0	1	1
telomere maintenance via telomerase	0	0	1
homeostatic process	0	0	5
coenzyme A biosynthetic process	0	3	3
negative regulation of cell cycle G2/M phase transition	0	1	2
interstrand cross-link repair	0	2	3
ribosomal subunit export from nucleus	0	1	1
peptidyl-diphthamide metabolic process	0	2	5
zinc ion transport	0	1	1
meiotic nuclear division	0	1	1
autophagosome assembly	0	1	1
synaptic vesicle exocytosis	0	0	1
anion transport	0	1	5
cellular iron ion homeostasis	0	0	3
glycine decarboxylation via glycine cleavage system	0	1	1
peptide catabolic process	0	2	4
regulated exocytosis	0	0	1
mucopolysaccharide metabolic process	0	0	1
heme metabolic process	0	2	4
maturation of SSU-rRNA from tricistronic rRNA transcript (SSU-rRNA, 5.8S rRNA, LSU-rRNA)	0	1	1
chitin metabolic process	1	1	2
asparagine metabolic process	0	1	1
negative regulation of programmed cell death	0	1	3
ribosomal small subunit assembly	0	0	1
axoneme assembly	1	0	2
organic anion transport	0	1	5
calcium ion homeostasis	0	1	4
glucose 6-phosphate metabolic process	1	1	5
microtubule bundle formation	0	1	2
secretion	0	2	5
regulation of cellular localization	0	0	1
gamma-aminobutyric acid metabolic process	0	0	1
cysteine biosynthetic process via cystathionine	0	0	1
cellular ketone metabolic process	0	2	5
hippo signaling	0	1	1
xylulose metabolic process	0	0	1
cellular response to amino acid starvation	0	1	1
neutral lipid metabolic process	0	0	2
positive regulation of phosphorus metabolic process	0	2	3
response to light stimulus	0	2	3
purine nucleoside bisphosphate biosynthetic process	0	2	5
homologous recombination	0	1	2
terpenoid metabolic process	0	0	2
cellular lipid catabolic process	0	0	5
cardiolipin metabolic process	0	1	1
nuclear-transcribed mRNA catabolic process, nonsense-mediated decay	0	0	5
protein targeting to membrane	0	1	5
ribonucleoside triphosphate metabolic process	0	0	5
regulation of kinase activity	0	3	4
response to other organism	1	1	3
regulation of multicellular organismal development	0	0	2
mitotic sister chromatid cohesion	0	0	3
Golgi organization	0	1	4
biological process involved in interspecies interaction between organisms	2	1	3
protein localization to kinetochore	0	0	1
regulation of DNA replication	0	1	2
phospholipid transport	0	2	3
protein-DNA complex subunit organization	1	1	5
S-adenosylmethionine biosynthetic process	0	0	1
positive regulation of signal transduction	0	1	4
peptidyl-tyrosine modification	0	0	1
detection of stimulus	0	2	2
2'-deoxyribonucleotide biosynthetic process	0	0	1
positive regulation of phosphorylation	0	1	2
AMP metabolic process	0	2	5
tRNA splicing, via endonucleolytic cleavage and ligation	0	0	1
fatty acid catabolic process	0	0	4
protein localization to cytoskeleton	0	0	1
digestion	0	1	3
mitotic spindle organization	0	1	1
negative regulation of cellular response to insulin stimulus	0	1	1
transcription by RNA polymerase III	0	2	4
water-soluble vitamin biosynthetic process	0	2	5
sphingoid metabolic process	0	0	1
negative regulation of endopeptidase activity	0	0	1
regulation of mitotic sister chromatid separation	0	1	4
glutamine metabolic process	0	2	5
cellular response to oxygen-containing compound	0	0	1
thiamine metabolic process	0	0	1
protein localization to peroxisome	0	0	1
positive regulation of catabolic process	0	1	1
histone lysine methylation	0	1	3
cellular response to nutrient levels	0	0	1
xenobiotic metabolic process	0	0	1
RNA biosynthetic process	0	3	5
humoral immune response	0	0	1
pyridine-containing compound biosynthetic process	0	2	5
negative regulation of protein modification process	0	0	1
sterol biosynthetic process	0	2	5
cellular glucose homeostasis	0	0	1
tRNA threonylcarbamoyladenosine metabolic process	0	1	1
vesicle tethering to Golgi	0	0	1
regulation of DNA-dependent DNA replication initiation	0	1	1
methionine metabolic process	1	2	5
regulation of histone modification	0	0	1
actin cytoskeleton reorganization	0	1	1
apoptotic DNA fragmentation	0	1	1
indole-containing compound metabolic process	0	3	4
response to abiotic stimulus	1	3	5
homocysteine metabolic process	0	0	2
deoxyribonucleotide catabolic process	0	1	1
nucleosome assembly	1	1	5
protein methylation	0	0	4
cellular process involved in reproduction in multicellular organism	1	1	2
negative regulation of TORC1 signaling	0	1	1
response to amino acid starvation	0	1	1
aerobic electron transport chain	0	1	5
regulation of phosphoprotein phosphatase activity	0	0	2
leucine metabolic process	0	1	2
negative regulation of cell death	0	1	3
transmembrane receptor protein tyrosine kinase signaling pathway	0	1	4
RNA transport	0	4	5
regulation of cell projection organization	0	0	1
regulation of G protein-coupled receptor signaling pathway	0	1	1
galactose metabolic process	0	1	4
activation of immune response	0	0	2
glutathione metabolic process	0	3	5
'de novo' posttranslational protein folding	0	0	1
gene expression	0	0	1
mitochondrial transport	0	1	5
microtubule polymerization or depolymerization	0	0	1
negative regulation of mitotic sister chromatid segregation	0	1	2
ribosome localization	0	1	1
iron ion transport	0	0	4
ketone catabolic process	0	0	1
snRNA processing	0	1	4
mRNA 3'-end processing	0	2	5
positive regulation of protein modification process	0	2	3
regulation of vesicle-mediated transport	0	0	1
vesicle tethering	0	0	2
nucleobase-containing compound transport	0	4	5
oligosaccharide biosynthetic process	0	0	1
negative regulation of DNA metabolic process	0	1	1
post-Golgi vesicle-mediated transport	0	1	4
nuclear-transcribed mRNA catabolic process	0	0	5
snRNA 3'-end processing	0	0	1
hexose biosynthetic process	0	2	4
cellular monovalent inorganic cation homeostasis	0	1	1
glycine biosynthetic process	0	0	1
mitochondrial protein processing	0	1	1
nucleotide transmembrane transport	0	0	1
NADH metabolic process	0	0	1
vesicle organization	0	2	4
tetrahydrofolate biosynthetic process	0	0	1
vesicle-mediated transport to the plasma membrane	0	0	4
nuclear cell cycle DNA replication initiation	0	0	1
establishment of RNA localization	0	4	5
purine ribonucleotide metabolic process	0	2	5
purine-containing compound biosynthetic process	0	2	5
NADPH regeneration	1	1	5
response to ionizing radiation	0	1	1
phosphatidylethanolamine metabolic process	0	1	2
negative regulation of multicellular organismal process	0	0	2
reactive oxygen species metabolic process	1	0	2
negative regulation of RNA biosynthetic process	0	2	5
glycosaminoglycan metabolic process	0	1	4
monocarboxylic acid catabolic process	0	0	5
signaling	0	0	4
protein neddylation	0	0	1
mitotic cell cycle phase transition	0	1	1
vesicle fusion with Golgi apparatus	0	1	1
maintenance of protein localization in organelle	0	0	1
acyl-CoA biosynthetic process	0	1	5
glutamine family amino acid catabolic process	0	1	1
protein insertion into ER membrane	0	1	1
negative regulation of transcription by RNA polymerase II	0	1	3
regulation of mitotic metaphase/anaphase transition	0	1	4
negative regulation of mRNA catabolic process	0	0	1
aldehyde catabolic process	0	0	1
purine ribonucleotide biosynthetic process	0	2	5
purine nucleotide biosynthetic process	0	2	5
regulation of metaphase/anaphase transition of cell cycle	0	1	4
mitotic cell cycle	1	1	2
tubulin complex assembly	0	0	2
peptidyl-diphthamide biosynthetic process from peptidyl-histidine	0	2	5
heterochromatin assembly	0	1	3
negative regulation of mitotic cell cycle phase transition	0	1	4
histone demethylation	0	0	1
flavin-containing compound biosynthetic process	0	1	1
oligosaccharide metabolic process	0	3	4
organic acid transport	0	1	5
positive regulation of response to biotic stimulus	0	0	1
ribosome assembly	0	1	1
protein autoprocessing	0	1	3
regulation of protein kinase activity	0	3	4
vitamin biosynthetic process	0	2	5
translational initiation	0	0	1
regulation of cellular response to stress	0	1	4
regulation of double-strand break repair	0	1	3
positive regulation of cytokine production	0	0	1
positive regulation of immune response	0	0	3
carboxylic acid transport	0	1	5
positive regulation of cell cycle phase transition	0	1	1
primary miRNA processing	0	0	1
peptidyl-tyrosine sulfation	0	0	1
anion transmembrane transport	0	2	5
indolalkylamine catabolic process	0	3	4
acetyl-CoA biosynthetic process from pyruvate	0	0	2
regulation of cellular protein catabolic process	0	1	1
regulation of canonical Wnt signaling pathway	0	0	1
negative regulation of response to DNA damage stimulus	0	1	1
negative regulation of cellular response to growth factor stimulus	0	0	1
aminoglycan biosynthetic process	0	0	1
negative regulation of cell cycle	0	1	5
regulation of spindle organization	0	0	1
vitamin metabolic process	0	2	5
glutathione biosynthetic process	0	0	1
negative regulation of metabolic process	0	2	5
positive regulation of DNA repair	0	1	1
response to biotic stimulus	1	1	3
pigment biosynthetic process	0	2	5
chromosome condensation	0	2	4
response to oxygen-containing compound	0	0	2
negative regulation of transmembrane receptor protein serine/threonine kinase signaling pathway	0	0	2
positive regulation of cell population proliferation	0	1	1
organonitrogen compound catabolic process	0	3	5
potassium ion transport	0	0	1
cytoplasmic translational initiation	0	1	1
vesicle docking	0	0	1
cell cycle DNA replication initiation	0	0	1
regulation of TORC1 signaling	0	0	1
cell surface receptor signaling pathway	0	1	4
mitotic DNA replication initiation	0	0	1
mRNA modification	0	1	1
nitrogen cycle metabolic process	0	1	2
fatty acid oxidation	0	0	4
autophagosome organization	0	0	1
tRNA 5'-leader removal	0	2	4
establishment of mitotic spindle localization	0	0	1
regulation of cell projection assembly	0	0	1
ribonucleoprotein complex export from nucleus	0	1	1
immune effector process	0	0	1
positive regulation of protein modification by small protein conjugation or removal	0	1	1
cyclic nucleotide catabolic process	0	0	1
membrane fusion	0	0	1
alditol metabolic process	0	1	2
proteolysis	0	1	5
regulation of proteolysis involved in cellular protein catabolic process	0	1	1
negative regulation of chromosome segregation	0	1	2
hormone-mediated signaling pathway	1	0	1
establishment of protein localization to peroxisome	0	0	1
RNA splicing, via transesterification reactions	0	1	5
glutamine biosynthetic process	0	0	1
intraciliary transport	0	2	4
meiotic cell cycle	0	4	5
galactose catabolic process	0	1	1
response to heat	0	0	1
histone H4-K16 acetylation	0	0	1
negative regulation of catabolic process	0	0	1
organic acid biosynthetic process	1	1	5
regulation of cyclin-dependent protein serine/threonine kinase activity	0	1	3
organelle disassembly	0	1	1
N-terminal peptidyl-methionine acetylation	0	0	1
regulation of cytoplasmic translational elongation	0	2	5
regulation of lyase activity	0	0	1
macromolecule deacylation	0	1	4
L-alpha-amino acid transmembrane transport	0	0	3
regulation of BMP signaling pathway	0	0	1
transsulfuration	0	0	2
calcium-mediated signaling	0	1	1
protein autophosphorylation	0	0	1
cellular response to chemical stimulus	0	0	3
intraciliary retrograde transport	0	0	1
aerobic respiration	0	1	5
regulation of chromosome segregation	0	1	4
acyl-CoA metabolic process	0	2	5
cellular response to endogenous stimulus	0	0	1
threonine catabolic process	0	0	1
internal peptidyl-lysine acetylation	0	1	4
regulation of cell morphogenesis	0	0	1
spliceosomal tri-snRNP complex assembly	0	1	1
serine family amino acid catabolic process	0	1	1
inner mitochondrial membrane organization	0	1	1
regulation of hydrolase activity	0	2	4
reproductive process	0	2	5
glycine catabolic process	0	1	1
innate immune response	0	3	3
cellular response to organonitrogen compound	0	1	1
regulation of sister chromatid segregation	0	1	4
mitotic spindle assembly checkpoint signaling	0	1	2
regulation of angiogenesis	0	0	1
NADH dehydrogenase complex assembly	0	0	4
iron ion homeostasis	0	0	3
RNA catabolic process	0	2	5
defense response	1	1	3
nuclear-transcribed mRNA catabolic process, exonucleolytic	0	1	1
regulation of stress-activated protein kinase signaling cascade	0	1	2
histone deubiquitination	0	1	1
inositol phosphate metabolic process	0	0	2
pyridoxal phosphate biosynthetic process	0	0	1
putrescine biosynthetic process	0	0	1
late endosome to vacuole transport via multivesicular body sorting pathway	0	1	1
regulation of cyclin-dependent protein kinase activity	0	1	3
locomotion	0	1	2
rRNA methylation	0	0	2
deoxyribonucleotide metabolic process	0	2	5
cysteine metabolic process	0	0	2
purine-containing compound metabolic process	0	1	5
actin filament bundle assembly	0	1	1
tetrahydrofolate metabolic process	1	0	5
regulation of cysteine-type endopeptidase activity	0	0	1
positive regulation of cell division	0	0	1
regulation of transferase activity	0	3	4
regulation of double-strand break repair via homologous recombination	0	1	1
positive regulation of proteasomal protein catabolic process	0	1	1
protein sulfation	0	0	1
L-proline biosynthetic process	0	0	2
protein quality control for misfolded or incompletely synthesized proteins	0	0	1
alditol catabolic process	0	0	1
meiosis I cell cycle process	0	0	3
phosphatidylglycerol metabolic process	0	1	1
thioester metabolic process	0	2	5
formation of cytoplasmic translation initiation complex	1	1	4
methionine biosynthetic process	1	1	5
vacuole organization	0	1	5
cytoskeleton-dependent cytokinesis	0	1	3
DNA synthesis involved in DNA repair	0	1	3
Mo-molybdopterin cofactor metabolic process	0	1	3
tetrapyrrole metabolic process	0	3	5
regulation of intracellular pH	0	1	1
regulation of protein acetylation	0	0	1
cysteine biosynthetic process	0	0	2
intra-Golgi vesicle-mediated transport	0	0	4
indolalkylamine metabolic process	0	3	4
glucose homeostasis	0	0	1
centrosome cycle	0	1	1
protein localization to centrosome	0	0	1
positive regulation of cellular process	1	1	5
folic acid-containing compound biosynthetic process	0	0	2
CTP biosynthetic process	0	0	4
protein deacetylation	0	2	4
'de novo' protein folding	0	0	1
phosphatidic acid metabolic process	0	0	1
carboxylic acid transmembrane transport	0	1	4
chaperone cofactor-dependent protein refolding	0	0	1
nucleoside triphosphate biosynthetic process	0	0	5
dicarboxylic acid biosynthetic process	0	2	3
regulation of mitochondrial membrane potential	0	1	1
negative regulation of canonical Wnt signaling pathway	0	0	1
Golgi to plasma membrane protein transport	0	0	1
protein monoubiquitination	0	1	3
tryptophan metabolic process	0	3	4
regulation of membrane potential	0	1	2
protein localization to microtubule organizing center	0	0	1
cytoplasmic translation	1	0	1
transcription initiation from RNA polymerase III promoter	0	1	4
regulation of TOR signaling	0	0	4
water-soluble vitamin metabolic process	0	2	5
membrane docking	0	1	2
rRNA pseudouridine synthesis	0	1	1
glucosamine-containing compound metabolic process	0	2	4
response to bacterium	0	1	2
regulation of insulin receptor signaling pathway	0	1	1
small GTPase mediated signal transduction	0	3	5
sulfur amino acid metabolic process	1	2	5
spindle checkpoint signaling	0	1	2
regulation of cellular component movement	0	0	2
regulation of cell migration	0	1	1
mitotic G2/M transition checkpoint	0	1	1
urea metabolic process	0	0	1
chromatin organization involved in regulation of transcription	0	1	3
ribonucleoside bisphosphate biosynthetic process	0	2	5
glycosaminoglycan catabolic process	0	2	2
glutamate metabolic process	0	1	3
cellular response to starvation	0	0	1
protein processing involved in protein targeting to mitochondrion	0	1	1
synaptic signaling	0	0	1
carnitine biosynthetic process	1	1	3
histidine metabolic process	0	1	4
protein localization to vacuole	0	0	5
purine nucleotide catabolic process	0	1	1
tRNA 5'-end processing	0	2	4
glycosaminoglycan biosynthetic process	0	0	1
proline metabolic process	0	1	5
positive regulation of protein serine/threonine kinase activity	0	1	1
negative regulation of intracellular signal transduction	0	1	4
nucleobase-containing compound biosynthetic process	0	2	5
negative regulation of RNA metabolic process	0	2	5
organic acid transmembrane transport	0	1	4
protein processing	0	2	5
post-chaperonin tubulin folding pathway	0	0	2
N-terminal protein amino acid acetylation	0	0	1
sister chromatid cohesion	0	1	5
microtubule cytoskeleton organization involved in mitosis	0	1	1
acetyl-CoA biosynthetic process	0	1	5
chaperone-mediated protein complex assembly	0	0	1
regulation of cysteine-type endopeptidase activity involved in apoptotic process	0	0	1
regulation of developmental process	0	0	4
protein splicing	0	0	1
regulation of proteasomal ubiquitin-dependent protein catabolic process	0	1	1
amino acid transmembrane transport	0	0	3
peptide transport	0	0	1
amino acid salvage	0	1	3
regulation of stress-activated MAPK cascade	0	1	2
regulation of MAPK cascade	0	1	2
positive regulation of proteolysis	0	1	1
regulation of mitotic nuclear division	0	2	3
regulation of protein catabolic process	0	1	3
regulation of multicellular organismal process	0	1	4
intracellular cholesterol transport	0	0	1
cell morphogenesis	0	1	1
peptidyl-glutamic acid modification	0	2	2
protein carboxylation	0	1	1
signal release from synapse	0	0	1
threonine metabolic process	0	0	2
tryptophan catabolic process	0	3	4
proton-transporting ATP synthase complex assembly	0	0	1
actomyosin structure organization	0	0	2
DNA packaging	0	2	4
negative regulation of nucleobase-containing compound metabolic process	0	2	5
regulation of type I interferon production	0	1	1
nervous system development	0	0	3
positive regulation of immune system process	0	0	3
negative regulation of cellular amide metabolic process	0	2	4
aldehyde biosynthetic process	0	0	1
muscle structure development	0	0	1
regulation of meiotic cell cycle	0	1	1
regulation of proteasomal protein catabolic process	0	1	1
positive regulation of type I interferon production	0	0	1
ribosomal small subunit biogenesis	0	1	1
cleavage involved in rRNA processing	0	0	1
purine ribonucleoside monophosphate metabolic process	0	2	5
nucleotide transport	0	1	1
establishment of organelle localization	0	0	1
regulation of plasma membrane bounded cell projection assembly	0	0	1
anaphase-promoting complex-dependent catabolic process	0	0	1
negative regulation of transcription, DNA-templated	0	2	5
centriole assembly	0	1	2
ornithine metabolic process	0	0	1
attachment of mitotic spindle microtubules to kinetochore	0	1	1
regulation of Rho protein signal transduction	0	0	1
DNA methylation or demethylation	0	0	1
sphingolipid biosynthetic process	0	2	4
peptidyl-proline hydroxylation	0	0	1
regulation of microtubule-based process	0	2	3
autophagy of mitochondrion	0	1	1
negative regulation of locomotion	0	1	1
positive regulation of RNA biosynthetic process	1	2	5
protein localization to condensed chromosome	0	0	1
protein export from nucleus	0	1	1
regulation of protein modification by small protein conjugation or removal	0	1	1
ribosomal large subunit biogenesis	0	0	1
regulation of cell cycle G2/M phase transition	0	1	3
RNA splicing, via transesterification reactions with bulged adenosine as nucleophile	0	1	5
Golgi to vacuole transport	0	1	1
purine nucleobase biosynthetic process	0	1	1
histone H2A ubiquitination	0	0	1
protein insertion into mitochondrial membrane	0	1	2
mitochondrial electron transport, cytochrome c to oxygen	0	1	3
terpenoid biosynthetic process	0	0	1
regulation of response to endoplasmic reticulum stress	0	0	1
germ cell development	0	0	1
regulation of protein dephosphorylation	0	0	3
monosaccharide catabolic process	0	0	2
kidney development	0	0	2
Mo-molybdopterin cofactor biosynthetic process	0	1	3
cell-cell signaling	0	0	4
base-excision repair	0	1	4
cellular response to chemical stress	0	1	3
generation of precursor metabolites and energy	0	1	5
apoptotic signaling pathway	0	1	1
exonucleolytic trimming to generate mature 3'-end of 5.8S rRNA from tricistronic rRNA transcript (SSU-rRNA, 5.8S rRNA, LSU-rRNA)	0	0	1
maintenance of location	0	1	2
negative regulation of cell cycle process	0	1	5
cell development	0	0	1
actin filament depolymerization	0	1	1
histone monoubiquitination	0	0	1
putrescine metabolic process	0	0	1
sulfur compound catabolic process	0	2	4
nonribosomal peptide biosynthetic process	0	1	2
second-messenger-mediated signaling	0	0	1
animal organ development	0	0	4
cellular copper ion homeostasis	0	1	1
carnitine metabolic process	1	1	3
neutral lipid biosynthetic process	0	0	1
positive regulation of mRNA catabolic process	0	0	1
intraciliary transport involved in cilium assembly	0	1	1
exonucleolytic trimming involved in rRNA processing	0	0	1
protein targeting	0	1	5
negative regulation of phosphate metabolic process	0	0	2
regulation of neurotransmitter levels	0	0	1
kinetochore assembly	0	0	3
response to extracellular stimulus	0	0	1
hexose catabolic process	0	1	1
response to temperature stimulus	0	0	1
triglyceride metabolic process	0	0	2
cellular response to extracellular stimulus	0	0	1
regionalization	0	0	1
protein lipoylation	0	0	1
positive regulation of protein phosphorylation	0	1	2
cellular divalent inorganic cation homeostasis	0	2	5
negative regulation of developmental process	0	0	3
positive regulation of mRNA metabolic process	0	0	1
acylglycerol metabolic process	0	0	2
sulfur amino acid biosynthetic process	1	1	5
snRNA metabolic process	0	1	4
oligosaccharide-lipid intermediate biosynthetic process	0	1	3
cell wall macromolecule catabolic process	0	1	1
transcription preinitiation complex assembly	0	1	1
mitochondrial electron transport, ubiquinol to cytochrome c	0	1	1
cellular zinc ion homeostasis	0	1	1
spindle assembly checkpoint signaling	0	1	2
mitochondrial respiratory chain complex I assembly	0	0	4
detection of abiotic stimulus	0	2	2
gene silencing	0	2	5
regulation of mitotic cell cycle phase transition	0	1	5
proteoglycan metabolic process	0	1	2
negative regulation of insulin receptor signaling pathway	0	1	1
histone H3-K4 methylation	0	1	1
mRNA splicing, via spliceosome	0	1	5
establishment or maintenance of cell polarity	0	2	4
movement of cell or subcellular component	0	1	5
branched-chain amino acid catabolic process	0	1	1
regulation of DNA-binding transcription factor activity	0	0	1
regulation of dephosphorylation	0	0	3
histone lysine demethylation	0	0	1
negative regulation of mitotic cell cycle	0	1	4
RNA phosphodiester bond hydrolysis, exonucleolytic	0	0	1
mRNA splice site selection	0	1	1
regulation of vasculature development	0	0	1
nuclear-transcribed mRNA catabolic process, exonucleolytic, 3'-5'	0	1	1
regulation of defense response	0	1	4
tRNA methylation	0	1	2
cell projection assembly	0	1	4
regulation of reproductive process	0	1	1
glycine metabolic process	0	3	5
mitochondrial protein catabolic process	0	0	1
regulation of cellular pH	0	1	1
heparan sulfate proteoglycan biosynthetic process	0	0	1
trans-synaptic signaling	0	0	1
arginine biosynthetic process	0	0	1
lipid droplet organization	0	1	1
tricarboxylic acid cycle enzyme complex	0	1	1
mitochondrial respiratory chain complex I	0	1	1
Golgi cisterna membrane	3	1	4
Cdc73/Paf1 complex	0	0	1
NADH dehydrogenase complex	0	2	2
voltage-gated sodium channel complex	0	0	2
sodium channel complex	0	0	2
respiratory chain complex I	0	2	2
oxidoreductase complex	1	3	5
proton-transporting two-sector ATPase complex, proton-transporting domain	0	5	5
endopeptidase complex	1	1	5
membrane	1	2	5
proton-transporting V-type ATPase, V0 domain	0	4	5
RNA cap binding complex	0	1	1
ribosomal subunit	0	4	5
plasma membrane	0	1	5
inner mitochondrial membrane protein complex	0	3	5
proteasome complex	0	2	4
transcription repressor complex	0	1	2
dihydrolipoyl dehydrogenase complex	0	0	1
coated vesicle	0	0	1
gamma-tubulin complex	0	2	2
retromer complex	0	0	1
clathrin-coated vesicle	0	0	1
peptidase complex	0	2	5
cytosolic large ribosomal subunit	0	5	5
mitochondrial protein-containing complex	0	3	5
ribosome	0	2	5
small ribosomal subunit	0	3	5
U12-type spliceosomal complex	0	1	1
preribosome, large subunit precursor	0	1	1
large ribosomal subunit	1	2	5
transcription elongation factor complex	0	2	5
organellar small ribosomal subunit	0	0	3
mitochondrial small ribosomal subunit	0	0	3
heterotrimeric G-protein complex	0	0	2
TIM23 mitochondrial import inner membrane translocase complex	0	0	1
GTPase complex	0	0	2
ribonucleoprotein complex	0	5	5
respiratory chain complex	0	3	5
actin cytoskeleton	0	2	2
GPI-anchor transamidase complex	0	1	4
caspase complex	0	1	4
HAUS complex	0	1	3
mitochondrial proton-transporting ATP synthase complex, coupling factor F(o)	0	1	1
gap junction	0	1	1
extrinsic component of mitochondrial inner membrane	0	2	2
serine/threonine protein kinase complex	0	3	5
mismatch repair complex	0	1	2
proton-transporting ATP synthase complex, catalytic core F(1)	0	1	4
basement membrane	0	2	4
prefoldin complex	0	2	5
axoneme	0	3	4
DNA repair complex	0	2	2
SUMO ligase complex	0	1	1
Arp2/3 protein complex	0	1	5
extrinsic component of membrane	0	1	3
mitochondrial ribosome	0	1	2
proton-transporting ATP synthase complex, coupling factor F(o)	0	3	5
Smc5-Smc6 complex	0	1	1
organellar ribosome	0	1	2
extrinsic component of organelle membrane	0	2	3
TORC2 complex	0	1	1
cell junction	0	1	4
protein kinase complex	0	2	5
collagen-containing extracellular matrix	0	2	4
proteasome core complex	0	2	4
nematocyst	0	2	4
endoplasmic reticulum protein-containing complex	0	2	5
anchoring junction	0	2	4
microtubule	0	3	5
postsynaptic membrane	0	1	4
endomembrane system	0	2	3
synaptic membrane	0	1	4
elongator holoenzyme complex	0	2	3
cytoskeleton	0	3	5
ESCRT complex	0	2	5
proteasome core complex, alpha-subunit complex	0	2	5
BBSome	0	3	4
mitochondrion	0	3	5
TOR complex	0	2	3
supramolecular polymer	1	2	5
supramolecular fiber	1	2	5
polymeric cytoskeletal fiber	0	3	5
membrane protein complex	0	2	5
synapse	0	1	4
trans-Golgi network	0	1	4
clathrin adaptor complex	0	4	5
proton-transporting two-sector ATPase complex, catalytic domain	0	2	5
lysosomal membrane	0	3	4
collagen trimer	0	1	2
mitochondrial matrix	0	2	5
cell-cell junction	0	3	4
lytic vacuole membrane	0	3	4
vacuolar membrane	0	3	5
cellular_component	0	1	5
cytoplasm	0	2	5
intracellular non-membrane-bounded organelle	0	2	5
non-membrane-bounded organelle	0	2	5
spliceosomal complex	0	1	5
transmembrane transporter complex	0	2	5
transporter complex	0	2	5
microtubule associated complex	0	3	5
cellular anatomical entity	0	2	5
supramolecular complex	0	2	5
late endosome membrane	0	2	4
nuclear membrane	0	3	5
dynein complex	0	2	4
nuclear protein-containing complex	0	1	5
membrane-bounded organelle	0	0	5
intracellular membrane-bounded organelle	0	0	5
nucleus	0	1	5
organelle	0	0	5
intracellular organelle	0	0	5
RNA polymerase complex	0	2	5
DNA-directed RNA polymerase complex	0	2	5
microtubule organizing center	0	4	5
cell projection	0	0	4
transferase complex, transferring phosphorus-containing groups	0	2	5
endosome	0	2	5
acetyltransferase complex	0	2	5
protein acetyltransferase complex	0	2	5
nucleosome	1	2	5
protein-DNA complex	1	2	5
intracellular vesicle	0	2	5
cytoplasmic vesicle	0	2	5
vesicle	0	2	5
DNA packaging complex	1	2	5
endoplasmic reticulum membrane	0	1	5
transferase complex	0	1	5
plasma membrane bounded cell projection	0	0	4
voltage-gated calcium channel complex	0	3	4
Sm-like protein family complex	0	2	5
calcium channel complex	0	3	4
vacuole	1	1	4
histone acetyltransferase complex	0	2	5
RNA polymerase II transcription regulator complex	0	3	5
nuclear pore	1	1	5
cilium	0	0	4
mitochondrial membrane	0	1	5
intracellular protein-containing complex	0	0	5
organelle lumen	0	1	5
membrane-enclosed lumen	0	1	5
intracellular organelle lumen	0	1	5
transcription regulator complex	0	3	5
SAGA-type complex	0	3	5
small nuclear ribonucleoprotein complex	0	1	5
cullin-RING ubiquitin ligase complex	0	2	5
respirasome	0	0	5
eukaryotic translation initiation factor 3 complex	1	0	5
spindle pole	1	1	5
lytic vacuole	0	2	4
membrane coat	0	1	5
lysosome	0	2	4
ATPase complex	0	1	5
microbody	0	1	5
SWI/SNF superfamily-type complex	0	1	5
extracellular region	1	0	5
nucleolus	0	1	5
bounding membrane of organelle	0	1	5
vesicle tethering complex	0	0	5
mediator complex	0	1	5
potassium channel complex	0	0	4
voltage-gated potassium channel complex	0	0	4
endoplasmic reticulum	1	0	5
ion channel complex	0	0	4
protein-containing complex	0	2	5
mitochondrial inner membrane	0	0	5
organelle inner membrane	0	0	5
organelle membrane	0	1	5
COPI vesicle coat	0	0	1
chromosome, centromeric region	0	3	4
NELF complex	0	1	1
axonemal dynein complex	0	0	1
U1 snRNP	0	0	1
carboxy-terminal domain protein kinase complex	0	1	1
transcription factor TFIIH holo complex	0	1	1
late endosome	0	1	1
magnesium-dependent protein serine/threonine phosphatase complex	0	1	1
preribosome, small subunit precursor	0	1	1
nuclear exosome (RNase complex)	0	1	2
H4 histone acetyltransferase complex	0	2	4
ESCRT I complex	0	0	4
BRCA1-A complex	0	1	1
THO complex	0	0	1
[truncated: 2,126 more rows]
