# Supplementary material for: Universal signatures of transposable element compartmentalization across eukaryotic genomes
Source: bioRxiv. 2024 Mar 27:2023.10.17.562820. Preprint. [Version 2] doi: 10.1101/2023.10.17.562820 (PMC10996525; doi:10.1101/2023.10.17.562820)
Supplement: Supplement 5 [file media-5.gz › Data_S3/GO_presence_summaries_Ascomycota_DNA.tsv]

signal transduction	3	39	134
mitochondrial electron transport, NADH to ubiquinone	0	3	6
xenobiotic metabolic process	0	1	2
autophagy	3	48	133
process utilizing autophagic mechanism	3	48	133
nucleoside diphosphate biosynthetic process	0	2	2
intracellular signal transduction	2	39	133
mitochondrial translation	1	48	133
cellular aldehyde metabolic process	1	44	131
lipid metabolic process	5	74	134
coenzyme A metabolic process	0	13	49
secondary metabolite biosynthetic process	30	49	122
purine ribonucleoside monophosphate metabolic process	3	52	133
purine nucleoside monophosphate metabolic process	3	52	133
nucleoside diphosphate metabolic process	2	39	133
purine ribonucleotide metabolic process	2	41	133
negative regulation of nucleic acid-templated transcription	0	25	90
lipid glycosylation	0	27	62
sphingolipid biosynthetic process	0	25	66
fungal-type cell wall organization or biogenesis	0	39	125
negative regulation of RNA biosynthetic process	0	25	90
negative regulation of transcription, DNA-templated	0	25	90
membrane lipid biosynthetic process	0	33	91
purine nucleotide metabolic process	1	49	133
3-keto-sphinganine metabolic process	0	1	1
response to pH	0	2	4
aspartate family amino acid catabolic process	0	6	11
sphingoid metabolic process	0	2	6
negative regulation of TOR signaling	0	4	10
(1->3)-beta-D-glucan metabolic process	0	5	6
(1->3)-beta-D-glucan biosynthetic process	0	5	6
tRNA aminoacylation for mitochondrial protein translation	0	7	23
cellular response to pH	0	2	4
vacuolar transmembrane transport	0	4	19
negative regulation of transcription by RNA polymerase II	0	2	22
DNA replication checkpoint signaling	0	12	22
regulation of ion transport	0	3	13
glycol metabolic process	0	1	1
triterpenoid metabolic process	0	6	8
butanediol metabolic process	0	1	1
triterpenoid biosynthetic process	0	6	8
fungal-type cell wall biogenesis	1	2	6
nuclear envelope organization	0	0	1
negative regulation of intracellular signal transduction	0	8	23
xenobiotic catabolic process	0	1	1
amino acid transmembrane export from vacuole	0	1	1
negative regulation of cellular process	1	45	133
lysine metabolic process	0	52	129
hydrogen peroxide catabolic process	0	32	78
negative regulation of nucleobase-containing compound metabolic process	0	38	125
negative regulation of RNA metabolic process	0	37	125
AMP metabolic process	1	37	123
hydrogen peroxide metabolic process	0	32	81
secondary metabolic process	27	53	123
isoprenoid metabolic process	3	43	133
biosynthetic process	5	61	134
tricarboxylic acid cycle	7	56	133
cell cycle	1	50	133
DNA integrity checkpoint signaling	0	49	131
negative regulation of macromolecule biosynthetic process	0	43	132
negative regulation of cellular macromolecule biosynthetic process	0	43	132
arginine biosynthetic process	0	44	131
negative regulation of nitrogen compound metabolic process	1	46	132
purine nucleotide biosynthetic process	3	43	133
purine ribonucleotide biosynthetic process	3	41	133
ribonucleotide metabolic process	1	46	134
ribose phosphate metabolic process	1	43	134
purine-containing compound metabolic process	2	44	134
membrane lipid metabolic process	1	49	133
sphingolipid metabolic process	1	49	133
purine nucleoside monophosphate biosynthetic process	1	49	133
purine ribonucleoside monophosphate biosynthetic process	1	49	133
reactive oxygen species metabolic process	0	48	128
arginine metabolic process	1	43	131
purine-containing compound biosynthetic process	4	44	133
cellular lipid metabolic process	6	65	134
membrane lipid catabolic process	0	3	8
cellular detoxification of aldehyde	0	0	1
endoplasmic reticulum unfolded protein response	1	13	26
MAPK cascade	0	5	21
positive regulation of transcription elongation from RNA polymerase II promoter	0	6	24
2'-deoxyribonucleotide metabolic process	0	0	1
negative regulation of signaling	0	8	25
hydrogen sulfide metabolic process	0	0	2
ceramide catabolic process	0	1	3
long-chain fatty acid biosynthetic process	1	7	12
beta-glucan biosynthetic process	0	4	23
aldehyde catabolic process	0	4	6
cellular response to environmental stimulus	0	5	25
macroautophagy	0	13	38
sphingolipid catabolic process	0	3	8
formaldehyde metabolic process	0	0	1
formaldehyde catabolic process	0	0	1
negative regulation of cell communication	0	8	25
regulation of localization	0	8	24
glutaminyl-tRNAGln biosynthesis via transamidation	0	1	2
calcium ion transport	0	2	6
mitochondrial RNA metabolic process	0	13	23
negative regulation of signal transduction	0	8	25
cellular response to abiotic stimulus	0	5	25
cristae formation	0	1	2
long-chain fatty acid metabolic process	1	11	20
stress-activated MAPK cascade	0	2	13
proton-transporting ATP synthase complex assembly	0	3	6
regulation of transcription elongation from RNA polymerase II promoter	0	6	24
amino acid transmembrane transport	0	10	24
stress-activated protein kinase signaling cascade	0	2	13
negative regulation of response to stimulus	0	8	25
regulation of transport	0	6	23
diol metabolic process	0	3	6
ribonucleoside diphosphate metabolic process	2	39	133
purine ribonucleoside diphosphate metabolic process	2	39	133
ADP metabolic process	2	39	133
purine nucleoside diphosphate metabolic process	2	39	133
organic substance biosynthetic process	2	58	134
purine ribonucleoside triphosphate metabolic process	1	49	133
cell cycle checkpoint signaling	1	48	133
purine nucleoside triphosphate metabolic process	1	49	133
pyrimidine-containing compound biosynthetic process	0	47	133
electron transport chain	3	57	133
DNA-dependent DNA replication	1	55	123
iron ion transport	5	60	127
mitochondrial respiratory chain complex assembly	1	47	133
negative regulation of cell cycle process	0	53	133
negative regulation of cell cycle phase transition	1	53	133
negative regulation of cell cycle	0	53	133
transcription initiation from RNA polymerase II promoter	0	49	133
regulation of cellular process	2	37	134
calcium-mediated signaling	0	3	14
coenzyme A biosynthetic process	0	4	6
inner mitochondrial membrane organization	1	5	25
mitochondrial phosphate ion transmembrane transport	0	2	4
potassium ion homeostasis	0	6	19
cellular monovalent inorganic cation homeostasis	0	10	36
lipid homeostasis	0	8	25
dolichol metabolic process	0	2	10
phosphorelay signal transduction system	0	7	30
replication fork processing	0	4	7
pyridoxal phosphate biosynthetic process	0	0	1
detoxification	0	9	19
oligopeptide transport	0	13	25
peptide transport	0	13	25
NADH dehydrogenase complex assembly	0	5	36
deoxyribose phosphate metabolic process	0	4	7
pyrimidine ribonucleoside triphosphate biosynthetic process	0	2	5
DNA duplex unwinding	1	12	33
cellular potassium ion homeostasis	0	5	13
siderophore biosynthetic process	0	6	10
second-messenger-mediated signaling	0	3	21
regulation of TOR signaling	1	6	23
amide transport	0	18	33
DNA geometric change	1	12	33
CTP biosynthetic process	0	0	1
CTP metabolic process	0	0	1
DNA-dependent DNA replication maintenance of fidelity	0	12	23
thiamine-containing compound biosynthetic process	0	3	17
pyrimidine ribonucleoside triphosphate metabolic process	0	2	5
gene expression	0	6	12
phosphate ion transmembrane transport	0	6	9
aldehyde biosynthetic process	0	2	6
endoplasmic reticulum organization	0	3	7
pyridoxal phosphate metabolic process	0	0	1
cell wall biogenesis	1	5	14
thiamine biosynthetic process	0	3	17
cellular detoxification	0	9	19
mitochondrial respiratory chain complex I assembly	0	5	36
siderophore metabolic process	0	6	10
base-excision repair	0	7	22
isoprenoid biosynthetic process	4	42	133
aerobic electron transport chain	2	49	133
ribonucleoside triphosphate metabolic process	1	40	133
aerobic respiration	2	47	133
negative regulation of cellular biosynthetic process	2	45	133
negative regulation of biosynthetic process	2	45	133
aspartate family amino acid metabolic process	6	52	132
cellular biosynthetic process	1	55	134
cellular response to stimulus	4	53	134
ribonucleotide biosynthetic process	2	45	133
pyrimidine nucleotide metabolic process	1	33	133
negative regulation of cellular metabolic process	1	42	133
magnesium ion transport	1	50	116
pyrimidine nucleotide biosynthetic process	1	33	133
cellular respiration	2	51	133
regulation of cell cycle phase transition	0	46	133
ribonucleoside monophosphate metabolic process	2	48	133
ribose phosphate biosynthetic process	4	45	133
nucleoside monophosphate metabolic process	3	48	133
pyrimidine nucleoside triphosphate biosynthetic process	0	5	12
glucose homeostasis	0	19	73
cellular polysaccharide biosynthetic process	0	29	95
polyamine metabolic process	1	14	43
positive regulation of DNA-templated transcription, elongation	0	6	26
sulfate assimilation	0	18	82
vitamin B6 metabolic process	0	5	28
carbohydrate homeostasis	0	19	73
pyrimidine nucleoside triphosphate metabolic process	0	5	12
glucan biosynthetic process	1	26	95
terpenoid metabolic process	4	30	94
terpenoid biosynthetic process	4	30	94
ribosomal large subunit assembly	0	6	25
secondary alcohol metabolic process	1	15	52
vitamin B6 biosynthetic process	0	5	28
polyol catabolic process	0	26	83
error-free translesion synthesis	0	12	25
AMP biosynthetic process	0	3	8
carboxylic acid transmembrane transport	0	28	78
pentose catabolic process	0	22	35
organic acid transmembrane transport	0	28	78
cellular glucose homeostasis	0	19	73
monovalent inorganic cation homeostasis	0	13	48
polyprenol metabolic process	0	5	24
leucine biosynthetic process	0	9	36
cellular component biogenesis	2	45	133
regulation of cell cycle process	2	44	133
nucleoside triphosphate metabolic process	5	40	133
methionine metabolic process	2	47	132
regulation of cell cycle	3	43	133
phosphorylation	6	50	134
nucleoside diphosphate phosphorylation	2	35	133
respiratory electron transport chain	5	48	133
glycolytic process	2	35	133
transition metal ion transport	5	53	131
nucleotide phosphorylation	2	34	133
membrane organization	4	40	133
glutamine family amino acid biosynthetic process	3	51	132
ATP generation from ADP	2	35	133
metal ion transport	6	61	133
organic cyclic compound biosynthetic process	6	65	134
dolichol-linked oligosaccharide biosynthetic process	0	31	120
meiotic cell cycle	1	40	104
intra-Golgi vesicle-mediated transport	0	39	123
threonine biosynthetic process	0	21	55
late endosome to vacuole transport	1	29	100
organic hydroxy compound catabolic process	0	32	112
nuclear-transcribed mRNA catabolic process, nonsense-mediated decay	0	39	112
inorganic anion transmembrane transport	0	26	75
exocytosis	0	35	128
nonribosomal peptide biosynthetic process	0	28	69
translesion synthesis	0	39	109
lysine biosynthetic process	0	26	101
inositol metabolic process	0	16	36
deoxyribonucleotide biosynthetic process	0	14	32
threonine metabolic process	0	23	61
maltose metabolic process	0	12	28
response to abiotic stimulus	0	43	123
purine nucleobase biosynthetic process	0	19	50
polysaccharide biosynthetic process	0	37	123
regulation of DNA-templated transcription, elongation	1	33	120
alcohol catabolic process	0	32	112
oligosaccharide-lipid intermediate biosynthetic process	0	32	120
pyrimidine-containing compound metabolic process	0	47	133
response to stimulus	3	49	134
ribosome biogenesis	3	49	133
nucleoside bisphosphate metabolic process	4	54	133
ribonucleoside bisphosphate metabolic process	4	54	133
fatty acid biosynthetic process	10	68	134
purine nucleoside bisphosphate metabolic process	4	54	133
regulation of DNA-dependent DNA replication	0	49	132
deoxyribonucleotide metabolic process	0	39	115
protein import into mitochondrial matrix	1	39	113
ammonium ion metabolic process	0	6	22
choline metabolic process	0	6	22
signal transduction in response to DNA damage	0	31	131
pentose metabolic process	4	42	98
glycine betaine metabolic process	0	6	22
regulation of DNA-dependent DNA replication initiation	0	45	131
regulation of DNA metabolic process	0	45	132
DNA damage checkpoint signaling	0	31	131
thiamine metabolic process	0	37	113
recombinational repair	0	24	101
DNA synthesis involved in DNA repair	0	45	122
glycine betaine biosynthetic process from choline	0	6	22
proton-transporting two-sector ATPase complex assembly	0	31	130
thiamine-containing compound metabolic process	0	37	113
postreplication repair	0	49	122
double-strand break repair via homologous recombination	0	25	101
glycine betaine biosynthetic process	0	6	22
leucine metabolic process	0	26	100
tetrahydrofolate interconversion	0	34	128
monosaccharide catabolic process	0	31	63
regulation of biological process	1	38	134
cellular response to stress	4	53	134
cation transport	6	58	133
negative regulation of biological process	1	44	133
DNA-templated transcription, initiation	1	38	133
RNA biosynthetic process	6	63	134
biological regulation	1	34	134
DNA recombination	2	54	133
response to oxidative stress	1	62	133
response to stress	4	50	134
amino-acid betaine biosynthetic process	0	8	28
secretion by cell	0	39	133
glycerol-3-phosphate metabolic process	0	19	55
secretion	0	42	133
mitochondrial membrane organization	1	42	132
sporulation resulting in formation of a cellular spore	0	35	99
nuclear DNA replication	0	47	120
mitochondrial genome maintenance	1	47	131
alditol phosphate metabolic process	0	19	55
protoporphyrinogen IX metabolic process	3	47	131
cell cycle DNA replication	0	47	120
cell differentiation	1	31	99
amino-acid betaine metabolic process	0	9	30
protoporphyrinogen IX biosynthetic process	3	47	131
proteasome assembly	3	49	130
beta-glucan metabolic process	1	53	119
ribonucleoside monophosphate biosynthetic process	1	42	133
cellular response to DNA damage stimulus	3	52	133
carbohydrate catabolic process	9	71	134
glutamine family amino acid metabolic process	5	53	134
ion transport	6	49	133
nucleobase-containing compound biosynthetic process	1	60	134
cellular developmental process	1	35	113
purine ribonucleoside triphosphate biosynthetic process	1	50	133
histidine biosynthetic process	0	48	131
histidine metabolic process	0	48	131
ERAD pathway	0	39	125
transcription by RNA polymerase II	1	47	133
anatomical structure formation involved in morphogenesis	0	33	117
ceramide metabolic process	0	36	111
purine nucleoside triphosphate biosynthetic process	1	50	133
ubiquitin-dependent ERAD pathway	0	40	125
regulation of intracellular signal transduction	1	45	133
tRNA wobble uridine modification	2	53	132
mRNA 3'-end processing	0	34	130
regulation of DNA replication	0	49	133
positive regulation of transcription by RNA polymerase II	3	60	133
sulfur compound biosynthetic process	3	49	133
tRNA modification	0	35	133
carbohydrate derivative biosynthetic process	3	37	134
heterocycle biosynthetic process	3	59	134
fatty acid metabolic process	13	60	134
mRNA splicing, via spliceosome	1	44	133
RNA splicing, via transesterification reactions	1	44	133
RNA splicing, via transesterification reactions with bulged adenosine as nucleophile	1	44	133
glycosylation	0	47	122
asexual sporulation	3	35	121
mRNA export from nucleus	1	53	133
phosphate ion transport	0	37	104
pyrimidine ribonucleotide metabolic process	0	44	131
anion transmembrane transport	1	46	132
tyrosine catabolic process	0	16	33
reproduction	4	34	122
response to organonitrogen compound	0	40	129
response to endoplasmic reticulum stress	2	45	131
pyrimidine ribonucleotide biosynthetic process	0	44	131
DNA biosynthetic process	1	53	131
conidium formation	3	35	121
response to nitrogen compound	0	40	129
purine nucleobase metabolic process	0	48	130
'de novo' IMP biosynthetic process	1	48	132
tRNA wobble base modification	1	53	133
asexual reproduction	4	35	122
protein transmembrane import into intracellular organelle	2	51	133
nucleic acid-templated transcription	14	59	134
transcription, DNA-templated	14	59	134
aromatic compound biosynthetic process	2	58	134
nucleotide metabolic process	2	51	134
nucleoside phosphate metabolic process	2	50	134
RNA splicing	1	40	133
polyol metabolic process	2	49	132
cell wall organization or biogenesis	3	49	133
glutamine metabolic process	2	52	133
mitochondrial transmembrane transport	2	43	133
lipid modification	4	58	133
energy derivation by oxidation of organic compounds	1	54	133
nucleotide biosynthetic process	2	45	133
nucleoside phosphate biosynthetic process	2	46	133
anion transport	1	46	132
sulfur compound metabolic process	3	53	133
mitochondrion organization	2	49	133
pyruvate metabolic process	4	42	133
small molecule metabolic process	7	54	134
mitochondrial transport	2	41	133
RNA methylation	1	50	133
lipid biosynthetic process	7	63	134
mRNA processing	1	39	134
nucleoside monophosphate biosynthetic process	2	46	133
alcohol metabolic process	4	46	133
ribonucleoprotein complex biogenesis	2	49	133
mRNA metabolic process	2	34	134
DNA repair	3	52	133
chemical homeostasis	0	48	133
homeostatic process	3	47	133
negative regulation of macromolecule metabolic process	2	49	133
DNA metabolic process	3	52	134
lipid catabolic process	4	59	134
cellular carbohydrate metabolic process	7	54	133
generation of precursor metabolites and energy	1	53	133
RNA modification	1	40	133
metabolic process	3	53	134
catabolic process	8	54	134
regulation of transcription, DNA-templated	2	49	133
regulation of nucleic acid-templated transcription	2	49	133
regulation of RNA biosynthetic process	2	49	133
regulation of nucleobase-containing compound metabolic process	3	47	133
small molecule biosynthetic process	6	53	134
monocarboxylic acid biosynthetic process	11	65	134
nucleoside bisphosphate biosynthetic process	0	51	133
intracellular protein transmembrane transport	0	53	133
cellular glucan metabolic process	0	61	132
inorganic ion transmembrane transport	1	50	133
retrograde vesicle-mediated transport, Golgi to endoplasmic reticulum	0	36	133
disaccharide metabolic process	1	41	126
chromatin organization	1	45	133
ribonucleoside bisphosphate biosynthetic process	0	51	133
RNA export from nucleus	0	55	133
cellular chemical homeostasis	2	43	133
purine nucleoside bisphosphate biosynthetic process	0	51	133
IMP metabolic process	1	52	133
ribonucleoside triphosphate biosynthetic process	1	43	133
aspartate family amino acid biosynthetic process	4	51	132
tetrahydrofolate metabolic process	0	51	131
macromolecule biosynthetic process	0	54	134
cellular response to oxidative stress	1	67	133
glucan metabolic process	0	61	132
protein transmembrane transport	0	53	133
IMP biosynthetic process	1	52	133
DNA conformation change	1	62	133
cellular localization	1	33	134
intracellular transport	1	40	133
establishment of localization in cell	1	40	133
ncRNA processing	0	41	133
cellular protein metabolic process	1	33	134
protein metabolic process	3	46	134
macromolecule catabolic process	5	63	134
protein localization	1	34	134
macromolecule localization	1	34	134
ncRNA metabolic process	1	41	134
protein modification process	4	25	134
rRNA metabolic process	3	46	133
rRNA processing	3	48	133
intracellular protein transport	3	36	133
glycerolipid metabolic process	1	58	134
methylation	4	62	134
protein transport	1	40	134
establishment of protein localization	0	37	134
organelle organization	3	38	134
cellular amide metabolic process	1	33	133
organic substance transport	1	42	134
cellular protein modification process	3	28	134
nitrogen compound transport	1	42	134
macromolecule metabolic process	1	38	134
organonitrogen compound metabolic process	5	37	134
cellular protein localization	2	37	133
cellular macromolecule localization	2	37	133
cell cycle process	3	38	133
amide biosynthetic process	1	41	133
nitrogen compound metabolic process	4	33	134
cellular component organization	1	31	134
steroid biosynthetic process	3	54	133
glycerophospholipid metabolic process	2	53	133
polysaccharide catabolic process	11	71	131
steroid metabolic process	3	58	133
microtubule-based process	2	36	133
macromolecule modification	0	30	134
organic cyclic compound catabolic process	1	58	134
cellular macromolecule catabolic process	6	44	134
organic acid catabolic process	3	65	134
carboxylic acid catabolic process	3	65	134
peptide metabolic process	0	42	133
heterocycle catabolic process	3	51	134
cellular nitrogen compound catabolic process	3	50	134
localization	3	40	134
aromatic amino acid family metabolic process	3	57	132
aromatic compound catabolic process	2	56	134
mitotic cell cycle process	4	40	133
posttranscriptional regulation of gene expression	2	39	133
dephosphorylation	3	46	133
regulation of cellular protein metabolic process	2	39	133
endoplasmic reticulum to Golgi vesicle-mediated transport	1	45	133
localization within membrane	3	47	133
sterol biosynthetic process	4	55	133
establishment of protein localization to organelle	3	37	133
anatomical structure development	1	22	60
organic hydroxy compound biosynthetic process	2	47	133
regulation of protein metabolic process	2	40	133
sterol metabolic process	3	56	133
serine family amino acid metabolic process	11	49	133
protein localization to organelle	3	36	133
protein modification by small protein conjugation or removal	0	43	133
protein modification by small protein conjugation	0	51	133
transport	2	40	134
establishment of localization	3	41	134
cellular macromolecule metabolic process	1	43	134
cellular process	3	29	134
primary metabolic process	3	45	134
translation	1	40	133
cellular nitrogen compound metabolic process	1	37	134
RNA processing	2	30	134
regulation of metabolic process	2	44	134
benzene-containing compound metabolic process	2	60	127
protein ubiquitination	0	51	133
chromosome organization	1	39	133
tryptophan metabolic process	1	61	130
indolalkylamine metabolic process	1	61	130
indole-containing compound metabolic process	1	60	130
regulation of gene expression	4	40	134
glycosyl compound metabolic process	11	61	130
nucleobase-containing compound catabolic process	2	48	133
nucleoside metabolic process	11	66	128
regulation of macromolecule metabolic process	2	42	134
organic substance catabolic process	7	56	134
protein targeting	1	40	133
cytoskeleton organization	0	34	133
establishment of protein localization to membrane	3	45	133
glycerophospholipid biosynthetic process	1	50	133
protein maturation	1	36	133
regulation of cellular amide metabolic process	2	37	133
regulation of translation	2	36	133
protein localization to membrane	3	46	133
hexose metabolic process	0	43	133
glycerolipid biosynthetic process	1	54	133
regulation of cellular component organization	0	42	133
cellular component assembly	1	34	134
peptide biosynthetic process	0	42	133
tRNA metabolic process	1	40	134
cellular component organization or biogenesis	2	30	134
tRNA processing	0	35	133
aromatic amino acid family catabolic process	3	62	129
carbohydrate metabolic process	8	70	134
biological_process	3	34	134
ubiquitin-dependent protein catabolic process	5	42	133
modification-dependent protein catabolic process	5	42	133
modification-dependent macromolecule catabolic process	5	40	133
cellular amino acid catabolic process	2	69	134
cellular aromatic compound metabolic process	2	42	134
organonitrogen compound biosynthetic process	2	36	134
transmembrane transport	2	54	134
nucleocytoplasmic transport	2	36	133
nuclear transport	2	36	133
protein folding	4	40	133
nucleobase-containing compound transport	1	51	133
tryptophan catabolic process to kynurenine	2	58	116
kynurenine metabolic process	1	61	121
indolalkylamine catabolic process	2	57	126
indole-containing compound catabolic process	2	57	126
tryptophan catabolic process	2	57	126
polysaccharide metabolic process	12	63	134
alpha-amino acid metabolic process	8	56	134
cellular amine metabolic process	5	57	133
cellular biogenic amine metabolic process	4	57	133
small molecule catabolic process	4	58	134
cellular ketone metabolic process	5	63	134
organonitrogen compound catabolic process	3	61	134
protein-DNA complex subunit organization	0	36	133
actin filament organization	1	52	133
export across plasma membrane	0	45	115
nucleotide-sugar biosynthetic process	0	60	133
branched-chain amino acid metabolic process	2	53	132
pseudouridine synthesis	1	54	133
NADP metabolic process	1	55	132
protein-DNA complex assembly	0	38	133
organelle localization	0	47	133
peroxisome organization	0	47	132
chromosome segregation	2	50	133
organelle assembly	5	36	133
aromatic amino acid family biosynthetic process	1	43	132
meiotic cell cycle process	4	53	133
nucleotide-sugar metabolic process	0	60	133
cell wall organization	2	53	132
external encapsulating structure organization	2	53	132
pyridine nucleotide biosynthetic process	1	43	132
formation of cytoplasmic translation initiation complex	1	38	131
toxin biosynthetic process	8	42	116
cysteine metabolic process	3	51	132
phenol-containing compound metabolic process	2	43	116
ketone biosynthetic process	2	46	133
mycotoxin metabolic process	8	42	116
nicotinamide nucleotide biosynthetic process	1	42	132
cellular metabolic compound salvage	2	54	132
amino sugar metabolic process	5	65	132
serine family amino acid biosynthetic process	0	44	132
dicarboxylic acid biosynthetic process	1	54	133
mycotoxin biosynthetic process	8	42	116
toxin metabolic process	8	42	116
supramolecular fiber organization	1	42	133
organophosphate catabolic process	0	61	132
phospholipid metabolic process	0	54	134
sporulation	2	38	122
nicotinamide nucleotide metabolic process	0	46	133
pyridine nucleotide metabolic process	0	48	133
protein processing	2	28	133
movement of cell or subcellular component	1	44	133
regulation of organelle organization	1	33	133
microtubule-based movement	1	43	133
monocarboxylic acid catabolic process	0	57	131
alpha-amino acid catabolic process	2	70	134
developmental process	2	35	123
alcohol biosynthetic process	5	48	133
phosphatidylinositol metabolic process	1	46	133
nucleotide-excision repair	4	37	133
regulation of cellular metabolic process	4	42	134
regulation of primary metabolic process	3	42	134
carboxylic acid biosynthetic process	5	59	134
organic acid biosynthetic process	4	61	134
proteolysis involved in cellular protein catabolic process	4	41	133
organic hydroxy compound metabolic process	3	50	134
phosphorus metabolic process	5	49	134
nucleobase-containing small molecule metabolic process	4	50	134
heterocycle metabolic process	2	42	134
carboxylic acid metabolic process	7	63	134
proteolysis	9	54	134
protein-containing complex subunit organization	1	34	134
cation homeostasis	2	44	133
inorganic ion homeostasis	2	44	133
ion homeostasis	3	43	133
protein import	2	43	133
dicarboxylic acid metabolic process	2	47	133
RNA catabolic process	2	42	133
monosaccharide metabolic process	3	50	133
cellular modified amino acid biosynthetic process	0	54	133
positive regulation of biological process	3	43	133
positive regulation of cellular process	3	44	133
mRNA transport	1	50	133
negative regulation of gene expression	3	43	133
RNA transport	1	48	133
establishment of RNA localization	1	48	133
nucleic acid transport	1	48	133
organic cyclic compound metabolic process	3	46	134
phosphate-containing compound metabolic process	5	51	134
regulation of cellular biosynthetic process	2	41	134
regulation of biosynthetic process	2	41	134
regulation of nitrogen compound metabolic process	4	39	134
nucleobase-containing compound metabolic process	2	39	134
amine catabolic process	2	60	127
ribonucleoprotein complex subunit organization	1	32	133
water-soluble vitamin metabolic process	2	50	133
vitamin metabolic process	2	50	133
oxoacid metabolic process	7	65	134
cellular modified amino acid metabolic process	0	53	133
tRNA aminoacylation for protein translation	0	50	134
carbohydrate derivative metabolic process	5	54	134
regulation of biological quality	1	48	134
amine metabolic process	3	63	133
cellular catabolic process	6	49	134
alpha-amino acid biosynthetic process	7	45	133
RNA metabolic process	1	40	134
cellular protein-containing complex assembly	0	31	134
organic acid metabolic process	6	60	134
cellular amino acid biosynthetic process	6	44	134
protein-containing complex assembly	1	31	134
regulation of cellular macromolecule biosynthetic process	2	41	134
regulation of macromolecule biosynthetic process	2	41	134
vesicle-mediated transport	0	39	134
cellular nitrogen compound biosynthetic process	2	47	134
cellular metabolic process	2	43	134
nucleic acid metabolic process	2	37	134
asparagine metabolic process	0	9	29
nucleosome organization	0	21	110
cysteine biosynthetic process	0	30	120
quinone biosynthetic process	0	51	133
mitochondrial proton-transporting ATP synthase complex assembly	0	2	5
Mo-molybdopterin cofactor biosynthetic process	1	47	116
sodium ion export across plasma membrane	0	3	9
developmental process involved in reproduction	0	4	22
isopentenyl diphosphate metabolic process	0	6	16
purine-containing compound catabolic process	1	5	27
negative regulation of cell cycle G2/M phase transition	0	11	22
kinetochore organization	0	13	38
phosphatidylinositol biosynthetic process	0	42	125
gamma-aminobutyric acid metabolic process	0	6	13
meiotic chromosome segregation	0	1	1
UMP metabolic process	0	38	128
cellular response to organonitrogen compound	0	4	5
galactose catabolic process via UDP-galactose	0	2	4
transcription initiation from RNA polymerase I promoter	0	10	24
carbohydrate derivative transport	0	12	23
'de novo' protein folding	1	12	33
protein monoubiquitination	0	3	5
mRNA polyadenylation	0	9	27
deadenylation-independent decapping of nuclear-transcribed mRNA	0	0	1
nucleotide transmembrane transport	0	1	1
glycogen biosynthetic process	0	3	10
regulation of translational fidelity	0	5	23
negative regulation of chromosome organization	0	11	25
heme metabolic process	1	45	132
purine ribonucleoside salvage	0	4	13
response to endogenous stimulus	0	9	20
response to external biotic stimulus	0	4	13
hexose biosynthetic process	0	32	128
L-arabinose catabolic process	0	9	20
positive regulation of translation	0	7	26
sister chromatid cohesion	2	29	132
pantothenate biosynthetic process	0	28	89
melanin biosynthetic process	0	3	9
spliceosomal complex disassembly	0	1	1
glycine catabolic process	0	0	1
ncRNA transcription	0	6	24
negative regulation of metaphase/anaphase transition of cell cycle	0	7	21
protein insertion into ER membrane	0	1	8
negative regulation of cellular amide metabolic process	1	13	32
Ras protein signal transduction	0	3	7
response to chemical	0	58	134
purine nucleoside biosynthetic process	0	5	16
arabinose metabolic process	3	35	73
cellular divalent inorganic cation homeostasis	0	24	111
protein insertion into membrane	2	43	132
negative regulation of mitotic cell cycle	0	13	36
mature ribosome assembly	0	3	4
peptidyl-diphthamide metabolic process	0	22	97
tRNA splicing, via endonucleolytic cleavage and ligation	0	0	1
energy coupled proton transport, down electrochemical gradient	0	45	131
calcium ion homeostasis	0	11	40
acylglycerol biosynthetic process	0	3	6
protein localization to vacuole	0	43	133
glucose metabolic process	0	41	133
actin filament capping	0	3	5
regulation of cell death	0	3	7
positive regulation of protein polymerization	0	40	125
cell wall polysaccharide metabolic process	7	36	95
aldonic acid catabolic process	0	4	13
spliceosomal snRNP assembly	0	54	133
fructose metabolic process	0	3	7
regulation of response to stress	0	2	24
cellular cation homeostasis	2	35	133
galactose catabolic process	0	2	4
folic acid-containing compound biosynthetic process	0	30	114
microtubule nucleation	1	23	124
tRNA transport	0	4	7
establishment of organelle localization	0	10	25
snRNA 3'-end processing	0	4	6
regulation of membrane lipid distribution	1	7	15
arabinan metabolic process	0	28	62
positive regulation of DNA-templated transcription, initiation	0	7	23
maturation of SSU-rRNA	1	10	25
mitochondrial gene expression	0	4	7
positive regulation of cell communication	0	7	25
RNA 5'-end processing	0	32	115
iron-sulfur cluster assembly	5	42	133
protein N-linked glycosylation	0	20	83
positive regulation of cytosolic calcium ion concentration	0	1	3
regulation of mitotic cell cycle phase transition	0	28	94
negative regulation of organelle organization	0	34	121
isoleucine metabolic process	0	57	130
intracellular lipid transport	0	4	7
mitotic G2/M transition checkpoint	0	12	22
double-strand break repair via break-induced replication	0	11	33
spliceosomal complex assembly	0	3	6
regulation of small molecule metabolic process	0	9	23
phosphatidylglycerol metabolic process	0	3	6
formate catabolic process	0	2	2
nucleobase catabolic process	0	3	8
negative regulation of chromosome segregation	0	7	21
cell surface receptor signaling pathway	0	8	17
regulation of mitotic metaphase/anaphase transition	0	19	47
lipid oxidation	0	37	86
negative regulation of DNA replication	0	10	16
cellular protein-containing complex localization	0	3	3
purine ribonucleoside metabolic process	0	8	27
negative regulation of mRNA metabolic process	0	0	2
maintenance of protein localization in organelle	0	2	3
negative regulation of mitotic sister chromatid segregation	0	7	21
cellulose metabolic process	3	51	101
dolichol biosynthetic process	0	0	2
ATP synthesis coupled proton transport	0	45	131
regulation of mRNA stability	0	2	12
ketone body metabolic process	0	1	2
circadian rhythm	0	1	1
protein-containing complex disassembly	0	36	114
multivesicular body sorting pathway	1	33	123
porphyrin-containing compound metabolic process	6	39	133
cellular biogenic amine biosynthetic process	1	45	132
sterol transport	0	5	13
protein polymerization	0	6	23
SCF-dependent proteasomal ubiquitin-dependent protein catabolic process	0	8	18
positive regulation of gene expression	0	9	31
regulation of sister chromatid segregation	0	19	47
Rho protein signal transduction	0	0	1
adenine nucleotide transport	0	14	23
cellular lipid catabolic process	1	46	132
organophosphate biosynthetic process	2	46	134
organelle fission	0	26	89
ncRNA export from nucleus	0	7	23
clathrin coat assembly	0	0	1
rRNA methylation	1	12	26
transcription initiation from RNA polymerase III promoter	1	8	28
pteridine-containing compound biosynthetic process	0	39	130
ER-nucleus signaling pathway	0	5	17
cellular response to chemical stimulus	1	68	133
folic acid-containing compound metabolic process	0	48	133
ubiquinone metabolic process	0	49	133
spliceosomal tri-snRNP complex assembly	0	2	4
cytoplasmic translation	0	3	22
organelle inheritance	0	17	31
fungal-type cell wall organization	0	15	56
cellular response to external stimulus	0	7	23
chromatin remodeling at centromere	0	5	14
unsaturated fatty acid biosynthetic process	0	0	2
peptidyl-lysine modification	0	20	62
chorismate metabolic process	0	18	56
biotin biosynthetic process	0	0	1
protein quality control for misfolded or incompletely synthesized proteins	0	7	25
regulation of signaling	1	33	133
positive regulation of transcription, DNA-templated	3	50	133
nuclear-transcribed mRNA catabolic process	3	41	133
import across plasma membrane	0	2	6
acylglycerol metabolic process	1	10	25
negative regulation of cellular component organization	0	34	121
regulation of cytosolic calcium ion concentration	0	1	3
regulation of MAPK cascade	0	1	10
glycoprotein metabolic process	0	7	23
sister chromatid segregation	1	3	6
mannose metabolic process	0	0	1
cellular macromolecule biosynthetic process	2	60	134
mismatch repair	0	63	133
negative regulation of carbohydrate metabolic process	0	4	22
membrane fusion	0	6	23
regulation of cytokinesis	1	6	22
polyketide metabolic process	0	12	30
L-alpha-amino acid transmembrane transport	0	3	6
response to heat	0	8	24
nucleobase transport	0	1	4
microtubule polymerization or depolymerization	0	0	1
establishment or maintenance of cell polarity	0	11	26
regulation of actin filament depolymerization	0	4	6
purine ribonucleotide salvage	0	0	2
protein localization to kinetochore	0	5	12
regulation of membrane potential	0	3	10
cellular alcohol biosynthetic process	0	7	21
organic substance metabolic process	4	43	134
protein insertion into mitochondrial outer membrane	0	8	26
one-carbon metabolic process	2	41	133
cellular modified amino acid catabolic process	0	17	52
cell communication	0	7	23
negative regulation of sister chromatid segregation	0	7	21
establishment or maintenance of cytoskeleton polarity	0	2	19
RNA phosphodiester bond hydrolysis, exonucleolytic	0	10	33
glucose 6-phosphate metabolic process	0	47	131
isopentenyl diphosphate biosynthetic process, mevalonate pathway	0	4	9
nucleobase biosynthetic process	0	46	133
negative regulation of actin filament depolymerization	0	3	5
protein import into peroxisome matrix	0	5	6
lipid droplet formation	0	2	4
mitotic DNA replication initiation	0	6	21
regulation of transcription involved in G1/S transition of mitotic cell cycle	0	8	20
establishment of protein localization to mitochondrial membrane	1	31	121
polyol biosynthetic process	0	42	121
regulation of protein acetylation	0	0	3
response to light stimulus	0	8	33
glycogen metabolic process	0	9	26
folic acid metabolic process	0	15	46
regulation of carbohydrate biosynthetic process	0	7	23
regulation of protein catabolic process	0	4	10
vesicle docking involved in exocytosis	0	0	5
negative regulation of protein depolymerization	0	3	5
negative regulation of mitotic cell cycle phase transition	1	11	35
cysteine biosynthetic process from serine	0	2	2
hexose catabolic process	0	3	6
gamma-aminobutyric acid catabolic process	0	4	5
'de novo' pyrimidine nucleobase biosynthetic process	0	37	128
fermentation	0	3	7
primary alcohol metabolic process	0	0	3
spindle assembly checkpoint signaling	0	5	13
attachment of spindle microtubules to kinetochore	2	43	133
glutathione metabolic process	0	46	129
regulation of DNA-templated transcription, initiation	0	5	23
regulation of actin cytoskeleton organization	0	47	133
regulation of signal transduction	1	33	133
transport along microtubule	0	2	6
protein polyubiquitination	0	15	48
cellular zinc ion homeostasis	0	5	6
phospholipid dephosphorylation	0	48	127
purine nucleotide transport	0	14	23
positive regulation of nitrogen compound metabolic process	3	50	133
monosaccharide biosynthetic process	0	32	128
protein localization to endoplasmic reticulum	1	51	133
tetrapyrrole biosynthetic process	6	38	133
spindle organization	1	10	33
positive regulation of cellular component biogenesis	1	35	125
chitin biosynthetic process	0	7	34
positive regulation of cellular protein metabolic process	0	16	49
organelle membrane fusion	0	7	22
phospholipid biosynthetic process	1	53	133
chromatin remodeling	4	41	133
regulation of defense response	0	0	1
biological adhesion	0	3	9
phosphatidylserine metabolic process	0	1	1
DNA repair complex assembly	0	2	5
maintenance of protein localization in endoplasmic reticulum	0	2	3
positive regulation of cellular biosynthetic process	3	47	133
response to organic substance	0	36	132
(1->6)-beta-D-glucan metabolic process	0	0	2
cellular response to organic substance	0	4	18
regulation of gluconeogenesis	0	7	23
attachment of GPI anchor to protein	0	3	10
organic heteropentacyclic compound metabolic process	0	6	11
isoleucine biosynthetic process	0	57	130
protein insertion into mitochondrial membrane	1	26	114
regulation of actin filament organization	0	47	133
regulation of cellular component biogenesis	0	45	133
ATP-dependent chromatin remodeling	0	3	7
mitochondrion distribution	0	13	22
demethylation	0	2	5
aflatoxin metabolic process	0	6	10
protein processing involved in protein targeting to mitochondrion	0	3	4
fatty acid beta-oxidation using acyl-CoA oxidase	0	3	6
chitin metabolic process	5	55	130
peptidyl-diphthamide biosynthetic process from peptidyl-histidine	0	22	97
nuclear-transcribed mRNA catabolic process, non-stop decay	0	8	25
aminoglycan metabolic process	10	51	130
response to acid chemical	0	4	6
apoptotic process	1	38	83
regulation of carbohydrate metabolic process	0	7	23
cell-cell adhesion	0	0	1
ribosomal small subunit assembly	0	4	6
protein localization to mitochondrion	2	46	133
positive regulation of intracellular signal transduction	0	7	22
ribosomal small subunit biogenesis	0	13	31
actin filament polymerization	0	1	5
ornithine metabolic process	0	5	20
regulation of vesicle-mediated transport	0	4	22
mitochondrial cytochrome c oxidase assembly	0	35	98
mitochondrial electron transport, ubiquinol to cytochrome c	0	32	98
regulation of G2/M transition of mitotic cell cycle	1	11	22
negative regulation of mitotic nuclear division	0	7	21
positive regulation of protein-containing complex assembly	1	35	125
cellular component assembly involved in morphogenesis	0	5	21
farnesyl diphosphate metabolic process	0	3	5
regulation of exit from mitosis	0	10	22
ribonucleotide catabolic process	0	2	5
cellular protein complex disassembly	0	8	25
fatty acid derivative metabolic process	0	3	5
UDP-N-acetylglucosamine metabolic process	0	26	65
erythrose 4-phosphate/phosphoenolpyruvate family amino acid catabolic process	0	39	100
alditol catabolic process	0	6	19
ribonucleoprotein complex assembly	1	35	133
mRNA catabolic process	3	44	133
endoplasmic reticulum tubular network organization	0	1	1
short-chain fatty acid metabolic process	0	0	3
glycosyl compound biosynthetic process	0	28	104
protein sumoylation	0	2	8
Golgi vesicle transport	1	47	133
protein localization to extracellular region	0	2	5
proteasome-mediated ubiquitin-dependent protein catabolic process	2	40	133
mitochondrial protein processing	0	4	6
L-methionine salvage	0	20	71
L-methionine biosynthetic process	0	52	129
porphyrin-containing compound biosynthetic process	6	38	133
respiratory chain complex IV assembly	0	39	114
protein localization to chromosome, centromeric region	0	9	17
reproductive process	3	52	133
regulation of RNA stability	0	3	14
response to sterol depletion	0	5	17
regulation of histone acetylation	0	0	3
xylulose 5-phosphate metabolic process	0	9	20
organic anion transport	0	24	85
metal ion export	0	3	12
nucleoside phosphate catabolic process	0	52	118
asparagine biosynthetic process	0	2	5
regulation of translational initiation	0	9	22
actin polymerization or depolymerization	0	11	28
L-serine biosynthetic process	0	0	1
exocytic process	0	0	5
sulfur amino acid metabolic process	4	61	132
malate metabolic process	0	1	4
glucan catabolic process	1	56	108
histone exchange	0	3	7
riboflavin biosynthetic process	0	53	130
cellular lipid biosynthetic process	0	7	21
regulation of cell communication	1	32	133
amine biosynthetic process	1	45	132
regulation of cellular component size	0	48	133
inositol phosphoceramide metabolic process	0	2	5
ribonucleoside metabolic process	0	7	27
regulation of cytoskeleton organization	0	49	133
negative regulation of cellular protein metabolic process	1	11	33
ribonucleoprotein complex export from nucleus	0	8	25
protein transport to vacuole involved in ubiquitin-dependent protein catabolic process via the multivesicular body sorting pathway	0	7	22
purine-containing compound transmembrane transport	0	3	9
protein catabolic process	3	40	133
regulation of response to biotic stimulus	0	1	3
RNA phosphodiester bond hydrolysis	0	19	51
mitochondrion disassembly	0	9	23
nuclear-transcribed mRNA poly(A) tail shortening	0	8	23
pantothenate metabolic process	0	28	89
regulation of chromosome separation	0	19	47
nucleobase metabolic process	1	41	133
endocytosis	1	46	133
positive regulation of cellular metabolic process	3	45	133
protein N-linked glycosylation via asparagine	0	2	5
phenol-containing compound biosynthetic process	0	10	22
rRNA modification	1	52	132
cytochrome complex assembly	0	55	129
proton-transporting V-type ATPase complex assembly	0	4	18
phosphatidylcholine biosynthetic process	0	9	21
maintenance of location	0	47	123
autophagosome assembly	1	9	34
carbohydrate transport	5	56	121
regulation of ARF protein signal transduction	0	5	16
positive regulation of TOR signaling	0	3	6
cellular calcium ion homeostasis	0	11	40
regulation of ribosomal protein gene transcription by RNA polymerase II	0	0	1
protein import into peroxisome matrix, receptor recycling	0	0	1
tryptophan biosynthetic process	0	6	7
farnesyl diphosphate biosynthetic process	0	1	1
Mo-molybdopterin cofactor metabolic process	1	47	116
arabinose catabolic process	0	9	20
hexitol metabolic process	0	2	5
karyogamy involved in conjugation with cellular fusion	0	2	9
positive regulation of cell cycle G2/M phase transition	0	4	18
acyl-CoA biosynthetic process	0	46	133
removal of superoxide radicals	0	1	2
secondary alcohol biosynthetic process	1	8	28
amino acid transport	0	49	131
regulation of cell cycle G2/M phase transition	1	9	22
cell cycle DNA replication initiation	0	6	21
regulation of transcription initiation from RNA polymerase II promoter	0	4	23
mitochondrial respiratory chain complex III assembly	0	1	6
glutamate metabolic process	0	34	106
inorganic anion transport	0	43	127
telomere maintenance	2	34	125
barbed-end actin filament capping	0	3	5
thioester biosynthetic process	0	46	133
response to oxygen-containing compound	0	6	18
RNA polyadenylation	0	24	64
selective autophagy	0	8	22
receptor-mediated endocytosis	0	7	23
regulation of chromosome organization	0	22	66
biological process involved in interspecies interaction between organisms	0	14	30
negative regulation of small molecule metabolic process	0	5	22
phenylalanyl-tRNA aminoacylation	0	0	1
cell wall macromolecule metabolic process	7	41	101
cellular transition metal ion homeostasis	1	40	119
rescue of stalled ribosome	0	0	1
quinone metabolic process	0	51	133
diol biosynthetic process	0	3	6
protein import into nucleus	1	42	133
proton transmembrane transport	3	53	133
SREBP signaling pathway	0	5	17
cellular response to osmotic stress	0	7	23
actin cytoskeleton organization	0	22	103
regulation of phosphorus metabolic process	3	22	63
ribonucleoprotein complex disassembly	0	1	2
DNA strand elongation	0	37	133
negative regulation of metabolic process	3	46	133
detection of external stimulus	0	1	4
biotin metabolic process	0	0	1
phospholipid catabolic process	1	20	57
nucleoside triphosphate biosynthetic process	4	39	133
spindle checkpoint signaling	0	8	22
monocarboxylic acid metabolic process	3	70	134
sulfur compound catabolic process	0	12	30
chromatin assembly or disassembly	0	15	47
homocysteine metabolic process	0	64	129
oxalate metabolic process	0	1	1
xenobiotic detoxification by transmembrane export across the plasma membrane	0	5	19
glycosaminoglycan metabolic process	1	9	15
hemicellulose metabolic process	8	36	88
protein import into peroxisome matrix, docking	0	4	6
regulation of histone modification	0	6	15
catechol-containing compound metabolic process	0	11	59
proline metabolic process	5	43	133
CENP-A containing nucleosome assembly	0	3	7
chromatin organization involved in regulation of transcription	0	10	24
maintenance of protein location	0	39	94
oligosaccharide catabolic process	0	3	6
response to biotic stimulus	0	10	29
positive regulation of cell cycle phase transition	0	6	23
chromatin organization involved in negative regulation of transcription	0	10	24
termination of RNA polymerase II transcription	0	3	7
iron ion homeostasis	1	11	34
Golgi to endosome transport	0	6	6
gene silencing	0	31	96
phytosteroid biosynthetic process	0	7	21
establishment of protein localization to mitochondrion	2	46	133
cotranslational protein targeting to membrane	0	49	131
methionine biosynthetic process	1	57	132
regulation of mRNA 3'-end processing	0	1	2
regulation of mitotic sister chromatid separation	0	19	47
phosphatidylethanolamine metabolic process	0	18	52
tRNA threonylcarbamoyladenosine metabolic process	0	9	20
regulation of DNA-templated transcription in response to stress	0	1	7
organic hydroxy compound transport	0	6	20
glutamate catabolic process	0	0	1
N-acetylglucosamine metabolic process	0	2	4
L-methionine salvage from S-adenosylmethionine	0	0	1
snRNA metabolic process	0	9	20
lipid droplet organization	0	4	6
snRNA processing	0	4	6
negative regulation of mitotic sister chromatid separation	0	7	21
purine ribonucleoside biosynthetic process	0	5	16
regulation of peptidyl-lysine acetylation	0	0	3
peptidyl-amino acid modification	0	33	104
protein insertion into mitochondrial inner membrane	0	3	6
xenobiotic transport	0	5	19
NAD metabolic process	0	41	127
thioester metabolic process	4	45	133
cell division	0	42	133
neutral lipid metabolic process	1	10	25
nucleosome assembly	0	21	110
chromatin assembly	0	10	24
transition metal ion homeostasis	1	40	119
response to radiation	0	7	33
reciprocal meiotic recombination	0	12	26
mitochondrial electron transport, cytochrome c to oxygen	0	19	94
copper ion homeostasis	0	14	33
zinc ion homeostasis	0	5	6
chromosome condensation	1	12	26
DNA replication-independent nucleosome assembly	0	3	7
calcium ion transmembrane transport	0	2	6
nucleus organization	0	7	22
mRNA cis splicing, via spliceosome	0	28	117
glutathione catabolic process	0	10	27
mitochondrion localization	0	12	22
maturation of LSU-rRNA	1	33	120
regulation of catabolic process	2	31	123
gene silencing by RNA	0	31	96
tRNA thio-modification	0	9	23
post-Golgi vesicle-mediated transport	1	19	36
NADH metabolic process	0	3	17
protein retention in Golgi apparatus	0	7	21
pyrimidine ribonucleoside monophosphate biosynthetic process	0	38	128
pigment biosynthetic process	2	45	133
protein targeting to vacuole	0	13	25
acyl-CoA metabolic process	4	45	133
nucleobase-containing small molecule biosynthetic process	0	5	16
cellular response to endogenous stimulus	0	9	20
DNA-templated transcription, termination	0	8	24
regulation of response to external stimulus	0	3	22
tubulin complex assembly	0	3	14
chaperone-mediated protein complex assembly	0	4	6
oligosaccharide metabolic process	1	42	133
nucleoside salvage	0	4	13
DNA clamp unloading	0	0	1
fatty acid catabolic process	0	38	102
vitamin biosynthetic process	1	51	133
ergosterol biosynthetic process	0	7	21
cellular copper ion homeostasis	0	14	33
small nucleolar ribonucleoprotein complex assembly	0	5	6
positive regulation of cellular component organization	0	45	133
TOR signaling	0	8	19
cleavage involved in rRNA processing	1	11	33
cell death	1	39	83
regulation of cellular carbohydrate metabolic process	0	7	23
receptor recycling	0	0	1
inositol phosphate metabolic process	0	15	35
UDP-N-acetylglucosamine biosynthetic process	0	26	65
nucleotide salvage	0	16	33
formation of translation preinitiation complex	0	2	6
formate metabolic process	0	2	2
DNA replication, removal of RNA primer	1	1	2
peroxisomal transport	0	4	6
spindle assembly	1	2	11
peptidoglycan turnover	0	1	2
signal peptide processing	0	33	128
base-excision repair, AP site formation	1	35	119
phosphatidylinositol dephosphorylation	0	48	127
vesicle fusion	0	6	22
interstrand cross-link repair	0	6	17
5-phosphoribose 1-diphosphate metabolic process	0	0	2
nuclear division	0	0	3
rRNA 3'-end processing	0	11	33
inorganic ion import across plasma membrane	0	2	6
ncRNA 5'-end processing	0	32	115
carbohydrate derivative catabolic process	6	61	133
acetyl-CoA biosynthetic process	0	39	129
cytoplasmic microtubule organization	0	3	8
negative regulation of gluconeogenesis	0	2	13
negative regulation of chromosome separation	0	7	21
xylulose 5-phosphate biosynthetic process	0	9	20
regulation of programmed cell death	0	0	1
RNA surveillance	0	12	33
telomere assembly	0	7	23
L-phenylalanine catabolic process	0	39	100
nucleotide catabolic process	0	40	101
negative regulation of protein metabolic process	1	11	33
mitotic DNA damage checkpoint signaling	0	8	22
maturation of 5.8S rRNA from tricistronic rRNA transcript (SSU-rRNA, 5.8S rRNA, LSU-rRNA)	0	10	24
protein depolymerization	0	3	6
maintenance of protein location in cell	0	39	94
arginine biosynthetic process via ornithine	0	0	2
triglyceride biosynthetic process	0	3	6
karyogamy	0	2	9
protein targeting to peroxisome	0	4	6
phosphatidylinositol phosphate biosynthetic process	0	28	80
metallo-sulfur cluster assembly	5	42	133
homoserine metabolic process	0	64	129
tRNA 5'-leader removal	0	29	110
regulation of actin filament-based process	0	47	133
RNA splicing, via endonucleolytic cleavage and ligation	0	0	1
ceramide biosynthetic process	0	4	8
macromolecule methylation	1	45	133
cellular manganese ion homeostasis	0	4	16
chromosome localization	0	1	2
regulation of transcription from RNA polymerase II promoter in response to stress	0	1	7
protein maturation by [4Fe-4S] cluster transfer	0	1	4
nitrate assimilation	0	20	61
pyridine-containing compound metabolic process	0	44	133
non-glycolytic fermentation	0	0	1
vacuole organization	1	37	132
response to unfolded protein	0	3	4
protein glycosylation	0	35	104
telomere maintenance via telomere lengthening	0	0	5
inosine metabolic process	0	1	2
RNA capping	0	8	23
regulation of phosphate metabolic process	3	22	63
negative regulation of actin filament polymerization	0	6	10
cell morphogenesis	0	0	1
DNA-templated transcription, elongation	0	27	118
galactose metabolic process	0	4	19
tetraterpenoid biosynthetic process	0	2	3
plasma membrane organization	0	5	16
ribosome localization	0	8	25
mitochondrion-endoplasmic reticulum membrane tethering	0	4	6
regulation of small GTPase mediated signal transduction	1	33	127
phosphatidylinositol-mediated signaling	0	2	6
negative regulation of exit from mitosis	0	3	6
generation of catalytic spliceosome for second transesterification step	0	0	2
trehalose metabolic process	0	28	112
ribosomal large subunit biogenesis	0	6	23
response to topologically incorrect protein	0	4	10
ATP biosynthetic process	0	45	131
glycerol catabolic process	0	4	18
lysine biosynthetic process via aminoadipic acid	0	6	26
Arp2/3 complex-mediated actin nucleation	0	38	125
mitochondrial electron transport, succinate to ubiquinone	0	2	2
regulation of mitotic sister chromatid segregation	0	10	22
positive regulation of cell cycle process	0	10	23
ion transmembrane transport	1	49	133
regulation of actin filament length	0	48	133
regulation of protein-containing complex assembly	0	46	133
neutral lipid biosynthetic process	0	3	6
acetate metabolic process	0	20	45
melanin metabolic process	0	14	39
cytosolic transport	0	37	133
positive regulation of biosynthetic process	3	47	133
nitrogen cycle metabolic process	0	37	116
microtubule-based transport	0	1	6
carboxylic acid transport	0	10	43
subtelomeric heterochromatin assembly	0	7	23
monocarboxylic acid transport	0	5	16
riboflavin metabolic process	0	53	130
cell wall polysaccharide catabolic process	7	38	91
DNA replication initiation	0	43	133
regulation of translational elongation	0	31	104
tRNA-type intron splice site recognition and cleavage	0	0	2
isopentenyl diphosphate biosynthetic process	0	6	16
regulation of cellular localization	1	6	23
nuclear membrane organization	0	0	1
acetyl-CoA biosynthetic process from pyruvate	0	6	14
microtubule cytoskeleton organization	0	34	133
maintenance of location in cell	0	37	94
nucleic acid phosphodiester bond hydrolysis	0	17	51
ketone catabolic process	0	2	2
mitotic cell cycle phase transition	0	12	25
pyrimidine nucleobase metabolic process	0	40	132
cellular polysaccharide catabolic process	1	57	107
positive regulation of cytoskeleton organization	0	36	125
vesicle docking	0	0	6
protein targeting to ER	0	54	133
establishment of protein localization to vacuole	0	42	133
programmed cell death	1	39	83
unsaturated fatty acid metabolic process	0	2	8
adenine metabolic process	0	7	16
negative regulation of G2/M transition of mitotic cell cycle	0	11	22
pentose-phosphate shunt, non-oxidative branch	0	1	1
negative regulation of cytoskeleton organization	0	11	22
pentose-phosphate shunt	0	44	124
cellular response to sterol depletion	0	5	17
purine ribonucleotide transport	0	13	23
organophosphate ester transport	1	35	81
alditol metabolic process	0	34	95
sulfur amino acid biosynthetic process	3	46	132
cellular carbohydrate catabolic process	0	61	132
cellular biogenic amine catabolic process	2	58	126
GDP-mannose metabolic process	0	9	26
intracellular sterol transport	0	0	1
G protein-coupled receptor signaling pathway	0	22	73
defense response to other organism	0	4	10
regulation of actin filament polymerization	0	48	133
aldonic acid metabolic process	0	18	52
inositol biosynthetic process	0	0	1
positive regulation of cellular amide metabolic process	0	8	26
carotenoid metabolic process	0	2	3
cellular response to starvation	0	7	21
detection of stimulus	0	1	4
vesicle fusion with Golgi apparatus	0	3	6
macromolecule glycosylation	0	35	104
pigment metabolic process	2	52	133
ribosome assembly	0	7	20
trehalose catabolic process	0	0	1
anthranilate metabolic process	0	3	14
positive regulation of nucleobase-containing compound metabolic process	1	53	133
ribosome disassembly	0	0	1
chitin catabolic process	6	48	107
NADH oxidation	0	1	14
glycine biosynthetic process	0	3	8
quinolinate biosynthetic process	0	3	14
nucleoside biosynthetic process	0	5	16
mitochondrion inheritance	0	13	22
cell adhesion	0	3	9
regulation of cytoplasmic translational elongation	0	22	97
phosphatidic acid metabolic process	0	3	6
positive regulation of protein metabolic process	0	16	49
response to starvation	0	9	21
rRNA-containing ribonucleoprotein complex export from nucleus	0	8	25
homologous recombination	0	17	31
positive regulation of metabolic process	3	47	133
regulation of cellular catabolic process	2	7	24
regulation of mRNA processing	0	4	17
regulation of protein-containing complex disassembly	1	13	37
peptidoglycan metabolic process	1	9	15
disaccharide catabolic process	0	2	6
peroxisome fission	0	9	16
nuclear export	2	37	133
DNA modification	0	1	5
regulation of response to stimulus	1	35	133
(1->6)-beta-D-glucan biosynthetic process	0	0	2
protein localization to condensed chromosome	0	5	12
regulation of protein modification process	4	22	63
attachment of mitotic spindle microtubules to kinetochore	0	6	15
protein import into mitochondrial intermembrane space	0	9	19
regulation of actin polymerization or depolymerization	0	48	133
cellular amino acid metabolic process	7	52	134
protein secretion	0	2	5
regulation of intracellular transport	1	6	22
neutral amino acid transport	0	1	6
tRNA aminoacylation	1	50	134
response to other organism	0	4	13
DNA dealkylation	0	1	5
indolalkylamine biosynthetic process	0	6	7
RNA polymerase II preinitiation complex assembly	0	7	20
cellular response to nutrient levels	0	7	23
cellular response to chemical stress	0	70	133
nucleolar large rRNA transcription by RNA polymerase I	0	1	6
box C/D snoRNP assembly	0	4	6
transcription elongation from RNA polymerase II promoter	0	26	113
divalent inorganic cation homeostasis	0	37	127
positive regulation of macromolecule biosynthetic process	3	46	133
endosomal transport	1	45	133
vacuolar transport	1	49	133
positive regulation of nucleic acid-templated transcription	3	50	133
proton export across plasma membrane	0	23	63
regulation of chromatin organization	0	8	22
positive regulation of cell cycle	0	11	23
peptide catabolic process	0	11	30
mitotic chromosome condensation	1	7	11
pyrimidine nucleoside monophosphate metabolic process	0	49	131
heterochromatin organization	0	10	24
regulation of phosphorylation	2	27	62
late endosome to vacuole transport via multivesicular body sorting pathway	1	8	25
purine nucleoside metabolic process	0	7	27
indole-containing compound biosynthetic process	0	6	7
aminoglycan biosynthetic process	0	7	34
7-methylguanosine mRNA capping	0	1	1
phosphatidylethanolamine biosynthetic process	0	18	52
proline catabolic process	1	11	42
regulation of metaphase/anaphase transition of cell cycle	0	19	47
proteasomal protein catabolic process	2	39	133
regulation of cell division	1	6	22
cellular metal ion homeostasis	3	43	133
glutamine family amino acid catabolic process	1	28	81
beta-glucan catabolic process	3	51	101
receptor metabolic process	0	0	1
L-proline biosynthetic process	2	6	18
cytoplasmic translational initiation	0	3	17
proline catabolic process to glutamate	0	0	2
regulation of RNA splicing	0	2	6
organelle disassembly	2	9	26
organelle fusion	0	6	24
amino acid activation	1	50	134
inositol lipid-mediated signaling	0	12	31
actin filament-based process	0	24	114
cellular iron ion homeostasis	1	8	24
pyridine-containing compound biosynthetic process	1	41	133
cellular oxidant detoxification	0	2	3
L-phenylalanine metabolic process	0	45	122
aflatoxin biosynthetic process	0	6	10
response to osmotic stress	0	8	24
ribosomal large subunit export from nucleus	0	9	22
NAD biosynthetic process	1	51	131
tetraterpenoid metabolic process	0	2	3
protein maturation by iron-sulfur cluster transfer	0	7	21
anaphase-promoting complex-dependent catabolic process	0	15	62
inorganic cation import across plasma membrane	0	2	6
positive regulation of signaling	0	7	22
tetrahydrofolate biosynthetic process	0	9	36
negative regulation of cellular carbohydrate metabolic process	0	4	22
cellular homeostasis	2	46	133
vesicle-mediated transport to the plasma membrane	1	12	27
amino acid salvage	0	20	71
negative regulation of translation	1	13	32
positive regulation of signal transduction	0	7	22
phytosteroid metabolic process	0	8	21
double-strand break repair	0	46	133
valine biosynthetic process	0	37	111
regulation of protein polymerization	0	47	133
regulation of nuclear division	0	11	23
proteasome regulatory particle assembly	0	12	33
ATP metabolic process	2	32	133
actin cortical patch localization	0	4	15
phosphatidylcholine metabolic process	0	8	22
DNA replication-independent nucleosome organization	0	3	7
regulation of Ras protein signal transduction	1	10	32
nucleotide transport	0	18	28
heterochromatin assembly	0	10	24
fatty acid beta-oxidation	0	23	55
chaperone-mediated protein folding	0	16	33
superoxide metabolic process	0	5	10
cellular response to oxygen-containing compound	0	3	17
carbohydrate biosynthetic process	1	42	133
telomere capping	0	1	1
prolyl-tRNA aminoacylation	0	0	1
transcription by RNA polymerase I	0	6	19
fructose 2,6-bisphosphate metabolic process	0	4	7
response to extracellular stimulus	0	6	23
dicarboxylic acid catabolic process	0	2	5
peptidyl-histidine modification	0	22	97
manganese ion homeostasis	0	4	16
cellular amide catabolic process	0	4	14
oligosaccharide biosynthetic process	0	14	47
heme biosynthetic process	0	38	128
poly(A)+ mRNA export from nucleus	2	10	23
regulation of mRNA catabolic process	0	7	23
energy reserve metabolic process	1	9	31
glycerol metabolic process	0	18	62
sodium ion transport	0	21	61
inorganic cation transmembrane transport	2	53	133
branched-chain amino acid biosynthetic process	1	59	132
cardiolipin metabolic process	0	3	6
ATP transport	0	10	23
DNA recombinase assembly	0	2	5
double-strand break repair via nonhomologous end joining	0	3	22
DNA packaging	1	13	27
L-arabinose metabolic process	3	34	72
disaccharide biosynthetic process	0	13	46
lipid storage	0	3	5
chorismate biosynthetic process	0	7	17
telomere organization	0	40	130
small GTPase mediated signal transduction	2	39	133
D-amino acid metabolic process	1	17	39
transcription by RNA polymerase III	2	7	27
kinetochore assembly	0	13	38
DNA catabolic process	0	0	2
autophagy of mitochondrion	0	9	23
ribosomal subunit export from nucleus	0	8	25
nuclear cell cycle DNA replication initiation	0	6	21
zinc ion transport	0	3	6
deoxyribonucleoside triphosphate metabolic process	0	1	1
glycine metabolic process	0	53	131
protein localization to chromosome	1	10	22
valine metabolic process	0	38	116
export from cell	3	39	133
gluconeogenesis	0	32	128
positive regulation of organelle organization	0	42	129
L-arabinose catabolic process to xylulose 5-phosphate	0	9	20
SRP-dependent cotranslational protein targeting to membrane	0	49	131
cellular carbohydrate biosynthetic process	0	40	133
cytoskeleton-dependent intracellular transport	0	2	6
DNA replication	2	56	133
negative regulation of protein-containing complex assembly	0	9	22
phosphatidic acid biosynthetic process	0	3	6
transcription preinitiation complex assembly	0	5	22
sodium ion transmembrane transport	0	3	9
pteridine-containing compound metabolic process	0	38	133
ribonucleoside biosynthetic process	0	5	16
7-methylguanosine RNA capping	0	3	7
positive regulation of macromolecule metabolic process	3	49	133
protein localization to nucleus	1	42	133
Golgi to plasma membrane transport	1	12	26
autophagosome organization	1	9	34
response to nutrient levels	0	7	23
purine-containing compound salvage	0	53	129
translational initiation	0	3	18
alkaloid metabolic process	3	21	46
mitotic DNA integrity checkpoint signaling	0	11	22
exonucleolytic trimming involved in rRNA processing	0	10	33
carbon utilization	0	0	2
endosome transport via multivesicular body sorting pathway	1	9	25
retrograde transport, endosome to Golgi	0	48	133
positive regulation of supramolecular fiber organization	0	37	125
post-chaperonin tubulin folding pathway	0	1	1
deadenylation-dependent decapping of nuclear-transcribed mRNA	0	9	29
establishment of protein localization to endoplasmic reticulum	0	54	133
purine nucleotide salvage	0	0	2
fatty acid oxidation	0	31	72
rRNA base methylation	1	7	20
immune response	0	4	10
mitochondrial outer membrane translocase complex assembly	0	1	1
respiratory chain complex III assembly	0	1	6
amino sugar biosynthetic process	0	54	132
negative regulation of supramolecular fiber organization	0	11	22
water-soluble vitamin biosynthetic process	1	51	133
cell redox homeostasis	0	3	8
positive regulation of transcription initiation from RNA polymerase II promoter	0	6	23
nucleoside triphosphate catabolic process	0	0	1
tyrosine metabolic process	0	39	120
glucosamine-containing compound metabolic process	5	53	130
maturation of 5.8S rRNA	0	8	24
meiosis I cell cycle process	2	43	117
cellular component maintenance	0	2	8
regulation of mitotic nuclear division	0	12	23
positive regulation of MAPK cascade	0	0	1
methylguanosine-cap decapping	0	29	113
glucosamine-containing compound biosynthetic process	0	7	34
tricarboxylic acid metabolic process	0	5	8
protein-containing complex localization	0	27	109
cell wall macromolecule catabolic process	8	40	96
establishment of protein localization to extracellular region	0	2	5
ethanol metabolic process	0	0	1
posttranslational protein targeting to membrane, translocation	0	1	6
tRNA methylation	0	12	58
protein urmylation	0	2	8
establishment of protein localization to peroxisome	0	4	6
mitotic cell cycle checkpoint signaling	0	11	26
cellular ion homeostasis	3	35	133
translational elongation	0	41	121
amino sugar catabolic process	6	50	111
mitotic sister chromatid cohesion	1	11	24
maturation of SSU-rRNA from tricistronic rRNA transcript (SSU-rRNA, 5.8S rRNA, LSU-rRNA)	0	7	25
xylan catabolic process	8	36	88
regulation of anatomical structure size	0	48	133
protein complex oligomerization	0	10	19
cellular component disassembly	0	52	132
D-xylose metabolic process	0	19	31
prosthetic group metabolic process	1	47	116
glucosamine-containing compound catabolic process	7	46	107
organophosphate metabolic process	1	49	134
mitotic sister chromatid segregation	0	4	6
response to temperature stimulus	0	9	24
clathrin-dependent endocytosis	0	7	17
tetrapyrrole metabolic process	6	39	133
rhythmic process	0	1	1
protein targeting to membrane	0	49	133
lipid transport	6	50	133
aromatic amino acid family biosynthetic process, prephenate pathway	0	0	1
thiamine diphosphate metabolic process	0	3	4
mitochondrial fission	0	1	3
pyrimidine nucleoside monophosphate biosynthetic process	0	49	131
thiamine diphosphate biosynthetic process	0	2	3
aminoglycan catabolic process	11	44	112
protein neddylation	0	2	5
D-gluconate metabolic process	0	6	13
transsulfuration	0	64	129
L-serine metabolic process	0	53	132
subtelomeric heterochromatin organization	0	7	23
regulation of protein phosphorylation	2	26	62
cytosolic calcium ion transport	0	2	5
RNA decapping	0	29	113
cell cycle phase transition	0	12	25
GDP-mannose biosynthetic process	0	7	22
acetyl-CoA metabolic process	1	48	133
xylan metabolic process	8	36	88
ubiquinone biosynthetic process	0	49	133
flavin-containing compound biosynthetic process	0	54	130
ribosome-associated ubiquitin-dependent protein catabolic process	0	0	1
vesicle organization	0	13	27
detection of abiotic stimulus	0	1	4
regulation of chromosome segregation	0	17	47
protein localization to peroxisome	0	4	6
regulation of protein depolymerization	0	4	6
RNA 3'-end processing	0	34	133
negative regulation of protein polymerization	0	7	10
regulation of mRNA splicing, via spliceosome	0	1	6
membrane docking	0	37	124
polyprenol biosynthetic process	0	0	2
trehalose biosynthetic process	0	12	42
response to external stimulus	0	31	99
regulation of RNA metabolic process	2	49	133
outer mitochondrial membrane organization	1	15	59
polyamine biosynthetic process	1	12	35
carotenoid biosynthetic process	0	2	3
reciprocal homologous recombination	0	12	26
cellular response to nitrogen compound	0	4	5
protein retention in ER lumen	0	2	3
L-methionine salvage from methylthioadenosine	0	20	70
regulation of mRNA metabolic process	0	9	27
anatomical structure morphogenesis	0	2	4
leucine catabolic process	0	1	6
mitotic spindle checkpoint signaling	0	8	22
regulation of glucose metabolic process	0	7	23
cellular polysaccharide metabolic process	7	52	132
regulation of mitotic cell cycle	0	27	94
cation transmembrane transport	2	50	133
organelle localization by membrane tethering	0	37	124
regulation of mitotic cytokinesis	0	7	20
protein localization to cell periphery	1	10	22
mitotic G2 DNA damage checkpoint signaling	0	3	5
'de novo' UMP biosynthetic process	0	31	115
import into nucleus	1	43	133
ATP synthesis coupled electron transport	0	2	12
reactive nitrogen species metabolic process	0	21	73
UMP biosynthetic process	0	38	128
quinolinate metabolic process	0	3	16
defense response	0	6	17
triglyceride metabolic process	0	10	25
actin nucleation	0	39	125
vacuolar proton-transporting V-type ATPase complex assembly	0	4	18
mitotic spindle assembly checkpoint signaling	0	5	13
positive regulation of RNA biosynthetic process	3	50	133
protein refolding	0	9	23
nitrate metabolic process	0	20	61
mitotic cell cycle	0	19	45
membrane assembly	0	2	11
regulation of transcription by RNA polymerase III	0	1	5
DNA dealkylation involved in DNA repair	0	1	5
immune system process	0	4	10
rRNA transcription	0	1	7
erythrose 4-phosphate/phosphoenolpyruvate family amino acid metabolic process	0	45	122
quinate metabolic process	0	0	2
response to amino acid	0	4	6
osmosensory signaling pathway	0	0	5
DNA strand elongation involved in DNA replication	0	37	133
peptidyl-asparagine modification	0	2	5
pyrimidine nucleobase biosynthetic process	0	40	132
purine nucleobase catabolic process	0	2	5
negative regulation of nuclear division	0	10	22
ncRNA 3'-end processing	0	12	33
NADPH regeneration	0	49	131
'de novo' NAD biosynthetic process from tryptophan	0	23	64
mRNA splice site selection	0	1	5
Golgi organization	0	8	22
ergosterol metabolic process	0	8	21
metal ion homeostasis	2	42	133
5-phosphoribose 1-diphosphate biosynthetic process	0	0	2
molybdopterin cofactor metabolic process	1	47	116
tRNA 5'-end processing	0	29	110
arabinan catabolic process	0	28	62
regulation of transcription by RNA polymerase II	5	40	133
nuclear chromosome segregation	1	9	17
folic acid biosynthetic process	0	13	44
cellular response to acid chemical	0	4	6
cellular response to amino acid stimulus	0	4	5
'de novo' NAD biosynthetic process	0	23	64
purine nucleotide catabolic process	0	2	5
glutamine biosynthetic process	0	6	11
cellular alcohol metabolic process	0	8	21
actin filament bundle organization	0	1	1
regulation of supramolecular fiber organization	0	46	133
proline biosynthetic process	2	37	91
exonucleolytic trimming to generate mature 3'-end of 5.8S rRNA from tricistronic rRNA transcript (SSU-rRNA, 5.8S rRNA, LSU-rRNA)	0	11	33
flavin-containing compound metabolic process	0	54	130
positive regulation of response to stimulus	0	7	27
import into cell	0	4	8
ribosomal small subunit export from nucleus	0	4	6
peroxisomal membrane transport	0	5	6
detection of light stimulus	0	1	4
organic heteropentacyclic compound biosynthetic process	0	6	11
vesicle budding from membrane	0	8	14
positive regulation of actin filament polymerization	0	39	125
cellulose catabolic process	3	51	101
protein localization to plasma membrane	0	11	21
cellular response to extracellular stimulus	0	7	23
serine family amino acid catabolic process	0	1	7
organic acid transport	0	54	133
pyrimidine ribonucleoside monophosphate metabolic process	0	38	128
anaerobic glycerol catabolic process	0	0	1
cellular ketone body metabolic process	0	1	2
maturation of LSU-rRNA from tricistronic rRNA transcript (SSU-rRNA, 5.8S rRNA, LSU-rRNA)	1	18	76
negative regulation of protein-containing complex disassembly	0	4	6
positive regulation of RNA metabolic process	3	52	133
regulation of pH	1	4	22
rRNA pseudouridine synthesis	0	2	6
ascospore-type prospore membrane formation	0	2	10
negative regulation of mitotic metaphase/anaphase transition	0	7	21
fatty acid synthase complex	2	15	29
endoplasmic reticulum lumen	0	5	9
Golgi transport complex	0	2	6
chromosomal region	3	47	134
chromosome, telomeric region	2	44	134
1,3-beta-D-glucan synthase complex	0	1	1
U2-type catalytic step 1 spliceosome	0	0	1
catalytic step 1 spliceosome	0	0	1
proteasome regulatory particle, lid subcomplex	0	13	33
mitochondrial large ribosomal subunit	0	25	95
organellar large ribosomal subunit	0	25	95
respirasome	1	45	129
vesicle tethering complex	1	45	133
clathrin adaptor complex	0	56	133
oxoglutarate dehydrogenase complex	0	0	4
dihydrolipoyl dehydrogenase complex	0	2	8
RSC-type complex	0	3	8
U2-type spliceosomal complex	0	7	24
lipid droplet	0	18	37
intracellular organelle lumen	0	55	133
membrane-enclosed lumen	0	55	133
organelle lumen	0	55	133
AP-type membrane coat adaptor complex	1	70	133
nucleosome	11	61	133
MICOS complex	0	1	2
nuclear origin of replication recognition complex	0	2	6
SLIK (SAGA-like) complex	0	8	21
TORC2 complex	0	2	5
tricarboxylic acid cycle enzyme complex	0	8	29
proteasome core complex	1	3	10
DNA packaging complex	11	57	133
Smc5-Smc6 complex	0	4	8
proteasome core complex, beta-subunit complex	0	11	37
SUMO ligase complex	0	4	8
TIM23 mitochondrial import inner membrane translocase complex	0	6	16
phagophore assembly site	0	9	25
TOR complex	0	8	32
plasma membrane	2	61	134
myosin complex	0	31	89
proton-transporting ATP synthase complex, catalytic core F(1)	0	22	108
chromosome, centromeric region	0	37	106
glycerol-3-phosphate dehydrogenase complex	0	1	1
kinesin complex	1	11	21
origin recognition complex	0	42	103
histone deacetylase complex	0	33	78
large ribosomal subunit	1	52	133
mitochondrial matrix	1	62	133
protein-DNA complex	11	60	133
prefoldin complex	0	38	128
TRAPP complex	0	42	132
nuclear pre-replicative complex	0	46	131
MCM complex	0	45	132
pre-replicative complex	0	46	131
nuclear replication fork	0	38	104
respiratory chain complex IV	0	37	132
SAGA complex	0	34	129
exocyst	0	47	133
nuclear exosome (RNase complex)	0	40	132
DNA polymerase complex	1	46	129
replication fork	0	42	111
nuclear ubiquitin ligase complex	0	46	133
anaphase-promoting complex	0	45	133
nuclear membrane	1	44	133
transcription factor TFIID complex	0	44	133
SAGA-type complex	0	39	132
chaperone complex	0	49	132
chaperonin-containing T-complex	0	47	132
DNA replication preinitiation complex	0	53	133
small-subunit processome	0	46	133
spliceosomal complex	0	45	133
intracellular vesicle	0	51	133
vesicle	0	52	133
plasma membrane protein complex	2	54	133
spindle	1	40	133
cytoplasmic vesicle	0	51	133
chromosome	3	50	133
side of membrane	1	32	94
extracellular region	18	70	133
vacuolar membrane	3	41	133
mitochondrion	3	45	133
cullin-RING ubiquitin ligase complex	0	47	133
oxidoreductase complex	7	53	133
membrane	10	63	134
proton-transporting two-sector ATPase complex, catalytic domain	1	40	133
proteasome regulatory particle, base subcomplex	1	54	133
intracellular organelle	6	39	134
organelle	6	39	134
cellular_component	3	36	134
membrane-bounded organelle	5	42	134
protein-containing complex	4	29	134
intracellular membrane-bounded organelle	5	42	134
cytoplasm	1	32	134
non-membrane-bounded organelle	3	33	133
intracellular non-membrane-bounded organelle	3	33	133
cellular anatomical entity	1	45	134
ribonucleoprotein complex	3	28	133
nucleus	7	48	134
ribosome	1	40	133
catalytic complex	2	38	134
microbody	2	44	132
endoplasmic reticulum protein-containing complex	3	39	133
transferase complex, transferring phosphorus-containing groups	3	51	133
nuclear protein-containing complex	3	30	133
cytoskeleton	2	50	133
membrane protein complex	3	30	133
nucleolus	3	46	133
supramolecular complex	2	37	134
intracellular protein-containing complex	2	42	134
nuclear pore	4	45	133
mitochondrial membrane	3	58	134
transferase complex	2	47	133
DNA-directed RNA polymerase complex	6	49	133
RNA polymerase complex	5	50	133
bounding membrane of organelle	0	44	133
small nuclear ribonucleoprotein complex	4	40	133
transmembrane transporter complex	1	47	133
peroxisome	0	44	132
transporter complex	1	47	133
spliceosomal snRNP complex	1	44	133
eukaryotic 48S preinitiation complex	2	36	131
membrane coat	0	32	133
eukaryotic 43S preinitiation complex	1	37	131
Sm-like protein family complex	2	45	133
endopeptidase complex	1	45	133
translation preinitiation complex	1	36	131
endoribonuclease complex	2	35	132
eukaryotic translation initiation factor 3 complex	0	39	133
organelle membrane	1	43	134
proton-transporting two-sector ATPase complex, proton-transporting domain	3	35	133
peroxisomal membrane	1	37	132
microbody membrane	1	37	132
organelle outer membrane	2	55	133
mitochondrial outer membrane	2	51	133
small ribosomal subunit	0	46	133
RNA polymerase II transcription regulator complex	1	44	133
mediator complex	2	44	133
peptidase complex	1	38	133
endoplasmic reticulum	2	32	133
cytoplasmic vesicle membrane	1	42	133
vesicle membrane	1	42	133
organelle inner membrane	4	53	134
microtubule	1	39	134
supramolecular polymer	1	39	134
supramolecular fiber	1	39	134
polymeric cytoskeletal fiber	1	40	134
mitochondrial inner membrane	4	51	134
COPII-coated ER to Golgi transport vesicle	0	6	22
dynein complex	0	3	9
mitochondrial proton-transporting ATP synthase complex, coupling factor F(o)	0	29	117
dynactin complex	0	1	6
vesicle coat	0	42	132
endoplasmic reticulum exit site	0	3	6
eukaryotic translation initiation factor 3 complex, eIF3m	0	10	22
proteasome complex	0	39	114
ESCRT complex	1	37	122
late endosome membrane	0	5	10
ribosomal subunit	0	48	133
cyclin-dependent protein kinase holoenzyme complex	0	9	26
Swr1 complex	0	12	22
extrinsic component of organelle membrane	0	32	123
protein kinase CK2 complex	0	0	1
high-affinity iron permease complex	0	2	3
transcription elongation factor complex	0	43	131
RNA polymerase II, core complex	0	6	25
organelle subcompartment	1	5	24
vacuolar proton-transporting V-type ATPase, V0 domain	0	1	3
actin cytoskeleton	0	16	52
mismatch repair complex	0	5	26
nucleolar ribonuclease P complex	0	3	7
U4/U6 x U5 tri-snRNP complex	1	56	130
peroxisomal matrix	0	5	9
proton-transporting V-type ATPase, V0 domain	0	35	124
Golgi apparatus	1	40	133
Ino80 complex	0	41	130
U5 snRNP	0	8	24
cytochrome complex	0	34	133
N-terminal protein acetyltransferase complex	0	8	21
H4/H2A histone acetyltransferase complex	0	33	130
protein acetyltransferase complex	3	34	133
cortical endoplasmic reticulum	0	10	21
preribosome	1	37	133
cell tip	0	8	23
Golgi apparatus subcompartment	0	5	24
Arp2/3 protein complex	0	38	125
mitochondrial intermembrane space	1	52	133
endocytic patch	0	43	122
signal recognition particle	0	43	128
clathrin-coated vesicle	0	0	1
proton-transporting ATP synthase complex, coupling factor F(o)	0	46	131
GTPase activator complex	0	5	16
DNA helicase complex	0	41	130
CCR4-NOT core complex	0	6	9
site of polarized growth	1	14	33
THO complex part of transcription export complex	0	0	1
mRNA cleavage and polyadenylation specificity factor complex	0	4	19
COPI vesicle coat	0	3	10
Ctf18 RFC-like complex	0	3	6
precatalytic spliceosome	0	3	6
outer mitochondrial membrane protein complex	0	39	133
nuclear lumen	0	0	3
Elg1 RFC-like complex	0	0	1
outer membrane	2	56	133
histone acetyltransferase complex	2	31	133
cytosol	0	43	133
INO80-type complex	0	53	133
cytoplasmic ribonucleoprotein granule	1	9	30
cis-Golgi network	0	5	6
phagophore assembly site membrane	1	48	132
proton-transporting V-type ATPase, V1 domain	0	40	112
NADH dehydrogenase complex	0	8	23
GPI-anchor transamidase complex	0	34	126
membrane raft	0	3	7
transcription factor TFIIH core complex	0	37	110
CCR4-NOT complex	0	2	6
enzyme activator complex	0	8	20
nuclear cyclin-dependent protein kinase holoenzyme complex	0	4	5
ATPase complex	1	44	133
Golgi stack	0	0	2
cell division site	0	11	24
U1 snRNP	0	8	23
MIS12/MIND type complex	0	1	5
phosphatidylinositol 3-kinase complex	0	3	8
septin cytoskeleton	0	14	31
DNA repair complex	0	13	31
serine/threonine protein kinase complex	1	37	119
spindle pole body	0	27	119
nuclear pore outer ring	0	0	1
cell pole	0	8	23
ER to Golgi transport vesicle membrane	0	1	6
mitochondrial respiratory chain complex IV	0	26	124
U6 snRNP	0	9	19
spliceosomal tri-snRNP complex	1	56	130
sno(s)RNA-containing ribonucleoprotein complex	0	52	133
mitochondrial small ribosomal subunit	0	6	22
extrinsic component of membrane	1	30	123
mitochondrial alpha-ketoglutarate dehydrogenase complex	0	1	5
ERMES complex	0	7	27
endoplasmic reticulum-Golgi intermediate compartment membrane	0	2	2
exon-exon junction complex	0	1	5
spindle microtubule	0	2	6
external encapsulating structure	0	12	36
eukaryotic translation initiation factor 3 complex, eIF3e	0	10	21
fungal-type vacuole membrane	0	29	51
endoplasmic reticulum-Golgi intermediate compartment	0	2	6
respiratory chain complex	0	43	133
Prp19 complex	0	6	24
RNA cap binding complex	0	1	1
magnesium-dependent protein serine/threonine phosphatase complex	0	7	25
HOPS complex	0	2	5
mating projection tip	0	8	22
inner mitochondrial membrane protein complex	2	32	133
PAM complex, Tim23 associated import motor	0	0	1
U4 snRNP	0	6	16
multivesicular body membrane	0	1	1
COP9 signalosome	0	6	9
vacuole	0	8	37
H4 histone acetyltransferase complex	0	33	130
P-body	0	8	29
vacuolar proton-transporting V-type ATPase complex	0	0	1
mRNA cleavage factor complex	0	8	24
organelle envelope lumen	1	53	133
RNA polymerase III transcription regulator complex	0	7	13
CST complex	0	1	1
cyclin/CDK positive transcription elongation factor complex	0	3	4
tRNA methyltransferase complex	0	13	21
kinetochore	0	50	133
transcription factor TFIIIC complex	0	1	4
gamma-tubulin complex	0	29	124
organelle envelope	0	8	22
methyltransferase complex	0	63	133
mitochondrial tricarboxylic acid cycle enzyme complex	0	1	5
protein kinase complex	1	43	129
Golgi membrane	3	36	133
nuclear telomere cap complex	0	1	1
histone methyltransferase complex	0	3	8
mitochondrial protein-containing complex	0	35	133
endosome membrane	2	49	133
mitotic spindle	1	44	129
signal peptidase complex	0	2	5
transcription regulator complex	1	46	133
pyruvate dehydrogenase complex	0	6	15
SCF ubiquitin ligase complex	0	8	18
U2 snRNP	0	5	24
exoribonuclease complex	1	31	133
DASH complex	1	53	133
EMC complex	0	3	6
coated vesicle	0	8	25
caspase complex	0	34	126
mitochondrial respiratory chain complex I	0	2	7
endosome	0	11	27
beta-galactosidase complex	0	1	4
nuclear chromosome	0	10	14
signal recognition particle, endoplasmic reticulum targeting	0	36	115
organellar small ribosomal subunit	0	6	22
endoplasmic reticulum subcompartment	0	9	21
ribose phosphate diphosphokinase complex	0	0	2
heterotrimeric G-protein complex	0	0	1
Set1C/COMPASS complex	0	3	8
RNA polymerase I complex	0	9	24
proteasome core complex, alpha-subunit complex	0	57	133
COPII vesicle coat	0	7	14
telomere cap complex	0	1	1
Mis6-Sim4 complex	0	1	1
preribosome, large subunit precursor	2	4	24
preribosome, small subunit precursor	0	7	23
Ndc80 complex	0	1	2
spindle pole	0	24	121
SWI/SNF superfamily-type complex	1	43	133
nucleoplasm	0	51	132
RQC complex	0	0	1
membrane microdomain	0	3	7
RNA polymerase I transcription regulator complex	0	1	5
tRNA-intron endonuclease complex	0	0	2
organelle membrane contact site	0	8	22
endoplasmic reticulum membrane	0	45	133
clathrin vesicle coat	0	2	4
ESCRT II complex	0	0	1
endomembrane system	0	2	6
perinuclear region of cytoplasm	0	2	4
vacuolar proton-transporting V-type ATPase, V1 domain	0	5	19
microtubule associated complex	0	37	128
Cdc73/Paf1 complex	0	3	6
Mpp10 complex	0	1	1
protein serine/threonine phosphatase complex	1	6	26
ferroxidase complex	0	2	3
elongator holoenzyme complex	0	20	47
mitochondrial respiratory chain complex III	0	31	98
oligosaccharyltransferase complex	0	2	7
CIA complex	0	2	5
respiratory chain complex I	0	8	23
TRAPPII protein complex	0	0	1
nuclear DNA-directed RNA polymerase complex	5	34	133
NuA4 histone acetyltransferase complex	0	26	119
lytic vacuole membrane	0	29	51
transport vesicle	0	1	4
nuclear envelope	0	5	22
proton-transporting two-sector ATPase complex	0	1	6
envelope	0	8	22
chromatin	0	13	36
ribonuclease P complex	0	34	126
coated vesicle membrane	0	2	12
guanyl-nucleotide exchange factor complex	0	1	9
exosome (RNase complex)	1	38	133
carboxy-terminal domain protein kinase complex	1	32	85
[truncated: 2,150 more rows]
