# Supplementary material for: Universal signatures of transposable element compartmentalization across eukaryotic genomes
Source: bioRxiv. 2024 Mar 27:2023.10.17.562820. Preprint. [Version 2] doi: 10.1101/2023.10.17.562820 (PMC10996525; doi:10.1101/2023.10.17.562820)
Supplement: Supplement 5 [file media-5.gz › Data_S3/GO_presence_summaries_Chordata_LINE.tsv]

defense response	54	104	235
hormone-mediated signaling pathway	4	68	132
positive regulation of cell cycle	0	34	147
positive regulation of cell cycle process	0	27	120
cell-cell signaling	19	129	235
signaling	17	119	235
positive regulation of transcription of Notch receptor target	0	8	47
anterograde trans-synaptic signaling	4	99	234
trans-synaptic signaling	4	97	234
chemical synaptic transmission	4	99	234
synaptic signaling	5	98	234
positive regulation of transcription by RNA polymerase II	6	66	236
endocytosis	5	72	236
nucleic acid-templated transcription	5	63	236
transcription, DNA-templated	5	63	236
RNA biosynthetic process	4	73	236
Rho protein signal transduction	1	78	223
cellular macromolecule catabolic process	3	88	237
cell communication	9	110	235
protein catabolic process	5	107	236
male gamete generation	4	75	230
nuclear-transcribed mRNA catabolic process	2	79	236
spermatogenesis	4	75	230
developmental process involved in reproduction	6	89	235
intracellular estrogen receptor signaling pathway	0	34	52
response to estradiol	0	17	64
cellular protein catabolic process	1	22	55
positive regulation of cytokinesis	0	26	61
vascular endothelial growth factor receptor signaling pathway	0	21	65
nuclear-transcribed mRNA catabolic process, no-go decay	0	0	5
regulation of centrosome cycle	1	29	69
RNA surveillance	0	21	52
microtubule severing	0	38	121
positive regulation of centrosome duplication	0	0	3
DNA replication initiation	1	96	213
bile acid signaling pathway	0	0	4
steroid hormone mediated signaling pathway	2	32	64
intracellular steroid hormone receptor signaling pathway	3	32	62
protein ufmylation	0	23	49
mitochondrial protein catabolic process	0	10	28
regulation of centrosome duplication	0	35	68
cellular response to estradiol stimulus	0	9	57
ion transport	14	98	237
Ras protein signal transduction	9	93	235
developmental process	4	54	237
multicellular organismal reproductive process	9	90	235
gamete generation	9	99	235
macromolecule catabolic process	5	94	237
cell-cell adhesion	17	101	235
cell differentiation	10	57	236
cellular macromolecule metabolic process	8	55	237
cellular response to lipid	0	37	94
serine family amino acid catabolic process	0	20	80
neurogenesis	1	45	139
cellular response to organic cyclic compound	2	33	89
intracellular receptor signaling pathway	6	75	167
sodium ion transport	6	91	217
glycine catabolic process	0	6	24
mRNA catabolic process	1	68	236
proteasome-mediated ubiquitin-dependent protein catabolic process	5	109	236
signal transduction	7	51	237
RNA catabolic process	1	59	236
proteasomal protein catabolic process	4	109	236
response to stress	29	94	237
positive regulation of nucleic acid-templated transcription	0	51	236
positive regulation of RNA biosynthetic process	0	51	236
positive regulation of transcription, DNA-templated	0	51	236
cell adhesion	14	91	237
biological adhesion	14	89	237
negative regulation of angiogenesis	0	44	96
regulation of cytokinesis	1	38	121
heart development	0	17	124
response to lipid	0	35	103
negative regulation of blood vessel morphogenesis	0	44	96
negative regulation of vasculature development	0	44	98
ubiquitin-dependent protein catabolic process via the N-end rule pathway	0	7	11
positive regulation of macromolecule biosynthetic process	1	54	237
positive regulation of cellular biosynthetic process	0	57	237
positive regulation of biosynthetic process	2	55	237
positive regulation of RNA metabolic process	0	47	236
actin cytoskeleton organization	2	84	234
inflammatory response	14	101	232
anatomical structure morphogenesis	4	75	235
positive regulation of nucleobase-containing compound metabolic process	0	56	236
vesicle-mediated transport	3	63	237
lipid transport	1	74	237
cell-cell adhesion via plasma-membrane adhesion molecules	21	102	235
homophilic cell adhesion via plasma membrane adhesion molecules	21	102	234
transmembrane receptor protein tyrosine kinase signaling pathway	2	59	235
actin filament-based process	1	80	234
DNA geometric change	2	72	189
defense response to virus	12	89	211
regulation of angiogenesis	2	76	194
defense response to symbiont	12	89	211
glycine metabolic process	0	84	192
regulation of vasculature development	2	77	194
cellular response to oxygen-containing compound	3	105	208
response to virus	12	89	214
cellular protein metabolic process	7	70	237
organonitrogen compound catabolic process	5	95	237
secretion	8	69	236
exocytosis	8	82	236
angiogenesis	2	77	224
regulation of microtubule-based process	1	87	229
potassium ion transport	2	76	226
negative regulation of multicellular organismal process	1	84	214
telomere maintenance	2	85	221
telomere organization	1	88	229
smooth muscle contraction	0	60	203
response to organic cyclic compound	12	73	208
positive regulation of cell population proliferation	6	81	213
nuclear-transcribed mRNA catabolic process, nonsense-mediated decay	2	72	231
macromolecule biosynthetic process	3	51	236
cellular developmental process	6	58	237
regulation of cell cycle	4	69	236
positive regulation of nitrogen compound metabolic process	0	73	237
protein modification by small protein conjugation or removal	6	84	237
protein modification by small protein conjugation	4	91	237
enzyme linked receptor protein signaling pathway	1	54	235
nucleobase-containing compound catabolic process	2	62	236
calcium-mediated signaling	1	71	210
monovalent inorganic cation homeostasis	5	98	223
cellular response to organic substance	7	104	224
regulation of pH	5	102	221
anatomical structure formation involved in morphogenesis	1	61	229
second-messenger-mediated signaling	3	75	211
muscle contraction	2	74	217
cellular macromolecule biosynthetic process	3	55	236
regulation of cell cycle process	2	76	236
regulation of transcription by RNA polymerase II	1	56	237
cellular protein modification process	8	73	237
secretion by cell	6	76	236
nucleobase-containing compound biosynthetic process	0	77	236
positive regulation of cellular metabolic process	0	69	237
cellular response to chemical stimulus	8	91	231
serine family amino acid metabolic process	5	80	228
muscle system process	2	69	224
negative regulation of developmental process	5	69	214
aromatic amino acid family metabolic process	1	67	234
phospholipid transport	11	104	227
export from cell	5	73	236
response to stimulus	37	110	237
long-chain fatty acid transport	5	90	227
icosanoid transport	2	90	214
arachidonate transport	2	90	214
one-carbon metabolic process	2	87	233
phototransduction	3	75	230
icosanoid secretion	2	86	214
detection of abiotic stimulus	2	71	231
detection of light stimulus	2	81	230
arachidonic acid secretion	2	90	214
detection of external stimulus	2	71	231
negative regulation of gene expression	1	75	236
cellular nitrogen compound catabolic process	3	81	236
heterocycle catabolic process	3	82	236
positive regulation of cellular process	0	58	237
reproductive process	13	100	236
metal ion transport	10	120	237
detection of stimulus	17	67	235
fatty acid transport	5	90	231
response to light stimulus	2	67	233
aromatic compound catabolic process	3	79	236
modification-dependent protein catabolic process	10	91	237
modification-dependent macromolecule catabolic process	10	89	237
ubiquitin-dependent protein catabolic process	9	91	237
protein ubiquitination	6	85	237
biological_process	6	51	237
organophosphate ester transport	5	117	233
response to oxygen-containing compound	3	90	232
DNA-templated transcription, elongation	2	68	227
tissue development	4	66	232
transcription elongation from RNA polymerase II promoter	1	67	227
regulation of anatomical structure morphogenesis	1	71	235
monocarboxylic acid transport	7	96	231
alpha-amino acid catabolic process	3	72	236
mRNA metabolic process	2	58	237
anatomical structure development	6	49	236
organic cyclic compound catabolic process	4	76	236
cation transport	12	104	237
microtubule-based movement	6	56	237
membrane organization	2	75	236
extracellular matrix organization	2	89	233
regulation of multicellular organismal development	3	68	230
response to radiation	1	83	234
phosphatidylinositol dephosphorylation	3	100	229
carboxylic acid transport	8	91	233
external encapsulating structure organization	2	89	234
phospholipid dephosphorylation	4	96	231
chromosome organization	14	115	236
response to external stimulus	33	108	235
organic substance catabolic process	2	79	237
DNA conformation change	8	91	233
calcium ion transport	3	97	234
extracellular structure organization	0	89	233
protein modification process	11	70	237
response to abiotic stimulus	3	85	236
positive regulation of macromolecule metabolic process	0	62	237
organic anion transport	13	96	235
cytoskeleton organization	7	68	236
positive regulation of metabolic process	0	67	237
positive regulation of biological process	0	61	237
regulation of actin filament-based process	1	55	236
regulation of actin cytoskeleton organization	1	55	236
cellular process	4	48	237
peptide metabolic process	3	72	236
cation homeostasis	16	112	236
cilium organization	1	80	235
animal organ development	0	39	236
ion homeostasis	14	108	236
inorganic ion homeostasis	14	113	236
regulation of cell population proliferation	7	80	235
RNA metabolic process	2	43	237
small GTPase mediated signal transduction	7	82	236
aromatic compound biosynthetic process	1	74	236
plasma membrane bounded cell projection organization	1	69	235
cellular amino acid catabolic process	3	66	236
lipid modification	13	112	237
heterocycle biosynthetic process	1	72	236
transport	0	52	237
establishment of localization	0	52	237
positive regulation of cell division	0	81	227
response to organic substance	19	94	236
system development	7	52	236
regulation of cytoskeleton organization	1	58	236
methylation	5	60	237
DNA-templated transcription, initiation	5	95	236
double-strand break repair	15	124	236
regulation of RNA biosynthetic process	31	67	237
regulation of transcription, DNA-templated	31	67	237
regulation of nucleic acid-templated transcription	31	67	237
catabolic process	1	86	237
chemical homeostasis	9	109	236
regulation of cell division	2	82	231
cellular nitrogen compound biosynthetic process	4	68	237
phosphorylation	6	56	237
microtubule cytoskeleton organization	7	90	235
response to external biotic stimulus	42	105	235
response to other organism	45	102	235
defense response to other organism	44	104	235
organic acid transport	14	97	236
homeostatic process	12	99	236
response to biotic stimulus	40	106	235
protein folding	2	74	236
anion transport	11	85	236
cellular catabolic process	3	87	237
proteolysis involved in cellular protein catabolic process	12	89	237
nucleic acid metabolic process	4	50	237
organelle organization	5	74	237
protein metabolic process	11	68	237
negative regulation of macromolecule metabolic process	1	70	236
negative regulation of metabolic process	1	70	236
organic cyclic compound biosynthetic process	2	75	237
macromolecule metabolic process	3	69	237
intracellular signal transduction	4	68	237
translation	2	70	236
localization	0	52	237
peptide biosynthetic process	2	73	236
lipid catabolic process	5	91	236
regulation of RNA metabolic process	26	72	237
movement of cell or subcellular component	5	57	237
G protein-coupled receptor signaling pathway	21	93	236
phospholipid metabolic process	3	70	237
microtubule-based process	6	65	237
macromolecule modification	7	70	237
regulation of nucleobase-containing compound metabolic process	28	67	237
regulation of cellular macromolecule biosynthetic process	28	60	237
regulation of macromolecule biosynthetic process	28	57	237
regulation of biosynthetic process	27	56	237
regulation of cellular biosynthetic process	27	58	237
regulation of gene expression	23	70	237
regulation of cellular process	8	49	237
RNA splicing, via transesterification reactions with bulged adenosine as nucleophile	3	81	236
cellular amide metabolic process	3	84	236
rhythmic process	12	103	234
carboxylic acid catabolic process	6	84	236
biological process involved in interspecies interaction between organisms	44	110	235
mRNA splicing, via spliceosome	3	81	236
RNA splicing, via transesterification reactions	3	81	236
organic acid catabolic process	6	85	236
cellular component assembly	1	68	237
small molecule metabolic process	1	66	237
cellular localization	2	58	237
nitrogen compound transport	2	49	237
protein-containing complex subunit organization	3	64	237
carbohydrate metabolic process	8	99	237
negative regulation of cellular process	0	37	237
establishment of localization in cell	2	58	237
protein localization	2	45	237
macromolecule localization	2	49	237
nucleobase-containing small molecule metabolic process	4	80	237
protein-containing complex assembly	4	66	237
protein transport	1	45	237
establishment of protein localization	1	44	237
intracellular transport	2	52	237
nucleoside phosphate metabolic process	3	80	237
ncRNA metabolic process	0	94	237
lipid biosynthetic process	11	87	237
small molecule biosynthetic process	5	86	237
organophosphate biosynthetic process	7	65	236
organic substance transport	0	43	237
regulation of localization	2	66	235
carboxylic acid metabolic process	3	70	237
organonitrogen compound biosynthetic process	3	55	237
oxoacid metabolic process	3	70	237
organic acid metabolic process	3	73	237
nucleotide metabolic process	2	77	236
regulation of response to stimulus	4	58	237
regulation of biological quality	0	71	237
biosynthetic process	3	57	237
organic substance metabolic process	4	62	237
transmembrane transport	8	94	236
monocarboxylic acid metabolic process	12	93	237
tRNA metabolic process	0	68	237
carbohydrate derivative metabolic process	8	81	236
intracellular protein transport	2	57	237
regulation of transport	3	61	235
cell cycle process	14	85	236
cellular protein-containing complex assembly	6	81	237
organophosphate metabolic process	5	62	237
organic substance biosynthetic process	3	59	237
RNA processing	2	67	237
regulation of signal transduction	2	48	237
cellular response to stress	9	65	237
regulation of cell communication	2	50	237
regulation of signaling	2	51	237
cellular component organization or biogenesis	2	57	237
primary metabolic process	3	67	237
regulation of ion transmembrane transport	0	57	185
purine ribonucleotide metabolic process	2	98	236
regulation of transmembrane transport	0	55	188
purine nucleotide metabolic process	2	89	236
nucleotide biosynthetic process	6	78	236
sulfur compound metabolic process	1	90	236
cell cycle	0	67	236
ribonucleotide metabolic process	6	87	236
ribose phosphate metabolic process	6	87	236
nucleoside phosphate biosynthetic process	6	76	236
purine-containing compound metabolic process	4	87	236
carboxylic acid biosynthetic process	8	109	236
organic acid biosynthetic process	8	105	236
organic hydroxy compound metabolic process	8	93	236
regulation of ion transport	2	71	233
carbohydrate derivative biosynthetic process	9	76	236
ncRNA processing	3	93	237
lipid metabolic process	12	81	237
cellular component organization	2	60	237
DNA repair	11	93	237
heterocycle metabolic process	5	52	237
multicellular organismal process	17	65	235
cellular response to DNA damage stimulus	5	80	237
organic cyclic compound metabolic process	6	51	237
cellular biosynthetic process	4	57	237
organonitrogen compound metabolic process	10	68	237
metabolic process	6	57	237
amino acid activation	0	69	236
tRNA aminoacylation	0	70	236
organic hydroxy compound biosynthetic process	13	95	236
protein complex oligomerization	3	59	234
fatty acid metabolic process	17	108	236
regulation of protein metabolic process	1	73	237
regulation of cellular protein metabolic process	1	73	237
negative regulation of cell communication	3	37	235
negative regulation of signal transduction	3	36	235
negative regulation of signaling	3	37	235
cellular nitrogen compound metabolic process	5	51	237
negative regulation of biological process	1	35	237
cellular lipid metabolic process	8	85	237
protein localization to organelle	6	93	236
alcohol metabolic process	9	87	236
regulation of intracellular signal transduction	4	69	236
negative regulation of response to stimulus	2	45	235
generation of precursor metabolites and energy	4	67	236
regulation of anatomical structure size	0	61	236
mitotic cell cycle process	3	83	236
regulation of cell death	9	59	236
cellular macromolecule localization	7	82	236
regulation of programmed cell death	10	57	236
cellular protein localization	7	83	236
regulation of apoptotic process	9	59	236
cellular aromatic compound metabolic process	5	51	237
cell division	2	88	237
immune response	62	106	235
immune system process	61	102	235
cellular response to stimulus	11	70	237
nitrogen compound metabolic process	5	63	237
nucleobase-containing compound metabolic process	5	50	237
biological regulation	7	52	237
regulation of cellular metabolic process	25	59	237
cellular metabolic process	4	53	237
positive regulation of mitochondrion organization	0	9	67
regulation of cellular protein catabolic process	3	66	137
positive regulation of skeletal muscle cell differentiation	0	0	4
purine nucleotide biosynthetic process	3	93	236
mitochondrial respiratory chain complex assembly	6	84	217
AMP metabolic process	0	113	198
negative regulation of macromolecule biosynthetic process	0	58	236
neuron differentiation	0	12	94
DNA topological change	0	50	182
positive regulation of intracellular transport	1	8	69
mitotic spindle assembly	1	39	66
morphogenesis of a branching epithelium	0	17	75
glycerol-3-phosphate catabolic process	0	2	5
gluconeogenesis	0	55	219
purine nucleobase metabolic process	1	82	207
DNA-templated transcription, termination	0	32	50
neuron fate specification	1	21	104
immune response-regulating signaling pathway	2	73	225
chromosome separation	0	7	45
regulation of lipid metabolic process	2	49	191
mitochondrial respiratory chain complex III assembly	0	25	73
cellular detoxification of aldehyde	0	12	36
negative regulation of cell cycle phase transition	1	76	233
intracellular protein transmembrane transport	3	71	229
protein import	4	84	236
positive regulation of neurogenesis	0	24	93
polyamine metabolic process	1	85	215
acetyl-CoA biosynthetic process	1	86	208
collagen fibril organization	0	12	67
porphyrin-containing compound biosynthetic process	3	99	227
glucan biosynthetic process	0	78	199
cellular metal ion homeostasis	11	111	236
regulation of cell cycle G2/M phase transition	0	70	186
respiratory electron transport chain	2	51	236
inorganic cation transmembrane transport	4	93	236
negative regulation of mitotic metaphase/anaphase transition	4	62	168
pyridine nucleotide catabolic process	0	0	2
bone mineralization	0	19	85
spermidine metabolic process	0	12	45
phenylalanyl-tRNA aminoacylation	0	3	13
vacuolar proton-transporting V-type ATPase complex assembly	0	29	45
translational initiation	0	5	53
morphogenesis of a branching structure	0	18	75
protein localization to nucleus	5	100	235
COPII-coated vesicle budding	0	0	5
peptide modification	0	5	10
sulfate assimilation	0	3	5
regulation of chromosome separation	2	79	205
closure of optic fissure	0	10	22
glutamine biosynthetic process	0	3	7
negative regulation of cell-substrate adhesion	1	11	61
negative regulation of transcription by RNA polymerase II	2	56	222
phosphatidylinositol phosphate biosynthetic process	1	75	229
regulation of protein-containing complex assembly	0	50	236
peroxisomal transport	0	65	178
regulation of smooth muscle contraction	2	41	115
UMP biosynthetic process	0	63	207
collagen-activated signaling pathway	0	24	31
tetrahydrofolate biosynthetic process	0	15	25
fatty-acyl-CoA biosynthetic process	2	91	154
CTP salvage	0	8	21
mitochondrial electron transport, NADH to ubiquinone	0	61	205
fatty acid elongation, saturated fatty acid	3	111	176
negative regulation of cellular catabolic process	0	16	73
cellular protein complex disassembly	0	22	129
positive regulation of mRNA metabolic process	0	50	177
protein repair	0	0	10
lipid oxidation	12	117	230
monocarboxylic acid catabolic process	14	91	232
regulation of response to food	0	41	85
import into nucleus	4	102	235
B cell activation	1	34	108
7-methylguanosine RNA capping	0	18	54
regulation of leukocyte activation	1	53	177
glucan metabolic process	5	98	236
negative regulation of protein depolymerization	1	60	233
folic acid-containing compound biosynthetic process	0	20	34
regulation of Ras protein signal transduction	1	69	232
adenosine catabolic process	0	1	6
histidine catabolic process to glutamate and formamide	0	3	16
visual perception	0	64	234
regulation of T cell proliferation	2	35	78
maturation of SSU-rRNA from tricistronic rRNA transcript (SSU-rRNA, 5.8S rRNA, LSU-rRNA)	0	7	47
negative regulation of actin filament depolymerization	1	55	233
regulation of microtubule cytoskeleton organization	4	83	210
regulation of skeletal muscle satellite cell proliferation	0	19	51
neurotransmitter metabolic process	1	19	54
UDP-N-acetylglucosamine biosynthetic process	0	35	107
regulation of cell development	0	24	180
glycoprotein metabolic process	1	49	228
bone development	1	33	79
cell-cell recognition	9	50	135
negative regulation of reproductive process	0	22	66
barbed-end actin filament capping	0	50	151
icosanoid biosynthetic process	1	61	191
modulation of chemical synaptic transmission	2	13	78
cell recognition	9	49	166
tRNA processing	2	75	237
positive regulation of cellular component biogenesis	3	64	236
regulation of plasminogen activation	0	22	52
alanyl-tRNA aminoacylation	0	1	2
defense response to bacterium	38	100	219
gastric acid secretion	0	13	43
phosphatidylglycerol metabolic process	0	7	60
positive regulation of phosphorus metabolic process	2	60	155
cell part morphogenesis	4	74	218
actin nucleation	1	48	231
pancreas development	0	26	86
phosphorus metabolic process	7	55	237
nucleoside triphosphate catabolic process	0	15	60
regulation of systemic arterial blood pressure by hormone	0	17	59
threonine metabolic process	0	1	8
spindle organization	3	84	223
enteric nervous system development	0	40	107
positive regulation of protein polymerization	2	58	235
synaptonemal complex organization	1	58	106
establishment of tissue polarity	0	24	59
positive regulation of cellular protein localization	0	18	77
tryptophanyl-tRNA aminoacylation	0	1	1
glycosylceramide metabolic process	0	30	59
pyrimidine deoxyribonucleotide metabolic process	0	20	61
inner dynein arm assembly	1	15	56
positive regulation of DNA repair	1	69	150
purine nucleotide transport	0	28	98
Arp2/3 complex-mediated actin nucleation	1	43	218
DNA methylation or demethylation	0	69	179
maintenance of protein localization in organelle	0	9	69
regulation of primary metabolic process	26	63	237
insulin receptor signaling pathway	0	27	87
anaphase-promoting complex-dependent catabolic process	0	27	94
regulation of macrophage activation	2	38	59
gene silencing	4	88	230
hyaluronan metabolic process	0	59	145
clathrin-dependent endocytosis	0	47	155
regulation of inflammatory response	1	42	93
regulation of metal ion transport	0	88	203
cellular respiration	3	57	236
protein-DNA complex subunit organization	14	90	234
protein-lipid complex subunit organization	0	9	63
branched-chain amino acid metabolic process	0	29	69
lactate metabolic process	0	12	66
triglyceride-rich lipoprotein particle remodeling	0	24	47
actin filament-based movement	0	20	60
endosome transport via multivesicular body sorting pathway	0	19	67
inorganic anion transport	5	64	226
apoptotic process	3	55	235
alditol catabolic process	0	25	33
estrogen metabolic process	3	27	78
NADP biosynthetic process	0	4	4
biomineralization	0	38	140
cellular transition metal ion homeostasis	6	115	223
oxidative DNA demethylation	0	0	3
snRNA transport	0	1	15
regulation of insulin receptor signaling pathway	0	14	65
ATP biosynthetic process	1	51	207
P450-containing electron transport chain	0	1	4
indole-containing compound catabolic process	0	82	175
ceramide biosynthetic process	2	75	197
Mo-molybdopterin cofactor biosynthetic process	1	49	160
snRNA processing	0	81	205
membrane fusion	1	51	118
regulation of cytokine production	1	86	215
dephosphorylation	3	87	236
regulation of protein maturation	0	17	62
RNA splicing, via endonucleolytic cleavage and ligation	0	10	79
endoplasmic reticulum to Golgi vesicle-mediated transport	2	64	236
protein localization to kinetochore	0	28	59
inositol lipid-mediated signaling	3	97	227
hexose biosynthetic process	0	56	219
RNA decapping	0	60	205
regulation of response to oxidative stress	2	29	77
nucleoside triphosphate metabolic process	6	74	236
negative regulation of Notch signaling pathway	0	7	77
pyridine-containing compound catabolic process	0	2	23
circulatory system process	5	92	232
cardiolipin biosynthetic process	0	4	51
phosphatidylethanolamine biosynthetic process	0	18	52
signal release from synapse	1	51	168
positive regulation of phosphate metabolic process	2	60	155
IMP biosynthetic process	0	53	220
protein targeting to vacuole	1	57	136
intraciliary retrograde transport	0	19	60
dicarboxylic acid metabolic process	3	87	231
adaptive immune response	40	91	182
L-methionine biosynthetic process	0	52	136
adenine metabolic process	0	0	2
regulation of cell shape	1	45	202
regulation of lymphocyte proliferation	2	32	82
response to heat	0	54	151
catechol-containing compound biosynthetic process	0	17	72
Golgi to endosome transport	0	5	42
response to nutrient levels	1	50	139
regulation of neuronal synaptic plasticity	1	13	64
cellular aldehyde metabolic process	4	67	223
regulation of mononuclear cell proliferation	1	31	82
ribonucleoprotein complex biogenesis	2	90	235
putrescine catabolic process	0	2	4
acute-phase response	0	58	134
mRNA transport	5	87	236
ubiquinone metabolic process	0	37	223
respiratory chain complex III assembly	0	25	73
regulation of microtubule polymerization or depolymerization	0	64	175
cellular component disassembly	3	68	228
cellular polysaccharide metabolic process	4	96	236
chromosome organization involved in meiotic cell cycle	5	82	151
protoporphyrinogen IX biosynthetic process	0	112	204
lipoprotein metabolic process	6	43	179
UDP-N-acetylglucosamine metabolic process	0	71	167
cyclic purine nucleotide metabolic process	2	71	187
establishment of mitotic spindle localization	3	26	73
regulation of skeletal muscle cell differentiation	0	25	52
positive regulation of cellular protein catabolic process	0	24	77
positive regulation of lymphocyte activation	3	23	75
regulation of trans-synaptic signaling	2	13	78
melanosome localization	0	24	83
positive regulation of cell adhesion	5	22	80
chromosome attachment to the nuclear envelope	0	5	29
chondroitin sulfate biosynthetic process	0	18	69
negative regulation of translational initiation	0	38	155
protein retention in ER lumen	0	9	43
regulation of peptidyl-lysine acetylation	1	20	62
lymphocyte activation	4	60	135
postreplication repair	3	30	83
microtubule cytoskeleton organization involved in mitosis	4	68	188
protein transmembrane transport	3	68	229
tRNA splicing, via endonucleolytic cleavage and ligation	0	9	74
negative regulation of meiotic cell cycle	0	32	55
regulation of blood pressure	0	88	217
hydrogen peroxide metabolic process	1	13	72
methionine metabolic process	0	89	204
purine nucleotide salvage	0	80	202
pyrimidine ribonucleoside triphosphate metabolic process	2	90	227
axon midline choice point recognition	0	0	6
axon choice point recognition	0	2	18
locomotion	3	71	235
acetyl-CoA biosynthetic process from acetate	0	0	3
transsulfuration	0	0	2
positive regulation of intracellular signal transduction	5	89	235
vesicle fusion	0	24	68
purine ribonucleoside biosynthetic process	0	90	182
receptor metabolic process	0	39	119
immune effector process	7	85	221
positive regulation of response to biotic stimulus	9	48	109
serotonin transport	0	14	58
fatty acid derivative metabolic process	9	113	197
vesicle coating	0	22	63
protein targeting	4	97	236
negative regulation of meiotic nuclear division	0	15	42
negative regulation of chromosome segregation	6	65	168
mitochondrial transport	4	88	235
response to purine-containing compound	1	42	146
L-methionine salvage from methylthioadenosine	0	48	126
defense response to Gram-negative bacterium	8	24	87
establishment of protein localization to vacuole	0	77	201
regulation of protein secretion	0	19	82
negative regulation of cell migration	0	28	95
2'-deoxyribonucleotide biosynthetic process	0	23	56
regulation of neurotransmitter levels	1	64	196
protein import into mitochondrial intermembrane space	1	1	2
regulation of leukocyte proliferation	4	29	82
dTDP metabolic process	0	0	1
glycosyl compound biosynthetic process	0	92	186
ribonucleoside triphosphate metabolic process	5	83	236
secondary alcohol biosynthetic process	1	73	212
meiotic DNA double-strand break formation	0	8	21
spinal cord motor neuron cell fate specification	0	3	66
proton transmembrane transport	1	65	219
microtubule-based transport	1	53	214
NADH dehydrogenase complex assembly	0	69	184
positive regulation of T cell activation	3	22	73
acetyl-CoA metabolic process	4	69	232
hormone biosynthetic process	0	88	201
microtubule polymerization or depolymerization	1	23	92
SCF-dependent proteasomal ubiquitin-dependent protein catabolic process	0	116	207
chondroitin sulfate metabolic process	0	22	73
peptide catabolic process	1	51	165
lysosomal transport	0	25	76
regulation of membrane lipid metabolic process	0	6	58
heterochromatin assembly	0	28	63
cAMP catabolic process	0	53	148
regulation of sodium ion transport	0	30	88
chemokine-mediated signaling pathway	4	23	61
regulation of intracellular protein transport	0	12	70
negative regulation of mitotic cell cycle phase transition	0	64	220
glycine biosynthetic process	0	15	50
RNA methylation	1	61	236
cholesterol homeostasis	0	19	71
fatty acid catabolic process	8	96	229
peroxisomal membrane transport	1	64	175
positive regulation of double-strand break repair	0	26	69
axonemal dynein complex assembly	1	61	166
anion transmembrane transport	12	91	229
non-motile cilium assembly	0	49	138
potassium ion transmembrane transport	1	15	72
N-acetylglucosamine metabolic process	0	30	64
regulation of secretion	0	72	188
fatty acid elongation, monounsaturated fatty acid	0	69	119
mitochondrial calcium ion homeostasis	0	25	88
ribose phosphate biosynthetic process	8	87	236
response to hexose	0	24	66
intrinsic apoptotic signaling pathway	0	18	75
Rab protein signal transduction	12	116	208
activation of innate immune response	12	41	68
positive regulation of stress-activated MAPK cascade	0	54	147
cell projection organization	4	66	235
cellular component biogenesis	2	87	235
aerobic electron transport chain	3	60	236
proline catabolic process	0	3	12
negative regulation of TORC1 signaling	0	31	96
regulation of peptide secretion	0	15	66
regulation of supramolecular fiber organization	0	51	236
monosaccharide metabolic process	3	72	237
fatty acid elongation, unsaturated fatty acid	3	110	175
regulation of coagulation	0	45	153
regulation of ERAD pathway	2	33	59
amino acid transmembrane transport	17	104	215
cardiolipin metabolic process	0	20	59
response to antibiotic	0	38	60
negative regulation of mitotic cell cycle	2	65	232
bile acid metabolic process	1	23	58
establishment of cell polarity	0	30	105
positive regulation of stress-activated protein kinase signaling cascade	0	55	147
amino acid transport	16	85	236
cyclic nucleotide metabolic process	3	88	229
mitotic sister chromatid cohesion	0	59	147
protein tetramerization	1	60	209
pyridine-containing compound biosynthetic process	2	73	231
regulation of nervous system development	0	18	105
RNA 5'-end processing	2	82	187
histidine metabolic process	0	8	56
nucleotide-sugar biosynthetic process	0	66	226
protein homooligomerization	4	65	234
cellular biogenic amine biosynthetic process	1	68	223
regulation of protein polymerization	1	47	236
cytokine-mediated signaling pathway	7	103	215
cell migration	0	65	206
protein localization to endoplasmic reticulum exit site	0	7	24
glycogen metabolic process	4	103	235
cellular response to ionizing radiation	1	38	70
regulation of membrane potential	1	20	96
glutamine family amino acid biosynthetic process	0	88	223
icosanoid metabolic process	6	50	200
snRNA metabolic process	0	77	205
ATP synthesis coupled electron transport	0	26	121
cytoplasmic translational elongation	0	1	1
acyl-CoA biosynthetic process	11	105	227
regulation of meiotic cell cycle	1	36	63
regulation of substrate adhesion-dependent cell spreading	1	6	63
pyrimidine ribonucleotide salvage	0	39	139
deoxyribose phosphate metabolic process	0	23	84
regulation of cellular catabolic process	2	74	235
actin filament polymerization	0	10	68
negative regulation of phosphate metabolic process	0	35	141
ncRNA export from nucleus	0	11	41
magnesium ion homeostasis	0	39	89
tumor necrosis factor-mediated signaling pathway	1	63	111
pyrimidine nucleoside triphosphate metabolic process	3	87	230
clathrin coat assembly	0	75	167
protein maturation by iron-sulfur cluster transfer	0	15	62
DNA dealkylation	0	57	175
centrosome duplication	0	17	49
retinoic acid receptor signaling pathway	3	28	102
L-kynurenine metabolic process	0	1	3
glucan catabolic process	0	11	57
regulation of alternative mRNA splicing, via spliceosome	0	74	182
methylguanosine-cap decapping	0	67	205
T cell costimulation	1	18	57
growth	0	25	119
nucleobase metabolic process	1	63	227
detection of stimulus involved in sensory perception	15	19	87
aldehyde catabolic process	1	24	117
regulation of dephosphorylation	3	51	144
blood coagulation	14	73	233
positive regulation of protein catabolic process	2	25	80
nitrogen cycle metabolic process	0	30	95
positive regulation of mitochondrial fission	0	16	62
purine ribonucleoside monophosphate biosynthetic process	0	64	236
DNA synthesis involved in DNA repair	3	56	138
proline biosynthetic process	0	9	94
cellular response to acid chemical	3	91	145
regulation of cell migration	4	83	208
cellular response to abiotic stimulus	0	27	83
protein localization to cytoskeleton	2	31	66
regulation of TOR signaling	2	107	235
nucleotide-sugar metabolic process	5	82	231
regulation of cellular response to stress	8	83	234
organophosphate catabolic process	5	80	236
vesicle-mediated transport in synapse	1	25	74
sterol biosynthetic process	3	87	219
thiamine diphosphate biosynthetic process	0	4	13
fatty acid biosynthetic process	16	104	235
amino acid salvage	0	52	136
water-soluble vitamin metabolic process	0	73	191
negative regulation of insulin receptor signaling pathway	0	21	60
nucleoside catabolic process	0	25	65
cellular response to nitrogen compound	5	86	157
negative regulation of cellular biosynthetic process	0	58	236
small molecule catabolic process	5	88	236
catecholamine metabolic process	2	39	145
negative regulation of canonical Wnt signaling pathway	0	24	114
alpha-beta T cell lineage commitment	1	24	49
protein insertion into ER membrane	1	22	83
N-acetylneuraminate catabolic process	0	2	14
neuron projection development	0	23	113
nucleotide salvage	0	65	226
positive regulation of catabolic process	1	75	230
nucleotide transport	0	47	138
regulation of translation	2	75	237
histidine catabolic process	0	8	55
estrogen biosynthetic process	0	8	43
response to endoplasmic reticulum stress	1	65	221
regulation of metabolic process	26	60	237
steroid biosynthetic process	9	99	236
multivesicular body sorting pathway	1	41	157
cellular response to glucose stimulus	0	28	57
negative regulation of response to DNA damage stimulus	0	20	67
base-excision repair, AP site formation	0	1	13
plasma membrane tubulation	0	4	56
purine ribonucleoside salvage	0	78	171
purine-containing compound biosynthetic process	3	94	236
negative regulation of cellular macromolecule biosynthetic process	0	58	236
organelle disassembly	2	66	186
regulation of wound healing	0	27	87
brain development	3	57	170
sodium-dependent phosphate transport	0	7	31
adenylate cyclase-inhibiting dopamine receptor signaling pathway	0	9	35
cellular protein-containing complex localization	0	11	47
ribonucleoside biosynthetic process	0	90	182
centromeric sister chromatid cohesion	0	3	9
response to retinoic acid	0	6	64
regulation of small GTPase mediated signal transduction	2	69	234
RNA splicing	0	60	236
cell morphogenesis	4	40	102
liver development	1	21	91
homoserine metabolic process	0	0	2
negative regulation of sister chromatid segregation	4	61	168
actin filament bundle organization	0	47	156
glycolytic process	3	82	236
posttranscriptional regulation of gene expression	3	67	237
mitotic G2 DNA damage checkpoint signaling	0	25	68
regulation of histone modification	1	22	76
lysine metabolic process	0	4	7
protein import into peroxisome matrix	0	9	43
cysteine metabolic process	0	21	48
ethanol oxidation	2	1	6
regulation of vascular permeability	0	15	64
regulation of transcription elongation from RNA polymerase II promoter	0	28	87
response to endogenous stimulus	6	95	187
negative regulation of coagulation	0	33	87
ribonucleotide catabolic process	0	64	164
small nucleolar ribonucleoprotein complex assembly	0	14	55
brush border assembly	0	0	3
vitamin B6 biosynthetic process	0	0	3
regulation of cellular response to growth factor stimulus	1	53	198
glycosphingolipid catabolic process	0	24	65
transmembrane receptor protein serine/threonine kinase signaling pathway	2	71	217
triglyceride transport	0	1	1
DNA duplex unwinding	0	69	179
alpha-amino acid metabolic process	3	58	236
nuclear-transcribed mRNA poly(A) tail shortening	0	20	63
glycine betaine biosynthetic process from choline	0	2	2
Mo-molybdopterin cofactor metabolic process	1	49	160
very-low-density lipoprotein particle remodeling	0	16	31
apoptotic signaling pathway	0	25	107
base-excision repair	1	69	207
cell cycle G2/M phase transition	2	16	64
diterpenoid metabolic process	10	42	94
monocarboxylic acid biosynthetic process	17	120	236
purine nucleoside bisphosphate biosynthetic process	20	103	236
glycogen catabolic process	0	11	55
neural crest cell migration	1	27	86
cytosolic transport	4	62	232
regulation of response to endoplasmic reticulum stress	0	23	72
carbohydrate homeostasis	1	63	197
phenol-containing compound biosynthetic process	0	95	216
regulation of cellular component biogenesis	2	58	236
deoxyribonucleotide biosynthetic process	0	67	176
regulation of protein depolymerization	1	58	233
establishment of protein localization to organelle	4	74	236
protein-containing complex localization	1	42	229
DNA integrity checkpoint signaling	1	85	223
mitotic spindle assembly checkpoint signaling	2	57	167
L-proline biosynthetic process	0	8	93
regulation of mitotic metaphase/anaphase transition	1	83	205
cellular process involved in reproduction in multicellular organism	11	97	217
organelle membrane fusion	0	23	68
2'-deoxyribonucleotide metabolic process	0	20	70
RNA phosphodiester bond hydrolysis	0	38	122
retinoid metabolic process	9	41	94
positive regulation of Rho protein signal transduction	0	17	63
glycerolipid biosynthetic process	3	74	236
regulation of myoblast proliferation	2	28	54
multicellular organism development	0	27	118
negative regulation of response to wounding	0	19	64
regulation of presynapse assembly	3	66	192
cilium assembly	2	73	235
kinetochore assembly	1	95	146
spliceosomal complex assembly	0	37	77
proton-transporting V-type ATPase complex assembly	0	30	54
nitric oxide biosynthetic process	0	9	61
pyruvate metabolic process	4	88	236
intermediate filament-based process	0	62	189
carnitine metabolic process	0	41	52
purine-containing compound salvage	1	92	216
DNA biosynthetic process	3	80	219
ribonucleoprotein complex export from nucleus	0	23	56
S-adenosylmethionine biosynthetic process	1	11	27
positive regulation of signaling	4	86	235
positive regulation of cellular component organization	3	54	236
oxidative demethylation	2	17	53
plasma membrane bounded cell projection morphogenesis	4	71	218
pyrimidine nucleoside diphosphate biosynthetic process	0	1	27
coenzyme A biosynthetic process	5	87	194
cerebellum development	0	11	67
purine nucleobase salvage	0	1	4
cellular carbohydrate biosynthetic process	3	87	226
synapse assembly	2	56	107
regulation of stress-activated protein kinase signaling cascade	1	67	199
actin filament severing	0	8	51
taxis	14	83	230
rRNA-containing ribonucleoprotein complex export from nucleus	0	23	56
organelle localization by membrane tethering	0	47	160
methylglyoxal metabolic process	0	1	13
negative regulation of metaphase/anaphase transition of cell cycle	6	65	168
response to topologically incorrect protein	2	70	218
positive regulation of proteolysis	0	59	147
heterochromatin organization	1	22	66
regulation of myelination	0	11	59
carbohydrate biosynthetic process	7	88	236
positive regulation of apoptotic process	0	53	203
ribonucleoside bisphosphate metabolic process	11	121	236
negative regulation of blood coagulation	0	15	59
fat-soluble vitamin metabolic process	0	25	62
nuclear DNA replication termination	0	0	1
proteolysis	6	107	237
RNA capping	0	18	54
quinone metabolic process	0	60	226
pyrimidine deoxyribonucleoside diphosphate metabolic process	0	0	1
DNA dealkylation involved in DNA repair	0	4	49
positive regulation of phosphorylation	2	43	143
keratinocyte development	0	20	45
regulation of protein-containing complex disassembly	1	54	233
protein targeting to lysosome	1	28	60
cellular ketone metabolic process	4	65	235
cortical cytoskeleton organization	0	33	89
nucleoside phosphate catabolic process	2	87	230
regulation of systemic arterial blood pressure	0	21	61
response to peptide hormone	0	21	69
developmental growth	0	24	119
negative regulation of response to food	0	22	74
mRNA processing	2	56	237
negative regulation of cell development	0	17	86
response to unfolded protein	2	80	218
gamma-aminobutyric acid signaling pathway	50	89	180
regulation of hemostasis	0	18	83
ribosome assembly	0	29	67
long-chain fatty-acyl-CoA biosynthetic process	2	89	152
RNA destabilization	0	54	173
regulation of DNA replication	1	48	133
cohesin loading	1	4	8
mitotic cell cycle	0	75	185
positive regulation of canonical Wnt signaling pathway	3	39	83
regulation of chromosome organization	7	82	216
establishment of melanosome localization	0	24	80
glycosylceramide catabolic process	0	6	11
regulation of behavior	0	34	104
positive regulation of cellular catabolic process	0	74	229
positive regulation of ubiquitin-dependent protein catabolic process	1	25	67
tetrahydrofolate interconversion	0	32	160
response to axon injury	0	22	65
L-arabinose metabolic process	0	0	1
protein export from nucleus	0	32	77
glycosaminoglycan biosynthetic process	0	59	210
AMP salvage	0	8	24
negative regulation of leukocyte cell-cell adhesion	1	28	72
alditol phosphate metabolic process	0	72	161
diterpenoid biosynthetic process	0	15	39
positive regulation of TOR signaling	4	110	195
regulation of meiotic nuclear division	1	32	58
G2/M transition of mitotic cell cycle	1	17	63
double-strand break repair via homologous recombination	8	101	229
receptor-mediated endocytosis	0	59	188
tissue regeneration	0	23	108
pyrimidine-containing compound catabolic process	1	33	72
regulation of cellular amide metabolic process	2	64	237
regulation of neuron differentiation	0	33	114
pyrimidine-containing compound salvage	0	39	139
regulation of stem cell population maintenance	0	27	69
mRNA methylation	0	21	58
glycine decarboxylation via glycine cleavage system	0	2	7
sister chromatid cohesion	31	97	227
autophagy	3	94	236
regulation of actin filament polymerization	1	48	236
phosphatidylserine metabolic process	0	21	62
aldehyde biosynthetic process	0	22	31
GTP metabolic process	2	94	206
positive regulation of translational elongation	0	1	7
nucleic acid transport	3	80	236
protein processing	3	91	236
mRNA splice site selection	2	40	77
negative regulation of macrophage activation	2	28	49
regulation of type I interferon production	0	12	67
cellular response to external stimulus	1	40	126
establishment of pigment granule localization	0	34	82
homologous chromosome pairing at meiosis	0	23	59
meiotic sister chromatid cohesion	0	14	28
endocytic recycling	0	23	100
peptidoglycan catabolic process	2	54	88
regulation of vesicle-mediated transport	1	66	212
telomere capping	0	23	40
vascular process in circulatory system	8	91	232
exonucleolytic trimming to generate mature 3'-end of 5.8S rRNA from tricistronic rRNA transcript (SSU-rRNA, 5.8S rRNA, LSU-rRNA)	0	3	16
'de novo' IMP biosynthetic process	0	31	159
embryo development	0	29	115
protein localization to peroxisome	0	45	143
mitotic DNA integrity checkpoint signaling	0	32	84
DNA repair complex assembly	0	0	2
U2 snRNA 3'-end processing	0	0	1
SNARE complex disassembly	0	1	2
positive regulation of cell development	0	21	94
molybdopterin cofactor metabolic process	1	49	160
cyclic nucleotide biosynthetic process	0	76	212
activation of immune response	10	86	224
cellular calcium ion homeostasis	3	102	229
pyrimidine deoxyribonucleoside diphosphate biosynthetic process	0	0	1
adenylate cyclase-modulating G protein-coupled receptor signaling pathway	2	56	234
morphogenesis of an epithelial sheet	0	24	81
regulation of proteolysis involved in cellular protein catabolic process	3	63	137
response to acid chemical	3	88	150
regulation of protein transport	0	43	170
peptide transport	0	41	134
positive regulation of protein targeting to membrane	0	15	61
carboxylic acid transmembrane transport	19	108	229
regulation of response to external stimulus	9	94	233
regulation of protein phosphorylation	4	57	194
double-strand break repair via nonhomologous end joining	5	75	169
reciprocal homologous recombination	0	37	157
regulation of insulin secretion	0	14	66
purine nucleoside biosynthetic process	0	90	182
transition metal ion transport	24	118	229
glutathione catabolic process	0	42	153
positive regulation of translational termination	0	1	2
regulation of muscle contraction	0	59	208
ERBB signaling pathway	1	13	85
regulation of Arp2/3 complex-mediated actin nucleation	0	16	52
cell killing	20	80	202
Wnt signaling pathway	2	66	236
membrane lipid metabolic process	9	78	236
negative regulation of biosynthetic process	0	59	236
regulation of appetite	0	46	101
very long-chain fatty acid metabolic process	6	109	182
nucleoside bisphosphate metabolic process	11	121	236
regulation of response to nutrient levels	0	34	89
cellular ion homeostasis	14	110	236
cilium movement	3	55	217
negative regulation of appetite	0	22	74
ribonucleotide biosynthetic process	8	84	236
caveola assembly	0	16	45
cellular response to carbohydrate stimulus	0	32	59
calcium ion homeostasis	6	96	229
steroid catabolic process	0	22	61
vitamin B6 metabolic process	0	1	8
mitochondrial electron transport, cytochrome c to oxygen	3	79	174
regulation of protein catabolic process	1	92	211
vesicle budding from membrane	0	10	63
negative regulation of protein metabolic process	3	74	231
negative regulation of hemostasis	0	14	60
synapse organization	1	42	119
zinc ion transport	3	34	66
negative regulation of cell differentiation	5	31	144
cellular polysaccharide biosynthetic process	1	69	200
tRNA wobble uridine modification	1	112	193
attachment of mitotic spindle microtubules to kinetochore	1	20	54
negative regulation of immune response	0	27	68
response to cold	2	20	64
deadenylation-dependent decapping of nuclear-transcribed mRNA	0	42	160
muscle structure development	2	58	229
positive regulation of type I interferon production	0	9	63
regulation of chondrocyte development	0	1	25
regulation of fatty acid metabolic process	0	10	64
proline metabolic process	0	57	197
NADPH regeneration	0	50	165
Roundabout signaling pathway	0	19	25
nucleoside diphosphate phosphorylation	3	79	236
protein localization to condensed chromosome	0	28	59
sphingolipid metabolic process	10	77	236
nuclear division	1	29	103
pyridine nucleotide metabolic process	1	69	232
GDP-L-fucose biosynthetic process	0	3	4
glycosphingolipid metabolic process	0	29	88
regulation of innate immune response	11	63	145
intraciliary transport	1	54	211
D-amino acid metabolic process	0	0	4
regulation of mitotic nuclear division	1	78	219
negative regulation of small molecule metabolic process	0	7	65
positive regulation of transcription initiation from RNA polymerase II promoter	0	20	68
carbohydrate derivative catabolic process	10	104	235
negative regulation of supramolecular fiber organization	1	51	235
mitochondrial respirasome assembly	0	1	12
retrograde transport, endosome to Golgi	3	72	230
alpha-amino acid biosynthetic process	5	71	236
relaxation of muscle	0	20	55
polyol metabolic process	10	110	235
gamma-aminobutyric acid metabolic process	0	19	45
inner mitochondrial membrane organization	0	34	78
pyrimidine nucleotide salvage	0	39	139
establishment or maintenance of cell polarity	0	45	201
glycosyl compound catabolic process	0	28	68
protein insertion into mitochondrial inner membrane	0	4	48
regulation of DNA-templated transcription, initiation	0	16	68
IMP salvage	0	36	154
regulation of cell morphogenesis	1	52	226
regulation of response to extracellular stimulus	0	34	89
aspartate family amino acid catabolic process	0	26	67
protein import into nucleus	4	105	235
cell junction assembly	1	60	146
purine-containing compound catabolic process	0	79	190
purine ribonucleotide biosynthetic process	4	93	236
folic acid-containing compound metabolic process	0	92	215
cellular metabolic compound salvage	4	74	236
regulation of chondrocyte differentiation	1	9	63
cholesterol metabolic process	3	55	235
regulation of Notch signaling pathway	0	16	94
mucopolysaccharide metabolic process	0	66	220
cytoskeleton-dependent cytokinesis	1	52	213
response to vitamin K	0	0	3
import across plasma membrane	6	33	76
nucleoside diphosphate biosynthetic process	0	36	143
purine ribonucleoside catabolic process	0	7	29
tetrahydrobiopterin metabolic process	0	84	152
protein localization to centrosome	0	24	62
positive regulation of proteasomal ubiquitin-dependent protein catabolic process	2	27	67
phosphate-containing compound metabolic process	7	52	237
cleavage involved in rRNA processing	0	16	47
attachment of GPI anchor to protein	0	9	31
xenobiotic transport	0	29	71
vasoconstriction	5	77	229
regulation of cellular ketone metabolic process	0	6	67
fatty acid oxidation	7	95	226
amine biosynthetic process	1	68	223
sterol catabolic process	0	11	23
establishment of protein localization to extracellular region	0	17	85
RNA phosphodiester bond hydrolysis, exonucleolytic	0	3	17
positive regulation of protein-containing complex disassembly	0	30	68
RNA transport	3	80	236
ribosomal large subunit export from nucleus	0	14	26
sulfur compound biosynthetic process	3	106	236
mitotic sister chromatid separation	0	0	3
negative regulation of cellular metabolic process	0	67	236
neuron projection guidance	3	71	226
norepinephrine metabolic process	0	35	46
positive regulation of Ras protein signal transduction	0	21	65
endoplasmic reticulum unfolded protein response	0	21	103
sensory perception of mechanical stimulus	0	75	220
cell motility	1	59	223
pyrimidine nucleobase biosynthetic process	0	29	128
UMP salvage	0	37	137
positive regulation of MAPK cascade	2	83	203
protein targeting to membrane	1	91	227
purine ribonucleoside triphosphate biosynthetic process	2	65	232
benzene-containing compound metabolic process	1	91	187
fructose 6-phosphate metabolic process	0	7	32
SCF complex assembly	0	0	1
pentose metabolic process	1	52	143
protein targeting to peroxisome	0	45	143
fatty acid elongation, polyunsaturated fatty acid	1	63	90
organic hydroxy compound transport	1	66	218
nicotinamide nucleotide biosynthetic process	0	75	220
gene silencing by RNA	3	88	230
purine ribonucleoside metabolic process	3	90	200
isopentenyl diphosphate biosynthetic process	0	3	9
cellular response to heat	0	23	64
intra-Golgi vesicle-mediated transport	0	30	84
positive regulation of cell death	0	54	203
regulation of spindle organization	0	13	69
secondary alcohol metabolic process	4	51	235
negative regulation of protein-containing complex disassembly	1	57	233
DNA-dependent DNA replication	0	32	107
regulation of ARF protein signal transduction	2	77	229
UMP metabolic process	0	59	209
cholesterol catabolic process	0	11	23
GDP-L-fucose metabolic process	0	3	4
regulation of mRNA stability	2	59	234
dTDP biosynthetic process	0	0	1
negative regulation of programmed cell death	4	71	235
nervous system process	18	71	235
D-xylose metabolic process	0	0	1
positive regulation of small GTPase mediated signal transduction	0	17	66
negative regulation of cell morphogenesis involved in differentiation	0	21	46
pigment catabolic process	0	2	3
pyridine-containing compound metabolic process	1	70	234
copper ion homeostasis	0	31	65
leukocyte activation	4	60	139
response to nutrient	0	23	62
male meiotic nuclear division	1	21	65
regulation of mitotic cytokinesis	0	4	21
ultradian rhythm	0	3	5
cell-substrate adhesion	2	82	191
regulation of catabolic process	3	72	236
tryptophan catabolic process to kynurenine	0	9	23
cellular amine metabolic process	5	72	236
DNA modification	0	64	203
7-methylguanosine mRNA capping	0	5	21
phosphatidylcholine biosynthetic process	0	11	58
establishment of RNA localization	3	87	236
inositol biosynthetic process	0	2	7
positive regulation of cell cycle G2/M phase transition	0	16	65
aminoglycan metabolic process	8	101	235
iron ion homeostasis	10	104	209
DNA recombination	11	95	236
iron ion transmembrane transport	5	73	121
translational elongation	0	55	170
cartilage development	0	32	143
peptide secretion	0	15	69
aspartate family amino acid metabolic process	2	74	234
snRNA 3'-end processing	0	9	54
heme catabolic process	0	2	3
import into cell	3	31	76
glycosyl compound metabolic process	4	101	228
regulation of intracellular transport	1	37	121
meiotic attachment of telomere to nuclear envelope	0	3	17
centrosome-templated microtubule nucleation	0	0	1
gene expression	2	18	73
mitochondrial membrane organization	0	39	117
cell cycle phase transition	1	70	180
nucleosome organization	13	103	232
membrane lipid biosynthetic process	12	82	235
nucleobase-containing small molecule catabolic process	0	28	68
regulation of cellular response to insulin stimulus	0	14	68
amino-acid betaine biosynthetic process	0	5	10
AMP biosynthetic process	0	87	165
regulation of cytosolic calcium ion concentration	1	33	79
tRNA 5'-leader removal	1	85	186
positive regulation of leukocyte activation	3	26	81
regulation of protein targeting to membrane	0	18	63
urea metabolic process	0	30	94
glycerol-3-phosphate metabolic process	0	68	154
regulation of vasoconstriction	2	82	213
vesicle tethering	1	31	100
sphingolipid biosynthetic process	7	82	231
endocrine process	0	16	59
liposaccharide metabolic process	2	87	213
CDP-diacylglycerol metabolic process	1	7	22
regulation of DNA-templated transcription, elongation	2	61	162
chondrocyte proliferation	0	17	58
oligosaccharide-lipid intermediate biosynthetic process	0	71	186
COP9 signalosome assembly	0	0	7
process utilizing autophagic mechanism	3	94	236
fatty acid elongation	5	107	177
glycerophospholipid biosynthetic process	2	74	236
response to organonitrogen compound	6	93	234
pentose-phosphate shunt, non-oxidative branch	0	0	9
protein targeting to ER	3	70	222
negative regulation of immune system process	6	51	145
regulation of histone acetylation	0	21	60
nucleoside biosynthetic process	0	88	183
dolichol metabolic process	0	2	16
phenol-containing compound metabolic process	4	101	227
deoxyribonucleoside diphosphate biosynthetic process	0	0	1
regulation of I-kappaB kinase/NF-kappaB signaling	5	88	231
ammonium ion metabolic process	0	40	65
nuclear chromosome segregation	4	31	75
feeding behavior	0	62	144
cell-matrix adhesion	4	85	189
leucyl-tRNA aminoacylation	0	0	1
establishment or maintenance of microtubule cytoskeleton polarity	0	0	5
antigen processing and presentation	35	81	170
replication fork processing	2	24	66
calcium-ion regulated exocytosis	0	23	72
protein sumoylation	1	76	178
behavior	0	79	203
cell projection assembly	1	74	235
protein localization to chromatin	7	31	68
DNA replication termination	0	0	1
pigment metabolic process	2	115	234
late endosome to vacuole transport	0	19	64
regulation of phosphorylation	3	54	220
pteridine-containing compound metabolic process	11	93	232
positive regulation of protein-containing complex assembly	2	69	235
endoplasmic reticulum calcium ion homeostasis	0	12	63
carbohydrate derivative transport	1	27	102
very long-chain fatty acid biosynthetic process	5	109	179
negative regulation of leukocyte activation	2	38	83
L-serine metabolic process	1	47	186
ossification	0	56	185
negative regulation of cell death	4	73	235
signal release	1	58	207
vitamin biosynthetic process	0	37	82
ADP metabolic process	3	85	236
cellular lipid catabolic process	9	93	236
nucleoside salvage	0	81	176
positive regulation of multicellular organismal process	2	52	230
meiotic sister chromatid cohesion, centromeric	0	2	2
export across plasma membrane	0	23	84
nucleotide-excision repair	1	85	226
hormone transport	2	20	71
regulation of integrin-mediated signaling pathway	0	9	56
negative regulation of cellular component organization	1	51	236
chaperone-mediated protein folding	2	21	162
spindle checkpoint signaling	2	57	167
ADP transport	0	22	57
formamide metabolic process	0	3	16
deoxyribose phosphate biosynthetic process	0	23	56
regulation of cilium movement	0	25	62
pyruvate transmembrane transport	0	3	8
regulation of response to DNA damage stimulus	7	94	230
monosaccharide biosynthetic process	0	61	224
D-amino acid catabolic process	0	0	3
regulation of endocytosis	0	41	128
regulation of synaptic plasticity	1	9	68
regulation of translational termination	0	13	23
negative regulation of Wnt signaling pathway	0	49	231
mitochondrion disassembly	0	23	79
L-alpha-amino acid transmembrane transport	16	110	215
regulation of cellular component size	1	40	236
protein localization to extracellular region	0	17	85
SRP-dependent cotranslational protein targeting to membrane	1	74	219
isoprenoid biosynthetic process	2	92	224
negative regulation of intrinsic apoptotic signaling pathway	1	11	67
diol metabolic process	11	102	218
autophagosome organization	0	22	88
response to starvation	1	42	112
cytokinesis	1	52	213
nucleobase biosynthetic process	0	65	207
energy reserve metabolic process	4	100	235
I-kappaB kinase/NF-kappaB signaling	1	53	183
ribosomal small subunit export from nucleus	0	3	11
aromatic amino acid family catabolic process	0	91	231
ribosomal small subunit assembly	0	8	26
spermidine biosynthetic process	0	1	1
gland development	0	19	98
endoplasmic reticulum-plasma membrane tethering	0	6	29
prosthetic group metabolic process	1	49	160
positive regulation of protein sumoylation	0	18	46
regulation of proteasomal ubiquitin-dependent protein catabolic process	5	31	74
vesicle localization	0	21	91
L-methionine salvage	0	52	136
immune response-regulating cell surface receptor signaling pathway	3	57	141
hematopoietic or lymphoid organ development	0	13	93
mitotic cohesin loading	1	4	8
cellular response to monosaccharide stimulus	0	27	57
COPII vesicle coating	0	13	48
positive regulation of developmental process	1	60	232
macroautophagy	1	39	134
negative regulation of transcription, DNA-templated	2	61	236
maintenance of protein location in cell	0	11	72
DNA catabolic process	0	57	155
response to pheromone	34	28	76
vitamin metabolic process	0	87	216
negative regulation of cell-cell adhesion	1	22	94
CTP biosynthetic process	2	92	226
peptidyl-amino acid modification	8	95	221
cell volume homeostasis	0	29	64
phosphatidylinositol metabolic process	2	93	236
regulation of protein modification by small protein conjugation or removal	3	54	97
amino sugar metabolic process	14	125	226
positive regulation of nervous system development	1	25	101
UTP biosynthetic process	0	75	186
membrane raft assembly	0	21	99
purine nucleoside monophosphate metabolic process	0	62	236
cell dedifferentiation	0	2	6
plasma membrane bounded cell projection assembly	1	73	235
purine nucleoside diphosphate metabolic process	3	83	236
GTP biosynthetic process	0	76	187
calcineurin-mediated signaling	0	17	73
plasma membrane raft organization	0	38	95
killing of cells of other organism	18	80	197
regulation of organelle organization	2	55	236
protein-DNA complex assembly	18	95	234
dopamine receptor signaling pathway	1	44	163
regulation of cell activation	1	52	178
inorganic ion import across plasma membrane	1	24	71
regulation of cellular localization	0	51	156
thyroid hormone metabolic process	5	34	65
transcription-coupled nucleotide-excision repair	0	24	40
glucose 6-phosphate metabolic process	0	30	165
inflammatory response to antigenic stimulus	0	22	54
positive regulation of proteasomal protein catabolic process	0	33	77
regulation of actin filament length	2	48	236
mRNA modification	3	24	75
regulation of apoptotic signaling pathway	0	14	89
hippo signaling	4	53	108
negative regulation of cell motility	0	28	97
carnitine biosynthetic process	0	1	3
tRNA wobble base modification	1	104	196
regulation of humoral immune response	6	29	78
nucleobase-containing compound transport	3	87	236
regulation of systemic arterial blood pressure mediated by a chemical signal	0	17	59
S-adenosylmethionine metabolic process	1	20	68
organic hydroxy compound catabolic process	6	124	181
mannose metabolic process	0	30	115
regulation of translational initiation	0	76	197
protein polymerization	2	50	219
retrograde vesicle-mediated transport, Golgi to endoplasmic reticulum	1	58	228
mRNA destabilization	0	57	173
pigment biosynthetic process	1	113	227
galactosylceramide metabolic process	0	23	46
regulation of lymphocyte activation	1	42	163
positive regulation of protein localization to membrane	0	21	75
menaquinone metabolic process	0	0	1
regulation of developmental process	1	54	235
regulation of mRNA splicing, via spliceosome	0	66	186
glucosamine-containing compound metabolic process	3	68	126
hydrogen peroxide catabolic process	1	7	66
actin filament organization	4	58	236
regulation of G2/M transition of mitotic cell cycle	0	44	119
regulation of growth	4	47	218
neural tube closure	0	13	65
divalent inorganic cation homeostasis	6	95	234
positive regulation of cytokine production	2	57	167
thiamine diphosphate metabolic process	0	4	13
cholesterol biosynthetic process	1	73	211
primary alcohol metabolic process	10	47	96
regulation of defense response to virus	0	18	70
superoxide metabolic process	0	9	65
DNA metabolic process	5	83	237
spindle assembly checkpoint signaling	2	57	167
regulation of SREBP signaling pathway	0	0	4
thioester metabolic process	8	119	236
signal complex assembly	0	1	6
transforming growth factor beta receptor signaling pathway	3	88	216
hemostasis	14	73	233
negative regulation of cell cycle process	1	74	234
acute inflammatory response	1	66	136
chromatin assembly or disassembly	1	49	150
mitotic spindle checkpoint signaling	2	57	167
terpenoid biosynthetic process	0	31	65
glutathione metabolic process	5	69	225
vesicle-mediated transport to the plasma membrane	0	81	205
regulation of phagocytosis	0	11	63
regulation of response to biotic stimulus	8	68	171
sterol transport	0	49	198
maintenance of protein localization in endoplasmic reticulum	0	14	61
regulation of TORC1 signaling	4	29	100
GDP-mannose biosynthetic process	0	5	13
formate metabolic process	0	5	47
retina development in camera-type eye	0	18	86
negative regulation of small GTPase mediated signal transduction	0	19	104
arabinose metabolic process	0	0	1
pyrimidine ribonucleotide metabolic process	6	80	235
phosphatidylinositol biosynthetic process	4	77	234
regulation of immune effector process	11	40	107
IMP metabolic process	0	50	220
formaldehyde metabolic process	0	0	3
complement activation	3	82	219
polysaccharide biosynthetic process	1	70	200
negative regulation of transforming growth factor beta receptor signaling pathway	0	18	82
dolichol-linked oligosaccharide biosynthetic process	0	72	185
vesicle targeting	0	16	42
regulation of attachment of spindle microtubules to kinetochore	0	19	55
nucleoside monophosphate metabolic process	1	67	236
diol biosynthetic process	12	102	217
putrescine metabolic process	0	8	19
polyamine catabolic process	0	2	6
programmed cell death	3	57	236
fatty acid derivative biosynthetic process	10	93	161
establishment of protein localization to peroxisome	0	45	143
response to ATP	1	35	144
mRNA polyadenylation	0	19	71
serine family amino acid biosynthetic process	1	77	214
GDP-mannose metabolic process	0	26	133
ribonucleoside bisphosphate biosynthetic process	20	103	236
chemotaxis	13	84	230
regeneration	2	18	110
positive regulation of plasminogen activation	0	18	35
wound healing, spreading of cells	0	9	59
nucleic acid phosphodiester bond hydrolysis	0	73	221
carbohydrate catabolic process	5	103	236
response to UV	0	18	69
nucleoside bisphosphate biosynthetic process	20	103	236
bone remodeling	0	11	55
cytochrome complex assembly	2	81	182
tRNA thio-modification	0	7	33
mitochondrial ADP transmembrane transport	0	21	52
regulation of mitotic spindle organization	0	12	68
glycoprotein biosynthetic process	0	52	215
post-Golgi vesicle-mediated transport	1	85	209
ion transmembrane transport	5	93	236
isoprenoid metabolic process	14	81	228
cholesterol transport	0	42	168
leucine metabolic process	0	1	20
negative regulation of cytoskeleton organization	1	47	235
ceramide metabolic process	10	73	232
pyrimidine-containing compound biosynthetic process	6	73	236
positive regulation of mRNA catabolic process	0	52	177
positive regulation of translation	3	47	91
tRNA transport	0	2	9
isopentenyl diphosphate metabolic process	0	3	10
regulation of body fluid levels	12	68	233
positive regulation of cellular amide metabolic process	2	46	91
negative regulation of nitrogen compound metabolic process	0	66	236
mRNA 3'-end processing	0	92	176
neurotransmitter secretion	0	44	137
nucleobase-containing small molecule biosynthetic process	0	88	183
regulation of actin filament organization	0	50	236
negative regulation of protein-containing complex assembly	1	54	235
amino acid import	6	32	64
receptor signaling pathway via JAK-STAT	3	60	92
ATP transport	0	32	90
box C/D snoRNP assembly	0	6	22
leukotriene metabolic process	1	25	71
microtubule polymerization	1	16	77
smoothened signaling pathway	0	18	86
cellular modified amino acid biosynthetic process	3	101	235
Notch signaling pathway	1	48	236
regulation of complement activation	8	29	62
regulation of DNA repair	7	99	216
establishment of protein localization to mitochondrion	2	49	215
positive regulation of immune system process	13	82	229
positive regulation of skeletal muscle cell proliferation	0	0	3
DNA replication-independent nucleosome assembly	0	9	29
positive regulation of actin filament polymerization	2	57	235
establishment or maintenance of cytoskeleton polarity	0	1	40
methylglyoxal catabolic process to lactate	0	1	11
positive regulation of cell-cell adhesion	6	26	78
protein insertion into membrane	1	21	133
purine nucleoside monophosphate biosynthetic process	0	66	236
humoral immune response	10	79	222
negative regulation of apoptotic process	4	71	235
porphyrin-containing compound catabolic process	1	4	13
acid secretion	0	16	56
tRNA aminoacylation for protein translation	1	72	235
regulation of actin filament depolymerization	1	61	233
negative regulation of chromosome organization	9	67	181
deadenylation-independent decapping of nuclear-transcribed mRNA	0	1	5
response to growth hormone	0	1	5
adenylate cyclase-inhibiting G protein-coupled receptor signaling pathway	2	28	108
melanosome transport	0	24	80
RNA polymerase II preinitiation complex assembly	0	19	64
glycine biosynthetic process from serine	0	1	2
innate immune response	28	109	235
detoxification	2	15	66
tRNA-guanine transglycosylation	0	0	1
positive regulation of organelle organization	3	52	236
regulation of cell adhesion	1	74	218
reactive nitrogen species metabolic process	1	10	65
nucleosome assembly	19	102	232
fucose metabolic process	1	22	55
heparan sulfate proteoglycan biosynthetic process	1	54	202
regulated exocytosis	0	18	82
positive regulation of cytoskeleton organization	1	59	235
pigment granule transport	0	29	81
hemopoiesis	0	16	89
negative regulation of RNA catabolic process	0	14	66
positive regulation of response to stimulus	4	78	235
proteasome assembly	0	82	212
unsaturated fatty acid biosynthetic process	13	84	209
complement activation, classical pathway	0	60	179
sulfur compound catabolic process	2	44	165
nucleoside monophosphate biosynthetic process	0	70	236
supramolecular fiber organization	3	61	236
platelet activation	0	43	179
protein depolymerization	1	17	106
protein import into peroxisome membrane	0	5	40
negative regulation of cell adhesion	2	31	111
axonogenesis	2	71	208
negative regulation of G2/M transition of mitotic cell cycle	0	48	117
glycerol metabolic process	0	46	79
regulation of establishment of protein localization	0	45	170
signal peptide processing	0	107	201
late endosome to vacuole transport via multivesicular body sorting pathway	0	6	27
cell activation	3	61	208
tetrapyrrole metabolic process	7	87	235
negative regulation of actin filament polymerization	1	55	235
meiosis I cell cycle process	3	54	146
inorganic anion transmembrane transport	3	45	149
regulation of cell-cell adhesion	1	62	151
intracellular cholesterol transport	0	4	64
glutamine family amino acid metabolic process	3	58	236
mitochondrial fission	0	34	175
receptor signaling pathway via STAT	3	58	92
regulation of transforming growth factor beta receptor signaling pathway	0	22	86
receptor recycling	1	23	72
regulation of chromatin organization	3	14	76
response to organophosphorus	2	37	146
deoxyribonucleotide catabolic process	0	23	66
acetate metabolic process	0	0	3
unsaturated fatty acid metabolic process	17	80	214
phosphate ion transport	0	32	168
sphingosine metabolic process	0	22	68
catecholamine biosynthetic process	0	17	72
cellular polysaccharide catabolic process	0	16	60
proteoglycan metabolic process	1	46	221
cell development	1	63	230
phosphatidylinositol-mediated signaling	5	98	226
regulation of cellular component movement	3	77	222
light absorption	0	12	44
ribosomal small subunit biogenesis	1	14	67
Golgi to plasma membrane transport	0	21	78
mature ribosome assembly	0	0	5
glutamate receptor signaling pathway	1	51	151
cilium movement involved in cell motility	2	57	188
post-chaperonin tubulin folding pathway	0	14	52
vitamin A metabolic process	0	1	1
oxidative RNA demethylation	0	1	34
purine nucleoside triphosphate metabolic process	2	74	232
endoplasmic reticulum localization	0	7	38
isopentenyl diphosphate biosynthetic process, mevalonate pathway	0	2	3
histone exchange	0	9	29
protein transport to vacuole involved in ubiquitin-dependent protein catabolic process via the multivesicular body sorting pathway	0	4	15
establishment of protein localization to mitochondrial membrane	0	5	62
cation transmembrane transport	5	94	236
response to wounding	0	19	87
response to molecule of bacterial origin	1	37	81
copper ion transport	0	71	93
regulation of intrinsic apoptotic signaling pathway in response to DNA damage	0	14	60
ketone catabolic process	0	43	97
mRNA stabilization	0	17	66
positive regulation of programmed cell death	0	55	203
plasma membrane raft assembly	0	19	92
regulation of systemic arterial blood pressure by renin-angiotensin	0	17	37
response to inorganic substance	0	31	152
regulation of cellular component organization	2	48	236
heparin metabolic process	0	27	127
protein localization to microtubule cytoskeleton	1	29	66
mitochondrial fusion	0	15	80
deoxyribonucleotide metabolic process	0	83	218
tubulin complex assembly	0	14	26
fatty acid alpha-oxidation	0	16	45
positive regulation of protein processing	0	14	53
regulation of cartilage development	0	10	87
axon guidance	3	71	226
T cell lineage commitment	2	25	55
regulation of blood coagulation	0	19	83
epidermal growth factor receptor signaling pathway	1	8	63
regulation of canonical Wnt signaling pathway	1	43	185
regulation of leukocyte cell-cell adhesion	2	47	104
inorganic ion transmembrane transport	5	86	236
glutamate metabolic process	0	31	143
regulation of phosphorus metabolic process	3	65	229
regulation of JNK cascade	0	56	152
toll-like receptor signaling pathway	2	67	213
sensory perception	21	80	235
regulation of presynapse organization	4	68	192
regulation of stem cell proliferation	0	6	64
cellular response to starvation	1	40	110
positive regulation of response to endoplasmic reticulum stress	0	21	63
phospholipid biosynthetic process	1	73	236
neurotransmitter transport	3	64	233
interstrand cross-link repair	1	65	217
mitotic cell cycle checkpoint signaling	1	68	218
thiamine-containing compound metabolic process	0	0	1
response to chemical	12	81	236
phosphatidylserine biosynthetic process	0	1	5
response to lipopolysaccharide	2	36	81
establishment of protein localization to membrane	0	70	232
negative regulation of mitotic nuclear division	2	62	169
pyrimidine nucleoside monophosphate metabolic process	0	67	220
glutamine family amino acid catabolic process	0	9	65
cell cycle checkpoint signaling	1	82	233
negative regulation of nuclear division	3	74	207
nicotinamide nucleotide metabolic process	1	69	225
regulation of pattern recognition receptor signaling pathway	0	17	80
regulation of ubiquitin-dependent protein catabolic process	2	33	75
negative regulation of response to nutrient levels	0	22	74
regulation of developmental growth	1	24	91
response to amino acid starvation	0	31	66
T-helper cell lineage commitment	0	23	43
regulation of Rho protein signal transduction	2	56	160
electron transport chain	2	66	236
bile acid biosynthetic process	1	27	49
glycosaminoglycan catabolic process	3	62	116
cellular biogenic amine metabolic process	5	72	236
urea cycle	0	27	92
galactolipid metabolic process	0	23	46
regulation of striated muscle contraction	0	13	78
branched-chain amino acid biosynthetic process	0	1	12
regulation of mitochondrial fission	0	22	67
negative regulation of cell population proliferation	0	60	153
5-methylcytosine catabolic process	0	6	9
negative regulation of TOR signaling	2	92	223
proton-transporting two-sector ATPase complex assembly	0	46	86
positive regulation of defense response	12	88	162
water-soluble vitamin biosynthetic process	0	26	59
DNA recombinase assembly	0	0	2
rRNA methylation	0	9	67
pyrimidine nucleoside monophosphate biosynthetic process	0	70	219
sperm-egg recognition	8	44	134
tRNA 3'-end processing	0	10	26
indolalkylamine catabolic process	0	82	175
energy derivation by oxidation of organic compounds	3	73	236
cellular biogenic amine catabolic process	1	82	208
purine nucleoside triphosphate biosynthetic process	2	65	232
glycine betaine biosynthetic process	0	2	2
mRNA export from nucleus	12	91	216
pyrimidine nucleoside triphosphate biosynthetic process	3	87	230
hormone secretion	0	14	71
transcription initiation from RNA polymerase III promoter	0	33	128
actin filament capping	1	52	233
regulation of cell junction assembly	3	61	196
microtubule organizing center organization	7	71	157
purine nucleotide catabolic process	0	62	164
5-methylcytosine metabolic process	0	6	9
aminoglycan catabolic process	8	91	160
germ cell development	2	68	145
lipid storage	0	21	66
positive regulation of protein phosphorylation	2	42	143
protein neddylation	0	22	48
protein folding in endoplasmic reticulum	0	6	10
reverse cholesterol transport	0	3	55
cellular response to amino acid starvation	0	31	65
regulation of actin nucleation	0	18	59
aminoglycan biosynthetic process	0	57	210
long-chain fatty-acyl-CoA metabolic process	5	86	161
endosomal transport	5	68	235
positive regulation of DNA-templated transcription, initiation	0	18	68
protection from non-homologous end joining at telomere	0	1	5
skeletal muscle satellite cell migration	0	0	1
pyrimidine deoxyribonucleotide biosynthetic process	0	0	9
cell fate specification	1	23	126
regulation of protein localization	0	49	178
muscle organ development	1	62	228
mitotic DNA replication termination	0	0	1
chromatin organization involved in regulation of transcription	0	28	63
valine metabolic process	0	4	23
neural retina development	0	20	46
digestion	2	30	116
positive regulation of ERAD pathway	1	29	54
alcohol catabolic process	13	115	177
chromosome localization	1	10	70
vesicle tethering involved in exocytosis	1	5	18
positive regulation of protein transport	0	11	84
pyrimidine nucleoside diphosphate metabolic process	0	3	41
regulation of mRNA catabolic process	3	58	235
inositol phosphate-mediated signaling	0	15	56
regulation of early endosome to late endosome transport	6	35	59
positive regulation of protein modification process	6	73	173
coagulation	14	79	233
pyrimidine nucleotide metabolic process	5	74	236
DNA-dependent DNA replication maintenance of fidelity	2	23	66
localization within membrane	1	67	236
creatine metabolic process	0	1	2
indolalkylamine metabolic process	0	82	175
embryonic morphogenesis	1	10	94
negative regulation of nucleic acid-templated transcription	2	61	236
plasma membrane organization	0	66	211
chromosome segregation	12	95	235
mitochondrial ATP transmembrane transport	0	26	67
ribonucleoside monophosphate metabolic process	2	71	236
cell fate commitment	0	10	90
attachment of spindle microtubules to kinetochore	0	44	98
glycolipid metabolic process	2	87	213
DNA replication checkpoint signaling	0	6	46
response to hormone	0	39	99
positive regulation of intracellular protein transport	0	5	68
tube formation	0	19	88
forebrain development	0	31	82
cytoskeleton-dependent intracellular transport	1	57	228
organelle localization	3	65	232
negative regulation of intracellular signal transduction	2	51	233
nucleotide phosphorylation	3	79	236
regulation of neuron migration	0	27	61
regulation of double-strand break repair	0	62	142
CENP-A containing nucleosome assembly	0	9	29
NADP metabolic process	0	61	203
negative regulation of cell cycle G2/M phase transition	0	47	117
signal transduction by p53 class mediator	0	28	65
protein localization to chromosome, centromeric region	0	20	61
'de novo' GDP-L-fucose biosynthetic process	0	3	4
mitochondrial transmembrane transport	5	85	232
rRNA processing	6	105	236
tetrahydrofolate metabolic process	0	96	215
regulation of cell differentiation	2	60	234
response to bacterium	37	106	219
negative regulation of skeletal muscle cell differentiation	0	10	16
positive regulation of smooth muscle contraction	0	13	56
cellular glucose homeostasis	1	49	164
DNA demethylation	0	60	157
protein kinase C-activating G protein-coupled receptor signaling pathway	0	81	200
regulation of locomotion	4	84	224
positive regulation of gene expression	2	75	230
tetrahydrobiopterin biosynthetic process	0	84	152
phospholipid catabolic process	2	73	219
regulation of biological process	7	48	237
regulation of mitotic sister chromatid separation	1	82	205
glycerolipid metabolic process	2	75	236
positive regulation of macroautophagy	1	21	66
sphingoid metabolic process	0	25	81
intercellular bridge organization	0	0	1
negative regulation of RNA metabolic process	1	63	236
regulation of phosphate metabolic process	3	66	229
pseudouridine synthesis	6	100	232
regulation of T cell activation	1	52	150
cellular iron ion homeostasis	11	99	206
threonine catabolic process	0	1	5
chromatin assembly	0	28	63
phosphatidic acid metabolic process	0	9	63
cellular modified amino acid metabolic process	1	90	236
negative regulation of translation	2	59	226
chaperone-mediated protein complex assembly	1	9	67
autophagosome assembly	0	23	88
organelle fusion	0	64	196
retinoic acid metabolic process	3	27	53
carbohydrate transport	1	72	233
N-acetylneuraminate metabolic process	1	44	68
regulation of stress-activated MAPK cascade	1	70	199
tissue migration	0	9	29
chondrocyte differentiation	0	17	66
iron ion transport	17	119	217
methionine biosynthetic process	0	70	182
pigment granule localization	2	26	83
glycine betaine metabolic process	0	2	2
creatine biosynthetic process	0	1	2
DNA replication-independent nucleosome organization	0	9	29
maintenance of location	1	52	183
cellular modified amino acid catabolic process	2	76	219
pyrimidine-containing compound metabolic process	5	77	236
phagosome maturation	0	8	38
regulation of hormone levels	0	105	230
plasminogen activation	0	23	52
regulation of mitochondrial mRNA stability	0	64	165
demethylation	1	93	217
nuclear export	2	85	233
autophagy of mitochondrion	0	23	79
microtubule nucleation	3	104	198
ncRNA 5'-end processing	2	84	187
DNA replication	3	78	236
positive regulation of response to DNA damage stimulus	2	75	172
mitochondrial translation	0	50	200
purine ribonucleoside monophosphate metabolic process	0	63	236
cellular divalent inorganic cation homeostasis	8	101	231
sphingolipid catabolic process	3	56	178
amine catabolic process	1	82	208
phospholipase C-activating G protein-coupled receptor signaling pathway	2	60	126
negative regulation of lymphocyte activation	1	28	71
hormone metabolic process	10	120	225
glucose homeostasis	1	63	197
L-kynurenine catabolic process	0	0	1
ATP-dependent chromatin remodeling	0	9	29
regulation of macromolecule metabolic process	25	67	237
negative regulation of response to external stimulus	0	42	143
glutathione biosynthetic process	0	22	60
oligosaccharide metabolic process	1	40	78
negative regulation of substrate adhesion-dependent cell spreading	0	21	46
lysosome localization	0	12	65
nucleoside triphosphate biosynthetic process	4	79	236
rRNA base methylation	0	6	41
positive regulation of muscle contraction	0	7	58
intracellular sterol transport	0	10	82
regulation of mitotic sister chromatid segregation	2	85	186
negative regulation of cellular component movement	0	28	97
sulfur amino acid biosynthetic process	2	96	210
mitochondrial pyruvate transmembrane transport	0	2	4
regulation of cell morphogenesis involved in differentiation	1	9	63
7,8-dihydroneopterin 3'-triphosphate biosynthetic process	0	1	3
membrane docking	1	46	161
vesicle tethering to Golgi	0	0	11
zymogen activation	2	25	63
oligopeptide transport	1	27	49
negative regulation of mRNA metabolic process	0	17	73
negative regulation of protein polymerization	1	52	235
regulation of neurogenesis	0	13	96
positive regulation of phagocytosis	0	15	60
centriole replication	1	29	69
transcription by RNA polymerase III	2	57	164
synaptonemal complex assembly	0	55	104
oligosaccharide biosynthetic process	0	31	58
phosphatidylethanolamine metabolic process	0	25	64
regulation of RNA splicing	1	87	212
heme oxidation	0	1	9
muscle cell proliferation	1	37	80
negative regulation of apoptotic signaling pathway	0	13	78
MyD88-dependent toll-like receptor signaling pathway	0	3	19
cell projection morphogenesis	5	71	218
osteoblast differentiation	0	10	67
cellular response to amino acid stimulus	3	94	145
RNA export from nucleus	8	91	225
actomyosin structure organization	0	23	110
organic acid transmembrane transport	19	108	229
protein-lipid complex remodeling	0	11	61
NAD biosynthetic process	0	91	211
malate metabolic process	0	43	66
peptidyl-lysine modification	4	79	203
neuron recognition	1	17	68
regulation of defense response	15	105	217
glucose metabolic process	2	53	236
positive regulation of protein maturation	0	15	54
regulation of synapse assembly	6	56	196
rescue of stalled ribosome	0	10	55
nitric oxide metabolic process	1	9	63
negative regulation of T cell activation	1	30	71
fatty-acyl-CoA metabolic process	3	88	162
cyclic nucleotide catabolic process	0	61	174
L-phenylalanine catabolic process	0	41	162
synaptic vesicle exocytosis	0	19	70
methylglyoxal catabolic process to D-lactate via S-lactoyl-glutathione	0	1	5
response to xenobiotic stimulus	0	14	84
regulation of proteolysis	2	83	207
cellular response to nutrient levels	1	44	112
mitotic DNA replication checkpoint signaling	0	8	27
circadian rhythm	0	111	223
CD4-positive or CD8-positive, alpha-beta T cell lineage commitment	1	20	50
fibrinolysis	0	7	47
microtubule anchoring	1	42	102
Toll signaling pathway	0	0	7
'de novo' UMP biosynthetic process	0	0	4
positive regulation of JNK cascade	0	22	73
chromatin organization	9	107	237
positive regulation of signal transduction	4	77	235
regulation of protein acetylation	1	20	63
nucleotide transmembrane transport	0	39	97
plasma lipoprotein particle remodeling	0	11	61
RNA modification	3	74	237
Golgi vesicle transport	5	61	236
microtubule bundle formation	1	24	107
regulation of tube size	8	85	232
glycine transport	0	9	17
negative regulation of mitotic sister chromatid segregation	4	61	168
mitotic chromosome condensation	0	16	76
amide transport	0	40	143
thyroid hormone generation	0	21	58
regulation of muscle system process	0	61	211
protein secretion	0	16	85
positive regulation of vasoconstriction	0	9	58
positive regulation of transport	0	76	199
fatty acid beta-oxidation	5	97	224
nucleocytoplasmic transport	7	101	236
positive regulation of autophagy	2	25	70
protein insertion into mitochondrial membrane	0	6	62
meiotic cell cycle process	7	92	223
nonribosomal peptide biosynthetic process	0	25	63
fertilization	1	44	116
positive regulation of proteolysis involved in cellular protein catabolic process	2	27	77
negative regulation of chromosome separation	6	65	168
sister chromatid segregation	2	33	56
positive regulation of response to external stimulus	6	94	189
adenosine metabolic process	0	16	27
cell cycle DNA replication termination	0	0	1
rRNA metabolic process	6	109	236
pinocytosis	0	7	44
cell redox homeostasis	1	34	72
deoxyribonucleoside diphosphate metabolic process	0	0	4
dihydrobiopterin metabolic process	0	1	3
purine ribonucleoside diphosphate metabolic process	3	83	236
regulation of peptide hormone secretion	0	15	66
mitotic cell cycle phase transition	1	70	180
transcription preinitiation complex assembly	2	36	103
single fertilization	1	42	115
valine catabolic process	0	1	7
positive regulation of cell activation	3	24	81
acyl-CoA metabolic process	8	119	236
macromolecule methylation	3	67	236
purine nucleoside catabolic process	0	18	45
membrane lipid catabolic process	3	59	179
cytoplasmic microtubule organization	0	56	136
regulation of protein modification process	2	83	232
regulation of lipid biosynthetic process	0	20	107
negative regulation of toll-like receptor signaling pathway	0	6	59
establishment of epithelial cell polarity	1	27	73
dedifferentiation	0	2	6
exonucleolytic trimming involved in rRNA processing	0	3	16
CTP metabolic process	2	90	226
proton-transporting ATP synthase complex assembly	0	7	15
positive regulation of I-kappaB kinase/NF-kappaB signaling	7	92	227
cellular chemical homeostasis	9	106	236
regulation of cellular protein localization	0	14	83
polysaccharide catabolic process	0	18	62
regulation of protein localization to membrane	0	12	77
iron-sulfur cluster assembly	2	103	233
regulation of calcium ion transport	0	68	133
metal ion homeostasis	15	100	236
binding of sperm to zona pellucida	9	45	106
cellular homeostasis	10	105	236
DNA damage checkpoint signaling	2	99	216
tyrosine metabolic process	0	25	79
cortical actin cytoskeleton organization	0	32	87
negative regulation of cellular protein metabolic process	3	73	231
polyol catabolic process	1	73	100
saliva secretion	0	2	11
regulation of nitrogen compound metabolic process	26	64	237
response to glucose	0	22	65
biomineral tissue development	0	38	140
transcription by RNA polymerase II	1	86	221
transition metal ion homeostasis	7	113	225
actin filament depolymerization	0	19	100
protein trimerization	0	12	57
erythrose 4-phosphate/phosphoenolpyruvate family amino acid metabolic process	0	43	168
positive regulation of immune response	13	78	227
tetrapyrrole biosynthetic process	3	99	227
tissue morphogenesis	0	15	96
positive regulation of supramolecular fiber organization	2	56	235
positive regulation of protein modification by small protein conjugation or removal	3	41	74
protein-containing complex disassembly	1	45	181
regulation of cardiac muscle contraction	0	13	75
transport along microtubule	1	51	214
maintenance of protein location	0	14	74
G protein-coupled glutamate receptor signaling pathway	1	53	147
potassium ion import across plasma membrane	0	16	68
sulfur amino acid metabolic process	2	99	219
pentose-phosphate shunt	0	28	151
protein localization to lysosome	0	23	66
production of molecular mediator involved in inflammatory response	1	24	42
reactive oxygen species metabolic process	2	24	127
nuclear body organization	0	13	52
cellular carbohydrate metabolic process	7	126	236
histidine catabolic process to glutamate and formate	0	3	15
positive regulation of DNA metabolic process	2	74	170
NAD metabolic process	0	17	63
mitotic cytokinesis	0	54	207
regulation of mitochondrial membrane potential	0	15	62
protein localization to microtubule organizing center	0	23	62
regulation of DNA metabolic process	7	99	224
negative regulation of Ras protein signal transduction	0	19	104
regulation of cell growth	0	32	140
regulation of reproductive process	8	44	127
formaldehyde catabolic process	0	0	1
organelle fission	1	54	228
purine-containing compound transmembrane transport	0	40	95
phosphatidylglycerol biosynthetic process	0	6	55
adenylate cyclase-activating G protein-coupled receptor signaling pathway	2	41	134
microtubule nucleation by microtubule organizing center	0	3	9
[truncated: 12,060 more rows]
