# Supplementary material for: Universal signatures of transposable element compartmentalization across eukaryotic genomes
Source: bioRxiv. 2024 Mar 27:2023.10.17.562820. Preprint. [Version 2] doi: 10.1101/2023.10.17.562820 (PMC10996525; doi:10.1101/2023.10.17.562820)
Supplement: Supplement 5 [file media-5.gz › Data_S3/GO_presence_summaries_Chordata_TEs.tsv]

defense response	52	110	235
hormone-mediated signaling pathway	2	76	132
positive regulation of transcription of Notch receptor target	0	7	47
positive regulation of cell population proliferation	12	66	213
cell-cell adhesion	18	62	235
nucleic acid-templated transcription	9	69	236
transcription, DNA-templated	9	69	236
pyridine-containing compound biosynthetic process	3	87	231
negative regulation of developmental process	7	84	214
pyridine-containing compound metabolic process	5	67	234
lipid catabolic process	6	105	236
protein catabolic process	17	121	236
response to stress	27	109	237
water-soluble vitamin biosynthetic process	0	37	59
bile acid signaling pathway	0	0	4
cellular response to estradiol stimulus	0	10	57
response to estradiol	0	11	64
endosomal vesicle fusion	0	16	42
positive regulation of skeletal muscle cell differentiation	0	1	4
positive regulation of cytokinesis	1	30	61
nuclear-transcribed mRNA catabolic process, no-go decay	0	0	5
vitamin B6 biosynthetic process	0	1	3
RNA surveillance	0	20	52
cellular protein catabolic process	3	37	55
vitamin biosynthetic process	0	52	82
intracellular steroid hormone receptor signaling pathway	1	32	62
intracellular estrogen receptor signaling pathway	0	15	52
mitochondrial protein catabolic process	0	12	28
aldehyde biosynthetic process	0	22	31
vitamin B6 metabolic process	0	1	8
pyridoxal phosphate metabolic process	0	0	4
steroid hormone mediated signaling pathway	1	33	64
vascular endothelial growth factor receptor signaling pathway	0	11	65
homophilic cell adhesion via plasma membrane adhesion molecules	20	65	234
cell-cell adhesion via plasma-membrane adhesion molecules	20	62	235
biological adhesion	15	57	237
cell adhesion	15	57	237
phospholipid catabolic process	4	73	219
membrane organization	2	84	236
cellular response to lipid	0	26	94
nonribosomal peptide biosynthetic process	0	25	63
intracellular receptor signaling pathway	6	74	167
positive regulation of skeletal muscle cell proliferation	0	0	3
negative regulation of skeletal muscle cell proliferation	0	10	13
glutathione biosynthetic process	0	23	60
organelle membrane fusion	1	33	68
serine family amino acid catabolic process	0	35	80
cellular response to organic cyclic compound	1	24	89
vesicle fusion	1	34	68
membrane fusion	2	63	118
neurogenesis	0	32	139
glycine catabolic process	0	8	24
protein targeting to vacuole	2	74	136
water-soluble vitamin metabolic process	1	92	191
sodium ion transport	3	103	217
proteasome-mediated ubiquitin-dependent protein catabolic process	21	117	236
DNA conformation change	7	88	233
trans-synaptic signaling	5	76	234
synaptic signaling	5	77	234
anterograde trans-synaptic signaling	4	76	234
chemical synaptic transmission	4	76	234
organic substance catabolic process	20	111	237
positive regulation of transcription by RNA polymerase II	6	75	236
vacuolar transport	4	89	236
cellular macromolecule catabolic process	25	98	237
proteasomal protein catabolic process	16	117	236
regulation of skeletal muscle cell proliferation	0	26	53
NAD biosynthetic process	1	109	211
regulation of skeletal muscle satellite cell proliferation	0	32	51
regulation of cytokinesis	4	39	121
protein localization to vacuole	0	89	201
negative regulation of blood vessel morphogenesis	2	27	96
glutamine biosynthetic process	0	2	7
ubiquitin-dependent protein catabolic process via the N-end rule pathway	0	5	11
negative regulation of satellite cell differentiation	0	0	1
negative regulation of vasculature development	1	29	98
positive regulation of cell cycle	0	48	147
establishment of protein localization to vacuole	1	99	201
negative regulation of angiogenesis	2	27	96
response to lipid	0	26	103
vitamin metabolic process	2	111	216
negative regulation of skeletal muscle cell differentiation	0	11	16
regulation of skeletal muscle cell differentiation	0	26	52
positive regulation of cell cycle process	0	31	120
actin cytoskeleton organization	2	95	234
inflammatory response	17	90	232
microtubule-based movement	5	60	237
regulation of cell population proliferation	10	67	235
chromosome organization	20	117	236
response to stimulus	36	104	237
signal transduction	8	43	237
actin filament-based process	1	90	234
transmembrane receptor protein tyrosine kinase signaling pathway	1	44	235
glycine metabolic process	1	93	192
defense response to virus	15	87	211
response to virus	10	85	214
DNA packaging	5	69	167
DNA geometric change	4	76	189
chromosome condensation	0	54	166
defense response to symbiont	15	87	211
negative regulation of cell population proliferation	0	42	153
mitotic chromosome condensation	0	21	76
cellular response to oxygen-containing compound	1	94	208
nicotinamide nucleotide biosynthetic process	2	99	220
negative regulation of cell differentiation	8	39	144
regulation of angiogenesis	1	81	194
regulation of vasculature development	1	77	194
organonitrogen compound catabolic process	18	116	237
macromolecule catabolic process	22	120	237
cell-cell signaling	5	99	235
organophosphate catabolic process	6	84	236
cellular lipid catabolic process	11	101	236
organelle fusion	1	77	196
angiogenesis	2	44	224
response to organic cyclic compound	3	72	208
proteasome assembly	0	92	212
negative regulation of multicellular organismal process	2	84	214
telomere organization	1	91	229
telomere maintenance	0	86	221
potassium ion transport	0	86	226
nicotinamide nucleotide metabolic process	4	85	225
pyridine nucleotide biosynthetic process	2	101	226
glutamine family amino acid biosynthetic process	0	111	223
cellular aldehyde metabolic process	3	80	223
signaling	6	87	235
RNA biosynthetic process	7	72	236
enzyme linked receptor protein signaling pathway	2	44	235
cellular response to organic substance	3	97	224
positive regulation of cell differentiation	6	71	209
monovalent inorganic cation homeostasis	14	120	223
glutamine metabolic process	3	105	235
second-messenger-mediated signaling	1	66	211
glutathione metabolic process	8	93	225
pyridine nucleotide metabolic process	4	85	232
calcium-mediated signaling	1	65	210
anatomical structure formation involved in morphogenesis	1	44	229
regulation of pH	16	120	221
catabolic process	17	113	237
protein folding	5	76	236
Rho protein signal transduction	1	80	223
cellular response to chemical stimulus	5	95	231
serine family amino acid metabolic process	9	86	228
endocytosis	6	82	236
nuclear-transcribed mRNA catabolic process	3	109	236
icosanoid secretion	16	102	214
detection of light stimulus	5	60	230
icosanoid transport	14	108	214
long-chain fatty acid transport	18	102	227
vesicle organization	0	88	226
Notch signaling pathway	1	39	236
arachidonic acid secretion	16	103	214
one-carbon metabolic process	7	109	233
detection of abiotic stimulus	5	54	231
detection of external stimulus	5	54	231
arachidonate transport	16	103	214
phototransduction	5	58	230
cell differentiation	9	50	236
small GTPase mediated signal transduction	7	81	236
metal ion transport	11	104	237
intracellular signal transduction	3	75	237
response to oxidative stress	8	85	234
positive regulation of developmental process	3	70	232
fatty acid transport	20	102	231
cellular modified amino acid biosynthetic process	4	108	235
Ras protein signal transduction	10	93	235
response to light stimulus	4	58	233
cellular metabolic compound salvage	3	77	236
detection of stimulus	10	49	235
regulation of developmental process	2	68	235
phospholipid metabolic process	2	90	237
positive regulation of RNA biosynthetic process	0	44	236
ubiquitin-dependent protein catabolic process	24	111	237
modification-dependent protein catabolic process	27	111	237
positive regulation of transcription, DNA-templated	0	42	236
modification-dependent macromolecule catabolic process	26	110	237
positive regulation of nucleic acid-templated transcription	0	42	236
alpha-amino acid metabolic process	3	79	236
ion transport	12	94	237
regulation of anatomical structure morphogenesis	1	70	235
alpha-amino acid catabolic process	2	101	236
monocarboxylic acid transport	22	101	231
response to oxygen-containing compound	3	80	232
cellular developmental process	11	39	237
cell communication	4	63	235
positive regulation of macromolecule biosynthetic process	0	56	237
positive regulation of cellular biosynthetic process	2	57	237
positive regulation of RNA metabolic process	0	52	236
positive regulation of biosynthetic process	2	58	237
cellular catabolic process	23	105	237
cation transport	6	107	237
carboxylic acid transport	17	112	233
external encapsulating structure organization	2	70	234
response to radiation	5	94	234
regulation of multicellular organismal development	4	72	230
extracellular matrix organization	2	70	233
positive regulation of nucleobase-containing compound metabolic process	0	63	236
response to external stimulus	30	107	235
glutamine family amino acid metabolic process	1	77	236
regulation of cell differentiation	7	77	234
calcium ion transport	2	76	234
alpha-amino acid biosynthetic process	6	101	236
protein targeting	7	111	236
mRNA catabolic process	7	99	236
extracellular structure organization	2	68	233
secretion	6	76	236
RNA catabolic process	3	94	236
response to abiotic stimulus	6	101	236
positive regulation of cellular process	0	50	237
organic anion transport	18	121	235
cellular amino acid biosynthetic process	7	92	236
movement of cell or subcellular component	5	55	237
cellular macromolecule biosynthetic process	8	65	236
developmental process	6	29	237
nucleobase-containing compound biosynthetic process	9	77	236
peptide metabolic process	9	88	236
cilium organization	3	60	235
ion homeostasis	13	108	236
cation homeostasis	14	113	236
anatomical structure morphogenesis	2	60	235
inorganic ion homeostasis	13	109	236
organelle organization	3	86	237
aromatic compound biosynthetic process	9	68	236
cellular amino acid catabolic process	0	88	236
plasma membrane bounded cell projection organization	1	49	235
cellular modified amino acid metabolic process	7	114	236
heterocycle biosynthetic process	9	70	236
response to organic substance	17	85	236
positive regulation of cell division	2	58	227
system development	2	45	236
exocytosis	4	73	236
methylation	5	72	237
double-strand break repair	25	119	236
sulfur compound biosynthetic process	8	95	236
regulation of cell division	1	66	231
chemical homeostasis	12	105	236
cellular nitrogen compound biosynthetic process	10	79	237
nucleobase-containing compound catabolic process	3	83	236
regulation of cell cycle process	3	79	236
defense response to other organism	37	119	235
organic acid transport	10	125	236
anion transport	13	93	236
secretion by cell	3	76	236
tRNA processing	2	90	237
response to biotic stimulus	35	106	235
response to other organism	35	121	235
homeostatic process	11	100	236
establishment of protein localization to organelle	2	93	236
response to external biotic stimulus	36	109	235
positive regulation of biological process	1	63	237
organic hydroxy compound biosynthetic process	12	111	236
export from cell	3	71	236
biological process involved in interspecies interaction between organisms	40	120	235
rhythmic process	11	106	234
proteolysis involved in cellular protein catabolic process	29	107	237
cellular macromolecule metabolic process	16	76	237
positive regulation of nitrogen compound metabolic process	2	75	237
regulation of cell cycle	2	79	236
organic cyclic compound biosynthetic process	10	78	237
positive regulation of cellular metabolic process	1	71	237
peptide biosynthetic process	8	83	236
positive regulation of macromolecule metabolic process	0	75	237
G protein-coupled receptor signaling pathway	10	72	236
cytoskeleton organization	5	97	236
positive regulation of metabolic process	0	73	237
phosphate-containing compound metabolic process	7	69	237
phosphorus metabolic process	6	67	237
microtubule-based process	6	76	237
protein ubiquitination	18	108	237
anatomical structure development	7	34	236
protein modification by small protein conjugation or removal	18	106	237
protein modification by small protein conjugation	16	108	237
regulation of transcription by RNA polymerase II	7	50	237
cellular protein modification process	17	108	237
cellular amide metabolic process	10	98	236
protein modification process	17	108	237
phosphorylation	8	70	237
vesicle-mediated transport	0	69	237
cellular protein metabolic process	16	94	237
macromolecule biosynthetic process	7	66	236
organophosphate metabolic process	5	82	237
cellular process	4	41	237
organic acid catabolic process	5	107	236
carboxylic acid catabolic process	5	108	236
carbohydrate metabolic process	10	72	237
cellular component assembly	7	75	237
multicellular organismal process	8	61	235
lipid biosynthetic process	16	89	237
small molecule metabolic process	4	85	237
regulation of metabolic process	59	53	237
primary metabolic process	14	89	237
organic cyclic compound metabolic process	24	67	237
organic substance transport	0	64	237
regulation of localization	6	67	235
oxoacid metabolic process	8	93	237
carboxylic acid metabolic process	8	92	237
organic acid metabolic process	8	89	237
cellular localization	2	75	237
organic substance metabolic process	14	88	237
regulation of biological quality	1	63	237
regulation of primary metabolic process	59	57	237
regulation of cellular metabolic process	60	56	237
nucleobase-containing compound metabolic process	24	65	237
intracellular transport	3	72	237
establishment of localization in cell	3	68	237
heterocycle metabolic process	24	67	237
cellular aromatic compound metabolic process	23	62	237
regulation of macromolecule metabolic process	57	58	237
transmembrane transport	7	92	236
monocarboxylic acid metabolic process	13	107	237
carbohydrate derivative metabolic process	15	84	236
protein-containing complex subunit organization	7	80	237
regulation of transport	4	68	235
negative regulation of cellular process	0	52	237
regulation of nitrogen compound metabolic process	61	55	237
regulation of gene expression	56	56	237
nitrogen compound transport	2	58	237
RNA processing	18	88	237
cellular nitrogen compound metabolic process	26	69	237
metabolic process	12	81	237
cellular response to stress	3	90	237
nucleobase-containing small molecule metabolic process	13	82	237
protein-containing complex assembly	8	80	237
biological regulation	18	58	237
biosynthetic process	6	76	237
nitrogen compound metabolic process	24	74	237
purine ribonucleotide metabolic process	10	91	236
regulation of ion transmembrane transport	2	45	185
regulation of transmembrane transport	2	47	188
purine nucleotide metabolic process	10	87	236
glycerolipid metabolic process	3	78	236
cell cycle	8	75	236
ribonucleotide metabolic process	12	100	236
ribose phosphate metabolic process	11	100	236
purine-containing compound metabolic process	11	87	236
system process	14	73	235
RNA splicing	6	86	236
regulation of ion transport	3	64	233
regulation of cellular component organization	0	50	236
protein localization	4	52	237
carbohydrate derivative biosynthetic process	13	75	236
macromolecule localization	3	53	237
regulation of response to stimulus	1	53	237
regulation of nucleobase-containing compound metabolic process	66	45	237
regulation of cellular macromolecule biosynthetic process	66	47	237
regulation of macromolecule biosynthetic process	65	46	237
regulation of cellular biosynthetic process	65	44	237
regulation of biosynthetic process	65	45	237
organic substance biosynthetic process	7	74	237
macromolecule metabolic process	22	79	237
cellular metabolic process	23	72	237
nucleotide metabolic process	12	96	236
DNA repair	17	97	237
nucleoside phosphate metabolic process	13	86	237
ncRNA metabolic process	2	91	237
cellular response to DNA damage stimulus	14	90	237
protein transport	1	55	237
regulation of biological process	17	56	237
establishment of protein localization	1	52	237
nucleic acid metabolic process	24	64	237
regulation of RNA metabolic process	66	44	237
DNA metabolic process	16	91	237
intracellular protein transport	0	77	237
mRNA splicing, via spliceosome	6	101	236
RNA splicing, via transesterification reactions	6	100	236
RNA splicing, via transesterification reactions with bulged adenosine as nucleophile	6	101	236
fatty acid metabolic process	22	117	236
phosphatidylinositol metabolic process	8	91	236
regulation of organelle organization	1	61	236
regulation of cellular protein metabolic process	13	71	237
cell surface receptor signaling pathway involved in cell-cell signaling	2	50	236
regulation of protein metabolic process	6	76	237
reproductive process	15	90	236
Wnt signaling pathway	2	51	236
negative regulation of signaling	1	33	235
negative regulation of signal transduction	1	31	235
negative regulation of cell communication	1	33	235
negative regulation of biological process	2	54	237
regulation of intracellular signal transduction	2	73	236
alcohol metabolic process	6	107	236
negative regulation of response to stimulus	1	36	235
generation of precursor metabolites and energy	1	78	236
integrin-mediated signaling pathway	4	89	234
regulation of anatomical structure size	3	67	236
regulation of apoptotic process	10	77	236
regulation of programmed cell death	11	78	236
regulation of cell death	11	79	236
glycerophospholipid metabolic process	5	78	236
cell surface receptor signaling pathway	5	61	236
regulation of nucleic acid-templated transcription	66	47	237
regulation of transcription, DNA-templated	66	47	237
regulation of RNA biosynthetic process	68	44	237
localization	0	57	237
cell cycle process	10	121	236
cellular protein-containing complex assembly	19	79	237
mRNA processing	22	81	237
immune response	64	104	235
organonitrogen compound metabolic process	11	102	237
immune system process	59	104	235
cellular biosynthetic process	10	67	237
regulation of signaling	0	47	237
cellular response to stimulus	7	87	237
regulation of cellular process	18	63	237
transport	0	59	237
establishment of localization	0	57	237
RNA metabolic process	22	67	237
cellular component organization	3	60	237
cellular component organization or biogenesis	2	60	237
biological_process	10	56	237
regulation of cell growth	1	34	140
cellular biogenic amine metabolic process	5	84	236
glycerol catabolic process	0	11	16
small molecule catabolic process	6	124	236
cellular amine metabolic process	5	84	236
tRNA 5'-end processing	8	93	187
centriole assembly	0	26	72
cellular component biogenesis	5	103	235
glutamate metabolic process	1	30	143
establishment of protein localization to endoplasmic reticulum	2	73	222
aminoglycan biosynthetic process	1	54	210
negative regulation of mitotic sister chromatid segregation	2	71	168
CD4-positive or CD8-positive, alpha-beta T cell lineage commitment	0	19	50
dolichol metabolic process	0	4	16
diol metabolic process	9	110	218
positive regulation of innate immune response	7	43	109
establishment of protein localization to mitochondrion	2	43	215
amine biosynthetic process	2	82	223
developmental growth	1	22	119
regulation of supramolecular fiber organization	2	55	236
DNA recombination	12	116	236
response to xenobiotic stimulus	0	12	84
response to cold	7	20	64
regulation of vesicle-mediated transport	0	72	212
endosome organization	1	33	88
regulation of cellular response to insulin stimulus	0	22	68
positive regulation of intracellular transport	0	19	69
negative regulation of toll-like receptor signaling pathway	0	17	59
unsaturated fatty acid metabolic process	13	74	214
microtubule polymerization	1	23	77
GDP-L-fucose metabolic process	0	3	4
DNA modification	1	68	203
response to bacterium	26	98	219
sphingoid biosynthetic process	0	42	66
regulation of mitotic sister chromatid separation	2	84	205
regulation of proteolysis involved in cellular protein catabolic process	2	63	137
positive regulation of transport	0	81	199
exonucleolytic trimming involved in rRNA processing	0	3	16
regulation of pattern recognition receptor signaling pathway	1	15	80
regulation of stem cell proliferation	0	7	64
glycerolipid biosynthetic process	2	78	236
glycosylceramide metabolic process	0	34	59
negative regulation of small molecule metabolic process	0	26	65
regulation of synapse assembly	3	52	196
purine ribonucleoside diphosphate metabolic process	2	86	236
IMP metabolic process	1	45	220
regulation of lymphocyte proliferation	0	32	82
cellular homeostasis	14	101	236
regulation of protein-containing complex assembly	2	50	236
circadian rhythm	2	99	223
purine nucleotide transport	0	34	98
anaphase-promoting complex-dependent catabolic process	0	20	94
CENP-A containing nucleosome assembly	0	7	29
regulation of secretion	0	64	188
peptidyl-lysine modification	10	93	203
mitotic DNA integrity checkpoint signaling	1	33	84
positive regulation of mitochondrion organization	1	17	67
negative regulation of meiotic cell cycle	0	30	55
nucleotide transmembrane transport	0	36	97
monosaccharide biosynthetic process	1	70	224
phosphatidylglycerol metabolic process	0	25	60
valine metabolic process	0	13	23
positive regulation of phosphorus metabolic process	3	59	155
actin filament bundle assembly	0	27	77
mitotic spindle assembly	14	38	66
regulation of cell morphogenesis	1	56	226
pyridine nucleotide catabolic process	0	0	2
pigment granule transport	2	36	81
purine nucleotide salvage	1	60	202
regulation of secretion by cell	0	63	183
vesicle budding from membrane	0	13	63
nucleobase-containing small molecule biosynthetic process	1	79	183
translational initiation	0	11	53
purine nucleoside metabolic process	4	76	200
tissue development	4	56	232
lysine catabolic process	0	0	1
S-adenosylmethionine metabolic process	1	27	68
branched-chain amino acid biosynthetic process	0	10	12
vesicle targeting, to, from or within Golgi	0	0	1
T-helper 17 cell lineage commitment	0	14	27
regulation of mRNA splicing, via spliceosome	13	62	186
phosphatidylserine metabolic process	0	26	62
bile acid biosynthetic process	1	42	49
regulation of transforming growth factor beta receptor signaling pathway	1	31	86
regulation of ubiquitin-dependent protein catabolic process	0	41	75
cellular lipid metabolic process	12	105	237
aromatic amino acid family metabolic process	0	66	234
meiotic sister chromatid cohesion	0	18	28
nuclear transport	12	116	236
cell development	2	62	230
negative regulation of substrate adhesion-dependent cell spreading	0	21	46
postreplication repair	1	37	83
tumor necrosis factor-mediated signaling pathway	4	70	111
cytochrome complex assembly	1	77	182
indole-containing compound metabolic process	3	83	214
negative regulation of actin filament depolymerization	2	45	233
acute inflammatory response	0	38	136
peptide modification	0	4	10
'de novo' GDP-L-fucose biosynthetic process	0	3	4
protein targeting to ER	2	69	222
ammonium ion metabolic process	1	32	65
carbohydrate homeostasis	1	73	197
multivesicular body sorting pathway	1	30	157
collagen fibril organization	1	11	67
negative regulation of lymphocyte activation	1	22	71
tRNA modification	1	85	233
peptidoglycan metabolic process	3	61	88
regulation of transcription initiation from RNA polymerase II promoter	2	23	68
positive regulation of leukocyte cell-cell adhesion	2	24	73
melanosome localization	1	31	83
negative regulation of cell motility	2	21	97
regulation of mRNA metabolic process	15	79	235
chaperone-mediated protein complex assembly	1	27	67
mitotic cell cycle phase transition	6	65	180
regulation of phagocytosis	0	5	63
regulation of microtubule-based movement	0	14	63
regulation of protein secretion	0	18	82
7-methylguanosine RNA capping	0	24	54
glucose homeostasis	1	73	197
peroxisomal transport	0	58	178
negative regulation of metabolic process	14	72	236
regulation of mononuclear cell proliferation	0	35	82
ketone biosynthetic process	2	69	226
microtubule polymerization or depolymerization	2	21	92
response to peptide	1	17	69
ribonucleoprotein complex biogenesis	5	100	235
threonine metabolic process	0	1	8
phosphatidic acid metabolic process	0	18	63
cardiolipin biosynthetic process	0	19	51
cellular protein localization	7	88	236
ncRNA 5'-end processing	8	93	187
proteoglycan biosynthetic process	1	47	215
negative regulation of macrophage activation	0	34	49
mitochondrial ATP transmembrane transport	0	21	67
RNA stabilization	7	32	66
mucopolysaccharide metabolic process	1	58	220
regulation of protein depolymerization	2	56	233
cell junction assembly	2	48	146
positive regulation of proteolysis involved in cellular protein catabolic process	1	32	77
response to organophosphorus	1	32	146
regulation of actin filament polymerization	2	52	236
ribosomal large subunit export from nucleus	0	21	26
DNA integrity checkpoint signaling	2	107	223
nucleic acid transport	6	112	236
cell cycle DNA replication termination	0	0	1
endoplasmic reticulum unfolded protein response	0	23	103
killing of cells of other organism	12	84	197
intra-Golgi vesicle-mediated transport	0	26	84
response to inorganic substance	1	25	152
receptor signaling pathway via JAK-STAT	9	46	92
long-chain fatty-acyl-CoA biosynthetic process	0	78	152
nucleobase-containing small molecule catabolic process	0	17	68
establishment or maintenance of cell polarity	2	43	201
insulin secretion	0	15	68
endosome transport via multivesicular body sorting pathway	0	17	67
acid secretion	0	12	56
positive regulation of mRNA metabolic process	4	75	177
sterol biosynthetic process	2	99	219
maturation of SSU-rRNA from tricistronic rRNA transcript (SSU-rRNA, 5.8S rRNA, LSU-rRNA)	0	12	47
inner mitochondrial membrane organization	0	39	78
AMP biosynthetic process	0	87	165
establishment of mitotic spindle localization	2	31	73
positive regulation of smooth muscle contraction	0	10	56
regulation of cell migration	6	64	208
regulation of translational elongation	0	71	196
heart development	0	23	124
rRNA-containing ribonucleoprotein complex export from nucleus	0	37	56
negative regulation of cellular biosynthetic process	9	58	236
positive regulation of cell adhesion	1	20	80
transition metal ion transport	20	124	229
positive regulation of MAPK cascade	2	73	203
male meiotic nuclear division	1	32	65
double-strand break repair via homologous recombination	13	107	229
negative regulation of immune response	1	21	68
purine nucleoside diphosphate metabolic process	2	86	236
regulation of cell motility	8	76	217
gene silencing by RNA	3	98	230
regulation of stress-activated MAPK cascade	3	61	199
collagen-activated signaling pathway	0	23	31
regulation of Toll signaling pathway	0	14	26
D-amino acid catabolic process	0	1	3
purine-containing compound catabolic process	1	90	190
purine ribonucleoside biosynthetic process	1	80	182
polyol biosynthetic process	8	110	235
malate metabolic process	0	43	66
phospholipid dephosphorylation	4	86	231
regulation of response to external stimulus	7	86	233
regulation of sphingolipid biosynthetic process	0	9	58
regulation of peptidyl-lysine acetylation	2	27	62
monocarboxylic acid biosynthetic process	17	119	236
phosphatidic acid biosynthetic process	0	9	63
regulation of response to biotic stimulus	7	73	171
neuron projection development	0	17	113
G protein-coupled glutamate receptor signaling pathway	0	43	147
regulation of catabolic process	5	82	236
regulation of chromosome organization	13	95	216
cellular response to extracellular stimulus	3	44	124
glycine decarboxylation via glycine cleavage system	0	3	7
tRNA wobble base modification	1	112	196
export across plasma membrane	0	27	84
regulation of TOR signaling	11	126	235
purine nucleoside triphosphate metabolic process	2	73	232
regulation of early endosome to late endosome transport	4	40	59
regulation of metaphase/anaphase transition of cell cycle	2	87	205
pyrimidine ribonucleoside triphosphate metabolic process	7	88	227
heme oxidation	0	0	9
establishment of vesicle localization	1	28	90
morphogenesis of a branching epithelium	0	10	75
DNA replication-independent nucleosome organization	0	7	29
neural crest cell migration	3	24	86
diterpenoid biosynthetic process	0	3	39
regulation of cilium movement	0	14	62
fructose metabolic process	0	71	152
negative regulation of transcription by RNA polymerase II	4	59	222
proton-transporting two-sector ATPase complex assembly	0	45	86
regulation of hormone secretion	0	6	73
cellular protein complex disassembly	0	34	129
cell recognition	5	50	166
negative regulation of RNA biosynthetic process	8	58	236
negative regulation of cell death	12	82	235
ATP-dependent chromatin remodeling	0	7	29
very long-chain fatty acid biosynthetic process	0	108	179
attachment of GPI anchor to protein	0	8	31
DNA replication-independent nucleosome assembly	0	7	29
NADP biosynthetic process	0	4	4
autophagosome organization	2	34	88
urea metabolic process	0	45	94
methionine biosynthetic process	0	91	182
choline metabolic process	1	2	9
cellular glucose homeostasis	1	63	164
late endosome to vacuole transport via multivesicular body sorting pathway	0	4	27
prosthetic group metabolic process	1	44	160
regulation of cytosolic calcium ion concentration	1	18	79
negative regulation of reproductive process	1	20	66
regulation of mitotic nuclear division	1	83	219
response to pheromone	33	26	76
chromatin remodeling	9	50	234
protein targeting to membrane	1	99	227
regulation of systemic arterial blood pressure by hormone	0	16	59
heparan sulfate proteoglycan biosynthetic process	1	47	202
cellular response to amino acid stimulus	6	93	145
regulation of macrophage activation	0	37	59
protein-containing complex localization	2	44	229
thyroid hormone metabolic process	12	34	65
ethanol metabolic process	5	18	27
regulation of embryonic development	0	34	131
cellular respiration	3	76	236
negative regulation of response to DNA damage stimulus	1	25	67
mitochondrial membrane organization	0	50	117
regulation of hemostasis	0	13	83
peptide hormone secretion	0	15	69
potassium ion transmembrane transport	0	11	72
inorganic anion transport	4	63	226
double-strand break repair via nonhomologous end joining	1	83	169
sister chromatid segregation	2	31	56
DNA methylation or demethylation	5	61	179
cell migration	0	61	206
serine family amino acid biosynthetic process	1	85	214
purine nucleotide catabolic process	2	65	164
formate metabolic process	1	2	47
cellular response to organonitrogen compound	1	82	155
deoxyribonucleoside diphosphate biosynthetic process	0	0	1
formaldehyde metabolic process	0	0	3
establishment of pigment granule localization	2	38	82
mRNA splice site selection	3	54	77
fatty acid derivative biosynthetic process	2	87	161
negative regulation of protein modification process	0	55	131
positive regulation of cytokine production	0	59	167
response to metal ion	1	17	140
N-acetylneuraminate metabolic process	1	50	68
regulation of chromosome segregation	3	86	206
nucleotide-sugar metabolic process	2	77	231
endocrine process	0	16	59
endocytic recycling	0	38	100
positive regulation of stress-activated protein kinase signaling cascade	1	52	147
nucleoside diphosphate metabolic process	3	87	236
negative regulation of translation	13	74	226
protein trimerization	0	14	57
cell projection assembly	3	53	235
glycine biosynthetic process from serine	0	0	2
positive regulation of protein transport	1	19	84
phosphatidylcholine metabolic process	1	29	69
alditol catabolic process	0	26	33
galactosylceramide metabolic process	0	35	46
establishment of melanosome localization	1	35	80
neuron recognition	0	18	68
galactose metabolic process	0	33	153
response to peptide hormone	3	26	69
fucose metabolic process	2	18	55
SCF-dependent proteasomal ubiquitin-dependent protein catabolic process	2	111	207
lipid modification	18	121	237
terpenoid metabolic process	5	73	151
regulation of protein processing	2	15	62
regulation of phosphate metabolic process	5	68	229
protein secretion	0	23	85
regulation of presynapse assembly	3	49	192
actin filament capping	2	43	233
protein import into peroxisome matrix	0	8	43
retina development in camera-type eye	0	6	86
heterochromatin organization	8	29	66
inositol phosphate-mediated signaling	0	6	56
hemostasis	10	75	233
purine nucleotide biosynthetic process	8	75	236
indolalkylamine catabolic process	0	76	175
neuron fate specification	1	14	104
high-density lipoprotein particle remodeling	0	4	54
organelle assembly	5	85	237
tetrahydrofolate metabolic process	2	98	215
negative regulation of response to external stimulus	1	32	143
chromatin organization	19	108	237
ribonucleoside catabolic process	0	17	47
energy reserve metabolic process	1	101	235
response to wounding	0	16	87
rRNA modification	0	49	174
acyl-CoA biosynthetic process	8	93	227
regulation of cell development	1	28	180
regulation of DNA-templated transcription, elongation	3	64	162
organic hydroxy compound catabolic process	10	113	181
mitochondrial ADP transmembrane transport	0	17	52
carbohydrate derivative catabolic process	10	118	235
RNA capping	1	23	54
negative regulation of mRNA catabolic process	8	25	66
histidine metabolic process	1	3	56
response to antibiotic	0	39	60
DNA-templated transcription, initiation	11	98	236
acute-phase response	0	31	134
antigen processing and presentation	37	69	170
protein localization to endoplasmic reticulum exit site	0	3	24
dense core granule exocytosis	0	11	22
positive regulation of muscle contraction	0	9	58
primary alcohol metabolic process	8	43	96
urate metabolic process	0	9	45
negative regulation of metaphase/anaphase transition of cell cycle	1	76	168
galactolipid metabolic process	0	35	46
canonical Wnt signaling pathway	1	50	166
regulation of phosphorylation	1	56	220
skeletal muscle satellite cell migration	0	0	1
cholesterol homeostasis	1	28	71
serotonin transport	0	7	58
histidine catabolic process to glutamate and formamide	1	0	16
polyamine metabolic process	6	108	215
protein localization to microtubule organizing center	1	23	62
intracellular cholesterol transport	0	7	64
secondary alcohol biosynthetic process	1	88	212
negative regulation of intracellular signal transduction	0	64	233
muscle system process	1	64	224
regulation of stem cell population maintenance	1	28	69
negative regulation of response to nutrient levels	0	16	74
plasma membrane tubulation	0	6	56
snRNA transport	0	8	15
tetrahydrofolate interconversion	0	40	160
glucose 6-phosphate metabolic process	0	39	165
ribosome localization	0	37	56
ossification	0	41	185
localization within membrane	6	62	236
positive regulation of cellular catabolic process	4	85	229
rRNA base methylation	0	7	41
proteoglycan metabolic process	2	42	221
negative regulation of cellular metabolic process	9	75	236
cell cycle checkpoint signaling	2	92	233
cellular ion homeostasis	10	108	236
positive regulation of protein sumoylation	0	26	46
snRNA 3'-end processing	0	14	54
positive regulation of immune system process	14	90	229
positive regulation of organelle organization	2	63	236
metallo-sulfur cluster assembly	1	101	233
protein import into nucleus	6	109	235
circulatory system process	7	82	232
neuronal signal transduction	0	0	6
mitotic sister chromatid segregation	0	29	53
glycolytic process	3	86	236
positive regulation of catabolic process	5	84	230
transforming growth factor beta receptor signaling pathway	1	76	216
rDNA heterochromatin assembly	0	1	2
negative regulation of nuclear division	1	83	207
inorganic cation import across plasma membrane	0	25	71
mRNA metabolic process	25	79	237
2'-deoxyribonucleotide biosynthetic process	0	18	56
chromosome separation	0	14	45
regulation of metal ion transport	2	65	203
sodium-dependent phosphate transport	0	10	31
histidine catabolic process to glutamate and formate	1	0	15
CD4-positive, alpha-beta T cell lineage commitment	0	21	46
centriole replication	0	20	69
copper ion transport	0	71	93
cohesin loading	1	5	8
protein-DNA complex assembly	9	97	234
insulin receptor signaling pathway	0	39	87
chromosome attachment to the nuclear envelope	0	7	29
regulation of mitotic metaphase/anaphase transition	2	87	205
transition metal ion homeostasis	10	129	225
positive regulation of protein processing	1	12	53
fatty acid elongation	0	105	177
regulation of DNA repair	9	113	216
establishment or maintenance of cytoskeleton polarity	0	12	40
regulation of gene expression, epigenetic	8	46	77
putrescine catabolic process	0	1	4
positive regulation of mRNA catabolic process	4	75	177
regulation of TORC1 signaling	8	39	100
cell activation	1	58	208
mitotic cell cycle checkpoint signaling	2	72	218
regulation of smooth muscle contraction	0	31	115
protein localization to nucleus	5	105	235
lactate metabolic process	0	21	66
reactive oxygen species metabolic process	2	26	127
muscle organ development	0	56	228
apoptotic signaling pathway	4	42	107
steroid metabolic process	6	100	236
folic acid-containing compound metabolic process	2	99	215
intercellular bridge organization	0	0	1
regulation of alternative mRNA splicing, via spliceosome	14	58	182
magnesium ion homeostasis	0	37	89
ribonucleoprotein complex export from nucleus	0	37	56
negative regulation of cell development	1	18	86
signal transduction in response to DNA damage	5	122	217
branched-chain amino acid catabolic process	0	37	53
complement activation, classical pathway	2	61	179
transsulfuration	0	0	2
neutral amino acid transport	2	27	76
protein processing	5	91	236
regulation of neuronal synaptic plasticity	0	14	64
receptor-mediated endocytosis	1	71	188
protein import into mitochondrial intermembrane space	1	1	2
fatty acid biosynthetic process	17	100	235
pyrimidine ribonucleoside triphosphate biosynthetic process	7	94	227
telomere capping	0	26	40
regulation of actin filament depolymerization	2	53	233
negative regulation of sister chromatid segregation	2	71	168
oligosaccharide-lipid intermediate biosynthetic process	0	79	186
proteolysis	18	122	237
body fluid secretion	0	5	64
negative regulation of cell adhesion	1	25	111
negative regulation of T cell activation	1	20	71
lipid metabolic process	12	95	237
bone development	0	26	79
positive regulation of cellular protein metabolic process	7	93	230
7,8-dihydroneopterin 3'-triphosphate biosynthetic process	0	0	3
synapse organization	0	40	119
regulation of response to oxidative stress	2	33	77
protein localization to lysosome	0	34	66
maintenance of protein localization in organelle	0	23	69
binding of sperm to zona pellucida	9	45	106
Rab protein signal transduction	17	108	208
T-helper cell lineage commitment	0	20	43
heme biosynthetic process	1	45	79
ion transmembrane transport	4	87	236
glucan metabolic process	1	104	236
regulation of Arp2/3 complex-mediated actin nucleation	0	23	52
clathrin-dependent endocytosis	0	64	155
pinocytosis	0	15	44
receptor metabolic process	0	51	119
ribosome biogenesis	1	101	232
membrane lipid catabolic process	0	54	179
regulation of response to reactive oxygen species	0	29	65
import into cell	1	32	76
menaquinone metabolic process	0	1	1
regulation of translation	12	64	237
plasma membrane raft assembly	1	17	92
L-alpha-amino acid transmembrane transport	4	135	215
N-acetylneuraminate catabolic process	0	2	14
plasma membrane bounded cell projection morphogenesis	4	71	218
cell killing	12	83	202
lymphocyte activation	2	58	135
purine ribonucleoside catabolic process	0	6	29
alanyl-tRNA aminoacylation	0	2	2
vesicle-mediated transport in synapse	1	31	74
hexose metabolic process	4	63	237
regulation of protein catabolic process	0	91	211
polyol metabolic process	9	119	235
digestion	3	49	116
positive regulation of protein catabolic process	0	27	80
UTP metabolic process	1	87	187
positive regulation of cell activation	0	34	81
GTP biosynthetic process	1	88	187
dolichol-linked oligosaccharide biosynthetic process	0	80	185
cellular component disassembly	4	87	228
regulation of autophagy	2	84	214
heterocycle catabolic process	7	104	236
cAMP biosynthetic process	0	61	183
embryonic morphogenesis	0	5	94
fat-soluble vitamin metabolic process	0	16	62
oxidative DNA demethylation	0	0	3
regulation of apoptotic signaling pathway	0	18	89
SNARE complex disassembly	0	1	2
actin nucleation	1	51	231
cholesterol transport	0	30	168
melanosome transport	1	35	80
organonitrogen compound biosynthetic process	4	80	237
sterol catabolic process	1	15	23
immune effector process	2	90	221
L-methionine salvage from methylthioadenosine	0	66	126
ephrin receptor signaling pathway	1	29	167
fibrinolysis	0	2	47
regulation of protein sumoylation	0	41	60
pseudouridine synthesis	4	89	232
muscle contraction	1	68	217
cellular hormone metabolic process	16	89	183
regulation of histone modification	1	28	76
fatty acid derivative metabolic process	8	112	197
regulation of peptide hormone secretion	0	9	66
axonemal dynein complex assembly	2	64	166
5-methylcytosine metabolic process	0	0	9
pyrimidine-containing compound biosynthetic process	10	81	236
RNA polyadenylation	0	59	140
adenylate cyclase-inhibiting dopamine receptor signaling pathway	0	9	35
positive regulation of Rho protein signal transduction	0	30	63
regulation of transcription elongation from RNA polymerase II promoter	3	38	87
muscle structure development	1	53	229
regulation of protein polymerization	1	51	236
positive regulation of protein-containing complex assembly	2	68	235
mitochondrion disassembly	0	31	79
ethanol oxidation	0	3	6
protein localization to centrosome	1	23	62
7-methylguanosine mRNA capping	0	7	21
5-methylcytosine catabolic process	0	0	9
heme metabolic process	7	110	193
positive regulation of transcription initiation from RNA polymerase II promoter	1	23	68
organic acid transmembrane transport	8	128	229
cellular biogenic amine catabolic process	0	91	208
positive regulation of cell development	0	20	94
transcription by RNA polymerase II	6	83	221
hormone biosynthetic process	1	90	201
regulation of toll-like receptor signaling pathway	0	14	71
response to unfolded protein	1	90	218
cellular cation homeostasis	10	107	236
regulation of cellular response to transforming growth factor beta stimulus	1	34	86
ncRNA export from nucleus	0	26	41
isoprenoid biosynthetic process	1	112	224
organophosphate biosynthetic process	8	87	236
carboxylic acid biosynthetic process	19	103	236
regulation of chromosome separation	2	81	205
arabinose metabolic process	0	0	1
regulation of cellular component movement	8	73	222
phosphatidylcholine biosynthetic process	0	10	58
UTP biosynthetic process	1	87	186
fatty acid elongation, monounsaturated fatty acid	0	49	119
polyol catabolic process	1	66	100
gene silencing	4	98	230
CTP salvage	0	8	21
L-kynurenine catabolic process	0	0	1
regulation of intrinsic apoptotic signaling pathway in response to DNA damage	3	18	60
peptide catabolic process	0	58	165
chondrocyte differentiation	0	11	66
threonine catabolic process	0	1	5
peptidyl-amino acid modification	10	106	221
response to molecule of bacterial origin	0	28	81
ERBB signaling pathway	0	18	85
nuclear-transcribed mRNA catabolic process, nonsense-mediated decay	2	105	231
macroautophagy	1	49	134
regulation of developmental growth	2	17	91
box C/D snoRNP assembly	0	5	22
biomineralization	1	24	140
autophagy	9	109	236
base-excision repair, AP site formation	0	1	13
protein complex oligomerization	4	85	234
neural retina development	0	24	46
retinoic acid metabolic process	0	19	53
endoplasmic reticulum-plasma membrane tethering	0	6	29
ribonucleotide biosynthetic process	11	90	236
glycosphingolipid metabolic process	0	32	88
tetrapyrrole metabolic process	9	104	235
gamma-aminobutyric acid metabolic process	0	15	45
negative regulation of cellular protein metabolic process	14	84	231
vesicle-mediated transport to the plasma membrane	2	97	205
cell cycle G2/M phase transition	3	29	64
pyrimidine nucleobase biosynthetic process	0	25	128
apoptotic process	2	38	235
xenobiotic detoxification by transmembrane export across the plasma membrane	0	22	56
regulation of G2/M transition of mitotic cell cycle	0	42	119
cellular response to nutrient levels	4	48	112
inositol metabolic process	0	31	72
cellular polysaccharide catabolic process	0	20	60
positive regulation of multicellular organismal process	3	68	230
protein insertion into mitochondrial membrane	0	15	62
nuclear-transcribed mRNA poly(A) tail shortening	0	19	63
heme catabolic process	1	1	3
pyrimidine nucleoside triphosphate biosynthetic process	7	84	230
lymphocyte costimulation	0	29	57
mitochondrial respiratory chain complex I assembly	2	77	184
RNA decapping	0	66	205
negative regulation of gene expression	16	82	236
chemokine-mediated signaling pathway	6	27	61
mitotic G2 DNA damage checkpoint signaling	0	28	68
adenylate cyclase-modulating G protein-coupled receptor signaling pathway	3	47	234
ribonucleoside bisphosphate biosynthetic process	20	102	236
positive regulation of translational elongation	0	3	7
protein insertion into ER membrane	0	26	83
hyaluronan metabolic process	0	48	145
regulation of body fluid levels	9	64	233
tissue morphogenesis	0	9	96
retinoic acid biosynthetic process	0	3	39
organelle disassembly	5	86	186
positive regulation of canonical Wnt signaling pathway	0	36	83
cellular response to carbohydrate stimulus	0	33	59
regulation of phosphorus metabolic process	5	68	229
nucleocytoplasmic transport	12	116	236
transport along microtubule	1	53	214
cellular response to amino acid starvation	1	22	65
macromolecule modification	10	104	237
regulation of leukocyte proliferation	1	33	82
demethylation	6	82	217
regulation of cell communication	0	46	237
lysine metabolic process	0	5	7
intracellular sterol transport	0	7	82
regulation of actin filament-based process	0	56	236
fatty acid oxidation	6	115	226
RNA splicing, via endonucleolytic cleavage and ligation	0	16	79
cysteine biosynthetic process	0	2	7
amino acid salvage	0	67	136
nucleosome organization	9	103	232
gastric acid secretion	0	7	43
methylglyoxal catabolic process	0	1	11
tube closure	0	27	65
brain development	3	39	170
regulation of neuron differentiation	4	30	114
synaptonemal complex organization	5	55	106
chaperone-mediated protein folding	1	31	162
regulation of defense response	12	90	217
female gamete generation	0	27	70
spermine metabolic process	0	21	29
glycine betaine metabolic process	0	0	2
fructose 6-phosphate metabolic process	0	5	32
protein targeting to peroxisome	0	43	143
pyruvate metabolic process	2	89	236
glycine betaine biosynthetic process from choline	0	0	2
phosphatidylserine biosynthetic process	0	2	5
regulation of proteolysis	6	83	207
hydrogen peroxide catabolic process	1	12	66
hormone secretion	0	9	71
polysaccharide biosynthetic process	3	101	200
indole-containing compound catabolic process	0	76	175
diterpenoid metabolic process	1	39	94
cellular detoxification of aldehyde	0	16	36
porphyrin-containing compound metabolic process	7	112	235
actin filament severing	0	10	51
ribonucleoside monophosphate metabolic process	6	80	236
tRNA-guanine transglycosylation	0	1	1
response to starvation	4	44	112
regulation of muscle contraction	1	57	208
nucleic acid phosphodiester bond hydrolysis	0	74	221
homologous recombination	0	53	159
regulation of muscle system process	1	57	211
positive regulation of protein targeting to membrane	0	16	61
establishment of planar polarity	0	16	59
methylglyoxal catabolic process to lactate	0	1	11
establishment of protein localization to mitochondrial membrane	0	16	62
amino sugar metabolic process	10	115	226
membrane raft organization	1	42	106
nucleoside monophosphate metabolic process	7	73	236
regulation of chromatin organization	3	36	76
mRNA stabilization	6	30	66
thioester metabolic process	13	117	236
negative regulation of TORC1 signaling	1	44	96
circadian regulation of gene expression	0	44	136
positive regulation of apoptotic process	1	49	203
lysosomal transport	1	28	76
chromatin remodeling at centromere	3	22	49
nucleobase metabolic process	2	77	227
cellular response to glucose stimulus	1	34	57
adenosine metabolic process	0	11	27
glycosyl compound biosynthetic process	0	79	186
pyrimidine ribonucleoside monophosphate biosynthetic process	0	80	207
glycoprotein biosynthetic process	1	47	215
positive regulation of TOR signaling	9	115	195
phosphatidylinositol phosphate biosynthetic process	2	93	229
intrinsic apoptotic signaling pathway	4	31	75
positive regulation of vasoconstriction	0	16	58
tRNA 5'-leader removal	3	89	186
purine nucleoside triphosphate biosynthetic process	3	69	232
intracellular lipid transport	0	25	149
regulation of canonical Wnt signaling pathway	1	31	185
glycerophospholipid biosynthetic process	3	83	236
plasma lipoprotein particle remodeling	0	9	61
caveola assembly	1	13	45
glycosyl compound catabolic process	1	25	68
positive regulation of Wnt signaling pathway	1	45	138
plasma membrane raft organization	1	52	95
inorganic ion transmembrane transport	5	72	236
cytoskeleton-dependent intracellular transport	0	68	228
glucose metabolic process	1	62	236
regulation of cell activation	4	77	178
cellular ketone metabolic process	4	79	235
cell-matrix adhesion	5	79	189
positive regulation of Ras protein signal transduction	0	24	65
positive regulation of signal transduction	3	69	235
cyclic purine nucleotide metabolic process	0	65	187
branched-chain amino acid metabolic process	3	38	69
sensory perception of mechanical stimulus	0	48	220
tRNA metabolic process	1	77	237
regulation of type I interferon production	4	19	67
monoamine transport	0	11	64
morphogenesis of a branching structure	0	12	75
tricarboxylic acid cycle	5	110	235
spliceosomal complex assembly	1	45	77
developmental process involved in reproduction	7	73	235
Golgi to endosome transport	0	18	42
carnitine biosynthetic process	0	0	3
bile acid metabolic process	3	40	58
regulation of actin filament length	3	57	236
regulation of dephosphorylation	3	68	144
germ cell development	4	78	145
C21-steroid hormone metabolic process	3	35	52
regulation of cellular protein catabolic process	2	64	137
inflammatory response to antigenic stimulus	0	10	54
ribonucleoside monophosphate biosynthetic process	2	81	236
nitric oxide metabolic process	0	20	63
D-xylose metabolic process	0	1	1
GDP-mannose metabolic process	0	28	133
positive regulation of stress-activated MAPK cascade	1	49	147
purine-containing compound salvage	1	79	216
erythrose 4-phosphate/phosphoenolpyruvate family amino acid catabolic process	1	50	162
catecholamine biosynthetic process	0	15	72
DNA replication	1	78	236
regulation of protein targeting to membrane	0	10	63
phosphatidylinositol dephosphorylation	4	91	229
GDP-mannose biosynthetic process	0	3	13
regulation of protein acetylation	3	24	63
regulation of reproductive process	4	42	127
regulation of intracellular transport	1	44	121
microtubule nucleation	3	102	198
cyclic nucleotide biosynthetic process	3	82	212
porphyrin-containing compound biosynthetic process	2	99	227
taxis	17	79	230
quinone biosynthetic process	2	54	225
neural tube closure	1	25	65
rRNA 3'-end processing	0	3	16
regulation of immune effector process	6	34	107
response to extracellular stimulus	3	50	168
regulation of establishment of protein localization	1	43	170
small nucleolar ribonucleoprotein complex assembly	0	25	55
iron ion transmembrane transport	6	73	121
regulation of neuron migration	0	11	61
aerobic electron transport chain	1	71	236
regulation of response to endoplasmic reticulum stress	2	36	72
behavior	0	67	203
regulation of mitotic spindle organization	0	15	68
negative regulation of cellular response to insulin stimulus	0	17	60
establishment of organelle localization	0	56	151
spindle localization	1	32	74
import into nucleus	5	106	235
negative regulation of cell cycle	3	81	236
negative regulation of TOR signaling	7	112	223
polyamine biosynthetic process	3	105	192
regulation of systemic arterial blood pressure mediated by a chemical signal	1	15	59
kynurenine metabolic process	0	72	139
osteoblast differentiation	0	6	67
regulation of leukocyte cell-cell adhesion	3	46	104
regulation of immune system process	13	91	235
coenzyme A biosynthetic process	5	107	194
Golgi to plasma membrane transport	1	35	78
neuron projection morphogenesis	4	72	218
proline catabolic process to glutamate	0	1	3
pyrimidine-containing compound catabolic process	7	25	72
negative regulation of cellular component movement	2	21	97
hexose biosynthetic process	0	65	219
axon guidance	2	57	226
enteric nervous system development	1	34	107
regulation of cell adhesion	2	62	218
response to temperature stimulus	1	71	168
chondroitin sulfate biosynthetic process	0	18	69
synapse assembly	2	36	107
NADPH regeneration	0	50	165
purine ribonucleoside monophosphate metabolic process	0	62	236
ADP transport	0	18	57
regulation of hormone levels	2	95	230
microtubule bundle formation	0	26	107
nucleobase biosynthetic process	0	59	207
tryptophan catabolic process to kynurenine	0	11	23
regulation of small molecule metabolic process	0	25	88
cellular glucan metabolic process	1	104	236
positive regulation of type I interferon production	1	16	63
aromatic amino acid family catabolic process	1	78	231
negative regulation of cell-substrate adhesion	0	10	61
protein insertion into mitochondrial inner membrane	0	9	48
negative regulation of Notch signaling pathway	2	6	77
ncRNA processing	3	101	237
alditol phosphate metabolic process	0	84	161
response to heat	0	66	151
recombinational repair	13	102	230
regulation of fatty acid biosynthetic process	0	22	63
regulation of protein transport	1	43	170
lipid storage	2	22	66
protein-lipid complex remodeling	0	9	61
glycine betaine biosynthetic process	0	0	2
cellular chemical homeostasis	10	103	236
secretion by tissue	0	5	60
positive regulation of phosphorylation	3	40	143
inositol phosphate metabolic process	2	76	220
regulation of meiotic cell cycle	1	35	63
tryptophanyl-tRNA aminoacylation	0	0	1
T cell lineage commitment	1	26	55
replication fork processing	4	36	66
chromosome organization involved in meiotic cell cycle	7	88	151
ubiquinone metabolic process	2	53	223
mRNA destabilization	4	73	173
nucleoside phosphate catabolic process	1	84	230
protein localization to chromosome	2	51	115
pyrimidine nucleotide metabolic process	6	93	236
tRNA wobble uridine modification	0	121	193
purine ribonucleotide biosynthetic process	10	79	236
potassium ion import across plasma membrane	0	11	68
cellular transition metal ion homeostasis	10	127	223
chondroitin sulfate metabolic process	0	18	73
protein localization to extracellular region	0	23	85
positive regulation of protein modification by small protein conjugation or removal	4	49	74
microtubule-based transport	1	50	214
neuron projection guidance	2	57	226
B cell activation	1	40	108
tRNA aminoacylation for protein translation	0	85	235
actin filament bundle organization	0	58	156
peroxisomal membrane transport	0	56	175
negative regulation of phosphorus metabolic process	1	47	141
cellular response to acid chemical	5	92	145
inositol trisphosphate metabolic process	0	11	28
vesicle tethering involved in exocytosis	1	7	18
plasma membrane organization	1	67	211
negative regulation of appetite	0	16	74
glycolipid biosynthetic process	5	68	166
exonucleolytic trimming to generate mature 3'-end of 5.8S rRNA from tricistronic rRNA transcript (SSU-rRNA, 5.8S rRNA, LSU-rRNA)	0	3	16
interstrand cross-link repair	1	58	217
monocarboxylic acid catabolic process	17	119	232
mitotic sister chromatid cohesion	0	75	147
glycine transport	0	9	17
cell motility	0	47	223
protein retention in ER lumen	0	15	43
regulation of mitotic cell cycle	5	72	234
protein insertion into membrane	0	36	133
carboxylic acid transmembrane transport	8	128	229
response to chemical	13	80	236
regulation of protein-containing complex disassembly	3	49	233
negative regulation of leukocyte activation	1	40	83
vacuole organization	2	80	173
negative regulation of supramolecular fiber organization	1	56	235
mitochondrial respirasome assembly	0	5	12
regulation of blood coagulation	0	15	83
nucleoside monophosphate biosynthetic process	5	75	236
NADP metabolic process	4	73	203
negative regulation of chromosome organization	13	70	181
RNA transport	6	112	236
phosphatidylethanolamine metabolic process	1	36	64
mannose metabolic process	0	48	115
digestive system process	0	32	105
positive regulation of signaling	3	73	235
intraciliary retrograde transport	0	11	60
proton transmembrane transport	0	60	219
zymogen activation	1	28	63
cellular protein-containing complex localization	0	22	47
regulation of ERAD pathway	0	37	59
adenosine catabolic process	0	1	6
defense response to Gram-negative bacterium	3	24	87
glutathione catabolic process	0	50	153
UDP-N-acetylglucosamine biosynthetic process	0	31	107
equilibrioception	0	3	35
maintenance of location	1	58	183
regulation of cellular response to stress	10	100	234
cellular biogenic amine biosynthetic process	2	82	223
negative regulation of biosynthetic process	9	58	236
acetyl-CoA biosynthetic process from pyruvate	0	32	79
positive regulation of cytoskeleton organization	1	71	235
phagosome maturation	0	3	38
anion transmembrane transport	5	108	229
cytosolic transport	4	91	232
purine ribonucleoside triphosphate biosynthetic process	2	72	232
positive regulation of translational termination	0	2	2
centromeric sister chromatid cohesion	0	3	9
regulation of translational termination	0	12	23
epithelial cell development	0	21	89
RNA methylation	0	58	236
positive regulation of ubiquitin-dependent protein catabolic process	1	32	67
cytokine-mediated signaling pathway	10	97	215
Arp2/3 complex-mediated actin nucleation	1	54	218
meiotic nuclear division	1	28	71
forebrain development	0	28	82
isopentenyl diphosphate biosynthetic process	0	3	9
oligopeptide transport	0	29	49
clathrin coat assembly	0	71	167
response to lipopolysaccharide	0	24	81
protection from non-homologous end joining at telomere	0	2	5
negative regulation of cell migration	2	18	95
tRNA splicing, via endonucleolytic cleavage and ligation	0	15	74
saliva secretion	0	1	11
sensory perception of light stimulus	4	28	234
GTP metabolic process	1	97	206
putrescine metabolic process	0	9	19
inorganic anion transmembrane transport	2	53	149
response to acid chemical	5	84	150
purine ribonucleotide catabolic process	2	64	164
synaptonemal complex assembly	4	56	104
pyruvate transmembrane transport	0	2	8
iron-sulfur cluster assembly	1	101	233
regulation of mitochondrion organization	0	23	80
regulation of histone acetylation	0	20	60
fatty-acyl-CoA metabolic process	2	79	162
adenylate cyclase-activating G protein-coupled receptor signaling pathway	0	43	134
mesenchyme migration	0	0	9
nucleoside bisphosphate metabolic process	23	123	236
calcineurin-mediated signaling	0	9	73
positive regulation of centrosome duplication	0	0	3
transcription elongation from RNA polymerase II promoter	4	66	227
purine ribonucleoside monophosphate biosynthetic process	0	64	236
glucosamine-containing compound metabolic process	3	55	126
neurotransmitter transport	1	64	233
regulation of wound healing	0	21	87
glutamine family amino acid catabolic process	0	18	65
ameboidal-type cell migration	1	24	90
response to amino acid starvation	1	24	66
protein localization to chromosome, centromeric region	0	28	61
cellular metal ion homeostasis	11	99	236
negative regulation of mitotic cell cycle phase transition	1	61	220
methionine metabolic process	0	95	204
cellular component morphogenesis	4	76	218
isopentenyl diphosphate metabolic process	0	3	10
complement activation	2	85	219
membrane assembly	1	28	132
meiosis I cell cycle process	3	52	146
cellular response to starvation	4	43	110
glycosylceramide catabolic process	0	3	11
ribonucleoside bisphosphate metabolic process	23	123	236
reciprocal meiotic recombination	0	57	157
cellular polysaccharide biosynthetic process	3	101	200
telomere maintenance in response to DNA damage	0	3	37
tetrahydrofolate biosynthetic process	0	7	25
leucyl-tRNA aminoacylation	0	1	1
pyrimidine ribonucleotide metabolic process	9	85	235
response to organonitrogen compound	6	87	234
macromolecule methylation	1	79	236
tRNA thio-modification	0	12	33
respiratory chain complex III assembly	0	31	73
response to monosaccharide	0	34	66
retrograde vesicle-mediated transport, Golgi to endoplasmic reticulum	1	73	228
regulation of Ras protein signal transduction	0	70	232
2'-deoxyribonucleotide metabolic process	0	19	70
negative regulation of catabolic process	1	24	73
purine nucleobase salvage	0	3	4
positive regulation of DNA-templated transcription, initiation	1	21	68
acetyl-CoA metabolic process	6	67	232
regulation of transmembrane receptor protein serine/threonine kinase signaling pathway	2	48	196
porphyrin-containing compound catabolic process	1	7	13
zinc ion transport	2	37	66
spermidine metabolic process	1	32	45
activation of immune response	4	96	224
receptor recycling	5	40	72
regulation of protein localization to membrane	0	13	77
multicellular organism development	0	21	118
bone remodeling	0	6	55
regulation of JNK cascade	3	45	152
steroid biosynthetic process	11	122	236
negative regulation of insulin receptor signaling pathway	0	21	60
cell death	3	39	236
cytoplasmic microtubule organization	0	55	136
cellular carbohydrate biosynthetic process	4	109	226
regulation of cell-substrate adhesion	0	9	68
proline biosynthetic process	0	11	94
mitotic cohesin loading	1	5	8
dephosphorylation	2	97	236
snRNA processing	1	80	205
energy derivation by oxidation of organic compounds	2	84	236
male gamete generation	6	74	230
purine ribonucleotide transport	0	33	98
pyrimidine ribonucleotide biosynthetic process	9	90	235
embryo development	0	19	115
secondary alcohol metabolic process	3	73	235
formaldehyde catabolic process	0	0	1
protein repair	0	0	10
cyclic nucleotide metabolic process	5	75	229
DNA replication checkpoint signaling	0	12	46
regulation of cell size	1	39	66
cytoskeleton-dependent cytokinesis	0	75	213
lysosome localization	0	9	65
nuclear body organization	0	9	52
vesicle tethering to Golgi	0	0	11
steroid hormone biosynthetic process	1	51	106
nucleotide catabolic process	2	89	227
mRNA transport	10	104	236
purine-containing compound biosynthetic process	10	83	236
protein ufmylation	0	13	49
SRP-dependent cotranslational protein targeting to membrane, translocation	0	10	22
pyrimidine nucleoside triphosphate metabolic process	8	92	230
cell cycle phase transition	7	64	180
regulation of store-operated calcium entry	0	22	48
vesicle targeting	0	11	42
glutamate receptor signaling pathway	0	44	151
tetrapyrrole catabolic process	1	7	13
protein-lipid complex subunit organization	0	18	63
nucleobase-containing compound transport	8	101	236
response to ionizing radiation	4	117	196
organophosphate ester transport	6	106	233
long-chain fatty-acyl-CoA metabolic process	1	78	161
regulation of centrosome duplication	0	32	68
RNA modification	1	72	237
protein import	3	100	236
hematopoietic or lymphoid organ development	0	21	93
cellular response to radiation	0	30	79
sphingosine biosynthetic process	0	42	66
adaptive immune response	35	80	182
negative regulation of wound healing	0	14	63
regulation of cell cycle G2/M phase transition	0	62	186
reverse cholesterol transport	0	8	55
UMP salvage	0	49	137
norepinephrine metabolic process	0	28	46
pyrimidine nucleoside diphosphate biosynthetic process	0	3	27
arginine metabolic process	0	51	124
negative regulation of mitotic cell cycle	3	73	232
negative regulation of transcription, DNA-templated	8	58	236
peroxisome organization	0	72	218
axoneme assembly	0	29	106
negative regulation of meiotic nuclear division	0	23	42
RNA 3'-end processing	6	116	233
mitochondrial fission	0	38	175
regulation of ARF protein signal transduction	1	65	229
negative regulation of cell cycle G2/M phase transition	0	43	117
regulation of myelination	0	6	59
spinal cord motor neuron cell fate specification	0	2	66
triglyceride transport	0	1	1
response to hexose	0	34	66
tryptophan catabolic process	0	76	175
vacuolar proton-transporting V-type ATPase complex assembly	0	22	45
protein localization to endoplasmic reticulum	1	76	225
purine nucleobase biosynthetic process	0	14	58
coenzyme A metabolic process	6	125	212
receptor signaling pathway via STAT	8	43	92
nucleoside salvage	0	70	176
ATP transport	0	23	90
positive regulation of T cell activation	2	26	73
tissue regeneration	0	18	108
protein transmembrane import into intracellular organelle	1	61	221
thiamine-containing compound metabolic process	0	0	1
T cell costimulation	0	25	57
posttranscriptional regulation of gene expression	12	66	237
amine metabolic process	6	87	236
cellular response to endogenous stimulus	2	73	171
pentose-phosphate shunt, non-oxidative branch	0	1	9
DNA dealkylation involved in DNA repair	0	3	49
protein localization to organelle	4	101	236
negative regulation of macromolecule biosynthetic process	10	59	236
regulation of lipid metabolic process	2	56	191
regulation of striated muscle contraction	0	15	78
L-proline biosynthetic process	0	11	93
mitotic cell cycle	2	64	185
D-amino acid metabolic process	0	0	4
negative regulation of mitotic sister chromatid separation	2	71	168
mRNA 3'-end processing	1	101	176
negative regulation of coagulation	0	30	87
protein autoprocessing	0	51	154
protein localization to mitochondrion	2	45	215
establishment of protein localization to peroxisome	0	43	143
positive regulation of cellular protein localization	0	33	77
aspartate family amino acid biosynthetic process	1	107	212
negative regulation of transmembrane receptor protein serine/threonine kinase signaling pathway	1	62	195
regulation of proteasomal protein catabolic process	4	64	137
ribonucleoprotein complex subunit organization	22	76	236
sphingosine metabolic process	1	40	68
regulation of mitotic cytokinesis	0	10	21
very long-chain fatty acid metabolic process	2	108	182
phenol-containing compound biosynthetic process	0	72	216
cellular response to ionizing radiation	1	34	70
establishment of tissue polarity	0	16	59
centrosome-templated microtubule nucleation	0	0	1
positive regulation of cell communication	3	75	235
positive regulation of cell cycle phase transition	1	17	69
COPII-coated vesicle budding	0	0	5
microtubule organizing center organization	2	76	157
positive regulation of immune response	13	95	227
mitotic DNA replication checkpoint signaling	0	8	27
negative regulation of leukocyte cell-cell adhesion	1	20	72
signal transduction by p53 class mediator	11	27	65
negative regulation of nucleobase-containing compound metabolic process	9	65	236
nucleoside triphosphate metabolic process	3	82	236
mitotic cell cycle process	5	102	236
transcription-coupled nucleotide-excision repair	0	21	40
ribonucleoside diphosphate metabolic process	2	88	236
negative regulation of macromolecule metabolic process	16	72	236
positive regulation of cell-cell adhesion	2	30	78
establishment of RNA localization	8	111	236
negative regulation of organelle organization	3	62	236
response to glucose	0	33	65
hippo signaling	5	60	108
smoothened signaling pathway	1	11	86
cell volume homeostasis	3	40	64
CTP biosynthetic process	7	94	226
regulation of multicellular organismal process	4	59	235
process utilizing autophagic mechanism	9	109	236
organelle fission	1	66	228
cellular modified amino acid catabolic process	1	92	219
cholesterol metabolic process	3	70	235
establishment of spindle localization	1	34	74
glycine biosynthetic process	0	12	50
regulation of response to nutrient levels	0	41	89
acetyl-CoA biosynthetic process	0	90	208
glycosaminoglycan catabolic process	4	67	116
estrogen metabolic process	2	39	78
aminoglycan catabolic process	5	95	160
negative regulation of cellular amide metabolic process	14	72	226
AMP salvage	0	3	24
DNA-templated transcription, termination	0	28	50
regulation of cellular ketone metabolic process	0	24	67
ubiquinone biosynthetic process	2	53	222
plasma lipoprotein particle organization	0	17	63
endoplasmic reticulum to Golgi vesicle-mediated transport	1	79	236
nucleoside phosphate biosynthetic process	14	79	236
thioester biosynthetic process	8	93	227
ribosomal large subunit assembly	1	36	71
negative regulation of nucleic acid-templated transcription	8	58	236
sulfur compound metabolic process	11	98	236
membrane docking	2	63	161
cell junction organization	2	45	165
establishment of protein localization to membrane	4	70	232
hormone metabolic process	12	108	225
platelet activation	0	36	179
pyrimidine-containing compound salvage	0	51	139
chromosome localization	0	14	70
regulation of mitochondrial mRNA stability	0	64	165
transcription initiation from RNA polymerase II promoter	1	73	228
regulation of trans-synaptic signaling	0	13	78
nitrogen cycle metabolic process	0	46	95
cellular response to environmental stimulus	0	39	83
respiratory electron transport chain	1	65	236
nucleoside diphosphate phosphorylation	3	88	236
regulation of DNA-templated transcription, initiation	0	21	68
ribonucleoside biosynthetic process	1	80	182
cartilage development	1	18	143
defense response to Gram-positive bacterium	2	32	67
cytoplasmic translational elongation	0	1	1
leucine catabolic process	0	0	12
cortical cytoskeleton organization	2	26	89
negative regulation of blood coagulation	0	7	59
dTDP metabolic process	0	0	1
DNA replication initiation	5	120	213
histidine catabolic process	1	3	55
sister chromatid cohesion	34	125	227
cellular response to abiotic stimulus	0	39	83
positive regulation of ERAD pathway	0	35	54
purine nucleoside biosynthetic process	1	80	182
protein localization to condensed chromosome	0	36	59
ribosomal subunit export from nucleus	0	37	56
pigment granule localization	2	28	83
response to carbohydrate	0	29	66
regulation of blood circulation	0	52	228
response to vitamin	0	13	56
synaptic vesicle exocytosis	0	19	70
tyrosine metabolic process	0	28	79
fatty acid elongation, polyunsaturated fatty acid	0	57	90
lipid homeostasis	1	58	110
morphogenesis of an epithelium	0	11	95
homologous chromosome pairing at meiosis	0	20	59
cell projection organization	4	54	235
mitochondrial electron transport, NADH to ubiquinone	0	57	205
COP9 signalosome assembly	0	1	7
nucleotide salvage	1	68	226
ribonucleoside triphosphate biosynthetic process	6	80	236
regulation of lipid biosynthetic process	1	30	107
catechol-containing compound metabolic process	1	19	145
maintenance of location in cell	2	26	74
organic hydroxy compound metabolic process	7	105	236
regulation of cell shape	0	52	202
NAD metabolic process	0	20	63
deoxyribose phosphate metabolic process	0	22	84
alcohol catabolic process	15	106	177
negative regulation of Wnt signaling pathway	0	53	231
sterol homeostasis	1	26	71
rRNA processing	4	116	236
L-serine metabolic process	1	71	186
fatty acid elongation, saturated fatty acid	0	108	176
pyrimidine deoxyribonucleoside diphosphate biosynthetic process	0	0	1
cellular calcium ion homeostasis	1	82	229
positive regulation of cell death	0	49	203
regulation of ceramide biosynthetic process	0	8	57
pyrimidine nucleobase metabolic process	0	41	153
rRNA metabolic process	4	119	236
regulation of response to extracellular stimulus	0	41	89
negative regulation of mitotic metaphase/anaphase transition	2	71	168
UMP metabolic process	0	77	209
positive regulation of response to stimulus	8	92	235
purine nucleobase metabolic process	1	89	207
cell dedifferentiation	0	1	6
Roundabout signaling pathway	0	16	25
DNA damage checkpoint signaling	4	113	216
leukotriene metabolic process	2	33	71
protein localization to membrane	2	66	235
negative regulation of phosphate metabolic process	1	47	141
amino acid activation	0	80	236
negative regulation of response to food	0	16	74
small molecule biosynthetic process	10	109	237
regulation of response to food	0	27	85
cell morphogenesis	2	42	102
negative regulation of immune system process	1	50	145
regulation of protein modification process	6	85	232
intracellular protein transmembrane transport	2	73	229
neuronal ion channel clustering	0	0	37
retrograde transport, endosome to Golgi	3	87	230
response to endogenous stimulus	1	81	187
sterol transport	0	38	198
pyrimidine deoxyribonucleotide metabolic process	0	20	61
mitotic DNA damage checkpoint signaling	1	31	70
acetyl-CoA biosynthetic process from acetate	0	0	3
protein localization to cytoskeleton	1	27	66
sphingolipid catabolic process	0	52	178
modulation of chemical synaptic transmission	0	13	78
polyamine catabolic process	0	2	6
endoplasmic reticulum localization	0	8	38
cyclic nucleotide catabolic process	0	61	174
regulation of cardiac muscle contraction	0	22	75
phenylalanyl-tRNA aminoacylation	0	1	13
regulation of attachment of spindle microtubules to kinetochore	1	32	55
positive regulation of protein maturation	1	15	54
regulation of chondrocyte differentiation	0	9	63
cell projection morphogenesis	4	71	218
mitotic spindle organization	12	63	151
ribose phosphate biosynthetic process	13	91	236
S-adenosylmethionine biosynthetic process	1	9	27
fatty acid catabolic process	11	117	229
cleavage involved in rRNA processing	0	16	47
phosphatidylinositol-mediated signaling	7	100	226
cell-cell recognition	8	49	135
meiotic sister chromatid cohesion, centromeric	0	2	2
positive regulation of cellular component organization	3	51	236
transcription by RNA polymerase I	0	8	21
regulation of cell cycle phase transition	5	70	235
regulation of mRNA processing	13	75	216
meiotic DNA double-strand break formation	0	10	21
pyrimidine ribonucleotide salvage	0	51	139
peptidoglycan catabolic process	3	61	88
regulation of cytoskeleton organization	2	55	236
L-kynurenine metabolic process	0	1	3
deoxyribonucleotide catabolic process	0	23	66
chromatin assembly	12	29	63
dicarboxylic acid metabolic process	9	107	231
mitotic G2/M transition checkpoint	0	31	81
benzene-containing compound metabolic process	0	88	187
oxidative demethylation	1	13	53
UMP biosynthetic process	0	80	207
organelle localization by membrane tethering	2	57	160
xenobiotic transport	0	29	71
regulation of cellular catabolic process	5	82	235
nervous system development	1	54	235
neuron migration	0	26	140
regulation of Rho protein signal transduction	2	65	160
gamete generation	15	118	235
endosomal transport	2	81	235
G2/M transition of mitotic cell cycle	3	32	63
positive regulation of proteolysis	0	51	147
cellular amino acid metabolic process	2	59	236
regulation of mitotic sister chromatid segregation	2	93	186
actomyosin structure organization	0	32	110
Kit signaling pathway	0	0	1
positive regulation of supramolecular fiber organization	2	74	235
organic cyclic compound catabolic process	9	100	236
regulation of locomotion	8	81	224
cellular carbohydrate metabolic process	7	113	236
protoporphyrinogen IX metabolic process	1	105	204
nervous system process	21	65	235
negative regulation of protein metabolic process	13	82	231
copper ion homeostasis	0	35	65
regulation of protein phosphorylation	1	51	194
defense response to bacterium	27	100	219
isopentenyl diphosphate biosynthetic process, mevalonate pathway	0	1	3
regulation of cell-cell adhesion	1	64	151
positive regulation of defense response	5	77	162
intermediate filament cytoskeleton organization	1	59	189
negative regulation of transforming growth factor beta receptor signaling pathway	0	22	82
Golgi vesicle transport	1	90	236
regulation of cellular component size	2	62	236
regulation of peptide transport	0	7	66
negative regulation of intrinsic apoptotic signaling pathway in response to DNA damage	3	21	58
polysaccharide metabolic process	1	98	236
regulation of MAPK cascade	4	76	218
positive regulation of JNK cascade	0	24	73
kinetochore assembly	2	75	146
SRP-dependent cotranslational protein targeting to membrane	2	81	219
cellular process involved in reproduction in multicellular organism	9	114	217
positive regulation of cell cycle G2/M phase transition	4	29	65
protein transport to vacuole involved in ubiquitin-dependent protein catabolic process via the multivesicular body sorting pathway	0	4	15
protein kinase C-activating G protein-coupled receptor signaling pathway	0	74	200
cotranslational protein targeting to membrane	2	80	219
nucleus organization	1	17	66
negative regulation of apoptotic signaling pathway	0	14	78
mitochondrial electron transport, cytochrome c to oxygen	4	95	174
vascular process in circulatory system	9	85	232
regulation of insulin secretion	0	15	66
neuron differentiation	1	6	94
regulation of response to wounding	0	21	106
ADP metabolic process	3	85	236
regulation of DNA metabolic process	16	114	224
pyrimidine deoxyribonucleoside diphosphate metabolic process	0	0	1
vesicle localization	1	24	91
liver development	1	28	91
production of molecular mediator involved in inflammatory response	1	24	42
nucleoside bisphosphate biosynthetic process	20	102	236
maturation of SSU-rRNA	3	28	81
transcription initiation from RNA polymerase III promoter	0	67	128
keratinocyte development	0	21	45
carbohydrate biosynthetic process	6	99	236
plasma membrane bounded cell projection assembly	3	53	235
IMP biosynthetic process	1	44	220
tetrahydrobiopterin metabolic process	0	77	152
regulation of cellular response to growth factor stimulus	2	49	198
ribosomal small subunit export from nucleus	0	6	11
signal release from synapse	0	50	168
regulation of mRNA stability	5	73	234
sensory perception of sound	0	49	219
creatine biosynthetic process	0	0	2
regulation of vascular permeability	0	24	64
homoserine metabolic process	0	0	2
'de novo' UMP biosynthetic process	0	0	4
protein localization to chromatin	7	28	68
pattern recognition receptor signaling pathway	6	90	213
ATP synthesis coupled electron transport	0	31	121
isoprenoid metabolic process	7	97	228
IMP salvage	0	32	154
Golgi organization	3	49	197
membrane lipid biosynthetic process	9	108	235
cholesterol catabolic process	1	15	23
inositol lipid-mediated signaling	5	103	227
mitochondrial translation	1	62	200
light absorption	0	8	44
negative regulation of G2/M transition of mitotic cell cycle	0	44	117
regulation of defense response to virus	1	28	70
purine nucleoside monophosphate biosynthetic process	0	65	236
nuclear chromosome segregation	3	29	75
sulfur amino acid biosynthetic process	2	105	210
carbohydrate derivative transport	1	41	102
carbohydrate catabolic process	7	115	236
cellular carbohydrate catabolic process	6	96	155
DNA repair complex assembly	0	0	2
phospholipid transport	12	101	227
regulation of microtubule polymerization or depolymerization	2	60	175
regulation of DNA replication	0	60	133
neurotransmitter catabolic process	1	4	23
closure of optic fissure	0	9	22
protein folding in endoplasmic reticulum	0	5	10
dihydrobiopterin metabolic process	0	0	3
U2 snRNA 3'-end processing	0	0	1
ceramide biosynthetic process	3	91	197
protein sumoylation	3	91	178
negative regulation of RNA metabolic process	9	60	236
supramolecular fiber organization	2	64	236
protein tetramerization	0	66	209
protein-DNA complex subunit organization	9	89	234
creatine metabolic process	0	0	2
spliceosomal snRNP assembly	19	91	227
post-chaperonin tubulin folding pathway	0	18	52
biomineral tissue development	1	24	140
ncRNA 3'-end processing	4	46	165
glycogen biosynthetic process	3	101	198
L-methionine biosynthetic process	0	67	136
positive regulation of protein modification process	5	75	173
nucleoside diphosphate biosynthetic process	0	57	143
negative regulation of programmed cell death	12	80	235
positive regulation of translation	8	47	91
regulation of I-kappaB kinase/NF-kappaB signaling	5	93	231
regulation of immune response	12	98	235
regulation of actin cytoskeleton organization	1	57	236
angiotensin-activated signaling pathway	0	8	45
muscle cell proliferation	0	21	80
neurotransmitter metabolic process	1	25	54
pteridine-containing compound biosynthetic process	2	92	196
nucleosome assembly	10	105	232
negative regulation of canonical Wnt signaling pathway	0	14	114
regulation of signal transduction	0	45	237
phospholipid biosynthetic process	3	80	236
mitochondrial respiratory chain complex III assembly	0	31	73
fatty acid elongation, unsaturated fatty acid	0	106	175
RNA export from nucleus	25	109	225
spindle assembly checkpoint signaling	2	67	167
superoxide metabolic process	0	12	65
regulation of heart contraction	0	24	138
regulation of Wnt signaling pathway	0	47	235
lipid oxidation	19	120	230
regulation of microtubule cytoskeleton organization	3	78	210
cellular response to hexose stimulus	0	36	57
organic hydroxy compound transport	0	58	218
protein homooligomerization	8	80	234
negative regulation of cell morphogenesis involved in differentiation	0	21	46
microtubule nucleation by microtubule organizing center	0	2	9
positive regulation of I-kappaB kinase/NF-kappaB signaling	7	103	227
negative regulation of hemostasis	0	7	60
activation of innate immune response	10	36	68
mitochondrion organization	1	61	236
RNA 5'-end processing	7	94	187
establishment or maintenance of microtubule cytoskeleton polarity	0	0	5
mismatch repair	2	108	204
cellular response to heat	1	28	64
thyroid hormone generation	0	24	58
regulation of T cell activation	2	66	150
lipoprotein metabolic process	6	48	179
regulation of endocytosis	1	46	128
purine ribonucleoside salvage	0	67	171
iron ion transport	21	117	217
positive regulation of neuron differentiation	4	33	106
nitric oxide biosynthetic process	0	21	61
regulation of protein targeting	0	13	64
microtubule cytoskeleton organization involved in mitosis	11	81	188
glucan biosynthetic process	3	101	199
mitotic cytokinesis	1	75	207
protein-containing complex disassembly	2	52	181
purine nucleoside monophosphate metabolic process	0	62	236
negative regulation of response to wounding	0	13	64
methylguanosine-cap decapping	0	74	205
microtubule severing	0	46	121
acyl-CoA metabolic process	13	117	236
positive regulation of programmed cell death	1	49	203
tRNA 3'-end processing	0	18	26
actin filament-based movement	0	15	60
regulation of growth	1	50	218
actin filament organization	2	69	236
response to nutrient levels	3	50	139
regulation of actin filament organization	1	59	236
RNA polymerase II preinitiation complex assembly	1	24	64
molybdopterin cofactor metabolic process	1	44	160
rRNA methylation	0	18	67
negative regulation of mRNA metabolic process	11	24	73
AMP metabolic process	2	106	198
import across plasma membrane	2	44	76
protein localization to peroxisome	0	43	143
positive regulation of response to DNA damage stimulus	5	101	172
L-phenylalanine catabolic process	1	50	162
aspartate family amino acid metabolic process	5	80	234
regulation of small GTPase mediated signal transduction	0	66	234
oogenesis	0	24	69
inorganic ion import across plasma membrane	0	25	71
regulation of protein maturation	2	17	62
regulation of calcium ion transport	1	51	133
intermediate filament-based process	1	59	189
phosphatidylglycerol biosynthetic process	0	20	55
sulfur compound catabolic process	1	41	165
phospholipase C-activating G protein-coupled receptor signaling pathway	3	45	126
MyD88-dependent toll-like receptor signaling pathway	0	5	19
icosanoid metabolic process	7	56	200
protein metabolic process	12	105	237
regulation of meiotic nuclear division	1	31	58
translation	9	79	236
cellular macromolecule localization	7	86	236
chromosome segregation	11	113	235
negative regulation of Ras protein signal transduction	0	34	104
unsaturated fatty acid biosynthetic process	7	80	209
iron ion homeostasis	11	106	209
nucleotide biosynthetic process	14	81	236
response to toxic substance	1	30	63
regulation of response to DNA damage stimulus	7	116	230
regulation of cytokine production	0	84	215
regulation of inflammatory response	1	34	93
translational elongation	0	56	170
glycosaminoglycan biosynthetic process	0	53	210
regulation of vasoconstriction	4	56	213
mitochondrial transport	5	80	235
cellular divalent inorganic cation homeostasis	3	83	231
regulation of tube size	8	82	232
cilium assembly	3	57	235
RNA phosphodiester bond hydrolysis	0	48	122
carbohydrate transport	8	85	233
L-methionine salvage	0	67	136
positive regulation of proteasomal ubiquitin-dependent protein catabolic process	1	34	67
norepinephrine biosynthetic process	0	1	15
negative regulation of cell-cell adhesion	1	23	94
amide transport	2	43	143
neurotransmitter secretion	0	45	137
tryptophan metabolic process	0	76	175
heterochromatin assembly	12	29	63
cAMP metabolic process	2	78	213
response to UV	0	23	69
Toll signaling pathway	0	3	7
regulation of RNA stability	6	74	234
pteridine-containing compound metabolic process	10	100	232
DNA-dependent DNA replication maintenance of fidelity	3	36	66
regulation of systemic arterial blood pressure by renin-angiotensin	0	13	37
fatty-acyl-CoA biosynthetic process	0	78	154
regulation of mitochondrial fission	1	27	67
negative regulation of cell activation	1	38	83
regulation of actin nucleation	0	22	59
COPII vesicle coating	0	13	48
negative regulation of response to extracellular stimulus	0	16	74
positive regulation of cytosolic calcium ion concentration	1	16	73
amino-acid betaine biosynthetic process	0	3	10
innate immune response	21	132	235
regulation of cell junction assembly	2	53	196
positive regulation of phagocytosis	0	9	60
indolalkylamine metabolic process	0	76	175
negative regulation of small GTPase mediated signal transduction	0	28	104
positive regulation of lymphocyte activation	0	28	75
microtubule anchoring	6	53	102
regulation of lymphocyte activation	4	59	163
negative regulation of protein polymerization	1	53	235
negative regulation of cell cycle process	3	81	234
inorganic cation transmembrane transport	5	71	236
aspartate family amino acid catabolic process	0	28	67
wound healing, spreading of cells	0	6	59
regulation of cellular localization	0	59	156
vitamin A metabolic process	0	0	1
spermatogenesis	6	75	230
amide biosynthetic process	6	98	236
mRNA methylation	0	36	58
DNA biosynthetic process	2	83	219
inositol phosphate biosynthetic process	1	77	206
proline metabolic process	0	52	197
regulation of protein modification by small protein conjugation or removal	0	65	97
growth	1	23	119
actin filament polymerization	0	4	68
ATP generation from ADP	3	86	236
ribonucleoprotein complex assembly	24	74	236
divalent inorganic cation homeostasis	5	78	234
mitochondrial respiratory chain complex assembly	2	100	217
axon choice point recognition	0	2	18
regulation of spindle organization	0	16	69
diol biosynthetic process	9	112	217
response to topologically incorrect protein	2	87	218
regulation of peptide secretion	0	8	66
cell part morphogenesis	4	76	218
mitochondrial transmembrane transport	4	75	232
protein import into mitochondrial matrix	0	46	182
thiamine diphosphate metabolic process	0	0	13
cilium movement involved in cell motility	2	48	188
positive regulation of cellular amide metabolic process	5	47	91
regulation of centrosome cycle	0	31	69
regulation of proteasomal ubiquitin-dependent protein catabolic process	7	37	74
proton-transporting ATP synthase complex assembly	0	8	15
sphingolipid metabolic process	12	73	236
heparan sulfate proteoglycan metabolic process	1	46	217
alcohol biosynthetic process	13	103	236
sterol metabolic process	4	87	236
glycolipid metabolic process	6	85	213
cation transmembrane transport	5	85	236
positive regulation of cellular component biogenesis	3	54	236
regulation of double-strand break repair	7	57	142
signal complex assembly	0	2	6
protein localization to kinetochore	0	36	59
autophagosome assembly	1	34	88
very-low-density lipoprotein particle remodeling	0	10	31
spindle checkpoint signaling	2	65	167
kinetochore organization	2	79	151
alditol metabolic process	1	61	101
fatty acid beta-oxidation using acyl-CoA oxidase	0	4	10
peroxisome fission	0	14	51
cytokinesis	0	75	213
regulation of mRNA catabolic process	6	76	235
protein maturation by iron-sulfur cluster transfer	0	22	62
regulation of neurogenesis	0	16	96
gamma-aminobutyric acid signaling pathway	14	93	180
regulation of fatty acid metabolic process	1	29	64
DNA catabolic process	0	51	155
homocysteine metabolic process	0	13	56
spindle assembly	8	114	195
regulation of appetite	0	30	101
morphogenesis of an epithelial sheet	0	24	81
nucleoside triphosphate catabolic process	0	22	60
response to ATP	1	39	144
negative regulation of protein depolymerization	2	48	233
folic acid-containing compound biosynthetic process	0	10	34
protein depolymerization	0	30	106
response to hormone	2	29	99
protein polymerization	1	63	219
regulation of multicellular organism growth	0	11	64
mitochondrial electron transport, ubiquinol to cytochrome c	0	24	104
cardiolipin metabolic process	0	32	59
regulation of sodium ion transport	0	44	88
heparin biosynthetic process	0	25	127
L-serine biosynthetic process	0	4	9
inositol biosynthetic process	0	2	7
ribonucleoside triphosphate metabolic process	7	84	236
oligosaccharide metabolic process	1	31	78
sphingoid metabolic process	1	44	81
fatty acid alpha-oxidation	0	32	45
purine ribonucleoside triphosphate metabolic process	2	76	232
purine ribonucleoside metabolic process	3	78	200
aromatic compound catabolic process	5	100	236
meiotic attachment of telomere to nuclear envelope	0	5	17
negative regulation of cellular macromolecule biosynthetic process	10	58	236
glycoprotein metabolic process	1	64	228
positive regulation of autophagy	1	26	70
cellular iron ion homeostasis	9	109	206
glucan catabolic process	0	18	57
sulfate assimilation	0	0	5
mitotic spindle checkpoint signaling	2	67	167
mitochondrial fusion	0	23	80
programmed cell death	3	39	236
nuclear export	11	121	233
triglyceride-rich lipoprotein particle remodeling	0	15	47
cellular response to monosaccharide stimulus	0	36	57
regulation of synapse organization	2	54	199
response to purine-containing compound	1	35	146
glycerol metabolic process	1	41	79
negative regulation of cytoskeleton organization	1	59	235
regulation of actin polymerization or depolymerization	3	57	236
oxidative RNA demethylation	0	0	34
DNA recombinase assembly	0	0	2
cilium movement	4	57	217
nucleoside biosynthetic process	1	79	183
amino acid transport	7	101	236
axon midline choice point recognition	0	0	6
pyrimidine-containing compound metabolic process	7	93	236
positive regulation of protein localization to membrane	0	21	75
pentose-phosphate shunt	0	30	151
formamide metabolic process	1	0	16
[truncated: 12,060 more rows]
