# Supplementary material for: Universal signatures of transposable element compartmentalization across eukaryotic genomes
Source: bioRxiv. 2024 Mar 27:2023.10.17.562820. Preprint. [Version 2] doi: 10.1101/2023.10.17.562820 (PMC10996525; doi:10.1101/2023.10.17.562820)
Supplement: Supplement 5 [file media-5.gz › Data_S3/GO_presence_summaries_Placozoa_DNA.tsv]

cellular localization	1	0	1
macromolecule localization	1	0	1
protein localization	1	0	1
regulation of RNA metabolic process	1	0	1
regulation of nucleobase-containing compound metabolic process	1	0	1
positive regulation of transcription, DNA-templated	1	0	1
positive regulation of RNA biosynthetic process	1	0	1
positive regulation of nucleic acid-templated transcription	1	0	1
intracellular protein transport	1	0	1
establishment of protein localization	1	0	1
cellular process	1	0	1
protein transport	1	0	1
biological_process	1	0	1
nitrogen compound transport	1	0	1
intracellular transport	1	0	1
establishment of localization in cell	1	0	1
positive regulation of macromolecule biosynthetic process	1	0	1
positive regulation of transcription by RNA polymerase II	1	0	1
secretion by cell	1	0	1
positive regulation of nucleobase-containing compound metabolic process	1	0	1
positive regulation of biosynthetic process	1	0	1
positive regulation of cellular biosynthetic process	1	0	1
regulation of cellular metabolic process	1	0	1
cellular macromolecule metabolic process	1	0	1
organic substance transport	1	0	1
regulation of nitrogen compound metabolic process	1	0	1
positive regulation of RNA metabolic process	1	0	1
export from cell	1	0	1
regulation of gene expression	1	0	1
regulation of nucleic acid-templated transcription	1	0	1
regulation of transcription, DNA-templated	1	0	1
regulation of primary metabolic process	1	0	1
regulation of RNA biosynthetic process	1	0	1
secretion	1	0	1
regulation of cellular biosynthetic process	1	0	1
macromolecule metabolic process	1	0	1
regulation of cellular macromolecule biosynthetic process	1	0	1
regulation of macromolecule metabolic process	1	0	1
regulation of macromolecule biosynthetic process	1	0	1
localization	1	0	1
exocytosis	1	0	1
regulation of biosynthetic process	1	0	1
macromolecule modification	1	0	1
membrane repolarization during action potential	1	0	1
membrane repolarization	1	0	1
vesicle-mediated transport	1	0	1
cellular protein localization	1	0	1
cellular macromolecule localization	1	0	1
regulation of metabolic process	1	0	1
nitrogen compound metabolic process	1	0	1
membrane organization	1	0	1
establishment of localization	1	0	1
proteolysis involved in cellular protein catabolic process	1	0	1
regulation of transcription by RNA polymerase II	1	0	1
organelle localization	1	0	1
ubiquitin-dependent protein catabolic process	1	0	1
cellular metabolic process	1	0	1
RNA metabolic process	1	0	1
cellular aromatic compound metabolic process	1	0	1
transport	1	0	1
organelle localization by membrane tethering	1	0	1
membrane docking	1	0	1
RNA processing	1	0	1
nuclear export	1	0	1
modification-dependent protein catabolic process	1	0	1
primary metabolic process	1	0	1
poly(A)+ mRNA export from nucleus	1	0	1
macromolecule catabolic process	1	0	1
modification-dependent macromolecule catabolic process	1	0	1
organic cyclic compound metabolic process	1	0	1
nucleic acid metabolic process	1	0	1
vesicle docking	1	0	1
positive regulation of macromolecule metabolic process	1	0	1
heterocycle metabolic process	1	0	1
regulation of mRNA processing	1	0	1
protein catabolic process	1	0	1
cellular macromolecule catabolic process	1	0	1
establishment of protein localization to membrane	1	0	1
tRNA wobble uridine modification	1	0	1
positive regulation of nitrogen compound metabolic process	1	0	1
proteasomal protein catabolic process	1	0	1
endosome to lysosome transport	1	0	1
galactose metabolic process	1	0	1
protein localization to chromosome	1	0	1
nucleobase-containing compound metabolic process	1	0	1
cellular protein metabolic process	1	0	1
regulation of mRNA metabolic process	1	0	1
protein localization to organelle	1	0	1
protein modification process	1	0	1
chromatin organization	1	0	1
positive regulation of cellular metabolic process	1	0	1
tRNA wobble base modification	1	0	1
RNA export from nucleus	1	0	1
chromosome segregation	1	0	1
regulation of mitochondrial mRNA stability	0	1	1
pyrimidine-containing compound catabolic process	0	1	1
tRNA modification	1	0	1
nucleocytoplasmic transport	1	0	1
nuclear transport	1	0	1
intracellular signal transduction	1	0	1
mannosylation	1	0	1
protein mannosylation	1	0	1
protein O-linked mannosylation	1	0	1
cellular protein modification process	1	0	1
ncRNA metabolic process	1	0	1
mitochondrial RNA processing	1	0	1
mitochondrial gene expression	1	0	1
lysosomal transport	1	0	1
ncRNA processing	1	0	1
localization within membrane	1	0	1
negative regulation of transcription by RNA polymerase II	1	0	1
establishment of protein localization to organelle	1	0	1
response to organic substance	1	0	1
response to chemical	1	0	1
coenzyme A metabolic process	0	1	1
plasma membrane invagination	0	1	1
engulfment of apoptotic cell	0	1	1
negative regulation of dephosphorylation	0	1	1
membrane invagination	0	1	1
phagocytosis, engulfment	0	1	1
hexose catabolic process	0	1	1
acylglycerol metabolic process	1	0	1
gene expression	1	0	1
neutral lipid metabolic process	1	0	1
RNA methylation	1	0	1
mRNA export from nucleus	1	0	1
mitochondrial RNA metabolic process	1	0	1
metabolic process	1	0	1
negative regulation of RNA metabolic process	1	0	1
vesicle fusion	1	0	1
protein folding	1	0	1
positive regulation of metabolic process	1	0	1
vesicle organization	1	0	1
mRNA transport	1	0	1
RNA modification	1	0	1
protein modification by small protein conjugation or removal	1	0	1
organelle membrane fusion	1	0	1
aromatic amino acid family metabolic process	1	0	1
establishment of RNA localization	1	0	1
anatomical structure development	1	0	1
RNA transport	1	0	1
nucleic acid transport	1	0	1
small GTPase mediated signal transduction	1	0	1
protein targeting to membrane	1	0	1
monosaccharide catabolic process	0	1	1
biological process involved in interspecies interaction between organisms	0	1	1
erythrose 4-phosphate/phosphoenolpyruvate family amino acid metabolic process	0	1	1
L-phenylalanine metabolic process	0	1	1
erythrose 4-phosphate/phosphoenolpyruvate family amino acid catabolic process	0	1	1
defense response to other organism	0	1	1
L-phenylalanine catabolic process	0	1	1
response to other organism	0	1	1
organelle transport along microtubule	0	1	1
regulation of RNA splicing	1	0	1
protein complex oligomerization	1	0	1
regulation of mRNA splicing, via spliceosome	1	0	1
tRNA methylation	1	0	1
cellular component organization	1	0	1
methylation	1	0	1
organic substance metabolic process	1	0	1
purine ribonucleoside triphosphate metabolic process	1	0	1
DNA-templated transcription, elongation	1	0	1
chaperone-mediated protein folding	1	0	1
purine ribonucleoside triphosphate biosynthetic process	1	0	1
purine nucleoside triphosphate biosynthetic process	1	0	1
regulation of cellular component organization	1	0	1
organonitrogen compound catabolic process	1	0	1
macromolecule methylation	1	0	1
protein monoubiquitination	0	1	1
response to hormone	0	1	1
establishment of organelle localization	1	0	1
chromatin remodeling	1	0	1
protein localization to membrane	1	0	1
protein import	1	0	1
'de novo' protein folding	1	0	1
peptidyl-cysteine modification	1	0	1
regulation of cell shape	1	0	1
positive regulation of cellular process	1	0	1
negative regulation of RNA biosynthetic process	1	0	1
negative regulation of transcription, DNA-templated	1	0	1
negative regulation of nucleic acid-templated transcription	1	0	1
positive regulation of biological process	1	0	1
negative regulation of nucleobase-containing compound metabolic process	1	0	1
organelle fusion	1	0	1
ERAD pathway	1	0	1
mitochondrial translation	1	0	1
purine nucleoside triphosphate metabolic process	1	0	1
cellular component organization or biogenesis	1	0	1
regulation of DNA replication	0	1	1
ribosome assembly	0	1	1
negative regulation of chromosome organization	0	1	1
regulation of establishment of protein localization	0	1	1
mitochondrial protein processing	0	1	1
pteridine-containing compound biosynthetic process	0	1	1
membrane fusion	1	0	1
positive regulation of DNA metabolic process	1	0	1
protein import into mitochondrial matrix	1	0	1
vacuolar transport	0	1	1
catabolic process	0	1	1
pyrimidine-containing compound metabolic process	0	1	1
protein metabolic process	0	1	1
protein deubiquitination	0	1	1
establishment of protein localization to extracellular region	0	1	1
protein secretion	0	1	1
establishment of protein localization to vacuole	0	1	1
protein localization to extracellular region	0	1	1
aromatic amino acid family catabolic process	0	1	1
vesicle-mediated transport to the plasma membrane	0	1	1
cellular component disassembly	0	1	1
regulation of developmental process	0	1	1
ribonucleoside triphosphate metabolic process	0	1	1
ribonucleoside triphosphate biosynthetic process	0	1	1
response to external biotic stimulus	0	1	1
response to biotic stimulus	0	1	1
regulation of growth	0	1	1
MAPK cascade	0	1	1
protein targeting to vacuole	0	1	1
cellular catabolic process	0	1	1
protein modification by small protein conjugation	0	1	1
tRNA metabolic process	0	1	1
tRNA processing	0	1	1
regulation of organelle organization	0	1	1
response to organonitrogen compound	0	1	1
response to nitrogen compound	0	1	1
regulation of cell morphogenesis	0	1	1
transcription elongation from RNA polymerase II promoter	0	1	1
pteridine-containing compound metabolic process	0	1	1
cortical cytoskeleton organization	0	1	1
organic substance catabolic process	0	1	1
protein transmembrane import into intracellular organelle	0	1	1
negative regulation of cellular metabolic process	0	1	1
tRNA thio-modification	0	1	1
negative regulation of phosphatase activity	0	1	1
glycerol metabolic process	0	1	1
cell fate commitment	0	1	1
nucleobase-containing small molecule catabolic process	0	1	1
negative regulation of cellular component movement	0	1	1
nuclear cell cycle DNA replication initiation	0	1	1
tissue development	0	1	1
GTP metabolic process	0	1	1
protein insertion into mitochondrial inner membrane	0	1	1
mitotic DNA replication initiation	0	1	1
regulation of mitochondrion organization	0	1	1
alditol metabolic process	0	1	1
sterol transport	0	1	1
calcium-mediated signaling	0	1	1
negative regulation of cell motility	0	1	1
endonucleolytic cleavage in ITS1 to separate SSU-rRNA from 5.8S rRNA and LSU-rRNA from tricistronic rRNA transcript (SSU-rRNA, 5.8S rRNA, LSU-rRNA)	0	1	1
protein geranylgeranylation	0	1	1
GTP biosynthetic process	0	1	1
folic acid-containing compound biosynthetic process	0	1	1
ribonucleoside catabolic process	0	1	1
mature ribosome assembly	0	1	1
cell cycle DNA replication initiation	0	1	1
nucleoside catabolic process	0	1	1
tyrosine catabolic process	0	1	1
protein dephosphorylation	0	1	1
ribosomal subunit export from nucleus	0	1	1
rRNA-containing ribonucleoprotein complex export from nucleus	0	1	1
ribonucleoprotein complex export from nucleus	0	1	1
'de novo' posttranslational protein folding	0	1	1
chaperone cofactor-dependent protein refolding	0	1	1
positive regulation of actin filament polymerization	0	1	1
DNA strand elongation	0	1	1
DNA strand elongation involved in DNA replication	0	1	1
histone H4 acetylation	0	1	1
protein polyglutamylation	0	1	1
immune response	0	1	1
positive regulation of protein polymerization	0	1	1
maturation of 5.8S rRNA	0	1	1
ribosome localization	0	1	1
cellular protein complex disassembly	0	1	1
organonitrogen compound metabolic process	0	1	1
cellular nitrogen compound metabolic process	0	1	1
negative regulation of phosphate metabolic process	0	1	1
polyol biosynthetic process	0	1	1
protein localization to vacuole	0	1	1
negative regulation of phosphorus metabolic process	0	1	1
dephosphorylation	0	1	1
cytosolic transport	0	1	1
protein targeting	0	1	1
protein ubiquitination	0	1	1
negative regulation of catalytic activity	0	1	1
regulation of intracellular transport	0	1	1
positive regulation of protein-containing complex assembly	0	1	1
positive regulation of supramolecular fiber organization	0	1	1
endoplasmic reticulum organization	0	1	1
regulation of alternative mRNA splicing, via spliceosome	0	1	1
protein localization to nucleus	0	1	1
protein import into nucleus	0	1	1
peptidyl-glutamic acid modification	0	1	1
protein-containing complex disassembly	0	1	1
negative regulation of cellular process	0	1	1
nucleobase-containing compound transport	0	1	1
proteasome-mediated ubiquitin-dependent protein catabolic process	0	1	1
spindle localization	0	1	1
mitochondrial tRNA processing	0	1	1
tyrosine metabolic process	0	1	1
cellular iron ion homeostasis	0	1	1
C-terminal protein amino acid modification	0	1	1
establishment of spindle localization	0	1	1
protein refolding	0	1	1
regulation of ARF protein signal transduction	0	1	1
histone H3 acetylation	0	1	1
transcription by RNA polymerase I	0	1	1
neutral amino acid transport	0	1	1
histone ubiquitination	0	1	1
Golgi to plasma membrane protein transport	0	1	1
innate immune response	0	1	1
cellular response to unfolded protein	0	1	1
actin filament organization	0	1	1
phosphorus metabolic process	0	1	1
import into nucleus	0	1	1
regulation of mRNA stability	0	1	1
regulation of RNA stability	0	1	1
potassium ion transport	0	1	1
negative regulation of organelle organization	0	1	1
potassium ion transmembrane transport	0	1	1
nucleoside bisphosphate biosynthetic process	0	1	1
ribosomal large subunit assembly	0	1	1
folic acid-containing compound metabolic process	0	1	1
system development	0	1	1
peptidyl-L-cysteine S-palmitoylation	0	1	1
purine nucleoside bisphosphate biosynthetic process	0	1	1
ribonucleoside bisphosphate biosynthetic process	0	1	1
nervous system development	0	1	1
positive regulation of cytoskeleton organization	0	1	1
peptidyl-S-diacylglycerol-L-cysteine biosynthetic process from peptidyl-cysteine	0	1	1
response to endoplasmic reticulum stress	0	1	1
histone modification	0	1	1
mitochondrion organization	0	1	1
covalent chromatin modification	0	1	1
protein modification by small protein removal	0	1	1
endocytosis	0	1	1
histone acetylation	0	1	1
positive regulation of organelle organization	0	1	1
Golgi vesicle transport	0	1	1
negative regulation of nitrogen compound metabolic process	0	1	1
regulation of membrane potential	0	1	1
DNA replication initiation	0	1	1
RNA splicing, via transesterification reactions	0	1	1
mRNA splicing, via spliceosome	0	1	1
RNA splicing, via transesterification reactions with bulged adenosine as nucleophile	0	1	1
negative regulation of biological process	0	1	1
sulfur compound catabolic process	0	1	1
protein prenylation	0	1	1
mitotic spindle checkpoint signaling	0	1	1
cellular process involved in reproduction in multicellular organism	0	1	1
protein insertion into mitochondrial membrane	0	1	1
negative regulation of mitotic nuclear division	0	1	1
negative regulation of metaphase/anaphase transition of cell cycle	0	1	1
negative regulation of sister chromatid segregation	0	1	1
establishment of protein localization to plasma membrane	0	1	1
prenylation	0	1	1
organic hydroxy compound transport	0	1	1
spindle assembly checkpoint signaling	0	1	1
regulation of mitotic sister chromatid segregation	0	1	1
spindle checkpoint signaling	0	1	1
mitotic spindle assembly checkpoint signaling	0	1	1
negative regulation of mitotic metaphase/anaphase transition	0	1	1
negative regulation of locomotion	0	1	1
negative regulation of mitotic sister chromatid separation	0	1	1
negative regulation of chromosome segregation	0	1	1
negative regulation of chromosome separation	0	1	1
animal organ development	0	1	1
positive regulation of DNA repair	0	1	1
negative regulation of mitotic sister chromatid segregation	0	1	1
developmental process	0	1	1
regulation of vesicle-mediated transport	0	1	1
hexose metabolic process	0	1	1
phosphate-containing compound metabolic process	0	1	1
purine ribonucleotide biosynthetic process	0	1	1
negative regulation of metabolic process	0	1	1
immune system process	0	1	1
ATP biosynthetic process	0	1	1
Golgi to plasma membrane transport	0	1	1
developmental process involved in reproduction	0	1	1
ATP synthesis coupled proton transport	0	1	1
energy coupled proton transport, down electrochemical gradient	0	1	1
internal peptidyl-lysine acetylation	0	1	1
peptidyl-lysine acetylation	0	1	1
internal protein amino acid acetylation	0	1	1
regulation of mRNA catabolic process	0	1	1
defense response	0	1	1
one-carbon metabolic process	0	1	1
establishment or maintenance of cell polarity	0	1	1
supramolecular fiber organization	0	1	1
ribonucleotide biosynthetic process	0	1	1
protein insertion into membrane	0	1	1
protein homooligomerization	0	1	1
negative regulation of hydrolase activity	0	1	1
NADH dehydrogenase complex assembly	0	1	1
regulation of mitotic nuclear division	0	1	1
protein palmitoylation	0	1	1
mitochondrial respiratory chain complex I assembly	0	1	1
carbohydrate derivative biosynthetic process	0	1	1
protein acylation	0	1	1
negative regulation of cellular component organization	0	1	1
regulation of double-strand break repair	0	1	1
dolichol-linked oligosaccharide biosynthetic process	0	1	1
dsRNA processing	0	1	1
transmembrane receptor protein serine/threonine kinase signaling pathway	0	1	1
negative regulation of nuclear division	0	1	1
glycosyl compound catabolic process	0	1	1
cellular modified amino acid catabolic process	0	1	1
triglyceride metabolic process	0	1	1
post-translational protein modification	0	1	1
iron ion homeostasis	0	1	1
protein stabilization	0	1	1
positive regulation of response to DNA damage stimulus	0	1	1
animal organ morphogenesis	0	1	1
production of small RNA involved in gene silencing by RNA	0	1	1
regulation of protein transport	0	1	1
cellular response to topologically incorrect protein	0	1	1
cellular developmental process	0	1	1
regulation of anatomical structure morphogenesis	0	1	1
organelle disassembly	0	1	1
rRNA processing	0	1	1
negative regulation of macromolecule metabolic process	0	1	1
organelle organization	0	1	1
ribose phosphate biosynthetic process	0	1	1
regulation of actin filament-based process	0	1	1
regulation of actin cytoskeleton organization	0	1	1
heterocycle biosynthetic process	0	1	1
protein localization to mitochondrion	0	1	1
establishment of protein localization to mitochondrion	0	1	1
protein N-linked glycosylation	0	1	1
retrograde transport, endosome to Golgi	0	1	1
glucose metabolic process	0	1	1
regulation of mitotic metaphase/anaphase transition	0	1	1
regulation of nuclear division	0	1	1
regulation of metaphase/anaphase transition of cell cycle	0	1	1
endocytic recycling	0	1	1
rRNA methylation	0	1	1
intra-Golgi vesicle-mediated transport	0	1	1
acetyl-CoA metabolic process	0	1	1
nucleoside triphosphate biosynthetic process	0	1	1
negative regulation of molecular function	0	1	1
tRNA aminoacylation for protein translation	0	1	1
posttranscriptional regulation of gene expression	0	1	1
respiratory chain complex IV assembly	0	1	1
response to unfolded protein	0	1	1
tricarboxylic acid metabolic process	0	1	1
mitochondrial cytochrome c oxidase assembly	0	1	1
Arp2/3 complex-mediated actin nucleation	0	1	1
acylglycerol catabolic process	0	1	1
endonucleolytic cleavage of tricistronic rRNA transcript (SSU-rRNA, 5.8S rRNA, LSU-rRNA)	0	1	1
neutral lipid catabolic process	0	1	1
endonucleolytic cleavage involved in rRNA processing	0	1	1
meiotic cell cycle	0	1	1
rRNA base methylation	0	1	1
regulation of cell growth	0	1	1
actin nucleation	0	1	1
ceramide biosynthetic process	0	1	1
tRNA threonylcarbamoyladenosine metabolic process	0	1	1
aromatic compound catabolic process	0	1	1
carbohydrate catabolic process	0	1	1
polyol metabolic process	0	1	1
aromatic compound biosynthetic process	0	1	1
organic cyclic compound catabolic process	0	1	1
regulation of dephosphorylation	0	1	1
snRNA 3'-end processing	0	1	1
regulation of multicellular organismal process	0	1	1
nucleic acid-templated transcription	0	1	1
transcription, DNA-templated	0	1	1
endoplasmic reticulum to Golgi vesicle-mediated transport	0	1	1
purine nucleotide biosynthetic process	0	1	1
intracellular protein transmembrane transport	0	1	1
protein transmembrane transport	0	1	1
amino acid transport	0	1	1
regulation of chromosome organization	0	1	1
negative regulation of cellular macromolecule biosynthetic process	0	1	1
negative regulation of macromolecule biosynthetic process	0	1	1
rRNA metabolic process	0	1	1
negative regulation of cellular biosynthetic process	0	1	1
negative regulation of biosynthetic process	0	1	1
mitochondrial respiratory chain complex assembly	0	1	1
nucleoside triphosphate metabolic process	0	1	1
regulation of mitotic sister chromatid separation	0	1	1
response to endogenous stimulus	0	1	1
nucleotide catabolic process	0	1	1
regulation of chromosome separation	0	1	1
regulation of response to DNA damage stimulus	0	1	1
tetrahydrofolate metabolic process	0	1	1
DNA catabolic process, endonucleolytic	0	1	1
mRNA cis splicing, via spliceosome	0	1	1
DNA catabolic process	0	1	1
glycosaminoglycan metabolic process	0	1	1
protein hydroxylation	0	1	1
ncRNA 5'-end processing	0	1	1
regulation of protein stability	0	1	1
RNA 5'-end processing	0	1	1
regulation of phosphatase activity	0	1	1
regulation of cellular response to growth factor stimulus	0	1	1
positive regulation of DNA-templated transcription, elongation	0	1	1
diol biosynthetic process	0	1	1
regulation of biological quality	0	1	1
regulation of cellular process	0	1	1
cellular macromolecule biosynthetic process	0	1	1
nucleobase-containing compound biosynthetic process	0	1	1
ribonucleoside bisphosphate metabolic process	0	1	1
purine nucleoside bisphosphate metabolic process	0	1	1
nucleoside bisphosphate metabolic process	0	1	1
autophagy of mitochondrion	0	1	1
protein deacylation	0	1	1
mitochondrion disassembly	0	1	1
maturation of LSU-rRNA	0	1	1
macromolecule deacylation	0	1	1
purine nucleotide metabolic process	0	1	1
ribonucleotide metabolic process	0	1	1
negative regulation of cell death	0	1	1
organic cyclic compound biosynthetic process	0	1	1
regulation of cellular catabolic process	0	1	1
maturation of LSU-rRNA from tricistronic rRNA transcript (SSU-rRNA, 5.8S rRNA, LSU-rRNA)	0	1	1
nuclear-transcribed mRNA catabolic process, nonsense-mediated decay	0	1	1
establishment of protein localization to mitochondrial membrane	0	1	1
cell-cell adhesion via plasma-membrane adhesion molecules	0	1	1
mitochondrion localization	0	1	1
calcium ion transport into cytosol	0	1	1
nucleosome assembly	0	1	1
pyrimidine ribonucleotide metabolic process	0	1	1
response to topologically incorrect protein	0	1	1
calcium ion transmembrane import into cytosol	0	1	1
pyrimidine ribonucleotide biosynthetic process	0	1	1
homophilic cell adhesion via plasma membrane adhesion molecules	0	1	1
reactive oxygen species metabolic process	0	1	1
regulation of transmembrane receptor protein serine/threonine kinase signaling pathway	0	1	1
ribonucleoside metabolic process	0	1	1
diol metabolic process	0	1	1
anaphase-promoting complex-dependent catabolic process	0	1	1
autophagy	0	1	1
process utilizing autophagic mechanism	0	1	1
regulation of cellular localization	0	1	1
cellular response to organic substance	0	1	1
protein polyubiquitination	0	1	1
monosaccharide metabolic process	0	1	1
protein acetylation	0	1	1
regulation of catabolic process	0	1	1
regulation of DNA metabolic process	0	1	1
ncRNA 3'-end processing	0	1	1
cilium movement	0	1	1
RNA splicing	0	1	1
protein lipidation	0	1	1
heterocycle catabolic process	0	1	1
amino acid transmembrane transport	0	1	1
cell migration	0	1	1
glycerolipid catabolic process	0	1	1
regulation of locomotion	0	1	1
regulation of cell motility	0	1	1
DNA-dependent DNA replication maintenance of fidelity	0	1	1
cell redox homeostasis	0	1	1
cytosolic calcium ion transport	0	1	1
carbohydrate derivative transport	0	1	1
oligosaccharide-lipid intermediate biosynthetic process	0	1	1
positive regulation of developmental process	0	1	1
biological regulation	0	1	1
regulation of cytoskeleton organization	0	1	1
tRNA aminoacylation	0	1	1
purine ribonucleotide metabolic process	0	1	1
amino acid activation	0	1	1
calcium ion transmembrane transport	0	1	1
macromolecule biosynthetic process	0	1	1
purine-containing compound biosynthetic process	0	1	1
protein-containing complex subunit organization	0	1	1
vacuole organization	0	1	1
ribose phosphate metabolic process	0	1	1
regulation of DNA repair	0	1	1
benzene-containing compound metabolic process	0	1	1
heme biosynthetic process	0	1	1
response to oxygen levels	0	1	1
microtubule nucleation	0	1	1
inner mitochondrial membrane organization	0	1	1
regulation of protein dephosphorylation	0	1	1
cellular response to oxygen-containing compound	0	1	1
nucleosome organization	0	1	1
late endosome to vacuole transport via multivesicular body sorting pathway	0	1	1
heme metabolic process	0	1	1
protein quality control for misfolded or incompletely synthesized proteins	0	1	1
aminoglycan metabolic process	0	1	1
amide biosynthetic process	0	1	1
mRNA processing	0	1	1
post-Golgi vesicle-mediated transport	0	1	1
protein O-linked glycosylation	0	1	1
nucleobase-containing compound catabolic process	0	1	1
cellular carbohydrate metabolic process	0	1	1
tetrahydrobiopterin metabolic process	0	1	1
actin filament bundle organization	0	1	1
protein tetramerization	0	1	1
UDP-N-acetylglucosamine metabolic process	0	1	1
mitochondrial translational elongation	0	1	1
G1/S transition of mitotic cell cycle	0	1	1
pyrimidine ribonucleoside monophosphate biosynthetic process	0	1	1
lysosome organization	0	1	1
primary miRNA processing	0	1	1
UMP biosynthetic process	0	1	1
activation of protein kinase activity	0	1	1
leucine catabolic process	0	1	1
glycerophospholipid catabolic process	0	1	1
actin filament bundle assembly	0	1	1
centrosome localization	0	1	1
multicellular organismal reproductive process	0	1	1
chloride ion homeostasis	0	1	1
gamete generation	0	1	1
cAMP metabolic process	0	1	1
deadenylation-dependent decapping of nuclear-transcribed mRNA	0	1	1
transcription-dependent tethering of RNA polymerase II gene DNA at nuclear periphery	0	1	1
cell cycle G1/S phase transition	0	1	1
UMP metabolic process	0	1	1
tetrahydrobiopterin biosynthetic process	0	1	1
negative regulation of developmental process	0	1	1
inositol phosphate biosynthetic process	0	1	1
DNA unwinding involved in DNA replication	0	1	1
gene silencing	0	1	1
pyrimidine nucleobase biosynthetic process	0	1	1
isocitrate metabolic process	0	1	1
molybdopterin cofactor metabolic process	0	1	1
negative regulation of cell population proliferation	0	1	1
Mo-molybdopterin cofactor metabolic process	0	1	1
UTP biosynthetic process	0	1	1
terpenoid metabolic process	0	1	1
unsaturated fatty acid biosynthetic process	0	1	1
response to lipid	0	1	1
negative regulation of multicellular organismal process	0	1	1
phenylalanyl-tRNA aminoacylation	0	1	1
ER-associated misfolded protein catabolic process	0	1	1
negative regulation of transport	0	1	1
microtubule organizing center localization	0	1	1
UDP-N-acetylglucosamine biosynthetic process	0	1	1
tubulin complex assembly	0	1	1
proteoglycan biosynthetic process	0	1	1
gene silencing by RNA	0	1	1
sphingosine metabolic process	0	1	1
protein processing involved in protein targeting to mitochondrion	0	1	1
pyrimidine ribonucleoside monophosphate metabolic process	0	1	1
prosthetic group metabolic process	0	1	1
Mo-molybdopterin cofactor biosynthetic process	0	1	1
regulation of sequestering of calcium ion	0	1	1
monovalent inorganic anion homeostasis	0	1	1
sphingoid biosynthetic process	0	1	1
chromosome localization	0	1	1
Golgi to endosome transport	0	1	1
anion homeostasis	0	1	1
regulation of developmental growth	0	1	1
lytic vacuole organization	0	1	1
DNA topological change	0	1	1
UTP metabolic process	0	1	1
cellular nitrogen compound catabolic process	0	1	1
regulation of biological process	0	1	1
regulation of localization	0	1	1
second-messenger-mediated signaling	0	1	1
positive regulation of programmed cell death	0	1	1
positive regulation of cell death	0	1	1
positive regulation of apoptotic process	0	1	1
DNA biosynthetic process	0	1	1
endoplasmic reticulum unfolded protein response	0	1	1
protein deacetylation	0	1	1
regulation of sister chromatid segregation	0	1	1
cellular nitrogen compound biosynthetic process	0	1	1
nucleotide metabolic process	0	1	1
mitotic cell cycle process	0	1	1
negative regulation of apoptotic process	0	1	1
regulation of chromosome segregation	0	1	1
negative regulation of protein modification process	0	1	1
regulation of transport	0	1	1
cell cycle	0	1	1
positive regulation of cellular component organization	0	1	1
response to stress	0	1	1
regulation of protein localization	0	1	1
snRNA processing	0	1	1
response to oxygen-containing compound	0	1	1
regulation of membrane lipid distribution	0	1	1
macroautophagy	0	1	1
autophagosome organization	0	1	1
nucleoside phosphate catabolic process	0	1	1
cleavage involved in rRNA processing	0	1	1
lipid translocation	0	1	1
positive regulation of cellular component biogenesis	0	1	1
DNA metabolic process	0	1	1
mRNA metabolic process	0	1	1
receptor signaling pathway via STAT	0	1	1
amino sugar biosynthetic process	0	1	1
leucine metabolic process	0	1	1
RNA decapping	0	1	1
regulation of endopeptidase activity	0	1	1
regulation of amine transport	0	1	1
vesicle budding from membrane	0	1	1
regulation of catecholamine secretion	0	1	1
regulation of DNA-binding transcription factor activity	0	1	1
positive regulation of chromatin organization	0	1	1
response to hypoxia	0	1	1
positive regulation of chromosome separation	0	1	1
protein N-linked glycosylation via asparagine	0	1	1
intrinsic apoptotic signaling pathway	0	1	1
cell morphogenesis involved in differentiation	0	1	1
ribonucleotide catabolic process	0	1	1
regulation of calcium ion transport	0	1	1
receptor signaling pathway via JAK-STAT	0	1	1
positive regulation of mitotic metaphase/anaphase transition	0	1	1
RNA capping	0	1	1
D-amino acid metabolic process	0	1	1
protein K48-linked deubiquitination	0	1	1
purine ribonucleotide catabolic process	0	1	1
regulation of translational fidelity	0	1	1
positive regulation of mitotic nuclear division	0	1	1
attachment of spindle microtubules to kinetochore	0	1	1
7-methylguanosine RNA capping	0	1	1
glycoprotein biosynthetic process	0	1	1
positive regulation of mitotic sister chromatid separation	0	1	1
protein transport to vacuole involved in ubiquitin-dependent protein catabolic process via the multivesicular body sorting pathway	0	1	1
peptidyl-asparagine modification	0	1	1
protein localization to phagophore assembly site	0	1	1
oligosaccharide biosynthetic process	0	1	1
protein K11-linked ubiquitination	0	1	1
cell volume homeostasis	0	1	1
protein depolymerization	0	1	1
microtubule anchoring	0	1	1
methylguanosine-cap decapping	0	1	1
substrate adhesion-dependent cell spreading	0	1	1
N-terminal peptidyl-methionine acetylation	0	1	1
regulation of dopamine secretion	0	1	1
D-amino acid catabolic process	0	1	1
regulation of calcium ion-dependent exocytosis	0	1	1
response to decreased oxygen levels	0	1	1
ncRNA transcription	0	1	1
positive regulation of metaphase/anaphase transition of cell cycle	0	1	1
regulation of G protein-coupled receptor signaling pathway	0	1	1
protein import into peroxisome matrix	0	1	1
positive regulation of nuclear division	0	1	1
ubiquitin-dependent ERAD pathway	0	1	1
cellular response to chemical stimulus	0	1	1
proton transmembrane transport	0	1	1
negative regulation of programmed cell death	0	1	1
secondary alcohol metabolic process	0	1	1
glycoprotein metabolic process	0	1	1
organic hydroxy compound biosynthetic process	0	1	1
peptidyl-amino acid modification	0	1	1
RNA biosynthetic process	0	1	1
cellular homeostasis	0	1	1
proteolysis	0	1	1
GPI anchor metabolic process	0	1	1
regulation of Ras protein signal transduction	0	1	1
phosphorylation	0	1	1
reproductive process	0	1	1
protein phosphorylation	0	1	1
nucleotide biosynthetic process	0	1	1
pyruvate metabolic process	0	1	1
box C/D snoRNP assembly	0	1	1
regulation of cell size	0	1	1
glycine metabolic process	0	1	1
extracellular structure organization	0	1	1
peptidyl-arginine methylation	0	1	1
positive regulation of TORC1 signaling	0	1	1
pyrimidine nucleobase metabolic process	0	1	1
SMAD protein signal transduction	0	1	1
CTP biosynthetic process	0	1	1
organelle fission	0	1	1
extracellular matrix organization	0	1	1
phosphorylation of RNA polymerase II C-terminal domain	0	1	1
calcium ion import across plasma membrane	0	1	1
positive regulation of chromosome organization	0	1	1
iron ion transport	0	1	1
cellular response to nitrogen starvation	0	1	1
pyrimidine nucleoside monophosphate biosynthetic process	0	1	1
pattern specification process	0	1	1
superoxide metabolic process	0	1	1
gluconeogenesis	0	1	1
calcium-ion regulated exocytosis	0	1	1
acetyl-CoA biosynthetic process	0	1	1
tryptophan catabolic process to kynurenine	0	1	1
NADH metabolic process	0	1	1
pyrimidine nucleoside monophosphate metabolic process	0	1	1
unsaturated fatty acid metabolic process	0	1	1
regulation of Rho protein signal transduction	0	1	1
negative regulation of peptidase activity	0	1	1
CTP metabolic process	0	1	1
sphingoid metabolic process	0	1	1
peptidyl-arginine modification	0	1	1
nuclear-transcribed mRNA poly(A) tail shortening	0	1	1
response to ionizing radiation	0	1	1
cellular response to nitrogen levels	0	1	1
calcium ion import into cytosol	0	1	1
potassium ion homeostasis	0	1	1
phospholipid catabolic process	0	1	1
proteoglycan metabolic process	0	1	1
hexose biosynthetic process	0	1	1
intracellular lipid transport	0	1	1
tetrahydrofolate interconversion	0	1	1
cell development	0	1	1
N-glycan processing	0	1	1
positive regulation of multicellular organismal process	0	1	1
sodium ion import across plasma membrane	0	1	1
replication fork processing	0	1	1
negative regulation of transmembrane receptor protein serine/threonine kinase signaling pathway	0	1	1
sulfur compound transport	0	1	1
N-terminal protein amino acid acetylation	0	1	1
regulation of DNA recombination	0	1	1
nucleoside phosphate metabolic process	0	1	1
nucleoside phosphate biosynthetic process	0	1	1
protein-containing complex assembly	0	1	1
carbohydrate derivative metabolic process	0	1	1
transport along microtubule	0	1	1
ATP metabolic process	0	1	1
negative regulation of mitotic cell cycle	0	1	1
regulation of small GTPase mediated signal transduction	0	1	1
cell-substrate adhesion	0	1	1
tryptophan metabolic process	0	1	1
Golgi to vacuole transport	0	1	1
regulation of regulated secretory pathway	0	1	1
energy reserve metabolic process	0	1	1
protein localization to cilium	0	1	1
pyrimidine ribonucleoside triphosphate biosynthetic process	0	1	1
protein localization to microtubule cytoskeleton	0	1	1
purine nucleotide catabolic process	0	1	1
thioester biosynthetic process	0	1	1
regulation of phosphoprotein phosphatase activity	0	1	1
regulated exocytosis	0	1	1
cotranslational protein targeting to membrane	0	1	1
neuron projection morphogenesis	0	1	1
indolalkylamine catabolic process	0	1	1
plasma membrane bounded cell projection morphogenesis	0	1	1
arginine metabolic process	0	1	1
indolalkylamine metabolic process	0	1	1
cellular carbohydrate catabolic process	0	1	1
lysosome localization	0	1	1
SRP-dependent cotranslational protein targeting to membrane	0	1	1
peptidyl-proline hydroxylation	0	1	1
glycogen metabolic process	0	1	1
carbohydrate transport	0	1	1
glucan metabolic process	0	1	1
clathrin-dependent endocytosis	0	1	1
positive regulation of mitotic cell cycle phase transition	0	1	1
cGMP-mediated signaling	0	1	1
resolution of meiotic recombination intermediates	0	1	1
cellular glucan metabolic process	0	1	1
protein export from nucleus	0	1	1
protein localization to cytoskeleton	0	1	1
signal peptide processing	0	1	1
pyrimidine ribonucleoside triphosphate metabolic process	0	1	1
regulation of endocytosis	0	1	1
peptidyl-methionine modification	0	1	1
protein targeting to peroxisome	0	1	1
establishment of protein localization to peroxisome	0	1	1
tryptophan catabolic process	0	1	1
acyl-CoA biosynthetic process	0	1	1
cellular component morphogenesis	0	1	1
glutamine family amino acid biosynthetic process	0	1	1
inositol lipid-mediated signaling	0	1	1
cell projection morphogenesis	0	1	1
cell part morphogenesis	0	1	1
protein localization to peroxisome	0	1	1
phosphatidylinositol-mediated signaling	0	1	1
regulation of neurogenesis	0	1	1
indole-containing compound catabolic process	0	1	1
protein glycosylation	0	1	1
macromolecule glycosylation	0	1	1
purine-containing compound metabolic process	0	1	1
microtubule-based transport	0	1	1
endosomal transport	0	1	1
cation transmembrane transport	0	1	1
translation	0	1	1
calcium ion transport	0	1	1
Ras protein signal transduction	0	1	1
alcohol biosynthetic process	0	1	1
regulation of hydrolase activity	0	1	1
small molecule catabolic process	0	1	1
cellular response to stress	0	1	1
mitochondrial transmembrane transport	0	1	1
nuclear-transcribed mRNA catabolic process	0	1	1
chloride transmembrane transport	0	1	1
vesicle docking involved in exocytosis	0	1	1
RNA phosphodiester bond hydrolysis, exonucleolytic	0	1	1
RNA polymerase II preinitiation complex assembly	0	1	1
demethylation	0	1	1
regulation of lipid metabolic process	0	1	1
regulation of cell development	0	1	1
negative regulation of cellular catabolic process	0	1	1
phenol-containing compound catabolic process	0	1	1
regulation of nervous system development	0	1	1
cellular carbohydrate biosynthetic process	0	1	1
L-amino acid transport	0	1	1
chromosome condensation	0	1	1
negative regulation of proteolysis	0	1	1
DNA packaging	0	1	1
rRNA 3'-end processing	0	1	1
mitochondrial fusion	0	1	1
neuron differentiation	0	1	1
amide transport	0	1	1
G protein-coupled receptor signaling pathway, coupled to cyclic nucleotide second messenger	0	1	1
regulation of histone modification	0	1	1
negative regulation of apoptotic signaling pathway	0	1	1
regulation of peptidase activity	0	1	1
calcium ion import	0	1	1
indole-containing compound metabolic process	0	1	1
exonucleolytic trimming involved in rRNA processing	0	1	1
small nucleolar ribonucleoprotein complex assembly	0	1	1
exonucleolytic trimming to generate mature 3'-end of 5.8S rRNA from tricistronic rRNA transcript (SSU-rRNA, 5.8S rRNA, LSU-rRNA)	0	1	1
positive regulation of cell cycle phase transition	0	1	1
cell division	0	1	1
glycerolipid metabolic process	0	1	1
regulation of actin filament organization	0	1	1
regulation of supramolecular fiber organization	0	1	1
DNA replication	0	1	1
regulation of protein-containing complex assembly	0	1	1
alpha-amino acid catabolic process	0	1	1
nucleic acid phosphodiester bond hydrolysis	0	1	1
nucleobase-containing small molecule metabolic process	0	1	1
pyrimidine nucleotide metabolic process	0	1	1
pyrimidine nucleotide biosynthetic process	0	1	1
regulation of cellular protein localization	0	1	1
mitochondrial transport	0	1	1
positive regulation of GTPase activity	0	1	1
cell differentiation	0	1	1
RNA phosphodiester bond hydrolysis, endonucleolytic	0	1	1
pyridine nucleotide metabolic process	0	1	1
nicotinamide nucleotide metabolic process	0	1	1
cytoplasmic microtubule organization	0	1	1
nucleotide-sugar biosynthetic process	0	1	1
regulation of ubiquitin-dependent protein catabolic process	0	1	1
regulation of exocytosis	0	1	1
transcription by RNA polymerase II	0	1	1
double-strand break repair via nonhomologous end joining	0	1	1
sterol biosynthetic process	0	1	1
cytochrome complex assembly	0	1	1
cellular transition metal ion homeostasis	0	1	1
pyrimidine-containing compound biosynthetic process	0	1	1
cholesterol metabolic process	0	1	1
inorganic cation transmembrane transport	0	1	1
glycosylation	0	1	1
lipid transport	0	1	1
inorganic ion transmembrane transport	0	1	1
porphyrin-containing compound biosynthetic process	0	1	1
tetrapyrrole biosynthetic process	0	1	1
positive regulation of apoptotic signaling pathway	0	1	1
porphyrin-containing compound metabolic process	0	1	1
response to inorganic substance	0	1	1
regulation of cellular component movement	0	1	1
histone deacetylation	0	1	1
ribosomal large subunit biogenesis	0	1	1
peptide biosynthetic process	0	1	1
regulation of GTPase activity	0	1	1
positive regulation of cytosolic calcium ion concentration	0	1	1
nucleotide-sugar metabolic process	0	1	1
pyridine-containing compound metabolic process	0	1	1
regulation of MAPK cascade	0	1	1
extrinsic apoptotic signaling pathway	0	1	1
regulation of extrinsic apoptotic signaling pathway	0	1	1
alcohol metabolic process	0	1	1
cellular chemical homeostasis	0	1	1
regulation of DNA-templated transcription, elongation	0	1	1
iron-sulfur cluster assembly	0	1	1
metallo-sulfur cluster assembly	0	1	1
negative regulation of supramolecular fiber organization	0	1	1
endosome transport via multivesicular body sorting pathway	0	1	1
tetrapyrrole metabolic process	0	1	1
regulation of cell population proliferation	0	1	1
ceramide metabolic process	0	1	1
regulation of autophagy	0	1	1
multivesicular body sorting pathway	0	1	1
translational elongation	0	1	1
regulation of cell death	0	1	1
organophosphate biosynthetic process	0	1	1
organic hydroxy compound metabolic process	0	1	1
SCF-dependent proteasomal ubiquitin-dependent protein catabolic process	0	1	1
DNA conformation change	0	1	1
ribonucleoprotein complex assembly	0	1	1
sterol metabolic process	0	1	1
snRNA metabolic process	0	1	1
regulation of apoptotic signaling pathway	0	1	1
negative regulation of mitotic cell cycle phase transition	0	1	1
rRNA modification	0	1	1
glycosyl compound metabolic process	0	1	1
cell-matrix adhesion	0	1	1
tricarboxylic acid cycle	0	1	1
cell-cell adhesion	0	1	1
protein-DNA complex assembly	0	1	1
protein methylation	0	1	1
regulation of proteolysis	0	1	1
protein alkylation	0	1	1
carbohydrate derivative catabolic process	0	1	1
organophosphate catabolic process	0	1	1
cell motility	0	1	1
carboxylic acid transmembrane transport	0	1	1
organic acid transmembrane transport	0	1	1
protein-containing complex localization	0	1	1
anatomical structure morphogenesis	0	1	1
cellular calcium ion homeostasis	0	1	1
regulation of ion transport	0	1	1
cation transport	0	1	1
negative regulation of cell cycle	0	1	1
mRNA catabolic process	0	1	1
regulation of mitotic cell cycle	0	1	1
positive regulation of hydrolase activity	0	1	1
cellular metal ion homeostasis	0	1	1
peptidyl-lysine modification	0	1	1
cellular amino acid catabolic process	0	1	1
regulation of cellular component biogenesis	0	1	1
metal ion homeostasis	0	1	1
regulation of apoptotic process	0	1	1
regulation of programmed cell death	0	1	1
biological adhesion	0	1	1
cell adhesion	0	1	1
ribonucleoprotein complex subunit organization	0	1	1
metal ion transport	0	1	1
ion transmembrane transport	0	1	1
cellular response to DNA damage stimulus	0	1	1
organophosphate metabolic process	0	1	1
response to stimulus	0	1	1
organic substance biosynthetic process	0	1	1
NADP metabolic process	0	1	1
regulation of cellular response to stress	0	1	1
regulation of cell migration	0	1	1
polyol catabolic process	0	1	1
late endosome to vacuole transport	0	1	1
positive regulation of proteasomal ubiquitin-dependent protein catabolic process	0	1	1
cellular polysaccharide metabolic process	0	1	1
locomotion	0	1	1
regulation of protein-containing complex disassembly	0	1	1
negative regulation of protein kinase activity	0	1	1
regulation of proteolysis involved in cellular protein catabolic process	0	1	1
pyrimidine nucleoside triphosphate metabolic process	0	1	1
TOR signaling	0	1	1
monosaccharide biosynthetic process	0	1	1
selective autophagy	0	1	1
negative regulation of transferase activity	0	1	1
regulation of secretion by cell	0	1	1
regulation of cellular protein catabolic process	0	1	1
N-terminal protein amino acid modification	0	1	1
cellular ion homeostasis	0	1	1
regulation of metal ion transport	0	1	1
positive regulation of molecular function	0	1	1
kynurenine metabolic process	0	1	1
mitochondrial membrane organization	0	1	1
cyclic-nucleotide-mediated signaling	0	1	1
cytoplasmic translation	0	1	1
autophagosome assembly	0	1	1
negative regulation of catabolic process	0	1	1
regulation of secretion	0	1	1
NAD biosynthetic process	0	1	1
external encapsulating structure organization	0	1	1
negative regulation of protein phosphorylation	0	1	1
negative regulation of kinase activity	0	1	1
outer dynein arm assembly	0	1	1
pyrimidine nucleoside triphosphate biosynthetic process	0	1	1
transcription by RNA polymerase III	0	1	1
regulation of mitotic cell cycle phase transition	0	1	1
peroxisomal membrane transport	0	1	1
positive regulation of mitotic cell cycle	0	1	1
positive regulation of protein kinase activity	0	1	1
cellular cation homeostasis	0	1	1
G protein-coupled receptor signaling pathway	0	0	1
cell surface receptor signaling pathway	0	0	1
cellular response to radiation	0	0	1
cellular response to abiotic stimulus	0	0	1
cellular response to environmental stimulus	0	0	1
response to light stimulus	0	0	1
adenylate cyclase-modulating G protein-coupled receptor signaling pathway	0	0	1
cellular response to light stimulus	0	0	1
detection of abiotic stimulus	0	0	1
detection of external stimulus	0	0	1
detection of stimulus	0	0	1
adenylate cyclase-activating G protein-coupled receptor signaling pathway	0	0	1
phototransduction	0	0	1
detection of light stimulus	0	0	1
response to radiation	0	0	1
modulation of chemical synaptic transmission	0	0	1
regulation of trans-synaptic signaling	0	0	1
response to abiotic stimulus	0	0	1
regulation of synaptic transmission, glutamatergic	0	0	1
signal transduction	0	0	1
activation of adenylate cyclase activity	0	0	1
regulation of signaling	0	0	1
lipid modification	0	0	1
hormone-mediated signaling pathway	0	0	1
regulation of cell communication	0	0	1
DNA-templated transcription, initiation	0	0	1
cellular biogenic amine biosynthetic process	0	0	1
amine biosynthetic process	0	0	1
fucosylation	0	0	1
lipid oxidation	0	0	1
actin filament-based process	0	0	1
lipid metabolic process	0	0	1
generation of precursor metabolites and energy	0	0	1
mitotic spindle organization	0	0	1
aspartate family amino acid metabolic process	0	0	1
DNA damage checkpoint signaling	0	0	1
neuropeptide signaling pathway	0	0	1
amine metabolic process	0	0	1
fatty acid oxidation	0	0	1
fatty acid beta-oxidation	0	0	1
response to external stimulus	0	0	1
regulation of cell cycle	0	0	1
plasma membrane bounded cell projection organization	0	0	1
lipid catabolic process	0	0	1
cell projection organization	0	0	1
cell-cell signaling	0	0	1
signaling	0	0	1
protein peptidyl-prolyl isomerization	0	0	1
Notch signaling pathway	0	0	1
mitotic DNA integrity checkpoint signaling	0	0	1
regulation of G2/M transition of mitotic cell cycle	0	0	1
polyamine metabolic process	0	0	1
regulation of cell cycle G2/M phase transition	0	0	1
mRNA 3'-end processing	0	0	1
polyamine biosynthetic process	0	0	1
positive regulation of catabolic process	0	0	1
DNA-dependent DNA replication	0	0	1
regulation of protein serine/threonine kinase activity	0	0	1
microtubule organizing center organization	0	0	1
negative regulation of translation	0	0	1
negative regulation of cellular amide metabolic process	0	0	1
glutamate receptor signaling pathway	0	0	1
G protein-coupled glutamate receptor signaling pathway	0	0	1
cellular amine metabolic process	0	0	1
spindle organization	0	0	1
cellular biogenic amine metabolic process	0	0	1
transmembrane receptor protein tyrosine kinase signaling pathway	0	0	1
regulation of cell cycle process	0	0	1
small molecule biosynthetic process	0	0	1
carboxylic acid biosynthetic process	0	0	1
organic acid biosynthetic process	0	0	1
regulation of catalytic activity	0	0	1
cellular amino acid biosynthetic process	0	0	1
regulation of molecular function	0	0	1
oxoacid metabolic process	0	0	1
organic acid metabolic process	0	0	1
actin cytoskeleton organization	0	0	1
cell communication	0	0	1
cilium organization	0	0	1
lipid biosynthetic process	0	0	1
organophosphate ester transport	0	0	1
DNA integrity checkpoint signaling	0	0	1
peptide catabolic process	0	0	1
carboxylic acid metabolic process	0	0	1
cellular respiration	0	0	1
positive regulation of cellular catabolic process	0	0	1
dicarboxylic acid metabolic process	0	0	1
electron transport chain	0	0	1
regulation of phosphorylation	0	0	1
sulfur compound metabolic process	0	0	1
plasma membrane phospholipid scrambling	0	0	1
positive regulation of mRNA metabolic process	0	0	1
regulation of hormone levels	0	0	1
pseudouridine synthesis	0	0	1
transcription initiation from RNA polymerase II promoter	0	0	1
actin polymerization or depolymerization	0	0	1
mitotic G2/M transition checkpoint	0	0	1
fatty acid transport	0	0	1
sulfur amino acid biosynthetic process	0	0	1
phosphatidylinositol phosphate biosynthetic process	0	0	1
potassium ion import across plasma membrane	0	0	1
purine nucleoside metabolic process	0	0	1
carnitine biosynthetic process	0	0	1
regulation of neurotransmitter levels	0	0	1
amino-acid betaine biosynthetic process	0	0	1
putrescine biosynthetic process from ornithine	0	0	1
positive regulation of gene expression	0	0	1
putrescine biosynthetic process	0	0	1
aspartate family amino acid biosynthetic process	0	0	1
putrescine metabolic process	0	0	1
mitotic DNA damage checkpoint signaling	0	0	1
membrane protein proteolysis	0	0	1
negative regulation of cell cycle G2/M phase transition	0	0	1
carnitine metabolic process	0	0	1
negative regulation of G2/M transition of mitotic cell cycle	0	0	1
cellular metabolic compound salvage	0	0	1
amino-acid betaine metabolic process	0	0	1
fatty acid metabolic process	0	0	1
monocarboxylic acid metabolic process	0	0	1
ornithine metabolic process	0	0	1
regulation of small molecule metabolic process	0	0	1
cellular lipid metabolic process	0	0	1
alpha-amino acid metabolic process	0	0	1
energy derivation by oxidation of organic compounds	0	0	1
positive regulation of phosphate metabolic process	0	0	1
positive regulation of phosphorus metabolic process	0	0	1
alpha-amino acid biosynthetic process	0	0	1
chromosome organization	0	0	1
cell projection assembly	0	0	1
peptide metabolic process	0	0	1
positive regulation of signal transduction	0	0	1
glutathione metabolic process	0	0	1
positive regulation of cellular protein metabolic process	0	0	1
gamma-aminobutyric acid signaling pathway	0	0	1
sodium ion transmembrane transport	0	0	1
positive regulation of cell communication	0	0	1
negative regulation of response to stimulus	0	0	1
sodium ion transport	0	0	1
positive regulation of signaling	0	0	1
positive regulation of protein metabolic process	0	0	1
microtubule-based process	0	0	1
aerobic electron transport chain	0	0	1
regulation of microtubule-based process	0	0	1
spindle assembly	0	0	1
regulation of TOR signaling	0	0	1
negative regulation of intracellular signal transduction	0	0	1
regulation of signal transduction	0	0	1
phospholipid dephosphorylation	0	0	1
peptidyl-proline modification	0	0	1
signal transduction in response to DNA damage	0	0	1
glutamine family amino acid metabolic process	0	0	1
respiratory electron transport chain	0	0	1
transition metal ion transport	0	0	1
aerobic respiration	0	0	1
protein maturation	0	0	1
cellular lipid catabolic process	0	0	1
plasma membrane bounded cell projection assembly	0	0	1
cilium assembly	0	0	1
cellular amide metabolic process	0	0	1
anion transmembrane transport	0	0	1
ribonucleoprotein complex biogenesis	0	0	1
cellular component biogenesis	0	0	1
regulation of protein metabolic process	0	0	1
sulfur compound biosynthetic process	0	0	1
regulation of protein phosphorylation	0	0	1
phosphatidylinositol biosynthetic process	0	0	1
double-strand break repair	0	0	1
membrane depolarization during action potential	0	0	1
L-serine metabolic process	0	0	1
deoxyribonucleotide metabolic process	0	0	1
zinc ion transmembrane transport	0	0	1
N-glycan fucosylation	0	0	1
mitotic spindle assembly	0	0	1
formation of translation preinitiation complex	0	0	1
glutamine metabolic process	0	0	1
neuronal action potential	0	0	1
membrane depolarization	0	0	1
mRNA destabilization	0	0	1
catechol-containing compound metabolic process	0	0	1
RNA destabilization	0	0	1
ethanolamine-containing compound metabolic process	0	0	1
regulation of carbohydrate metabolic process	0	0	1
water-soluble vitamin biosynthetic process	0	0	1
nuclear-transcribed mRNA catabolic process, exonucleolytic	0	0	1
long-chain fatty acid metabolic process	0	0	1
ncRNA catabolic process	0	0	1
axoneme assembly	0	0	1
regulation of cellular carbohydrate metabolic process	0	0	1
very long-chain fatty acid metabolic process	0	0	1
purine nucleobase biosynthetic process	0	0	1
hormone biosynthetic process	0	0	1
action potential	0	0	1
glutamate metabolic process	0	0	1
regulation of Wnt signaling pathway	0	0	1
regulation of plasma membrane bounded cell projection organization	0	0	1
endosome organization	0	0	1
sphingolipid catabolic process	0	0	1
actomyosin structure organization	0	0	1
vitamin biosynthetic process	0	0	1
membrane lipid catabolic process	0	0	1
sister chromatid cohesion	0	0	1
glutamine family amino acid catabolic process	0	0	1
neurotransmitter metabolic process	0	0	1
microtubule cytoskeleton organization	0	0	1
maintenance of protein location	0	0	1
negative regulation of TOR signaling	0	0	1
centrosome cycle	0	0	1
regulation of cyclin-dependent protein serine/threonine kinase activity	0	0	1
maintenance of protein location in cell	0	0	1
regulation of cytokinesis	0	0	1
mRNA polyadenylation	0	0	1
regulation of cyclin-dependent protein kinase activity	0	0	1
protein ADP-ribosylation	0	0	1
fatty acid beta-oxidation using acyl-CoA oxidase	0	0	1
protein poly-ADP-ribosylation	0	0	1
Rho protein signal transduction	0	0	1
positive regulation of mRNA catabolic process	0	0	1
regulation of cell division	0	0	1
regulation of immune system process	0	0	1
enzyme linked receptor protein signaling pathway	0	0	1
monocarboxylic acid biosynthetic process	0	0	1
regulation of kinase activity	0	0	1
negative regulation of signal transduction	0	0	1
transmembrane transport	0	0	1
negative regulation of signaling	0	0	1
regulation of transferase activity	0	0	1
negative regulation of cell communication	0	0	1
response to amino acid starvation	0	0	1
cellular response to amino acid starvation	0	0	1
membrane protein ectodomain proteolysis	0	0	1
hormone metabolic process	0	0	1
zinc ion transport	0	0	1
ribosome biogenesis	0	0	1
RNA polyadenylation	0	0	1
histone lysine methylation	0	0	1
anion transport	0	0	1
glycerophospholipid biosynthetic process	0	0	1
phosphatidylinositol metabolic process	0	0	1
regulation of cellular protein metabolic process	0	0	1
regulation of protein modification process	0	0	1
phospholipid biosynthetic process	0	0	1
cytoskeleton organization	0	0	1
negative regulation of gene expression	0	0	1
regulation of phosphate metabolic process	0	0	1
regulation of phosphorus metabolic process	0	0	1
nucleotide-excision repair	0	0	1
spliceosomal snRNP assembly	0	0	1
maturation of SSU-rRNA from tricistronic rRNA transcript (SSU-rRNA, 5.8S rRNA, LSU-rRNA)	0	0	1
inorganic anion transport	0	0	1
plasma membrane organization	0	0	1
phospholipid transport	0	0	1
synaptic signaling	0	0	1
serine family amino acid metabolic process	0	0	1
intraciliary transport	0	0	1
ion transport	0	0	1
phospholipid metabolic process	0	0	1
cellular biosynthetic process	0	0	1
cellular response to nutrient levels	0	0	1
cellular response to starvation	0	0	1
regulation of protein kinase activity	0	0	1
Golgi organization	0	0	1
cellular response to extracellular stimulus	0	0	1
inorganic ion import across plasma membrane	0	0	1
inorganic cation import across plasma membrane	0	0	1
activation of GTPase activity	0	0	1
organic acid catabolic process	0	0	1
import across plasma membrane	0	0	1
cellular response to external stimulus	0	0	1
positive regulation of phosphorylation	0	0	1
import into cell	0	0	1
meiotic cell cycle process	0	0	1
organic anion transport	0	0	1
small molecule metabolic process	0	0	1
fatty acid biosynthetic process	0	0	1
regulation of response to stimulus	0	0	1
DNA repair	0	0	1
cellular response to stimulus	0	0	1
regulation of translation	0	0	1
regulation of cellular amide metabolic process	0	0	1
glycerophospholipid metabolic process	0	0	1
biosynthetic process	0	0	1
regulation of intracellular signal transduction	0	0	1
carboxylic acid catabolic process	0	0	1
movement of cell or subcellular component	0	0	1
serine family amino acid biosynthetic process	0	0	1
phosphatidylethanolamine biosynthetic process	0	0	1
apoptotic process	0	0	1
reciprocal meiotic recombination	0	0	1
glucose 6-phosphate metabolic process	0	0	1
mitotic G2 DNA damage checkpoint signaling	0	0	1
regulation of cell projection organization	0	0	1
negative regulation of actin filament polymerization	0	0	1
negative regulation of TORC1 signaling	0	0	1
regulation of macroautophagy	0	0	1
lipid homeostasis	0	0	1
cholesterol homeostasis	0	0	1
DNA-templated transcription, termination	0	0	1
canonical Wnt signaling pathway	0	0	1
isopentenyl diphosphate metabolic process	0	0	1
cGMP metabolic process	0	0	1
regulation of protein ubiquitination	0	0	1
meiosis I cell cycle process	0	0	1
cellular response to metal ion	0	0	1
fatty acid elongation	0	0	1
divalent inorganic cation homeostasis	0	0	1
regulation of double-strand break repair via homologous recombination	0	0	1
negative regulation of cytoskeleton organization	0	0	1
cell adhesion mediated by integrin	0	0	1
purine ribonucleoside biosynthetic process	0	0	1
cation homeostasis	0	0	1
nuclear-transcribed mRNA catabolic process, deadenylation-dependent decay	0	0	1
chromatin organization involved in negative regulation of transcription	0	0	1
telomere organization	0	0	1
positive regulation of autophagy	0	0	1
regulation of cell projection assembly	0	0	1
aspartate family amino acid catabolic process	0	0	1
nucleotide transport	0	0	1
glucosamine-containing compound catabolic process	0	0	1
cell morphogenesis	0	0	1
polyadenylation-dependent RNA catabolic process	0	0	1
positive regulation of cell cycle process	0	0	1
sphingolipid metabolic process	0	0	1
response to growth factor	0	0	1
peroxisomal transport	0	0	1
protoporphyrinogen IX metabolic process	0	0	1
cellular polysaccharide biosynthetic process	0	0	1
octopamine metabolic process	0	0	1
branched-chain amino acid metabolic process	0	0	1
steroid biosynthetic process	0	0	1
aldehyde catabolic process	0	0	1
neurotransmitter biosynthetic process	0	0	1
cellular component assembly	0	0	1
cytoskeleton-dependent cytokinesis	0	0	1
nucleobase-containing small molecule biosynthetic process	0	0	1
mitotic sister chromatid segregation	0	0	1
axonemal dynein complex assembly	0	0	1
positive regulation of proteolysis	0	0	1
spindle midzone assembly	0	0	1
RNA phosphodiester bond hydrolysis	0	0	1
U4 snRNA 3'-end processing	0	0	1
negative regulation of DNA metabolic process	0	0	1
cyclic nucleotide biosynthetic process	0	0	1
purine nucleoside diphosphate metabolic process	0	0	1
peptidyl-histidine modification	0	0	1
extrinsic apoptotic signaling pathway via death domain receptors	0	0	1
regulation of translational elongation	0	0	1
tRNA 5'-end processing	0	0	1
positive regulation of cell projection organization	0	0	1
calcium ion homeostasis	0	0	1
positive regulation of transferase activity	0	0	1
dopamine metabolic process	0	0	1
microtubule polymerization or depolymerization	0	0	1
protein processing	0	0	1
negative regulation of protein metabolic process	0	0	1
cell cycle checkpoint signaling	0	0	1
arginine catabolic process	0	0	1
regulation of intracellular pH	0	0	1
ammonium transport	0	0	1
inorganic ion homeostasis	0	0	1
regulation of plasma membrane bounded cell projection assembly	0	0	1
peroxisome organization	0	0	1
positive regulation of dephosphorylation	0	0	1
regulation of JNK cascade	0	0	1
mitotic chromosome condensation	0	0	1
cellular divalent inorganic cation homeostasis	0	0	1
negative regulation of cellular protein metabolic process	0	0	1
positive regulation of protein modification process	0	0	1
maintenance of location	0	0	1
vesicle localization	0	0	1
nucleoside diphosphate metabolic process	0	0	1
vesicle tethering	0	0	1
nucleotide salvage	0	0	1
autophagy of nucleus	0	0	1
protein sumoylation	0	0	1
programmed cell death	0	0	1
respiratory chain complex III assembly	0	0	1
peptidyl-lysine methylation	0	0	1
norepinephrine metabolic process	0	0	1
threonine metabolic process	0	0	1
cellular modified amino acid biosynthetic process	0	0	1
positive regulation of cellular amide metabolic process	0	0	1
ubiquinone biosynthetic process	0	0	1
piecemeal microautophagy of the nucleus	0	0	1
ribosomal small subunit assembly	0	0	1
cilium-dependent cell motility	0	0	1
cilium movement involved in cell motility	0	0	1
peptidyl-diphthamide biosynthetic process from peptidyl-histidine	0	0	1
phosphate ion transport	0	0	1
regulation of microtubule-based movement	0	0	1
sno(s)RNA 3'-end processing	0	0	1
response to nutrient levels	0	0	1
phenol-containing compound metabolic process	0	0	1
ammonium transmembrane transport	0	0	1
chaperone-mediated protein complex assembly	0	0	1
ion homeostasis	0	0	1
cellular response to nitrogen compound	0	0	1
cell fate specification	0	0	1
O-glycan processing	0	0	1
purine ribonucleoside monophosphate biosynthetic process	0	0	1
methionine metabolic process	0	0	1
nuclear polyadenylation-dependent tRNA catabolic process	0	0	1
purine-containing compound salvage	0	0	1
response to acid chemical	0	0	1
deoxyribonucleotide biosynthetic process	0	0	1
formation of cytoplasmic translation initiation complex	0	0	1
sno(s)RNA processing	0	0	1
reciprocal homologous recombination	0	0	1
aminoglycan catabolic process	0	0	1
regulation of I-kappaB kinase/NF-kappaB signaling	0	0	1
rhythmic process	0	0	1
protein K63-linked ubiquitination	0	0	1
mitochondrial DNA replication	0	0	1
glycosphingolipid catabolic process	0	0	1
establishment of protein localization to endoplasmic reticulum	0	0	1
cytokine-mediated signaling pathway	0	0	1
regulation of immune response	0	0	1
organonitrogen compound biosynthetic process	0	0	1
cellular response to glucose starvation	0	0	1
peptidyl-proline hydroxylation to 4-hydroxy-L-proline	0	0	1
nervous system process	0	0	1
purine ribonucleoside monophosphate metabolic process	0	0	1
very long-chain fatty acid biosynthetic process	0	0	1
maintenance of protein localization in endoplasmic reticulum	0	0	1
ribonucleoside monophosphate biosynthetic process	0	0	1
proline metabolic process	0	0	1
double-strand break repair via break-induced replication	0	0	1
cellular biogenic amine catabolic process	0	0	1
SRP-dependent cotranslational protein targeting to membrane, translocation	0	0	1
regulation of anatomical structure size	0	0	1
detoxification	0	0	1
mitochondrial electron transport, NADH to ubiquinone	0	0	1
sister chromatid segregation	0	0	1
rRNA pseudouridine synthesis	0	0	1
GDP-L-fucose biosynthetic process	0	0	1
inositol phosphate metabolic process	0	0	1
protein de-ADP-ribosylation	0	0	1
regulation of proteasomal protein catabolic process	0	0	1
regulation of protein catabolic process	0	0	1
regulation of protein polymerization	0	0	1
dicarboxylic acid catabolic process	0	0	1
alternative mRNA splicing, via spliceosome	0	0	1
IMP biosynthetic process	0	0	1
glucosamine-containing compound metabolic process	0	0	1
gibberellin mediated signaling pathway	0	0	1
phosphatidylethanolamine metabolic process	0	0	1
S-adenosylmethionine metabolic process	0	0	1
secondary alcohol biosynthetic process	0	0	1
nuclear RNA surveillance	0	0	1
positive regulation of cellular protein catabolic process	0	0	1
copper ion transport	0	0	1
pyridine-containing compound biosynthetic process	0	0	1
negative regulation of actin filament depolymerization	0	0	1
apoptotic signaling pathway	0	0	1
positive regulation of proteolysis involved in cellular protein catabolic process	0	0	1
2'-deoxyribonucleotide metabolic process	0	0	1
L-alpha-amino acid transmembrane transport	0	0	1
negative regulation of protein polymerization	0	0	1
regulation of microtubule cytoskeleton organization	0	0	1
actin filament severing	0	0	1
transition metal ion homeostasis	0	0	1
anterograde trans-synaptic signaling	0	0	1
purine nucleobase metabolic process	0	0	1
pH reduction	0	0	1
mRNA 3'-end processing by stem-loop binding and cleavage	0	0	1
positive regulation of cell population proliferation	0	0	1
metaphase/anaphase transition of cell cycle	0	0	1
receptor guanylyl cyclase signaling pathway	0	0	1
intraciliary retrograde transport	0	0	1
ubiquinone metabolic process	0	0	1
transcription initiation from RNA polymerase III promoter	0	0	1
cellular protein-containing complex assembly	0	0	1
dicarboxylic acid transport	0	0	1
ribonucleoside diphosphate metabolic process	0	0	1
ceramide catabolic process	0	0	1
carboxylic acid transport	0	0	1
carbohydrate biosynthetic process	0	0	1
regulation of B cell activation	0	0	1
microtubule bundle formation	0	0	1
'de novo' IMP biosynthetic process	0	0	1
peptidyl-threonine phosphorylation	0	0	1
NADPH regeneration	0	0	1
nucleoside diphosphate phosphorylation	0	0	1
positive regulation of protein catabolic process	0	0	1
protein-DNA complex subunit organization	0	0	1
ADP metabolic process	0	0	1
regulation of neuron projection development	0	0	1
purine nucleoside monophosphate biosynthetic process	0	0	1
negative regulation of protein-containing complex disassembly	0	0	1
regulation of centrosome cycle	0	0	1
glycolipid biosynthetic process	0	0	1
regulation of carbohydrate biosynthetic process	0	0	1
ribonucleoside biosynthetic process	0	0	1
pigment biosynthetic process	0	0	1
histone H3-K4 methylation	0	0	1
polysaccharide biosynthetic process	0	0	1
phenol-containing compound biosynthetic process	0	0	1
glycolipid catabolic process	0	0	1
tRNA catabolic process	0	0	1
long-chain fatty acid transport	0	0	1
regulation of organelle assembly	0	0	1
cytokinesis	0	0	1
pigment metabolic process	0	0	1
negative regulation of cell cycle phase transition	0	0	1
monovalent inorganic cation homeostasis	0	0	1
neuron projection guidance	0	0	1
DNA recombination	0	0	1
mitotic intra-S DNA damage checkpoint signaling	0	0	1
purine nucleoside monophosphate metabolic process	0	0	1
regulation of cell differentiation	0	0	1
isoprenoid metabolic process	0	0	1
serine family amino acid catabolic process	0	0	1
protein localization to microtubule organizing center	0	0	1
regulation of nucleotide metabolic process	0	0	1
ketone catabolic process	0	0	1
arachidonate transport	0	0	1
acyl-CoA metabolic process	0	0	1
neuron projection development	0	0	1
regulation of actin filament depolymerization	0	0	1
icosanoid transport	0	0	1
positive regulation of protein phosphorylation	0	0	1
regulation of cytoplasmic translational elongation	0	0	1
regulation of multicellular organismal development	0	0	1
purine ribonucleoside salvage	0	0	1
organelle assembly	0	0	1
cortical actin cytoskeleton organization	0	0	1
protein dealkylation	0	0	1
nuclear-transcribed mRNA catabolic process, exonucleolytic, 3'-5'	0	0	1
base-excision repair	0	0	1
cellular response to oxidative stress	0	0	1
cellular amino acid metabolic process	0	0	1
tRNA 5'-leader removal	0	0	1
actin filament capping	0	0	1
negative regulation of protein depolymerization	0	0	1
deoxyribose phosphate metabolic process	0	0	1
catecholamine metabolic process	0	0	1
barbed-end actin filament capping	0	0	1
nucleoside metabolic process	0	0	1
cell cycle phase transition	0	0	1
carbohydrate phosphorylation	0	0	1
ketone biosynthetic process	0	0	1
sphingolipid biosynthetic process	0	0	1
response to metal ion	0	0	1
NLS-bearing protein import into nucleus	0	0	1
water-soluble vitamin metabolic process	0	0	1
nucleotide phosphorylation	0	0	1
integrin-mediated signaling pathway	0	0	1
regulation of protein modification by small protein conjugation or removal	0	0	1
cyclic nucleotide metabolic process	0	0	1
protein localization to endoplasmic reticulum	0	0	1
peptidyl-glutamate ADP-deribosylation	0	0	1
cell surface receptor signaling pathway involved in cell-cell signaling	0	0	1
mitotic cell cycle phase transition	0	0	1
cyclic purine nucleotide metabolic process	0	0	1
positive regulation of protein dephosphorylation	0	0	1
quinone biosynthetic process	0	0	1
histidine metabolic process	0	0	1
error-prone translesion synthesis	0	0	1
alcohol catabolic process	0	0	1
regulation of chromatin organization	0	0	1
oligosaccharide metabolic process	0	0	1
exonucleolytic catabolism of deadenylated mRNA	0	0	1
nucleobase metabolic process	0	0	1
maturation of SSU-rRNA	0	0	1
GDP-L-fucose metabolic process	0	0	1
purine ribonucleoside metabolic process	0	0	1
cellular response to growth factor stimulus	0	0	1
positive regulation of kinase activity	0	0	1
catecholamine catabolic process	0	0	1
regulation of centrosome duplication	0	0	1
inorganic anion transmembrane transport	0	0	1
response to calcium ion	0	0	1
C4-dicarboxylate transport	0	0	1
regulation of canonical Wnt signaling pathway	0	0	1
nuclear mRNA surveillance	0	0	1
histone mRNA metabolic process	0	0	1
deoxyribonucleoside triphosphate metabolic process	0	0	1
pyridine nucleotide biosynthetic process	0	0	1
phospholipid translocation	0	0	1
regulation of actin polymerization or depolymerization	0	0	1
inositol phosphate catabolic process	0	0	1
long-chain fatty acid biosynthetic process	0	0	1
GDP-mannose metabolic process	0	0	1
organic acid transport	0	0	1
chloride transport	0	0	1
protein initiator methionine removal	0	0	1
positive regulation of extrinsic apoptotic signaling pathway	0	0	1
ribonucleoside monophosphate metabolic process	0	0	1
pre-miRNA processing	0	0	1
positive regulation of transcription elongation from RNA polymerase II promoter	0	0	1
maintenance of protein localization in organelle	0	0	1
cilium or flagellum-dependent cell motility	0	0	1
phosphate ion transmembrane transport	0	0	1
positive regulation of stress-activated MAPK cascade	0	0	1
protoporphyrinogen IX biosynthetic process	0	0	1
positive regulation of cell cycle	0	0	1
isoprenoid biosynthetic process	0	0	1
regulation of Notch signaling pathway	0	0	1
proton-transporting two-sector ATPase complex assembly	0	0	1
nuclear polyadenylation-dependent ncRNA catabolic process	0	0	1
IMP metabolic process	0	0	1
catecholamine biosynthetic process	0	0	1
chromatin assembly	0	0	1
regulation of protein depolymerization	0	0	1
copper ion homeostasis	0	0	1
icosanoid secretion	0	0	1
melanosome organization	0	0	1
protein localization to centrosome	0	0	1
pigment granule organization	0	0	1
cell death	0	0	1
protein demethylation	0	0	1
fucose metabolic process	0	0	1
catechol-containing compound catabolic process	0	0	1
nucleoside salvage	0	0	1
positive regulation of ubiquitin-dependent protein catabolic process	0	0	1
cell-cell junction organization	0	0	1
polysaccharide metabolic process	0	0	1
cysteine biosynthetic process via cystathionine	0	0	1
regulation of cation transmembrane transport	0	0	1
regulation of protein localization to membrane	0	0	1
cellular monovalent inorganic cation homeostasis	0	0	1
regulation of transcription elongation from RNA polymerase II promoter	0	0	1
regulation of actin filament polymerization	0	0	1
signal release	0	0	1
mRNA splice site selection	0	0	1
mitotic spindle midzone assembly	0	0	1
regulation of glucose metabolic process	0	0	1
double-strand break repair via homologous recombination	0	0	1
amine catabolic process	0	0	1
chromatin assembly or disassembly	0	0	1
sulfur amino acid metabolic process	0	0	1
arachidonic acid secretion	0	0	1
recombinational repair	0	0	1
nucleoside monophosphate metabolic process	0	0	1
palmitic acid metabolic process	0	0	1
GPI anchor biosynthetic process	0	0	1
zinc ion homeostasis	0	0	1
regulation of BMP signaling pathway	0	0	1
regulation of glycogen metabolic process	0	0	1
regulation of lymphocyte activation	0	0	1
malate metabolic process	0	0	1
purine-containing compound catabolic process	0	0	1
response to oxidative stress	0	0	1
mitotic cell cycle checkpoint signaling	0	0	1
positive regulation of proteasomal protein catabolic process	0	0	1
cellular ketone metabolic process	0	0	1
mitotic cytokinesis	0	0	1
vitamin transport	0	0	1
glycolipid metabolic process	0	0	1
regulation of cytosolic calcium ion concentration	0	0	1
response to heat	0	0	1
response to temperature stimulus	0	0	1
system process	0	0	1
regulation of TORC1 signaling	0	0	1
translational initiation	0	0	1
copper ion import	0	0	1
vesicle fusion with Golgi apparatus	0	0	1
glycerolipid biosynthetic process	0	0	1
spliceosomal complex assembly	0	0	1
glycolytic process	0	0	1
amino sugar catabolic process	0	0	1
vesicle transport along actin filament	0	0	1
lysosomal microautophagy	0	0	1
ribosomal large subunit export from nucleus	0	0	1
protein localization to cell periphery	0	0	1
ribosomal small subunit biogenesis	0	0	1
regulation of cell activation	0	0	1
vitamin metabolic process	0	0	1
purine ribonucleoside diphosphate metabolic process	0	0	1
glycosyl compound biosynthetic process	0	0	1
protein deglycosylation	0	0	1
mismatch repair	0	0	1
actin filament-based movement	0	0	1
regulation of stress-activated MAPK cascade	0	0	1
lysine biosynthetic process	0	0	1
cGMP biosynthetic process	0	0	1
vacuolar acidification	0	0	1
glycosphingolipid metabolic process	0	0	1
translesion synthesis	0	0	1
receptor metabolic process	0	0	1
cellular response to organonitrogen compound	0	0	1
retrograde vesicle-mediated transport, Golgi to endoplasmic reticulum	0	0	1
carbohydrate metabolic process	0	0	1
trans-synaptic signaling	0	0	1
sequestering of actin monomers	0	0	1
peptidyl-serine phosphorylation	0	0	1
dicarboxylic acid biosynthetic process	0	0	1
negative regulation of protein-containing complex assembly	0	0	1
positive regulation of translation	0	0	1
actin cytoskeleton reorganization	0	0	1
regulation of stress-activated protein kinase signaling cascade	0	0	1
cell junction organization	0	0	1
negative regulation of cell cycle process	0	0	1
mitochondrial respiratory chain complex III assembly	0	0	1
transcription preinitiation complex assembly	0	0	1
membrane lipid metabolic process	0	0	1
receptor-mediated endocytosis	0	0	1
microtubule cytoskeleton organization involved in mitosis	0	0	1
monocarboxylic acid transport	0	0	1
aldehyde biosynthetic process	0	0	1
nuclear polyadenylation-dependent rRNA catabolic process	0	0	1
chemical synaptic transmission	0	0	1
negative regulation of Wnt signaling pathway	0	0	1
phosphatidylinositol dephosphorylation	0	0	1
RNA 3'-end processing	0	0	1
regulation of actin nucleation	0	0	1
centriole assembly	0	0	1
gibberellic acid mediated signaling pathway	0	0	1
positive regulation of intracellular signal transduction	0	0	1
cellular modified amino acid metabolic process	0	0	1
regulation of purine nucleotide metabolic process	0	0	1
dopamine catabolic process	0	0	1
homeostatic process	0	0	1
DNA geometric change	0	0	1
positive regulation of stress-activated protein kinase signaling cascade	0	0	1
heterochromatin organization	0	0	1
monocarboxylic acid catabolic process	0	0	1
methionine biosynthetic process	0	0	1
positive regulation of MAPK cascade	0	0	1
norepinephrine biosynthetic process	0	0	1
cysteine metabolic process	0	0	1
cellular zinc ion homeostasis	0	0	1
RNA catabolic process	0	0	1
postreplication repair	0	0	1
chromosome organization involved in meiotic cell cycle	0	0	1
regulation of cellular component size	0	0	1
RNA surveillance	0	0	1
sterol homeostasis	0	0	1
rRNA catabolic process	0	0	1
regulation of cell cycle phase transition	0	0	1
inositol phosphate dephosphorylation	0	0	1
positive regulation of cell differentiation	0	0	1
mitochondrial electron transport, ubiquinol to cytochrome c	0	0	1
amino sugar metabolic process	0	0	1
cysteine biosynthetic process	0	0	1
vesicle cytoskeletal trafficking	0	0	1
negative regulation of DNA recombination	0	0	1
peptidyl-diphthamide metabolic process	0	0	1
actin filament-based transport	0	0	1
cell cycle process	0	0	1
nucleoside biosynthetic process	0	0	1
maintenance of location in cell	0	0	1
cellular response to chemical stress	0	0	1
protein targeting to ER	0	0	1
pentose metabolic process	0	0	1
regulation of leukocyte activation	0	0	1
cellular response to endogenous stimulus	0	0	1
multicellular organismal process	0	0	1
AMP metabolic process	0	0	1
cellular response to amino acid stimulus	0	0	1
apoptotic DNA fragmentation	0	0	1
cholesterol biosynthetic process	0	0	1
fatty acid derivative metabolic process	0	0	1
histone methylation	0	0	1
ammonium homeostasis	0	0	1
microtubule-based movement	0	0	1
reticulophagy	0	0	1
purine nucleoside biosynthetic process	0	0	1
thioester metabolic process	0	0	1
mitotic DNA replication checkpoint signaling	0	0	1
7-methylguanosine mRNA capping	0	0	1
regulation of response to stress	0	0	1
regulation of cellular pH	0	0	1
octopamine biosynthetic process	0	0	1
phosphorylated carbohydrate dephosphorylation	0	0	1
positive regulation of transport	0	0	1
centriole replication	0	0	1
chemical homeostasis	0	0	1
mRNA modification	0	0	1
valine metabolic process	0	0	1
cellular response to acid chemical	0	0	1
steroid metabolic process	0	0	1
interstrand cross-link repair	0	0	1
peptidyl-serine modification	0	0	1
metaphase/anaphase transition of mitotic cell cycle	0	0	1
regulation of centriole replication	0	0	1
proteasome assembly	0	0	1
response to amino acid	0	0	1
nuclear chromosome segregation	0	0	1
TRAIL-activated apoptotic signaling pathway	0	0	1
isopentenyl diphosphate biosynthetic process	0	0	1
positive regulation of immune system process	0	0	1
response to starvation	0	0	1
nucleoside monophosphate biosynthetic process	0	0	1
ATP generation from ADP	0	0	1
vesicle-mediated transport in synapse	0	0	1
DNA synthesis involved in DNA repair	0	0	1
chromatin organization involved in regulation of transcription	0	0	1
sensory perception	0	0	1
palmitic acid biosynthetic process	0	0	1
establishment of vesicle localization	0	0	1
DNA replication checkpoint signaling	0	0	1
cellular response to inorganic substance	0	0	1
response to extracellular stimulus	0	0	1
regulation of proteasomal ubiquitin-dependent protein catabolic process	0	0	1
cytoplasmic translational initiation	0	0	1
mRNA cleavage	0	0	1
positive regulation of response to stimulus	0	0	1
organic hydroxy compound catabolic process	0	0	1
cellular aldehyde metabolic process	0	0	1
negative regulation of protein serine/threonine kinase activity	0	0	1
regulation of transmembrane transport	0	0	1
cytoskeleton-dependent intracellular transport	0	0	1
mitotic cell cycle	0	0	1
regulation of cilium movement	0	0	1
sno(s)RNA metabolic process	0	0	1
actin filament polymerization	0	0	1
regulation of ion transmembrane transport	0	0	1
regulation of polysaccharide metabolic process	0	0	1
production of siRNA involved in RNA interference	0	0	1
quinone metabolic process	0	0	1
protein polymerization	0	0	1
negative regulation of phosphorylation	0	0	1
Wnt signaling pathway	0	0	1
mitotic sister chromatid cohesion	0	0	1
regulation of Rab protein signal transduction	0	0	1
exocytic process	0	0	1
peptidyl-threonine modification	0	0	1
polyadenylation-dependent ncRNA catabolic process	0	0	1
membrane lipid biosynthetic process	0	0	1
regulation of generation of precursor metabolites and energy	0	0	1
regulation of pH	0	0	1
positive regulation of TOR signaling	0	0	1
nucleobase biosynthetic process	0	0	1
nicotinamide nucleotide biosynthetic process	0	0	1
posttranslational protein targeting to membrane, translocation	0	0	1
regulation of translational initiation	0	0	1
non-motile cilium assembly	0	0	1
axon guidance	0	0	1
nuclear ncRNA surveillance	0	0	1
fatty acid catabolic process	0	0	1
icosanoid metabolic process	0	0	1
homologous recombination	0	0	1
protein maturation by iron-sulfur cluster transfer	0	0	1
regulation of actin filament length	0	0	1
tRNA surveillance	0	0	1
protein localization to plasma membrane	0	0	1
heterochromatin assembly	0	0	1
liposaccharide metabolic process	0	0	1
intracellular pH reduction	0	0	1
positive regulation of catalytic activity	0	0	1
DNA duplex unwinding	0	0	1
lysine metabolic process	0	0	1
telomere maintenance	0	0	1
catechol-containing compound biosynthetic process	0	0	1
cellular response to calcium ion	0	0	1
protein-containing complex	1	0	1
nuclear protein-containing complex	1	0	1
endomembrane system	1	0	1
organelle	1	0	1
COPII vesicle coat	1	0	1
intracellular organelle	1	0	1
chaperonin-containing T-complex	1	0	1
chaperone complex	1	0	1
membrane-bounded organelle	1	0	1
intracellular membrane-bounded organelle	1	0	1
endoplasmic reticulum exit site	1	0	1
vesicle coat	1	0	1
membrane coat	1	0	1
intracellular protein-containing complex	1	0	1
preribosome, large subunit precursor	1	0	1
SNARE complex	1	0	1
nucleolus	1	0	1
transferase complex	1	0	1
organelle outer membrane	1	0	1
outer membrane	1	0	1
oligosaccharyltransferase complex	0	1	1
proteasome core complex, alpha-subunit complex	0	1	1
chromatin	1	0	1
ubiquitin ligase complex	1	0	1
membrane protein complex	1	0	1
ESCRT I complex	0	1	1
ESCRT complex	1	0	1
ribonucleoprotein granule	1	0	1
mitochondrial outer membrane	1	0	1
catalytic complex	1	0	1
cytoplasm	1	0	1
PcG protein complex	0	1	1
dynein complex	0	1	1
histone acetyltransferase complex	0	1	1
nuclear ubiquitin ligase complex	0	1	1
organelle membrane	0	1	1
cell cortex	0	1	1
Ino80 complex	0	1	1
SAGA-type complex	0	1	1
endoplasmic reticulum membrane	0	1	1
inner dynein arm	0	1	1
transcription repressor complex	0	1	1
Cul4-RING E3 ubiquitin ligase complex	0	1	1
DNA helicase complex	0	1	1
kinetochore	0	1	1
vesicle	0	1	1
nuclear pore	0	1	1
Golgi apparatus	0	1	1
cytoplasmic vesicle	0	1	1
intracellular vesicle	0	1	1
nucleus	0	1	1
elongator holoenzyme complex	0	1	1
DNA replication preinitiation complex	0	1	1
mitochondrial proton-transporting ATP synthase complex, coupling factor F(o)	0	1	1
SWI/SNF complex	0	1	1
integrator complex	0	1	1
cytosol	0	1	1
coated vesicle	0	1	1
acetyltransferase complex	0	1	1
protein acetyltransferase complex	0	1	1
preribosome	0	1	1
exocyst	0	1	1
proteasome regulatory particle, lid subcomplex	0	1	1
proton-transporting ATP synthase complex, coupling factor F(o)	0	1	1
clathrin-coated vesicle	0	1	1
nuclear DNA-directed RNA polymerase complex	0	1	1
proteasome core complex	0	1	1
SAGA complex	0	1	1
axonemal dynein complex	0	1	1
INO80-type complex	0	1	1
H4 histone acetyltransferase complex	0	1	1
mitochondrion	0	1	1
spliceosomal complex	0	1	1
RNA polymerase complex	0	1	1
DNA-directed RNA polymerase complex	0	1	1
Arp2/3 protein complex	0	1	1
chromosomal region	0	1	1
ATPase complex	0	1	1
SWI/SNF superfamily-type complex	0	1	1
peptidase complex	0	1	1
endoplasmic reticulum	0	1	1
mediator complex	0	1	1
transcription regulator complex	0	1	1
autophagosome	0	1	1
RNA polymerase III complex	0	1	1
organelle envelope	0	1	1
envelope	0	1	1
intracellular non-membrane-bounded organelle	0	1	1
non-membrane-bounded organelle	0	1	1
bounding membrane of organelle	0	1	1
exocytic vesicle	0	1	1
Golgi stack	0	1	1
RNA polymerase II, core complex	0	1	1
cullin-RING ubiquitin ligase complex	0	1	1
mitochondrial membrane	0	1	1
P-body	0	1	1
vacuolar membrane	0	1	1
9+2 motile cilium	0	1	1
magnesium-dependent protein serine/threonine phosphatase complex	0	1	1
anaphase-promoting complex	0	1	1
nucleoplasm	0	1	1
lytic vacuole membrane	0	1	1
secretory vesicle	0	1	1
lysosomal membrane	0	1	1
inner mitochondrial membrane protein complex	0	1	1
cytosolic large ribosomal subunit	0	1	1
[truncated: 1,150 more rows]
