# Supplementary material for: Universal signatures of transposable element compartmentalization across eukaryotic genomes
Source: bioRxiv. 2024 Mar 27:2023.10.17.562820. Preprint. [Version 2] doi: 10.1101/2023.10.17.562820 (PMC10996525; doi:10.1101/2023.10.17.562820)
Supplement: Supplement 5 [file media-5.gz › Data_S3/GO_presence_summaries_Cnidaria_LINE.tsv]

Ras protein signal transduction	1	1	4
extracellular structure organization	0	2	3
extracellular matrix organization	0	1	3
external encapsulating structure organization	0	1	4
positive regulation of translation	0	1	1
positive regulation of cellular amide metabolic process	0	1	1
apoptotic process	1	0	4
cell death	1	0	4
programmed cell death	1	0	4
Rho protein signal transduction	0	1	2
protein polyubiquitination	1	2	4
positive regulation of DNA repair	0	1	1
cellular protein metabolic process	3	1	5
cell adhesion	1	2	5
biological adhesion	1	2	5
snRNA metabolic process	0	4	4
snRNA processing	0	4	4
spliceosomal complex assembly	0	1	1
maturation of LSU-rRNA from tricistronic rRNA transcript (SSU-rRNA, 5.8S rRNA, LSU-rRNA)	0	1	1
regulation of double-strand break repair	0	1	3
system development	0	1	3
positive regulation of response to DNA damage stimulus	0	1	2
acetyl-CoA biosynthetic process from pyruvate	0	1	2
anatomical structure development	2	0	4
supramolecular fiber organization	2	0	5
mismatch repair	0	2	5
cellular protein modification process	3	2	5
protein modification process	2	3	5
arachidonate transport	0	2	4
arachidonic acid secretion	0	2	4
icosanoid secretion	0	2	4
icosanoid transport	0	2	4
long-chain fatty acid transport	0	2	4
fatty acid transport	0	2	4
positive regulation of DNA metabolic process	0	2	4
protein polymerization	1	1	2
glucan biosynthetic process	0	2	4
phenylalanyl-tRNA aminoacylation	0	1	1
cellular polysaccharide biosynthetic process	0	2	4
maturation of LSU-rRNA	0	3	5
glycogen biosynthetic process	0	2	3
AMP metabolic process	0	4	5
rRNA metabolic process	0	3	5
rRNA processing	0	3	5
cell-cell adhesion via plasma-membrane adhesion molecules	0	2	4
homophilic cell adhesion via plasma membrane adhesion molecules	0	2	4
cellular polysaccharide metabolic process	0	2	5
energy reserve metabolic process	0	2	4
glucan metabolic process	0	2	5
cellular glucan metabolic process	0	2	5
multicellular organismal process	1	1	4
glycogen metabolic process	0	2	4
positive regulation of cellular component organization	0	1	5
lipid transport	0	3	5
cell-cell adhesion	0	2	4
germ cell development	0	1	1
vesicle docking involved in exocytosis	0	0	1
digestion	1	1	3
gamma-aminobutyric acid metabolic process	0	0	1
glucan catabolic process	0	0	2
ribonucleoprotein complex disassembly	0	0	1
spliceosomal complex disassembly	0	0	1
neurotransmitter metabolic process	0	1	1
tRNA transport	0	1	1
cellular polysaccharide catabolic process	0	0	2
vesicle docking	0	0	1
polysaccharide catabolic process	0	3	4
cellular process involved in reproduction in multicellular organism	0	2	2
regulation of DNA repair	0	2	4
protein kinase C-activating G protein-coupled receptor signaling pathway	0	1	3
DNA geometric change	0	3	4
Arp2/3 complex-mediated actin nucleation	0	1	5
cellular carbohydrate catabolic process	0	2	5
regulation of mRNA catabolic process	0	3	4
regulation of RNA stability	0	3	4
lipid phosphorylation	0	2	3
DNA duplex unwinding	0	3	4
positive regulation of gene expression	0	1	4
regulation of mRNA stability	0	3	4
acetyl-CoA metabolic process	0	1	5
carboxylic acid transport	0	2	5
monocarboxylic acid transport	0	2	4
cellular macromolecule metabolic process	1	3	5
phosphate-containing compound metabolic process	1	2	5
phosphorus metabolic process	1	2	5
organic anion transport	0	3	5
polysaccharide metabolic process	0	3	5
protein targeting	0	1	5
protein metabolic process	2	2	5
proline metabolic process	0	2	5
cholesterol transport	0	1	2
thioester biosynthetic process	0	3	5
sterol metabolic process	0	2	5
regulation of response to DNA damage stimulus	0	2	4
acetyl-CoA biosynthetic process	0	3	5
cellular carbohydrate biosynthetic process	0	4	5
polysaccharide biosynthetic process	0	2	4
acyl-CoA biosynthetic process	0	3	5
developmental process	0	2	5
cellular carbohydrate metabolic process	0	3	5
cellular amine metabolic process	0	2	5
cellular biogenic amine metabolic process	0	2	5
amine metabolic process	0	2	5
organic hydroxy compound transport	0	1	4
positive regulation of supramolecular fiber organization	0	1	5
positive regulation of protein-containing complex assembly	0	1	5
steroid metabolic process	0	2	5
sterol transport	0	1	4
positive regulation of cytoskeleton organization	0	1	5
actin nucleation	0	1	5
positive regulation of actin filament polymerization	0	1	5
positive regulation of protein polymerization	0	2	5
acyl-CoA metabolic process	0	1	5
thioester metabolic process	0	1	5
glycosylation	2	1	5
macromolecule glycosylation	2	1	5
protein glycosylation	2	1	5
macromolecule modification	2	3	5
protein phosphorylation	1	2	4
cell development	0	0	1
amide transport	0	1	2
cytoplasmic microtubule organization	0	0	1
peptide transport	0	0	1
lysine metabolic process	0	1	3
actin filament polymerization	1	0	1
N-acetylglucosamine metabolic process	0	0	1
membrane docking	0	0	2
organelle localization by membrane tethering	0	0	2
negative regulation of mRNA metabolic process	0	1	1
peptidyl-glutamic acid carboxylation	0	1	1
intein-mediated protein splicing	0	0	1
intraciliary retrograde transport	0	0	1
oligopeptide transport	0	0	1
glutamine family amino acid catabolic process	0	0	1
nervous system development	0	1	3
intraciliary transport involved in cilium assembly	0	0	1
protein carboxylation	0	1	1
maturation of 5.8S rRNA	0	0	1
'de novo' protein folding	0	0	1
protein splicing	0	0	1
small GTPase mediated signal transduction	0	2	5
cyclic nucleotide biosynthetic process	0	2	4
positive regulation of cellular component biogenesis	0	2	5
polyamine biosynthetic process	0	1	3
developmental process involved in reproduction	0	4	4
regulation of DNA metabolic process	0	2	5
polyamine metabolic process	0	1	3
cellular biogenic amine biosynthetic process	0	1	4
amine biosynthetic process	0	1	4
regulation of cell population proliferation	0	2	4
translation	1	2	5
protein dephosphorylation	0	2	4
bioluminescence	0	2	3
nucleotide biosynthetic process	0	2	5
nucleoside phosphate biosynthetic process	0	2	5
pyruvate metabolic process	0	3	5
regulation of protein-containing complex disassembly	0	3	4
regulation of cellular response to stress	0	2	4
immune response	0	4	4
regulation of cellular catabolic process	0	3	4
positive regulation of organelle organization	0	1	5
regulation of mRNA metabolic process	0	3	4
organic hydroxy compound metabolic process	0	4	5
liposaccharide metabolic process	0	3	5
glycolipid metabolic process	0	3	5
nucleotide metabolic process	0	2	5
amide biosynthetic process	1	2	5
ion transport	0	2	5
exocytic process	0	0	1
innate immune response	0	1	3
Golgi to plasma membrane transport	0	0	1
protein autoprocessing	0	1	3
aspartate family amino acid catabolic process	0	1	1
regulation of neurotransmitter levels	0	0	1
DNA methylation or demethylation	0	1	1
hippo signaling	0	0	1
immune response-regulating signaling pathway	1	2	3
AMP biosynthetic process	0	1	1
'de novo' UMP biosynthetic process	0	1	2
pyridoxal phosphate metabolic process	0	1	1
tissue morphogenesis	0	0	1
toll-like receptor signaling pathway	1	2	3
attachment of GPI anchor to protein	0	0	2
heme biosynthetic process	0	0	2
protein targeting to vacuole	0	0	1
microtubule polymerization or depolymerization	0	1	1
morphogenesis of an epithelium	0	0	1
pattern recognition receptor signaling pathway	1	2	3
pyridoxal phosphate biosynthetic process	0	1	1
heme metabolic process	0	1	4
peptidyl-glutamic acid modification	1	0	2
aldehyde biosynthetic process	0	1	1
ribonucleoside monophosphate metabolic process	0	2	5
organic acid transport	0	2	5
regulation of small GTPase mediated signal transduction	0	3	5
carbohydrate catabolic process	0	2	5
double-strand break repair via homologous recombination	0	2	5
ribonucleoside bisphosphate biosynthetic process	0	1	5
positive regulation of cellular protein metabolic process	0	2	5
gene silencing	0	2	5
animal organ development	1	1	4
nucleoside bisphosphate biosynthetic process	0	1	5
gene silencing by RNA	0	2	5
regulation of phosphorylation	0	2	4
protein targeting to membrane	0	1	5
purine nucleoside bisphosphate biosynthetic process	0	1	5
cyclic nucleotide metabolic process	0	2	4
DNA replication initiation	0	4	5
cellular nitrogen compound biosynthetic process	1	1	5
peptide biosynthetic process	1	1	5
recombinational repair	0	1	5
positive regulation of protein metabolic process	0	2	5
protein localization to endoplasmic reticulum	0	2	5
immune system process	0	3	4
actin filament organization	0	2	5
ncRNA metabolic process	0	3	5
regulation of biological quality	0	2	5
DNA repair	0	1	5
G protein-coupled receptor signaling pathway	0	1	4
DNA metabolic process	0	2	5
nucleoside phosphate metabolic process	0	2	5
carbohydrate biosynthetic process	0	4	5
ncRNA processing	0	2	5
membrane lipid metabolic process	1	1	5
glycerol-3-phosphate metabolic process	0	0	1
UMP metabolic process	0	1	4
'de novo' pyrimidine nucleobase biosynthetic process	0	2	4
inositol metabolic process	1	0	1
defense response	0	2	3
polyol catabolic process	0	1	1
response to external biotic stimulus	0	2	3
UMP biosynthetic process	0	1	4
phospholipid transport	0	2	3
ceramide catabolic process	0	1	1
DNA modification	0	2	2
N-terminal protein amino acid acetylation	0	1	1
positive regulation of cell population proliferation	0	1	1
glycolipid catabolic process	0	1	1
amino-acid betaine biosynthetic process	0	2	3
vitamin B6 metabolic process	0	1	1
response to biotic stimulus	0	2	3
defense response to other organism	0	1	3
regionalization	0	0	1
pyrimidine ribonucleoside monophosphate metabolic process	0	1	4
pyrimidine ribonucleoside monophosphate biosynthetic process	0	1	4
pyrimidine nucleobase biosynthetic process	0	2	4
deadenylation-dependent decapping of nuclear-transcribed mRNA	0	0	1
ribosomal large subunit assembly	0	0	1
glycosphingolipid metabolic process	0	1	1
pattern specification process	0	0	1
response to other organism	0	1	3
alcohol catabolic process	0	2	3
regulation of pH	0	1	1
cholesterol metabolic process	0	0	3
vitamin B6 biosynthetic process	0	1	1
organic hydroxy compound catabolic process	0	2	3
monovalent inorganic cation homeostasis	0	1	1
amino-acid betaine metabolic process	0	2	3
actin polymerization or depolymerization	1	0	1
biological process involved in interspecies interaction between organisms	1	1	3
alditol phosphate metabolic process	0	0	1
snRNA 3'-end processing	0	1	1
reactive nitrogen species metabolic process	0	0	1
glycosphingolipid catabolic process	0	1	1
primary metabolic process	0	3	5
regulation of catabolic process	0	3	5
GPI anchor biosynthetic process	0	2	4
GPI anchor metabolic process	0	2	4
positive regulation of response to stimulus	0	2	4
posttranscriptional regulation of gene expression	0	4	5
organonitrogen compound metabolic process	2	2	5
nucleobase-containing small molecule metabolic process	0	1	5
organophosphate metabolic process	0	2	5
glycolipid biosynthetic process	0	3	5
dephosphorylation	0	2	5
purine nucleoside monophosphate metabolic process	0	2	5
purine ribonucleoside diphosphate metabolic process	0	3	5
ribonucleoside diphosphate metabolic process	0	3	5
ADP metabolic process	0	3	5
purine nucleoside diphosphate metabolic process	0	3	5
pyridine-containing compound biosynthetic process	0	3	5
purine ribonucleoside monophosphate metabolic process	0	2	5
lipid metabolic process	0	4	5
organophosphate biosynthetic process	0	3	5
intracellular sterol transport	0	1	2
copper ion transport	0	1	1
pyrimidine nucleoside monophosphate metabolic process	0	2	5
pyrimidine nucleoside monophosphate biosynthetic process	0	2	5
regulation of growth	0	1	2
establishment of protein localization to vacuole	0	2	5
intracellular cholesterol transport	0	1	1
methylguanosine-cap decapping	0	2	5
protein-containing complex disassembly	0	1	4
negative regulation of transmembrane receptor protein serine/threonine kinase signaling pathway	0	1	2
sphingolipid catabolic process	0	1	2
regulation of transmembrane receptor protein serine/threonine kinase signaling pathway	0	1	2
water-soluble vitamin biosynthetic process	0	5	5
regulation of mRNA processing	0	3	3
vesicle tethering	0	2	2
proline biosynthetic process	0	1	2
sterol biosynthetic process	0	1	5
membrane lipid catabolic process	0	1	2
L-proline biosynthetic process	0	1	2
pigment biosynthetic process	0	2	5
protein localization to vacuole	0	2	5
vitamin biosynthetic process	0	5	5
RNA decapping	0	2	5
secondary alcohol metabolic process	0	1	4
intracellular lipid transport	0	1	2
regulation of cell growth	0	1	2
inositol phosphate biosynthetic process	0	2	2
pigment metabolic process	0	2	5
pyrimidine nucleobase metabolic process	0	3	5
signal transduction	1	4	5
phosphorylation	1	2	5
protein lipidation	0	3	4
nucleoside diphosphate metabolic process	0	2	5
macromolecule metabolic process	0	4	5
protein deubiquitination	1	1	4
cell-matrix adhesion	0	1	4
non-motile cilium assembly	0	3	4
cell-substrate adhesion	0	1	4
transcription elongation from RNA polymerase II promoter	0	2	5
nucleobase biosynthetic process	0	3	5
transmembrane receptor protein tyrosine kinase signaling pathway	0	1	4
GTP metabolic process	0	1	4
pointed-end actin filament capping	0	1	1
actomyosin structure organization	0	2	2
indolalkylamine catabolic process	0	2	4
tryptophan catabolic process	0	2	4
indole-containing compound metabolic process	0	2	4
'de novo' IMP biosynthetic process	0	1	5
enzyme linked receptor protein signaling pathway	0	1	4
nucleotide catabolic process	0	2	5
organophosphate ester transport	0	3	5
protein prenylation	0	3	4
DNA-templated transcription, elongation	0	3	5
indole-containing compound catabolic process	0	2	4
indolalkylamine metabolic process	0	2	4
phosphatidylinositol-mediated signaling	0	2	4
glucosamine-containing compound metabolic process	0	1	4
prenylation	0	3	4
amine catabolic process	0	2	4
tryptophan metabolic process	0	2	4
post-Golgi vesicle-mediated transport	0	2	4
negative regulation of chromosome organization	1	1	3
cellular biogenic amine catabolic process	0	2	4
steroid biosynthetic process	0	1	5
cell-cell signaling	0	1	4
nucleoside bisphosphate metabolic process	0	2	5
organic hydroxy compound biosynthetic process	0	5	5
ribonucleoside bisphosphate metabolic process	0	2	5
purine nucleoside bisphosphate metabolic process	0	2	5
nucleoside monophosphate metabolic process	0	2	5
anion transport	0	2	5
protein modification by small protein removal	1	1	4
alpha-amino acid catabolic process	0	3	5
regulation of cellular component organization	0	4	5
regulation of cellular component size	0	3	5
regulation of anatomical structure size	0	3	5
energy derivation by oxidation of organic compounds	0	2	5
tricarboxylic acid cycle	0	1	5
regulation of actin filament organization	0	3	5
regulation of actin filament length	0	3	5
regulation of actin polymerization or depolymerization	0	3	5
regulation of protein polymerization	0	3	5
secretion	0	2	5
regulation of actin filament polymerization	0	3	5
regulation of supramolecular fiber organization	0	2	5
regulation of protein-containing complex assembly	0	3	5
cellular response to DNA damage stimulus	0	1	5
base-excision repair	0	2	4
spermatogenesis	0	4	4
anatomical structure morphogenesis	0	1	4
inositol lipid-mediated signaling	0	3	5
TOR signaling	0	2	2
Golgi organization	0	2	4
NAD biosynthetic process	0	2	5
axon guidance	0	2	4
regulation of translational elongation	0	2	5
water-soluble vitamin metabolic process	0	5	5
meiotic cell cycle	0	4	5
neuron projection guidance	0	2	4
N-terminal protein amino acid modification	1	2	4
ncRNA 3'-end processing	0	4	4
regulation of chromosome organization	1	2	5
male gamete generation	0	4	4
transcription by RNA polymerase II	0	3	5
nitrogen compound metabolic process	1	2	5
negative regulation of molecular function	0	2	3
negative regulation of catalytic activity	0	2	3
regulation of actin cytoskeleton organization	0	4	5
regulation of actin filament-based process	0	4	5
alcohol metabolic process	0	3	5
cellular amide metabolic process	1	3	5
neuropeptide signaling pathway	0	1	2
proton transmembrane transport	0	2	5
vitamin metabolic process	0	4	5
nicotinamide nucleotide biosynthetic process	0	1	5
organelle localization	0	1	5
regulation of ARF protein signal transduction	0	3	4
vesicle-mediated transport to the plasma membrane	0	3	4
gamete generation	0	4	4
inositol phosphate metabolic process	1	1	2
fucose metabolic process	0	3	4
multicellular organismal reproductive process	0	4	4
cellular component disassembly	0	1	5
protein ubiquitination	0	3	5
protein modification by small protein conjugation or removal	1	2	5
positive regulation of cellular process	1	2	5
DNA recombination	0	2	5
ribonucleoprotein complex subunit organization	0	3	5
intracellular signal transduction	0	3	5
nuclear transport	0	3	5
nucleocytoplasmic transport	0	3	5
nucleoside phosphate catabolic process	0	1	5
IMP metabolic process	0	2	5
transport along microtubule	0	4	4
actin filament capping	0	4	4
negative regulation of protein depolymerization	0	4	4
negative regulation of actin filament depolymerization	0	4	4
negative regulation of protein-containing complex disassembly	0	4	4
nucleobase metabolic process	0	2	5
intraciliary transport	0	4	4
IMP biosynthetic process	0	2	5
microtubule-based transport	0	4	4
signaling	0	1	4
regulation of protein depolymerization	0	3	4
regulation of actin filament depolymerization	0	4	4
regulation of protein phosphorylation	0	2	4
aromatic amino acid family catabolic process	0	3	5
lipid modification	0	3	5
membrane lipid biosynthetic process	0	2	5
organonitrogen compound biosynthetic process	0	2	5
response to external stimulus	0	3	4
cellular aldehyde metabolic process	0	2	5
nicotinamide nucleotide metabolic process	0	1	5
amino sugar metabolic process	0	1	5
pyridine nucleotide biosynthetic process	0	1	5
regulation of immune system process	0	4	4
protein N-linked glycosylation	0	3	5
pyrimidine ribonucleotide metabolic process	0	1	5
cotranslational protein targeting to membrane	0	2	5
pyrimidine ribonucleotide biosynthetic process	0	1	5
microtubule nucleation	0	1	5
protein targeting to ER	0	2	5
DNA biosynthetic process	0	1	5
establishment of protein localization to endoplasmic reticulum	0	2	5
establishment or maintenance of cell polarity	0	1	4
regulation of immune response	0	4	4
SRP-dependent cotranslational protein targeting to membrane	0	2	5
ribonucleotide biosynthetic process	0	1	5
ribose phosphate biosynthetic process	0	1	5
cellular macromolecule localization	0	2	5
cellular protein localization	0	2	5
organic cyclic compound biosynthetic process	0	2	5
organic substance metabolic process	0	3	5
regulation of apoptotic process	0	1	4
regulation of programmed cell death	0	1	4
regulation of cell death	0	1	4
cellular macromolecule biosynthetic process	1	1	5
DNA conformation change	0	3	5
establishment of protein localization to membrane	0	1	5
pyridine-containing compound metabolic process	0	3	5
regulation of response to stress	0	2	4
sphingolipid metabolic process	1	2	5
peptide metabolic process	1	3	5
purine ribonucleotide metabolic process	0	2	5
protein localization to membrane	0	1	5
negative regulation of peptidase activity	0	2	3
regulation of phosphorus metabolic process	0	2	5
regulation of peptidase activity	0	3	3
ribonucleoside monophosphate biosynthetic process	0	2	5
negative regulation of proteolysis	0	2	3
cellular developmental process	0	1	5
regulation of phosphate metabolic process	0	2	5
macromolecule biosynthetic process	1	1	5
ribonucleotide metabolic process	0	2	5
ribose phosphate metabolic process	0	2	5
negative regulation of organelle organization	0	4	5
nucleoside monophosphate biosynthetic process	0	2	5
negative regulation of cellular component organization	0	4	5
chromatin remodeling	0	2	5
carbohydrate derivative metabolic process	0	1	5
positive regulation of biological process	1	2	5
polyol metabolic process	0	4	5
vacuolar transport	0	2	5
carbohydrate transport	0	3	5
negative regulation of hydrolase activity	0	3	3
regulation of proteolysis	0	2	3
protein import	0	3	5
double-strand break repair	0	3	5
heterocycle biosynthetic process	0	3	5
phosphatidylinositol biosynthetic process	1	3	5
tRNA aminoacylation for protein translation	0	3	5
regulation of cytoskeleton organization	0	3	5
amino acid activation	0	4	5
tRNA aminoacylation	0	3	5
regulation of cellular component biogenesis	0	4	5
cellular amino acid catabolic process	0	3	5
cellular nitrogen compound metabolic process	0	2	5
regulation of intracellular signal transduction	0	2	5
ribonucleoprotein complex assembly	0	4	5
glutamine family amino acid metabolic process	0	3	5
purine ribonucleotide biosynthetic process	0	1	5
phosphatidylinositol metabolic process	1	2	5
regulation of organelle organization	0	4	5
purine nucleotide biosynthetic process	0	1	5
cell cycle	0	5	5
lipid catabolic process	0	3	5
protein localization to organelle	0	2	5
purine-containing compound biosynthetic process	0	1	5
nucleobase-containing compound biosynthetic process	0	3	5
protein folding	0	4	5
positive regulation of cellular metabolic process	1	3	5
response to stress	0	1	5
aromatic compound biosynthetic process	0	3	5
purine nucleotide metabolic process	0	2	5
transmembrane transport	0	2	5
purine-containing compound metabolic process	0	2	5
cellular metabolic process	0	3	5
phospholipid metabolic process	0	4	5
protein modification by small protein conjugation	1	2	5
regulation of response to stimulus	0	2	5
regulation of cellular process	0	3	5
carbohydrate derivative biosynthetic process	0	2	5
intracellular protein transport	0	3	5
cellular lipid metabolic process	0	3	5
cellular response to stress	0	1	5
cellular response to stimulus	0	1	5
regulation of biological process	0	3	5
metabolic process	0	2	5
regulation of Ras protein signal transduction	0	3	4
protein import into nucleus	0	4	5
protein localization to nucleus	0	4	5
ubiquitin-dependent protein catabolic process	0	3	5
purine ribonucleoside triphosphate metabolic process	0	1	5
polyol biosynthetic process	0	5	5
Wnt signaling pathway	0	2	4
ceramide metabolic process	0	2	5
cell surface receptor signaling pathway involved in cell-cell signaling	0	2	4
RNA export from nucleus	0	3	5
spindle organization	0	2	4
purine nucleoside triphosphate metabolic process	0	1	5
establishment of protein localization to organelle	0	2	5
positive regulation of nitrogen compound metabolic process	1	3	5
cellular component assembly	0	1	5
cellular component organization or biogenesis	0	1	5
RNA splicing	0	3	5
mRNA splicing, via spliceosome	1	1	5
RNA splicing, via transesterification reactions with bulged adenosine as nucleophile	1	1	5
RNA splicing, via transesterification reactions	1	1	5
RNA modification	0	1	5
cell cycle process	0	2	5
regulation of RNA biosynthetic process	0	2	5
regulation of nucleic acid-templated transcription	0	2	5
regulation of transcription, DNA-templated	0	2	5
regulation of cellular macromolecule biosynthetic process	1	1	5
regulation of macromolecule biosynthetic process	1	1	5
regulation of cell cycle	1	0	5
regulation of cellular biosynthetic process	1	1	5
small molecule biosynthetic process	0	3	5
mRNA metabolic process	0	1	5
regulation of biosynthetic process	1	1	5
cellular component organization	0	1	5
microtubule-based process	0	1	5
organic acid biosynthetic process	0	1	5
carboxylic acid biosynthetic process	0	1	5
mRNA processing	0	3	5
mitotic cell cycle process	0	1	5
organelle organization	0	1	5
regulation of RNA metabolic process	0	2	5
vesicle-mediated transport	0	1	5
peptidyl-amino acid modification	0	2	5
organelle assembly	0	1	5
cellular component biogenesis	0	1	5
positive regulation of nucleic acid-templated transcription	1	3	5
ribonucleoprotein complex biogenesis	0	1	5
positive regulation of RNA biosynthetic process	1	3	5
positive regulation of transcription, DNA-templated	1	3	5
response to chemical	0	0	5
positive regulation of RNA metabolic process	1	3	5
tRNA processing	0	2	5
macromolecule methylation	0	1	5
microtubule-based movement	0	1	5
sulfur compound metabolic process	0	2	5
protein-containing complex assembly	0	1	5
regulation of gene expression	0	3	5
regulation of primary metabolic process	0	3	5
regulation of nitrogen compound metabolic process	0	3	5
protein localization	0	2	5
macromolecule localization	0	2	5
regulation of nucleobase-containing compound metabolic process	0	2	5
ribosome biogenesis	0	3	5
metal ion homeostasis	0	1	5
electron transport chain	0	2	5
protein alkylation	0	0	4
peptidyl-lysine modification	0	0	4
protein methylation	0	0	4
tRNA modification	0	1	5
regulation of macromolecule metabolic process	0	3	5
mRNA transport	0	2	5
regulation of cell cycle process	1	1	5
small molecule metabolic process	0	1	5
RNA metabolic process	0	3	5
movement of cell or subcellular component	0	2	5
protein-containing complex subunit organization	0	1	5
regulation of metabolic process	0	3	5
organic acid metabolic process	0	1	5
regulation of transcription by RNA polymerase II	0	2	5
regulation of cellular metabolic process	0	2	5
cell division	0	4	5
establishment of protein localization	0	1	5
fatty acid metabolic process	0	0	5
nitrogen compound transport	0	0	5
cellular amino acid biosynthetic process	0	2	5
histone modification	0	1	4
cellular modified amino acid metabolic process	0	3	5
covalent chromatin modification	0	1	4
carboxylic acid metabolic process	0	1	5
oxoacid metabolic process	0	1	5
RNA methylation	1	0	5
regulation of cell cycle phase transition	1	0	5
fatty acid biosynthetic process	0	0	5
monocarboxylic acid biosynthetic process	0	0	5
respiratory electron transport chain	0	2	5
cellular metal ion homeostasis	0	1	5
negative regulation of cellular macromolecule biosynthetic process	0	3	5
cellular ion homeostasis	0	1	5
negative regulation of macromolecule biosynthetic process	0	3	5
cellular cation homeostasis	0	1	5
protein transport	0	2	5
cellular chemical homeostasis	0	1	5
negative regulation of cellular biosynthetic process	0	3	5
glutathione metabolic process	1	1	5
endosomal transport	0	1	5
negative regulation of biosynthetic process	0	3	5
cellular homeostasis	0	1	5
tRNA metabolic process	0	2	5
cell projection organization	0	0	4
cellular protein-containing complex assembly	0	2	5
cellular localization	0	2	5
biological_process	0	1	5
lipid biosynthetic process	0	2	5
plasma membrane bounded cell projection assembly	0	1	4
cilium assembly	0	1	4
establishment of RNA localization	0	2	5
cell projection assembly	0	1	4
homeostatic process	0	1	5
RNA transport	0	2	5
nucleic acid transport	0	2	5
alpha-amino acid biosynthetic process	0	2	5
nucleobase-containing compound transport	0	2	5
chromatin organization	0	2	5
RNA processing	0	1	5
protein complex oligomerization	0	0	4
organonitrogen compound catabolic process	0	2	5
localization	0	0	5
Golgi vesicle transport	0	2	5
chromosome organization	0	1	5
methylation	0	2	5
sulfur amino acid metabolic process	1	0	5
negative regulation of RNA biosynthetic process	0	3	5
regulation of mitotic cell cycle	1	0	5
nucleotide-sugar biosynthetic process	0	2	5
gluconeogenesis	0	0	4
formation of cytoplasmic translation initiation complex	0	2	4
hexose biosynthetic process	0	0	4
response to organic substance	0	0	5
monosaccharide biosynthetic process	0	1	5
negative regulation of nucleic acid-templated transcription	0	3	5
negative regulation of transcription, DNA-templated	0	3	5
positive regulation of transcription by RNA polymerase II	0	4	5
cell cycle checkpoint signaling	1	1	5
mitochondrion organization	0	2	5
ribonucleoside triphosphate biosynthetic process	0	0	5
serine family amino acid metabolic process	0	1	5
histone methylation	0	1	3
cellular respiration	0	1	5
exocytosis	0	2	5
tRNA wobble uridine modification	0	3	5
cellular transition metal ion homeostasis	0	1	5
nucleoside triphosphate biosynthetic process	0	0	5
cytosolic transport	0	1	5
sulfur compound catabolic process	0	0	4
cellular response to oxidative stress	0	0	3
mitochondrial respiratory chain complex assembly	0	1	5
export from cell	0	1	5
negative regulation of cell cycle phase transition	1	1	5
tRNA wobble base modification	0	3	5
mitochondrial transport	0	1	5
transition metal ion homeostasis	0	1	5
meiotic cell cycle process	0	1	5
secretion by cell	0	1	5
peptide catabolic process	0	1	4
glutathione catabolic process	0	0	4
cell surface receptor signaling pathway	0	2	4
nucleic acid-templated transcription	0	2	5
transcription, DNA-templated	0	2	5
negative regulation of cell cycle process	1	0	5
negative regulation of cell cycle	1	0	5
cellular modified amino acid catabolic process	0	0	4
one-carbon metabolic process	0	2	5
pteridine-containing compound metabolic process	0	3	5
cellular response to chemical stress	0	0	3
cellular ketone metabolic process	0	3	5
cellular response to chemical stimulus	0	0	3
metallo-sulfur cluster assembly	0	0	5
iron-sulfur cluster assembly	0	0	5
cellular amino acid metabolic process	0	2	5
nucleic acid metabolic process	0	2	5
regulation of signaling	0	1	5
regulation of catalytic activity	0	2	4
regulation of molecular function	0	2	4
establishment of localization in cell	0	2	5
RNA biosynthetic process	0	3	5
negative regulation of cellular process	0	3	5
regulation of GTPase activity	0	1	4
peptidyl-proline modification	0	2	4
proteasome-mediated ubiquitin-dependent protein catabolic process	0	2	5
positive regulation of catalytic activity	0	1	4
mRNA catabolic process	0	1	5
proteasomal protein catabolic process	0	2	5
positive regulation of molecular function	0	1	4
ion homeostasis	0	1	5
cation homeostasis	0	1	5
inorganic ion homeostasis	0	1	5
chemical homeostasis	0	1	5
cellular process	0	2	5
cellular macromolecule catabolic process	0	1	5
negative regulation of biological process	0	2	5
transport	0	0	5
establishment of localization	0	0	5
positive regulation of nucleobase-containing compound metabolic process	1	3	5
hexose metabolic process	0	1	5
microtubule cytoskeleton organization	0	0	5
protein homooligomerization	0	0	4
phospholipid biosynthetic process	1	2	5
regulation of hydrolase activity	0	2	4
regulation of transport	0	1	4
regulation of localization	0	1	4
intracellular transport	0	2	5
DNA replication	0	2	5
generation of precursor metabolites and energy	0	1	5
organic cyclic compound catabolic process	0	2	5
cytoskeleton organization	0	1	5
regulation of cell communication	0	0	5
regulation of signal transduction	0	0	5
biosynthetic process	1	0	5
regulation of protein metabolic process	0	3	5
alpha-amino acid metabolic process	0	2	5
cellular aromatic compound metabolic process	0	1	5
proteolysis	0	1	5
cellular catabolic process	0	0	5
organic substance catabolic process	0	1	5
catabolic process	0	0	5
cellular biosynthetic process	1	0	5
heterocycle metabolic process	0	1	5
protein catabolic process	0	2	5
locomotion	0	1	2
regulation of mitochondrial membrane potential	0	0	1
negative regulation of sister chromatid segregation	1	0	2
cytokinesis	0	1	3
adenine nucleotide transport	0	0	1
lipid droplet organization	0	1	1
2'-deoxyribonucleotide metabolic process	0	1	1
regulation of cell projection organization	0	1	1
protein autophosphorylation	0	0	1
phosphate ion transmembrane transport	0	1	1
RNA destabilization	0	0	1
establishment of mitotic spindle localization	0	0	1
deoxyribonucleotide biosynthetic process	0	1	2
regulation of cellular defense response	0	2	3
RNA-dependent DNA biosynthetic process	0	0	1
DNA dealkylation	0	0	1
phosphocreatine biosynthetic process	0	0	3
sensory perception	0	0	3
DNA damage checkpoint signaling	0	2	5
regulation of cellular response to growth factor stimulus	0	0	1
regulation of vasculature development	0	0	1
negative regulation of protein metabolic process	0	2	4
maintenance of protein location	0	0	2
ATP synthesis coupled proton transport	0	2	5
response to topologically incorrect protein	0	1	1
proteasome assembly	0	1	5
regulation of cyclin-dependent protein kinase activity	0	1	3
ganglioside catabolic process	0	1	1
protein localization to cytoskeleton	0	1	1
glycolytic process	0	2	5
ribosomal large subunit export from nucleus	0	0	1
reactive oxygen species metabolic process	0	1	2
nucleotide phosphorylation	0	2	5
endocytic recycling	0	0	2
oligosaccharide metabolic process	0	0	4
polyprenol metabolic process	0	0	1
actin filament severing	0	1	1
fructose metabolic process	0	0	1
cellular response to external stimulus	0	1	1
base-excision repair, AP site formation	0	0	2
cellular copper ion homeostasis	0	0	1
detection of abiotic stimulus	0	2	2
tetrahydrobiopterin biosynthetic process	0	1	2
positive regulation of response to biotic stimulus	0	0	1
protein transmembrane transport	0	1	5
regulation of DNA replication	0	1	2
carboxylic acid catabolic process	0	2	5
protein localization to mitochondrion	0	1	5
purine ribonucleoside metabolic process	0	1	2
glycine decarboxylation via glycine cleavage system	0	1	1
phosphatidic acid metabolic process	0	1	1
positive regulation of cellular catabolic process	0	0	1
kinetochore organization	0	1	4
RNA polymerase II preinitiation complex assembly	0	1	1
protein localization to chromosome	0	0	2
pyrimidine deoxyribonucleotide metabolic process	0	1	1
neutral lipid metabolic process	0	0	2
peptidyl-lysine trimethylation	0	0	1
transcription preinitiation complex assembly	0	0	1
negative regulation of developmental process	0	1	3
regulation of chromatin organization	0	0	1
process utilizing autophagic mechanism	0	0	5
regulation of histone modification	0	0	1
tricarboxylic acid metabolic process	0	1	1
activation of innate immune response	0	0	1
positive regulation of cytokine production	0	0	1
response to inorganic substance	0	0	1
spindle assembly checkpoint signaling	1	0	2
amino acid salvage	0	0	3
glycoprotein biosynthetic process	0	0	2
ATP synthesis coupled electron transport	0	1	3
deoxyribonucleotide metabolic process	0	1	5
regulation of protein acetylation	0	0	1
cellular response to amino acid stimulus	0	1	1
transsulfuration	0	0	2
regulation of anatomical structure morphogenesis	0	2	3
cellular divalent inorganic cation homeostasis	0	2	5
modification-dependent protein catabolic process	0	2	5
mitotic DNA damage checkpoint signaling	0	1	1
cellular hormone metabolic process	0	0	1
vacuole organization	0	1	5
pyrimidine nucleotide biosynthetic process	0	0	5
protein deacetylation	0	2	4
peptidyl-lysine acetylation	0	1	4
positive regulation of proteasomal protein catabolic process	0	0	1
regulation of DNA-templated transcription, elongation	1	1	5
regulation of proteasomal protein catabolic process	0	0	1
negative regulation of cell death	0	1	3
ribonucleoside metabolic process	0	1	2
oligosaccharide-lipid intermediate biosynthetic process	0	2	3
sulfate assimilation	0	0	1
rRNA 3'-end processing	0	0	1
glycosaminoglycan metabolic process	0	2	4
vesicle tethering to Golgi	0	1	1
system process	0	0	3
cellular response to nutrient levels	0	0	1
mRNA destabilization	0	0	1
retrograde vesicle-mediated transport, Golgi to endoplasmic reticulum	0	2	5
purine nucleotide catabolic process	0	1	1
response to nutrient levels	0	0	1
regulation of DNA-dependent DNA replication	0	1	2
negative regulation of protein modification process	0	1	1
signal peptide processing	0	2	5
regulation of cytoplasmic translational elongation	0	1	5
superoxide metabolic process	0	1	1
attachment of mitotic spindle microtubules to kinetochore	0	0	1
reproductive process	0	2	5
positive regulation of kinase activity	0	1	2
actin cytoskeleton reorganization	0	1	1
icosanoid metabolic process	0	0	1
N-terminal peptidyl-methionine acetylation	0	1	1
sex differentiation	0	0	1
regulation of histone acetylation	0	0	1
positive regulation of cell cycle process	0	0	1
tyrosine metabolic process	0	0	2
cellular response to organic substance	0	0	1
RNA stabilization	0	1	1
nuclear export	0	1	5
negative regulation of cell communication	0	2	4
negative regulation of nitrogen compound metabolic process	0	3	5
response to amino acid starvation	0	1	1
ceramide biosynthetic process	0	0	2
regulation of G2/M transition of mitotic cell cycle	0	1	2
positive regulation of protein modification process	0	1	3
positive regulation of DNA-templated transcription, elongation	1	0	1
heterocycle catabolic process	0	3	5
macroautophagy	0	0	1
nucleus organization	0	0	1
protein localization to chromosome, centromeric region	0	0	1
lipid oxidation	0	1	5
cellular response to extracellular stimulus	0	0	1
macromolecule catabolic process	0	1	5
glutamine metabolic process	0	2	5
isoprenoid biosynthetic process	0	1	5
activation of immune response	0	1	2
regulation of small molecule metabolic process	0	0	1
protein acetylation	0	1	4
protein peptidyl-prolyl isomerization	0	1	4
protein-DNA complex assembly	0	3	5
peptidyl-methionine modification	0	1	1
regulation of TORC1 signaling	0	0	1
protein lipoylation	0	0	1
purine nucleoside metabolic process	0	1	2
mitochondrial electron transport, cytochrome c to oxygen	0	1	3
collagen metabolic process	0	0	1
mannosylation	0	0	1
transition metal ion transport	0	1	4
post-chaperonin tubulin folding pathway	0	0	2
glucose homeostasis	0	0	1
regulation of cellular component movement	0	0	2
dicarboxylic acid metabolic process	0	2	5
regulation of spindle organization	0	0	1
protein insertion into membrane	0	0	4
regulation of cellular protein metabolic process	0	2	5
L-methionine salvage from methylthioadenosine	0	0	3
phosphatidylglycerol metabolic process	0	0	1
zinc ion homeostasis	0	1	1
mitochondrial protein processing	0	1	1
sphingoid metabolic process	0	0	1
cellular protein complex disassembly	0	0	1
nuclear-transcribed mRNA catabolic process, exonucleolytic, 3'-5'	0	0	1
positive regulation of immune response	0	2	3
positive regulation of cell division	0	0	1
protein monoubiquitination	0	2	3
regulation of proteasomal ubiquitin-dependent protein catabolic process	0	0	1
mRNA 3'-end processing	0	1	5
mitotic cell cycle	0	0	2
amino sugar catabolic process	0	0	2
monosaccharide catabolic process	0	0	2
negative regulation of apoptotic process	0	1	3
maintenance of location in cell	0	0	2
protein localization to peroxisome	0	0	1
aminoglycan catabolic process	0	1	4
amino acid transmembrane transport	0	2	3
negative regulation of metaphase/anaphase transition of cell cycle	1	0	2
chondroitin sulfate metabolic process	0	0	1
cellular response to oxygen-containing compound	0	1	1
L-phenylalanine metabolic process	0	0	3
DNA catabolic process	0	1	4
negative regulation of nucleobase-containing compound metabolic process	0	3	5
RNA phosphodiester bond hydrolysis, exonucleolytic	0	0	1
ganglioside metabolic process	0	1	1
organelle fusion	0	1	1
7-methylguanosine RNA capping	0	1	2
malate metabolic process	0	0	1
protein K48-linked deubiquitination	0	0	1
deoxyribonucleotide catabolic process	0	1	1
endosome organization	0	0	1
regulation of phosphoprotein phosphatase activity	0	1	2
cell motility	0	1	2
signal release from synapse	0	0	1
meiotic nuclear division	0	1	1
protein localization to plasma membrane	0	0	1
cellular lipid catabolic process	0	1	5
carboxylic acid transmembrane transport	0	2	4
S-adenosylmethionine biosynthetic process	0	0	1
ketone catabolic process	0	0	1
regulation of multicellular organismal process	0	2	4
'de novo' posttranslational protein folding	0	0	1
maintenance of location	0	0	2
monocarboxylic acid catabolic process	0	0	5
mRNA export from nucleus	0	2	5
protein transport to vacuole involved in ubiquitin-dependent protein catabolic process via the multivesicular body sorting pathway	0	0	1
pyrimidine ribonucleoside triphosphate biosynthetic process	0	0	4
glutamine family amino acid biosynthetic process	0	2	5
import into nucleus	0	3	5
actin filament depolymerization	0	1	1
regulation of phosphatase activity	0	2	3
erythrose 4-phosphate/phosphoenolpyruvate family amino acid catabolic process	0	0	3
mRNA methylation	0	1	1
CTP metabolic process	0	0	4
spindle localization	0	0	1
regulation of alternative mRNA splicing, via spliceosome	0	1	1
autophagosome organization	0	0	1
positive regulation of type I interferon production	0	0	1
CTP biosynthetic process	0	0	4
cellular zinc ion homeostasis	0	1	1
mitochondrial fission	0	1	1
positive regulation of hydrolase activity	0	1	3
glycerophospholipid biosynthetic process	1	2	5
cell morphogenesis	0	0	1
carnitine metabolic process	0	2	3
negative regulation of mitotic cell cycle phase transition	1	0	4
glycine biosynthetic process	0	1	1
divalent inorganic cation homeostasis	0	2	5
replication fork processing	0	0	1
iron ion transport	0	1	4
mitotic G2/M transition checkpoint	0	1	1
DNA synthesis involved in DNA repair	0	0	3
response to oxygen-containing compound	0	0	2
purine nucleotide transport	0	0	1
galactose metabolic process	0	2	4
regulation of MAPK cascade	0	1	2
cGMP biosynthetic process	0	0	2
resolution of meiotic recombination intermediates	0	0	1
regulation of DNA recombination	0	0	1
trans-synaptic signaling	0	0	1
protein insertion into mitochondrial inner membrane	0	0	1
negative regulation of catabolic process	0	0	1
inorganic ion transmembrane transport	0	1	5
mucopolysaccharide metabolic process	0	0	1
mitotic cell cycle phase transition	0	1	1
negative regulation of cytoskeleton organization	0	1	4
tetrahydrofolate metabolic process	0	2	5
regulation of TOR signaling	0	0	4
regulation of mitotic spindle organization	0	0	1
retrograde transport, endosome to Golgi	0	2	5
positive regulation of organelle assembly	0	1	1
negative regulation of cell population proliferation	0	0	1
regulation of mitotic sister chromatid segregation	1	0	3
axoneme assembly	0	0	2
positive regulation of signaling	0	2	4
UDP-N-acetylglucosamine metabolic process	0	0	2
defense response to bacterium	0	1	2
flavin-containing compound biosynthetic process	0	1	1
regulation of mitotic nuclear division	0	1	3
sulfation	0	1	2
peptidyl-arginine methylation	0	1	3
transcription initiation from RNA polymerase II promoter	0	2	5
ribonucleotide catabolic process	0	1	1
negative regulation of protein polymerization	0	3	4
negative regulation of phosphorus metabolic process	0	1	2
kinetochore assembly	0	0	3
peptidyl-diphthamide metabolic process	0	1	5
ribosome localization	0	0	1
DNA topological change	0	0	2
chromatin assembly	0	1	3
positive regulation of GTPase activity	0	1	3
outer dynein arm assembly	0	1	1
kynurenine metabolic process	0	0	3
primary alcohol metabolic process	0	0	1
thiamine-containing compound metabolic process	0	0	1
regulation of metaphase/anaphase transition of cell cycle	1	0	4
receptor clustering	0	0	1
cell wall macromolecule metabolic process	0	0	1
biological regulation	0	2	5
establishment of spindle localization	0	0	1
detection of stimulus	0	2	2
protein quality control for misfolded or incompletely synthesized proteins	0	0	1
establishment of cell polarity	0	1	2
RNA capping	0	1	2
rRNA pseudouridine synthesis	0	1	1
heparan sulfate proteoglycan metabolic process	0	0	2
cell-cell junction organization	0	1	1
cellular glucose homeostasis	0	0	1
protein processing	1	0	5
cardiolipin metabolic process	0	0	1
protein-containing complex localization	0	1	5
protein insertion into ER membrane	0	1	1
negative regulation of cellular metabolic process	0	3	5
cysteine biosynthetic process via cystathionine	0	0	1
chromatin organization involved in regulation of transcription	0	1	3
cellular modified amino acid biosynthetic process	0	4	5
regulation of RNA splicing	0	1	3
purine-containing compound catabolic process	0	1	1
response to endoplasmic reticulum stress	0	0	5
peptidyl-histidine modification	0	1	5
regulation of membrane potential	0	0	2
positive regulation of TOR signaling	0	1	1
branched-chain amino acid metabolic process	0	0	3
negative regulation of programmed cell death	0	1	3
positive regulation of metabolic process	1	2	5
protein targeting to peroxisome	0	0	1
phospholipid catabolic process	0	1	2
carbohydrate derivative catabolic process	1	0	5
negative regulation of RNA metabolic process	1	2	5
positive regulation of proteolysis	0	0	1
mitotic spindle checkpoint signaling	1	0	2
purine ribonucleoside monophosphate biosynthetic process	0	2	5
regulation of microtubule-based process	0	2	3
Golgi to plasma membrane protein transport	0	0	1
negative regulation of TORC1 signaling	0	0	1
zinc ion transport	0	0	1
complement activation	0	1	1
spliceosomal snRNP assembly	0	1	5
purine nucleobase biosynthetic process	0	1	1
histone H4 acetylation	0	1	1
folic acid-containing compound biosynthetic process	0	1	2
allantoin metabolic process	0	1	1
regulation of metal ion transport	0	1	1
lysosome localization	0	0	1
regulation of DNA-dependent DNA replication initiation	0	1	1
cellular protein catabolic process	0	1	1
nucleosome assembly	1	2	5
small nucleolar ribonucleoprotein complex assembly	0	0	1
cell fate specification	0	0	1
tRNA 5'-end processing	0	0	4
rRNA modification	0	2	5
regulation of mitotic cell cycle phase transition	1	0	5
mitotic cell cycle checkpoint signaling	1	0	4
transcription by RNA polymerase III	0	0	4
interstrand cross-link repair	1	0	3
regulation of cysteine-type endopeptidase activity involved in apoptotic process	0	1	1
apoptotic signaling pathway	0	1	1
GTP biosynthetic process	0	0	4
reciprocal homologous recombination	0	0	2
negative regulation of insulin receptor signaling pathway	0	0	1
inorganic anion transmembrane transport	0	0	1
nucleotide-excision repair	0	2	5
negative regulation of mitotic nuclear division	1	0	2
intracellular protein transmembrane transport	0	1	5
nucleoside biosynthetic process	0	1	2
glycerol catabolic process	0	0	1
peptidyl-arginine modification	0	1	3
neuron projection development	0	0	1
leucine catabolic process	0	0	1
mitotic G2 DNA damage checkpoint signaling	0	1	1
regulation of hormone levels	0	1	3
anion transmembrane transport	0	1	5
protein-DNA complex subunit organization	0	3	5
nucleobase-containing compound metabolic process	0	1	5
amino sugar biosynthetic process	0	0	2
spliceosomal tri-snRNP complex assembly	0	0	1
regulation of transferase activity	0	1	4
regulation of protein kinase activity	0	1	4
apoptotic DNA fragmentation	0	0	1
regulation of cell projection assembly	0	1	1
cGMP metabolic process	0	0	2
detection of external stimulus	0	2	2
flavin-containing compound metabolic process	0	1	1
membrane fusion	0	0	1
vesicle-mediated transport in synapse	0	0	1
positive regulation of signal transduction	0	2	4
nucleoside triphosphate metabolic process	0	0	5
Mo-molybdopterin cofactor biosynthetic process	0	0	3
asparagine metabolic process	0	0	1
protein neddylation	0	0	1
aspartate family amino acid metabolic process	0	3	5
proton-transporting ATP synthase complex assembly	0	0	1
histone H2A ubiquitination	0	1	1
modification-dependent macromolecule catabolic process	0	2	5
L-serine metabolic process	0	1	5
phospholipid dephosphorylation	0	1	5
monocarboxylic acid metabolic process	0	0	5
regulation of translational initiation	0	1	1
histidine catabolic process	0	1	1
pyrimidine nucleoside triphosphate metabolic process	0	0	4
regulation of transmembrane transport	0	0	3
aminoglycan biosynthetic process	0	0	1
positive regulation of phosphate metabolic process	0	1	3
negative regulation of mitotic metaphase/anaphase transition	1	0	2
urea metabolic process	0	0	1
Notch signaling pathway	1	2	4
phosphatidylinositol phosphate biosynthetic process	0	3	5
positive regulation of cell cycle phase transition	0	0	1
regulation of cellular response to insulin stimulus	0	0	1
ncRNA transcription	0	0	1
phosphagen metabolic process	0	0	3
regulation of organelle assembly	0	2	2
acylglycerol metabolic process	0	0	2
organophosphate catabolic process	0	1	5
regulation of angiogenesis	0	0	1
regulation of response to external stimulus	0	1	4
negative regulation of RNA catabolic process	0	1	1
postreplication repair	0	1	5
regulation of sister chromatid segregation	1	0	4
mitotic spindle assembly	0	0	1
aerobic respiration	0	1	5
glutamine biosynthetic process	0	0	1
regulation of proteolysis involved in cellular protein catabolic process	0	0	1
microtubule organizing center organization	0	2	4
mitotic spindle assembly checkpoint signaling	1	0	2
regulation of chromosome separation	1	0	4
respiratory chain complex IV assembly	0	1	2
adenylate cyclase-modulating G protein-coupled receptor signaling pathway	0	1	1
branched-chain amino acid catabolic process	0	0	1
aminoglycan metabolic process	0	2	5
protein demethylation	0	1	1
post-translational protein modification	0	0	1
cilium movement involved in cell motility	0	1	4
cellular response to starvation	0	0	1
cellular nitrogen compound catabolic process	0	2	5
methionine metabolic process	1	2	5
ornithine metabolic process	0	0	1
negative regulation of macromolecule metabolic process	0	3	5
regulation of protein serine/threonine kinase activity	0	1	3
proteoglycan biosynthetic process	0	0	2
proton-transporting two-sector ATPase complex assembly	0	0	2
positive regulation of immune system process	0	2	3
positive regulation of protein phosphorylation	0	1	2
pyrimidine-containing compound catabolic process	0	0	1
homologous recombination	0	0	2
endosome transport via multivesicular body sorting pathway	0	0	1
peptidyl-diphthamide biosynthetic process from peptidyl-histidine	0	1	5
histone lysine demethylation	0	1	1
secondary alcohol biosynthetic process	0	0	1
chemical synaptic transmission	0	0	1
GDP-mannose metabolic process	0	1	1
chitin metabolic process	0	0	2
glucosamine-containing compound catabolic process	0	0	2
chitin catabolic process	0	0	2
purine nucleotide salvage	0	0	1
positive regulation of DNA-binding transcription factor activity	0	0	1
anterograde trans-synaptic signaling	0	0	1
pyrimidine ribonucleoside triphosphate metabolic process	0	0	4
positive regulation of response to external stimulus	0	0	1
anaphase-promoting complex-dependent catabolic process	0	1	1
phosphagen biosynthetic process	0	0	3
glycerolipid metabolic process	0	2	5
glycerol metabolic process	0	0	1
plasma membrane bounded cell projection organization	0	0	4
positive regulation of proteolysis involved in cellular protein catabolic process	0	0	1
aromatic compound catabolic process	0	3	5
vesicle fusion	0	1	1
sphingolipid biosynthetic process	0	1	4
mitochondrial electron transport, NADH to ubiquinone	0	1	1
regulation of reproductive process	0	1	1
regulation of chromosome segregation	1	0	4
respiratory chain complex III assembly	0	1	2
response to oxidative stress	0	1	5
negative regulation of response to stimulus	0	1	4
ribosomal small subunit biogenesis	0	1	1
cellular response to acid chemical	0	1	1
D-amino acid metabolic process	0	0	2
L-alpha-amino acid transmembrane transport	0	1	3
response to nitrogen compound	0	0	5
purine nucleoside triphosphate biosynthetic process	0	0	5
regulation of dephosphorylation	0	2	3
positive regulation of intracellular signal transduction	0	2	4
rRNA-containing ribonucleoprotein complex export from nucleus	0	0	1
negative regulation of mitotic sister chromatid segregation	1	0	2
establishment of protein localization to mitochondrion	0	1	5
translational elongation	0	1	4
internal protein amino acid acetylation	0	1	4
regulation of ion transmembrane transport	0	0	3
negative regulation of TOR signaling	0	0	3
regulation of Wnt signaling pathway	0	1	4
protein localization to kinetochore	0	0	1
spindle assembly	0	1	4
regulation of cyclin-dependent protein serine/threonine kinase activity	0	1	3
Mo-molybdopterin cofactor metabolic process	0	0	3
negative regulation of cellular catabolic process	0	0	1
mitotic chromosome condensation	0	0	2
regulation of plasma membrane bounded cell projection organization	0	1	1
diol metabolic process	0	0	2
regulation of autophagy	0	1	1
ketone biosynthetic process	0	3	5
heparan sulfate proteoglycan biosynthetic process	0	0	1
triglyceride metabolic process	0	1	2
immune effector process	0	1	1
putrescine metabolic process	0	0	1
protein localization to cell periphery	0	0	1
regulation of multicellular organismal development	0	0	2
phosphatidylethanolamine biosynthetic process	0	0	2
kidney development	0	1	2
regulation of cellular localization	0	0	1
actin filament-based process	0	2	4
cation transport	1	1	5
cilium movement	0	2	4
C-terminal protein amino acid modification	0	0	1
nucleotide-sugar metabolic process	0	2	5
regulation of peptidyl-lysine acetylation	0	0	1
negative regulation of nuclear division	1	0	3
negative regulation of BMP signaling pathway	0	0	1
quinone metabolic process	0	3	5
riboflavin biosynthetic process	0	1	1
protein export from nucleus	0	1	1
RNA catabolic process	0	1	5
response to extracellular stimulus	0	0	1
tubulin complex assembly	0	1	2
copper ion homeostasis	0	0	2
positive regulation of transferase activity	0	1	3
negative regulation of metabolic process	0	3	5
cellular iron ion homeostasis	0	1	3
negative regulation of gene expression	0	2	5
regulation of cell shape	0	0	1
nonribosomal peptide biosynthetic process	0	1	2
negative regulation of endopeptidase activity	0	0	1
organelle fission	0	1	4
purine ribonucleoside salvage	0	1	2
response to radiation	0	1	4
regulation of endopeptidase activity	0	0	1
protein depolymerization	0	0	1
regulation of Rho protein signal transduction	0	1	1
nucleosome organization	1	2	5
histone demethylation	0	1	1
DNA-templated transcription, initiation	0	4	5
acylglycerol biosynthetic process	0	1	1
regulation of ion transport	0	0	3
arginine metabolic process	0	1	2
NAD metabolic process	0	0	2
mitotic sister chromatid cohesion	0	2	3
negative regulation of cell motility	0	0	1
positive regulation of phosphorus metabolic process	0	1	3
regulation of JNK cascade	0	0	2
chromosome segregation	0	2	5
negative regulation of translation	0	1	4
regulation of G protein-coupled receptor signaling pathway	0	1	1
response to heat	0	0	1
chromosome condensation	0	0	4
actin filament bundle organization	0	0	1
regulation of locomotion	0	0	1
protein import into peroxisome matrix	0	0	1
nucleobase-containing compound catabolic process	0	1	5
centriole replication	0	1	2
deoxyribonucleoside triphosphate catabolic process	0	1	1
regulation of complement activation	0	2	3
mitochondrial transmembrane transport	0	1	5
positive regulation of protein kinase activity	0	1	2
regulation of cyclase activity	0	1	1
intra-Golgi vesicle-mediated transport	0	0	4
rRNA base methylation	0	1	1
response to metal ion	0	0	1
regulation of cell division	0	2	4
sister chromatid cohesion	0	2	5
alditol catabolic process	0	0	1
nuclear-transcribed mRNA catabolic process, exonucleolytic	0	0	1
signal release	0	0	1
nuclear-transcribed mRNA catabolic process, nonsense-mediated decay	0	2	5
deoxyribose phosphate biosynthetic process	0	1	1
regulation of cell differentiation	0	0	1
protein deacylation	0	2	4
regulation of plasma membrane bounded cell projection assembly	0	1	1
negative regulation of signaling	0	2	4
prosthetic group metabolic process	0	0	3
mitotic spindle organization	0	0	1
regulated exocytosis	0	0	1
negative regulation of locomotion	0	0	1
phosphatidylethanolamine metabolic process	0	0	2
amino acid transport	0	2	5
positive regulation of cellular biosynthetic process	1	3	5
pseudouridine synthesis	0	1	5
pyrimidine nucleotide metabolic process	0	0	5
tRNA splicing, via endonucleolytic cleavage and ligation	0	1	1
regulation of microtubule cytoskeleton organization	0	1	3
coenzyme A metabolic process	0	1	4
peptidyl-lysine methylation	0	0	4
translesion synthesis	0	0	2
endocytosis	0	1	5
response to temperature stimulus	0	0	1
protein acylation	0	1	4
membrane organization	0	1	5
peptidyl-cysteine modification	0	0	1
glycosaminoglycan catabolic process	0	1	2
erythrose 4-phosphate/phosphoenolpyruvate family amino acid metabolic process	0	0	3
protein localization to microtubule organizing center	0	0	1
DNA replication checkpoint signaling	0	1	1
multivesicular body sorting pathway	0	0	5
L-arabinose metabolic process	0	2	3
telomere maintenance via telomerase	0	0	1
humoral immune response	0	1	1
nucleobase-containing small molecule biosynthetic process	0	1	2
phosphocreatine metabolic process	0	0	3
negative regulation of phosphate metabolic process	0	1	2
terpenoid biosynthetic process	0	0	1
positive regulation of defense response	0	0	1
regulation of insulin receptor signaling pathway	0	0	1
asparagine biosynthetic process	0	0	1
poly(A)+ mRNA export from nucleus	0	1	1
negative regulation of cellular protein metabolic process	0	2	4
regulation of protein catabolic process	0	1	3
cell redox homeostasis	0	0	1
fatty acid catabolic process	0	2	4
demethylation	0	0	3
hexose catabolic process	0	0	1
rRNA methylation	0	1	2
regulation of adenylate cyclase activity	0	1	1
alcohol biosynthetic process	0	3	5
nucleotide transmembrane transport	0	0	1
autophagosome assembly	0	0	1
histone H3-K4 methylation	0	0	1
cytoskeleton-dependent intracellular transport	0	2	4
cellular response to amino acid starvation	0	1	1
organelle membrane fusion	0	1	1
protein import into mitochondrial matrix	0	0	2
gene expression	0	1	1
proteolysis involved in cellular protein catabolic process	0	2	5
histone H2A monoubiquitination	0	1	1
tetrapyrrole biosynthetic process	0	2	5
regulation of lipid biosynthetic process	0	0	1
histone H4-K16 acetylation	0	1	1
protein insertion into mitochondrial membrane	0	0	2
mitochondrion disassembly	0	0	1
pyrimidine-containing compound metabolic process	0	0	5
establishment of protein localization to mitochondrial membrane	0	0	2
protein localization to microtubule cytoskeleton	0	1	1
negative regulation of cellular response to growth factor stimulus	0	0	1
DNA-templated transcription, termination	0	0	1
negative regulation of cellular response to insulin stimulus	0	0	1
nervous system process	0	0	3
mitochondrial cytochrome c oxidase assembly	0	1	1
energy coupled proton transport, down electrochemical gradient	0	2	5
cyclic purine nucleotide metabolic process	0	0	2
reticulophagy	0	0	1
negative regulation of intracellular signal transduction	0	0	4
regulation of lyase activity	0	1	1
deoxyribose phosphate catabolic process	0	1	1
mitochondrial electron transport, ubiquinol to cytochrome c	0	1	1
quinone biosynthetic process	0	3	5
histone ubiquitination	0	1	1
protein tetramerization	0	0	1
calcium ion homeostasis	0	0	4
porphyrin-containing compound metabolic process	0	1	5
glycine metabolic process	0	2	5
histone lysine methylation	0	0	3
nucleotide transport	0	0	1
cellular amide catabolic process	0	0	1
ribosomal large subunit biogenesis	0	0	1
MAPK cascade	0	1	1
translational initiation	0	1	1
aerobic electron transport chain	0	2	5
response to bacterium	0	1	2
transcription initiation from RNA polymerase III promoter	0	2	4
synaptic signaling	0	0	1
purine nucleoside monophosphate biosynthetic process	0	2	5
protein O-linked glycosylation	0	1	1
glucose metabolic process	0	1	5
serine family amino acid biosynthetic process	0	2	5
cation transmembrane transport	1	0	5
triglyceride biosynthetic process	0	1	1
pyrimidine deoxyribonucleotide biosynthetic process	0	1	1
localization within membrane	0	0	5
positive regulation of macromolecule biosynthetic process	1	3	5
peroxisome organization	0	0	5
regulation of BMP signaling pathway	0	0	1
negative regulation of cellular amide metabolic process	0	1	4
deoxyribose phosphate metabolic process	0	1	1
regulation of stress-activated protein kinase signaling cascade	0	1	2
DNA-dependent DNA replication	0	1	4
macromolecule deacylation	0	2	4
cell differentiation	0	1	5
protein hydroxylation	0	1	1
cyclic nucleotide catabolic process	0	0	1
response to acid chemical	0	1	1
pyrimidine nucleoside triphosphate biosynthetic process	0	0	4
regulation of DNA-binding transcription factor activity	0	1	1
regulation of protein dephosphorylation	0	2	3
protein N-linked glycosylation via asparagine	0	0	1
tetrahydrofolate interconversion	0	2	5
UTP metabolic process	0	0	4
response to organonitrogen compound	0	0	5
RNA polyadenylation	0	0	4
cellular monovalent inorganic cation homeostasis	0	1	1
carbohydrate metabolic process	0	0	5
vesicle organization	0	1	4
peroxisomal membrane transport	0	0	1
nuclear cell cycle DNA replication initiation	0	0	1
cytoplasmic translational initiation	0	1	1
error-prone translesion synthesis	0	0	1
riboflavin metabolic process	0	1	1
galactose catabolic process	0	0	1
positive regulation of protein catabolic process	0	0	1
regulation of developmental process	1	1	4
telomere maintenance via telomere lengthening	0	0	1
protein refolding	0	0	1
regulation of cellular protein catabolic process	0	0	1
centriole assembly	0	1	2
calcium-ion regulated exocytosis	0	0	1
purine-containing compound transmembrane transport	0	0	1
negative regulation of protein-containing complex assembly	0	3	4
regulation of ubiquitin-dependent protein catabolic process	0	0	1
pyridine nucleotide metabolic process	0	0	5
negative regulation of dephosphorylation	0	1	1
ubiquinone metabolic process	0	2	5
cholesterol biosynthetic process	0	0	1
tryptophan catabolic process to kynurenine	0	0	1
regulation of response to biotic stimulus	0	1	4
regulation of canonical Wnt signaling pathway	0	0	1
ncRNA 5'-end processing	0	0	4
regulation of intracellular pH	0	0	1
positive regulation of mRNA catabolic process	0	0	1
phosphatidylinositol dephosphorylation	0	1	5
positive regulation of multicellular organismal process	0	0	2
protein localization to condensed chromosome	0	0	1
chaperone-mediated protein folding	0	0	3
regulation of cell migration	0	0	1
organelle disassembly	0	0	1
mitotic cytokinesis	0	1	1
mitotic DNA replication initiation	0	0	1
regulation of intracellular transport	0	0	1
homoserine metabolic process	0	0	2
regulation of vesicle-mediated transport	0	0	1
chromosome organization involved in meiotic cell cycle	0	0	2
aspartate family amino acid biosynthetic process	0	3	5
protein localization to centrosome	0	0	1
S-adenosylmethionine metabolic process	0	0	1
rescue of stalled ribosome	0	0	1
serine family amino acid catabolic process	0	0	1
terpenoid metabolic process	0	0	2
glyoxylate metabolic process	0	0	1
pyrimidine deoxyribonucleoside triphosphate metabolic process	0	1	1
negative regulation of cell migration	0	0	1
xylulose metabolic process	0	0	1
positive regulation of macromolecule metabolic process	1	2	5
methionine biosynthetic process	1	2	5
barbed-end actin filament capping	0	1	1
activation of protein kinase activity	0	1	1
regulation of immune effector process	0	2	3
response to ionizing radiation	0	0	1
signal transduction in response to DNA damage	0	2	5
putrescine biosynthetic process	0	0	1
regulation of cytokine production	0	0	1
glucose 6-phosphate metabolic process	0	0	5
mRNA modification	0	1	1
regulation of microtubule polymerization or depolymerization	0	1	1
UDP-N-acetylglucosamine biosynthetic process	0	0	2
SRP-dependent cotranslational protein targeting to membrane, translocation	0	0	1
phototransduction	0	1	2
purine ribonucleotide catabolic process	0	1	1
porphyrin-containing compound biosynthetic process	0	2	5
mitochondrial membrane organization	0	0	2
nucleotide salvage	0	1	4
negative regulation of transcription by RNA polymerase II	0	2	3
purine ribonucleoside biosynthetic process	0	1	2
activation of GTPase activity	0	0	1
cell junction organization	0	1	1
histone acetylation	0	1	4
mRNA polyadenylation	0	0	1
calcium-mediated signaling	0	1	1
phosphatidic acid biosynthetic process	0	1	1
positive regulation of catabolic process	0	0	1
chromatin assembly or disassembly	0	2	5
NADH dehydrogenase complex assembly	0	0	4
regulation of lipid metabolic process	0	0	1
peptidyl-asparagine modification	0	0	1
RNA splicing, via endonucleolytic cleavage and ligation	0	1	1
histone monoubiquitination	0	1	1
regulation of cell cycle G2/M phase transition	1	0	3
pteridine-containing compound biosynthetic process	0	2	5
clathrin-dependent endocytosis	0	0	1
aldehyde catabolic process	0	0	1
purine-containing compound salvage	0	1	5
iron ion homeostasis	0	2	3
lipid storage	0	1	1
nucleoside diphosphate phosphorylation	0	2	5
organic acid catabolic process	0	2	5
RNA 3'-end processing	0	2	5
plasma membrane organization	0	0	1
fructose 2,6-bisphosphate metabolic process	0	0	1
alditol metabolic process	0	0	2
tRNA threonylcarbamoyladenosine metabolic process	0	1	1
DNA packaging	0	0	4
ribosomal small subunit export from nucleus	0	0	1
protein dealkylation	0	1	1
ribonucleoprotein complex export from nucleus	0	0	1
negative regulation of canonical Wnt signaling pathway	0	0	1
histone deubiquitination	0	1	1
cell wall macromolecule catabolic process	0	0	1
positive regulation of protein serine/threonine kinase activity	0	1	1
protein polyglutamylation	1	0	1
double-strand break repair via nonhomologous end joining	0	2	4
purine nucleoside biosynthetic process	0	1	2
protein transmembrane import into intracellular organelle	0	1	5
NADPH regeneration	0	1	5
secondary metabolic process	0	1	2
tetrahydrobiopterin metabolic process	0	1	2
negative regulation of cell cycle G2/M phase transition	0	1	2
protein maturation by iron-sulfur cluster transfer	0	0	2
double-strand break repair via break-induced replication	0	0	1
pyrimidine-containing compound biosynthetic process	0	1	5
nuclear-transcribed mRNA catabolic process	0	2	5
cell cycle phase transition	0	1	1
telomere maintenance	0	1	5
cleavage involved in rRNA processing	0	0	1
L-phenylalanine catabolic process	0	0	3
nucleoside salvage	0	1	2
glutamate metabolic process	0	2	3
oligosaccharide biosynthetic process	0	0	1
nucleoside metabolic process	0	1	5
detoxification	0	0	1
carnitine biosynthetic process	0	2	3
monosaccharide metabolic process	0	2	5
integrin-mediated signaling pathway	0	2	4
fatty acid oxidation	0	2	4
pentose metabolic process	0	2	5
carbohydrate derivative transport	0	0	1
RNA 5'-end processing	0	0	4
glycerolipid biosynthetic process	1	2	5
response to stimulus	0	0	5
dicarboxylic acid biosynthetic process	0	0	3
fatty acid derivative metabolic process	0	0	1
coenzyme A biosynthetic process	0	0	3
nucleoside triphosphate catabolic process	0	1	1
negative regulation of response to DNA damage stimulus	0	1	1
intrinsic apoptotic signaling pathway	0	1	1
chromatin organization involved in negative regulation of transcription	0	1	3
ERAD pathway	0	1	5
cysteine metabolic process	0	0	2
negative regulation of Wnt signaling pathway	0	1	4
regulation of defense response	0	1	4
regulation of complement activation, lectin pathway	0	2	3
meiosis I cell cycle process	0	0	3
negative regulation of actin filament polymerization	0	3	4
cell cycle DNA replication initiation	0	0	1
ribosomal small subunit assembly	0	0	1
folic acid-containing compound metabolic process	0	3	5
mRNA stabilization	0	1	1
positive regulation of phosphorylation	0	1	2
positive regulation of transcription elongation from RNA polymerase II promoter	1	0	1
maturation of SSU-rRNA	0	2	2
DNA-dependent DNA replication maintenance of fidelity	0	0	1
cytoplasmic translation	0	1	1
ribonucleoside biosynthetic process	0	1	2
protein mannosylation	0	0	1
nuclear division	0	1	2
benzene-containing compound metabolic process	0	1	4
isoprenoid metabolic process	0	1	5
response to endogenous stimulus	0	0	1
detection of light stimulus	0	1	2
arginine biosynthetic process	0	0	1
inorganic anion transport	0	0	5
tRNA methylation	0	1	2
negative regulation of chromosome segregation	1	0	2
regulation of transcription elongation from RNA polymerase II promoter	1	0	2
internal peptidyl-lysine acetylation	0	1	4
positive regulation of protein modification by small protein conjugation or removal	0	1	1
protein processing involved in protein targeting to mitochondrion	0	1	1
ubiquitin-dependent ERAD pathway	0	1	5
heterochromatin assembly	0	1	3
cellular metabolic compound salvage	0	0	5
regulation of cellular pH	0	1	1
negative regulation of DNA metabolic process	0	0	1
positive regulation of innate immune response	0	0	1
NADH metabolic process	0	0	1
positive regulation of cellular protein catabolic process	0	0	1
mitochondrial respiratory chain complex III assembly	0	1	2
nitrogen cycle metabolic process	0	0	2
UTP biosynthetic process	0	0	4
protoporphyrinogen IX biosynthetic process	0	2	5
organic substance transport	0	0	5
protein sumoylation	0	0	1
positive regulation of transport	0	0	1
histidine metabolic process	0	2	4
leucine metabolic process	0	0	2
canonical Wnt signaling pathway	0	0	1
negative regulation of DNA recombination	0	0	1
mRNA cis splicing, via spliceosome	0	0	4
peptidyl-tyrosine modification	0	1	1
vesicle fusion with Golgi apparatus	0	0	1
response to amino acid	0	1	1
sodium ion transport	0	1	1
microtubule bundle formation	0	1	2
purine nucleobase metabolic process	0	1	4
positive regulation of cell communication	0	2	4
molybdopterin cofactor metabolic process	0	0	3
L-methionine biosynthetic process	0	0	3
autophagy of mitochondrion	0	0	1
histone deacetylation	0	2	4
calcium ion transmembrane transport	0	0	2
actin cytoskeleton organization	0	3	4
rDNA heterochromatin assembly	0	0	1
glycosyl compound metabolic process	0	1	5
endoplasmic reticulum to Golgi vesicle-mediated transport	0	1	5
cellular response to organonitrogen compound	0	0	1
negative regulation of multicellular organismal process	0	0	2
cellular detoxification	0	0	1
hormone metabolic process	0	1	3
thiamine metabolic process	0	0	1
potassium ion transport	0	0	1
glycosaminoglycan biosynthetic process	0	0	1
nuclear chromosome segregation	0	0	1
threonine metabolic process	0	0	2
regulation of mitotic sister chromatid separation	0	1	4
formation of translation preinitiation complex	0	1	1
second-messenger-mediated signaling	0	1	1
regulation of protein modification by small protein conjugation or removal	0	1	1
tyrosine catabolic process	0	0	1
Golgi to vacuole transport	0	1	1
pentose-phosphate shunt	0	0	4
tetrapyrrole metabolic process	0	1	5
maintenance of protein location in cell	0	0	2
negative regulation of chromosome separation	1	0	2
response to abiotic stimulus	0	0	5
establishment of organelle localization	0	0	1
protein maturation	1	0	5
regulation of type I interferon production	0	0	1
ribonucleoside triphosphate metabolic process	0	0	5
threonine catabolic process	0	1	1
response to starvation	0	0	1
regulation of nuclear division	0	1	3
hormone biosynthetic process	0	1	3
receptor-mediated endocytosis	0	0	1
smoothened signaling pathway	0	0	1
regulation of humoral immune response	0	2	3
unsaturated fatty acid metabolic process	0	0	1
purine ribonucleoside triphosphate biosynthetic process	0	0	5
primary miRNA processing	0	0	1
RNA surveillance	0	0	1
phosphate ion transport	0	1	2
response to unfolded protein	0	1	1
oxidative demethylation	0	0	1
DNA integrity checkpoint signaling	0	2	5
galactose catabolic process via UDP-galactose	0	0	1
glycoprotein metabolic process	0	2	4
regulation of stress-activated MAPK cascade	0	1	2
regulation of response to endoplasmic reticulum stress	0	0	1
reciprocal meiotic recombination	0	0	2
glycosyl compound biosynthetic process	0	0	3
glutathione biosynthetic process	0	0	1
cytoskeleton-dependent cytokinesis	0	1	3
sulfur compound biosynthetic process	1	1	5
regulation of cellular amide metabolic process	0	3	5
ribosome assembly	0	1	1
autophagy	0	0	5
glycerophospholipid metabolic process	1	1	5
mRNA splice site selection	0	1	1
positive regulation of cytokinesis	0	0	1
endoplasmic reticulum organization	0	0	1
microtubule cytoskeleton organization involved in mitosis	0	0	1
exonucleolytic trimming involved in rRNA processing	0	0	1
mitotic DNA replication checkpoint signaling	0	1	1
positive regulation of mRNA metabolic process	0	0	1
diol biosynthetic process	0	0	2
proteoglycan metabolic process	0	0	2
mitochondrial protein catabolic process	0	1	1
DNA catabolic process, endonucleolytic	0	0	1
transcription by RNA polymerase I	0	1	1
dolichol metabolic process	0	0	1
ubiquinone biosynthetic process	0	2	5
cellular calcium ion homeostasis	0	0	4
RNA phosphodiester bond hydrolysis	0	0	2
2'-deoxyribonucleotide biosynthetic process	0	1	1
cilium organization	0	1	4
maturation of SSU-rRNA from tricistronic rRNA transcript (SSU-rRNA, 5.8S rRNA, LSU-rRNA)	0	1	1
carbohydrate homeostasis	0	0	1
purine ribonucleotide salvage	0	0	1
neutral lipid biosynthetic process	0	1	1
mitochondrial calcium ion transmembrane transport	0	0	1
sulfur amino acid biosynthetic process	1	1	5
glycine catabolic process	0	1	1
regulation of innate immune response	0	1	4
response to light stimulus	0	1	3
negative regulation of supramolecular fiber organization	0	2	4
negative regulation of G2/M transition of mitotic cell cycle	0	1	2
maintenance of protein localization in organelle	0	0	1
xenobiotic metabolic process	0	1	1
negative regulation of mRNA catabolic process	0	1	1
deoxyribonucleoside triphosphate metabolic process	0	1	1
tetrahydrofolate biosynthetic process	0	0	1
inorganic cation transmembrane transport	0	1	5
regulation of translation	0	3	5
tRNA thio-modification	0	0	1
peptidyl-proline hydroxylation	0	1	1
inner mitochondrial membrane organization	0	0	1
regulation of cysteine-type endopeptidase activity	0	1	1
regulation of microtubule-based movement	0	0	1
chaperone cofactor-dependent protein refolding	0	0	1
ATP generation from ADP	0	2	5
telomere organization	0	1	5
negative regulation of cellular component movement	0	0	1
exonucleolytic trimming to generate mature 3'-end of 5.8S rRNA from tricistronic rRNA transcript (SSU-rRNA, 5.8S rRNA, LSU-rRNA)	0	0	1
aromatic amino acid family metabolic process	0	2	5
SCF-dependent proteasomal ubiquitin-dependent protein catabolic process	0	2	3
fatty acid beta-oxidation	0	2	4
tRNA 5'-leader removal	0	0	4
ribosomal subunit export from nucleus	0	0	1
regulation of cell morphogenesis	0	0	1
positive regulation of cell cycle	0	1	3
regulation of protein ubiquitination	0	1	1
establishment of protein localization to plasma membrane	0	0	1
ATP biosynthetic process	0	1	5
hormone-mediated signaling pathway	1	0	1
mitochondrial respiratory chain complex I assembly	0	0	4
ATP metabolic process	0	2	5
heterochromatin organization	0	1	3
protein sulfation	0	1	1
secondary metabolite biosynthetic process	0	1	2
mitotic DNA integrity checkpoint signaling	0	1	1
metal ion transport	0	1	5
vesicle budding from membrane	0	0	1
lysosomal transport	0	0	1
microtubule anchoring	0	0	1
negative regulation of mitotic cell cycle	1	0	4
spindle checkpoint signaling	1	0	2
isocitrate metabolic process	0	0	1
late endosome to vacuole transport via multivesicular body sorting pathway	0	0	1
nucleic acid phosphodiester bond hydrolysis	0	1	5
protein deglycosylation	0	0	1
organic cyclic compound metabolic process	0	1	5
regulation of double-strand break repair via homologous recombination	0	1	1
snRNA transcription	0	0	1
valine metabolic process	0	0	2
actin filament bundle assembly	0	0	1
mitochondrial translation	0	1	5
peroxisomal transport	0	0	1
negative regulation of mitotic sister chromatid separation	1	0	2
nuclear-transcribed mRNA poly(A) tail shortening	0	0	1
centrosome cycle	0	1	1
regulation of cytokinesis	0	2	4
selective autophagy	0	0	1
late endosome to vacuole transport	0	0	2
ion transmembrane transport	1	0	5
regulation of meiotic cell cycle	0	1	1
cellular response to endogenous stimulus	0	0	1
organic acid transmembrane transport	0	2	4
establishment of protein localization to peroxisome	0	0	1
small molecule catabolic process	0	1	5
cellular response to nitrogen compound	0	0	1
regulation of protein modification process	0	2	5
L-methionine salvage	0	0	3
muscle structure development	0	1	1
regulation of mitotic metaphase/anaphase transition	0	1	4
positive regulation of biosynthetic process	1	3	5
regulation of mRNA splicing, via spliceosome	0	0	1
cytochrome complex assembly	0	2	5
regulation of kinase activity	0	1	4
negative regulation of signal transduction	0	2	4
NADP metabolic process	0	1	5
protein K63-linked deubiquitination	0	1	1
inner dynein arm assembly	0	0	1
regulation of cell motility	0	0	1
calcium ion transport	0	0	4
branched-chain amino acid biosynthetic process	0	0	2
axonemal dynein complex assembly	0	2	4
attachment of spindle microtubules to kinetochore	0	1	2
endoplasmic reticulum unfolded protein response	0	0	2
dolichol-linked oligosaccharide biosynthetic process	0	3	3
arabinose metabolic process	0	2	3
organic substance biosynthetic process	1	0	5
cell communication	0	1	4
synaptic vesicle exocytosis	0	0	1
chaperone-mediated protein complex assembly	0	0	1
cysteine biosynthetic process	0	0	2
homocysteine metabolic process	0	0	2
protoporphyrinogen IX metabolic process	0	2	5
peptidyl-tyrosine sulfation	0	1	1
caspase complex	0	0	4
GPI-anchor transamidase complex	0	0	4
small ribosomal subunit	1	2	5
Golgi cisterna membrane	1	3	4
lytic vacuole membrane	2	2	4
cell-cell junction	1	2	4
lysosomal membrane	2	2	4
motile cilium	0	2	4
endopeptidase complex	0	2	5
organelle envelope lumen	1	2	5
mitochondrial intermembrane space	1	2	5
cytoplasmic dynein complex	1	1	4
Arp2/3 protein complex	0	1	5
vacuolar membrane	1	3	5
secretory granule	0	1	1
gamma-tubulin complex	0	1	2
dihydrolipoyl dehydrogenase complex	0	0	1
membrane-enclosed lumen	0	2	5
intracellular organelle lumen	0	2	5
organelle lumen	0	2	5
cellular anatomical entity	0	4	5
peptidase complex	0	3	5
gap junction	0	1	1
MCM complex	0	3	5
anchoring junction	0	3	4
INO80-type complex	0	1	5
Ino80 complex	0	1	5
DNA helicase complex	0	1	5
cellular_component	0	4	5
GTPase activator complex	0	1	1
nuclear envelope	0	0	1
enzyme activator complex	0	1	1
cAMP-dependent protein kinase complex	0	0	1
chromosome, centromeric region	0	2	4
preribosome, large subunit precursor	0	0	1
tricarboxylic acid cycle enzyme complex	0	0	1
guanyl-nucleotide exchange factor complex	0	1	1
mitochondrial matrix	0	2	5
collagen trimer	1	1	2
transcription factor TFIID complex	0	1	5
integrator complex	0	3	4
ribosomal subunit	0	3	5
cilium	0	1	4
mitochondrial small ribosomal subunit	0	1	3
sarcolemma	0	2	3
organelle envelope	0	0	1
sodium channel complex	0	1	2
organellar small ribosomal subunit	0	1	3
Cdc73/Paf1 complex	0	0	1
envelope	0	0	1
voltage-gated sodium channel complex	0	1	2
transcription elongation factor complex	0	2	5
membrane	2	2	5
respirasome	0	3	5
cullin-RING ubiquitin ligase complex	1	2	5
ciliary basal body	0	0	1
presynapse	0	0	2
N-terminal protein acetyltransferase complex	0	1	1
origin recognition complex	0	2	4
proteasome complex	0	2	4
plasma membrane bounded cell projection	0	1	4
oxidoreductase complex	0	1	5
proton-transporting ATP synthase complex, catalytic core F(1)	0	1	4
organellar ribosome	0	1	2
secretory vesicle	0	1	4
COP9 signalosome	0	2	4
SUMO ligase complex	0	1	1
TORC1 complex	0	1	1
mismatch repair complex	0	1	2
DNA repair complex	0	1	2
Smc5-Smc6 complex	0	1	1
mitochondrial ribosome	0	1	2
cell projection	0	1	4
cytoskeleton	0	4	5
non-membrane-bounded organelle	0	3	5
intracellular non-membrane-bounded organelle	0	3	5
plasma membrane	1	1	5
nuclear ubiquitin ligase complex	0	3	5
Set1C/COMPASS complex	0	1	3
anaphase-promoting complex	0	2	5
exocyst	0	3	5
cytosolic large ribosomal subunit	0	3	5
WASH complex	0	2	3
ribosome	0	2	5
endoplasmic reticulum membrane	0	3	5
centrosome	0	4	4
histone methyltransferase complex	0	1	3
BBSome	0	3	4
cell junction	0	1	4
TOR complex	0	2	3
SAGA complex	0	3	5
microtubule organizing center	0	4	5
centriole	0	1	4
chromosomal region	0	2	5
endoplasmic reticulum lumen	0	3	4
ATPase complex	0	2	5
nucleoplasm	1	1	5
SWI/SNF superfamily-type complex	0	2	5
nucleolus	0	3	5
ubiquitin ligase complex	1	2	5
RNA polymerase II transcription regulator complex	0	2	5
myosin complex	0	1	5
endoplasmic reticulum protein-containing complex	0	2	5
organelle membrane	0	4	5
cytoplasm	1	2	5
plasma membrane protein complex	0	1	5
extracellular region	0	2	5
acetyltransferase complex	0	4	5
methyltransferase complex	0	1	5
protein acetyltransferase complex	0	4	5
perinuclear region of cytoplasm	0	3	4
extracellular space	0	3	4
proton-transporting two-sector ATPase complex, catalytic domain	0	3	5
membrane protein complex	0	2	5
transferase complex, transferring phosphorus-containing groups	0	3	5
cytosol	0	1	5
intracellular membrane-bounded organelle	0	0	5
protein-containing complex	1	0	5
microtubule associated complex	0	1	5
plasma membrane region	0	0	4
membrane-bounded organelle	0	0	5
supramolecular fiber	0	2	5
supramolecular polymer	0	2	5
polymeric cytoskeletal fiber	0	2	5
RNA polymerase complex	0	2	5
DNA-directed RNA polymerase complex	0	2	5
vesicle membrane	0	1	5
cytoplasmic vesicle membrane	0	1	5
supramolecular complex	0	2	5
microbody	0	0	5
Sm-like protein family complex	0	1	5
vacuole	0	2	4
inner mitochondrial membrane protein complex	0	0	5
microtubule	0	2	5
nucleus	0	1	5
intracellular organelle	0	1	5
transporter complex	0	0	5
transmembrane transporter complex	0	0	5
nuclear protein-containing complex	0	2	5
voltage-gated potassium channel complex	0	0	4
endosome membrane	0	0	5
potassium channel complex	0	0	4
mitochondrial protein-containing complex	0	0	5
cytoplasmic vesicle	0	1	5
intracellular vesicle	0	1	5
vesicle	0	1	5
transcription regulator complex	0	2	5
synapse	0	0	4
trans-Golgi network	0	0	4
eukaryotic 43S preinitiation complex	0	1	3
clathrin adaptor complex	0	2	5
translation preinitiation complex	0	1	4
eukaryotic 48S preinitiation complex	0	1	3
nuclear body	0	2	4
spliceosomal snRNP complex	0	2	5
small nuclear ribonucleoprotein complex	0	2	5
respiratory chain complex	0	0	5
eukaryotic translation initiation factor 3 complex	0	1	5
Golgi apparatus subcompartment	0	0	4
spindle pole	0	1	5
organelle subcompartment	0	0	4
lysosome	0	2	4
AP-type membrane coat adaptor complex	0	2	5
kinesin complex	0	0	4
lytic vacuole	0	2	4
membrane coat	0	1	5
bounding membrane of organelle	1	1	5
organelle	0	1	5
endosome	0	1	5
protein-DNA complex	0	2	5
Golgi membrane	0	1	5
DNA packaging complex	0	2	5
vesicle tethering complex	0	2	5
spliceosomal complex	0	3	5
dynein complex	0	1	4
endoplasmic reticulum	0	3	5
intracellular protein-containing complex	0	3	5
cation channel complex	0	0	4
ion channel complex	0	0	4
catalytic complex	0	1	5
mitochondrion	0	1	5
mitochondrial membrane	0	2	5
transferase complex	0	2	5
chromosome	0	2	5
checkpoint clamp complex	0	0	1
[truncated: 2,126 more rows]
