# Supplementary material for: Universal signatures of transposable element compartmentalization across eukaryotic genomes
Source: bioRxiv. 2024 Mar 27:2023.10.17.562820. Preprint. [Version 2] doi: 10.1101/2023.10.17.562820 (PMC10996525; doi:10.1101/2023.10.17.562820)
Supplement: Supplement 5 [file media-5.gz › Data_S3/GO_presence_summaries_Ascomycota_LTR.tsv]

endoplasmic reticulum to Golgi vesicle-mediated transport	4	58	163
Golgi vesicle transport	1	49	163
regulation of cellular component biogenesis	1	44	163
vesicle-mediated transport	3	41	164
regulation of cellular component organization	2	44	163
maintenance of protein localization in endoplasmic reticulum	0	0	4
maintenance of protein localization in organelle	0	0	4
protein retention in ER lumen	0	0	4
regulation of protein-containing complex assembly	1	51	163
retrograde vesicle-mediated transport, Golgi to endoplasmic reticulum	1	52	163
regulation of organelle organization	3	42	163
endocytosis	3	42	163
ribosome localization	1	10	28
ribonucleoprotein complex export from nucleus	1	10	28
actin filament capping	0	1	7
ribosomal subunit export from nucleus	1	10	28
clathrin-dependent endocytosis	0	7	20
rRNA-containing ribonucleoprotein complex export from nucleus	1	10	28
negative regulation of protein-containing complex disassembly	0	1	8
regulation of actin filament depolymerization	0	4	7
barbed-end actin filament capping	0	1	7
establishment of organelle localization	0	12	28
negative regulation of actin filament depolymerization	0	1	7
negative regulation of protein depolymerization	0	1	7
regulation of protein depolymerization	0	4	8
receptor-mediated endocytosis	0	8	27
dolichol metabolic process	0	9	17
ribosome assembly	0	5	25
nucleobase-containing compound transport	3	41	163
RNA biosynthetic process	13	71	164
nucleic acid-templated transcription	16	76	164
transcription, DNA-templated	16	76	164
tricarboxylic acid cycle	7	55	163
negative regulation of supramolecular fiber organization	0	8	22
maintenance of location in cell	0	40	107
nucleosome assembly	1	48	131
chorismate metabolic process	0	21	62
negative regulation of actin filament polymerization	0	1	7
negative regulation of cytoskeleton organization	0	8	22
negative regulation of protein-containing complex assembly	0	7	22
nucleosome organization	1	47	131
negative regulation of protein polymerization	0	1	8
maintenance of protein location in cell	0	41	107
maintenance of protein location	0	40	107
polyprenol metabolic process	0	17	37
regulation of anatomical structure size	1	46	162
regulation of actin cytoskeleton organization	0	50	162
regulation of actin filament polymerization	1	46	162
regulation of supramolecular fiber organization	0	48	162
regulation of actin filament-based process	0	50	162
regulation of cytoskeleton organization	0	52	162
regulation of actin filament length	1	46	162
regulation of actin polymerization or depolymerization	1	46	162
regulation of protein polymerization	1	47	162
regulation of cellular component size	1	46	162
regulation of actin filament organization	1	46	162
establishment of protein localization	2	40	164
mRNA transport	2	47	163
nitrogen compound transport	3	41	164
nucleic acid transport	2	47	163
RNA transport	2	47	163
establishment of RNA localization	2	47	163
RNA metabolic process	2	40	164
cellular cation homeostasis	0	53	163
cellular ion homeostasis	0	52	163
glycosyl compound metabolic process	10	76	161
protein localization	3	38	164
macromolecule localization	3	40	164
protein-containing complex localization	1	39	127
mitochondrial cytochrome c oxidase assembly	0	52	120
regulation of protein-containing complex disassembly	1	15	37
maintenance of location	0	54	147
DNA biosynthetic process	1	60	160
actin filament organization	1	55	163
protein transport	2	42	164
nucleosome disassembly	0	1	1
calcium ion transmembrane transport	1	4	9
tRNA threonylcarbamoyladenosine modification	0	1	2
cytosolic calcium ion transport	0	6	7
ribosomal small subunit export from nucleus	0	4	6
inorganic ion import across plasma membrane	0	6	9
regulation of ER to Golgi vesicle-mediated transport	0	1	1
peroxisome inheritance	0	0	1
clathrin coat assembly	0	1	2
calcium ion import	0	0	1
protein maturation by [4Fe-4S] cluster transfer	0	2	5
positive regulation of cytosolic calcium ion concentration	0	3	5
import into cell	0	5	11
protein-DNA complex disassembly	0	1	1
deadenylation-independent decapping of nuclear-transcribed mRNA	0	2	4
calcium ion transmembrane import into cytosol	0	1	3
regulation of cytosolic calcium ion concentration	0	3	5
import across plasma membrane	0	4	9
mitochondrial gene expression	1	5	10
DNA replication, synthesis of RNA primer	0	1	1
calcium ion transport into cytosol	0	1	3
regulation of intracellular transport	0	9	26
regulation of vesicle-mediated transport	0	7	26
nucleoside triphosphate catabolic process	0	1	1
tRNA threonylcarbamoyladenosine metabolic process	0	10	23
regulation of G protein-coupled receptor signaling pathway	0	1	3
regulation of COPII vesicle coating	0	1	1
generation of catalytic spliceosome for first transesterification step	0	1	1
inorganic cation import across plasma membrane	0	6	9
tRNA nucleoside ribose methylation	0	0	1
regulation of cellular localization	1	6	27
cytoplasmic translation	0	8	26
regulation of ER to Golgi vesicle-mediated transport by GTP hydrolysis	0	1	1
glycerophospholipid biosynthetic process	2	70	163
glycerolipid biosynthetic process	6	69	163
heterocycle biosynthetic process	6	59	164
organic cyclic compound biosynthetic process	7	64	164
organelle assembly	3	43	163
methionine biosynthetic process	3	65	163
respiratory chain complex IV assembly	0	61	143
negative regulation of cellular component organization	0	46	148
AMP metabolic process	1	48	156
negative regulation of organelle organization	1	41	148
signal peptide processing	0	43	156
protein-containing complex disassembly	0	39	133
cation homeostasis	1	50	163
inorganic ion homeostasis	1	50	163
cellular chemical homeostasis	2	44	163
ion homeostasis	1	50	163
nucleic acid metabolic process	1	44	164
supramolecular fiber organization	2	40	163
isoprenoid biosynthetic process	8	65	163
cellular homeostasis	3	41	163
establishment of localization in cell	3	39	163
DNA synthesis involved in DNA repair	0	47	141
erythrose 4-phosphate/phosphoenolpyruvate family amino acid metabolic process	1	55	139
homocysteine metabolic process	2	92	155
L-phenylalanine metabolic process	1	55	139
homoserine metabolic process	2	93	157
tyrosine metabolic process	1	50	139
transsulfuration	2	92	155
protein maturation	1	36	163
methionine metabolic process	2	56	163
sulfur amino acid metabolic process	6	61	163
establishment of localization	3	41	164
cellular macromolecule biosynthetic process	1	50	164
ribonucleoprotein complex biogenesis	2	53	163
organic substance transport	4	45	164
phosphatidic acid metabolic process	0	5	7
ribosomal large subunit export from nucleus	0	14	26
actin filament polymerization	0	2	7
mature ribosome assembly	0	2	7
peroxisomal membrane transport	0	0	7
regulation of response to stress	0	10	30
peroxisomal transport	0	0	7
biotin metabolic process	0	1	2
pentose catabolic process	3	21	34
phosphatidylcholine metabolic process	1	6	24
potassium ion homeostasis	0	5	20
regulation of transcription elongation from RNA polymerase II promoter	1	12	28
deoxyribonucleoside triphosphate metabolic process	0	1	2
regulation of response to biotic stimulus	0	4	5
amide transport	0	17	34
glycogen biosynthetic process	0	4	9
establishment of protein localization to extracellular region	0	5	6
tyrosine biosynthetic process	0	1	1
7-methylguanosine mRNA capping	0	0	1
cellular potassium ion homeostasis	0	3	14
nucleotide transport	0	13	32
maturation of 5.8S rRNA from tricistronic rRNA transcript (SSU-rRNA, 5.8S rRNA, LSU-rRNA)	0	10	28
gamma-aminobutyric acid metabolic process	0	6	14
nucleic acid phosphodiester bond hydrolysis	0	25	73
protein localization to extracellular region	0	5	6
phosphatidylcholine biosynthetic process	0	4	23
protein import into peroxisome matrix	0	3	7
maturation of 5.8S rRNA	0	9	28
protein localization to peroxisome	0	2	7
regulation of defense response	0	1	3
oligopeptide transport	0	11	25
calcium ion transport	1	5	9
regulation of response to external stimulus	0	7	26
tRNA splicing, via endonucleolytic cleavage and ligation	0	0	1
protein targeting to peroxisome	0	2	7
protein secretion	0	5	6
peptide transport	0	11	25
positive regulation of transcription elongation from RNA polymerase II promoter	1	12	28
RNA splicing, via endonucleolytic cleavage and ligation	0	0	1
biotin biosynthetic process	0	1	2
establishment of protein localization to peroxisome	0	2	7
spliceosomal complex assembly	0	5	7
establishment or maintenance of cell polarity	0	10	34
phosphatidic acid biosynthetic process	0	5	7
cellular monovalent inorganic cation homeostasis	0	9	42
gene expression	1	9	16
cytochrome complex assembly	0	70	159
protein-DNA complex assembly	3	56	163
protein-DNA complex subunit organization	2	56	163
cellular polysaccharide catabolic process	3	61	126
isoprenoid metabolic process	9	63	163
nuclear export	4	46	163
macromolecule biosynthetic process	1	43	164
regulation of biological quality	1	50	164
transport	3	46	164
regulation of protein metabolic process	3	51	163
cellular component biogenesis	2	54	163
magnesium ion transport	3	65	133
nucleoside metabolic process	9	73	160
peroxisome organization	0	62	163
aromatic compound biosynthetic process	6	56	164
intracellular transport	2	40	163
nucleobase-containing compound biosynthetic process	6	55	164
ribosome biogenesis	1	46	163
cellular metal ion homeostasis	0	59	163
RNA methylation	0	71	163
'de novo' IMP biosynthetic process	0	69	162
cellular response to oxidative stress	2	64	163
oligosaccharide metabolic process	3	65	163
cellular component disassembly	0	58	163
base-excision repair	0	7	27
mannan catabolic process	0	2	3
organelle inheritance	0	19	40
7-methylguanosine RNA capping	0	0	5
cellular protein complex disassembly	0	7	29
regulation of protein catabolic process	0	2	12
aromatic amino acid family biosynthetic process, prephenate pathway	0	1	2
regulation of localization	1	8	28
protein urmylation	0	3	7
regulation of transport	1	7	27
ribosomal large subunit biogenesis	0	13	29
organophosphate ester transport	2	40	104
asparagine biosynthetic process	0	2	6
glycogen metabolic process	0	7	26
protein maturation by iron-sulfur cluster transfer	0	8	25
polyketide metabolic process	2	17	31
cellular calcium ion homeostasis	0	9	48
mitotic cell cycle	0	24	58
tricarboxylic acid metabolic process	0	6	9
D-xylose metabolic process	0	22	31
DNA-dependent DNA replication maintenance of fidelity	0	15	26
fructose metabolic process	0	3	15
chorismate biosynthetic process	0	9	18
energy reserve metabolic process	1	10	36
monovalent inorganic cation homeostasis	0	12	56
tRNA methylation	0	12	64
fructose 2,6-bisphosphate metabolic process	0	3	10
calcium ion homeostasis	0	9	48
mannan metabolic process	0	5	7
actin cortical patch localization	0	6	24
protein polymerization	0	7	26
protein insertion into ER membrane	0	3	11
maturation of SSU-rRNA from tricistronic rRNA transcript (SSU-rRNA, 5.8S rRNA, LSU-rRNA)	0	16	28
regulation of reproductive process	0	14	35
replication fork processing	0	3	9
rRNA base methylation	0	10	25
nucleoside diphosphate biosynthetic process	0	3	6
protein targeting to vacuole	1	13	28
RNA capping	0	12	24
cellular localization	2	41	164
aspartate family amino acid biosynthetic process	3	65	163
localization	3	45	164
RNA modification	2	56	163
tRNA modification	0	50	163
aromatic amino acid family biosynthetic process	1	59	163
IMP biosynthetic process	1	78	163
cellulose catabolic process	1	55	115
IMP metabolic process	1	79	163
regulation of translation	3	49	163
organelle localization	0	58	163
regulation of cellular amide metabolic process	3	49	163
dicarboxylic acid biosynthetic process	0	56	163
cellulose metabolic process	1	55	115
metal ion homeostasis	1	54	163
protein processing	0	41	163
beta-glucan catabolic process	1	55	115
DNA recombination	4	46	163
chemical homeostasis	2	54	163
homeostatic process	5	50	163
glycerophospholipid metabolic process	4	69	163
response to biotic stimulus	1	12	31
regulation of chromosome organization	1	26	84
tyrosine catabolic process	1	10	36
pyridoxal phosphate metabolic process	0	1	4
pyridoxal phosphate biosynthetic process	0	1	4
AMP biosynthetic process	0	5	13
autophagosome assembly	0	19	41
monosaccharide catabolic process	2	30	71
L-methionine salvage from methylthioadenosine	0	33	93
maltose metabolic process	0	17	31
maturation of SSU-rRNA	1	15	28
defense response	0	4	16
L-methionine salvage	0	34	94
folic acid metabolic process	0	22	52
biological process involved in interspecies interaction between organisms	2	13	32
maturation of LSU-rRNA from tricistronic rRNA transcript (SSU-rRNA, 5.8S rRNA, LSU-rRNA)	1	19	87
aldehyde biosynthetic process	0	1	8
defense response to other organism	0	2	6
hydrogen peroxide catabolic process	0	39	87
autophagosome organization	0	19	41
hydrogen peroxide metabolic process	0	40	92
tRNA thio-modification	0	14	26
response to other organism	1	3	11
actin polymerization or depolymerization	0	7	31
tetrahydrofolate biosynthetic process	0	17	44
positive regulation of DNA-templated transcription, elongation	1	10	30
response to external biotic stimulus	1	3	11
folic acid biosynthetic process	0	21	51
rRNA methylation	0	12	28
asparagine metabolic process	0	10	31
immune response	0	2	6
immune system process	0	2	6
attachment of GPI anchor to protein	0	5	16
L-proline biosynthetic process	0	9	21
transcription by RNA polymerase III	0	9	28
amino acid salvage	0	34	94
cellular response to chemical stress	3	64	163
glucan catabolic process	2	60	124
mitochondrial respiratory chain complex assembly	2	53	163
phospholipid biosynthetic process	1	64	163
glycerolipid metabolic process	7	68	164
methylation	12	77	164
glucan metabolic process	3	71	163
small GTPase mediated signal transduction	3	46	163
sulfur amino acid biosynthetic process	3	57	163
cellular glucan metabolic process	3	71	163
lipid glycosylation	0	37	65
mRNA cis splicing, via spliceosome	0	41	136
regulation of DNA-templated transcription, elongation	1	50	147
phosphatidylethanolamine biosynthetic process	0	21	59
aflatoxin biosynthetic process	0	7	9
folic acid-containing compound biosynthetic process	0	46	133
positive regulation of cellular component biogenesis	0	36	154
positive regulation of supramolecular fiber organization	0	33	154
L-phenylalanine catabolic process	1	44	112
error-free translesion synthesis	0	8	32
regulation of catabolic process	0	50	152
organic heteropentacyclic compound biosynthetic process	1	7	10
dolichol-linked oligosaccharide biosynthetic process	0	59	147
methylguanosine-cap decapping	0	42	131
mitochondrial electron transport, ubiquinol to cytochrome c	0	30	116
Arp2/3 complex-mediated actin nucleation	0	36	154
erythrose 4-phosphate/phosphoenolpyruvate family amino acid catabolic process	1	44	112
RNA decapping	0	42	131
oligosaccharide-lipid intermediate biosynthetic process	0	61	147
vitamin B6 metabolic process	0	12	41
organic heteropentacyclic compound metabolic process	1	7	10
cellular divalent inorganic cation homeostasis	0	42	132
glycosyl compound biosynthetic process	0	38	133
positive regulation of protein polymerization	0	37	154
cellular polysaccharide biosynthetic process	4	39	118
glycosylation	3	64	144
positive regulation of protein-containing complex assembly	0	34	154
positive regulation of cytoskeleton organization	0	34	154
'de novo' pyrimidine nucleobase biosynthetic process	0	42	158
aflatoxin metabolic process	0	7	9
positive regulation of actin filament polymerization	0	36	154
phosphatidylethanolamine metabolic process	0	21	59
maturation of LSU-rRNA	1	40	145
actin nucleation	0	36	154
vitamin B6 biosynthetic process	0	12	41
L-methionine biosynthetic process	0	73	159
glucan biosynthetic process	3	37	118
rRNA processing	0	68	163
rRNA metabolic process	0	68	163
purine nucleoside monophosphate metabolic process	2	60	163
purine ribonucleoside monophosphate metabolic process	2	60	163
organic substance biosynthetic process	3	60	164
regulation of transcription by RNA polymerase II	2	59	163
response to oxidative stress	5	70	163
electron transport chain	5	64	163
sodium ion transport	0	17	65
pyrimidine nucleobase metabolic process	0	46	162
cell cycle DNA replication	0	46	138
regulation of DNA metabolic process	1	57	162
divalent inorganic cation homeostasis	1	50	152
positive regulation of organelle organization	0	35	158
phosphatidylinositol biosynthetic process	1	62	150
nuclear-transcribed mRNA catabolic process, nonsense-mediated decay	2	45	137
valine biosynthetic process	0	35	131
meiosis I cell cycle process	1	47	140
pteridine-containing compound biosynthetic process	0	61	155
rRNA modification	0	67	160
nuclear DNA replication	0	46	138
translesion synthesis	0	39	128
regulation of DNA-dependent DNA replication	0	55	162
pyrimidine nucleobase biosynthetic process	0	46	162
regulation of DNA-dependent DNA replication initiation	0	55	161
lipid biosynthetic process	12	85	164
RNA splicing	2	38	163
nucleocytoplasmic transport	7	35	163
nuclear transport	7	35	163
cellular nitrogen compound biosynthetic process	1	48	164
aspartate family amino acid metabolic process	4	63	163
heme biosynthetic process	0	55	158
polysaccharide biosynthetic process	4	62	153
valine metabolic process	0	40	134
protein localization to vacuole	1	66	162
secretion by cell	0	64	162
response to external stimulus	1	52	117
flavin-containing compound biosynthetic process	0	76	157
arginine biosynthetic process	1	71	162
proline biosynthetic process	1	45	108
sister chromatid cohesion	0	46	159
postreplication repair	0	48	140
riboflavin biosynthetic process	0	76	157
reactive oxygen species metabolic process	0	68	151
secretion	0	66	163
acetate metabolic process	0	20	42
base-excision repair, AP site formation	0	40	136
vacuole organization	1	54	162
riboflavin metabolic process	0	76	157
establishment of protein localization to vacuole	2	63	162
spliceosomal snRNP assembly	1	61	161
flavin-containing compound metabolic process	0	76	157
alpha-amino acid biosynthetic process	4	54	163
ncRNA processing	0	49	163
water-soluble vitamin biosynthetic process	6	64	163
vitamin biosynthetic process	6	64	163
organic cyclic compound metabolic process	4	40	164
vitamin metabolic process	7	60	163
water-soluble vitamin metabolic process	7	60	163
metal ion transport	8	65	163
heme metabolic process	0	63	162
positive regulation of cellular component organization	0	43	163
nucleoside phosphate catabolic process	2	58	135
arginine metabolic process	1	75	162
disaccharide metabolic process	3	65	149
cellular aldehyde metabolic process	0	60	163
pentose metabolic process	4	54	114
isoleucine biosynthetic process	0	55	160
regulation of DNA replication	0	55	163
isoleucine metabolic process	0	54	160
ncRNA metabolic process	2	46	164
phospholipid metabolic process	4	62	164
posttranscriptional regulation of gene expression	3	54	163
cellular response to chemical stimulus	2	63	163
cysteine metabolic process	6	62	163
regulation of cellular protein metabolic process	3	52	163
macromolecule methylation	6	56	163
beta-glucan metabolic process	2	66	145
regulation of response to stimulus	4	53	163
alcohol biosynthetic process	5	74	163
cellular lipid metabolic process	9	91	164
heterocycle metabolic process	2	38	164
purine ribonucleoside monophosphate biosynthetic process	2	57	163
carbohydrate transport	4	66	142
protein targeting	1	49	163
purine nucleoside monophosphate biosynthetic process	2	57	163
biosynthetic process	6	75	164
glutamine metabolic process	3	69	163
glutamine family amino acid biosynthetic process	4	60	163
nucleobase-containing compound metabolic process	1	43	164
cellular protein-containing complex assembly	0	40	164
mRNA processing	2	37	164
protein-containing complex subunit organization	0	39	164
vacuolar transport	3	60	163
cellular carbohydrate catabolic process	4	75	163
dicarboxylic acid metabolic process	4	69	163
DNA-templated transcription, initiation	1	45	163
mRNA metabolic process	2	32	164
aromatic amino acid family metabolic process	5	66	163
ribonucleoside monophosphate metabolic process	3	55	163
alpha-amino acid metabolic process	3	72	164
tRNA aminoacylation for protein translation	4	56	164
RNA splicing, via transesterification reactions with bulged adenosine as nucleophile	4	42	163
RNA splicing, via transesterification reactions	4	43	163
mRNA splicing, via spliceosome	4	42	163
sulfur compound biosynthetic process	4	56	163
cellular polysaccharide metabolic process	11	77	163
tRNA aminoacylation	4	60	164
amino acid activation	5	59	164
DNA replication	2	51	163
cellular protein modification process	3	47	164
small molecule biosynthetic process	12	66	164
lipid metabolic process	10	84	164
RNA processing	1	38	164
secondary metabolite biosynthetic process	51	50	141
cellular macromolecule metabolic process	0	40	164
secondary metabolic process	46	58	142
protein-containing complex assembly	2	42	164
cellular amino acid biosynthetic process	6	48	164
intracellular protein transport	5	30	163
tRNA metabolic process	5	48	164
macromolecule modification	3	49	164
DNA repair	4	53	163
regulation of macromolecule biosynthetic process	2	40	164
regulation of cellular macromolecule biosynthetic process	2	40	164
regulation of nitrogen compound metabolic process	2	47	164
cellular component assembly	3	33	164
cellular biosynthetic process	2	63	164
cellular aromatic compound metabolic process	1	41	164
cellular amino acid metabolic process	7	60	164
mRNA catabolic process	3	49	163
regulation of primary metabolic process	1	48	164
positive regulation of transcription by RNA polymerase II	3	79	163
tRNA processing	0	47	163
protein insertion into membrane	0	54	162
DNA-dependent DNA replication	1	56	141
nucleoside monophosphate metabolic process	3	59	163
protein transmembrane import into intracellular organelle	1	64	163
mRNA export from nucleus	0	56	163
protein localization to endoplasmic reticulum	0	69	163
response to stress	3	54	164
transcription initiation from RNA polymerase II promoter	1	63	163
macromolecule metabolic process	1	36	164
tetrahydrofolate metabolic process	0	54	161
tRNA wobble uridine modification	2	62	161
DNA metabolic process	2	49	164
organonitrogen compound catabolic process	2	62	164
phosphorus metabolic process	4	42	164
phosphorylation	6	49	164
phosphate-containing compound metabolic process	4	43	164
organic substance catabolic process	3	73	164
nucleoside phosphate metabolic process	0	46	164
nucleotide metabolic process	0	46	164
cellular catabolic process	3	61	164
catabolic process	3	72	164
organonitrogen compound metabolic process	2	45	164
metabolic process	2	56	164
protein catabolic process	2	40	163
proteasomal protein catabolic process	2	41	163
proteasome-mediated ubiquitin-dependent protein catabolic process	2	43	163
nucleobase-containing small molecule metabolic process	0	60	164
cellular metabolic process	2	44	164
small molecule catabolic process	1	73	164
ribonucleotide metabolic process	1	45	164
ribose phosphate metabolic process	2	46	164
cellular process	4	27	164
purine-containing compound metabolic process	2	48	164
cell division	1	51	163
carboxylic acid catabolic process	5	76	164
organic acid catabolic process	5	76	164
carbohydrate derivative metabolic process	2	67	164
organelle organization	1	38	164
carbohydrate metabolic process	12	70	164
biological_process	2	37	164
cellular macromolecule catabolic process	3	55	164
nucleoside phosphate biosynthetic process	2	46	163
purine nucleotide metabolic process	2	47	163
mitochondrial transport	2	47	163
amine metabolic process	3	72	164
cellular ketone metabolic process	3	68	164
macromolecule catabolic process	4	60	164
small molecule metabolic process	5	61	164
proteolysis involved in cellular protein catabolic process	4	48	163
purine ribonucleotide metabolic process	2	45	163
nucleotide biosynthetic process	2	44	163
monocarboxylic acid metabolic process	10	76	164
organophosphate metabolic process	2	37	164
cellular biogenic amine metabolic process	4	62	164
cellular amine metabolic process	4	63	164
steroid biosynthetic process	4	67	163
protein folding	2	47	163
chromosome organization	1	38	163
organic substance metabolic process	1	50	164
pyruvate metabolic process	1	49	163
ribonucleoside bisphosphate metabolic process	3	71	163
nucleoside bisphosphate metabolic process	3	71	163
purine nucleoside bisphosphate metabolic process	3	71	163
chromatin remodeling	6	60	163
cellular amino acid catabolic process	2	81	164
mitotic cell cycle process	3	46	163
dephosphorylation	4	55	163
cell wall organization or biogenesis	4	70	163
protein metabolic process	1	40	164
cellular component organization	2	32	164
signal transduction	4	48	164
ubiquitin-dependent protein catabolic process	4	49	163
modification-dependent protein catabolic process	4	49	163
modification-dependent macromolecule catabolic process	3	46	163
transmembrane transport	1	65	164
nitrogen compound metabolic process	0	39	164
alpha-amino acid catabolic process	4	70	164
cellular modified amino acid metabolic process	4	51	163
cell cycle process	1	44	163
cell cycle	3	48	163
proteolysis	4	68	164
establishment of protein localization to mitochondrion	2	41	163
transition metal ion transport	5	66	161
protein localization to mitochondrion	2	41	163
one-carbon metabolic process	2	41	163
indolalkylamine metabolic process	2	65	158
membrane lipid metabolic process	0	61	163
developmental process	1	49	149
tryptophan metabolic process	2	65	158
response to organic substance	1	39	161
nucleotide phosphorylation	1	54	163
sphingolipid metabolic process	0	55	163
ATP generation from ADP	1	54	163
anion transport	4	56	163
ketone biosynthetic process	4	57	163
indole-containing compound metabolic process	2	65	158
sterol biosynthetic process	6	68	163
glycolytic process	1	54	163
nucleoside diphosphate phosphorylation	1	55	163
cellular component organization or biogenesis	2	31	164
cytoskeleton organization	1	40	163
cell wall organization	3	74	163
thioester metabolic process	1	65	163
external encapsulating structure organization	3	74	163
endosomal transport	5	55	163
metallo-sulfur cluster assembly	3	45	163
acyl-CoA metabolic process	1	65	163
polyol metabolic process	4	63	163
proton transmembrane transport	0	53	163
phenol-containing compound metabolic process	3	65	130
mitochondrial transmembrane transport	3	46	163
iron-sulfur cluster assembly	3	45	163
xylan metabolic process	9	49	103
xylan catabolic process	9	49	103
hemicellulose metabolic process	9	49	103
lipid transport	5	63	163
membrane organization	2	54	163
ion transport	4	67	163
organic hydroxy compound metabolic process	6	84	164
organonitrogen compound biosynthetic process	3	31	164
establishment of protein localization to organelle	5	40	163
carbohydrate derivative biosynthetic process	1	48	164
carbohydrate catabolic process	9	79	164
ribose phosphate biosynthetic process	2	44	163
heterocycle catabolic process	4	61	164
intracellular signal transduction	4	45	163
cellular nitrogen compound catabolic process	4	57	164
organic acid metabolic process	9	65	164
pigment metabolic process	4	59	163
microtubule-based process	4	49	163
ion transmembrane transport	1	52	163
oxoacid metabolic process	9	67	164
chromatin organization	2	59	163
negative regulation of metabolic process	1	46	163
fatty acid metabolic process	19	85	164
inorganic anion transport	1	74	152
protein localization to nucleus	1	50	163
melanin metabolic process	0	17	42
iron ion transport	3	72	156
microtubule cytoskeleton organization	0	53	161
cell cycle checkpoint signaling	0	74	163
retrograde transport, endosome to Golgi	1	70	163
monocarboxylic acid catabolic process	4	68	156
purine ribonucleoside triphosphate biosynthetic process	0	50	162
purine nucleoside triphosphate biosynthetic process	0	50	162
protein import into nucleus	1	49	163
mismatch repair	3	68	162
response to abiotic stimulus	1	44	144
mitochondrial translation	0	61	163
anion transmembrane transport	1	67	163
kynurenine metabolic process	2	57	136
purine nucleobase metabolic process	3	60	160
import into nucleus	1	51	163
nicotinamide nucleotide biosynthetic process	1	52	163
ERAD pathway	1	36	146
negative regulation of cell cycle phase transition	2	78	163
nucleoside bisphosphate biosynthetic process	0	74	163
negative regulation of cell cycle	2	79	163
DNA conformation change	2	53	162
pyridine nucleotide biosynthetic process	1	52	163
purine nucleoside triphosphate metabolic process	0	53	162
telomere organization	0	55	158
purine ribonucleoside triphosphate metabolic process	0	53	162
negative regulation of cellular biosynthetic process	0	48	163
glucose metabolic process	1	45	163
ribonucleoside bisphosphate biosynthetic process	0	74	163
negative regulation of biosynthetic process	0	48	163
ubiquitin-dependent ERAD pathway	1	37	146
purine nucleoside bisphosphate biosynthetic process	0	74	163
negative regulation of cell cycle process	2	79	163
primary metabolic process	0	46	164
sporulation	1	47	142
indole-containing compound catabolic process	4	60	150
response to organonitrogen compound	1	41	157
indolalkylamine catabolic process	4	60	150
cellular biogenic amine catabolic process	4	60	150
nucleotide-sugar biosynthetic process	1	64	163
conidium formation	0	46	137
asexual sporulation	0	47	138
response to nitrogen compound	1	41	157
asexual reproduction	0	50	139
ribonucleoside triphosphate biosynthetic process	1	47	162
nicotinamide nucleotide metabolic process	2	48	163
pyridine nucleotide metabolic process	2	49	163
pyrimidine nucleotide biosynthetic process	2	44	163
RNA 3'-end processing	2	52	163
regulation of cell cycle phase transition	4	60	163
acetyl-CoA metabolic process	1	66	163
reproduction	0	50	142
tryptophan catabolic process	4	60	150
pyrimidine nucleotide metabolic process	2	43	163
negative regulation of cellular metabolic process	2	39	163
cellular amide metabolic process	1	41	163
ribonucleotide biosynthetic process	1	47	163
carboxylic acid metabolic process	8	69	164
response to endoplasmic reticulum stress	2	49	159
ribonucleoside triphosphate metabolic process	1	40	162
amine catabolic process	3	59	152
cellular lipid catabolic process	5	60	163
benzene-containing compound metabolic process	4	68	151
nucleoside triphosphate biosynthetic process	1	39	162
serine family amino acid biosynthetic process	1	52	163
formation of cytoplasmic translation initiation complex	4	35	157
nucleotide-sugar metabolic process	0	67	163
cytosolic transport	5	49	163
aromatic compound catabolic process	5	64	164
organic cyclic compound catabolic process	5	60	164
peptide biosynthetic process	0	34	163
amide biosynthetic process	0	38	163
polysaccharide catabolic process	16	69	158
cell wall polysaccharide catabolic process	8	53	105
carbohydrate biosynthetic process	2	59	163
cell wall polysaccharide metabolic process	8	59	113
cell wall macromolecule metabolic process	8	61	119
hexose metabolic process	2	40	163
cell wall macromolecule catabolic process	8	57	110
localization within membrane	1	38	163
organic acid transport	2	76	164
mitochondrion organization	1	51	163
polysaccharide metabolic process	17	70	164
steroid metabolic process	4	66	163
cellular modified amino acid biosynthetic process	2	57	163
amino sugar metabolic process	9	80	163
protein import	3	43	163
inorganic ion transmembrane transport	0	56	163
organophosphate biosynthetic process	2	35	164
alcohol metabolic process	7	64	163
translation	1	30	163
negative regulation of macromolecule metabolic process	2	44	163
cellular response to stress	4	46	164
cellular response to stimulus	3	43	164
organic hydroxy compound biosynthetic process	2	75	163
purine-containing compound biosynthetic process	0	49	163
protein localization to organelle	4	38	163
cellular protein localization	2	39	163
cellular macromolecule localization	2	39	163
negative regulation of biological process	3	44	163
generation of precursor metabolites and energy	1	42	163
cellular carbohydrate metabolic process	8	81	163
sulfur compound metabolic process	1	60	163
regulation of RNA biosynthetic process	2	51	163
regulation of nucleic acid-templated transcription	2	51	163
regulation of transcription, DNA-templated	2	51	163
regulation of RNA metabolic process	3	47	163
peptide metabolic process	0	35	163
response to stimulus	4	47	164
regulation of cellular process	3	37	164
regulation of biological process	0	32	164
nucleoside diphosphate metabolic process	1	51	163
molybdopterin cofactor metabolic process	0	39	129
spindle checkpoint signaling	0	9	29
D-amino acid metabolic process	0	13	40
outer mitochondrial membrane organization	1	16	73
trehalose biosynthetic process	0	17	48
ascospore-type prospore membrane formation	0	5	12
porphyrin-containing compound metabolic process	4	58	163
regulation of mitotic metaphase/anaphase transition	0	15	64
transcription by RNA polymerase II	0	60	163
cellular hormone metabolic process	0	0	1
mitochondrial electron transport, NADH to ubiquinone	0	3	5
thioester biosynthetic process	0	61	163
positive regulation of cellular biosynthetic process	3	72	163
regulation of mRNA metabolic process	0	7	30
export from cell	3	57	163
pyrimidine ribonucleotide salvage	0	1	1
nucleobase-containing compound catabolic process	2	54	163
ribosomal small subunit assembly	0	4	9
histidine metabolic process	0	79	161
positive regulation of cellular metabolic process	3	68	163
regulation of translational elongation	1	44	124
negative regulation of mitotic nuclear division	0	8	29
iron ion homeostasis	0	20	43
purine ribonucleotide catabolic process	0	0	1
acyl-CoA biosynthetic process	0	61	163
regulation of glucose metabolic process	0	9	28
isopentenyl diphosphate biosynthetic process	0	4	17
glucosamine-containing compound catabolic process	10	62	119
microtubule polymerization or depolymerization	0	0	4
regulation of cytokinesis	0	10	26
RNA phosphodiester bond hydrolysis	0	24	73
arginine biosynthetic process via ornithine	0	1	3
tryptophan catabolic process to kynurenine	2	61	129
sterol metabolic process	6	67	163
RNA 5'-end processing	0	32	130
mitochondrial outer membrane translocase complex assembly	0	1	1
cellular transition metal ion homeostasis	2	55	145
intracellular lipid transport	0	2	5
unsaturated fatty acid biosynthetic process	0	1	2
box C/D snoRNP assembly	0	3	7
termination of RNA polymerase II transcription	0	2	10
cellular response to environmental stimulus	0	4	30
thiamine diphosphate biosynthetic process	0	2	5
mitotic cell cycle checkpoint signaling	0	9	33
positive regulation of metabolic process	3	67	163
detection of stimulus	0	5	8
ubiquitin-dependent protein catabolic process via the multivesicular body sorting pathway	0	0	1
anatomical structure development	2	24	69
protein insertion into mitochondrial inner membrane	0	2	8
thiamine-containing compound biosynthetic process	0	11	22
carboxylic acid biosynthetic process	12	73	164
arabinose metabolic process	3	37	77
exonucleolytic trimming involved in rRNA processing	0	22	49
phosphorelay signal transduction system	0	13	34
lipid oxidation	1	41	96
acetyl-CoA biosynthetic process	0	54	159
negative regulation of nucleobase-containing compound metabolic process	1	49	153
organic anion transport	2	30	101
[2Fe-2S] cluster assembly	0	0	1
pyrimidine deoxyribonucleotide biosynthetic process	0	2	3
kinetochore assembly	0	12	47
protein localization to kinetochore	0	7	14
protein ubiquitination	2	47	163
protoporphyrinogen IX biosynthetic process	0	65	161
reactive nitrogen species metabolic process	0	26	75
glucose catabolic process	0	0	1
NADH metabolic process	0	8	20
plasma membrane organization	0	4	18
carbohydrate derivative catabolic process	6	74	161
ceramide biosynthetic process	0	3	15
short-chain fatty acid metabolic process	0	2	4
superoxide metabolic process	0	3	11
proline catabolic process to glutamate	0	0	2
positive regulation of cellular process	2	54	163
cellular carbohydrate biosynthetic process	4	61	163
DNA-templated transcription, elongation	0	35	149
lipid modification	8	74	162
negative regulation of response to stimulus	1	8	31
sporulation resulting in formation of a cellular spore	1	36	116
regulation of exit from mitosis	0	13	26
quinone metabolic process	1	68	162
detection of light stimulus	0	3	5
organic acid biosynthetic process	10	76	164
cell killing	1	1	5
cellular amide catabolic process	0	5	15
glycol metabolic process	0	0	1
anthranilate metabolic process	0	3	14
tRNA 5'-leader removal	0	30	126
alcohol catabolic process	2	38	134
response to pheromone	0	3	5
glycine betaine biosynthetic process	0	14	24
vesicle fusion with Golgi apparatus	0	1	7
arabinan catabolic process	0	27	66
carboxylic acid transmembrane transport	0	39	85
detection of abiotic stimulus	0	3	5
transition metal ion homeostasis	1	59	145
carbon utilization	0	1	2
negative regulation of exit from mitosis	0	4	8
CDP-diacylglycerol metabolic process	0	2	2
regulation of gluconeogenesis	0	8	28
nuclear cell cycle DNA replication initiation	0	11	24
response to topologically incorrect protein	0	5	10
cellular alcohol metabolic process	1	13	27
aldehyde catabolic process	0	2	7
chromatin organization involved in negative regulation of transcription	0	9	30
RNA export from nucleus	1	53	163
ribonucleoprotein complex subunit organization	1	48	163
CDP-diacylglycerol biosynthetic process	0	2	2
negative regulation of cellular macromolecule biosynthetic process	0	52	162
meiotic cell cycle process	3	56	161
respiratory chain complex III assembly	0	2	7
nucleobase-containing small molecule biosynthetic process	0	6	17
alditol phosphate metabolic process	0	19	54
regulation of ion transmembrane transport	0	5	9
prolyl-tRNA aminoacylation	0	0	1
sterol transport	0	4	12
beta-glucan biosynthetic process	1	13	29
pseudouridine synthesis	1	68	163
lipid homeostasis	0	16	30
inositol phosphoceramide metabolic process	0	3	8
mitotic G2 DNA damage checkpoint signaling	0	6	8
branched-chain amino acid biosynthetic process	0	56	163
cytokinesis	0	9	19
regulation of metaphase/anaphase transition of cell cycle	0	16	64
UDP-N-acetylglucosamine biosynthetic process	0	34	79
positive regulation of cell cycle process	1	7	27
vesicle docking	0	0	7
regulation of cell division	0	9	26
galacturonan metabolic process	1	29	72
polyol catabolic process	2	31	102
tRNA pseudouridine synthesis	0	2	3
indole-containing compound biosynthetic process	0	3	7
amino-acid betaine biosynthetic process	0	15	29
peroxisome fission	0	9	13
oligosaccharide catabolic process	1	5	10
terpenoid metabolic process	7	31	107
pyridoxine metabolic process	0	1	1
ribonucleoside metabolic process	0	5	31
nucleotide salvage	0	23	42
endoplasmic reticulum tubular network organization	0	2	2
nitrate metabolic process	0	18	60
organelle disassembly	0	10	31
cellular oxidant detoxification	0	1	6
3-keto-sphinganine metabolic process	0	1	1
protein folding in endoplasmic reticulum	0	0	2
positive regulation of nucleobase-containing compound metabolic process	3	76	163
negative regulation of mitotic cell cycle phase transition	0	17	43
cell cycle DNA replication initiation	0	11	24
purine ribonucleoside salvage	0	4	14
protein depolymerization	0	3	9
pectin catabolic process	1	29	72
cellular response to DNA damage stimulus	4	49	163
movement of cell or subcellular component	7	46	163
enzyme-directed rRNA pseudouridine synthesis	0	1	1
hexose biosynthetic process	0	41	151
cell adhesion	2	9	17
cysteine biosynthetic process from serine	0	3	6
regulation of signal transduction	3	44	163
porphyrin-containing compound biosynthetic process	4	53	163
regulation of protein phosphorylation	0	33	83
sphingolipid catabolic process	0	2	8
sodium ion transmembrane transport	0	1	9
purine-containing compound transmembrane transport	0	7	14
long-chain fatty acid biosynthetic process	2	5	10
RNA surveillance	0	21	48
protein localization to cell periphery	1	13	26
positive regulation of biological process	2	54	163
positive regulation of macromolecule biosynthetic process	3	73	163
regulation of mRNA splicing, via spliceosome	0	5	9
regulation of cell cycle process	5	61	163
endoplasmic reticulum unfolded protein response	1	17	30
mycotoxin biosynthetic process	25	51	131
fungal-type cell wall organization	1	24	76
triterpenoid metabolic process	0	4	7
glutamate biosynthetic process	0	1	1
deadenylation-dependent decapping of nuclear-transcribed mRNA	0	19	34
regulation of cellular biosynthetic process	1	43	164
acylglycerol metabolic process	0	10	30
mitochondrial genome maintenance	0	49	162
chitin catabolic process	10	64	119
tRNA export from nucleus	0	0	2
cellular response to acid chemical	0	1	6
regulation of transcription involved in G1/S transition of mitotic cell cycle	0	11	24
regulation of mitotic sister chromatid segregation	0	9	30
CTP biosynthetic process	0	0	2
poly(A)+ mRNA export from nucleus	0	10	26
nuclear envelope organization	0	0	3
establishment of protein localization to mitochondrial membrane	1	38	144
killing of cells of other organism	1	1	5
farnesyl diphosphate biosynthetic process	0	2	5
formation of translation preinitiation complex	0	5	9
negative regulation of TOR signaling	0	6	13
regulation of transcription initiation from RNA polymerase II promoter	0	10	27
pyrimidine ribonucleoside triphosphate biosynthetic process	0	0	6
mitochondrial membrane organization	1	52	162
glycerol metabolic process	0	25	76
mRNA splice site selection	0	3	6
mitotic chromosome condensation	0	5	14
reciprocal meiotic recombination	0	12	34
receptor recycling	0	1	1
DNA integrity checkpoint signaling	0	73	160
response to light stimulus	0	10	41
organic hydroxy compound catabolic process	3	37	134
diaminopimelate metabolic process	0	1	1
positive regulation of transcription, DNA-templated	4	79	163
cellular lipid biosynthetic process	1	13	27
amino acid transport	4	72	160
oxalate metabolic process	0	0	1
telomere maintenance	0	41	147
coenzyme A metabolic process	0	22	52
meiotic chromosome segregation	0	2	4
cellular response to osmotic stress	0	8	28
signal transduction in response to DNA damage	0	52	159
regulation of membrane potential	0	2	11
regulation of mRNA processing	0	9	21
regulation of cell cycle G2/M phase transition	0	10	26
siderophore metabolic process	1	1	6
ribonucleoside monophosphate biosynthetic process	2	59	163
regulation of conjugation with cellular fusion	0	14	33
mitochondrion distribution	0	13	26
osmosensory signaling pathway via Sho1 osmosensor	0	1	1
negative regulation of nuclear division	0	12	30
regulation of metabolic process	2	41	164
nitrogen cycle metabolic process	0	46	137
ribonucleoprotein complex assembly	1	48	163
antibiotic biosynthetic process	0	4	7
nucleolar large rRNA transcription by RNA polymerase I	0	4	7
karyogamy involved in conjugation with cellular fusion	0	5	11
mitochondrial respiratory chain complex I assembly	0	9	34
transcription initiation from RNA polymerase I promoter	0	10	28
'de novo' protein folding	0	20	49
GDP-mannose metabolic process	0	12	29
membrane lipid catabolic process	0	2	8
pyrimidine ribonucleoside monophosphate metabolic process	0	52	157
cell wall biogenesis	0	11	24
negative regulation of carbohydrate metabolic process	0	9	26
protein localization to chromosome, centromeric region	0	10	19
pyrimidine nucleotide salvage	0	1	1
response to pH	0	1	6
GDP-mannose biosynthetic process	0	9	23
cardiolipin metabolic process	0	5	8
positive regulation of translation	0	11	29
ribosome disassembly	0	0	1
osmosensory signaling pathway	0	3	7
protein transmembrane transport	1	60	163
negative regulation of metaphase/anaphase transition of cell cycle	0	8	29
generation of catalytic spliceosome for second transesterification step	0	1	2
UMP salvage	0	1	1
mitochondrial phosphate ion transmembrane transport	0	2	3
vesicle organization	2	11	34
nuclear membrane organization	0	0	4
energy derivation by oxidation of organic compounds	4	53	163
Golgi to plasma membrane transport	0	11	31
signal transduction involved in positive regulation of conjugation with cellular fusion	0	3	13
response to osmotic stress	0	11	30
double-strand break repair via homologous recombination	0	35	126
mitotic DNA integrity checkpoint signaling	0	8	26
positive regulation of protein metabolic process	0	18	59
mitochondrial respiratory chain complex II assembly	0	0	1
autophagy	6	59	163
pyrimidine deoxyribonucleotide metabolic process	0	2	3
peptidyl-amino acid modification	2	44	124
nucleotide catabolic process	0	38	112
xenobiotic transport	1	8	31
purine nucleobase catabolic process	0	1	6
DNA strand elongation involved in DNA replication	0	42	163
drug metabolic process	0	4	7
melanin biosynthetic process	0	1	10
response to amino acid	0	1	6
protein complex oligomerization	0	13	22
mitophagy	0	1	2
stress-activated protein kinase signaling cascade	0	2	18
demethylation	0	0	4
GTP metabolic process	0	1	1
phosphate ion transport	1	56	117
regulation of signaling	3	44	163
exocytosis	0	48	150
programmed cell death	0	35	90
cellular modified amino acid catabolic process	0	21	62
(1->3)-beta-D-glucan metabolic process	0	5	9
regulation of protein acetylation	0	2	3
transcription by RNA polymerase I	1	7	21
translational initiation	0	4	21
mitotic spindle assembly checkpoint signaling	0	5	19
manganese ion homeostasis	0	5	19
pentose-phosphate shunt, non-oxidative branch	0	0	1
proton-transporting ATP synthase complex assembly	0	3	6
biological regulation	1	39	164
protein modification process	4	51	164
ATP biosynthetic process	0	49	159
rRNA pseudouridine synthesis	0	3	7
negative regulation of translation	0	16	48
pyridine-containing compound metabolic process	0	48	163
organelle fission	0	26	98
cellular response to oxygen-containing compound	0	8	22
cellular detoxification	0	7	20
transcription initiation from RNA polymerase III promoter	0	9	32
calcium-mediated signaling	0	5	18
pyrimidine nucleoside triphosphate biosynthetic process	0	3	15
cellular response to abiotic stimulus	0	4	30
nucleobase biosynthetic process	1	53	163
'de novo' cotranslational protein folding	0	1	1
DNA topological change	0	2	4
sphingolipid biosynthetic process	0	22	81
protein import into mitochondrial intermembrane space	0	6	21
regulation of mitotic sister chromatid separation	0	15	64
posttranslational protein targeting to membrane, translocation	0	1	7
nucleoside triphosphate metabolic process	0	53	163
protein insertion into mitochondrial inner membrane from matrix	0	2	6
tRNA aminoacylation for mitochondrial protein translation	0	11	26
cation transport	2	68	163
negative regulation of nucleic acid-templated transcription	0	36	116
protein sumoylation	0	6	8
chromosome attachment to the nuclear envelope	0	0	2
glycine catabolic process	0	0	3
fatty acid beta-oxidation using acyl-CoA oxidase	0	5	8
double-strand break repair via nonhomologous end joining	0	7	26
ATP transport	0	10	27
regulation of histone acetylation	0	2	3
fatty acid biosynthetic process	22	78	164
DNA clamp unloading	0	0	2
inner mitochondrial membrane organization	0	10	29
DNA replication initiation	1	44	163
regulation of RNA stability	0	1	14
actin filament bundle organization	0	2	4
regulation of Ras protein signal transduction	0	18	43
thiamine biosynthetic process	0	11	22
cellular zinc ion homeostasis	0	2	8
pyruvate transport	0	0	1
response to radiation	0	9	41
regulation of mitotic cell cycle	0	41	116
polyol biosynthetic process	1	55	141
reproductive process	4	54	163
cleavage involved in rRNA processing	0	22	49
sulfate assimilation, phosphoadenylyl sulfate reduction by phosphoadenylyl-sulfate reductase (thioredoxin)	0	0	1
positive regulation of DNA-templated transcription, initiation	0	14	27
tetrapyrrole metabolic process	4	59	163
dicarboxylic acid catabolic process	0	1	6
negative regulation of cellular amide metabolic process	0	18	48
protein neddylation	0	1	7
aerobic electron transport chain	4	50	163
Mo-molybdopterin cofactor biosynthetic process	0	39	129
glucosamine-containing compound biosynthetic process	0	11	35
L-serine biosynthetic process	0	0	2
proline metabolic process	4	61	164
establishment of protein localization to endoplasmic reticulum	0	66	163
quinate metabolic process	1	0	2
phosphatidylinositol-mediated signaling	0	4	6
recombinational repair	1	35	126
'de novo' UMP biosynthetic process	0	41	143
DNA catabolic process	0	0	3
RNA catabolic process	4	38	163
cellular response to organic substance	0	8	24
nucleotide-excision repair	3	47	163
response to unfolded protein	0	3	5
cytoskeleton-dependent cytokinesis	0	9	19
monosaccharide biosynthetic process	0	41	151
DNA dealkylation	0	0	5
negative regulation of chromosome segregation	0	7	29
tetraterpenoid biosynthetic process	0	0	4
cell wall modification	0	5	18
vesicle tethering involved in exocytosis	0	0	2
protein targeting to ER	0	66	163
folic acid-containing compound metabolic process	0	50	163
threonine metabolic process	0	27	72
adenine biosynthetic process	0	1	1
cellular protein metabolic process	1	33	164
lysine biosynthetic process via diaminopimelate	0	1	1
cellular component assembly involved in morphogenesis	0	11	24
quinolinate biosynthetic process	0	3	14
tryptophan biosynthetic process	0	2	7
ADP transport	0	1	2
ketone body metabolic process	0	1	2
galactose metabolic process	0	4	20
pyridine-containing compound biosynthetic process	0	49	163
ADP metabolic process	1	51	163
chromatin assembly or disassembly	0	20	58
indolalkylamine biosynthetic process	0	2	7
urea metabolic process	0	2	2
nucleoside salvage	0	5	14
glutathione metabolic process	1	59	160
nuclear division	0	2	7
spliceosomal complex disassembly	0	1	3
regulation of ion transport	0	8	19
response to heat	0	9	30
DNA replication, removal of RNA primer	0	1	2
endoplasmic reticulum localization	0	1	4
microtubule nucleation	0	40	141
positive regulation of transcription initiation from RNA polymerase II promoter	0	14	27
isocitrate metabolic process	0	1	1
hormone biosynthetic process	0	0	1
ceramide metabolic process	0	44	130
lipid storage	0	3	6
inositol phosphate metabolic process	0	25	50
quinolinate metabolic process	0	3	16
positive regulation of signaling	0	11	25
mitochondrion disassembly	0	13	27
purine ribonucleoside metabolic process	0	7	31
homologous recombination	0	15	39
ncRNA 3'-end processing	0	20	49
anaerobic glycerol catabolic process	0	1	3
regulation of carbohydrate metabolic process	0	10	28
proline catabolic process	0	11	48
mitochondrial proton-transporting ATP synthase complex assembly	0	3	6
GMP metabolic process	0	2	2
cation transmembrane transport	0	56	163
'de novo' NAD biosynthetic process from tryptophan	0	15	62
rRNA transcription	0	5	10
Mo-molybdopterin cofactor metabolic process	0	39	129
hexose catabolic process	0	3	7
purine-containing compound catabolic process	0	9	32
mitochondrial ATP transmembrane transport	0	1	2
pyrimidine-containing compound biosynthetic process	2	50	163
NAD biosynthetic process	0	65	161
adenine nucleotide transport	0	16	28
ER-nucleus signaling pathway	0	4	23
peptidyl-lysine modification	2	25	81
fungal-type cell wall biogenesis	0	2	11
establishment or maintenance of cytoskeleton polarity	0	7	23
maintenance of protein location in cell cortex	0	0	1
carotenoid biosynthetic process	0	0	4
zinc ion homeostasis	0	1	8
primary alcohol metabolic process	0	2	3
DNA-templated transcription, termination	0	10	28
protein modification by small protein conjugation or removal	3	58	163
mitochondrial electron transport, succinate to ubiquinone	0	0	3
fatty acid derivative metabolic process	0	1	5
respiratory electron transport chain	4	64	163
purine nucleotide salvage	0	3	7
mitochondrial electron transport, cytochrome c to oxygen	1	30	113
glutamate metabolic process	0	39	123
pteridine-containing compound metabolic process	1	44	163
detection of visible light	0	1	1
protein repair	0	0	1
glycerol-3-phosphate metabolic process	0	19	53
protein transport to vacuole involved in ubiquitin-dependent protein catabolic process via the multivesicular body sorting pathway	0	9	26
amino acid transmembrane transport	1	14	27
mRNA 3'-end processing	0	41	161
amine biosynthetic process	0	57	163
organelle localization by membrane tethering	0	44	151
hydrogen sulfide biosynthetic process	0	1	2
L-arabinose metabolic process	2	37	75
gamma-aminobutyric acid catabolic process	0	2	5
threonine biosynthetic process	0	23	64
negative regulation of cellular carbohydrate metabolic process	0	9	26
negative regulation of RNA metabolic process	0	50	153
cytoplasmic translational initiation	0	5	18
energy coupled proton transport, down electrochemical gradient	0	49	159
regulation of RNA splicing	0	6	9
cellular biogenic amine biosynthetic process	0	57	163
coenzyme A biosynthetic process	0	5	7
negative regulation of mRNA metabolic process	0	4	5
fatty acid oxidation	2	30	74
glycine betaine biosynthetic process from choline	0	14	24
negative regulation of cell communication	0	9	31
positive regulation of nitrogen compound metabolic process	3	69	163
quinone biosynthetic process	1	68	162
negative regulation of cellular process	1	52	163
negative regulation of transcription, DNA-templated	0	36	116
phosphatidylinositol phosphate biosynthetic process	0	38	93
small nucleolar ribonucleoprotein complex assembly	0	5	9
pigment biosynthetic process	4	57	163
regulation of small GTPase mediated signal transduction	0	47	152
protein localization to plasma membrane	0	8	25
fatty acid elongation	0	1	6
pyrimidine-containing compound salvage	0	2	2
deoxyribose phosphate biosynthetic process	0	2	3
mitochondrial RNA metabolic process	1	10	27
cellular alcohol biosynthetic process	1	13	27
cellular response to organonitrogen compound	0	3	7
glyoxylate cycle	0	0	1
hormone metabolic process	0	0	1
cysteine biosynthetic process	0	47	144
telomere assembly	0	7	27
carotenoid metabolic process	0	0	4
purine ribonucleotide transport	0	13	28
multivesicular body sorting pathway	0	46	151
alkaloid metabolic process	3	25	49
NADH dehydrogenase complex assembly	0	9	34
protein localization to chromatin	0	1	1
protein quality control for misfolded or incompletely synthesized proteins	0	5	28
vesicle tethering	0	0	2
(1->6)-beta-D-glucan metabolic process	0	2	3
amino sugar biosynthetic process	0	74	163
regulation of transcription from RNA polymerase II promoter in response to stress	0	5	10
respiratory chain complex II assembly	0	0	1
leucine catabolic process	1	1	8
intracellular sterol transport	0	1	1
protein insertion into mitochondrial outer membrane	1	11	29
positive regulation of protein-containing complex disassembly	0	1	4
chitin metabolic process	9	74	155
regulation of mitotic cytokinesis	1	5	24
cell differentiation	1	35	117
snRNA metabolic process	0	4	23
triglyceride metabolic process	0	10	30
protein targeting to membrane	0	55	163
positive regulation of RNA biosynthetic process	4	79	163
allantoin metabolic process	0	0	1
regulation of pH	0	10	25
glucosamine-containing compound metabolic process	9	78	156
disaccharide biosynthetic process	0	19	52
purine ribonucleotide salvage	0	3	7
cell surface receptor signaling pathway	0	8	26
anatomical structure morphogenesis	0	0	7
alditol catabolic process	0	10	25
glutamate catabolic process	0	0	1
gluconeogenesis	0	41	151
amino-acid betaine metabolic process	0	15	31
ethanol metabolic process	0	2	2
selective autophagy	0	6	25
regulation of translational fidelity	0	14	27
purine ribonucleoside biosynthetic process	0	5	17
mannose metabolic process	0	0	2
spindle assembly checkpoint signaling	0	5	19
protein localization to chromosome	0	12	26
vesicle budding from membrane	0	10	19
allantoin catabolic process	0	0	1
spliceosomal tri-snRNP complex assembly	0	1	5
thiamine-containing compound metabolic process	0	43	135
inorganic anion transmembrane transport	0	34	87
phospholipid catabolic process	1	29	64
telomere capping	0	3	3
amino acid import	0	2	4
regulation of hormone levels	0	0	1
stress-activated MAPK cascade	0	2	18
zinc ion transport	0	5	7
tetrapyrrole biosynthetic process	4	54	163
sulfate assimilation	0	28	109
negative regulation of DNA replication	0	8	19
actin filament bundle assembly	0	1	2
transcription-coupled nucleotide-excision repair	0	1	2
spindle assembly	0	5	13
pyrimidine ribonucleotide metabolic process	1	56	161
fumarate metabolic process	0	0	2
endoplasmic reticulum-plasma membrane tethering	0	1	4
glucose 6-phosphate metabolic process	0	46	159
ATP metabolic process	1	36	163
regulation of cellular catabolic process	0	9	27
mitotic DNA replication maintenance of fidelity	0	0	3
gene silencing	0	30	113
negative regulation of gluconeogenesis	0	4	18
mitotic cell cycle phase transition	0	11	32
adenine metabolic process	0	6	19
protein insertion into mitochondrial membrane	1	32	129
chromosome localization	0	1	5
prosthetic group metabolic process	0	39	129
secondary alcohol biosynthetic process	1	16	32
rRNA 3'-end processing	0	20	48
tRNA 3'-end processing	0	0	1
export across plasma membrane	2	45	136
regulation of nucleobase-containing compound metabolic process	3	43	163
phytosteroid metabolic process	1	13	27
deoxyribonucleotide biosynthetic process	0	17	46
NAD metabolic process	0	49	149
positive regulation of response to stimulus	0	11	33
pyrimidine ribonucleoside monophosphate biosynthetic process	0	52	157
aerobic respiration	3	51	163
cellular iron ion homeostasis	0	14	28
antibiotic metabolic process	0	4	7
hexitol metabolic process	1	2	6
gene silencing by RNA	0	30	113
serine family amino acid catabolic process	0	3	9
(1->3)-beta-D-glucan biosynthetic process	0	5	9
proton-transporting V-type ATPase complex assembly	0	8	20
protein localization to membrane	2	42	163
isopentenyl diphosphate metabolic process	0	4	17
positive regulation of cell cycle	1	6	27
phospholipid dephosphorylation	0	74	155
anatomical structure formation involved in morphogenesis	1	41	138
biological adhesion	2	9	19
positive regulation of TOR signaling	0	2	7
pyrimidine nucleoside diphosphate metabolic process	0	1	1
purine-containing compound salvage	0	68	159
aspartate family amino acid catabolic process	0	7	12
mRNA polyadenylation	0	4	33
negative regulation of cellular protein metabolic process	1	21	49
cellular response to nitrogen compound	0	3	7
protein export from nucleus	0	0	2
secondary alcohol metabolic process	0	26	59
cellular glucose homeostasis	0	26	83
pyrimidine-containing compound metabolic process	1	50	163
2'-deoxyribonucleotide metabolic process	0	3	4
regulation of sister chromatid segregation	0	15	64
regulation of ribosomal protein gene transcription by RNA polymerase II	0	1	1
regulation of MAPK cascade	1	1	13
valine catabolic process	0	1	2
monocarboxylic acid transport	1	6	20
DNA ligation	0	1	1
non-glycolytic fermentation	0	1	3
proton export across plasma membrane	1	14	70
tRNA 5'-end processing	0	30	126
karyogamy	0	5	11
protein modification by small protein conjugation	1	59	163
phospholipid transport	0	46	91
phosphatidylglycerol metabolic process	0	5	8
positive regulation of cell cycle G2/M phase transition	0	5	20
vacuolar transmembrane transport	1	5	21
monosaccharide metabolic process	3	46	163
cotranslational protein targeting to membrane	0	50	162
chromosome segregation	6	53	163
Golgi organization	0	8	26
histidine biosynthetic process	0	79	161
endoplasmic reticulum organization	0	1	10
regulation of phosphorylation	0	34	83
positive regulation of nucleic acid-templated transcription	4	79	163
membrane lipid biosynthetic process	0	41	113
monocarboxylic acid biosynthetic process	19	79	164
fermentation	0	4	12
regulation of phosphate metabolic process	0	32	83
mitochondrial fission	0	3	4
regulation of carbohydrate biosynthetic process	0	9	28
regulation of small molecule metabolic process	0	14	28
spindle organization	0	9	36
inosine metabolic process	0	0	2
chaperone-mediated protein complex assembly	0	2	6
nonribosomal peptide biosynthetic process	1	27	75
negative regulation of transcription involved in G1/S transition of mitotic cell cycle	0	1	1
regulation of membrane lipid distribution	0	12	27
regulation of nuclear division	0	6	31
lysine biosynthetic process via aminoadipic acid	0	12	41
regulation of cell communication	2	43	163
siderophore biosynthetic process	1	1	6
pantothenate metabolic process	0	46	101
malate metabolic process	0	3	4
nucleoside monophosphate biosynthetic process	3	58	163
leucine metabolic process	1	43	116
UMP biosynthetic process	0	52	157
vacuole inheritance	0	0	1
inositol metabolic process	0	12	38
proton-transporting two-sector ATPase complex assembly	1	47	157
lipid catabolic process	9	60	164
cellular manganese ion homeostasis	0	5	19
fucose metabolic process	0	6	9
rhythmic process	0	1	1
L-alpha-amino acid transmembrane transport	0	3	9
5-phosphoribose 1-diphosphate biosynthetic process	0	2	4
ATP synthesis coupled electron transport	0	0	12
protein import into peroxisome matrix, receptor recycling	0	1	1
nitrate assimilation	0	18	60
positive regulation of cellular protein metabolic process	0	17	59
peptide catabolic process	0	15	34
DNA modification	0	0	5
disaccharide catabolic process	0	6	10
catechol-containing compound metabolic process	1	24	62
reciprocal homologous recombination	0	12	34
serine family amino acid metabolic process	5	62	163
microtubule-based movement	7	48	163
intra-Golgi vesicle-mediated transport	0	45	147
tRNA wobble position uridine thiolation	0	4	6
lipid translocation	0	11	26
regulation of macromolecule metabolic process	1	42	164
phosphatidylinositol metabolic process	4	69	163
response to chemical	1	56	164
Golgi to endosome transport	0	5	9
tetrahydrofolate interconversion	0	35	157
attachment of spindle microtubules to kinetochore	1	45	162
purine nucleotide catabolic process	0	1	6
regulation of chromosome separation	0	15	64
transcription preinitiation complex assembly	0	12	26
tetraterpenoid metabolic process	0	0	4
ubiquinone metabolic process	0	68	161
sulfate reduction	0	0	1
thiamine metabolic process	0	43	135
response to oxygen-containing compound	2	8	24
negative regulation of mitotic sister chromatid separation	0	7	29
regulation of peptidyl-lysine acetylation	0	2	3
regulation of conjugation	0	14	33
mitotic DNA replication initiation	0	11	24
negative regulation of gene expression	4	36	163
RNA-dependent DNA biosynthetic process	1	1	4
butanediol metabolic process	0	0	1
response to endogenous stimulus	0	10	23
kinetochore organization	0	9	47
amino sugar catabolic process	10	64	127
protoporphyrinogen IX metabolic process	0	65	161
galactose catabolic process via UDP-galactose	0	2	5
developmental process involved in reproduction	0	8	26
N-acetylglucosamine metabolic process	0	0	4
nucleobase metabolic process	3	45	163
ergosterol biosynthetic process	1	13	27
negative regulation of signal transduction	0	9	31
nuclear-transcribed mRNA catabolic process	2	44	163
purine nucleoside diphosphate metabolic process	1	52	163
actin filament-based process	1	27	131
membrane fusion	0	7	28
mitochondrion localization	0	14	26
terpenoid biosynthetic process	7	31	107
glutamine family amino acid metabolic process	5	62	164
polyamine biosynthetic process	0	12	39
vacuolar proton-transporting V-type ATPase complex assembly	0	8	20
double-strand break repair	0	52	163
trehalose metabolic process	0	45	127
cellular response to pH	0	1	6
ribosomal small subunit biogenesis	0	16	42
positive regulation of conjugation with cellular fusion	0	6	25
cellular ketone body metabolic process	0	1	2
deoxyribose phosphate metabolic process	0	7	11
ribosome-associated ubiquitin-dependent protein catabolic process	0	1	2
regulation of biosynthetic process	1	43	164
pyridoxine biosynthetic process	0	1	1
positive regulation of RNA metabolic process	2	79	163
regulation of mRNA 3'-end processing	0	1	2
neutral amino acid transport	0	4	9
mitochondrial ADP transmembrane transport	0	1	2
meiotic cell cycle	0	29	126
metal ion export	0	1	13
NADH oxidation	0	7	18
fructose 6-phosphate metabolic process	0	0	1
RNA phosphodiester bond hydrolysis, exonucleolytic	0	22	49
actin cytoskeleton organization	2	22	114
snRNA 3'-end processing	0	3	9
cell cycle DNA replication maintenance of fidelity	0	0	3
snRNA processing	0	3	9
chitin biosynthetic process	0	11	35
process utilizing autophagic mechanism	6	59	163
glutathione catabolic process	0	10	28
negative regulation of mitotic metaphase/anaphase transition	0	8	29
negative regulation of intracellular signal transduction	0	9	27
ncRNA export from nucleus	0	7	25
ceramide catabolic process	0	0	3
cytoplasmic microtubule organization	0	2	11
NADPH regeneration	0	45	159
endosome transport via multivesicular body sorting pathway	0	9	30
cellular copper ion homeostasis	0	16	44
vesicle-mediated transport to the plasma membrane	0	11	31
glycine betaine metabolic process	0	14	24
negative regulation of transcription by RNA polymerase II	0	7	26
phosphatidylinositol dephosphorylation	0	76	155
positive regulation of macromolecule metabolic process	3	69	163
organelle fusion	0	13	29
regulation of mRNA stability	0	1	12
cellular response to sterol depletion	0	4	23
DNA replication checkpoint signaling	0	13	25
glutamine family amino acid catabolic process	0	31	96
translational elongation	0	57	148
ribonucleoprotein complex disassembly	0	1	3
positive regulation of translational elongation	0	1	1
glucose homeostasis	0	26	83
DNA dealkylation involved in DNA repair	0	0	5
carboxylic acid transport	1	20	49
fungal-type cell wall organization or biogenesis	1	51	156
negative regulation of mitotic cell cycle	0	16	46
cytokinin biosynthetic process	0	0	1
membrane assembly	0	4	13
mRNA 5'-splice site recognition	0	2	2
establishment of protein localization to membrane	2	38	163
cellular developmental process	1	37	132
positive regulation of biosynthetic process	3	72	163
ribonucleoside diphosphate metabolic process	0	51	163
purine nucleotide biosynthetic process	1	48	163
phosphatidylserine metabolic process	0	2	2
cellular response to amino acid stimulus	0	1	6
heterochromatin organization	0	9	30
pantothenate biosynthetic process	0	45	100
chaperone-mediated protein folding	0	27	49
ubiquinone biosynthetic process	0	68	161
cytokinin metabolic process	0	0	1
lipid droplet organization	1	5	11
late endosome to vacuole transport via multivesicular body sorting pathway	0	6	28
DNA strand elongation	0	42	163
diol metabolic process	1	1	7
regulation of translational termination	0	1	3
DNA recombinase assembly	0	4	9
unsaturated fatty acid metabolic process	0	5	8
mitotic spindle checkpoint signaling	0	9	29
post-chaperonin tubulin folding pathway	0	1	2
proteasome assembly	0	63	160
detection of external stimulus	0	3	5
cell-cell adhesion	1	4	6
polyamine metabolic process	0	15	49
ATP synthesis coupled proton transport	0	49	159
macroautophagy	0	13	52
exonucleolytic trimming to generate mature 3'-end of 5.8S rRNA from tricistronic rRNA transcript (SSU-rRNA, 5.8S rRNA, LSU-rRNA)	0	21	48
organelle membrane fusion	0	11	27
regulation of gene expression	1	42	164
cellular component maintenance	0	3	11
telomere maintenance via telomerase	1	1	4
pyrimidine nucleoside triphosphate metabolic process	0	3	15
aminoglycan catabolic process	11	63	126
cell morphogenesis	0	0	5
cell cycle phase transition	0	10	32
positive regulation of intracellular signal transduction	0	10	25
mitochondrial translational elongation	0	1	1
nucleus organization	0	12	26
glyoxylate metabolic process	0	0	1
DNA ligation involved in DNA repair	0	1	1
carbohydrate homeostasis	0	26	83
inositol lipid-mediated signaling	1	17	42
regulation of histone modification	0	9	16
sphingoid metabolic process	0	2	7
cellular protein-containing complex localization	0	2	6
long-chain fatty acid metabolic process	3	7	20
chromosome condensation	0	14	35
circadian rhythm	0	1	1
phenol-containing compound biosynthetic process	0	6	23
regulation of intracellular signal transduction	1	58	163
aminoglycan biosynthetic process	0	11	35
2'-deoxyribonucleotide biosynthetic process	0	2	3
regulation of mitotic nuclear division	0	7	31
mitotic sister chromatid cohesion	0	11	27
purine ribonucleoside diphosphate metabolic process	1	52	163
NADP metabolic process	0	60	162
second-messenger-mediated signaling	0	7	26
DNA damage checkpoint signaling	0	52	159
pyrimidine nucleoside monophosphate biosynthetic process	1	61	160
pyruvate transmembrane transport	0	0	1
positive regulation of gene expression	0	11	34
arabinan metabolic process	0	27	66
Rho protein signal transduction	0	1	1
toxin metabolic process	26	50	131
cell redox homeostasis	0	7	11
cellular nitrogen compound metabolic process	0	36	164
SCF-dependent proteasomal ubiquitin-dependent protein catabolic process	0	6	21
vesicle fusion	0	11	27
inositol phosphate biosynthetic process	0	1	2
sulfur compound catabolic process	0	12	30
CTP metabolic process	0	0	2
regulation of cellular carbohydrate metabolic process	0	10	28
telomere maintenance via telomere lengthening	1	3	8
protein import into mitochondrial matrix	1	51	140
regulation of mRNA catabolic process	0	4	26
farnesyl diphosphate metabolic process	0	2	8
carbohydrate derivative transport	0	12	28
RNA polymerase II preinitiation complex assembly	0	9	25
nucleobase catabolic process	0	1	9
ergosterol metabolic process	1	13	27
mitotic DNA damage checkpoint signaling	0	12	26
purine ribonucleotide biosynthetic process	2	48	163
neutral lipid metabolic process	0	9	30
negative regulation of macromolecule biosynthetic process	0	52	162
phospholipid translocation	0	11	26
negative regulation of cell cycle G2/M phase transition	0	12	26
nuclear-transcribed mRNA poly(A) tail shortening	0	10	29
asparagine catabolic process	0	0	2
positive regulation of cell cycle phase transition	2	6	27
DNA geometric change	0	15	49
double-strand break repair via single-strand annealing	0	0	2
protein localization to condensed chromosome	0	7	14
negative regulation of G2/M transition of mitotic cell cycle	0	12	26
mitochondrion-endoplasmic reticulum membrane tethering	0	0	7
nuclear chromosome segregation	0	6	20
ketone catabolic process	0	1	5
xenobiotic detoxification by transmembrane export across the plasma membrane	1	8	31
negative regulation of protein metabolic process	1	21	49
glutamine biosynthetic process	0	6	13
galactose catabolic process	0	2	5
regulation of chromatin organization	0	9	26
mitochondrion inheritance	0	13	25
regulation of ARF protein signal transduction	0	12	24
(1->6)-beta-D-glucan biosynthetic process	0	2	3
inorganic cation transmembrane transport	0	55	163
regulation of translational initiation	0	9	25
isopentenyl diphosphate biosynthetic process, mevalonate pathway	0	3	11
urea cycle	0	1	1
olefinic compound metabolic process	1	4	11
aminoglycan metabolic process	13	72	155
protein processing involved in protein targeting to mitochondrion	0	3	5
proteasome regulatory particle assembly	0	24	48
regulation of cellular metabolic process	2	44	164
pheromone-dependent signal transduction involved in conjugation with cellular fusion	0	3	12
regulation of DNA-templated transcription, initiation	0	9	27
response to acid chemical	0	1	6
lysine metabolic process	1	78	160
pyrimidine ribonucleoside triphosphate metabolic process	0	0	6
cytoplasmic translational elongation	0	1	1
DNA packaging	0	16	36
regulation of G2/M transition of mitotic cell cycle	0	10	26
iron ion transmembrane transport	0	2	3
triterpenoid biosynthetic process	0	4	7
TOR signaling	0	13	26
MAPK cascade	0	6	28
branched-chain amino acid metabolic process	0	55	163
chromatin organization involved in regulation of transcription	0	9	30
SRP-dependent cotranslational protein targeting to membrane	0	49	162
toxin biosynthetic process	26	50	131
G protein-coupled receptor signaling pathway	0	15	82
negative regulation of nitrogen compound metabolic process	2	57	162
ribonucleoside biosynthetic process	0	5	17
subtelomeric heterochromatin organization	0	7	27
regulation of chromosome segregation	0	16	64
ncRNA 5'-end processing	0	32	130
apoptotic process	0	36	90
fatty acid catabolic process	4	42	115
positive regulation of cellular amide metabolic process	0	12	29
phytosteroid biosynthetic process	1	13	27
vesicle docking involved in exocytosis	0	1	6
anaphase-promoting complex-dependent catabolic process	0	24	73
mitotic recombination-dependent replication fork processing	0	0	3
tRNA wobble base modification	1	59	162
cristae formation	0	2	2
negative regulation of chromosome separation	0	8	29
negative regulation of small molecule metabolic process	0	11	27
ribonucleotide catabolic process	0	1	5
purine nucleoside metabolic process	0	4	31
heterochromatin assembly	0	9	30
response to UV	0	4	30
diol biosynthetic process	1	1	7
response to sterol depletion	0	4	23
2-oxoglutarate metabolic process	0	1	2
aromatic amino acid family catabolic process	4	60	154
pyrimidine nucleoside monophosphate metabolic process	1	61	160
phosphate ion transmembrane transport	0	5	9
pyrimidine nucleoside diphosphate biosynthetic process	0	1	1
ammonium ion metabolic process	0	14	24
protein insertion into membrane from inner side	0	2	6
D-gluconate metabolic process	0	7	18
negative regulation of signaling	0	9	31
interstrand cross-link repair	0	6	21
protein import into peroxisome matrix, docking	0	3	7
late endosome to vacuole transport	0	48	125
pectin metabolic process	1	29	72
aldonic acid catabolic process	0	6	16
pyrimidine ribonucleotide biosynthetic process	1	56	161
organophosphate catabolic process	5	65	163
positive regulation of signal transduction	0	11	25
membrane docking	0	44	151
regulation of phosphorus metabolic process	0	32	83
rescue of stalled ribosome	0	1	1
purine nucleoside biosynthetic process	0	5	17
deoxyribonucleotide metabolic process	1	37	139
phosphatidylglycerol biosynthetic process	0	1	1
ornithine metabolic process	0	4	23
positive regulation of conjugation	0	6	25
oligosaccharide biosynthetic process	0	20	53
chromatin assembly	0	9	30
nucleobase transport	0	1	5
UDP-N-acetylglucosamine metabolic process	0	34	79
response to temperature stimulus	0	8	30
cell death	0	35	90
positive regulation of cell communication	1	6	28
'de novo' NAD biosynthetic process	0	15	62
nuclear protein quality control by the ubiquitin-proteasome system	0	0	1
alditol metabolic process	1	45	116
regulation of transcription by RNA polymerase III	0	3	8
regulation of DNA-templated transcription in response to stress	0	5	10
hydrogen sulfide metabolic process	0	2	4
glutaminyl-tRNAGln biosynthesis via transamidation	0	1	2
L-serine metabolic process	0	66	163
copper ion homeostasis	0	15	44
cellular response to endogenous stimulus	0	10	23
lysine biosynthetic process	0	51	126
cellular detoxification of aldehyde	0	1	1
regulation of cell cycle	5	59	163
cellular metabolic compound salvage	3	69	163
ribosomal large subunit assembly	0	9	28
DNA duplex unwinding	0	15	49
protein refolding	0	10	27
glycine metabolic process	0	58	160
negative regulation of chromosome organization	0	9	31
tubulin complex assembly	0	3	19
purine nucleobase biosynthetic process	1	25	57
aldonic acid metabolic process	0	20	59
choline metabolic process	0	14	24
DNA repair complex assembly	0	4	9
5-phosphoribose 1-diphosphate metabolic process	0	2	4
lipid droplet formation	0	6	9
'de novo' L-methionine biosynthetic process	0	1	1
RNA polyadenylation	0	27	84
intracellular protein transmembrane transport	1	60	163
detoxification	0	7	23
autophagy of mitochondrion	0	13	27
regulation of protein modification process	2	28	83
mitotic G2/M transition checkpoint	0	13	26
tRNA transport	0	3	8
regulation of mitotic cell cycle phase transition	0	42	116
amino acid transmembrane export from vacuole	1	0	1
glycerol catabolic process	0	7	24
subtelomeric heterochromatin assembly	0	7	27
organic acid transmembrane transport	0	39	85
cellular respiration	2	50	163
tRNA-type intron splice site recognition and cleavage	0	0	1
regulation of transmembrane transport	1	9	25
exocytic process	0	1	6
negative regulation of RNA biosynthetic process	0	36	116
leucine biosynthetic process	0	17	50
fatty acid beta-oxidation	1	24	56
cytoskeleton-dependent intracellular transport	0	3	9
glycine biosynthetic process	0	5	7
regulation of TOR signaling	0	10	26
removal of superoxide radicals	0	1	5
negative regulation of sister chromatid segregation	0	7	29
acetyl-CoA biosynthetic process from pyruvate	0	8	15
Ras protein signal transduction	1	4	12
nucleoside biosynthetic process	0	6	17
UMP metabolic process	0	52	157
ubiquitin-dependent protein catabolic process via the N-end rule pathway	0	1	1
nucleotide transmembrane transport	0	1	3
attachment of mitotic spindle microtubules to kinetochore	0	7	21
GMP biosynthetic process	0	2	2
thiamine diphosphate metabolic process	0	2	6
nuclear-transcribed mRNA catabolic process, non-stop decay	0	16	36
positive regulation of MAPK cascade	0	1	3
mitochondrial protein processing	0	3	7
trehalose catabolic process	0	1	1
mycotoxin metabolic process	25	51	131
positive regulation of reproductive process	0	11	33
transcription elongation from RNA polymerase II promoter	0	36	143
ncRNA transcription	0	8	28
receptor metabolic process	0	1	1
SREBP signaling pathway	0	4	23
mitochondrial respiratory chain complex III assembly	0	2	7
post-Golgi vesicle-mediated transport	0	16	47
organic hydroxy compound transport	0	7	21
sodium ion export across plasma membrane	0	1	9
negative regulation of mitotic sister chromatid segregation	0	7	29
pentose-phosphate shunt	0	42	151
purine nucleotide transport	0	16	28
endoplasmic reticulum membrane	2	50	163
succinate dehydrogenase complex	0	0	1
nucleolus	2	49	163
nuclear DNA-directed RNA polymerase complex	4	41	163
proton-transporting two-sector ATPase complex, catalytic domain	1	47	163
coated vesicle	0	13	28
DNA-directed RNA polymerase complex	3	46	163
RNA polymerase complex	2	48	163
transferase complex, transferring phosphorus-containing groups	3	42	163
signal peptidase complex	0	0	3
cytoplasmic vesicle	0	63	163
vesicle	1	62	163
intracellular vesicle	1	62	163
nuclear pore	1	55	163
organelle envelope lumen	1	66	163
mitochondrial intermembrane space	2	65	163
histone deacetylase complex	0	30	92
organelle membrane	1	37	164
phosphatidylinositol 3-kinase complex, class III	0	4	9
EKC/KEOPS complex	0	1	2
U2-type catalytic step 1 spliceosome	0	1	2
PAS complex	0	1	1
clathrin-coated vesicle	0	2	3
phosphatidylinositol 3-kinase complex	0	5	11
catalytic step 1 spliceosome	0	1	2
HOPS complex	0	3	6
CORVET complex	0	0	2
proton-transporting ATP synthase complex, catalytic core F(1)	0	24	129
RNA polymerase III complex	0	44	151
membrane protein complex	0	38	163
respirasome	3	56	152
endocytic patch	0	47	150
actin cortical patch	0	47	150
cytosolic small ribosomal subunit	0	14	29
90S preribosome	0	14	27
AP-2 adaptor complex	0	1	1
COP9 signalosome	0	2	10
transcription factor TFIIH holo complex	0	9	26
RNA cap binding complex	0	0	3
membrane microdomain	0	3	8
Swr1 complex	0	8	25
peroxisomal matrix	0	3	7
microbody lumen	0	3	7
COPII-coated ER to Golgi transport vesicle	0	11	26
membrane raft	0	3	8
preribosome, large subunit precursor	0	6	28
exon-exon junction complex	0	2	5
phagophore assembly site membrane	2	64	163
nucleoplasm	0	42	162
AP-type membrane coat adaptor complex	0	77	162
vesicle coat	1	60	162
CCR4-NOT complex	0	1	6
tRNA-intron endonuclease complex	0	0	1
cohesin complex	0	2	4
transport vesicle membrane	0	1	15
COPII vesicle coat	0	7	22
EMC complex	0	4	7
carboxy-terminal domain protein kinase complex	0	36	106
lytic vacuole membrane	1	19	54
U2-type spliceosomal complex	1	16	28
ER to Golgi transport vesicle membrane	0	0	8
coated vesicle membrane	0	3	16
fungal-type vacuole membrane	1	19	54
endoplasmic reticulum-Golgi intermediate compartment membrane	0	1	1
Golgi membrane	4	45	163
catalytic complex	0	42	164
exosome (RNase complex)	1	52	163
membrane coat	1	40	163
nuclear protein-containing complex	2	34	163
endoplasmic reticulum protein-containing complex	3	45	163
mitochondrial inner membrane	4	47	164
transcription factor TFIIH core complex	0	48	136
serine/threonine protein kinase complex	0	44	145
cytosolic large ribosomal subunit	2	46	144
phagophore assembly site	0	17	34
SUMO ligase complex	0	7	11
COPI vesicle coat	0	5	10
Smc5-Smc6 complex	0	8	11
exoribonuclease complex	1	44	163
membrane	22	74	164
mitochondrial membrane	5	44	164
nucleus	4	63	164
spliceosomal complex	1	53	163
transferase complex	0	50	163
chromatin	0	12	43
proton-transporting V-type ATPase, V1 domain	0	34	138
caspase complex	0	45	155
Arp2/3 protein complex	0	36	154
kinetochore	1	58	163
mitochondrial respiratory chain complex III	0	30	116
protein kinase complex	0	46	157
GPI-anchor transamidase complex	0	45	155
respiratory chain complex III	0	30	117
respiratory chain complex	6	34	163
organelle inner membrane	4	43	164
large ribosomal subunit	3	51	163
mediator complex	0	55	163
RNA polymerase II transcription regulator complex	3	51	163
oxidoreductase complex	6	68	163
extrinsic component of organelle membrane	0	42	150
nuclear replication fork	0	41	122
pre-replicative complex	0	52	161
proton-transporting V-type ATPase, V0 domain	0	48	153
prefoldin complex	0	41	155
nuclear pre-replicative complex	0	52	161
extrinsic component of membrane	0	40	150
MCM complex	0	51	162
replication fork	0	44	127
nuclear exosome (RNase complex)	0	59	161
clathrin adaptor complex	0	54	160
DNA polymerase complex	0	74	160
SAGA complex	1	43	159
proteasome core complex, alpha-subunit complex	1	67	163
cytosol	3	49	163
peptidase complex	4	48	163
ribosomal subunit	3	44	163
DNA replication preinitiation complex	0	63	163
INO80-type complex	1	56	163
methyltransferase complex	0	64	163
transcription factor TFIID complex	0	55	163
preribosome	2	47	163
cellular_component	2	38	164
transcription regulator complex	0	59	163
membrane-bounded organelle	0	55	164
membrane-enclosed lumen	1	52	163
organelle lumen	1	52	163
intracellular organelle lumen	1	52	163
intracellular membrane-bounded organelle	0	57	164
cellular anatomical entity	3	47	164
SAGA-type complex	1	51	162
plasma membrane protein complex	3	53	163
cytoskeleton	4	49	163
mitochondrial protein-containing complex	0	45	163
mitochondrial matrix	4	45	163
microbody	3	57	163
ribosome	2	25	163
chromosome	2	46	163
endosome membrane	1	57	163
chromosomal region	3	61	164
extracellular region	21	82	163
inner mitochondrial membrane protein complex	0	47	163
microtubule	4	37	164
polymeric cytoskeletal fiber	4	37	164
supramolecular polymer	4	37	164
supramolecular fiber	4	37	164
mitochondrion	0	58	163
small nuclear ribonucleoprotein complex	3	42	163
DNA packaging complex	25	69	163
ubiquitin ligase complex	1	39	163
proteasome complex	0	45	135
chromosome, telomeric region	2	57	164
intracellular non-membrane-bounded organelle	2	28	163
non-membrane-bounded organelle	2	28	163
supramolecular complex	3	40	164
ribonucleoprotein complex	0	30	163
protein-containing complex	3	22	164
nuclear membrane	2	54	163
peroxisome	4	64	163
extracellular space	2	27	72
microtubule associated complex	0	47	146
DASH complex	0	64	163
spindle	0	48	163
microtubule organizing center	0	55	150
cullin-RING ubiquitin ligase complex	1	57	163
nucleosome	26	69	163
translation preinitiation complex	4	36	157
eukaryotic 43S preinitiation complex	3	36	157
eukaryotic 48S preinitiation complex	4	37	157
microbody membrane	1	52	163
spliceosomal snRNP complex	2	45	163
peroxisomal membrane	1	52	163
eukaryotic translation initiation factor 3 complex	3	38	163
plasma membrane	2	60	164
endopeptidase complex	2	50	163
side of membrane	2	46	111
protein-DNA complex	21	74	163
vesicle tethering complex	1	53	163
intracellular protein-containing complex	1	41	164
bounding membrane of organelle	1	38	163
cytoplasm	2	35	164
intracellular organelle	1	39	164
spliceosomal tri-snRNP complex	2	57	158
TRAPP complex	0	59	162
Sm-like protein family complex	3	49	163
nuclear outer membrane	0	0	1
Piccolo NuA4 histone acetyltransferase complex	0	1	1
dynein complex	0	4	13
proteasome core complex, beta-subunit complex	0	19	52
BLOC-1 complex	0	1	1
SCF ubiquitin ligase complex	0	8	21
transmembrane transporter complex	2	62	163
early endosome membrane	0	1	1
transporter complex	2	59	163
guanyl-nucleotide exchange factor complex	0	2	7
pyruvate dehydrogenase complex	0	10	20
TIM23 mitochondrial import inner membrane translocase complex	0	5	21
mRNA cleavage factor complex	0	7	29
DNA helicase complex	0	43	157
mitotic spindle	0	57	158
cell periphery	0	3	9
RNA polymerase I core factor complex	0	1	2
outer mitochondrial membrane protein complex	1	66	162
Golgi stack	0	1	4
CIA complex	0	4	6
THO complex part of transcription export complex	0	3	3
protein acetyltransferase complex	2	49	163
mitochondrial alpha-ketoglutarate dehydrogenase complex	0	2	4
H4 histone acetyltransferase complex	0	49	157
cytoplasmic dynein complex	0	1	6
U2-type prespliceosome	0	13	26
exocyst	0	68	163
cortical endoplasmic reticulum	0	13	25
histone acetyltransferase complex	3	45	163
mitochondrial outer membrane	3	53	163
glycosylphosphatidylinositol-N-acetylglucosaminyltransferase (GPI-GnT) complex	0	1	1
NuA4 histone acetyltransferase complex	0	39	144
chromosome, centromeric region	1	44	123
Ctf18 RFC-like complex	0	2	9
RNA polymerase III transcription regulator complex	0	6	13
PAM complex, Tim23 associated import motor	0	2	2
BLOC complex	0	1	1
condensin complex	0	1	4
RNA polymerase I upstream activating factor complex	0	1	1
ferroxidase complex	0	2	3
clathrin vesicle coat	0	2	4
AP-1 adaptor complex	0	1	2
sno(s)RNA-containing ribonucleoprotein complex	1	77	162
GTPase complex	0	0	1
translocon complex	0	0	1
cytochrome complex	3	36	163
high-affinity iron permease complex	0	1	2
ESCRT complex	0	52	147
vacuolar membrane	0	45	163
mitochondrial tricarboxylic acid cycle enzyme complex	0	5	7
nuclear inner membrane	0	1	4
Elg1 RFC-like complex	0	1	5
Cdc73/Paf1 complex	0	3	7
nuclear telomere cap complex	0	3	3
CCR4-NOT core complex	0	6	12
nuclear envelope	0	8	26
proteasome regulatory particle, lid subcomplex	0	18	48
Ino80 complex	0	41	157
cortical cytoskeleton	0	0	1
RNA polymerase II, core complex	0	11	28
mitochondrial proton-transporting ATP synthase complex, coupling factor F(o)	0	35	142
proton-transporting ATP synthase complex, coupling factor F(o)	0	49	159
ERMES complex	0	10	31
phosphatase complex	0	12	28
cytoplasmic chromosome	0	0	1
DNA replication factor C complex	0	2	6
protein serine/threonine phosphatase complex	0	12	28
transcription elongation factor complex	0	74	161
autophagosome membrane	0	0	1
RNA polymerase I complex	1	8	28
[truncated: 3,420 more rows]
