# Supplementary material for: Universal signatures of transposable element compartmentalization across eukaryotic genomes
Source: bioRxiv. 2024 Mar 27:2023.10.17.562820. Preprint. [Version 2] doi: 10.1101/2023.10.17.562820 (PMC10996525; doi:10.1101/2023.10.17.562820)
Supplement: Supplement 5 [file media-5.gz › Data_S3/GO_presence_summaries_Chytridiomycota_LINE.tsv]

thioester biosynthetic process	1	1	3
acyl-CoA biosynthetic process	1	1	3
purine nucleoside bisphosphate biosynthetic process	1	1	3
ribonucleoside bisphosphate biosynthetic process	1	1	3
nucleoside bisphosphate biosynthetic process	1	1	3
acetyl-CoA metabolic process	1	1	3
thioester metabolic process	1	1	3
acyl-CoA metabolic process	1	1	3
malonyl-CoA metabolic process	1	0	1
acetyl-CoA biosynthetic process	1	1	3
ribonucleoside bisphosphate metabolic process	1	1	3
nucleoside bisphosphate metabolic process	1	1	3
purine nucleoside bisphosphate metabolic process	1	1	3
regulation of small molecule metabolic process	1	0	2
nucleoside bisphosphate catabolic process	0	1	1
ribonucleoside bisphosphate catabolic process	0	1	1
tetrahydrofolate interconversion	0	1	2
regulation of lipid metabolic process	0	1	1
purine nucleoside bisphosphate catabolic process	0	1	1
purine-containing compound biosynthetic process	1	1	3
purine ribonucleotide biosynthetic process	1	1	3
sulfur compound biosynthetic process	1	1	3
aspartate family amino acid catabolic process	0	1	1
purine nucleotide biosynthetic process	1	1	3
one-carbon metabolic process	1	0	3
purine ribonucleotide metabolic process	1	1	3
organelle disassembly	1	0	1
purine ribonucleotide catabolic process	0	1	1
regulation of glycogen metabolic process	0	1	1
L-serine metabolic process	0	1	3
regulation of glucan biosynthetic process	0	1	1
regulation of polysaccharide biosynthetic process	0	1	1
regulation of polysaccharide metabolic process	0	1	1
regulation of glycogen biosynthetic process	0	1	1
purine nucleotide metabolic process	1	1	3
proteolysis	1	1	3
purine-containing compound metabolic process	1	1	3
purine nucleotide catabolic process	0	1	1
ribonucleotide catabolic process	0	1	1
serine family amino acid catabolic process	0	1	1
mitochondrion disassembly	1	0	1
regulation of generation of precursor metabolites and energy	1	0	1
pteridine-containing compound metabolic process	1	0	3
autophagy of mitochondrion	1	0	1
regulation of DNA-templated transcription, elongation	1	0	3
ribonucleotide biosynthetic process	2	0	3
sulfur compound catabolic process	0	1	1
tetrahydrofolate metabolic process	0	1	3
alpha-amino acid catabolic process	1	1	3
ribonucleotide metabolic process	2	0	3
nucleotide catabolic process	1	0	2
ribose phosphate biosynthetic process	2	0	3
nucleotide biosynthetic process	1	2	3
nucleoside phosphate biosynthetic process	1	2	3
nucleobase-containing compound catabolic process	1	1	3
ribose phosphate metabolic process	2	0	3
cellular component disassembly	1	0	3
negative regulation of catalytic activity	0	1	1
autophagy of nucleus	1	0	1
cytoskeleton-dependent intracellular transport	1	0	1
intraciliary transport	1	0	1
nucleoside phosphate catabolic process	1	0	2
folic acid-containing compound metabolic process	0	1	3
regulation of carbohydrate biosynthetic process	0	1	2
response to oxygen-containing compound	0	1	1
purine-containing compound catabolic process	0	1	1
response to amino acid	0	1	1
cell surface receptor signaling pathway	0	1	1
cellular response to oxygen-containing compound	0	1	1
cellular response to endogenous stimulus	0	1	1
cellular response to nitrogen compound	0	1	1
C-terminal protein amino acid modification	0	1	1
response to endogenous stimulus	0	1	1
late nucleophagy	0	1	1
response to acid chemical	0	1	1
cellular response to acid chemical	0	1	1
cellular response to amino acid stimulus	0	1	1
cellular response to organonitrogen compound	0	1	1
negative regulation of glycogen biosynthetic process	0	1	1
negative regulation of glycogen metabolic process	0	1	1
response to starvation	1	0	1
nucleotide metabolic process	1	2	3
aromatic compound catabolic process	1	1	3
nucleoside phosphate metabolic process	0	3	3
negative regulation of molecular function	0	1	1
positive regulation of DNA-templated transcription, elongation	0	1	1
fatty acid biosynthetic process	0	2	3
organic cyclic compound catabolic process	0	2	3
transport along microtubule	0	1	1
monocarboxylic acid biosynthetic process	0	2	3
regulation of DNA metabolic process	0	2	3
regulation of intracellular transport	0	1	1
cellular response to nitrogen levels	0	1	1
folic acid metabolic process	0	1	1
glycine biosynthetic process	0	1	1
copper ion homeostasis	0	1	1
microtubule anchoring	0	1	1
cellular response to nitrogen starvation	0	1	1
regulation of transcription by RNA polymerase I	0	1	1
post-translational protein modification	0	1	1
positive regulation of transferase activity	0	1	1
nuclear-transcribed mRNA poly(A) tail shortening	0	1	1
monocarboxylic acid metabolic process	0	2	3
regulation of transferase activity	0	1	2
microtubule-based transport	0	1	1
sulfur compound metabolic process	1	2	3
heterocycle catabolic process	0	2	3
regulation of cellular component organization	0	2	3
regulation of glucose metabolic process	0	1	2
cellular nitrogen compound catabolic process	0	2	3
positive regulation of cellular process	0	3	3
positive regulation of biological process	0	3	3
vacuole organization	0	1	2
actin nucleation	0	1	3
Arp2/3 complex-mediated actin nucleation	0	1	3
organic acid biosynthetic process	0	2	3
carboxylic acid biosynthetic process	0	2	3
protein lipidation	0	1	2
regulation of cellular carbohydrate metabolic process	0	1	2
autophagosome assembly	0	1	1
autophagosome organization	0	1	1
phosphate-containing compound metabolic process	1	2	3
carboxylic acid catabolic process	0	2	3
organic acid catabolic process	0	2	3
actin filament organization	0	2	3
nucleobase-containing small molecule metabolic process	0	2	3
negative regulation of macromolecule metabolic process	0	3	3
response to extracellular stimulus	0	1	1
response to nutrient levels	0	1	1
regulation of carbohydrate metabolic process	0	1	2
negative regulation of phosphorus metabolic process	0	1	1
positive regulation of supramolecular fiber organization	0	1	3
negative regulation of phosphate metabolic process	0	1	1
positive regulation of cytoskeleton organization	0	1	3
cellular response to organic substance	0	1	1
positive regulation of phosphorylation	0	1	1
positive regulation of actin filament polymerization	0	1	3
cyclic nucleotide biosynthetic process	0	1	2
organophosphate biosynthetic process	1	2	3
fatty acid metabolic process	0	2	3
cellular amino acid catabolic process	0	2	3
regulation of protein-containing complex assembly	0	1	3
carbohydrate derivative catabolic process	0	1	3
cellular response to starvation	0	1	1
regulation of organelle organization	0	2	3
microtubule-based movement	0	2	3
regulation of kinase activity	0	1	2
response to external stimulus	0	1	1
phosphorus metabolic process	1	2	3
positive regulation of protein polymerization	0	1	3
glycine metabolic process	0	1	3
regulation of cellular localization	0	1	1
pentose-phosphate shunt	0	0	2
cellular catabolic process	0	1	3
positive regulation of phosphorus metabolic process	0	1	1
positive regulation of intracellular signal transduction	0	1	1
positive regulation of protein-containing complex assembly	0	1	3
negative regulation of cellular carbohydrate metabolic process	0	1	2
positive regulation of cellular component biogenesis	0	1	3
regulation of transport	0	1	1
cyclic nucleotide metabolic process	0	1	2
mRNA cis splicing, via spliceosome	0	1	3
negative regulation of carbohydrate metabolic process	0	1	2
positive regulation of phosphate metabolic process	0	1	1
regulation of phosphate metabolic process	0	1	2
regulation of phosphorus metabolic process	0	1	2
catabolic process	0	1	3
negative regulation of metabolic process	0	3	3
response to nitrogen compound	0	2	3
response to organonitrogen compound	0	2	3
aspartate family amino acid metabolic process	0	1	3
telomere maintenance	0	2	2
regulation of localization	0	1	1
RNA catabolic process	0	2	3
response to organic substance	0	2	3
lysosomal microautophagy	0	1	1
nucleosome organization	0	2	2
ribosomal large subunit assembly	0	1	1
piecemeal microautophagy of the nucleus	0	1	1
regulation of microtubule-based process	0	1	1
regulation of protein catabolic process	0	1	1
organophosphate catabolic process	0	1	3
telomere organization	0	2	2
alpha-amino acid biosynthetic process	0	1	3
branched-chain amino acid biosynthetic process	0	0	2
isoleucine metabolic process	0	0	2
isoleucine biosynthetic process	0	0	2
regulation of cytoskeleton organization	0	1	3
regulation of metabolic process	0	3	3
positive regulation of organelle organization	0	1	3
cellular response to external stimulus	0	1	1
regulation of actin filament polymerization	0	1	3
cellular response to extracellular stimulus	0	1	1
regulation of protein serine/threonine kinase activity	0	1	2
cellular response to nutrient levels	0	1	1
positive regulation of signaling	0	1	1
lysine metabolic process	0	1	3
positive regulation of signal transduction	0	1	1
NADP metabolic process	0	1	3
glutamine metabolic process	0	2	3
negative regulation of cellular metabolic process	0	3	3
protein-containing complex localization	0	1	3
carboxylic acid metabolic process	0	2	3
organelle assembly	0	1	3
regulation of cellular metabolic process	0	3	3
oxoacid metabolic process	0	2	3
organic acid metabolic process	0	2	3
negative regulation of cellular macromolecule biosynthetic process	0	3	3
negative regulation of macromolecule biosynthetic process	0	3	3
organophosphate metabolic process	0	3	3
regulation of protein polymerization	0	1	3
regulation of actin filament length	0	1	3
regulation of actin polymerization or depolymerization	0	1	3
regulation of actin filament organization	0	1	3
protein metabolic process	1	1	3
process utilizing autophagic mechanism	0	1	3
autophagy	0	1	3
triglyceride metabolic process	0	1	2
methionine metabolic process	0	1	3
methionine biosynthetic process	0	1	3
cellular amino acid biosynthetic process	0	1	3
protein phosphorylation	1	1	2
regulation of primary metabolic process	0	3	3
carbohydrate derivative biosynthetic process	0	3	3
mitotic cell cycle	0	1	2
dicarboxylic acid metabolic process	0	1	3
response to oxidative stress	0	1	3
serine family amino acid biosynthetic process	0	1	3
ATP biosynthetic process	0	1	3
ATP synthesis coupled proton transport	0	1	3
energy coupled proton transport, down electrochemical gradient	0	1	3
regulation of actin cytoskeleton organization	0	1	3
ATP metabolic process	0	1	3
organic substance catabolic process	0	1	3
mRNA processing	0	3	3
regulation of actin filament-based process	0	1	3
organonitrogen compound metabolic process	1	2	3
regulation of phosphorylation	0	1	2
protein-DNA complex subunit organization	0	2	3
reactive oxygen species metabolic process	0	1	3
acylglycerol metabolic process	0	1	2
RNA phosphodiester bond hydrolysis, endonucleolytic	0	1	1
regulation of cellular component biogenesis	0	1	3
pantothenate biosynthetic process	0	1	1
protein mannosylation	0	1	1
protein O-linked mannosylation	0	1	1
cell adhesion	0	1	3
positive regulation of transcription by RNA polymerase I	0	1	1
regulation of microtubule-based movement	0	1	1
tetrahydrobiopterin biosynthetic process	0	1	1
N-terminal peptidyl-methionine acetylation	0	1	1
pantothenate metabolic process	0	1	1
mannosylation	0	1	1
tRNA thio-modification	0	1	1
tRNA 5'-end processing	0	1	3
biological adhesion	0	1	3
protein localization to microtubule organizing center	0	1	1
7-methylguanosine RNA capping	0	1	1
regulation of cilium movement	0	1	1
negative regulation of hydrolase activity	0	1	1
tRNA 5'-leader removal	0	1	3
protein K11-linked ubiquitination	0	1	1
amino acid salvage	0	1	3
coenzyme A biosynthetic process	0	1	1
L-methionine salvage from methylthioadenosine	0	1	3
aldehyde catabolic process	0	1	1
protein urmylation	0	1	1
tetrahydrobiopterin metabolic process	0	1	1
purine nucleobase biosynthetic process	0	1	1
regulation of cellular protein localization	0	1	1
regulation of mRNA 3'-end processing	0	1	1
RNA capping	0	1	1
reticulophagy	0	1	1
regulation of cell shape	0	1	1
endoplasmic reticulum organization	0	1	1
mitotic recombination	0	1	1
L-methionine salvage	0	1	3
mRNA modification	0	1	1
movement of cell or subcellular component	0	2	3
alpha-amino acid metabolic process	0	1	3
small molecule catabolic process	0	2	3
mitotic cell cycle phase transition	0	1	1
sulfur amino acid biosynthetic process	0	1	3
cell cycle phase transition	0	1	1
neutral lipid metabolic process	0	1	2
response to chemical	0	2	3
regulation of catabolic process	0	1	3
lipid modification	0	1	3
mRNA transport	0	1	3
carbohydrate derivative metabolic process	0	2	3
amide biosynthetic process	1	1	3
iron-sulfur cluster assembly	0	2	3
mismatch repair	0	1	3
positive regulation of cell communication	0	1	1
metallo-sulfur cluster assembly	0	2	3
macroautophagy	0	1	1
amino acid transmembrane transport	0	1	1
regulation of cell morphogenesis	0	1	1
SRP-dependent cotranslational protein targeting to membrane	0	1	3
peptidyl-lysine trimethylation	0	1	1
positive regulation of DNA metabolic process	0	1	1
regulation of cellular component movement	0	1	1
L-phenylalanine catabolic process	0	1	3
plasma membrane organization	0	1	1
superoxide anion generation	0	1	1
defense response	0	1	1
cotranslational protein targeting to membrane	0	1	3
cellular detoxification	0	1	1
protein localization to microtubule cytoskeleton	0	1	1
mannosyl-inositol phosphorylceramide metabolic process	0	1	1
response to reactive oxygen species	0	1	1
peptidyl-L-cysteine S-palmitoylation	0	1	1
DNA catabolic process	0	1	1
deoxyribonucleotide biosynthetic process	0	1	2
branched-chain amino acid metabolic process	0	1	3
mannosyl-inositol phosphorylceramide biosynthetic process	0	1	1
hydrogen peroxide catabolic process	0	1	1
cell morphogenesis	0	1	1
regulation of microtubule cytoskeleton organization	0	1	1
anatomical structure morphogenesis	0	1	1
L-methionine biosynthetic process	0	1	3
protein localization to phagophore assembly site	0	1	1
detoxification	0	1	1
hydrogen peroxide metabolic process	0	1	1
peptidyl-S-diacylglycerol-L-cysteine biosynthetic process from peptidyl-cysteine	0	1	1
erythrose 4-phosphate/phosphoenolpyruvate family amino acid catabolic process	0	1	3
ribosome assembly	0	1	1
peptidyl-methionine modification	0	1	1
mitochondrial electron transport, cytochrome c to oxygen	0	1	1
glutamate metabolic process	0	1	3
protein localization to cytoskeleton	0	1	1
positive regulation of transcription elongation from RNA polymerase II promoter	0	1	1
positive regulation of catalytic activity	0	2	2
mRNA metabolic process	0	2	3
negative regulation of cellular biosynthetic process	0	3	3
negative regulation of biosynthetic process	0	3	3
positive regulation of molecular function	0	2	2
mRNA catabolic process	0	1	3
lipid transport	0	2	3
cilium assembly	0	1	1
negative regulation of nitrogen compound metabolic process	0	3	3
plasma membrane bounded cell projection assembly	0	1	1
cell cycle	0	3	3
organic acid transmembrane transport	0	1	2
carboxylic acid transmembrane transport	0	1	2
regulation of supramolecular fiber organization	0	1	3
DNA integrity checkpoint signaling	0	1	2
negative regulation of protein modification process	0	1	1
protein palmitoylation	0	1	1
selective autophagy	0	1	1
deoxyribonucleotide metabolic process	0	1	3
glycosphingolipid metabolic process	0	1	1
regulation of protein localization	0	1	1
pyrimidine nucleoside monophosphate biosynthetic process	0	1	3
vesicle budding from membrane	0	1	1
lysine biosynthetic process via aminoadipic acid	0	1	1
regulation of cellular respiration	0	1	1
positive regulation of TOR signaling	0	1	1
regulation of anatomical structure morphogenesis	0	1	1
regulation of response to DNA damage stimulus	0	1	1
axoneme assembly	0	1	1
NAD metabolic process	0	1	2
regulation of chromatin organization	0	1	1
metaphase/anaphase transition of mitotic cell cycle	0	1	1
very long-chain fatty acid metabolic process	0	1	1
N-terminal protein amino acid acetylation	0	1	1
inositol phosphoceramide metabolic process	0	1	1
DNA-dependent DNA replication maintenance of fidelity	0	1	1
peptidyl-cysteine modification	0	1	1
regulation of histone modification	0	1	1
ncRNA 5'-end processing	0	1	3
microtubule bundle formation	0	1	1
NADPH regeneration	0	1	3
metaphase/anaphase transition of cell cycle	0	1	1
glycosphingolipid biosynthetic process	0	1	1
regulation of vesicle-mediated transport	0	1	1
pyrimidine nucleoside monophosphate metabolic process	0	1	3
positive regulation of protein phosphorylation	0	1	1
regulation of catalytic activity	0	2	2
cellular amide metabolic process	1	2	3
cell communication	0	1	1
positive regulation of cellular component organization	0	1	3
cell projection assembly	0	1	1
supramolecular fiber organization	0	2	3
regulation of molecular function	0	2	2
regulation of protein kinase activity	0	1	2
negative regulation of nucleobase-containing compound metabolic process	0	3	3
mRNA export from nucleus	0	1	3
nucleotide-excision repair	0	2	3
aspartate family amino acid biosynthetic process	0	1	3
vitamin metabolic process	0	3	3
monocarboxylic acid catabolic process	0	1	3
serine family amino acid metabolic process	0	1	3
water-soluble vitamin metabolic process	0	3	3
threonine metabolic process	0	1	2
ribosomal small subunit biogenesis	0	1	1
RNA 5'-end processing	0	1	3
peroxisomal membrane transport	0	1	1
regulation of proteasomal protein catabolic process	0	1	1
protein maturation by iron-sulfur cluster transfer	0	1	1
protein kinase A signaling	0	1	1
erythrose 4-phosphate/phosphoenolpyruvate family amino acid metabolic process	0	1	3
mitochondrial genome maintenance	0	1	2
regulation of developmental process	0	1	1
regulation of phosphatase activity	0	1	1
glucose 6-phosphate metabolic process	0	1	3
regulation of transcription elongation from RNA polymerase II promoter	0	1	1
regulation of proteolysis involved in cellular protein catabolic process	0	1	1
coenzyme A metabolic process	0	1	2
L-phenylalanine metabolic process	0	1	3
regulation of cellular protein catabolic process	0	1	1
non-motile cilium assembly	0	1	1
regulation of anatomical structure size	0	1	3
regulation of cellular component size	0	1	3
mitochondrion organization	0	1	3
response to stress	0	1	3
protein-DNA complex assembly	0	2	3
ERAD pathway	0	2	3
organonitrogen compound catabolic process	0	3	3
response to stimulus	0	1	3
organonitrogen compound biosynthetic process	0	3	3
regulation of macromolecule metabolic process	0	3	3
cellular response to chemical stimulus	0	1	3
regulation of protein phosphorylation	0	1	2
nucleosome assembly	0	2	2
lipid homeostasis	0	1	1
glutamine family amino acid biosynthetic process	0	2	3
mitochondrial protein processing	0	1	1
intracellular lipid transport	0	1	1
histidine biosynthetic process	0	1	3
cortical cytoskeleton organization	0	1	1
histidine metabolic process	0	1	3
cytokinesis	0	1	1
endoplasmic reticulum unfolded protein response	0	1	1
regulation of DNA-dependent DNA replication initiation	0	2	3
peroxisomal transport	0	1	1
Mo-molybdopterin cofactor metabolic process	0	1	1
cytoskeleton-dependent cytokinesis	0	1	1
diol metabolic process	0	1	1
prosthetic group metabolic process	0	1	1
DNA replication checkpoint signaling	0	1	1
molybdopterin cofactor metabolic process	0	1	1
Mo-molybdopterin cofactor biosynthetic process	0	1	1
regulation of proteolysis	0	1	1
diol biosynthetic process	0	1	1
superoxide metabolic process	0	1	2
cellular modified amino acid metabolic process	0	3	3
microtubule-based process	0	2	3
protein localization to plasma membrane	0	1	1
iron ion transport	0	1	2
regulation of autophagy	0	1	1
maturation of LSU-rRNA from tricistronic rRNA transcript (SSU-rRNA, 5.8S rRNA, LSU-rRNA)	0	1	1
regulation of MAPK cascade	0	1	1
nuclear-transcribed mRNA catabolic process, exonucleolytic, 3'-5'	0	1	1
phospholipid translocation	0	1	1
protein localization to cell periphery	0	1	1
cellular protein complex disassembly	0	1	1
TOR signaling	0	1	1
protein quality control for misfolded or incompletely synthesized proteins	0	1	1
protein polyubiquitination	0	1	1
nuclear-transcribed mRNA catabolic process	0	1	3
primary metabolic process	0	2	3
regulation of DNA-dependent DNA replication	0	2	3
phospholipid catabolic process	0	1	1
rRNA base methylation	0	1	1
histone deacetylation	0	1	2
sno(s)RNA metabolic process	0	1	1
dicarboxylic acid biosynthetic process	0	1	3
sno(s)RNA processing	0	1	1
N-terminal protein amino acid modification	0	1	2
lysine biosynthetic process	0	1	3
lipid translocation	0	1	1
pteridine-containing compound biosynthetic process	0	1	3
cellular aldehyde metabolic process	0	2	3
purine nucleobase metabolic process	0	2	3
negative regulation of gene expression	0	2	3
cilium organization	0	1	1
lipid catabolic process	0	1	3
plasma membrane bounded cell projection organization	0	1	1
nitrogen compound metabolic process	1	1	3
ketone biosynthetic process	0	1	3
cellular metabolic compound salvage	0	2	3
quinone metabolic process	0	1	3
rRNA catabolic process	0	1	1
peroxisome organization	0	2	3
anaphase-promoting complex-dependent catabolic process	0	1	1
regulation of RNA stability	0	1	1
regulation of mRNA stability	0	1	1
aromatic amino acid family catabolic process	0	2	3
developmental process	0	1	2
regulation of membrane lipid distribution	0	1	1
protein deacetylation	0	1	2
adenylate cyclase-modulating G protein-coupled receptor signaling pathway	0	1	1
oligosaccharide-lipid intermediate biosynthetic process	0	1	2
carboxylic acid transport	0	1	2
ubiquinone metabolic process	0	1	3
nuclear-transcribed mRNA catabolic process, exonucleolytic	0	1	1
ncRNA catabolic process	0	1	1
ubiquinone biosynthetic process	0	1	3
quinone biosynthetic process	0	1	3
ribosome biogenesis	0	3	3
RNA surveillance	0	1	1
phosphorylation	1	1	3
spliceosomal snRNP assembly	0	1	3
activation of GTPase activity	0	1	1
pyruvate metabolic process	0	2	3
purine nucleoside triphosphate biosynthetic process	0	1	3
purine ribonucleoside triphosphate biosynthetic process	0	1	3
retrograde transport, endosome to Golgi	0	1	3
phospholipid biosynthetic process	0	3	3
protein targeting to membrane	0	1	3
DNA damage checkpoint signaling	0	1	2
purine ribonucleoside triphosphate metabolic process	0	1	3
signal transduction in response to DNA damage	0	1	2
positive regulation of response to stimulus	0	1	1
intra-Golgi vesicle-mediated transport	0	1	3
negative regulation of biological process	0	3	3
purine nucleoside triphosphate metabolic process	0	1	3
ribonucleoside triphosphate biosynthetic process	0	1	3
fatty acid beta-oxidation	0	1	2
fatty acid oxidation	0	1	2
lipid oxidation	0	1	3
proton transmembrane transport	0	2	3
small molecule biosynthetic process	0	3	3
mRNA splicing, via spliceosome	0	2	3
RNA splicing, via transesterification reactions with bulged adenosine as nucleophile	0	2	3
RNA splicing, via transesterification reactions	0	2	3
ribonucleoside triphosphate metabolic process	0	1	3
negative regulation of RNA metabolic process	0	3	3
negative regulation of cellular protein metabolic process	0	1	1
maturation of LSU-rRNA	0	1	3
negative regulation of protein metabolic process	0	1	1
RNA splicing	0	3	3
transition metal ion homeostasis	0	1	2
fatty acid catabolic process	0	1	2
glutamine family amino acid metabolic process	0	2	3
cytosolic transport	0	1	3
cilium movement	0	1	1
nucleobase-containing compound biosynthetic process	0	3	3
nucleoside triphosphate biosynthetic process	0	1	3
regulation of mitotic sister chromatid separation	0	1	2
regulation of chromosome separation	0	1	2
amino acid transport	0	1	3
regulation of sister chromatid segregation	0	1	2
sulfur amino acid metabolic process	0	1	3
regulation of chromosome segregation	0	1	2
positive regulation of cellular metabolic process	0	2	3
positive regulation of metabolic process	0	2	3
cytoskeleton organization	0	1	3
regulation of cellular catabolic process	0	1	1
peptidyl-serine phosphorylation	0	1	1
organic acid transport	0	1	3
peptidyl-serine modification	0	1	1
response to endoplasmic reticulum stress	0	2	3
regulation of chromosome organization	0	2	2
cell cycle checkpoint signaling	0	1	3
RNA export from nucleus	0	1	3
organelle organization	0	2	3
RNA transport	0	1	3
nucleic acid transport	0	1	3
glycerophospholipid biosynthetic process	0	2	3
establishment of RNA localization	0	1	3
endosomal transport	0	1	3
regulation of protein modification process	0	1	2
tRNA modification	0	1	3
cellular lipid metabolic process	0	3	3
protein maturation	0	2	3
cellular macromolecule catabolic process	0	1	3
organic substance metabolic process	0	2	3
cell projection organization	0	1	1
macromolecule catabolic process	0	1	3
regulation of cell cycle process	0	2	3
regulation of nucleobase-containing compound metabolic process	0	3	3
regulation of biosynthetic process	1	2	3
regulation of cellular biosynthetic process	1	2	3
regulation of nitrogen compound metabolic process	0	3	3
metabolic process	0	2	3
lipid biosynthetic process	1	2	3
negative regulation of cellular process	0	3	3
nucleobase-containing compound metabolic process	0	2	3
heterocycle metabolic process	0	2	3
lipid metabolic process	1	2	3
regulation of cellular macromolecule biosynthetic process	1	2	3
regulation of macromolecule biosynthetic process	1	2	3
macromolecule metabolic process	0	2	3
regulation of cellular process	0	3	3
regulation of biological process	0	3	3
cellular aromatic compound metabolic process	0	2	3
tRNA wobble uridine modification	0	1	3
DNA duplex unwinding	0	1	1
negative regulation of cell cycle phase transition	0	1	3
regulation of dephosphorylation	0	1	1
RNA methylation	0	1	3
glycerolipid biosynthetic process	0	2	3
regulation of mRNA catabolic process	0	1	1
regulation of mRNA processing	0	1	1
regulation of DNA replication	0	2	3
DNA geometric change	0	1	1
nucleobase biosynthetic process	0	2	3
maturation of 5.8S rRNA	0	1	1
negative regulation of transcription by RNA polymerase II	0	1	1
ubiquitin-dependent ERAD pathway	0	2	3
cellular response to stimulus	0	1	3
cellular amino acid metabolic process	0	2	3
cellular process	0	1	3
establishment of protein localization to organelle	0	0	3
protein localization to organelle	0	0	3
cellular carbohydrate metabolic process	0	2	3
organelle localization	0	0	3
macromolecule biosynthetic process	1	0	3
cell cycle process	0	1	3
cellular macromolecule localization	0	0	3
RNA 3'-end processing	0	1	3
intracellular protein transport	0	1	3
peptidyl-lysine modification	0	0	2
cellular protein localization	0	0	3
cellular macromolecule biosynthetic process	1	0	3
meiotic cell cycle process	0	0	3
endocytosis	0	1	3
protein-containing complex assembly	0	1	3
protein import	0	0	3
covalent chromatin modification	0	0	2
histone modification	0	0	2
cellular metabolic process	0	1	3
post-Golgi vesicle-mediated transport	0	0	1
protein localization to mitochondrion	0	0	3
establishment of protein localization to mitochondrion	0	0	3
spindle organization	0	0	1
protein-containing complex subunit organization	0	1	3
peptidyl-amino acid modification	0	1	3
negative regulation of mitotic cell cycle	0	0	1
organelle fusion	0	0	1
maturation of SSU-rRNA	0	0	1
cellular protein-containing complex assembly	0	1	3
vesicle-mediated transport	0	1	3
mitochondrial respiratory chain complex assembly	0	0	3
regulation of mitotic cell cycle	0	0	2
mitotic cell cycle process	0	1	3
protein transport	0	1	3
establishment of protein localization	0	1	3
cellular macromolecule metabolic process	1	0	3
nitrogen compound transport	0	0	3
peptide metabolic process	1	0	3
cellular homeostasis	0	0	3
rRNA processing	0	1	3
internal protein amino acid acetylation	0	0	2
negative regulation of cellular component organization	0	1	3
organelle membrane fusion	0	0	1
microtubule cytoskeleton organization involved in mitosis	0	0	1
response to abiotic stimulus	0	1	3
internal peptidyl-lysine acetylation	0	0	2
peptidyl-lysine acetylation	0	0	2
sterol metabolic process	0	1	3
monosaccharide metabolic process	0	1	3
ribonucleoside monophosphate biosynthetic process	0	1	3
negative regulation of mitotic cell cycle phase transition	0	0	1
ribonucleoside monophosphate metabolic process	0	1	3
mitotic cell cycle checkpoint signaling	0	0	1
reproductive process	0	0	3
intracellular protein transmembrane transport	0	0	3
protein transmembrane transport	0	0	3
steroid metabolic process	0	1	3
macromolecule localization	0	1	3
biological_process	0	2	3
macromolecule modification	1	0	3
ion transport	0	1	3
double-strand break repair	0	1	3
DNA recombination	0	1	3
nucleic acid phosphodiester bond hydrolysis	0	0	2
Golgi vesicle transport	0	0	3
regulation of cell communication	0	1	3
cellular protein metabolic process	1	0	3
protein localization	0	1	3
organic substance transport	0	0	3
regulation of transcription by RNA polymerase II	0	2	3
cell division	0	2	3
double-strand break repair via homologous recombination	0	0	2
regulation of mitotic cell cycle phase transition	0	0	2
metal ion transport	0	1	3
protein alkylation	0	0	2
protein methylation	0	0	2
biosynthetic process	1	1	3
recombinational repair	0	0	2
organic hydroxy compound biosynthetic process	0	2	3
ubiquitin-dependent protein catabolic process	0	0	3
positive regulation of macromolecule biosynthetic process	0	1	3
positive regulation of biosynthetic process	0	1	3
organic hydroxy compound metabolic process	0	2	3
positive regulation of cellular biosynthetic process	0	1	3
positive regulation of RNA metabolic process	0	1	3
protein folding	0	2	3
cellular localization	0	1	3
purine ribonucleoside monophosphate metabolic process	0	1	3
establishment of organelle localization	0	0	1
glutathione metabolic process	0	2	3
establishment of protein localization to vacuole	0	0	3
purine nucleoside monophosphate metabolic process	0	1	3
negative regulation of signaling	0	0	1
negative regulation of response to stimulus	0	0	1
DNA-dependent DNA replication	0	1	3
regulation of mitotic nuclear division	0	0	1
negative regulation of cell communication	0	0	1
protein localization to vacuole	0	0	3
negative regulation of signal transduction	0	0	1
signal transduction	0	2	3
cellular divalent inorganic cation homeostasis	0	0	2
regulation of nuclear division	0	0	1
sterol biosynthetic process	0	0	3
cleavage involved in rRNA processing	0	0	1
steroid biosynthetic process	0	0	3
secondary alcohol metabolic process	0	0	1
vesicle-mediated transport to the plasma membrane	0	0	1
polysaccharide metabolic process	0	0	3
divalent inorganic cation homeostasis	0	0	2
snRNA metabolic process	0	0	1
nucleic acid metabolic process	0	1	3
organic substance biosynthetic process	1	1	3
maturation of SSU-rRNA from tricistronic rRNA transcript (SSU-rRNA, 5.8S rRNA, LSU-rRNA)	0	0	1
mitochondrial membrane organization	0	0	2
protein transmembrane import into intracellular organelle	0	0	3
hexose metabolic process	0	1	3
rRNA metabolic process	0	1	3
localization	0	0	3
ribonucleoprotein complex assembly	0	1	3
ribonucleoprotein complex subunit organization	0	1	3
carbohydrate biosynthetic process	0	2	3
histone acetylation	0	0	2
organelle localization by membrane tethering	0	0	2
membrane docking	0	0	2
mitotic spindle organization	0	0	1
negative regulation of organelle organization	0	1	3
ncRNA 3'-end processing	0	0	1
vesicle fusion	0	0	1
chromatin organization	0	1	3
ncRNA processing	0	0	3
cellular component organization or biogenesis	0	2	3
carbohydrate metabolic process	0	0	3
regulation of signal transduction	0	1	3
regulation of signaling	0	1	3
alcohol metabolic process	0	2	3
cellular chemical homeostasis	0	0	3
positive regulation of nitrogen compound metabolic process	0	1	3
positive regulation of macromolecule metabolic process	0	1	3
transmembrane transport	0	1	3
protein modification process	1	0	3
modification-dependent macromolecule catabolic process	0	0	3
cellular component organization	0	1	3
RNA processing	0	0	3
localization within membrane	0	0	3
transport	0	0	3
establishment of localization	0	0	3
cellular protein modification process	1	0	3
protein acetylation	0	0	2
alcohol biosynthetic process	0	2	3
carbohydrate catabolic process	0	0	3
regulation of translation	0	1	3
macromolecule methylation	0	0	3
homeostatic process	0	1	3
membrane organization	0	1	3
positive regulation of transcription by RNA polymerase II	0	1	2
regulation of cellular amide metabolic process	0	1	3
protein ubiquitination	0	1	3
ncRNA metabolic process	0	1	3
cellular biosynthetic process	1	1	3
modification-dependent protein catabolic process	0	0	3
RNA biosynthetic process	0	1	3
proteolysis involved in cellular protein catabolic process	0	0	3
membrane lipid metabolic process	0	0	3
regulation of intracellular signal transduction	0	0	3
macromolecule glycosylation	0	0	3
protein glycosylation	0	0	3
glycosylation	0	0	3
phosphatidylinositol metabolic process	0	1	3
RNA phosphodiester bond hydrolysis	0	0	2
vacuolar transport	0	0	3
mitochondrial transport	0	1	3
regulation of gene expression	0	2	3
cellular cation homeostasis	0	0	3
cellular ion homeostasis	0	0	3
RNA metabolic process	0	1	3
cellular nitrogen compound metabolic process	0	1	3
polyol catabolic process	0	0	1
dsRNA processing	0	0	1
cellular monovalent inorganic cation homeostasis	0	0	1
Golgi to plasma membrane transport	0	0	1
maintenance of location in cell	0	0	2
ergosterol biosynthetic process	0	0	1
aromatic amino acid family biosynthetic process	0	0	3
ribonucleoprotein complex export from nucleus	0	0	1
ribosome localization	0	0	1
regulation of programmed cell death	0	0	1
cellular lipid biosynthetic process	0	0	1
ribosomal subunit export from nucleus	0	0	1
establishment of protein localization to mitochondrial membrane	0	0	2
production of siRNA involved in RNA interference	0	0	1
production of small RNA involved in gene silencing by RNA	0	0	1
rRNA-containing ribonucleoprotein complex export from nucleus	0	0	1
mRNA polyadenylation	0	0	1
monovalent inorganic cation homeostasis	0	0	1
cellular alcohol biosynthetic process	0	0	1
negative regulation of nuclear division	0	0	1
peptide biosynthetic process	1	0	3
porphyrin-containing compound biosynthetic process	0	0	3
pseudouridine synthesis	0	0	3
positive regulation of catabolic process	0	0	1
late endosome to vacuole transport via multivesicular body sorting pathway	0	0	1
porphyrin-containing compound metabolic process	0	0	3
nucleotide-sugar biosynthetic process	0	1	3
glycoprotein metabolic process	0	0	1
tetrapyrrole biosynthetic process	0	0	3
regulation of G2/M transition of mitotic cell cycle	0	0	1
regulation of cell death	0	0	1
phytosteroid biosynthetic process	0	0	1
positive regulation of cellular catabolic process	0	0	1
mitochondrial translation	0	0	2
snRNA 3'-end processing	0	0	1
calcium ion homeostasis	0	0	1
spindle assembly	0	0	1
cytoplasmic microtubule organization	0	0	1
tetrapyrrole metabolic process	0	0	3
cellular calcium ion homeostasis	0	0	1
chaperone-mediated protein folding	0	0	1
regulation of cell cycle G2/M phase transition	0	0	1
NAD biosynthetic process	0	0	3
negative regulation of chromosome organization	0	0	1
alcohol catabolic process	0	0	2
transcription preinitiation complex assembly	0	0	1
cellular carbohydrate biosynthetic process	0	2	3
cellular alcohol metabolic process	0	0	1
meiosis I cell cycle process	0	0	2
histone methylation	0	0	1
mRNA 3'-end processing	0	1	3
protein import into mitochondrial matrix	0	0	2
ergosterol metabolic process	0	0	1
RNA polyadenylation	0	0	2
mitotic DNA integrity checkpoint signaling	0	0	1
positive regulation of nucleic acid-templated transcription	0	1	3
ion transmembrane transport	0	1	3
positive regulation of RNA biosynthetic process	0	1	3
positive regulation of transcription, DNA-templated	0	1	3
purine ribonucleoside monophosphate biosynthetic process	0	1	3
amine metabolic process	0	1	3
cellular biogenic amine metabolic process	0	1	3
mitochondrial cytochrome c oxidase assembly	0	0	1
respiratory chain complex IV assembly	0	0	1
vesicle docking	0	0	1
snRNA processing	0	0	1
phytosteroid metabolic process	0	0	1
translational elongation	0	0	2
glucose metabolic process	0	0	3
protein insertion into membrane	0	0	2
secondary alcohol biosynthetic process	0	0	1
purine nucleoside monophosphate biosynthetic process	0	1	3
chromosome segregation	0	0	3
cellular amine metabolic process	0	1	3
regulation of response to stimulus	0	1	3
maintenance of location	0	0	2
ribosomal large subunit biogenesis	0	0	1
retrograde vesicle-mediated transport, Golgi to endoplasmic reticulum	0	0	3
negative regulation of intracellular signal transduction	0	0	1
DNA repair	0	0	3
chromosome organization	0	2	3
microtubule cytoskeleton organization	0	0	3
positive regulation of nucleobase-containing compound metabolic process	0	1	3
intracellular transport	0	1	3
establishment of localization in cell	0	1	3
methylation	0	1	3
cellular nitrogen compound biosynthetic process	1	0	3
regulation of RNA metabolic process	0	2	3
chromatin remodeling	0	0	3
amino sugar biosynthetic process	0	0	3
amino sugar metabolic process	0	0	3
membrane fusion	0	0	1
respiratory electron transport chain	0	0	3
nucleoside monophosphate biosynthetic process	0	1	3
rRNA modification	0	0	3
aerobic respiration	0	0	3
nucleoside monophosphate metabolic process	0	1	3
protein localization to nucleus	0	0	3
export from cell	0	1	3
DNA-templated transcription, initiation	0	2	3
protein import into nucleus	0	0	3
polyol metabolic process	0	2	3
electron transport chain	0	0	3
import into nucleus	0	0	3
DNA replication	0	1	3
biological regulation	1	1	3
translation	1	0	3
organic cyclic compound biosynthetic process	0	1	3
protein targeting	0	0	3
establishment of protein localization to membrane	0	0	3
cellular metal ion homeostasis	0	0	3
membrane lipid biosynthetic process	0	0	2
protein acylation	0	0	2
inorganic cation transmembrane transport	0	1	3
regulation of GTPase activity	0	1	2
endoplasmic reticulum to Golgi vesicle-mediated transport	0	1	3
posttranscriptional regulation of gene expression	0	1	3
inorganic ion transmembrane transport	0	1	3
nucleic acid-templated transcription	0	1	3
transcription, DNA-templated	0	1	3
intracellular signal transduction	1	1	3
regulation of hydrolase activity	0	1	2
ion homeostasis	0	0	3
cation homeostasis	0	0	3
nuclear export	0	0	3
inorganic ion homeostasis	0	0	3
chemical homeostasis	0	1	3
glycerophospholipid metabolic process	0	1	3
cellular component assembly	0	2	3
regulation of cellular protein metabolic process	0	1	3
protein modification by small protein conjugation or removal	0	1	3
cellular response to DNA damage stimulus	0	0	3
organic cyclic compound metabolic process	0	1	3
regulation of nucleic acid-templated transcription	0	2	3
regulation of transcription, DNA-templated	0	2	3
regulation of RNA biosynthetic process	0	2	3
purine nucleoside diphosphate metabolic process	0	0	3
indolalkylamine metabolic process	0	1	3
mitotic DNA replication checkpoint signaling	0	0	1
negative regulation of mitotic sister chromatid segregation	0	0	1
negative regulation of protein-containing complex assembly	0	0	1
establishment of protein localization to endoplasmic reticulum	0	0	3
inositol lipid-mediated signaling	0	0	2
protein N-linked glycosylation	0	0	2
transsulfuration	0	0	3
liposaccharide metabolic process	0	0	2
positive regulation of cellular response to amino acid starvation	0	0	1
nucleoside biosynthetic process	0	0	1
tryptophan metabolic process	0	1	3
regulation of mitochondrial membrane permeability	0	0	1
mitotic DNA damage checkpoint signaling	0	0	1
chromosome condensation	0	0	1
chromosome organization involved in meiotic cell cycle	0	0	1
N-glycan processing	0	0	1
regulation of small GTPase mediated signal transduction	0	0	3
formation of translation preinitiation complex	0	0	1
'de novo' NAD biosynthetic process	0	0	1
regulation of nitrogen utilization	0	0	1
positive regulation of translation	0	0	1
organelle fission	0	0	2
phosphatidylinositol biosynthetic process	0	1	3
regulation of membrane permeability	0	0	1
protein localization to membrane	0	0	3
hexose catabolic process	0	0	1
peptidyl-lysine methylation	0	0	2
pyrimidine-containing compound catabolic process	0	0	1
transcription initiation from RNA polymerase II promoter	0	1	3
polyprenol metabolic process	0	0	1
glycerol catabolic process	0	0	1
protein dephosphorylation	0	0	2
negative regulation of cellular amide metabolic process	0	0	1
regulation of response to stress	0	0	1
alditol catabolic process	0	0	1
protein insertion into mitochondrial membrane	0	0	2
protein modification by small protein removal	0	0	2
actin cytoskeleton organization	0	0	2
peptidyl-lysine monomethylation	0	0	1
RNA destabilization	0	0	1
histone H4 acetylation	0	0	1
formation of cytoplasmic translation initiation complex	0	0	3
metal ion homeostasis	0	0	3
ribosomal large subunit export from nucleus	0	0	1
vesicle organization	0	0	1
gene expression	0	0	1
mitochondrial electron transport, NADH to ubiquinone	0	0	1
nitrogen catabolite activation of transcription	0	0	1
cellular response to stress	0	0	3
cellular response to heat	0	0	1
nitrogen catabolite activation of transcription from RNA polymerase II promoter	0	0	1
positive regulation of cellular amide metabolic process	0	0	1
RNA decapping	0	0	2
regulation of cellular response to amino acid starvation	0	0	1
pyrimidine-containing compound biosynthetic process	0	0	3
folic acid-containing compound biosynthetic process	0	0	3
chitin metabolic process	0	0	3
hexose biosynthetic process	0	0	3
pyrimidine ribonucleotide metabolic process	0	0	3
DNA strand elongation	0	0	3
benzene-containing compound metabolic process	0	1	3
cysteine metabolic process	0	0	3
negative regulation of cytoskeleton organization	0	0	1
positive regulation of protein modification process	0	0	1
cellular response to nutrient	0	0	1
indolalkylamine biosynthetic process	0	0	1
positive regulation of mitotic cell cycle phase transition	0	0	1
organophosphate ester transport	0	0	2
ribonucleoside metabolic process	0	0	1
calcium-mediated signaling	0	0	1
rRNA 3'-end processing	0	0	1
nucleocytoplasmic transport	0	0	3
nucleobase metabolic process	0	1	3
nuclear chromosome segregation	0	0	1
tRNA threonylcarbamoyladenosine metabolic process	0	0	1
gene silencing	0	0	1
multivesicular body sorting pathway	0	0	3
protein N-linked glycosylation via asparagine	0	0	1
indolalkylamine catabolic process	0	1	3
regulation of mRNA metabolic process	0	0	1
mitotic DNA replication initiation	0	0	1
clathrin-dependent endocytosis	0	0	1
aminoglycan biosynthetic process	0	0	2
pyrimidine ribonucleoside triphosphate biosynthetic process	0	0	1
cellular ketone metabolic process	0	1	3
glycerolipid metabolic process	0	1	3
ceramide biosynthetic process	0	0	1
sulfate assimilation	0	0	1
purine-containing compound salvage	0	1	3
anion transport	0	1	3
ncRNA transcription	0	0	1
regulation of transcription involved in G1/S transition of mitotic cell cycle	0	0	1
intracellular pH reduction	0	0	1
aromatic compound biosynthetic process	0	1	3
ribonucleoside diphosphate metabolic process	0	0	3
positive regulation of response to extracellular stimulus	0	0	1
proteasomal protein catabolic process	0	1	3
Golgi organization	0	0	1
mRNA splice site selection	0	0	1
mRNA cleavage	0	0	2
inositol phosphate catabolic process	0	0	1
disaccharide metabolic process	0	0	3
negative regulation of cell cycle	0	0	3
dephosphorylation	0	0	3
threonine biosynthetic process	0	0	2
negative regulation of catabolic process	0	0	1
regulation of metaphase/anaphase transition of cell cycle	0	0	2
proton export across plasma membrane	0	1	1
iron ion homeostasis	0	0	1
glucan metabolic process	0	0	3
microtubule nucleation	0	0	3
protein-containing complex disassembly	0	0	2
anion transmembrane transport	0	1	3
homoserine metabolic process	0	0	3
mitochondrial respiratory chain complex I assembly	0	0	1
polysaccharide catabolic process	0	0	2
DNA unwinding involved in DNA replication	0	0	1
ADP metabolic process	0	0	3
nuclear transport	0	0	3
phosphatidylglycerol metabolic process	0	0	1
sphingoid metabolic process	0	0	1
protein geranylgeranylation	0	0	1
purine ribonucleoside biosynthetic process	0	0	1
regulation of translational elongation	0	1	3
RNA modification	0	0	3
glycolytic process	0	0	3
indole-containing compound biosynthetic process	0	0	1
nuclear ncRNA surveillance	0	0	1
tricarboxylic acid metabolic process	0	0	1
carbohydrate transport	0	0	2
tRNA methylation	0	0	2
kinetochore assembly	0	0	1
positive regulation of gene expression	0	0	1
regulation of cell cycle phase transition	0	1	3
endosome transport via multivesicular body sorting pathway	0	0	1
pyridine-containing compound biosynthetic process	0	1	3
transcription-dependent tethering of RNA polymerase II gene DNA at nuclear periphery	0	0	1
monosaccharide biosynthetic process	0	0	3
nucleotide phosphorylation	0	0	3
positive regulation of cell cycle phase transition	0	0	1
negative regulation of cellular catabolic process	0	0	1
NADH dehydrogenase complex assembly	0	0	1
positive regulation of mitotic sister chromatid separation	0	0	1
pyridine nucleotide metabolic process	0	0	3
nuclear polyadenylation-dependent ncRNA catabolic process	0	0	1
mitochondrial electron transport, ubiquinol to cytochrome c	0	0	1
protein insertion into mitochondrial inner membrane	0	0	1
cell wall macromolecule metabolic process	0	0	1
cilium or flagellum-dependent cell motility	0	0	1
positive regulation of mitotic nuclear division	0	0	1
cysteine biosynthetic process	0	0	2
positive regulation of mRNA catabolic process	0	0	1
negative regulation of actin filament polymerization	0	0	1
response to osmotic stress	0	0	1
phospholipid dephosphorylation	0	0	3
'de novo' IMP biosynthetic process	0	1	3
mitotic intra-S DNA damage checkpoint signaling	0	0	1
polyadenylation-dependent RNA catabolic process	0	0	1
cell motility	0	0	1
positive regulation of hydrolase activity	0	0	1
negative regulation of protein-containing complex disassembly	0	0	1
nitrogen catabolite regulation of transcription	0	0	1
organic hydroxy compound catabolic process	0	0	2
negative regulation of small molecule metabolic process	0	0	2
cytochrome complex assembly	0	0	3
positive regulation of response to nutrient levels	0	0	1
arginine biosynthetic process	0	1	2
heme metabolic process	0	0	3
tRNA surveillance	0	0	1
small molecule metabolic process	0	2	3
regulation of mitotic sister chromatid segregation	0	0	1
intracellular sterol transport	0	0	1
interstrand cross-link repair	0	0	1
methylguanosine-cap decapping	0	0	2
late endosome to vacuole transport	0	0	1
calcium ion transmembrane transport	0	0	1
protein insertion into mitochondrial outer membrane	0	0	1
negative regulation of mitotic sister chromatid separation	0	0	1
establishment of protein localization to plasma membrane	0	0	1
prenylation	0	0	2
GPI anchor biosynthetic process	0	0	2
heme biosynthetic process	0	0	3
negative regulation of protein depolymerization	0	0	1
glucan biosynthetic process	0	0	1
peptidyl-histidine modification	0	1	3
exonucleolytic catabolism of deadenylated mRNA	0	0	1
poly(A)+ mRNA export from nucleus	0	0	1
nitrogen catabolite regulation of transcription from RNA polymerase II promoter	0	0	1
sno(s)RNA 3'-end processing	0	0	1
purine ribonucleoside diphosphate metabolic process	0	0	3
DNA strand elongation involved in DNA replication	0	0	3
small GTPase mediated signal transduction	1	1	3
regulation of response to external stimulus	0	0	1
indole-containing compound catabolic process	0	1	3
regulation of TORC1 signaling	0	0	1
cellular response to environmental stimulus	0	0	1
cellular biogenic amine biosynthetic process	0	0	3
nonribosomal peptide biosynthetic process	0	1	1
DNA packaging	0	0	1
MAPK cascade	0	0	1
cellular iron ion homeostasis	0	0	1
vitamin biosynthetic process	0	2	3
ribosomal small subunit assembly	0	0	1
cellular polysaccharide catabolic process	0	0	2
negative regulation of chromosome segregation	0	0	1
cellular response to radiation	0	0	1
secretion by cell	0	0	2
positive regulation of chromosome separation	0	0	1
pyrimidine-containing compound metabolic process	0	0	3
transcription elongation from RNA polymerase II promoter	0	0	3
phosphorylation of RNA polymerase II C-terminal domain	0	0	1
galactose metabolic process	0	0	1
organic cation transport	0	0	1
phosphatidylinositol-mediated signaling	0	0	1
nuclear RNA surveillance	0	0	1
second-messenger-mediated signaling	0	0	1
purine ribonucleoside salvage	0	0	1
'de novo' UMP biosynthetic process	0	0	3
arginine metabolic process	0	1	2
'de novo' posttranslational protein folding	0	0	1
macromolecule deacylation	0	0	2
glycogen metabolic process	0	0	2
exonucleolytic trimming involved in rRNA processing	0	0	1
UMP biosynthetic process	0	0	3
axonemal dynein complex assembly	0	0	1
dolichol-linked oligosaccharide biosynthetic process	0	0	2
protein localization to extracellular region	0	0	1
response to light stimulus	0	0	1
glucosamine-containing compound biosynthetic process	0	0	2
positive regulation of GTPase activity	0	0	1
pyrimidine ribonucleoside monophosphate biosynthetic process	0	0	3
pyrimidine nucleotide biosynthetic process	0	0	3
meiotic cell cycle	0	0	2
cellular component biogenesis	0	2	3
regulation of reproductive process	0	0	1
aminoglycan metabolic process	0	0	3
kynurenine metabolic process	0	0	1
protein deacylation	0	0	2
negative regulation of gluconeogenesis	0	0	1
cellular response to chemical stress	0	0	3
GTP metabolic process	0	0	1
regulation of phosphoprotein phosphatase activity	0	0	1
GDP-mannose metabolic process	0	0	1
cellular response to abiotic stimulus	0	0	1
water-soluble vitamin biosynthetic process	0	2	3
regulation of Ras protein signal transduction	0	0	2
pigment metabolic process	0	1	3
nucleoside diphosphate biosynthetic process	0	0	1
regulation of ubiquitin-dependent protein catabolic process	0	0	1
regulation of cell division	0	0	1
peptidyl-diphthamide metabolic process	0	1	3
protein polyglutamylation	0	0	1
secretion	0	0	2
polysaccharide biosynthetic process	0	0	2
regulation of cyclin-dependent protein kinase activity	0	0	2
purine nucleoside biosynthetic process	0	0	1
receptor-mediated endocytosis	0	0	1
glucosamine-containing compound metabolic process	0	0	3
positive regulation of mRNA metabolic process	0	0	1
alditol phosphate metabolic process	0	0	1
nuclear DNA replication	0	1	3
spindle assembly checkpoint signaling	0	0	1
endonucleolytic cleavage of tricistronic rRNA transcript (SSU-rRNA, 5.8S rRNA, LSU-rRNA)	0	0	1
positive regulation of cell cycle process	0	0	1
purine nucleoside metabolic process	0	0	1
cellular polysaccharide biosynthetic process	0	0	2
DNA metabolic process	0	1	3
glycerol-3-phosphate metabolic process	0	0	1
calcium ion transport	0	0	1
positive regulation of metaphase/anaphase transition of cell cycle	0	0	1
regulation of protein stability	0	0	1
Ras protein signal transduction	0	0	1
protein export from nucleus	0	0	1
pyrimidine nucleobase biosynthetic process	0	0	3
DNA biosynthetic process	0	0	3
Golgi to endosome transport	0	0	1
nucleobase-containing small molecule biosynthetic process	0	0	1
base-excision repair, AP site formation	0	1	2
negative regulation of mitotic nuclear division	0	0	1
double-strand break repair via break-induced replication	0	0	1
protein peptidyl-prolyl isomerization	0	1	2
regulation of mRNA splicing, via spliceosome	0	0	1
G protein-coupled receptor signaling pathway	0	0	2
riboflavin biosynthetic process	0	2	3
spliceosomal complex assembly	0	0	1
cilium-dependent cell motility	0	0	1
locomotion	0	0	1
aerobic electron transport chain	0	0	3
inositol phosphate dephosphorylation	0	0	1
ceramide metabolic process	0	0	2
isoprenoid metabolic process	0	1	3
sister chromatid segregation	0	0	1
attachment of mitotic spindle microtubules to kinetochore	0	0	1
establishment of protein localization to extracellular region	0	0	1
exocytic process	0	0	1
protein localization to cilium	0	0	1
chaperone cofactor-dependent protein refolding	0	0	1
mRNA destabilization	0	0	1
regulation of histone acetylation	0	0	1
phosphatidylinositol phosphate biosynthetic process	0	1	3
protein depolymerization	0	0	1
terpenoid metabolic process	0	0	2
DNA replication initiation	0	1	3
UDP-N-acetylglucosamine metabolic process	0	0	2
mitochondrion localization	0	0	1
protein deubiquitination	0	0	2
transcription by RNA polymerase I	0	0	1
chromatin assembly or disassembly	0	0	2
negative regulation of translation	0	0	1
proteasome assembly	0	0	3
response to UV	0	0	1
peptidyl-glutamic acid modification	0	0	1
regulation of cell cycle	0	1	3
pyrimidine nucleoside triphosphate biosynthetic process	0	0	1
Golgi to vacuole transport	0	0	1
regulation of cellular pH	0	0	1
cellular modified amino acid catabolic process	0	0	1
nucleoside diphosphate metabolic process	0	0	3
nucleoside diphosphate phosphorylation	0	0	3
glycerol metabolic process	0	0	1
zinc ion transport	0	0	1
chitin biosynthetic process	0	0	2
endonucleolytic cleavage in ITS1 to separate SSU-rRNA from 5.8S rRNA and LSU-rRNA from tricistronic rRNA transcript (SSU-rRNA, 5.8S rRNA, LSU-rRNA)	0	0	1
negative regulation of TOR signaling	0	0	1
DNA conformation change	0	2	3
maintenance of protein localization in organelle	0	0	1
cellular polysaccharide metabolic process	0	0	3
negative regulation of G2/M transition of mitotic cell cycle	0	0	1
phosphatidylethanolamine metabolic process	0	0	2
oligosaccharide metabolic process	0	0	3
tyrosine metabolic process	0	0	3
cellular lipid catabolic process	0	0	3
trehalose metabolic process	0	0	1
cellular zinc ion homeostasis	0	0	1
amine biosynthetic process	0	0	3
cell wall chitin metabolic process	0	0	1
heterocycle biosynthetic process	0	1	3
cellular response to oxidative stress	0	0	3
polyol biosynthetic process	0	2	3
NADH metabolic process	0	0	1
protein prenylation	0	0	2
protein modification by small protein conjugation	0	1	3
Golgi to plasma membrane protein transport	0	0	1
peptidyl-arginine modification	0	0	1
attachment of GPI anchor to protein	0	0	1
monosaccharide catabolic process	0	0	2
double-strand break repair via nonhomologous end joining	0	0	1
cell wall organization	0	0	3
positive regulation of nuclear division	0	0	1
regulation of RNA splicing	0	0	1
pyrimidine nucleotide metabolic process	0	0	3
gene silencing by RNA	0	0	1
tryptophan catabolic process	0	1	3
translational initiation	0	0	1
regulation of gluconeogenesis	0	0	1
riboflavin metabolic process	0	2	3
termination of RNA polymerase II transcription	0	0	1
tRNA wobble base modification	0	0	3
import into cell	0	0	1
zinc ion homeostasis	0	0	1
cellular respiration	0	0	3
tRNA aminoacylation for protein translation	0	2	3
cellular amide catabolic process	0	0	1
negative regulation of supramolecular fiber organization	0	0	1
regulation of mitochondrial membrane permeability involved in programmed necrotic cell death	0	0	1
glycolipid metabolic process	0	0	2
box C/D snoRNP assembly	0	0	1
nuclear polyadenylation-dependent tRNA catabolic process	0	0	1
post-chaperonin tubulin folding pathway	0	0	2
regulation of protein metabolic process	0	1	3
transcription by RNA polymerase II	0	1	3
protein secretion	0	0	1
RNA phosphodiester bond hydrolysis, exonucleolytic	0	0	1
SCF-dependent proteasomal ubiquitin-dependent protein catabolic process	0	0	1
glycosyl compound biosynthetic process	0	0	2
inorganic anion transport	0	1	3
demethylation	0	0	1
positive regulation of cell cycle	0	0	1
nuclear-transcribed mRNA catabolic process, nonsense-mediated decay	0	0	3
valine biosynthetic process	0	0	1
reciprocal homologous recombination	0	0	1
negative regulation of cell cycle process	0	0	3
kinetochore organization	0	0	1
'de novo' NAD biosynthetic process from tryptophan	0	0	1
pyrimidine ribonucleotide biosynthetic process	0	0	3
mitotic spindle assembly	0	0	1
reciprocal meiotic recombination	0	0	1
regulation of protein-containing complex disassembly	0	0	1
regulation of cellular response to stress	0	0	1
potassium ion transport	0	0	1
nitrogen cycle metabolic process	0	0	2
sphingolipid metabolic process	0	0	3
actin filament-based process	0	0	2
glycerolipid catabolic process	0	0	1
substituted mannan metabolic process	0	0	2
tetrahydrofolate biosynthetic process	0	0	1
mitotic spindle checkpoint signaling	0	0	1
spindle checkpoint signaling	0	0	1
tRNA processing	0	1	3
telomere maintenance via telomere lengthening	0	0	1
cellular transition metal ion homeostasis	0	0	2
phospholipid metabolic process	0	2	3
pyrimidine ribonucleoside triphosphate metabolic process	0	0	1
leucine metabolic process	0	0	2
nuclear cell cycle DNA replication initiation	0	0	1
maintenance of protein location in cell	0	0	2
IMP metabolic process	0	1	3
rRNA pseudouridine synthesis	0	0	1
tubulin complex assembly	0	0	1
mitochondrial RNA metabolic process	0	0	1
negative regulation of chromosome separation	0	0	1
'de novo' pyrimidine nucleobase biosynthetic process	0	0	3
regulation of protein dephosphorylation	0	0	1
phospholipid transport	0	0	2
protein localization to peroxisome	0	0	1
protein localization to chromosome	0	0	1
protein catabolic process	0	1	3
unsaturated fatty acid metabolic process	0	0	1
protein deneddylation	0	0	1
protein stabilization	0	0	1
glucan catabolic process	0	0	2
intraciliary retrograde transport	0	0	1
pyrimidine nucleoside triphosphate metabolic process	0	0	1
positive regulation of cellular protein metabolic process	0	0	2
isopentenyl diphosphate biosynthetic process	0	0	1
mitochondrial transmembrane transport	0	1	3
regulation of response to nutrient levels	0	0	1
transition metal ion transport	0	0	3
energy derivation by oxidation of organic compounds	0	0	3
amine catabolic process	0	1	3
zinc ion transmembrane transport	0	0	1
response to temperature stimulus	0	0	1
homologous recombination	0	0	1
negative regulation of RNA biosynthetic process	0	2	3
cation transport	0	1	3
positive regulation of protein metabolic process	0	0	2
dicarboxylic acid transport	0	0	1
mitotic sister chromatid segregation	0	0	1
AMP metabolic process	0	1	3
DNA-templated transcription, termination	0	0	1
protoporphyrinogen IX biosynthetic process	0	0	3
pyrimidine nucleobase metabolic process	0	0	3
UDP-N-acetylglucosamine biosynthetic process	0	0	2
outer dynein arm assembly	0	0	1
mitochondrial proton-transporting ATP synthase complex assembly	0	0	1
nucleotide-sugar metabolic process	0	1	3
histone ubiquitination	0	0	1
regulation of proteasomal ubiquitin-dependent protein catabolic process	0	0	1
secondary metabolite biosynthetic process	0	0	2
protein processing involved in protein targeting to mitochondrion	0	0	1
response to heat	0	0	1
generation of precursor metabolites and energy	0	0	3
protein sumoylation	0	0	1
inositol metabolic process	0	0	1
actin polymerization or depolymerization	0	0	1
tricarboxylic acid cycle	0	0	3
sterol transport	0	0	1
maintenance of protein location	0	0	2
outer mitochondrial membrane organization	0	0	1
nicotinamide nucleotide biosynthetic process	0	0	3
potassium ion transmembrane transport	0	0	1
resolution of meiotic recombination intermediates	0	0	1
GPI anchor metabolic process	0	0	2
negative regulation of sister chromatid segregation	0	0	1
peptidyl-diphthamide biosynthetic process from peptidyl-histidine	0	1	3
flavin-containing compound metabolic process	0	2	3
aromatic amino acid family metabolic process	0	1	3
peptidyl-proline modification	0	1	2
protein targeting to peroxisome	0	0	1
pyrimidine ribonucleoside monophosphate metabolic process	0	0	3
mitotic G2/M transition checkpoint	0	0	1
cell cycle DNA replication	0	1	3
transcription by RNA polymerase III	0	0	1
tryptophan biosynthetic process	0	0	1
isoprenoid biosynthetic process	0	1	3
DNA synthesis involved in DNA repair	0	0	3
pentose metabolic process	0	0	2
inner mitochondrial membrane organization	0	0	1
nucleoside triphosphate metabolic process	0	0	3
cytoplasmic translation	0	0	1
regulation of cytoplasmic translational elongation	0	1	3
regulation of cytokinesis	0	0	1
phosphatidylinositol dephosphorylation	0	0	3
proteasome-mediated ubiquitin-dependent protein catabolic process	0	1	3
alditol metabolic process	0	0	2
pH reduction	0	0	1
mitotic G2 DNA damage checkpoint signaling	0	0	1
peptide catabolic process	0	0	1
protein complex oligomerization	0	0	1
dephosphorylation of RNA polymerase II C-terminal domain	0	0	1
ATP generation from ADP	0	0	3
regulation of peptidyl-lysine acetylation	0	0	1
signal peptide processing	0	0	3
DNA-templated transcription, elongation	0	0	3
regulation of protein acetylation	0	0	1
RNA (guanine-N7)-methylation	0	0	1
nuclear mRNA surveillance	0	0	1
regulation of ARF protein signal transduction	0	0	2
pyridine nucleotide biosynthetic process	0	0	3
dolichol metabolic process	0	0	1
sphingolipid biosynthetic process	0	0	2
homocysteine metabolic process	0	0	3
mitochondrion-endoplasmic reticulum membrane tethering	0	0	1
regulation of response to extracellular stimulus	0	0	1
polyadenylation-dependent snoRNA 3'-end processing	0	0	1
modified amino acid transport	0	0	1
regulation of apoptotic process	0	0	1
gluconeogenesis	0	0	3
peptidyl-arginine methylation	0	0	1
organic hydroxy compound transport	0	0	1
endocytic recycling	0	0	1
secondary metabolic process	0	0	2
regulation of cyclin-dependent protein serine/threonine kinase activity	0	0	2
cell differentiation	0	0	1
exonucleolytic trimming to generate mature 3'-end of 5.8S rRNA from tricistronic rRNA transcript (SSU-rRNA, 5.8S rRNA, LSU-rRNA)	0	0	1
indole-containing compound metabolic process	0	1	3
vacuolar acidification	0	0	1
nucleoside metabolic process	0	1	3
establishment or maintenance of cell polarity	0	0	1
tRNA transport	0	0	1
valine metabolic process	0	0	3
phosphorelay signal transduction system	0	1	2
establishment of protein localization to peroxisome	0	0	1
nucleobase-containing compound transport	0	1	3
P-body assembly	0	0	1
protein localization to endoplasmic reticulum	0	0	3
nicotinamide nucleotide metabolic process	0	0	3
sister chromatid cohesion	0	0	3
external encapsulating structure organization	0	0	3
cell redox homeostasis	0	0	1
pigment biosynthetic process	0	1	3
tRNA metabolic process	0	1	3
ribonucleoprotein complex biogenesis	0	2	3
organic anion transport	0	1	3
negative regulation of mitotic metaphase/anaphase transition	0	0	1
inositol phosphate metabolic process	0	0	1
proton-transporting ATP synthase complex assembly	0	0	1
glycosyl compound metabolic process	0	1	3
translesion synthesis	0	0	2
neutral lipid catabolic process	0	0	1
cellular biogenic amine catabolic process	0	1	3
DNA topological change	0	0	1
positive regulation of mitotic cell cycle	0	0	1
phosphorylated carbohydrate dephosphorylation	0	0	1
nuclear polyadenylation-dependent rRNA catabolic process	0	0	1
endonucleolytic cleavage involved in rRNA processing	0	0	1
negative regulation of transcription, DNA-templated	0	2	3
negative regulation of metaphase/anaphase transition of cell cycle	0	0	1
amino acid activation	0	2	3
negative regulation of protein polymerization	0	0	1
regulation of pH	0	0	1
positive regulation of chromosome organization	0	0	1
protein transport to vacuole involved in ubiquitin-dependent protein catabolic process via the multivesicular body sorting pathway	0	0	1
ribonucleoside biosynthetic process	0	0	1
magnesium ion transport	0	0	2
energy reserve metabolic process	0	0	2
rRNA methylation	0	0	1
terpenoid biosynthetic process	0	0	1
response to radiation	0	0	1
mitotic sister chromatid cohesion	0	0	2
regulation of protein depolymerization	0	0	1
urea metabolic process	0	0	1
nucleotide transport	0	0	1
proton-transporting two-sector ATPase complex assembly	0	0	2
regulation of intracellular pH	0	0	1
IMP biosynthetic process	0	1	3
regulation of TOR signaling	0	0	1
regulation of mitotic metaphase/anaphase transition	0	0	2
carbohydrate derivative transport	0	0	1
RNA polymerase II preinitiation complex assembly	0	0	1
cellular glucan metabolic process	0	0	3
histone lysine methylation	0	0	1
phenol-containing compound metabolic process	0	0	1
peptidyl-asparagine modification	0	0	1
positive regulation of response to external stimulus	0	0	1
regulation of biological quality	0	1	3
protein targeting to ER	0	0	3
cell wall organization or biogenesis	0	1	3
negative regulation of programmed cell death	0	0	1
cellular carbohydrate catabolic process	0	0	3
tRNA catabolic process	0	0	1
'de novo' protein folding	0	0	1
protein targeting to vacuole	0	0	1
pyridine-containing compound metabolic process	0	1	3
purine ribonucleoside metabolic process	0	0	1
protoporphyrinogen IX metabolic process	0	0	3
protein refolding	0	0	1
UMP metabolic process	0	0	3
fungal-type cell wall organization or biogenesis	0	1	2
negative regulation of apoptotic process	0	0	1
exocytosis	0	0	2
negative regulation of cell cycle G2/M phase transition	0	0	1
protein O-linked glycosylation	0	0	1
attachment of spindle microtubules to kinetochore	0	0	2
tRNA aminoacylation	0	2	3
cellular modified amino acid biosynthetic process	0	2	3
cell wall chitin biosynthetic process	0	0	1
proline metabolic process	0	0	3
polyadenylation-dependent ncRNA catabolic process	0	0	1
positive regulation of mitotic metaphase/anaphase transition	0	0	1
protein processing	0	1	3
flavin-containing compound biosynthetic process	0	2	3
postreplication repair	0	0	3
vesicle docking involved in exocytosis	0	0	1
protein monoubiquitination	0	0	1
small nucleolar ribonucleoprotein complex assembly	0	0	1
cell cycle DNA replication initiation	0	0	1
phosphatidylethanolamine biosynthetic process	0	0	1
cardiolipin metabolic process	0	0	1
histone H3-K4 methylation	0	0	1
cation transmembrane transport	0	1	3
U4 snRNA 3'-end processing	0	0	1
cellular developmental process	0	0	1
glycolipid biosynthetic process	0	0	2
nucleoside salvage	0	0	1
mitotic spindle assembly checkpoint signaling	0	0	1
export across plasma membrane	0	1	2
negative regulation of nucleic acid-templated transcription	0	2	3
glutamine family amino acid catabolic process	0	0	1
isopentenyl diphosphate metabolic process	0	0	1
negative regulation of cell death	0	0	1
response to nutrient	0	0	1
microbody lumen	0	1	1
peroxisomal matrix	0	1	1
phagophore assembly site membrane	0	1	3
endosome membrane	1	0	3
CCR4-NOT core complex	0	1	1
COPII vesicle coat	0	1	1
proton-transporting ATP synthase complex, catalytic core F(1)	0	1	3
cell pole	0	1	1
cell tip	0	1	1
cytoplasmic vesicle membrane	0	1	3
endoplasmic reticulum exit site	0	1	1
Arp2/3 protein complex	0	1	3
vesicle membrane	0	1	3
intraciliary transport particle B	0	1	1
membrane	0	2	3
nucleosome	0	2	3
mismatch repair complex	0	1	1
late endosome membrane	0	1	1
site of polarized growth	0	1	1
mitochondrial matrix	0	1	3
DNA packaging complex	0	2	3
axonemal dynein complex	0	1	1
P-body	0	1	2
ciliary basal body	0	1	1
chaperone complex	0	2	3
DNA polymerase complex	0	1	3
proton-transporting two-sector ATPase complex, catalytic domain	0	1	3
TRAPP complex	0	1	3
spliceosomal complex	0	2	3
kinesin complex	0	1	1
chromosomal region	0	2	3
ESCRT complex	0	1	3
mitochondrial large ribosomal subunit	0	1	2
organellar large ribosomal subunit	0	1	2
bounding membrane of organelle	0	1	3
vacuolar membrane	0	2	3
proton-transporting V-type ATPase, V0 domain	0	2	3
chromosome, centromeric region	0	1	2
NatA complex	0	1	1
phosphatidylinositol 3-kinase complex, class III	0	1	1
Lsm1-7-Pat1 complex	0	1	1
ESCRT III complex	0	1	1
ribonuclease MRP complex	0	1	2
ESCRT I complex	0	1	1
mitochondrial respiratory chain complex IV	0	1	2
phosphatidylinositol 3-kinase complex	0	1	1
cell projection	0	1	2
vesicle coat	0	1	3
DNA repair complex	0	1	1
motile cilium	0	1	2
organelle lumen	0	1	3
intracellular organelle lumen	0	1	3
membrane-enclosed lumen	0	1	3
polymeric cytoskeletal fiber	0	2	3
supramolecular fiber	0	2	3
supramolecular polymer	0	2	3
nuclear cyclin-dependent protein kinase holoenzyme complex	0	1	1
NADPH oxidase complex	0	1	1
respiratory chain complex IV	0	1	3
perinuclear region of cytoplasm	0	1	1
Set1C/COMPASS complex	0	1	1
enzyme activator complex	0	1	1
dihydrolipoyl dehydrogenase complex	0	1	1
nucleolar ribonuclease P complex	0	1	1
TOR complex	0	1	1
chromosome, telomeric region	0	2	2
cyclin/CDK positive transcription elongation factor complex	0	1	1
extracellular region	0	1	3
multimeric ribonuclease P complex	0	1	1
histone methyltransferase complex	0	1	1
U6 snRNP	0	1	1
protein phosphatase type 2A complex	0	1	1
ribonucleoprotein granule	0	1	2
cytoplasmic ribonucleoprotein granule	0	1	2
supramolecular complex	0	2	3
cortical cytoskeleton	0	1	1
ribonuclease P complex	0	1	3
proteasome regulatory particle, lid subcomplex	0	1	1
multivesicular body	0	1	1
cortical actin cytoskeleton	0	1	1
chaperonin-containing T-complex	0	2	3
tricarboxylic acid cycle enzyme complex	0	1	1
N-terminal protein acetyltransferase complex	0	1	1
COP9 signalosome	0	1	1
endoplasmic reticulum subcompartment	0	1	1
cytoplasmic microtubule	0	1	1
proteasome regulatory particle, base subcomplex	0	1	3
endoplasmic reticulum tubular network	0	1	1
cytosol	0	2	3
fungal-type vacuole membrane	0	1	1
lytic vacuole membrane	0	1	1
endoribonuclease complex	0	1	3
nuclear membrane	0	1	3
microtubule associated complex	0	1	3
phagophore assembly site	0	1	1
U5 snRNP	0	1	1
magnesium-dependent protein serine/threonine phosphatase complex	0	1	1
organelle outer membrane	0	1	3
eukaryotic translation initiation factor 3 complex	0	1	3
proton-transporting two-sector ATPase complex, proton-transporting domain	0	2	3
anaphase-promoting complex	0	1	3
cytochrome complex	0	1	3
outer membrane	0	1	3
mitochondrial outer membrane	0	1	3
microtubule	0	2	3
protein serine/threonine phosphatase complex	0	1	1
cell cortex	0	2	3
phosphatase complex	0	1	1
peroxisome	0	1	3
transcription elongation factor complex	0	1	3
membrane coat	0	1	3
SNARE complex	0	1	1
cyclin-dependent protein kinase holoenzyme complex	0	1	1
protein-DNA complex	0	2	3
dynein complex	0	1	2
cullin-RING ubiquitin ligase complex	0	1	3
microbody	0	2	3
cilium	0	1	2
plasma membrane bounded cell projection	0	1	2
large ribosomal subunit	0	2	3
cytosolic small ribosomal subunit	0	1	1
catalytic step 2 spliceosome	0	1	1
nuclear pore	0	1	3
nuclear ubiquitin ligase complex	0	1	3
intracellular organelle	0	1	3
organelle	0	1	3
protein-containing complex	1	0	3
intracellular non-membrane-bounded organelle	0	2	3
non-membrane-bounded organelle	0	2	3
preribosome	0	1	3
Golgi apparatus	0	1	3
endoplasmic reticulum membrane	0	1	3
catalytic complex	0	1	3
transferase complex	0	1	3
transporter complex	0	0	3
histone acetyltransferase complex	0	1	3
mitochondrion	0	0	3
endoplasmic reticulum protein-containing complex	0	1	3
nuclear protein-containing complex	0	2	3
intracellular membrane-bounded organelle	0	0	3
ribonucleoprotein complex	1	0	3
small-subunit processome	0	1	3
transmembrane transporter complex	0	0	3
transcription regulator complex	0	1	3
membrane-bounded organelle	0	0	3
nucleolus	0	2	3
cytoplasm	0	1	3
extracellular space	0	0	1
SAGA-type complex	0	1	3
protein acetyltransferase complex	0	1	3
acetyltransferase complex	0	1	3
RNA polymerase II transcription regulator complex	0	1	3
endomembrane system	0	0	1
membrane protein complex	0	1	3
spindle	0	0	3
SAGA complex	0	1	3
mediator complex	0	1	3
Golgi apparatus subcompartment	0	0	1
respiratory chain complex I	0	0	1
mitochondrial respiratory chain complex I	0	0	1
NADH dehydrogenase complex	0	0	1
cellular_component	0	1	3
vesicle	0	0	3
oxidoreductase complex	0	0	3
nuclear DNA-directed RNA polymerase complex	0	1	3
peptidase complex	0	2	3
RNA polymerase complex	0	1	3
DNA-directed RNA polymerase complex	0	1	3
plasma membrane protein complex	0	0	3
respiratory chain complex	0	0	3
intracellular vesicle	0	0	3
cytoplasmic vesicle	0	0	3
transferase complex, transferring phosphorus-containing groups	0	1	3
endosome	0	0	2
plasma membrane	0	1	3
small ribosomal subunit	0	1	3
endoplasmic reticulum	0	1	3
RISC complex	0	0	1
cytoplasmic dynein complex	0	0	1
RNAi effector complex	0	0	1
COPII-coated ER to Golgi transport vesicle	0	0	1
spindle pole	0	0	3
proteasome core complex	0	0	1
DNA replication preinitiation complex	0	1	3
mRNA cleavage factor complex	0	0	1
mitochondrial protein-containing complex	0	0	3
trans-Golgi network	0	0	1
cell division site	0	0	1
exosome (RNase complex)	0	0	3
organelle envelope	0	0	1
envelope	0	0	1
spindle pole body	0	0	3
mitochondrial small ribosomal subunit	0	0	1
organellar small ribosomal subunit	0	0	1
exoribonuclease complex	0	0	3
U1 snRNP	0	0	1
coated vesicle	0	0	1
chromosome	0	1	3
RNA polymerase III complex	0	1	2
cellular anatomical entity	0	1	3
vacuole	0	0	1
organelle subcompartment	0	0	1
U2-type spliceosomal complex	0	0	1
protein kinase complex	0	0	3
vesicle tethering complex	0	1	3
cytosolic large ribosomal subunit	0	0	2
Golgi membrane	0	1	3
ubiquitin ligase complex	0	0	3
nucleus	0	1	3
organelle membrane	0	1	3
ribosomal subunit	0	2	3
intracellular protein-containing complex	0	1	3
microbody membrane	0	1	3
eukaryotic 48S preinitiation complex	0	0	3
spindle midzone	0	0	1
clathrin coat	0	0	1
microtubule cytoskeleton	0	0	1
peroxisomal membrane	0	1	3
Sin3-type complex	0	0	1
nuclear origin of replication recognition complex	0	0	1
cell periphery	0	0	1
microtubule organizing center	0	0	3
transcription factor TFIIH holo complex	0	0	1
COPI vesicle coat	0	0	1
clathrin adaptor complex	0	1	3
U2-type catalytic step 2 spliceosome	0	0	1
SWI/SNF complex	0	0	1
gamma-tubulin complex	0	0	3
small nuclear ribonucleoprotein complex	0	0	3
transcription factor TFIIIC complex	0	0	1
mRNA cleavage and polyadenylation specificity factor complex	0	0	1
sno(s)RNA-containing ribonucleoprotein complex	0	1	3
SCF ubiquitin ligase complex	0	0	1
transcription factor TFIIH core complex	0	0	3
nuclear pore outer ring	0	0	1
lipid droplet	0	0	1
extrinsic component of membrane	0	0	3
Sm-like protein family complex	0	0	3
coated vesicle membrane	0	0	1
endocytic patch	0	0	3
TORC2 complex	0	0	1
SUMO ligase complex	0	0	1
replication fork	0	1	3
Prp19 complex	0	0	1
oligosaccharyltransferase complex	0	0	1
spliceosomal tri-snRNP complex	0	0	3
AP-type membrane coat adaptor complex	0	1	3
actin cytoskeleton	0	0	2
U12-type spliceosomal complex	0	0	1
non-motile cilium	0	0	1
transcription preinitiation complex	0	0	1
signal recognition particle, endoplasmic reticulum targeting	0	0	3
endoplasmic reticulum-Golgi intermediate compartment	0	0	1
Golgi transport complex	0	0	2
nuclear speck	0	0	1
preribosome, large subunit precursor	0	0	1
eukaryotic translation initiation factor 2B complex	0	0	1
origin recognition complex	0	0	2
polysome	0	0	1
respiratory chain complex III	0	0	1
preribosome, small subunit precursor	0	0	1
transport vesicle membrane	0	0	1
mitochondrial envelope	0	0	1
nucleotide-excision repair complex	0	0	1
inner mitochondrial membrane protein complex	0	0	3
eukaryotic 43S preinitiation complex	0	0	3
equatorial microtubule organizing center	0	0	1
EMC complex	0	0	1
dynactin complex	0	0	1
HOPS complex	0	0	1
INO80-type complex	0	0	1
organelle envelope lumen	0	0	3
kinetochore	0	0	3
RNA polymerase III transcription regulator complex	0	0	1
U2 snRNP	0	0	1
outer mitochondrial membrane protein complex	0	0	2
90S preribosome	0	0	1
endoplasmic reticulum-plasma membrane contact site	0	0	1
GTPase complex	0	0	1
ERMES complex	0	0	1
precatalytic spliceosome	0	0	1
TIM23 mitochondrial import inner membrane translocase complex	0	0	1
extrinsic component of organelle membrane	0	0	3
nuclear exosome (RNase complex)	0	0	3
Ctf18 RFC-like complex	0	0	1
nuclear replication fork	0	1	3
CCR4-NOT complex	0	1	2
cis-Golgi network	0	0	1
caspase complex	0	1	3
chromatin	0	0	1
mitochondrial membrane	0	0	3
H4/H2A histone acetyltransferase complex	0	0	2
proton-transporting two-sector ATPase complex	0	0	1
ribosome	0	1	3
prefoldin complex	0	0	3
carboxy-terminal domain protein kinase complex	0	0	1
signal recognition particle	0	0	3
extrinsic component of mitochondrial inner membrane	0	0	2
RNA polymerase I complex	0	0	1
endopeptidase complex	0	1	3
mitochondrial intermembrane space	0	0	3
histone deacetylase complex	0	0	2
H4 histone acetyltransferase complex	0	0	2
box C/D RNP complex	0	0	1
serine/threonine protein kinase complex	0	0	3
extracellular matrix	0	0	1
mitochondrial proton-transporting ATP synthase complex, coupling factor F(o)	0	0	3
nuclear pre-replicative complex	0	1	3
late endosome	0	0	1
heterotrimeric G-protein complex	0	0	1
mitochondrial outer membrane translocase complex	0	0	1
exocyst	0	0	3
external encapsulating structure	0	0	1
U2-type prespliceosome	0	0	1
actin cortical patch	0	0	3
elongator holoenzyme complex	0	0	2
centriole	0	0	1
pre-replicative complex	0	1	3
proteasome core complex, beta-subunit complex	0	0	1
mitochondrial inner membrane	0	0	3
proton-transporting V-type ATPase, V1 domain	0	0	3
intraciliary transport particle A	0	0	1
DNA helicase complex	0	0	1
storage vacuole	0	0	1
nuclear body	0	0	1
septin cytoskeleton	0	0	1
ATPase complex	0	0	3
core mediator complex	0	0	1
proteasome core complex, alpha-subunit complex	0	0	3
methyltransferase complex	0	0	2
site of double-strand break	0	0	1
proton-transporting ATP synthase complex, coupling factor F(o)	0	0	3
U4 snRNP	0	0	1
Ino80 complex	0	0	1
organelle membrane contact site	0	0	1
ciliary transition zone	0	0	1
myosin complex	0	0	3
SWI/SNF superfamily-type complex	0	0	3
proteasome complex	0	0	2
respirasome	0	0	2
nuclear chromosome	0	0	1
translation preinitiation complex	0	0	3
spliceosomal snRNP complex	0	0	3
site of DNA damage	0	0	1
GPI-anchor transamidase complex	0	1	3
cytoplasmic exosome (RNase complex)	0	0	1
Cdc73/Paf1 complex	0	0	1
cytoplasmic stress granule	0	0	1
fungal-type vacuole	0	0	1
spindle microtubule	0	0	1
nucleoplasm	0	0	3
integrator complex	0	0	1
NuA4 histone acetyltransferase complex	0	0	1
clathrin vesicle coat	0	0	1
mitotic spindle pole body	0	0	1
mitotic spindle	0	0	2
early endosome	0	0	1
organelle inner membrane	0	0	3
ER to Golgi transport vesicle membrane	0	0	1
nuclear envelope	0	0	1
prespliceosome	0	0	1
mitochondrial respiratory chain complex III	0	0	1
cortical endoplasmic reticulum	0	0	1
transcription factor TFIID complex	0	0	3
cell septum	0	0	1
DNA replication factor C complex	0	0	1
lytic vacuole	0	0	1
cytoskeleton	0	1	3
tRNA methyltransferase complex	0	0	1
gas vesicle	0	0	1
axoneme	0	0	1
post-mRNA release spliceosomal complex	0	0	1
Smc5-Smc6 complex	0	0	1
endoplasmic reticulum lumen	0	0	1
condensed chromosome	0	0	1
U4/U6 x U5 tri-snRNP complex	0	0	3
MCM complex	0	1	3
RNA polymerase II, core complex	0	0	1
aspartic-type endopeptidase activity	1	1	3
aspartic-type peptidase activity	1	1	3
endopeptidase activity	1	1	3
peptidase activity	1	1	3
catalytic activity, acting on a protein	1	2	3
oxidoreductase activity, acting on the CH-NH group of donors, NAD or NADP as acceptor	1	0	3
oligopeptide transmembrane transporter activity	0	1	2
oxidoreductase activity, acting on the CH-NH group of donors	1	0	3
hydroxymethyl-, formyl- and related transferase activity	0	2	3
oxidoreductase activity, acting on a sulfur group of donors	1	0	3
serine hydrolase activity	1	2	3
serine-type peptidase activity	1	2	3
hydrolase activity	1	0	3
ATP-dependent peptidase activity	0	1	2
lysophosphatidic acid acyltransferase activity	0	1	1
lysophospholipid acyltransferase activity	0	1	1
amino acid binding	0	1	1
acylglycerol O-acyltransferase activity	0	1	2
triglyceride lipase activity	0	1	1
ATP hydrolysis activity	0	2	3
oxidoreductase activity, acting on a sulfur group of donors, NAD(P) as acceptor	0	1	3
proton channel activity	0	1	3
proton-transporting ATP synthase activity, rotational mechanism	0	1	3
carboxylic acid binding	0	1	1
enzyme inhibitor activity	0	1	2
disulfide oxidoreductase activity	0	1	3
ATP-dependent activity	0	3	3
ABC-type transporter activity	0	1	3
organic acid binding	0	1	2
structural constituent of chromatin	0	2	3
ligase activity, forming carbon-sulfur bonds	0	1	3
adenyl ribonucleotide binding	1	1	3
O-acyltransferase activity	0	2	3
peptide transmembrane transporter activity	0	1	2
ubiquitin-like modifier activating enzyme activity	0	1	3
S-acyltransferase activity	0	1	3
ADP binding	0	0	1
polysaccharide binding	0	0	1
RNA-DNA hybrid ribonuclease activity	0	0	1
ATP binding	1	1	3
adenyl nucleotide binding	1	1	3
hydrolase activity, hydrolyzing O-glycosyl compounds	0	2	3
pentosyltransferase activity	0	2	3
carboxy-lyase activity	0	2	3
structural constituent of cytoskeleton	0	1	2
pre-mRNA binding	0	1	1
amide transmembrane transporter activity	0	1	2
signaling receptor activity	0	2	2
oxidoreductase activity, acting on a sulfur group of donors, disulfide as acceptor	0	0	1
flavin adenine dinucleotide binding	0	1	3
lipid transporter activity	0	2	3
protein tyrosine/serine/threonine phosphatase activity	0	1	3
syntaxin binding	0	1	1
protein-disulfide reductase activity	0	1	3
molecular transducer activity	0	2	2
lyase activity	0	2	3
anion binding	1	1	3
ribonucleotide binding	1	1	3
carbohydrate derivative binding	1	1	3
carbohydrate binding	0	2	3
small GTPase binding	0	1	3
GTPase binding	0	1	3
FAD binding	0	1	3
hydrolase activity, acting on glycosyl bonds	0	2	3
minus-end-directed microtubule motor activity	0	1	2
basal transcription machinery binding	0	1	1
basal RNA polymerase II transcription machinery binding	0	1	1
ATPase-coupled transmembrane transporter activity	0	2	3
microtubule motor activity	0	2	3
purine ribonucleotide binding	1	1	3
ATPase, acting on DNA	0	1	3
carbon-carbon lyase activity	0	2	3
primary active transmembrane transporter activity	0	2	3
ATP-dependent chromatin remodeler activity	0	1	3
CoA-ligase activity	0	1	2
acid-thiol ligase activity	0	1	2
dynein light intermediate chain binding	0	1	2
FMN binding	0	2	3
hydrolase activity, acting on acid anhydrides, in phosphorus-containing anhydrides	0	2	3
hydrolase activity, acting on acid anhydrides	0	2	3
oxidoreductase activity, acting on NAD(P)H, heme protein as acceptor	0	1	1
[truncated: 611 more rows]
