# Supplementary material for: Universal signatures of transposable element compartmentalization across eukaryotic genomes
Source: bioRxiv. 2024 Mar 27:2023.10.17.562820. Preprint. [Version 2] doi: 10.1101/2023.10.17.562820 (PMC10996525; doi:10.1101/2023.10.17.562820)
Supplement: Supplement 5 [file media-5.gz › Data_S3/GO_presence_summaries_Nematoda_SINE.tsv]

non-motile cilium assembly	1	0	3
protein glycosylation	2	0	3
glycosylation	1	1	3
macromolecule glycosylation	2	0	3
cellular cation homeostasis	1	1	3
cellular ion homeostasis	1	1	3
cellular metal ion homeostasis	1	1	3
glycosyl compound metabolic process	1	0	3
nucleoside metabolic process	1	0	3
cell division	1	0	3
metal ion homeostasis	1	1	3
nucleotide catabolic process	0	1	3
phosphorylation of RNA polymerase II C-terminal domain	0	0	1
negative regulation of small molecule metabolic process	0	1	1
regulation of small molecule metabolic process	0	1	2
cellular transition metal ion homeostasis	1	0	3
regulation of cellular biosynthetic process	1	1	3
regulation of biosynthetic process	1	1	3
nucleobase-containing compound catabolic process	1	0	3
nucleoside phosphate catabolic process	0	1	3
transition metal ion homeostasis	1	0	3
regulation of transcription by RNA polymerase II	1	1	3
nucleotide-excision repair	1	0	3
heterocycle catabolic process	1	0	3
cellular nitrogen compound catabolic process	1	0	3
cation homeostasis	1	1	3
cellular chemical homeostasis	1	1	3
inorganic ion homeostasis	1	1	3
ion homeostasis	1	1	3
regulation of transcription, DNA-templated	1	1	3
regulation of nucleic acid-templated transcription	1	1	3
regulation of RNA biosynthetic process	1	1	3
regulation of cellular macromolecule biosynthetic process	1	1	3
regulation of macromolecule biosynthetic process	1	1	3
regulation of gene expression	1	0	3
regulation of nitrogen compound metabolic process	1	0	3
regulation of cellular metabolic process	1	0	3
biological process involved in interspecies interaction between organisms	0	1	3
response to biotic stimulus	0	1	3
response to external biotic stimulus	0	1	3
defense response to other organism	0	1	3
response to other organism	0	1	3
regulation of metabolic process	1	0	3
mRNA transport	1	0	3
regulation of RNA metabolic process	1	1	3
microtubule-based process	1	1	3
lipid oxidation	0	1	3
fatty acid beta-oxidation	0	1	3
immune system process	0	1	3
fatty acid oxidation	0	1	3
fatty acid catabolic process	0	1	3
defense response	0	1	3
immune response	0	1	3
chromosome condensation	0	1	2
reproductive behavior	0	0	2
D-amino acid metabolic process	0	1	1
DNA packaging	0	1	2
regulation of macromolecule metabolic process	1	0	3
regulation of nucleobase-containing compound metabolic process	1	1	3
cellular homeostasis	1	1	3
chemical homeostasis	1	1	3
monocarboxylic acid catabolic process	0	1	3
mRNA metabolic process	1	1	3
cell projection organization	1	0	3
mRNA catabolic process	1	0	3
regulation of primary metabolic process	1	0	3
microtubule-based movement	0	2	3
plasma membrane bounded cell projection assembly	0	1	3
nuclear export	0	1	3
cell projection assembly	0	1	3
cilium assembly	0	1	3
cilium organization	0	1	3
organic cyclic compound catabolic process	0	1	3
establishment of RNA localization	0	1	3
nucleic acid transport	0	1	3
RNA transport	0	1	3
nucleobase-containing compound transport	0	1	3
aromatic compound catabolic process	0	1	3
divalent inorganic cation homeostasis	0	2	3
mRNA export from nucleus	0	1	3
copper ion homeostasis	0	1	3
prosthetic group metabolic process	0	2	3
Mo-molybdopterin cofactor biosynthetic process	0	2	3
regulation of ARF protein signal transduction	0	1	3
cellular copper ion homeostasis	0	1	3
Mo-molybdopterin cofactor metabolic process	0	2	3
multivesicular body sorting pathway	0	1	3
molybdopterin cofactor metabolic process	0	2	3
plasma membrane bounded cell projection organization	0	1	3
protein processing	0	2	3
regulation of small GTPase mediated signal transduction	0	2	3
cellular lipid catabolic process	0	2	3
methylation	0	1	3
attachment of spindle microtubules to kinetochore	0	0	1
lysosome localization	0	1	1
NADH dehydrogenase complex assembly	0	0	2
attachment of mitotic spindle microtubules to kinetochore	0	0	1
mitochondrial respiratory chain complex I assembly	0	0	2
ether metabolic process	0	0	1
response to axon injury	0	0	1
DNA-templated transcription, termination	0	0	1
protein processing involved in protein targeting to mitochondrion	0	0	1
tRNA threonylcarbamoyladenosine metabolic process	0	0	1
response to wounding	0	0	1
regulation of cyclin-dependent protein kinase activity	0	1	1
regulation of protein serine/threonine kinase activity	0	1	2
branched-chain amino acid catabolic process	0	0	1
regulation of cyclin-dependent protein serine/threonine kinase activity	0	1	1
mitochondrial protein processing	0	1	1
RNA catabolic process	0	1	3
nucleocytoplasmic transport	0	1	3
protein maturation	0	1	3
nuclear transport	0	1	3
signal peptide processing	0	1	3
mitochondrial electron transport, NADH to ubiquinone	0	1	3
cellular divalent inorganic cation homeostasis	0	2	3
response to external stimulus	0	1	3
lipid modification	0	1	3
homeostatic process	0	2	3
organophosphate catabolic process	0	1	3
cell differentiation	0	2	3
RNA export from nucleus	0	1	3
DNA-templated transcription, elongation	0	1	3
behavior	0	3	3
transcription elongation from RNA polymerase II promoter	0	1	3
peptidyl-histidine modification	0	2	3
post-embryonic development	0	2	3
cell cycle	0	2	3
negative regulation of cellular biosynthetic process	0	1	3
proteolysis	0	1	3
protein metabolic process	0	2	3
regulation of developmental process	0	1	3
aerobic electron transport chain	0	1	3
negative regulation of biosynthetic process	0	1	3
regulation of Ras protein signal transduction	1	1	3
mismatch repair	0	2	3
multicellular organismal reproductive process	0	1	3
carboxylic acid transmembrane transport	0	1	3
organic acid transmembrane transport	0	1	3
movement of cell or subcellular component	0	2	3
fatty acid metabolic process	0	1	3
chromosome organization	0	1	3
regulation of immune response	0	1	1
valine metabolic process	0	1	1
innate immune response	0	0	2
N-terminal peptidyl-methionine acetylation	0	0	1
protein transport to vacuole involved in ubiquitin-dependent protein catabolic process via the multivesicular body sorting pathway	0	1	1
AMP biosynthetic process	0	1	2
telomere maintenance	0	0	1
protein export from nucleus	0	0	1
negative regulation of dephosphorylation	0	0	1
negative regulation of protein dephosphorylation	0	0	1
cellular zinc ion homeostasis	0	1	1
negative regulation of protein modification process	0	1	2
peptidyl-methionine modification	0	0	1
negative regulation of phosphoprotein phosphatase activity	0	0	1
zinc ion homeostasis	0	1	1
lipid storage	0	1	2
negative regulation of phosphorus metabolic process	0	0	2
negative regulation of phosphatase activity	0	0	1
endoplasmic reticulum unfolded protein response	0	0	1
membrane assembly	0	0	1
regulation of protein phosphorylation	0	1	2
negative regulation of phosphate metabolic process	0	0	2
lipid droplet organization	0	0	1
regulation of protein kinase activity	0	1	2
aerobic respiration	0	1	3
anion transmembrane transport	0	1	3
carbohydrate catabolic process	0	1	3
nucleosome assembly	0	1	2
nucleosome organization	0	1	2
negative regulation of metabolic process	0	1	3
cellular respiration	0	1	3
organic anion transport	0	1	3
protein homooligomerization	0	2	3
respiratory electron transport chain	0	1	3
organelle organization	0	1	3
glycosaminoglycan catabolic process	0	1	2
regulation of phosphate metabolic process	0	1	3
regulation of phosphorus metabolic process	0	1	3
peptidoglycan catabolic process	0	1	2
positive regulation of RNA biosynthetic process	0	2	3
positive regulation of transcription, DNA-templated	0	2	3
positive regulation of nucleic acid-templated transcription	0	2	3
regulation of intracellular signal transduction	0	1	3
protein folding	0	1	3
small molecule catabolic process	0	1	3
inositol metabolic process	0	0	1
N-terminal protein amino acid acetylation	0	0	1
purine ribonucleotide salvage	0	0	1
RNA (guanine-N7)-methylation	0	1	1
ubiquitin-dependent ERAD pathway	0	1	1
hexose catabolic process	0	0	1
phospholipid transport	0	1	1
ribonucleoside biosynthetic process	0	0	2
purine ribonucleoside metabolic process	0	0	1
regulation of kinase activity	0	1	2
mRNA cleavage	0	0	2
fucosylation	0	0	2
branched-chain amino acid metabolic process	0	0	1
acyl-CoA biosynthetic process	0	0	2
porphyrin-containing compound biosynthetic process	0	0	1
thioester biosynthetic process	0	0	2
nucleoside salvage	0	0	1
heme metabolic process	0	0	1
ribonucleoside metabolic process	0	0	2
heme biosynthetic process	0	0	1
purine ribonucleoside biosynthetic process	0	0	1
late endosome to vacuole transport via multivesicular body sorting pathway	0	1	1
purine nucleoside biosynthetic process	0	0	1
porphyrin-containing compound metabolic process	0	0	1
glycosyl compound biosynthetic process	0	0	2
regulation of immune system process	0	1	2
purine nucleotide salvage	0	0	1
anaphase-promoting complex-dependent catabolic process	0	0	1
endosome transport via multivesicular body sorting pathway	0	0	1
acetyl-CoA biosynthetic process	0	1	2
nucleobase-containing small molecule biosynthetic process	0	0	2
nucleoside biosynthetic process	0	0	2
purine ribonucleoside salvage	0	0	1
telomere organization	0	0	1
mRNA polyadenylation	0	0	1
adenylate cyclase-modulating G protein-coupled receptor signaling pathway	0	1	2
peroxisome organization	0	1	2
rRNA base methylation	0	1	1
tetrapyrrole biosynthetic process	0	0	1
ERAD pathway	0	0	1
cellular iron ion homeostasis	0	0	1
inositol phosphate biosynthetic process	0	0	1
purine nucleoside metabolic process	0	0	1
mRNA processing	0	2	3
cyclic nucleotide biosynthetic process	0	1	2
organophosphate ester transport	0	2	3
regulation of protein modification process	0	1	3
cyclic nucleotide metabolic process	0	1	3
peptidoglycan metabolic process	0	1	2
positive regulation of RNA metabolic process	0	1	3
protein complex oligomerization	0	2	3
chromatin organization	0	2	3
carboxylic acid transport	0	1	3
thioester metabolic process	0	2	3
export from cell	0	1	3
exocytosis	0	1	3
protein-DNA complex assembly	0	1	3
protein-DNA complex subunit organization	0	1	3
aminoglycan catabolic process	0	1	3
acyl-CoA metabolic process	0	2	3
secretion by cell	0	1	3
organelle assembly	0	1	3
negative regulation of nitrogen compound metabolic process	0	1	3
negative regulation of cellular metabolic process	0	2	3
pyruvate metabolic process	0	1	3
organic substance catabolic process	0	1	3
ncRNA 5'-end processing	0	0	1
tetrapyrrole metabolic process	0	0	2
muscle structure development	0	0	1
positive regulation of gonad development	0	0	1
spliceosomal complex assembly	0	0	1
mitotic sister chromatid cohesion	0	1	1
organelle localization	0	0	2
determination of adult lifespan	0	1	2
maintenance of location	0	1	2
regulation of phosphorylation	0	0	2
RNA 5'-end processing	0	0	1
protein N-linked glycosylation	0	0	2
monosaccharide catabolic process	0	0	1
ceramide biosynthetic process	0	0	2
AMP metabolic process	0	1	2
mRNA cis splicing, via spliceosome	0	0	1
regulation of reproductive process	0	0	2
response to endoplasmic reticulum stress	0	0	2
tRNA 5'-leader removal	0	0	1
iron ion homeostasis	0	0	1
positive regulation of reproductive process	0	0	2
animal organ development	0	0	2
muscle organ development	0	0	1
calcium ion homeostasis	0	1	2
regulation of gonad development	0	0	1
cellular calcium ion homeostasis	0	1	2
mitochondrial electron transport, ubiquinol to cytochrome c	0	1	2
rRNA methylation	0	0	1
purine-containing compound salvage	0	0	2
tRNA 5'-end processing	0	0	1
nuclear-transcribed mRNA catabolic process, nonsense-mediated decay	0	1	3
DNA conformation change	0	1	3
chromatin remodeling	0	3	3
microtubule cytoskeleton organization	0	1	3
macromolecule methylation	0	1	3
monocarboxylic acid metabolic process	0	1	3
protein alkylation	0	1	3
protein peptidyl-prolyl isomerization	0	1	3
mitotic cell cycle process	0	1	3
peptidyl-proline modification	0	1	3
protein methylation	0	1	3
cellular component assembly	0	1	3
peptidyl-amino acid modification	0	1	3
peptidyl-arginine modification	0	2	2
RNA polyadenylation	0	1	3
protein kinase C-activating G protein-coupled receptor signaling pathway	0	2	2
regulation of phosphoprotein phosphatase activity	0	1	3
nervous system development	0	3	3
protein polyubiquitination	0	1	2
L-alpha-amino acid transmembrane transport	0	1	2
N-terminal protein amino acid modification	0	1	3
neurotransmitter transport	0	1	3
peptidyl-arginine methylation	0	2	2
regulation of phosphatase activity	0	1	3
L-serine metabolic process	0	1	3
response to organonitrogen compound	0	1	3
magnesium ion homeostasis	0	1	2
L-amino acid transport	0	1	2
mannose metabolic process	0	1	2
regulation of protein dephosphorylation	0	1	3
amino acid transmembrane transport	0	1	2
cellular carbohydrate catabolic process	0	1	3
mitochondrial translation	0	1	3
response to nitrogen compound	0	1	3
organic acid transport	0	1	3
negative regulation of transcription, DNA-templated	0	2	3
negative regulation of RNA biosynthetic process	0	1	3
negative regulation of nucleic acid-templated transcription	0	1	3
carboxylic acid catabolic process	0	1	3
organic acid catabolic process	0	1	3
organonitrogen compound metabolic process	0	2	3
lipid metabolic process	0	1	3
nucleotide metabolic process	0	2	3
negative regulation of macromolecule metabolic process	0	1	3
nucleoside phosphate metabolic process	0	2	3
rRNA modification	0	1	3
pigment metabolic process	0	1	3
translational elongation	0	1	3
pigment biosynthetic process	0	1	3
ATP transport	0	2	2
purine-containing compound transmembrane transport	0	2	2
peptidyl-diphthamide metabolic process	0	2	3
purine nucleotide transport	0	1	2
mitochondrial ATP transmembrane transport	0	2	2
nucleotide transmembrane transport	0	2	2
mitochondrial ADP transmembrane transport	0	2	2
purine ribonucleotide transport	0	1	2
regulation of transferase activity	0	2	3
regulation of cytoplasmic translational elongation	0	2	3
late endosome to vacuole transport	0	2	2
sister chromatid cohesion	0	1	3
protein-containing complex disassembly	0	1	3
sphingolipid biosynthetic process	0	1	3
ADP transport	0	2	2
peptidyl-diphthamide biosynthetic process from peptidyl-histidine	0	2	3
carbohydrate derivative transport	0	1	2
ceramide metabolic process	0	2	3
mitochondrial respiratory chain complex assembly	0	1	3
positive regulation of multicellular organismal process	0	1	3
adenine nucleotide transport	0	1	2
regulation of dephosphorylation	0	1	3
positive regulation of nucleobase-containing compound metabolic process	0	1	3
regulation of multicellular organismal process	0	2	3
cellular component organization	0	1	3
positive regulation of cellular biosynthetic process	0	2	3
ATP generation from ADP	0	1	3
glycolytic process	0	1	3
positive regulation of macromolecule biosynthetic process	0	2	3
positive regulation of biosynthetic process	0	2	3
nucleoside diphosphate phosphorylation	0	1	3
regulation of ion transmembrane transport	0	3	3
nucleotide phosphorylation	0	1	3
regulation of transmembrane transport	0	3	3
cellular protein metabolic process	0	2	3
cellular developmental process	0	2	3
purine nucleoside diphosphate metabolic process	0	2	3
ribonucleoside diphosphate metabolic process	0	2	3
ADP metabolic process	0	2	3
purine ribonucleoside diphosphate metabolic process	0	2	3
electron transport chain	0	1	3
negative regulation of biological process	0	2	3
oligosaccharide-lipid intermediate biosynthetic process	0	1	3
establishment of protein localization to vacuole	0	2	3
membrane organization	0	2	3
TOR signaling	0	1	2
nucleotide salvage	0	2	3
regulation of chromosome organization	0	1	3
system development	0	3	3
mRNA 3'-end processing	0	1	3
monocarboxylic acid transport	0	2	3
dolichol-linked oligosaccharide biosynthetic process	0	1	3
RNA phosphodiester bond hydrolysis	0	2	3
formation of cytoplasmic translation initiation complex	0	1	3
protein localization to vacuole	0	2	3
positive regulation of developmental process	0	1	3
protein-containing complex subunit organization	0	1	3
reproductive process	0	2	3
regulation of ion transport	0	2	3
regulation of cellular amide metabolic process	0	1	3
regulation of translation	0	1	3
multicellular organismal process	0	2	3
posttranscriptional regulation of gene expression	0	1	3
nucleoside diphosphate metabolic process	0	2	3
biological regulation	0	3	3
amide biosynthetic process	0	2	3
cellular biogenic amine biosynthetic process	0	1	3
positive regulation of transcription by RNA polymerase II	0	1	3
nucleotide transport	0	1	3
nicotinamide nucleotide metabolic process	0	1	3
pyridine nucleotide metabolic process	0	1	3
regulation of translational elongation	0	2	3
polyol biosynthetic process	0	1	3
nucleoside bisphosphate biosynthetic process	0	3	3
ribonucleoside bisphosphate biosynthetic process	0	3	3
purine nucleoside bisphosphate biosynthetic process	0	3	3
galactose metabolic process	0	2	2
amino acid transport	0	1	3
polyol catabolic process	0	1	2
polyamine metabolic process	0	1	1
cellular component disassembly	0	1	3
polyamine biosynthetic process	0	1	1
amine biosynthetic process	0	1	3
macromolecule catabolic process	0	1	3
energy derivation by oxidation of organic compounds	0	1	3
protein modification process	0	2	3
regulation of biological quality	1	2	3
acetyl-CoA metabolic process	0	3	3
regulation of DNA-templated transcription, elongation	0	1	3
inositol phosphate metabolic process	0	1	2
alcohol catabolic process	0	1	2
organic hydroxy compound catabolic process	0	1	2
alcohol biosynthetic process	0	1	3
cell-matrix adhesion	0	1	3
response to organic substance	0	1	3
serine family amino acid biosynthetic process	0	1	3
purine nucleoside monophosphate biosynthetic process	0	2	3
purine ribonucleoside monophosphate biosynthetic process	0	2	3
cell-substrate adhesion	0	1	3
cellular component organization or biogenesis	0	2	3
regulation of cellular protein metabolic process	0	1	3
regulation of protein metabolic process	0	1	3
protein-containing complex assembly	0	1	3
DNA repair	0	2	3
negative regulation of gene expression	0	1	3
mitochondrion organization	0	1	3
one-carbon metabolic process	0	1	3
primary metabolic process	0	1	3
lipid catabolic process	0	2	3
cellular response to stress	0	2	3
macromolecule modification	0	1	3
regulation of cellular process	0	2	3
negative regulation of hydrolase activity	0	1	3
regulation of biological process	0	2	3
macromolecule metabolic process	0	1	3
negative regulation of nucleobase-containing compound metabolic process	0	1	3
carbohydrate derivative catabolic process	0	2	3
secretion	0	1	3
negative regulation of RNA metabolic process	0	2	3
nucleobase-containing small molecule metabolic process	0	2	3
purine ribonucleotide metabolic process	0	3	3
cellular protein modification process	0	2	3
protein ubiquitination	0	1	3
purine nucleoside bisphosphate metabolic process	0	2	3
nucleoside bisphosphate metabolic process	0	2	3
ribonucleoside bisphosphate metabolic process	0	2	3
sensory perception of chemical stimulus	0	1	3
cellular amide metabolic process	1	1	3
response to stress	0	2	3
mitochondrial transmembrane transport	0	1	3
protein acetylation	0	1	3
polyol metabolic process	0	1	3
generation of precursor metabolites and energy	0	1	3
nuclear-transcribed mRNA catabolic process	0	1	3
protein acylation	0	1	3
organophosphate metabolic process	0	2	3
mitochondrial transport	0	1	3
negative regulation of cellular macromolecule biosynthetic process	0	1	3
negative regulation of macromolecule biosynthetic process	0	1	3
organic substance metabolic process	0	1	3
proteasome-mediated ubiquitin-dependent protein catabolic process	0	1	3
monocarboxylic acid biosynthetic process	0	1	3
system process	0	1	3
fatty acid biosynthetic process	0	1	3
sensory perception	0	1	3
nervous system process	0	1	3
nitrogen compound metabolic process	0	2	3
translation	0	2	3
cellular response to DNA damage stimulus	0	2	3
cellular macromolecule catabolic process	0	1	3
anion transport	0	1	3
negative regulation of cellular process	0	1	3
peptide biosynthetic process	0	2	3
ion transmembrane transport	0	1	3
regulation of transport	0	2	3
cellular response to stimulus	0	2	3
positive regulation of cellular metabolic process	0	1	3
peptide metabolic process	0	2	3
glycosaminoglycan metabolic process	0	2	3
regulation of localization	0	2	3
positive regulation of metabolic process	0	1	3
positive regulation of macromolecule metabolic process	0	1	3
positive regulation of nitrogen compound metabolic process	0	1	3
cytoskeleton organization	0	1	3
protein catabolic process	0	1	3
G protein-coupled receptor signaling pathway	1	2	3
negative regulation of molecular function	0	1	3
negative regulation of catalytic activity	0	2	3
cellular catabolic process	0	2	3
negative regulation of protein metabolic process	0	1	3
negative regulation of cellular protein metabolic process	0	1	3
cellular protein-containing complex assembly	0	1	3
purine nucleotide metabolic process	0	2	3
catabolic process	0	1	3
heterocycle metabolic process	0	1	3
RNA metabolic process	0	1	3
phosphorylation	0	2	3
cellular macromolecule metabolic process	0	2	3
cellular lipid metabolic process	0	2	3
RNA processing	0	1	3
metabolic process	0	1	3
phosphate-containing compound metabolic process	0	2	3
nucleobase-containing compound metabolic process	0	1	3
organic cyclic compound metabolic process	0	1	3
cellular nitrogen compound metabolic process	0	2	3
cellular biogenic amine metabolic process	0	1	3
cellular metabolic compound salvage	0	2	3
lipid biosynthetic process	0	2	3
pyridine-containing compound metabolic process	0	1	3
purine ribonucleoside monophosphate metabolic process	0	2	3
cell wall macromolecule metabolic process	0	1	2
cellular amine metabolic process	0	1	3
purine nucleoside monophosphate metabolic process	0	2	3
amine metabolic process	0	1	3
proteasomal protein catabolic process	0	1	3
aminoglycan metabolic process	0	2	3
cell wall macromolecule catabolic process	0	1	2
macromolecule localization	0	0	3
establishment of protein localization	0	0	3
protein localization	0	0	3
protein transport	0	0	3
establishment of localization	0	0	3
transport	0	1	3
localization	0	0	3
establishment of localization in cell	0	1	3
intracellular transport	0	1	3
cellular localization	0	1	3
intracellular protein transport	0	1	3
autophagy	0	1	3
process utilizing autophagic mechanism	0	1	3
carbohydrate derivative biosynthetic process	0	1	3
cellular modified amino acid metabolic process	0	0	3
localization within membrane	0	1	3
carbohydrate biosynthetic process	0	1	3
DNA-templated transcription, initiation	0	1	3
cation transport	0	0	3
cellular protein localization	0	0	3
cellular macromolecule localization	0	0	3
ncRNA metabolic process	0	0	3
cellular biosynthetic process	0	1	3
organic substance biosynthetic process	0	1	3
cell adhesion	0	0	3
biological adhesion	0	0	3
sulfur compound metabolic process	0	2	3
vesicle-mediated transport	0	1	3
biosynthetic process	0	1	3
nitrogen compound transport	0	0	3
alpha-amino acid catabolic process	0	1	3
metal ion transport	0	0	3
small GTPase mediated signal transduction	0	0	3
regulation of cellular component biogenesis	0	1	3
Golgi vesicle transport	0	0	3
cell surface receptor signaling pathway	0	0	3
glutamine family amino acid metabolic process	0	1	3
signal transduction	0	1	3
ncRNA processing	0	0	3
cellular process	0	1	3
cellular amino acid metabolic process	0	0	3
organic substance transport	0	0	3
DNA replication	0	0	3
macromolecule biosynthetic process	0	2	3
nucleobase-containing compound biosynthetic process	0	0	3
tRNA metabolic process	0	0	3
aromatic compound biosynthetic process	0	0	3
tricarboxylic acid cycle	0	0	3
glycerophospholipid metabolic process	0	0	3
establishment of protein localization to organelle	0	0	3
membrane lipid metabolic process	0	1	3
glycerolipid metabolic process	0	0	3
regulation of cellular component organization	0	1	3
protein localization to organelle	0	0	3
alpha-amino acid metabolic process	0	0	3
regulation of actin polymerization or depolymerization	0	2	3
gene silencing by RNA	0	0	3
regulation of cellular component size	0	2	3
regulation of anatomical structure size	0	2	3
gene silencing	0	0	3
regulation of protein-containing complex assembly	0	2	3
regulation of actin filament polymerization	0	2	3
regulation of supramolecular fiber organization	0	2	3
regulation of protein polymerization	0	2	3
regulation of actin filament length	0	2	3
regulation of actin filament organization	0	2	3
protein import	0	0	3
pyrimidine-containing compound biosynthetic process	0	1	3
supramolecular fiber organization	0	1	3
pyrimidine-containing compound metabolic process	0	1	3
positive regulation of molecular function	0	0	3
establishment of protein localization to membrane	0	1	3
protein localization to membrane	0	1	3
regulation of actin filament-based process	0	2	3
regulation of actin cytoskeleton organization	0	2	3
protein targeting	0	1	3
cellular macromolecule biosynthetic process	0	1	3
regulation of cytoskeleton organization	0	2	3
cellular carbohydrate metabolic process	0	1	3
tRNA aminoacylation for protein translation	0	0	3
cellular metabolic process	0	0	3
phospholipid metabolic process	0	1	3
carbohydrate derivative metabolic process	0	1	3
DNA recombination	0	0	3
regulation of organelle organization	0	1	3
glycerophospholipid biosynthetic process	0	1	3
glycerolipid biosynthetic process	0	1	3
heterocycle biosynthetic process	0	0	3
nucleotide biosynthetic process	0	2	3
nucleoside phosphate biosynthetic process	0	2	3
organic cyclic compound biosynthetic process	0	0	3
proteolysis involved in cellular protein catabolic process	0	0	3
cellular nitrogen compound biosynthetic process	0	1	3
organonitrogen compound biosynthetic process	0	1	3
ribonucleotide biosynthetic process	0	2	3
sulfur compound biosynthetic process	1	0	3
ribose phosphate biosynthetic process	0	2	3
phospholipid biosynthetic process	0	1	3
tRNA processing	0	0	3
pyrimidine ribonucleotide metabolic process	0	1	3
cellular polysaccharide biosynthetic process	1	0	3
double-strand break repair	0	0	3
protein targeting to membrane	0	1	3
glucose metabolic process	0	0	3
regulation of Wnt signaling pathway	0	2	3
glycogen biosynthetic process	0	0	3
nucleobase metabolic process	0	1	3
aspartate family amino acid metabolic process	0	1	3
protein localization to endoplasmic reticulum	0	0	3
nucleotide-sugar biosynthetic process	0	1	3
glucan biosynthetic process	0	0	3
pyrimidine ribonucleotide biosynthetic process	0	1	3
pteridine-containing compound metabolic process	0	0	3
anatomical structure morphogenesis	0	1	3
cation transmembrane transport	0	0	3
neuropeptide signaling pathway	0	2	3
ribonucleoside triphosphate biosynthetic process	0	0	3
negative regulation of organelle organization	0	1	3
negative regulation of cellular component organization	0	1	3
ribonucleoside triphosphate metabolic process	0	0	3
inorganic cation transmembrane transport	0	0	3
aromatic amino acid family metabolic process	0	0	3
cytosolic transport	0	1	3
regulation of cell cycle process	0	0	3
polysaccharide biosynthetic process	1	0	3
glutamine metabolic process	0	1	3
calcium ion transport	0	0	3
glutathione metabolic process	0	0	3
organic acid biosynthetic process	0	0	3
GPI anchor biosynthetic process	0	0	3
regulation of GTPase activity	0	1	3
transport along microtubule	0	2	3
cell communication	0	0	3
axon guidance	0	0	3
pyrimidine nucleotide biosynthetic process	0	1	3
microtubule-based transport	0	2	3
nucleoside triphosphate biosynthetic process	0	0	3
glycolipid biosynthetic process	0	0	3
GPI anchor metabolic process	0	0	3
neuron projection guidance	0	0	3
intraciliary transport	0	2	3
pyrimidine nucleotide metabolic process	0	1	3
nucleotide-sugar metabolic process	0	0	3
protein lipidation	0	0	3
cytoskeleton-dependent intracellular transport	0	2	3
cellular carbohydrate biosynthetic process	1	0	3
transcription initiation from RNA polymerase II promoter	0	0	3
liposaccharide metabolic process	0	1	3
glycoprotein metabolic process	0	1	3
inorganic ion transmembrane transport	0	0	3
glycolipid metabolic process	0	1	3
nucleoside triphosphate metabolic process	0	0	3
protein-containing complex localization	0	2	3
positive regulation of catalytic activity	0	0	3
organophosphate biosynthetic process	0	2	3
ubiquitin-dependent protein catabolic process	0	0	3
modification-dependent protein catabolic process	0	0	3
modification-dependent macromolecule catabolic process	0	0	3
transmembrane transport	0	1	3
regulation of response to stimulus	0	2	3
small molecule biosynthetic process	0	0	3
carbohydrate metabolic process	0	0	3
alpha-amino acid biosynthetic process	0	0	3
positive regulation of response to stimulus	0	1	3
response to oxidative stress	0	0	3
phosphatidylinositol metabolic process	0	0	3
dephosphorylation	0	1	3
peptidyl-lysine modification	0	0	3
cellular amino acid biosynthetic process	0	0	3
protein phosphorylation	0	1	3
intracellular signal transduction	0	1	3
purine nucleotide biosynthetic process	0	2	3
DNA metabolic process	0	1	3
purine-containing compound biosynthetic process	0	2	3
small molecule metabolic process	0	0	3
positive regulation of cellular process	0	1	3
rRNA metabolic process	0	0	3
RNA modification	0	0	3
rRNA processing	0	0	3
amino acid activation	0	0	3
tRNA aminoacylation	0	0	3
carboxylic acid biosynthetic process	0	0	3
organic acid metabolic process	0	0	3
regulation of signaling	0	2	3
positive regulation of biological process	0	1	3
protein dephosphorylation	0	1	3
nucleic acid metabolic process	0	0	3
oxoacid metabolic process	0	0	3
carboxylic acid metabolic process	0	0	3
biological_process	0	1	3
CDP-diacylglycerol biosynthetic process	0	1	1
chemosensory behavior	0	1	2
monosaccharide metabolic process	0	0	3
organic hydroxy compound transport	0	1	1
vesicle-mediated transport to the plasma membrane	0	0	2
positive regulation of hydrolase activity	0	1	3
base-excision repair	0	0	1
glutathione catabolic process	0	1	3
mitochondrial electron transport, cytochrome c to oxygen	0	0	1
synaptic vesicle exocytosis	0	0	1
signal transduction in response to DNA damage	0	0	1
response to pheromone	0	1	1
response to endogenous stimulus	0	0	1
sulfur amino acid biosynthetic process	0	0	3
serine family amino acid catabolic process	0	1	1
pyrimidine ribonucleoside triphosphate metabolic process	0	0	2
positive regulation of mitochondrion organization	0	1	1
maturation of 5.8S rRNA	0	0	1
DNA catabolic process	0	0	1
neurogenesis	0	0	3
icosanoid transport	0	1	2
pyrimidine nucleoside triphosphate metabolic process	0	0	3
endoplasmic reticulum-plasma membrane tethering	0	0	1
nucleoside monophosphate biosynthetic process	0	1	3
intermediate filament cytoskeleton organization	0	0	1
regulation of transcription elongation from RNA polymerase II promoter	0	0	1
protein modification by small protein conjugation	0	0	3
lysosome organization	0	1	1
cellular glucose homeostasis	0	1	2
barbed-end actin filament capping	0	1	1
respiratory chain complex IV assembly	0	0	2
heparan sulfate proteoglycan metabolic process	0	0	3
regulation of proteolysis	0	0	3
pteridine-containing compound biosynthetic process	0	0	2
cellular response to amino acid stimulus	0	0	1
regulation of TORC1 signaling	0	0	1
tRNA methylation	0	0	1
regulation of cell communication	0	2	3
positive regulation of MAPK cascade	0	0	1
pyrimidine nucleoside monophosphate metabolic process	0	1	3
mitotic chromosome condensation	0	1	1
cell cycle checkpoint signaling	0	0	3
positive regulation of phosphorus metabolic process	0	0	2
proteoglycan biosynthetic process	0	1	3
maintenance of protein location in cell	0	1	1
actin polymerization or depolymerization	0	1	2
calcium-mediated signaling	0	0	1
quinone metabolic process	0	0	2
water-soluble vitamin metabolic process	0	0	3
regulation of potassium ion transport	1	0	1
protein localization to plasma membrane	0	0	1
ubiquinone biosynthetic process	0	0	2
pyridine-containing compound biosynthetic process	0	0	3
synaptic signaling	0	0	2
regulation of apoptotic process	0	0	3
embryo development	0	1	2
positive regulation of transmembrane transport	0	1	1
aspartate family amino acid biosynthetic process	0	0	3
negative regulation of chromosome segregation	0	0	1
ribosomal small subunit biogenesis	0	0	1
L-phenylalanine catabolic process	0	1	3
long-chain fatty acid transport	0	0	2
regulation of mitotic sister chromatid separation	0	0	1
regulation of cation channel activity	0	1	1
vacuole organization	0	0	3
purine nucleoside triphosphate metabolic process	0	0	3
rRNA 3'-end processing	0	0	1
methionine biosynthetic process	0	0	2
neutral lipid metabolic process	0	1	1
GDP-mannose metabolic process	0	1	3
maintenance of location in cell	0	1	1
DNA topological change	0	0	3
negative regulation of response to biotic stimulus	0	1	1
hydrogen peroxide metabolic process	0	1	1
kinetochore assembly	0	0	1
regulation of protein catabolic process	0	1	2
protein transmembrane import into intracellular organelle	0	1	3
regulation of pH	0	1	3
regulation of cytoplasmic transport	0	1	1
anatomical structure homeostasis	0	1	1
regulation of protein targeting	0	1	1
response to metal ion	0	0	3
purine-containing compound metabolic process	0	1	3
positive regulation of phosphate metabolic process	0	0	2
isoprenoid biosynthetic process	0	1	3
NADPH regeneration	0	0	1
organelle fusion	0	1	1
neuron development	0	1	1
proteoglycan metabolic process	0	1	3
extracellular matrix organization	0	0	2
spliceosomal snRNP assembly	0	0	3
regulation of mitochondrial membrane permeability	0	1	1
cellular response to organonitrogen compound	0	0	1
autophagy of mitochondrion	0	0	1
phosphorylated carbohydrate dephosphorylation	0	0	2
nuclear chromosome segregation	0	0	1
positive regulation of protein kinase activity	0	0	1
ER-nucleus signaling pathway	0	0	1
histone H4 acetylation	0	1	1
icosanoid secretion	0	1	2
glycerol metabolic process	0	0	1
sterol metabolic process	0	0	3
negative regulation of cytoskeleton organization	0	1	3
glycosaminoglycan biosynthetic process	1	0	3
mitochondrial calcium ion transmembrane transport	0	1	1
tetrahydrofolate interconversion	0	0	2
hydrogen peroxide catabolic process	0	1	1
phosphatidylethanolamine biosynthetic process	0	1	1
molting cycle	0	1	3
metallo-sulfur cluster assembly	0	0	3
DNA-dependent DNA replication	0	0	1
isoprenoid metabolic process	0	1	3
cellular modified amino acid biosynthetic process	0	1	3
positive regulation of proteolysis involved in cellular protein catabolic process	0	1	1
negative regulation of response to stimulus	0	1	3
pyrimidine nucleobase biosynthetic process	0	1	3
monovalent inorganic cation homeostasis	0	1	3
protein localization to nucleus	0	1	3
establishment or maintenance of cell polarity	0	0	3
endosomal transport	0	0	3
positive regulation of response to DNA damage stimulus	0	0	1
regulation of mitotic sister chromatid segregation	0	0	1
chemical synaptic transmission	0	0	2
cellular response to external stimulus	0	0	1
inorganic anion transmembrane transport	0	0	2
ribosome assembly	0	0	1
purine nucleobase metabolic process	0	0	2
Golgi to vacuole transport	0	0	1
positive regulation of DNA metabolic process	0	0	1
negative regulation of cellular component movement	0	0	1
regulation of sodium ion transport	0	0	1
IMP metabolic process	0	1	3
reactive oxygen species metabolic process	1	0	1
kinetochore organization	0	0	1
ion transport	0	0	3
protein demethylation	0	1	1
RNA destabilization	0	1	1
cell cycle DNA replication initiation	0	0	1
RNA phosphodiester bond hydrolysis, exonucleolytic	0	0	1
positive regulation of protein polymerization	0	1	3
tetrahydrofolate metabolic process	0	0	3
organic hydroxy compound metabolic process	0	0	3
ribonucleoprotein complex biogenesis	0	1	3
ribosomal subunit export from nucleus	0	1	1
glucose homeostasis	0	1	2
Wnt signaling pathway	0	0	3
trehalose metabolic process	0	0	3
cell death	0	0	3
signal release from synapse	0	0	1
neurotransmitter metabolic process	0	1	3
cholesterol metabolic process	0	0	1
positive regulation of response to oxidative stress	1	0	3
rRNA pseudouridine synthesis	0	0	1
peroxisomal membrane transport	0	0	1
benzene-containing compound metabolic process	0	1	1
cell fate specification	0	1	2
phosphorus metabolic process	0	1	3
sensory perception of taste	0	0	1
detoxification	0	0	1
vesicle docking involved in exocytosis	0	1	1
production of siRNA involved in RNA interference	0	0	1
mitotic cell cycle phase transition	0	0	1
response to inorganic substance	0	0	3
aspartate family amino acid catabolic process	0	1	1
vesicle-mediated transport in synapse	0	0	1
trans-synaptic signaling	0	0	2
negative regulation of actin filament polymerization	1	0	3
regulation of canonical Wnt signaling pathway	0	1	2
regulation of glutamate receptor signaling pathway	0	0	1
peptidyl-lysine methylation	0	1	2
macroautophagy	0	0	1
positive regulation of TOR signaling	0	0	1
positive regulation of mRNA catabolic process	0	0	1
regulation of transmembrane transporter activity	0	1	2
negative regulation of mitotic sister chromatid segregation	0	0	1
membrane fusion	0	1	1
regulation of cysteine-type endopeptidase activity involved in apoptotic process	0	0	1
regulation of DNA replication	0	0	1
tRNA transport	0	0	1
transcription by RNA polymerase II	0	0	3
tricarboxylic acid metabolic process	0	1	1
regulation of hormone levels	0	1	1
organelle disassembly	0	0	1
negative regulation of nuclear division	0	0	1
positive regulation of cellular amide metabolic process	0	0	2
locomotion	0	1	3
germ cell development	0	0	1
terpenoid metabolic process	0	1	1
vesicle fusion	0	1	1
endocytosis	0	1	3
'de novo' UMP biosynthetic process	0	0	2
chromatin organization involved in negative regulation of transcription	1	0	1
maintenance of protein localization in organelle	0	1	1
protein insertion into mitochondrial inner membrane	0	1	1
fatty acid transport	0	0	2
histone modification	0	0	3
amino sugar catabolic process	0	0	1
negative regulation of protein-containing complex disassembly	1	0	3
positive regulation of potassium ion transmembrane transport	0	1	1
response to starvation	0	0	1
ribonucleotide metabolic process	0	2	3
methionine metabolic process	0	0	2
regulation of double-strand break repair	0	0	1
protein N-linked glycosylation via asparagine	0	0	1
regulation of G protein-coupled receptor signaling pathway	0	0	1
UDP-N-acetylglucosamine biosynthetic process	0	0	1
regulation of cation transmembrane transport	0	1	1
regulation of intracellular transport	0	0	2
arachidonate transport	0	1	2
muscle cell cellular homeostasis	0	1	1
intein-mediated protein splicing	0	1	1
regulation of ubiquitin protein ligase activity	0	0	1
negative regulation of mitotic sister chromatid separation	0	0	1
protein autoprocessing	0	1	3
hormone metabolic process	0	1	1
protein O-linked glycosylation	0	1	1
monosaccharide biosynthetic process	0	0	3
positive regulation of transporter activity	0	1	1
organelle localization by membrane tethering	0	1	1
protein demannosylation	0	0	1
RNA splicing, via transesterification reactions with bulged adenosine as nucleophile	0	1	3
protein refolding	0	0	1
protein localization to mitochondrion	0	0	3
cellular response to nutrient levels	0	0	1
maintenance of protein location	0	1	1
primary alcohol metabolic process	0	0	1
actin nucleation	0	1	3
regulation of cellular protein localization	0	0	2
ketone biosynthetic process	0	0	2
positive regulation of transferase activity	0	0	1
amino sugar metabolic process	0	0	3
sphingolipid metabolic process	0	1	3
meiotic cell cycle process	0	0	2
deoxyribonucleotide biosynthetic process	0	1	3
negative regulation of canonical Wnt signaling pathway	0	1	1
sex differentiation	0	1	1
energy coupled proton transport, down electrochemical gradient	0	0	3
maturation of LSU-rRNA from tricistronic rRNA transcript (SSU-rRNA, 5.8S rRNA, LSU-rRNA)	0	0	1
ribonucleoside diphosphate biosynthetic process	0	1	1
positive regulation of cellular protein metabolic process	0	0	3
tyrosine metabolic process	0	1	2
positive regulation of cellular component biogenesis	0	1	3
regulation of ubiquitin-protein transferase activity	0	0	1
regulation of ion transmembrane transporter activity	0	1	2
chitin catabolic process	0	0	1
cellular aromatic compound metabolic process	0	0	3
pyrimidine nucleoside triphosphate biosynthetic process	0	0	3
actin filament depolymerization	0	1	1
arachidonic acid secretion	0	1	2
inorganic anion transport	0	0	3
acylglycerol biosynthetic process	0	1	1
ATP metabolic process	0	0	3
transition metal ion transport	0	0	2
positive regulation of protein modification by small protein conjugation or removal	0	0	1
DNA replication, removal of RNA primer	0	0	1
protein targeting to vacuole	0	1	1
postreplication repair	0	0	1
histone lysine demethylation	0	1	1
inositol lipid-mediated signaling	0	1	3
mitochondrial membrane organization	0	1	2
phosphatidylethanolamine metabolic process	0	1	1
alditol metabolic process	0	0	1
ribosomal small subunit assembly	0	0	1
negative regulation of intracellular signal transduction	0	0	2
histone lysine methylation	0	1	1
CTP metabolic process	0	0	2
positive regulation of cation channel activity	0	1	1
spindle assembly	0	0	1
ribonucleoside monophosphate metabolic process	0	1	3
positive regulation of double-strand break repair	0	0	1
positive regulation of DNA repair	0	0	1
peptide catabolic process	1	0	3
positive regulation of DNA-binding transcription factor activity	0	1	1
leucine metabolic process	0	1	1
regulation of response to biotic stimulus	0	0	1
translesion synthesis	0	0	1
positive regulation of protein-containing complex disassembly	0	0	1
negative regulation of cell death	0	0	2
mitotic cytokinesis	0	0	1
phosphate ion transmembrane transport	0	0	1
proline metabolic process	0	0	3
cellular ketone metabolic process	0	0	3
cellular response to starvation	0	0	1
regulation of neurotransmitter levels	0	0	3
defense response to bacterium	0	1	2
diol biosynthetic process	0	0	1
peptide transport	0	1	1
cellular component biogenesis	0	1	3
phosphocreatine metabolic process	0	1	1
acetate metabolic process	0	0	1
glucosamine-containing compound catabolic process	0	0	1
snRNA metabolic process	0	0	2
negative regulation of cell cycle phase transition	0	0	3
ribonucleoprotein complex export from nucleus	0	1	1
regulation of actomyosin structure organization	0	0	1
regulation of protein depolymerization	1	0	3
regulation of muscle system process	0	1	2
second-messenger-mediated signaling	0	1	1
vesicle fusion with Golgi apparatus	0	1	1
double-strand break repair via nonhomologous end joining	0	0	1
rRNA-containing ribonucleoprotein complex export from nucleus	0	1	1
negative regulation of chromosome separation	0	0	1
iron-sulfur cluster assembly	0	0	3
phosphatidylinositol-mediated signaling	0	1	3
phospholipid catabolic process	0	1	2
negative regulation of mitotic metaphase/anaphase transition	0	0	1
positive regulation of supramolecular fiber organization	0	1	3
aromatic amino acid family catabolic process	0	1	3
primary miRNA processing	0	0	1
sodium ion transport	0	0	2
nuclear division	0	0	1
positive regulation of programmed cell death	0	0	1
maturation of LSU-rRNA	0	0	3
regulation of RNA stability	0	0	1
regulation of intracellular protein transport	0	1	1
Golgi to plasma membrane protein transport	0	0	1
error-prone translesion synthesis	0	0	1
UDP-N-acetylglucosamine metabolic process	0	0	1
meiotic cell cycle	0	0	2
nucleic acid phosphodiester bond hydrolysis	0	0	3
negative regulation of transforming growth factor beta receptor signaling pathway	0	1	1
response to light stimulus	0	0	1
amino acid salvage	0	1	2
negative regulation of TOR signaling	0	0	1
protein insertion into membrane	0	1	3
actin filament severing	0	1	1
Rho protein signal transduction	0	1	1
zinc ion transport	0	0	1
mitotic spindle checkpoint signaling	0	0	1
negative regulation of metaphase/anaphase transition of cell cycle	0	0	1
autophagosome assembly	0	0	1
deadenylation-dependent decapping of nuclear-transcribed mRNA	0	0	1
nucleobase biosynthetic process	0	1	3
pyridine nucleotide biosynthetic process	0	1	3
NAD metabolic process	0	0	1
disaccharide metabolic process	0	0	3
iron ion transport	0	0	1
negative regulation of supramolecular fiber organization	1	0	3
regulation of endopeptidase activity	0	0	1
external encapsulating structure organization	0	0	2
phosphate ion transport	0	0	3
secondary metabolic process	0	0	2
gamete generation	0	0	1
phosphatidylcholine metabolic process	0	0	1
sensory perception of mechanical stimulus	0	1	1
phosphatidylinositol biosynthetic process	0	0	3
positive regulation of cytoskeleton organization	0	1	3
small nucleolar ribonucleoprotein complex assembly	0	0	1
cellular response to extracellular stimulus	0	0	1
regulation of cell cycle phase transition	0	0	3
hippo signaling	0	1	1
spindle assembly checkpoint signaling	0	0	1
glycoprotein biosynthetic process	0	1	3
cellular polysaccharide metabolic process	1	0	3
ubiquinone metabolic process	0	0	2
proton-transporting two-sector ATPase complex assembly	0	0	1
positive regulation of protein phosphorylation	0	0	1
regulation of system process	1	0	2
lipid homeostasis	1	0	1
neurotransmitter catabolic process	0	1	3
cytochrome complex assembly	0	0	2
poly(A)+ mRNA export from nucleus	0	1	1
erythrose 4-phosphate/phosphoenolpyruvate family amino acid metabolic process	0	1	3
actin filament capping	0	1	3
regulation of protein processing	0	0	1
regulation of molecular function	0	0	3
RNA capping	0	0	1
prenylation	0	0	2
tyrosine catabolic process	0	1	1
actin filament bundle organization	0	0	1
regulation of lipid kinase activity	0	0	1
mRNA destabilization	0	1	1
cysteine biosynthetic process	0	0	2
endoplasmic reticulum localization	0	0	1
Arp2/3 complex-mediated actin nucleation	0	1	3
peroxisomal transport	0	0	1
cellular response to endogenous stimulus	0	0	1
negative regulation of cellular amide metabolic process	0	0	2
actin cytoskeleton organization	0	0	3
pseudouridine synthesis	0	0	3
establishment of protein localization to mitochondrial membrane	0	0	1
Ras protein signal transduction	0	1	3
regulation of body fluid levels	0	1	1
steroid metabolic process	0	1	3
male gamete generation	0	0	1
'de novo' IMP biosynthetic process	0	1	1
negative regulation of cysteine-type endopeptidase activity	0	0	1
inositol phosphate catabolic process	0	0	2
tryptophan catabolic process	0	0	1
post-translational protein modification	0	0	1
negative regulation of developmental process	0	1	2
vitamin metabolic process	0	0	3
regulation of microtubule-based process	0	0	2
glucosamine-containing compound metabolic process	0	0	2
actin filament polymerization	0	0	1
DNA replication-dependent nucleosome organization	0	1	1
regulation of nuclear division	0	0	1
regulation of chromosome segregation	0	0	2
actin filament bundle assembly	0	0	1
ribose phosphate metabolic process	0	2	3
regulation of protein ubiquitination	0	0	1
RNA biosynthetic process	0	0	3
GDP-mannose biosynthetic process	0	0	1
DNA damage checkpoint signaling	0	0	1
proton transmembrane transport	0	0	3
peptidyl-lysine dimethylation	0	1	1
glutamine family amino acid catabolic process	0	1	1
homophilic cell adhesion via plasma membrane adhesion molecules	0	0	3
ribonucleoside monophosphate biosynthetic process	0	1	3
negative regulation of cell communication	0	1	3
positive regulation of organelle organization	0	1	3
Golgi organization	0	0	2
S-adenosylmethionine metabolic process	0	0	1
positive regulation of protein transport	0	0	1
heterochromatin assembly	1	0	1
negative regulation of chromosome organization	0	0	1
establishment of organelle localization	0	0	2
glucan metabolic process	0	0	3
regulation of DNA-dependent DNA replication	0	0	1
vesicle docking	0	1	1
positive regulation of cellular protein localization	0	0	1
double-strand break repair via break-induced replication	0	0	1
signaling	0	0	3
protein maturation by iron-sulfur cluster transfer	0	0	1
protein import into nucleus	0	0	3
tubulin complex assembly	0	1	1
response to acid chemical	0	0	1
glycine decarboxylation via glycine cleavage system	0	1	1
production of small RNA involved in gene silencing by RNA	0	0	1
RNA splicing	0	1	3
exonucleolytic trimming involved in rRNA processing	0	1	1
carbohydrate homeostasis	0	1	2
positive regulation of small GTPase mediated signal transduction	1	0	1
pyrimidine nucleoside diphosphate metabolic process	0	1	1
positive regulation of cellular component organization	0	1	3
purine ribonucleoside triphosphate biosynthetic process	0	0	3
peptidyl-tyrosine modification	0	0	1
regulation of cell cycle	0	0	3
cellular response to oxygen-containing compound	0	0	1
response to radiation	0	0	1
negative regulation of sister chromatid segregation	0	0	1
regulation of cellular protein catabolic process	0	0	1
glycolipid catabolic process	0	0	1
glycogen catabolic process	0	0	1
protein splicing	0	1	1
ATP synthesis coupled proton transport	0	0	3
ceramide catabolic process	0	0	1
UMP metabolic process	0	1	3
pyrimidine ribonucleoside monophosphate metabolic process	0	1	3
post-chaperonin tubulin folding pathway	0	1	1
'de novo' protein folding	0	1	1
protein monoubiquitination	0	1	1
alditol phosphate metabolic process	0	0	1
taxis	0	1	3
transsulfuration	0	1	1
regulation of protein modification by small protein conjugation or removal	0	0	1
histone methylation	0	1	2
regulation of cell morphogenesis	0	1	2
regulation of gene expression, epigenetic	0	1	1
positive regulation of intracellular transport	0	0	1
regulation of vesicle-mediated transport	0	0	2
positive regulation of proteasomal protein catabolic process	0	1	1
acylglycerol metabolic process	0	1	1
sterol biosynthetic process	0	0	2
dicarboxylic acid metabolic process	0	0	3
positive regulation of protein-containing complex assembly	0	1	3
regulation of mRNA metabolic process	0	0	2
regulation of metaphase/anaphase transition of cell cycle	0	0	2
cyclic purine nucleotide metabolic process	0	1	1
UMP biosynthetic process	0	1	3
cellular component maintenance	0	1	1
demethylation	0	1	1
glutamate metabolic process	0	0	3
nuclear cell cycle DNA replication initiation	0	0	1
establishment of protein localization to mitochondrion	0	0	3
regulation of cell migration	0	0	2
protein alpha-1,2-demannosylation	0	0	1
positive regulation of catabolic process	0	0	2
import into nucleus	0	0	3
regulation of translational initiation	0	0	1
mitotic DNA replication initiation	0	0	1
DNA integrity checkpoint signaling	0	1	1
homologous recombination	0	0	1
regulation of cellular response to stress	0	0	2
retrograde vesicle-mediated transport, Golgi to endoplasmic reticulum	1	0	3
glutamine biosynthetic process	0	0	1
inositol phosphate dephosphorylation	0	0	2
protein deglycosylation involved in glycoprotein catabolic process	0	0	1
negative regulation of immune response	0	1	1
pyrimidine ribonucleoside monophosphate biosynthetic process	0	1	3
signal release	0	0	1
heterochromatin organization	1	0	1
Golgi to plasma membrane transport	0	0	1
protein import into peroxisome matrix	0	1	1
negative regulation of translation	0	0	2
protein targeting to peroxisome	0	0	1
cristae formation	0	1	1
hexose biosynthetic process	0	0	3
regulation of signal transduction	0	2	3
phosphatidylinositol phosphate biosynthetic process	0	1	3
response to stimulus	0	1	3
organelle fission	0	0	2
cellular detoxification	0	0	1
deoxyribose phosphate metabolic process	0	0	2
ribosome biogenesis	0	1	3
negative regulation of cell cycle	0	0	3
positive regulation of cation transmembrane transport	0	1	1
response to topologically incorrect protein	0	0	1
reciprocal meiotic recombination	0	0	1
regulation of Rho protein signal transduction	0	1	1
mitochondrion disassembly	0	0	1
RNA polymerase II preinitiation complex assembly	0	1	1
regulation of transmembrane receptor protein serine/threonine kinase signaling pathway	0	1	1
clathrin-dependent endocytosis	0	1	1
negative regulation of signal transduction	0	1	3
establishment of cell polarity	0	0	1
homocysteine metabolic process	0	0	1
cellular protein complex disassembly	0	0	1
regulation of trans-synaptic signaling	0	2	2
regulation of protein transport	0	1	1
regulation of response to DNA damage stimulus	0	1	1
establishment or maintenance of microtubule cytoskeleton polarity	0	1	1
pentose-phosphate shunt	0	0	1
glucose 6-phosphate metabolic process	0	1	2
protein import into mitochondrial intermembrane space	0	1	1
glycoprotein catabolic process	0	0	1
programmed cell death	0	0	3
protein insertion into mitochondrial membrane	0	1	1
RNA decapping	0	0	2
cytokinesis	0	0	1
positive regulation of voltage-gated potassium channel activity	0	1	1
regulation of mitotic cell cycle phase transition	0	0	2
glycosphingolipid metabolic process	0	0	1
autophagosome organization	0	0	1
regulation of anatomical structure morphogenesis	0	1	2
regulation of cell population proliferation	0	0	1
response to nutrient levels	0	0	1
fructose 6-phosphate metabolic process	0	0	1
establishment or maintenance of cytoskeleton polarity	0	0	1
regulation of potassium ion transmembrane transport	0	1	1
cell-cell signaling	0	0	3
negative regulation of mitotic cell cycle	0	0	1
regulation of protein maturation	0	0	1
glycine metabolic process	0	1	3
mitotic cell cycle checkpoint signaling	0	0	1
formation of translation preinitiation complex	0	0	1
lytic vacuole organization	0	1	1
protein localization to chromosome	0	0	1
DNA replication initiation	0	0	3
protein hydroxylation	0	1	1
glycerol-3-phosphate metabolic process	0	0	1
regulation of mitotic nuclear division	0	0	1
actin filament-based process	0	0	3
developmental process involved in reproduction	0	0	3
organic hydroxy compound biosynthetic process	0	0	3
sulfur amino acid metabolic process	0	0	3
inner mitochondrial membrane organization	0	1	1
cleavage involved in rRNA processing	0	0	1
regulation of cellular response to growth factor stimulus	0	1	1
mRNA splicing, via spliceosome	0	1	3
mitochondrial cytochrome c oxidase assembly	0	0	1
negative regulation of cell cycle process	0	0	3
integrin-mediated signaling pathway	0	1	3
negative regulation of apoptotic process	0	1	2
positive regulation of signaling	0	1	3
response to extracellular stimulus	0	0	1
regulation of defense response	0	1	1
vesicle tethering	0	1	1
microtubule polymerization or depolymerization	0	0	2
triglyceride biosynthetic process	0	1	1
nucleoside diphosphate biosynthetic process	0	1	2
positive regulation of cell communication	0	1	3
ribosome localization	0	1	1
endoplasmic reticulum to Golgi vesicle-mediated transport	0	1	3
cytoskeleton-dependent cytokinesis	0	0	1
quinone biosynthetic process	0	0	2
positive regulation of cell cycle	0	0	2
serine family amino acid metabolic process	0	0	3
cell-cell adhesion via plasma-membrane adhesion molecules	0	0	3
protein depolymerization	0	0	1
protein transmembrane transport	0	0	3
regulation of synaptic transmission, cholinergic	1	0	2
nuclear-transcribed mRNA catabolic process, exonucleolytic, 3'-5'	0	0	1
reciprocal homologous recombination	0	0	1
negative regulation of cysteine-type endopeptidase activity involved in apoptotic process	0	0	1
chromatin assembly or disassembly	1	0	1
maturation of SSU-rRNA	0	0	1
cysteine biosynthetic process from serine	0	0	1
positive regulation of signal transduction	0	0	3
negative regulation of DNA replication	0	1	1
multicellular organism development	0	1	2
positive regulation of translation	0	0	2
endoplasmic reticulum mannose trimming	0	0	1
C-terminal protein amino acid modification	0	0	1
aminoglycan biosynthetic process	1	0	3
negative regulation of protein polymerization	0	1	3
cytoplasmic microtubule organization	0	0	1
RNA surveillance	0	0	1
dicarboxylic acid biosynthetic process	0	0	1
anterograde trans-synaptic signaling	0	0	2
response to bacterium	0	1	2
cellular glucan metabolic process	0	0	3
organelle membrane fusion	0	1	1
regulation of DNA-binding transcription factor activity	0	0	1
membrane docking	0	1	1
regulation of cellular localization	0	0	2
cellular aldehyde metabolic process	0	0	3
positive regulation of GTPase activity	0	1	3
positive regulation of potassium ion transmembrane transporter activity	0	1	1
endoplasmic reticulum organization	0	1	1
protein deubiquitination	0	0	3
positive regulation of intracellular signal transduction	0	0	3
regulation of transforming growth factor beta receptor signaling pathway	0	1	1
sphingomyelin metabolic process	0	1	2
positive regulation of proteolysis	0	0	1
alditol catabolic process	0	0	1
response to unfolded protein	0	0	1
sleep	1	0	2
vesicle organization	0	1	3
kynurenine metabolic process	0	0	1
NAD biosynthetic process	0	1	3
vesicle tethering involved in exocytosis	0	0	1
cell cycle phase transition	0	0	1
detection of stimulus involved in sensory perception	1	0	2
response to temperature stimulus	0	1	2
DNA biosynthetic process	0	0	2
protein localization to cell periphery	0	0	1
positive regulation of cell cycle process	0	0	2
regulation of membrane permeability	0	1	1
triglyceride metabolic process	0	0	1
positive regulation of protein metabolic process	0	0	3
CTP biosynthetic process	0	0	1
amide transport	0	0	1
regulation of peptidyl-tyrosine phosphorylation	0	1	1
mannose trimming involved in glycoprotein ERAD pathway	0	0	1
cell-cell junction organization	0	1	1
DNA geometric change	0	0	1
regulation of hydrolase activity	0	1	3
regulation of cell motility	0	0	2
regulation of cellular response to transforming growth factor beta stimulus	0	1	1
regulation of potassium ion transmembrane transporter activity	0	1	1
cellular response to amino acid starvation	0	0	1
protein deacetylation	0	0	3
tRNA wobble uridine modification	0	1	3
regulation of catalytic activity	0	0	3
sphingoid metabolic process	0	0	1
ribosomal large subunit assembly	0	0	1
vesicle coating	0	0	1
coenzyme A biosynthetic process	0	1	2
negative regulation of response to external stimulus	1	0	1
chemotaxis	0	1	3
glycine catabolic process	0	1	1
apoptotic process	0	0	3
establishment of protein localization to endoplasmic reticulum	0	0	3
methylguanosine-cap decapping	0	0	2
indolalkylamine catabolic process	0	0	1
cellular response to nitrogen compound	0	0	1
mitotic cell cycle	0	0	1
transcription by RNA polymerase III	0	1	2
regulation of protein-containing complex disassembly	1	0	3
transcription, DNA-templated	0	0	3
gluconeogenesis	0	0	3
regulation of mitochondrion organization	0	1	1
nuclear-transcribed mRNA catabolic process, exonucleolytic	0	0	1
extracellular structure organization	0	0	2
positive regulation of cellular catabolic process	0	0	2
negative regulation of immune system process	0	1	1
protein dealkylation	0	1	1
internal peptidyl-lysine acetylation	0	0	3
sphingolipid catabolic process	0	1	2
positive regulation of kinase activity	0	0	1
histone demethylation	0	1	1
positive regulation of gene expression	0	0	2
activation of GTPase activity	0	1	1
positive regulation of apoptotic process	0	0	1
alcohol metabolic process	0	0	3
L-methionine salvage	0	1	2
heparan sulfate proteoglycan biosynthetic process	0	0	3
indole-containing compound metabolic process	0	0	2
carbohydrate transport	0	0	3
protein polymerization	0	0	3
regulation of calcium ion transport	0	1	1
nucleoside monophosphate metabolic process	0	1	3
amino sugar biosynthetic process	0	0	1
phagosome maturation	0	1	1
regulation of metal ion transport	0	1	2
polysaccharide catabolic process	0	0	1
L-phenylalanine metabolic process	0	1	3
double-strand break repair via homologous recombination	0	0	2
regulation of catabolic process	0	0	3
glutamine family amino acid biosynthetic process	0	0	3
membrane lipid biosynthetic process	0	0	3
tryptophan metabolic process	0	0	2
protein import into mitochondrial matrix	0	0	3
regulation of RNA splicing	0	0	1
cellular response to chemical stimulus	0	0	2
isocitrate metabolic process	0	0	1
lipid transport	0	0	3
superoxide metabolic process	0	1	1
maturation of SSU-rRNA from tricistronic rRNA transcript (SSU-rRNA, 5.8S rRNA, LSU-rRNA)	0	1	1
spindle checkpoint signaling	0	0	1
regulation of response to oxidative stress	1	0	3
attachment of GPI anchor to protein	0	0	1
interstrand cross-link repair	0	0	2
recombinational repair	0	0	2
positive regulation of protein catabolic process	0	1	1
protein prenylation	0	0	2
purine nucleoside triphosphate biosynthetic process	0	0	3
'de novo' pyrimidine nucleobase biosynthetic process	0	1	3
asymmetric cell division	0	0	1
regulation of actin filament depolymerization	1	0	3
NADP metabolic process	0	0	3
oligosaccharide metabolic process	0	0	3
positive regulation of actin filament polymerization	0	1	3
cytosolic calcium ion transport	0	1	1
regulation of protein localization	0	0	2
regulation of response to endoplasmic reticulum stress	0	1	1
cell cycle process	0	0	3
energy reserve metabolic process	0	0	3
DNA-dependent DNA replication maintenance of fidelity	0	1	1
mitochondrial electron transport, succinate to ubiquinone	0	0	1
cell-cell adhesion	0	1	3
sulfur compound catabolic process	1	0	3
covalent chromatin modification	0	0	3
regulation of cysteine-type endopeptidase activity	0	0	1
protein modification by small protein conjugation or removal	0	0	3
receptor-mediated endocytosis	0	1	1
dsRNA processing	0	0	1
morphogenesis of an epithelium	0	0	2
regulation of autophagy	0	0	2
cytolysis	0	1	1
potassium ion transport	0	1	1
RNA 3'-end processing	0	0	3
indole-containing compound catabolic process	0	0	1
snRNA 3'-end processing	0	1	1
phosphagen metabolic process	0	1	1
positive regulation of transport	0	0	2
phosphagen biosynthetic process	0	1	1
response to oxygen-containing compound	0	0	2
regulated exocytosis	0	0	1
regulation of cellular component movement	0	0	2
positive regulation of Ras protein signal transduction	1	0	1
pyrimidine nucleobase metabolic process	0	1	3
mitochondrial calcium ion homeostasis	0	1	1
peptidyl-asparagine modification	0	0	1
phosphorelay signal transduction system	0	0	1
positive regulation of cell death	0	0	1
negative regulation of DNA-dependent DNA replication	0	1	1
amine catabolic process	0	0	1
apoptotic signaling pathway	0	0	1
protein sumoylation	0	0	1
calcium ion transmembrane transport	0	0	2
negative regulation of protein depolymerization	1	0	3
snRNA processing	0	0	2
nuclear-transcribed mRNA poly(A) tail shortening	0	0	1
glyoxylate metabolic process	0	0	1
negative regulation of defense response	0	1	1
polysaccharide metabolic process	0	1	3
negative regulation of mRNA metabolic process	0	0	1
SCF-dependent proteasomal ubiquitin-dependent protein catabolic process	0	0	1
phosphocreatine biosynthetic process	0	1	1
post-Golgi vesicle-mediated transport	0	0	2
protein deglycosylation	0	0	2
intermediate filament-based process	0	0	1
protein deacylation	0	0	3
regulation of cellular catabolic process	0	0	3
mRNA splice site selection	0	0	1
cellular process involved in reproduction in multicellular organism	0	0	2
internal protein amino acid acetylation	0	0	3
positive regulation of protein ubiquitination	0	0	1
positive regulation of intracellular protein transport	0	1	1
cellular amino acid catabolic process	0	1	3
membrane lipid catabolic process	0	1	2
folic acid-containing compound metabolic process	0	0	3
chromatin assembly	1	0	1
response to abiotic stimulus	0	1	2
positive regulation of protein localization to membrane	0	0	1
detection of stimulus	1	0	2
pheromone biosynthetic process	0	0	1
coenzyme A metabolic process	0	2	3
regulation of proteasomal protein catabolic process	0	1	1
molting cycle, collagen and cuticulin-based cuticle	0	1	3
ATP biosynthetic process	0	0	3
negative regulation of signaling	0	1	3
protein localization to chromatin	0	0	1
oligosaccharide biosynthetic process	0	0	1
lysine metabolic process	0	1	1
exonucleolytic trimming to generate mature 3'-end of 5.8S rRNA from tricistronic rRNA transcript (SSU-rRNA, 5.8S rRNA, LSU-rRNA)	0	1	1
negative regulation of TORC1 signaling	0	0	1
negative regulation of actin filament depolymerization	1	0	3
regulation of cell death	0	0	3
response to chemical	0	0	3
response to heat	0	1	2
positive regulation of cell cycle phase transition	0	0	2
positive regulation of ion transport	0	1	2
regulation of mitotic metaphase/anaphase transition	0	0	1
spindle organization	0	0	2
regulation of proteolysis involved in cellular protein catabolic process	0	0	1
regulation of mRNA stability	0	0	1
homoserine metabolic process	0	1	1
L-methionine biosynthetic process	0	1	2
pheromone metabolic process	0	0	1
regulation of mRNA processing	0	0	1
anatomical structure development	0	2	3
glycine biosynthetic process	0	0	1
regulation of chromosome separation	0	0	2
indolalkylamine metabolic process	0	0	2
DNA replication-dependent nucleosome assembly	0	1	1
ribonucleoprotein complex assembly	0	0	3
phosphatidylinositol dephosphorylation	0	1	2
nucleic acid-templated transcription	0	0	3
chondroitin sulfate metabolic process	1	0	3
regulation of protein localization to membrane	0	1	1
negative regulation of mitotic cell cycle phase transition	0	0	1
establishment of protein localization to peroxisome	0	0	1
calcium ion import	0	1	1
histone ubiquitination	0	1	1
regulation of cytokinetic process	0	0	1
RNA methylation	0	0	3
cellular response to acid chemical	0	0	1
cell junction organization	0	1	2
sphingomyelin catabolic process	0	0	1
positive regulation of establishment of protein localization	0	0	1
cotranslational protein targeting to membrane	0	1	3
nicotinamide nucleotide biosynthetic process	0	1	3
glycosphingolipid catabolic process	0	0	1
histone monoubiquitination	0	1	1
glycogen metabolic process	0	0	3
tissue morphogenesis	0	0	2
negative regulation of multicellular organismal process	0	1	2
actin cytoskeleton reorganization	0	1	1
DNA modification	0	0	1
secondary metabolite biosynthetic process	0	0	2
microtubule polymerization	0	1	2
Notch signaling pathway	0	0	2
positive regulation of cellular protein catabolic process	0	1	1
regulation of early endosome to late endosome transport	0	0	1
neuronal signal transduction	0	0	1
ncRNA 3'-end processing	0	0	1
mucopolysaccharide metabolic process	1	0	3
DNA synthesis involved in DNA repair	0	0	1
negative regulation of locomotion	0	1	2
negative regulation of Wnt signaling pathway	0	1	2
chloride transport	0	0	1
regulation of microtubule cytoskeleton organization	0	0	1
positive regulation of DNA-templated transcription, elongation	0	0	1
regulation of programmed cell death	0	0	3
secondary alcohol metabolic process	0	0	3
DNA replication checkpoint signaling	0	1	1
regulation of response to stress	0	1	3
carnitine metabolic process	0	1	1
intra-Golgi vesicle-mediated transport	0	1	2
cell development	0	0	3
positive regulation of potassium ion transport	0	1	1
deoxyribonucleotide metabolic process	0	1	3
regulation of MAPK cascade	0	1	1
gene expression	0	0	1
threonine catabolic process	0	0	1
proteasome assembly	0	0	2
response to amino acid	0	0	1
intraciliary retrograde transport	0	0	2
exocytic process	0	1	1
regulation of muscle contraction	0	1	2
regulation of sister chromatid segregation	0	0	2
SRP-dependent cotranslational protein targeting to membrane	0	1	3
hexose metabolic process	0	0	3
cysteine metabolic process	0	0	2
steroid biosynthetic process	0	0	2
regulation of peptidase activity	0	0	3
dense core granule exocytosis	0	0	1
phosphatidylserine metabolic process	0	0	1
retrograde transport, endosome to Golgi	0	1	3
cellular modified amino acid catabolic process	0	1	3
regulation of alternative mRNA splicing, via spliceosome	0	0	1
protein localization to peroxisome	0	0	1
protein targeting to ER	0	0	3
cellular biogenic amine catabolic process	0	0	1
pyrimidine nucleoside monophosphate biosynthetic process	0	1	3
fatty acid derivative metabolic process	0	0	1
L-methionine salvage from methylthioadenosine	0	1	2
tRNA wobble base modification	0	1	3
regulation of DNA metabolic process	0	0	1
negative regulation of transcription by RNA polymerase II	0	1	2
tRNA thio-modification	0	1	1
transcription preinitiation complex assembly	0	1	1
macromolecule deacylation	0	0	3
positive regulation of ion transmembrane transporter activity	0	1	1
endosome organization	0	1	1
positive regulation of ion transmembrane transport	0	1	1
regulation of protein targeting to membrane	0	1	1
sterol transport	0	1	1
endocytic recycling	0	0	2
protein geranylgeranylation	0	0	1
positive regulation of phosphorylation	0	0	1
pyrimidine ribonucleoside triphosphate biosynthetic process	0	0	2
vacuolar transport	0	2	3
actin filament organization	0	1	3
organonitrogen compound catabolic process	0	1	3
threonine metabolic process	0	0	1
chitin metabolic process	0	0	1
regulation of mRNA splicing, via spliceosome	0	0	1
intracellular protein transmembrane transport	0	0	3
negative regulation of gene expression, epigenetic	0	1	1
chromatin organization involved in regulation of transcription	1	0	1
establishment of protein localization to plasma membrane	0	0	1
neuron fate specification	0	1	2
negative regulation of peptidase activity	0	1	3
negative regulation of proteolysis	0	1	3
regulation of locomotion	0	2	2
regulation of response to external stimulus	0	1	2
chaperone-mediated protein folding	0	0	1
histone acetylation	0	1	3
response to amino acid starvation	0	0	1
negative regulation of transmembrane receptor protein serine/threonine kinase signaling pathway	0	1	1
modulation of chemical synaptic transmission	0	2	2
tRNA modification	0	0	3
response to UV	0	0	1
purine ribonucleotide biosynthetic process	0	2	3
mitotic spindle assembly checkpoint signaling	0	0	1
developmental process	0	2	3
diol metabolic process	0	0	1
regulation of transporter activity	0	1	2
regulation of mitotic cell cycle	0	0	2
purine nucleobase biosynthetic process	0	0	1
IMP biosynthetic process	0	1	3
mature ribosome assembly	0	0	1
positive regulation of mRNA metabolic process	0	0	1
positive regulation of protein modification process	0	0	2
CDP-diacylglycerol metabolic process	0	1	1
positive regulation of transcription elongation from RNA polymerase II promoter	0	0	1
negative regulation of mitotic nuclear division	0	0	1
cellular response to organic substance	0	0	1
mitochondrial fission	0	1	1
photoreceptor cell maintenance	0	0	1
regulation of mitochondrial fission	0	1	1
purine ribonucleoside triphosphate metabolic process	0	0	3
intrinsic apoptotic signaling pathway	0	0	1
cellular polysaccharide catabolic process	0	0	1
ribonucleoprotein complex subunit organization	0	0	3
negative regulation of endopeptidase activity	0	0	1
peptidyl-lysine acetylation	0	0	3
phospholipid dephosphorylation	0	0	2
chondroitin sulfate biosynthetic process	1	0	3
negative regulation of protein-containing complex assembly	0	1	3
negative regulation of programmed cell death	0	0	2
chromosome segregation	0	0	3
amino-acid betaine metabolic process	0	1	1
ribosomal large subunit export from nucleus	0	1	1
regulation of DNA repair	0	0	1
negative regulation of cell motility	0	0	1
7-methylguanosine RNA capping	0	0	1
protein modification by small protein removal	0	0	3
calcium-ion regulated exocytosis	0	0	1
spermatogenesis	0	0	1
regulation of mRNA catabolic process	0	0	1
neutral lipid biosynthetic process	0	1	1
RNA splicing, via transesterification reactions	0	1	3
histone deacetylation	0	0	3
DNA duplex unwinding	0	0	1
cell morphogenesis	0	0	2
DNA catabolic process, endonucleolytic	0	0	1
protein insertion into ER membrane	0	1	2
cell redox homeostasis	0	0	1
2'-deoxyribonucleotide metabolic process	0	0	1
ribosomal large subunit biogenesis	0	0	1
regulation of TOR signaling	0	0	2
regulation of cell cycle G2/M phase transition	0	0	1
cell surface receptor signaling pathway involved in cell-cell signaling	0	0	3
negative regulation of cell migration	0	0	1
pentose metabolic process	0	0	1
hormone biosynthetic process	0	1	1
glucan catabolic process	0	0	1
regulation of establishment of protein localization	0	1	1
erythrose 4-phosphate/phosphoenolpyruvate family amino acid catabolic process	0	1	3
MAPK cascade	0	0	1
dynein complex	1	0	3
microtubule associated complex	1	0	3
transcription factor TFIIH holo complex	0	0	1
carboxy-terminal domain protein kinase complex	0	0	1
transcription factor TFIIH core complex	1	0	2
RNA cap binding complex	0	0	1
BBSome	1	0	3
protein kinase complex	0	2	3
serine/threonine protein kinase complex	0	2	3
cellular_component	2	1	3
catalytic complex	1	0	3
Cdc73/Paf1 complex	0	1	1
membrane	2	0	3
RNA polymerase II transcription regulator complex	1	1	3
dynactin complex	0	0	1
acetylcholine-gated channel complex	0	1	3
cell periphery	0	0	2
phosphatidylinositol 3-kinase complex	0	1	1
Ndc80 complex	0	0	1
phosphatidylinositol 3-kinase complex, class III	0	0	1
cellular anatomical entity	1	2	3
cell surface	0	1	3
ESCRT complex	0	2	3
exocyst	0	1	3
receptor complex	0	2	3
plasma membrane signaling receptor complex	0	2	3
transcription elongation factor complex	0	1	3
ribonucleoprotein granule	0	2	3
potassium channel complex	0	1	3
voltage-gated potassium channel complex	0	1	3
cytoplasmic ribonucleoprotein granule	0	2	3
nuclear outer membrane	0	0	1
aminoacyl-tRNA synthetase multienzyme complex	0	0	1
centriole	0	0	1
chromosome, centromeric region	0	1	1
synapse	0	2	3
transferase complex, transferring phosphorus-containing groups	0	2	3
mediator complex	0	1	3
ribonuclease MRP complex	0	0	1
membrane raft	0	1	1
extrinsic component of membrane	0	0	2
P granule	0	0	2
extrinsic component of organelle membrane	0	0	2
neuron projection	0	0	2
oligosaccharyltransferase complex	0	0	2
proteasome regulatory particle	0	0	1
membrane microdomain	0	1	1
N-terminal protein acetyltransferase complex	0	0	1
lytic vacuole	0	2	3
lysosome	0	2	3
vacuole	0	2	3
transcription regulator complex	0	2	3
cation channel complex	0	1	3
cytochrome complex	0	1	3
Golgi apparatus	0	1	3
mitochondrial respiratory chain complex III	0	1	2
P-body	0	0	1
ribonuclease P complex	0	0	1
CCR4-NOT complex	0	0	1
chromosomal region	0	1	1
respiratory chain complex III	0	1	2
microtubule organizing center	0	0	2
respirasome	0	2	3
extracellular region	0	1	3
bounding membrane of organelle	0	2	3
prefoldin complex	0	1	3
COPII vesicle coat	0	1	2
tricarboxylic acid cycle enzyme complex	0	1	2
organelle outer membrane	0	1	3
anaphase-promoting complex	0	1	3
MCM complex	0	1	3
nuclear ubiquitin ligase complex	0	1	3
late endosome membrane	0	2	3
respiratory chain complex	0	1	3
Golgi membrane	1	1	3
mitochondrial inner membrane	0	1	3
transferase complex	0	1	3
organelle inner membrane	0	1	3
sno(s)RNA-containing ribonucleoprotein complex	0	1	3
intermediate filament	0	2	3
translation preinitiation complex	0	1	3
eukaryotic 48S preinitiation complex	0	1	3
TOR complex	0	1	2
endoribonuclease complex	0	1	3
eukaryotic 43S preinitiation complex	0	1	3
mitochondrial respiratory chain complex I	0	1	3
intracellular protein-containing complex	0	1	3
proton-transporting V-type ATPase, V1 domain	0	1	3
respiratory chain complex IV	0	1	3
respiratory chain complex I	0	1	3
endomembrane system	0	1	3
Golgi cisterna membrane	0	2	3
NADH dehydrogenase complex	0	1	3
nucleus	0	3	3
plasma membrane protein complex	0	2	3
nucleoplasm	0	1	3
protein-containing complex	0	1	3
organelle membrane	0	1	3
cullin-RING ubiquitin ligase complex	0	1	3
nuclear membrane	0	1	3
vacuolar membrane	0	2	3
transmembrane transporter complex	0	2	3
transporter complex	0	2	3
outer membrane	0	1	3
intracellular membrane-bounded organelle	0	3	3
oxidoreductase complex	0	1	3
endoplasmic reticulum protein-containing complex	0	1	3
endoplasmic reticulum	0	1	3
ion channel complex	0	2	3
membrane-bounded organelle	0	3	3
mitochondrial membrane	0	1	3
vesicle coat	0	2	3
extracellular matrix	0	2	3
membrane protein complex	0	1	3
perinuclear region of cytoplasm	0	1	3
external encapsulating structure	0	2	3
proteasome complex	0	2	3
nucleolus	0	0	3
plasma membrane	1	0	3
chloride channel complex	0	0	3
membrane-enclosed lumen	0	0	3
intracellular organelle lumen	0	0	3
organelle lumen	0	0	3
cytoplasmic vesicle	0	1	3
vesicle	0	1	3
intracellular vesicle	0	1	3
intracellular non-membrane-bounded organelle	0	1	3
non-membrane-bounded organelle	0	1	3
extracellular space	0	1	3
ribonucleoprotein complex	0	1	3
cytoplasm	0	0	3
spliceosomal snRNP complex	0	0	3
endosome	0	1	3
chromosome	0	0	3
small nuclear ribonucleoprotein complex	0	0	3
preribosome	0	0	3
transcription factor TFIID complex	0	1	3
Sm-like protein family complex	0	0	3
organelle	0	1	3
peroxisome	0	1	3
proton-transporting two-sector ATPase complex, proton-transporting domain	0	0	3
collagen trimer	0	0	2
cilium	0	1	3
microbody	0	1	3
cytosol	0	1	3
ribosomal subunit	0	0	3
cell projection	0	1	3
cell-cell junction	0	1	3
anchoring junction	0	0	3
intracellular organelle	0	1	3
supramolecular fiber	0	1	3
supramolecular polymer	0	1	3
ribosome	1	0	3
nuclear protein-containing complex	0	0	3
chaperone complex	0	0	1
proton-transporting ATP synthase complex, catalytic core F(1)	0	1	3
proteasome regulatory particle, lid subcomplex	0	0	1
protein acetyltransferase complex	0	0	3
transport vesicle	0	1	2
NuA4 histone acetyltransferase complex	0	0	1
mitochondrial outer membrane	0	0	3
envelope	0	1	1
mitochondrial ribosome	0	0	2
ubiquitin ligase complex	0	0	3
postsynaptic membrane	0	0	3
vacuolar proton-transporting V-type ATPase, V1 domain	0	0	1
clathrin-coated pit	0	0	1
actin-based cell projection	0	0	1
protein serine/threonine phosphatase complex	0	0	3
non-motile cilium	0	1	2
GTPase complex	0	0	1
U2-type spliceosomal complex	0	0	1
elongator holoenzyme complex	0	0	2
MKS complex	0	1	1
cohesin complex	0	0	1
Cajal body	0	0	1
glycoprotein complex	0	1	1
cell-substrate junction	0	0	2
early endosome membrane	0	1	1
histone methyltransferase complex	0	0	2
RNA polymerase III complex	0	1	2
SWI/SNF complex	0	0	1
GTPase activator complex	0	1	1
Smc5-Smc6 complex	0	0	2
ciliary membrane	0	0	1
recycling endosome membrane	0	0	1
mitochondrial large ribosomal subunit	0	0	1
mitochondrial intermembrane space	0	0	3
signal recognition particle, endoplasmic reticulum targeting	0	1	3
nuclear inner membrane	0	1	1
lamellipodium	0	0	1
clathrin-coated vesicle	0	1	1
early endosome	0	1	2
nuclear body	0	0	2
synaptic vesicle membrane	0	1	1
endopeptidase complex	0	0	3
mitochondrion	0	0	3
endoplasmic reticulum-Golgi intermediate compartment membrane	1	0	1
midbody	0	0	1
vacuolar proton-transporting V-type ATPase complex	0	0	1
outer mitochondrial membrane protein complex	0	0	1
voltage-gated calcium channel complex	0	1	2
exocytic vesicle membrane	0	1	1
endoplasmic reticulum exit site	0	0	1
succinate dehydrogenase complex	0	0	1
DNA repair complex	0	0	1
sarcomere	0	0	3
heterotrimeric G-protein complex	0	0	1
COP9 signalosome	0	1	1
DNA-directed RNA polymerase complex	0	1	3
clathrin vesicle coat	0	1	1
focal adhesion	0	0	1
filopodium	0	0	1
peptidase complex	0	1	3
proteasome regulatory particle, base subcomplex	0	0	1
nuclear DNA-directed RNA polymerase complex	0	1	3
BLOC complex	0	0	1
gap junction	0	1	3
lytic vacuole membrane	0	1	3
RNA polymerase I complex	0	0	1
clathrin adaptor complex	0	0	3
signal recognition particle	0	1	3
basement membrane	0	0	2
large ribosomal subunit	0	0	3
protein phosphatase type 2A complex	0	0	1
ISWI-type complex	0	0	1
Golgi apparatus subcompartment	0	1	2
endoplasmic reticulum quality control compartment	0	0	1
myosin filament	0	1	3
apical plasma membrane	0	1	2
chromosome, telomeric region	0	0	1
chaperonin-containing T-complex	0	0	1
cleavage furrow	0	1	1
lysosomal membrane	0	1	3
eukaryotic translation initiation factor 3 complex	0	0	3
DNA polymerase complex	0	0	3
BLOC-1 complex	0	0	1
multimeric ribonuclease P complex	0	0	1
THO complex part of transcription export complex	0	0	1
enzyme activator complex	0	1	1
nuclear pore outer ring	0	0	1
acetyltransferase complex	0	0	3
precatalytic spliceosome	0	0	1
transcription repressor complex	0	0	1
elongin complex	0	1	1
cytosolic large ribosomal subunit	0	0	3
secretory granule	0	0	1
axonemal microtubule	0	0	1
nucleosome	0	0	3
organelle envelope lumen	0	0	3
DNA replication preinitiation complex	0	0	1
EMC complex	0	0	1
rough endoplasmic reticulum	0	0	1
magnesium-dependent protein serine/threonine phosphatase complex	0	0	3
cytoplasmic dynein complex	0	0	1
mitochondrial respiratory chain complex IV	0	0	3
supramolecular complex	0	1	3
preribosome, small subunit precursor	0	0	1
dystrophin-associated glycoprotein complex	0	1	1
SWI/SNF superfamily-type complex	0	0	3
H4 histone acetyltransferase complex	0	0	1
SCF ubiquitin ligase complex	0	1	1
DNA packaging complex	0	0	3
plasma membrane region	0	2	3
organellar ribosome	0	0	2
peroxisomal membrane	0	0	2
exoribonuclease complex	0	0	3
histone acetyltransferase complex	0	0	3
organellar large ribosomal subunit	0	0	1
epsilon DNA polymerase complex	0	0	1
phosphatase complex	0	0	3
RNA polymerase II transcription repressor complex	0	0	1
myofibril	0	0	1
organellar small ribosomal subunit	0	0	1
small ribosomal subunit	0	0	3
trans-Golgi network membrane	0	0	1
synaptic vesicle	0	1	2
ATPase dependent transmembrane transport complex	0	0	1
endoplasmic reticulum lumen	0	0	3
mitochondrial outer membrane translocase complex	0	0	1
90S preribosome	0	1	1
integrator complex	0	0	2
exon-exon junction complex	0	0	1
nuclear exosome (RNase complex)	0	0	1
vesicle tethering complex	0	1	3
ATPase complex	0	0	3
Golgi stack	0	0	1
myosin complex	0	1	3
nuclear pore	0	0	3
dendrite	0	0	2
nuclear speck	0	0	2
THO complex	0	0	1
H4/H2A histone acetyltransferase complex	0	0	1
protein complex involved in cell adhesion	0	1	1
microbody membrane	0	0	2
polymeric cytoskeletal fiber	0	1	3
cell projection membrane	0	2	2
secretory vesicle	0	1	2
histone deacetylase complex	0	0	2
trans-Golgi network	0	0	1
INO80-type complex	0	0	1
caspase complex	0	0	3
synaptic membrane	0	0	3
CCR4-NOT core complex	0	1	2
SUMO ligase complex	0	0	2
proton-transporting two-sector ATPase complex	0	0	1
[truncated: 2,789 more rows]
