# Supplementary material for: Universal signatures of transposable element compartmentalization across eukaryotic genomes
Source: bioRxiv. 2024 Mar 27:2023.10.17.562820. Preprint. [Version 2] doi: 10.1101/2023.10.17.562820 (PMC10996525; doi:10.1101/2023.10.17.562820)
Supplement: Supplement 5 [file media-5.gz › Data_S3/GO_presence_summaries_Streptophyta_TEs.tsv]

cell cycle phase transition	2	20	66
mitotic cell cycle phase transition	2	20	66
mitotic cell cycle process	1	21	70
cell division	3	29	70
macromolecule modification	6	25	71
export across plasma membrane	14	27	67
phosphorylation	12	24	71
methionine metabolic process	2	29	67
methionine biosynthetic process	3	30	67
xenobiotic transport	8	32	67
xenobiotic detoxification by transmembrane export across the plasma membrane	8	32	67
posttranscriptional regulation of gene expression	4	27	70
regulation of translation	5	27	70
regulation of cellular amide metabolic process	5	26	70
protein phosphorylation	11	24	59
cellular protein modification process	11	26	71
export from cell	4	38	70
cell cycle process	1	20	71
hexose metabolic process	3	20	70
valine metabolic process	3	27	68
diterpenoid biosynthetic process	24	31	67
diterpenoid metabolic process	23	32	67
protein modification process	11	26	71
phosphate-containing compound metabolic process	10	23	71
root development	2	20	67
L-methionine salvage from methylthioadenosine	3	16	55
L-methionine biosynthetic process	3	23	60
amino acid salvage	3	16	55
phosphatidylinositol-mediated signaling	1	19	38
glycogen metabolic process	0	27	65
L-methionine salvage	3	16	55
starch metabolic process	0	23	67
mitotic cell cycle	2	17	47
energy reserve metabolic process	0	27	65
glycogen biosynthetic process	0	25	63
starch biosynthetic process	1	24	67
sulfur amino acid metabolic process	3	25	69
sulfur amino acid biosynthetic process	3	25	69
cellular developmental process	3	22	70
phosphorus metabolic process	11	22	71
sulfate assimilation	1	28	67
histone modification	1	26	57
covalent chromatin modification	1	26	57
cellular amino acid biosynthetic process	3	18	70
cellular carbohydrate catabolic process	1	28	69
valine biosynthetic process	1	26	59
deoxyribonucleotide metabolic process	2	29	67
positive regulation of post-embryonic development	0	23	45
isoleucine biosynthetic process	1	26	66
deoxyribonucleotide biosynthetic process	0	24	59
isoleucine metabolic process	1	26	66
fucose metabolic process	3	25	69
inorganic anion transport	6	30	70
organonitrogen compound metabolic process	8	19	71
cell differentiation	2	24	70
primary metabolic process	4	21	71
alpha-amino acid biosynthetic process	2	20	70
protein metabolic process	11	15	71
cellular amino acid metabolic process	2	25	71
nitrogen compound metabolic process	1	23	71
response to inorganic substance	2	27	68
regulation of cellular protein metabolic process	6	28	70
regulation of protein metabolic process	5	26	70
monosaccharide metabolic process	1	21	70
cell fate specification	3	23	59
abaxial cell fate specification	1	26	56
response to desiccation	1	15	42
positive regulation of developmental process	0	25	49
positive regulation of multicellular organismal process	0	26	48
inositol lipid-mediated signaling	2	27	55
phosphate ion transport	5	30	69
galactose metabolic process	1	26	67
anion transport	1	37	71
proteasomal protein catabolic process	1	25	69
organic substance metabolic process	3	30	71
cellular protein metabolic process	7	20	71
sulfur compound biosynthetic process	3	26	70
macromolecule metabolic process	2	23	71
protein targeting to membrane	1	27	69
cotranslational protein targeting to membrane	1	22	68
SRP-dependent cotranslational protein targeting to membrane	1	22	68
cellular metabolic process	1	20	71
tetrahydrofolate interconversion	0	39	68
sucrose catabolic process	2	31	64
oligosaccharide catabolic process	1	32	66
alditol metabolic process	1	29	68
photosystem II assembly	1	20	53
disaccharide catabolic process	1	32	66
branched-chain amino acid biosynthetic process	1	27	68
glycerol metabolic process	1	28	67
ribosome assembly	1	18	42
protein folding	1	27	70
regulation of beta-glucan biosynthetic process	0	8	22
regulation of glucan biosynthetic process	0	13	29
post-embryonic plant organ development	0	15	29
nucleotide transmembrane transport	0	23	61
negative regulation of translation	8	29	57
thylakoid membrane organization	4	16	41
purine nucleotide transport	0	23	62
peptidyl-lysine acetylation	0	18	54
cytokinesis by cell plate formation	0	15	38
regulation of stomatal complex development	0	3	4
glycoprotein metabolic process	0	17	35
regulation of histone modification	1	13	29
regulation of polysaccharide metabolic process	0	15	34
plastid membrane organization	4	16	41
sulfate reduction	0	2	3
regulation of cellulose biosynthetic process	0	7	21
regulation of protein acetylation	0	7	16
response to herbicide	0	5	13
embryonic meristem development	0	5	5
protein deglycosylation	0	4	15
negative regulation of cellular amide metabolic process	8	29	57
mitochondrial cytochrome c oxidase assembly	0	6	24
cytokinesis	0	15	39
response to fatty acid	1	13	28
cellular modified amino acid catabolic process	1	28	57
protein autoprocessing	0	6	15
regulation of histone acetylation	0	7	16
regulation of polysaccharide biosynthetic process	0	13	29
negative regulation of translational elongation	0	1	1
protein K48-linked deubiquitination	0	3	13
internal protein amino acid acetylation	0	18	54
regulation of carbohydrate biosynthetic process	0	14	40
response to jasmonic acid	1	13	28
sulfur compound catabolic process	2	20	51
regulation of cellular carbohydrate metabolic process	1	17	38
regulation of beta-glucan metabolic process	0	8	22
regulation of peptidyl-lysine acetylation	0	7	16
purine-containing compound transmembrane transport	0	24	62
regulation of chromatin organization	1	13	29
procambium histogenesis	0	5	5
potassium ion transport	7	12	44
actin filament polymerization	1	5	16
DNA replication, Okazaki fragment processing	0	1	5
mitochondrial ADP transmembrane transport	0	20	54
adenine nucleotide transport	0	23	62
carbohydrate derivative transport	0	21	63
methionyl-tRNA aminoacylation	0	3	3
anisotropic cell growth	0	4	11
ADP transport	0	23	59
mitochondrial ATP transmembrane transport	0	20	54
mannose trimming involved in glycoprotein ERAD pathway	0	1	3
sister chromatid cohesion	2	23	67
primary meristem tissue development	0	5	5
regulation of carbohydrate metabolic process	2	15	44
mitotic sister chromatid cohesion	0	21	57
ATP transport	0	23	59
glutathione catabolic process	1	18	45
histone acetylation	0	18	54
post-embryonic root development	0	14	29
purine ribonucleotide transport	0	23	62
lateral root development	0	13	26
endoplasmic reticulum mannose trimming	0	1	2
internal peptidyl-lysine acetylation	0	18	54
meristem development	0	6	9
peptide catabolic process	2	20	53
nuclear-transcribed mRNA catabolic process, nonsense-mediated decay	1	21	66
sulfate assimilation, phosphoadenylyl sulfate reduction by phosphoadenylyl-sulfate reductase (thioredoxin)	0	2	3
protein deglycosylation involved in glycoprotein catabolic process	0	1	3
response to toxic substance	2	14	30
icosanoid metabolic process	0	0	7
protein alpha-1,2-demannosylation	0	1	3
protein demannosylation	0	1	3
respiratory chain complex IV assembly	0	6	24
response to water deprivation	0	27	68
response to water	1	30	68
response to acid chemical	2	29	68
cellulose catabolic process	0	26	67
cell surface receptor signaling pathway	6	28	69
glucan catabolic process	1	26	68
cellular polysaccharide catabolic process	1	24	68
beta-glucan catabolic process	0	26	67
cellular carbohydrate metabolic process	2	27	71
cellular process	2	12	71
ion transport	4	24	71
metabolic process	6	27	71
phloem or xylem histogenesis	8	28	66
branched-chain amino acid metabolic process	1	31	68
response to virus	0	31	60
alpha-amino acid metabolic process	1	23	70
aspartate family amino acid biosynthetic process	1	26	69
aspartate family amino acid metabolic process	2	22	70
RNA modification	1	17	71
cellular macromolecule metabolic process	5	24	71
plant organ development	2	23	69
response to oxygen-containing compound	3	21	70
protein targeting to ER	0	22	69
establishment of protein localization to endoplasmic reticulum	0	22	69
tetrahydrofolate metabolic process	1	25	68
chorismate biosynthetic process	0	29	65
folic acid-containing compound metabolic process	2	21	68
regulation of transmembrane transport	4	29	67
divalent inorganic cation homeostasis	5	25	68
acetyl-CoA biosynthetic process from pyruvate	2	26	67
acetyl-CoA biosynthetic process	2	28	68
protein localization to membrane	2	24	69
localization within membrane	2	26	69
establishment of protein localization to membrane	1	27	69
carboxylic acid biosynthetic process	3	31	71
organic acid biosynthetic process	3	33	71
cellular polysaccharide biosynthetic process	1	20	70
serine family amino acid biosynthetic process	1	28	68
glycerophospholipid metabolic process	0	28	70
sulfur compound metabolic process	7	25	70
response to aluminum ion	0	16	40
regulation of spindle organization	1	15	55
sphingolipid catabolic process	0	23	53
response to acidic pH	0	9	28
phosphatidylethanolamine metabolic process	1	22	59
positive regulation of catalytic activity	1	23	55
histidine biosynthetic process	1	22	64
response to pH	0	10	30
positive regulation of long-day photoperiodism, flowering	0	5	15
valine catabolic process	0	30	61
positive regulation of phosphorylation	0	17	50
phosphatidylethanolamine biosynthetic process	1	23	59
mitochondrial calcium ion homeostasis	1	21	45
glucosylceramide metabolic process	0	7	17
transcription by RNA polymerase III	0	21	61
regulation of long-day photoperiodism, flowering	0	7	27
positive regulation of protein modification process	1	22	52
mature ribosome assembly	0	6	13
glycosylceramide metabolic process	0	7	17
positive regulation of transferase activity	1	17	48
glycolipid catabolic process	0	3	7
Arp2/3 complex-mediated actin nucleation	1	20	62
membrane lipid catabolic process	0	23	53
positive regulation of protein kinase activity	0	13	42
protein polymerization	2	21	61
positive regulation of protein phosphorylation	0	17	50
protein insertion into mitochondrial outer membrane	0	5	19
cell growth	2	17	51
positive regulation of growth	3	30	65
glycosphingolipid metabolic process	0	7	17
regulation of mitotic spindle organization	1	15	55
photosystem II repair	0	17	36
histidine metabolic process	1	22	64
glycosphingolipid catabolic process	0	3	7
positive regulation of reproductive process	1	15	34
positive regulation of phosphorus metabolic process	0	15	50
outer mitochondrial membrane organization	0	5	19
glucosylceramide catabolic process	0	3	7
glycosylceramide catabolic process	0	3	7
activation of protein kinase activity	0	11	39
ceramide catabolic process	0	23	47
positive regulation of phosphate metabolic process	0	15	50
phosphatidylinositol phosphate biosynthetic process	4	30	66
positive regulation of kinase activity	0	15	45
microtubule-based process	0	22	70
small molecule metabolic process	0	23	71
proteolysis involved in cellular protein catabolic process	6	20	70
tissue development	10	27	68
transcription initiation from RNA polymerase II promoter	1	30	68
microtubule-based movement	2	21	70
acetyl-CoA metabolic process	2	28	68
proton export across plasma membrane	0	25	59
response to salt stress	6	12	56
chorismate metabolic process	1	27	66
movement of cell or subcellular component	3	21	70
pteridine-containing compound metabolic process	2	24	68
cellular glucan metabolic process	2	27	70
glucan metabolic process	3	26	70
glycerophospholipid biosynthetic process	1	36	70
one-carbon metabolic process	4	25	68
phenylpropanoid biosynthetic process	9	27	67
cellular polysaccharide metabolic process	3	27	70
phospholipid metabolic process	0	25	70
response to abiotic stimulus	3	26	70
transmembrane transport	3	30	71
carbohydrate metabolic process	7	28	71
acyl-CoA biosynthetic process	5	31	68
cellular response to chemical stimulus	0	24	69
regulation of cellular component size	2	27	70
regulation of anatomical structure size	2	27	70
thioester biosynthetic process	5	31	68
cellular response to chemical stress	1	27	69
cellular response to oxidative stress	2	26	69
regulation of cytoskeleton organization	0	29	70
glucan biosynthetic process	1	22	70
chlorophyll biosynthetic process	2	22	67
protein localization to endoplasmic reticulum	5	21	69
response to cold	6	19	68
organonitrogen compound catabolic process	0	26	70
cellular calcium ion homeostasis	4	26	66
cellular response to blue light	0	7	17
transcription elongation from RNA polymerase II promoter	3	19	64
glutamate metabolic process	0	20	65
UTP metabolic process	0	15	41
growth	1	20	61
heme metabolic process	1	33	66
positive regulation of protein-containing complex assembly	1	24	67
calcium ion homeostasis	4	27	66
amino acid activation	1	28	68
intracellular auxin transport	3	19	59
positive regulation of actin filament polymerization	1	25	67
cellular divalent inorganic cation homeostasis	4	28	67
positive regulation of organelle organization	0	27	67
response to blue light	1	35	64
protein K63-linked ubiquitination	1	14	36
positive regulation of supramolecular fiber organization	1	26	67
UTP biosynthetic process	0	15	41
response to nitrate	1	12	31
response to metal ion	1	28	67
tRNA aminoacylation for protein translation	1	27	68
NADH oxidation	2	25	60
auxin influx	3	19	59
glycine biosynthetic process from serine	1	29	60
regulation of peroxisome size	1	6	26
GTP metabolic process	0	15	46
regulation of microtubule cytoskeleton organization	0	26	64
positive regulation of protein polymerization	1	26	67
glycine biosynthetic process	1	30	62
protein acetylation	0	22	54
regulation of ion transmembrane transport	4	31	64
photosystem II stabilization	0	5	19
DNA-templated transcription, elongation	4	23	64
blue light signaling pathway	0	7	14
GTP biosynthetic process	0	15	46
heme oxidation	0	0	4
positive regulation of cellular component biogenesis	1	23	67
tRNA aminoacylation	1	28	68
granum assembly	0	0	4
positive regulation of cytoskeleton organization	1	26	67
NADH metabolic process	3	22	62
regulation of microtubule-based process	1	25	64
nitrate transport	1	13	32
intracellular receptor signaling pathway	0	7	14
actin nucleation	0	30	67
cysteine biosynthetic process	0	24	68
flower development	2	22	65
regulation of transport	2	25	68
reproductive shoot system development	2	25	66
chlorophyll metabolic process	3	22	68
regulation of localization	5	18	69
cysteine metabolic process	0	30	68
response to osmotic stress	5	15	61
macromolecule catabolic process	5	21	71
developmental process	5	19	71
developmental process involved in reproduction	1	26	69
multi-organism process	4	20	64
aromatic amino acid family biosynthetic process	1	26	68
retrograde vesicle-mediated transport, Golgi to endoplasmic reticulum	0	26	69
phosphatidylinositol metabolic process	1	29	70
acyl-CoA metabolic process	4	34	69
reproduction	4	17	61
multi-organism reproductive process	4	19	60
thioester metabolic process	4	34	69
sexual reproduction	4	19	60
cellular carbohydrate biosynthetic process	0	28	71
protein dephosphorylation	0	21	57
protein catabolic process	1	23	70
carboxylic acid metabolic process	0	27	71
post-embryonic development	0	27	68
phospholipid biosynthetic process	0	30	70
magnesium ion homeostasis	1	26	47
threonine biosynthetic process	0	23	65
cellular response to radiation	2	22	64
glutamine biosynthetic process	0	27	53
nitrogen cycle metabolic process	0	25	55
protein repair	1	28	62
CDP-diacylglycerol biosynthetic process	0	24	65
regulation of photosynthesis, light reaction	0	7	34
regulation of photoperiodism, flowering	0	18	59
peroxisome fission	1	21	61
cellular response to light stimulus	2	26	64
nitrate assimilation	0	12	38
NAD metabolic process	4	26	67
nucleotide transport	0	27	66
protein insertion into ER membrane	0	11	29
CDP-diacylglycerol metabolic process	0	24	65
cellular response to abiotic stimulus	1	26	64
diaminopimelate metabolic process	1	22	65
positive regulation of molecular function	2	22	55
lysine metabolic process	2	20	68
response to nitrogen compound	1	27	63
lysine biosynthetic process	1	25	68
regulation of amine transport	1	21	43
regulation of generation of precursor metabolites and energy	0	9	39
regulation of amino acid transport	1	21	43
threonine metabolic process	0	23	66
lysine biosynthetic process via diaminopimelate	1	22	65
regulation of organic acid transport	1	21	43
regulation of photosynthesis	0	9	37
reactive nitrogen species metabolic process	0	13	38
cellular response to environmental stimulus	1	26	64
regulation of DNA-templated transcription, elongation	1	33	67
regulation of amino acid export	1	21	43
nitrate metabolic process	0	12	38
regulation of amino acid transmembrane transport	1	21	43
metal ion transport	5	25	68
oxoacid metabolic process	0	28	71
organic acid metabolic process	0	29	71
chromatin organization	2	24	70
protein glycosylation	2	27	69
macromolecule glycosylation	2	27	69
glycosylation	2	29	69
anatomical structure development	5	22	70
carbohydrate catabolic process	2	25	71
proteolysis	9	31	71
plant epidermal cell differentiation	1	30	66
energy derivation by oxidation of organic compounds	1	19	70
polyol metabolic process	1	29	70
porphyrin-containing compound metabolic process	4	26	70
secondary metabolite biosynthetic process	10	28	69
guard cell differentiation	1	31	65
polysaccharide biosynthetic process	1	20	70
cellulose metabolic process	3	21	70
tetrapyrrole metabolic process	4	27	70
serine family amino acid metabolic process	4	24	69
Golgi vesicle transport	4	23	70
terpenoid biosynthetic process	22	36	70
terpenoid metabolic process	21	39	70
beta-glucan metabolic process	1	23	70
protoporphyrinogen IX biosynthetic process	1	23	65
cell wall macromolecule biosynthetic process	1	25	68
protein deacylation	2	23	55
protein polyubiquitination	2	22	63
mitochondrial electron transport, NADH to ubiquinone	0	9	33
phosphatidylinositol biosynthetic process	3	30	70
cytosolic transport	0	27	69
anther wall tapetum development	1	9	22
retrograde transport, endosome to Golgi	1	28	69
xylem development	2	15	36
regulation of ion transport	4	28	66
protein acylation	0	23	56
positive regulation of cellular component organization	2	25	68
protoporphyrinogen IX metabolic process	1	23	65
cellular lipid catabolic process	0	27	69
cellular component macromolecule biosynthetic process	1	25	68
positive regulation of cellular protein metabolic process	3	30	69
macromolecule deacylation	2	23	55
xylan biosynthetic process	1	25	65
cell wall polysaccharide biosynthetic process	1	24	67
cell population proliferation	1	13	50
NAD biosynthetic process	0	32	62
protein deacetylation	2	25	55
glucose metabolic process	1	29	69
positive regulation of protein metabolic process	3	31	69
regulation of translational elongation	2	21	67
histone deacetylation	2	27	55
photosynthesis	1	14	69
cation transport	5	23	70
organic substance catabolic process	2	25	71
small molecule biosynthetic process	1	29	71
regulation of cellular component organization	3	19	70
regulation of growth	2	28	69
protein targeting	0	22	69
cellular lipid metabolic process	11	29	71
regulation of actin polymerization or depolymerization	1	21	69
xylan metabolic process	3	25	68
pyridine nucleotide biosynthetic process	1	23	67
glycolipid metabolic process	0	29	69
glycine metabolic process	2	26	68
nicotinamide nucleotide biosynthetic process	1	23	67
regulation of supramolecular fiber organization	1	23	69
phospholipid dephosphorylation	1	21	67
regulation of actin cytoskeleton organization	1	23	69
regulation of actin filament-based process	1	21	69
jasmonic acid mediated signaling pathway	5	26	67
positive regulation of response to stimulus	3	23	68
phosphatidylinositol dephosphorylation	1	22	66
cytochrome complex assembly	4	17	67
regulation of protein polymerization	0	25	69
peptidyl-lysine modification	0	26	63
regulation of actin filament polymerization	0	22	69
organophosphate ester transport	3	28	69
peroxisome organization	1	28	68
regulation of protein-containing complex assembly	0	22	69
mRNA cleavage	1	9	39
regulation of actin filament length	1	21	69
liposaccharide metabolic process	0	29	69
regulation of actin filament organization	1	21	69
dephosphorylation	2	19	70
dicarboxylic acid metabolic process	1	17	70
response to temperature stimulus	2	28	68
polysaccharide metabolic process	3	30	71
reproductive structure development	0	25	68
polysaccharide catabolic process	4	30	71
establishment of localization	0	30	71
Ras protein signal transduction	0	21	48
inositol phosphate dephosphorylation	0	7	31
response to radiation	3	26	69
phosphatidylcholine metabolic process	0	14	67
ceramide metabolic process	2	29	68
pyrimidine nucleoside triphosphate metabolic process	6	30	67
pyrimidine ribonucleoside triphosphate biosynthetic process	3	29	66
G protein-coupled receptor signaling pathway	5	28	68
response to light stimulus	2	29	69
inositol phosphate catabolic process	0	7	31
chromosome organization	2	31	71
nicotinamide nucleotide metabolic process	1	26	67
CTP metabolic process	3	29	66
amide transport	3	35	66
phosphorylated carbohydrate dephosphorylation	0	6	31
peptide transport	3	37	64
glutamine metabolic process	3	30	68
pyridine nucleotide metabolic process	1	26	68
oligopeptide transport	3	37	64
pyrimidine nucleoside triphosphate biosynthetic process	3	29	66
trehalose biosynthetic process	1	22	68
pyrimidine ribonucleoside triphosphate metabolic process	3	29	66
CTP biosynthetic process	3	29	66
auxin metabolic process	0	25	65
inositol phosphate metabolic process	1	26	66
Rho protein signal transduction	0	17	37
nitrogen compound transport	0	23	71
glycerolipid metabolic process	0	35	70
macromolecule localization	2	23	71
organophosphate biosynthetic process	1	21	70
reproductive process	12	26	70
multicellular organismal process	1	28	70
transport	0	31	71
localization	0	30	71
cellular localization	2	18	71
regulation of protein modification process	2	26	60
organelle assembly	0	33	69
negative regulation of cellular protein metabolic process	12	24	66
nucleoside bisphosphate biosynthetic process	3	32	68
porphyrin-containing compound biosynthetic process	3	28	70
process utilizing autophagic mechanism	4	23	69
negative regulation of protein metabolic process	12	24	66
autophagy	4	23	69
ribonucleoside bisphosphate biosynthetic process	3	32	68
dicarboxylic acid biosynthetic process	0	28	68
purine nucleoside bisphosphate biosynthetic process	3	32	68
membrane organization	0	34	69
fatty acid biosynthetic process	8	34	70
tetrapyrrole biosynthetic process	3	30	70
response to heat	1	31	68
brassinosteroid mediated signaling pathway	0	20	67
carbohydrate derivative catabolic process	7	23	68
regulation of multicellular organismal development	3	33	69
regulation of post-embryonic development	3	33	69
steroid hormone mediated signaling pathway	0	20	67
L-serine metabolic process	2	23	68
regulation of organelle organization	1	25	70
actin polymerization or depolymerization	0	16	64
modification-dependent macromolecule catabolic process	4	23	70
modification-dependent protein catabolic process	4	22	70
ubiquitin-dependent protein catabolic process	4	20	70
lipid metabolic process	9	35	71
protein insertion into membrane	0	30	68
sucrose metabolic process	4	31	68
endocytosis	2	20	69
cell recognition	22	23	68
nucleoside bisphosphate metabolic process	3	32	70
unsaturated fatty acid metabolic process	0	14	21
regulation of multicellular organismal process	2	29	69
ribonucleoside bisphosphate metabolic process	3	32	70
inorganic cation transmembrane transport	0	27	70
unsaturated fatty acid biosynthetic process	0	13	20
purine nucleoside bisphosphate metabolic process	3	32	70
cation transmembrane transport	1	26	70
respiratory electron transport chain	1	18	70
rejection of self pollen	13	14	42
recognition of pollen	22	23	68
proton transmembrane transport	0	22	70
biological_process	2	22	71
nucleotide phosphorylation	0	21	70
cellular metabolic compound salvage	4	33	69
nucleoside diphosphate metabolic process	0	19	70
protein processing	0	21	69
nucleoside diphosphate phosphorylation	0	20	70
protein peptidyl-prolyl isomerization	1	26	57
peptidyl-proline modification	2	27	57
establishment of localization in cell	1	18	71
intracellular transport	1	18	71
disaccharide metabolic process	5	26	71
alcohol metabolic process	1	21	70
DNA-templated transcription, initiation	2	24	70
pigment metabolic process	1	27	70
phenylpropanoid metabolic process	12	26	68
negative regulation of gene expression	4	31	71
oligosaccharide metabolic process	5	29	71
ion transmembrane transport	2	25	71
glycerolipid biosynthetic process	3	36	70
establishment of protein localization	0	21	71
protein localization	1	24	71
lipid catabolic process	3	26	70
endoplasmic reticulum to Golgi vesicle-mediated transport	4	29	70
isoprenoid biosynthetic process	18	33	71
response to chemical	6	19	71
shoot system development	2	20	68
lipid biosynthetic process	12	36	71
cell cycle	2	25	70
cellular modified amino acid metabolic process	11	28	70
nucleotide biosynthetic process	1	22	70
nucleoside phosphate biosynthetic process	1	22	70
fatty acid metabolic process	7	30	71
monocarboxylic acid biosynthetic process	6	36	70
protein transport	0	21	71
auxin-activated signaling pathway	4	21	69
cellular macromolecule catabolic process	4	22	70
maintenance of protein location	2	29	65
glucosamine-containing compound metabolic process	5	18	66
mitochondrial respiratory chain complex assembly	1	28	68
cellulose microfibril organization	3	24	64
extracellular structure organization	4	22	67
extracellular matrix organization	4	22	67
maintenance of protein localization in endoplasmic reticulum	1	28	64
chitin metabolic process	8	14	66
maintenance of location in cell	0	28	65
nucleobase-containing compound transport	0	25	70
system development	1	22	69
maturation of LSU-rRNA	1	25	68
regulation of cellular component biogenesis	2	21	69
endosomal transport	2	23	70
protein localization to endoplasmic reticulum exit site	1	33	65
polyol catabolic process	0	11	53
trehalose metabolic process	2	21	68
alcohol catabolic process	0	14	63
nuclear-transcribed mRNA catabolic process	2	26	68
aminoglycan catabolic process	8	14	66
carbohydrate transport	7	27	70
RNA phosphodiester bond hydrolysis	1	22	50
amino sugar catabolic process	8	14	66
maintenance of protein location in cell	2	29	65
aromatic amino acid family metabolic process	2	28	68
organic hydroxy compound catabolic process	0	18	65
protein retention in ER lumen	1	28	64
inorganic ion transmembrane transport	0	26	71
glucosamine-containing compound catabolic process	8	14	66
maintenance of protein localization in organelle	1	29	64
systemic acquired resistance	6	28	62
base-excision repair	2	34	66
maturation of LSU-rRNA from tricistronic rRNA transcript (SSU-rRNA, 5.8S rRNA, LSU-rRNA)	2	25	66
aminoglycan metabolic process	8	15	66
chitin catabolic process	8	14	66
amino acid transport	3	30	69
biological regulation	2	26	71
reactive oxygen species metabolic process	6	20	70
cell wall organization or biogenesis	4	29	70
cell wall organization	4	29	70
cellular component organization or biogenesis	2	16	71
external encapsulating structure organization	6	29	70
hydrogen peroxide catabolic process	6	25	69
hydrogen peroxide metabolic process	6	25	69
protein-containing complex subunit organization	1	16	71
cellular component organization	3	17	71
regulation of transcription by RNA polymerase II	6	28	70
protein-containing complex assembly	1	18	71
positive regulation of RNA metabolic process	3	31	70
positive regulation of nucleic acid-templated transcription	2	32	70
positive regulation of transcription, DNA-templated	2	32	70
positive regulation of RNA biosynthetic process	2	32	70
positive regulation of nucleobase-containing compound metabolic process	2	33	70
regulation of biological process	1	28	71
positive regulation of macromolecule biosynthetic process	2	33	70
positive regulation of biosynthetic process	2	32	70
positive regulation of cellular biosynthetic process	2	32	70
plant-type cell wall organization or biogenesis	2	25	69
cellular protein-containing complex assembly	0	23	71
ribonucleoprotein complex subunit organization	2	20	70
ribonucleoprotein complex assembly	1	20	70
plant-type cell wall organization	2	24	69
regulation of cellular process	0	30	71
positive regulation of macromolecule metabolic process	4	29	70
positive regulation of nitrogen compound metabolic process	3	32	70
positive regulation of metabolic process	5	28	70
positive regulation of cellular metabolic process	5	27	70
regulation of RNA metabolic process	2	29	71
regulation of nucleobase-containing compound metabolic process	2	26	71
regulation of nucleic acid-templated transcription	3	30	71
regulation of RNA biosynthetic process	3	30	71
regulation of transcription, DNA-templated	3	30	71
response to oxidative stress	5	23	70
positive regulation of transcription by RNA polymerase II	3	38	70
cellular component assembly	1	17	71
negative regulation of cellular process	8	25	71
RNA splicing, via transesterification reactions	1	19	70
RNA splicing, via transesterification reactions with bulged adenosine as nucleophile	1	19	70
positive regulation of cellular process	2	31	71
regulation of metabolic process	4	26	71
negative regulation of biological process	6	28	71
RNA processing	2	12	71
response to organic substance	1	19	71
regulation of macromolecule metabolic process	4	26	71
anatomical structure morphogenesis	1	21	69
cellular response to DNA damage stimulus	2	31	70
cell wall modification	5	21	70
mRNA splicing, via spliceosome	1	20	70
mRNA processing	3	13	70
regulation of cellular metabolic process	4	25	71
response to endogenous stimulus	1	18	69
response to hormone	1	17	69
response to auxin	2	13	69
regulation of gene expression	5	25	71
regulation of nitrogen compound metabolic process	3	29	71
vitamin biosynthetic process	2	29	70
water-soluble vitamin biosynthetic process	2	31	70
transition metal ion homeostasis	0	34	69
organic hydroxy compound biosynthetic process	2	34	70
DNA repair	2	31	70
regulation of cell cycle	0	21	69
regulation of signal transduction	1	30	70
regulation of signaling	1	30	70
regulation of cell communication	1	30	70
cellular nitrogen compound metabolic process	3	12	71
protein-DNA complex subunit organization	2	27	70
protein-DNA complex assembly	2	26	70
vitamin metabolic process	2	30	70
water-soluble vitamin metabolic process	2	33	70
DNA replication	1	17	70
response to stimulus	13	32	71
cellular response to stress	2	25	71
ncRNA processing	1	18	70
regulation of primary metabolic process	3	29	71
defense response	24	31	70
regulation of macromolecule biosynthetic process	3	26	71
regulation of cellular macromolecule biosynthetic process	3	26	71
regulation of cellular biosynthetic process	2	27	71
regulation of biosynthetic process	2	28	71
regulation of response to stimulus	2	25	70
DNA metabolic process	2	32	71
cellular nitrogen compound biosynthetic process	4	13	71
carbohydrate derivative metabolic process	2	12	70
immune system process	15	29	70
immune response	15	29	70
defense response to other organism	15	29	70
ribose phosphate metabolic process	1	19	70
ribonucleotide metabolic process	0	20	70
RNA splicing	2	17	70
cellular macromolecule biosynthetic process	3	15	71
calcium-mediated signaling	0	23	66
regulation of cell population proliferation	0	24	57
negative regulation of cell population proliferation	1	14	40
second-messenger-mediated signaling	0	22	66
alpha-amino acid catabolic process	1	24	68
regulation of DNA-dependent DNA replication	0	23	67
nucleotide-sugar biosynthetic process	1	18	68
RNA 3'-end processing	1	19	68
rhythmic process	0	29	67
nucleoside monophosphate metabolic process	0	20	69
regulation of DNA replication	0	20	67
ribonucleoside monophosphate biosynthetic process	0	18	69
nucleoside monophosphate biosynthetic process	0	19	69
ribonucleoside monophosphate metabolic process	0	19	69
tRNA processing	1	26	69
negative regulation of signaling	3	29	68
negative regulation of response to stimulus	2	31	68
negative regulation of signal transduction	3	30	68
negative regulation of cell communication	3	29	68
mRNA metabolic process	3	10	70
gibberellic acid mediated signaling pathway	1	25	53
gibberellin mediated signaling pathway	1	24	55
nucleotide-sugar metabolic process	0	16	69
response to external stimulus	10	33	70
ncRNA metabolic process	1	17	70
response to stress	13	33	71
aromatic compound catabolic process	2	36	70
regulation of molecular function	9	19	58
organic cyclic compound catabolic process	2	35	70
lipid transport	4	37	70
heterocycle metabolic process	3	15	71
heterocycle biosynthetic process	3	21	71
generation of precursor metabolites and energy	0	13	71
nucleobase-containing small molecule metabolic process	2	17	70
macromolecule biosynthetic process	3	12	71
biosynthetic process	3	22	71
methylation	13	26	70
nucleobase-containing compound metabolic process	1	13	71
detoxification	7	32	65
negative regulation of molecular function	12	16	56
negative regulation of catalytic activity	12	17	56
photosynthesis, light harvesting	3	23	68
intracellular signal transduction	0	25	70
positive regulation of biological process	2	35	71
cellular response to stimulus	3	25	71
peptide metabolic process	5	13	71
regulation of catalytic activity	9	19	58
hormone-mediated signaling pathway	1	22	69
protein import into nucleus	2	29	69
regulation of shoot system development	1	31	68
DNA recombination	2	24	70
neutral lipid biosynthetic process	6	24	63
intracellular protein transmembrane transport	1	22	68
RNA polyadenylation	0	17	68
acylglycerol metabolic process	6	24	64
triglyceride metabolic process	7	24	64
nucleotide salvage	2	24	67
import into nucleus	2	28	69
triglyceride biosynthetic process	6	25	62
acylglycerol biosynthetic process	6	24	63
malate metabolic process	1	16	67
protein localization to nucleus	2	30	69
neutral lipid metabolic process	6	24	64
mitochondrial electron transport, ubiquinol to cytochrome c	0	19	59
regulation of flower development	2	31	68
protein transmembrane import into intracellular organelle	1	22	68
clathrin coat assembly	4	21	67
inner mitochondrial membrane organization	0	26	65
tRNA modification	0	24	69
sterol biosynthetic process	3	28	68
carboxylic acid transport	5	23	68
negative regulation of nucleic acid-templated transcription	0	22	70
negative regulation of RNA metabolic process	1	19	70
negative regulation of RNA biosynthetic process	0	22	70
negative regulation of nucleobase-containing compound metabolic process	1	19	70
phenylpropanoid catabolic process	8	22	66
nucleotide-excision repair	1	22	69
actin filament bundle organization	1	19	48
NADP metabolic process	2	34	68
lignin metabolic process	8	20	66
iron ion homeostasis	0	25	63
tropism	1	25	69
actin filament bundle assembly	1	19	48
sterol metabolic process	4	30	68
protein insertion into mitochondrial inner membrane	0	26	65
membrane lipid biosynthetic process	1	24	69
lignin catabolic process	8	22	66
formation of cytoplasmic translation initiation complex	1	27	68
negative regulation of transcription, DNA-templated	0	22	70
cellular amide metabolic process	3	12	71
RNA methylation	2	18	69
rRNA processing	0	19	70
rRNA metabolic process	0	19	70
response to fungus	10	34	68
defense response to fungus	12	35	68
transcription, DNA-templated	6	20	71
purine ribonucleotide metabolic process	0	17	70
cellular component biogenesis	1	23	70
purine-containing compound metabolic process	0	18	70
purine nucleotide metabolic process	1	16	70
nucleic acid-templated transcription	6	20	71
phosphorelay signal transduction system	1	21	70
nucleosome assembly	0	20	69
spliceosomal snRNP assembly	0	19	68
cell communication	1	23	67
regulation of DNA endoreduplication	0	16	61
nucleosome organization	0	21	69
protein transmembrane transport	2	18	68
cellular transition metal ion homeostasis	1	37	69
organic cyclic compound metabolic process	4	12	71
translation	5	13	71
peptide biosynthetic process	5	13	71
protein modification by small protein conjugation	4	17	70
amide biosynthetic process	5	12	71
galacturonan metabolic process	3	29	71
carbohydrate derivative biosynthetic process	0	19	70
pectin metabolic process	3	29	71
protein modification by small protein conjugation or removal	4	22	70
vesicle-mediated transport	5	17	71
cytokinin metabolic process	3	28	68
cellular homeostasis	2	23	70
cellular hormone metabolic process	3	27	68
hormone biosynthetic process	3	21	68
protein localization to mitochondrion	2	19	68
cytoskeleton organization	0	26	70
establishment of protein localization to mitochondrion	2	19	68
regulation of response to stress	1	21	68
toxin catabolic process	3	9	22
toxin metabolic process	3	12	25
response to other organism	15	28	70
biological process involved in interspecies interaction between organisms	17	26	70
response to external biotic stimulus	14	29	70
carboxylic acid catabolic process	0	27	70
nuclear transport	2	23	70
regulation of cell cycle process	1	21	69
organic acid catabolic process	0	26	70
protein import	2	19	69
nucleocytoplasmic transport	2	23	70
cellular catabolic process	5	22	71
response to biotic stimulus	13	28	70
ion homeostasis	3	29	69
chemical homeostasis	1	27	70
hormone metabolic process	4	23	68
amine metabolic process	2	28	70
abscisic acid-activated signaling pathway	3	29	69
actin filament organization	0	19	69
cytokinin-activated signaling pathway	1	21	68
electron transport chain	2	18	71
cell wall biogenesis	1	33	69
supramolecular fiber organization	1	20	69
homeostatic process	2	26	70
tricarboxylic acid cycle	1	20	69
small molecule catabolic process	0	24	71
nucleic acid metabolic process	1	17	71
nucleobase-containing compound biosynthetic process	3	19	71
regulation of hormone levels	4	25	69
ribonucleotide biosynthetic process	1	23	70
ribose phosphate biosynthetic process	1	22	70
organic hydroxy compound metabolic process	2	30	70
establishment of protein localization to organelle	1	23	70
protein ubiquitination	3	23	70
negative regulation of metabolic process	5	24	71
negative regulation of macromolecule metabolic process	5	26	71
organic cyclic compound biosynthetic process	5	20	71
pectin catabolic process	4	29	71
protein localization to organelle	1	27	70
nucleotide metabolic process	1	20	70
nucleoside phosphate metabolic process	1	23	70
regulation of biological quality	1	25	71
organic substance biosynthetic process	3	16	71
catabolic process	3	27	71
monocarboxylic acid metabolic process	3	24	71
cellular aromatic compound metabolic process	2	17	71
cellular biosynthetic process	2	19	71
signal transduction	1	22	71
organic substance transport	3	22	71
organonitrogen compound biosynthetic process	3	10	71
organelle membrane fusion	0	6	33
regulation of translational termination	0	14	32
gravitropism	4	16	65
regulation of MAP kinase activity	0	1	3
hydrogen sulfide biosynthetic process	0	3	10
nicotianamine metabolic process	0	7	16
regulation of protein depolymerization	0	15	51
mitochondrion organization	2	25	68
dimethylallyl diphosphate biosynthetic process	0	3	11
response to light intensity	0	22	48
purine nucleoside diphosphate metabolic process	0	18	69
ribonucleoside biosynthetic process	0	12	57
negative regulation of phosphate metabolic process	0	18	44
pyridoxal phosphate metabolic process	0	15	39
phospholipid transport	2	33	66
phosphatidic acid metabolic process	0	5	13
purine-containing compound salvage	0	17	64
cell redox homeostasis	2	20	45
ribosomal large subunit biogenesis	1	2	40
ribonucleoside triphosphate metabolic process	2	24	70
UDP-glucuronate biosynthetic process	0	7	22
pyridoxine biosynthetic process	0	6	12
phytosteroid biosynthetic process	1	11	33
exocytosis	6	25	67
negative regulation of flower development	0	14	30
membrane fusion	0	8	35
iron ion transport	0	13	43
regulation of phosphate metabolic process	2	18	60
barbed-end actin filament capping	0	1	4
regulation of actin filament depolymerization	0	15	51
indolalkylamine metabolic process	0	28	67
intracellular protein transport	1	22	70
(1->3)-beta-D-glucan biosynthetic process	2	21	54
mannose metabolic process	0	12	45
L-phenylalanine catabolic process	3	27	63
metal ion homeostasis	2	32	69
regulation of DNA repair	1	7	40
male meiosis II	0	10	35
aldehyde biosynthetic process	0	19	51
establishment of RNA localization	0	22	70
autophagy of mitochondrion	1	9	27
pollen tube growth	1	13	37
positive regulation of cellular amide metabolic process	0	29	61
peptidyl-cysteine oxidation	0	10	38
cellular response to nitrogen levels	0	13	42
biotin biosynthetic process	0	4	15
embryo development	0	24	50
glycosyl compound metabolic process	7	15	68
Mo-molybdopterin cofactor biosynthetic process	0	22	59
adenine metabolic process	0	5	29
steroid biosynthetic process	2	28	68
thiamine-containing compound biosynthetic process	0	35	61
pyrimidine nucleotide biosynthetic process	2	23	68
taxis	0	4	14
cellular ion homeostasis	1	35	69
DNA-dependent DNA replication	2	27	66
UMP salvage	0	17	37
NADPH regeneration	1	33	68
inorganic ion homeostasis	1	30	69
mRNA polyadenylation	0	20	63
positive regulation of signaling	0	18	38
purine ribonucleotide biosynthetic process	1	20	70
vacuole organization	3	29	65
translational elongation	3	22	67
cell cycle checkpoint signaling	1	31	67
negative regulation of cell cycle phase transition	1	29	67
alanine metabolic process	0	6	24
mRNA catabolic process	3	24	69
regulation of small molecule metabolic process	3	17	43
cinnamic acid metabolic process	4	16	45
regulation of cellular response to heat	0	2	8
asparagine metabolic process	0	9	28
monosaccharide catabolic process	1	10	42
organic acid transmembrane transport	4	22	61
regulation of DNA-binding transcription factor activity	0	6	13
DNA replication, removal of RNA primer	0	1	2
embryo development ending in seed dormancy	0	24	50
negative regulation of transferase activity	1	13	35
GDP-mannose metabolic process	1	20	59
respiratory chain complex III assembly	0	2	6
peptidyl-arginine methylation	0	21	51
regulation of jasmonic acid mediated signaling pathway	2	29	68
regulation of salicylic acid mediated signaling pathway	2	28	65
gene silencing by RNA-directed DNA methylation	3	19	62
endosperm development	0	9	25
negative regulation of protein modification by small protein conjugation or removal	0	1	2
tRNA thio-modification	0	6	21
peptidyl-diphthamide metabolic process	0	24	63
positive regulation of organ growth	0	4	9
gene silencing by RNA	2	30	70
brassinosteroid biosynthetic process	1	11	33
hexose catabolic process	1	11	26
trichome morphogenesis	0	25	59
glycerol-3-phosphate catabolic process	1	12	32
vitamin B6 metabolic process	1	25	64
triterpenoid biosynthetic process	13	26	52
lipid storage	0	9	27
ATP synthesis coupled proton transport	1	16	66
leucine catabolic process	0	9	15
UDP-D-xylose metabolic process	0	16	52
regulation of ubiquitin protein ligase activity	1	2	8
tRNA 3'-end processing	0	6	10
steroid hormone biosynthetic process	1	11	33
flavin-containing compound biosynthetic process	1	32	66
auxin biosynthetic process	0	14	44
histone methylation	1	24	53
folic acid-containing compound biosynthetic process	1	21	64
nucleobase metabolic process	1	25	68
regulation of defense response	3	20	68
ribulose bisphosphate carboxylase complex assembly	1	6	20
fructose 6-phosphate metabolic process	1	15	65
microtubule organizing center organization	0	0	1
cell wall macromolecule catabolic process	6	19	68
regulation of cyclin-dependent protein serine/threonine kinase activity	0	18	55
pattern specification process	1	16	57
meiotic cell cycle	1	28	68
vesicle tethering	0	10	25
dimethylallyl diphosphate metabolic process	0	3	11
negative regulation of intracellular signal transduction	0	30	62
lipooligosaccharide metabolic process	0	25	57
purine ribonucleoside monophosphate metabolic process	0	17	68
purine ribonucleotide salvage	0	17	63
ribonucleoprotein complex biogenesis	0	16	69
detection of external stimulus	1	18	41
detection of abiotic stimulus	1	18	41
positive regulation of proteolysis	2	15	28
negative regulation of mitotic sister chromatid segregation	0	15	39
ribosomal small subunit assembly	0	15	33
sphingolipid biosynthetic process	0	19	62
purine ribonucleoside bisphosphate metabolic process	0	14	37
UDP-N-acetylglucosamine biosynthetic process	0	4	29
regulation of MAPK cascade	0	3	9
serine family amino acid catabolic process	1	21	54
regulation of mitotic nuclear division	0	23	59
regulation of proteolysis	12	17	64
cellulose biosynthetic process	1	22	69
response to wounding	4	32	67
protein localization to vacuole	0	24	68
pigment biosynthetic process	0	29	69
mitochondrial phosphate ion transmembrane transport	1	5	30
regulation of DNA metabolic process	3	26	67
DNA conformation change	4	32	68
positive regulation of translational elongation	0	15	28
pyruvate family amino acid catabolic process	0	6	24
nuclear export	0	24	70
spindle assembly	0	29	66
histone H3-K9 demethylation	3	13	38
mitotic spindle assembly checkpoint signaling	0	17	39
centromere complex assembly	0	1	1
positive regulation of response to endoplasmic reticulum stress	0	2	5
regulation of ubiquitin-dependent protein catabolic process	2	15	30
thiamine metabolic process	1	28	65
ERAD pathway	0	17	43
cellular response to nutrient levels	0	17	63
cell morphogenesis involved in differentiation	1	24	66
asparagine biosynthetic process	0	4	18
sterol transport	1	24	50
nucleoside biosynthetic process	0	12	57
vesicle fusion	0	6	31
L-ascorbic acid metabolic process	1	29	64
protein neddylation	0	12	28
purine ribonucleoside triphosphate metabolic process	0	18	69
regulation of chromosome separation	1	24	63
double-strand break repair via homologous recombination	3	28	68
NADP biosynthetic process	1	6	18
amino sugar metabolic process	5	17	68
purine ribonucleoside monophosphate biosynthetic process	0	17	68
AMP salvage	0	8	53
termination of RNA polymerase II transcription	1	5	16
hemicellulose metabolic process	5	25	70
protein targeting to peroxisome	0	14	45
defense response to symbiont	0	29	57
glutathione metabolic process	13	24	70
defense response to virus	0	29	57
negative regulation of multicellular organismal process	1	16	64
DNA biosynthetic process	0	25	67
actin cytoskeleton organization	0	9	44
signaling	0	14	29
L-phenylalanine biosynthetic process	1	21	52
receptor-mediated endocytosis	3	20	67
positive regulation of DNA metabolic process	1	11	29
negative regulation of metaphase/anaphase transition of cell cycle	0	15	39
'de novo' CTP biosynthetic process	1	26	53
mitochondrial translational elongation	0	4	20
flavonoid biosynthetic process	6	25	56
carboxylic acid transmembrane transport	4	23	61
response to photooxidative stress	1	4	16
phytosteroid metabolic process	2	14	34
regulation of phosphatidate phosphatase activity	0	0	1
production of small RNA involved in gene silencing by RNA	4	13	37
UMP biosynthetic process	0	23	66
late endosome to vacuole transport	2	21	66
specification of plant organ axis polarity	0	12	37
establishment of protein localization to peroxisome	0	14	45
icosanoid secretion	0	8	21
leucine biosynthetic process	0	15	29
multivesicular body organization	0	1	2
cellular copper ion homeostasis	0	24	46
iron-sulfur cluster assembly	2	18	69
inorganic anion transmembrane transport	1	20	63
regulation of ATPase activity	1	3	5
malonyl-CoA metabolic process	1	16	35
regulation of response to DNA damage stimulus	2	12	43
negative regulation of protein-containing complex assembly	0	21	60
multicellular organism development	0	30	59
actin filament-based process	2	18	63
C4-dicarboxylate transport	3	24	65
protein depolymerization	0	14	65
peptidyl-arginine modification	1	20	51
membrane lipid metabolic process	0	29	70
tRNA 3'-trailer cleavage	0	2	5
glycine decarboxylation via glycine cleavage system	1	5	20
tRNA metabolic process	0	27	70
S-adenosylmethionine biosynthetic process	0	6	40
ribosomal small subunit biogenesis	0	15	49
peptidyl-lysine modification to peptidyl-hypusine	0	0	4
UDP-N-acetylglucosamine metabolic process	0	6	31
vesicle fusion with Golgi apparatus	0	2	13
isoprenoid biosynthetic process via mevalonate	0	2	6
regulation of cellular catabolic process	3	31	66
cellular oxidant detoxification	0	29	49
negative regulation of chromosome segregation	0	15	39
regulation of protein-containing complex disassembly	1	20	67
chloroplast RNA processing	0	13	28
positive regulation of circadian rhythm	0	12	33
IMP metabolic process	1	19	66
negative regulation of supramolecular fiber organization	0	21	60
carbon fixation	0	27	59
galactose catabolic process via UDP-galactose	0	8	21
cell wall macromolecule metabolic process	7	28	70
regulation of transcription initiation from RNA polymerase II promoter	0	9	16
meristem growth	0	6	8
DNA alkylation	0	5	25
cytokinin biosynthetic process	2	25	68
metallo-sulfur cluster assembly	2	18	69
secretion	6	24	70
regulation of cell cycle checkpoint	0	1	4
pyrimidine nucleotide salvage	0	17	37
cell-cell signaling involved in cell fate commitment	0	13	28
negative regulation of protein polymerization	0	21	60
regulation of kinase activity	1	14	55
endoplasmic reticulum organization	1	10	31
multivesicular body assembly	0	1	2
nucleoside triphosphate metabolic process	4	25	70
regulation of cellular ketone metabolic process	3	18	42
regulation of cell growth	0	22	52
biotin metabolic process	0	4	15
regulation of metaphase/anaphase transition of cell cycle	1	25	63
purine nucleobase metabolic process	0	21	67
negative regulation of protein-containing complex disassembly	0	15	51
pyrimidine-containing compound biosynthetic process	2	24	69
carotenoid metabolic process	1	28	67
hormone transport	6	21	67
protein homooligomerization	0	15	42
specification of axis polarity	1	15	50
nuclear cell cycle DNA replication initiation	1	5	16
pyrimidine-containing compound salvage	0	17	42
chloroplast organization	3	20	68
regulation of mitotic sister chromatid segregation	0	24	58
proline metabolic process	0	23	62
inositol metabolic process	1	19	62
protein demethylation	2	17	43
cortical microtubule organization	1	20	62
diaminopimelate biosynthetic process	0	14	28
positive regulation of protein catabolic process	3	16	30
regulation of protein dephosphorylation	2	25	54
coenzyme A biosynthetic process	2	23	61
methylglyoxal catabolic process	0	8	22
prolyl-tRNA aminoacylation	0	3	6
flavin-containing compound metabolic process	1	31	67
protein initiator methionine removal	0	6	19
purine ribonucleoside metabolic process	0	12	61
regulation of ERAD pathway	0	3	9
negative regulation of cellular macromolecule biosynthetic process	5	25	70
protein-tetrapyrrole linkage	0	23	42
phototransduction	1	12	27
gluconeogenesis	0	16	54
pentose-phosphate shunt, non-oxidative branch	0	12	39
negative regulation of MAPK cascade	0	1	5
pyruvate metabolic process	0	20	70
L-phenylalanine metabolic process	4	27	68
purine nucleoside triphosphate biosynthetic process	0	18	69
lipid X metabolic process	0	2	4
negative regulation of nitrogen compound metabolic process	9	26	70
establishment of protein localization to extracellular region	0	7	28
regulation of phosphoprotein phosphatase activity	2	23	54
generation of catalytic spliceosome for first transesterification step	0	3	6
endosome transport via multivesicular body sorting pathway	2	25	65
thiazole biosynthetic process	0	0	1
peptidyl-histidine modification	0	24	63
histone demethylation	3	13	38
response to high light intensity	0	14	43
protein dealkylation	2	17	43
peptidyl-diphthamide biosynthetic process from peptidyl-histidine	0	24	63
glyceraldehyde-3-phosphate metabolic process	0	8	47
nucleobase-containing small molecule biosynthetic process	0	12	57
positive regulation of transcription elongation from RNA polymerase II promoter	0	15	32
gamma-aminobutyric acid catabolic process	0	0	1
ncRNA 3'-end processing	1	29	64
adenine biosynthetic process	0	5	29
L-serine biosynthetic process	0	15	46
cellular response to phosphate starvation	0	14	59
replication fork protection	0	4	8
cellular cation homeostasis	0	36	69
benzene-containing compound metabolic process	7	25	67
peptidyl-lysine methylation	1	27	55
response to endoplasmic reticulum stress	2	26	68
meiosis II	0	10	35
DNA modification	0	26	60
RNA catabolic process	0	25	70
cytoplasmic translational elongation	0	6	29
methylglyoxal catabolic process to lactate	0	6	20
phosphatidylglycerol biosynthetic process	0	3	8
regulation of catabolic process	2	34	68
vesicle tethering involved in exocytosis	0	10	25
regulation of dephosphorylation	1	25	56
riboflavin metabolic process	1	32	65
cell cycle DNA replication initiation	1	5	16
response to nutrient levels	0	17	63
glutamine family amino acid metabolic process	0	29	70
regulation of mitotic metaphase/anaphase transition	1	25	63
pyruvate transport	1	13	38
fertilization	1	14	33
spindle assembly checkpoint signaling	0	17	39
tRNA nucleoside ribose methylation	0	1	3
circadian rhythm	0	28	50
(1->3)-beta-D-glucan metabolic process	2	21	54
deadenylation-dependent decapping of nuclear-transcribed mRNA	0	20	62
ribosomal large subunit assembly	1	8	40
nucleic acid transport	0	22	70
regulation of cell shape	3	15	65
organelle organization	4	22	71
dsRNA processing	4	13	37
positive regulation of DNA-templated transcription, initiation	0	9	16
protein secretion	0	7	28
1-deoxy-D-xylulose 5-phosphate metabolic process	0	12	22
chaperone-mediated protein folding	1	17	35
endosome organization	1	12	25
hydrogen sulfide metabolic process	0	4	14
cellular process involved in reproduction in multicellular organism	0	20	64
aging	1	14	56
spindle organization	2	21	66
establishment of protein localization to vacuole	0	24	68
regulation of cell morphogenesis	2	21	66
autophagosome assembly	2	30	62
leucine metabolic process	0	35	62
regulation of lipid biosynthetic process	0	16	31
protein modification by small protein removal	2	27	61
meiotic cell cycle process	0	21	70
purine ribonucleoside triphosphate biosynthetic process	0	18	69
mRNA 3'-end processing	1	17	67
positive regulation of catabolic process	1	31	55
GDP-L-fucose metabolic process	1	3	14
RNA transport	0	22	70
programmed cell death	0	29	66
positive regulation of cellular catabolic process	1	31	55
mRNA cis splicing, via spliceosome	0	24	62
negative regulation of organelle organization	0	27	66
negative regulation of phosphorus metabolic process	0	18	44
chlorophyll catabolic process	1	19	40
'de novo' UMP biosynthetic process	0	21	56
purine nucleoside biosynthetic process	0	12	57
protein methylation	4	17	56
dephosphorylation of RNA polymerase II C-terminal domain	3	11	25
pseudouridine synthesis	1	24	68
regulation of isoprenoid metabolic process	0	9	19
multicellular organismal reproductive process	0	20	41
pyruvate family amino acid metabolic process	0	6	24
cellular ketone metabolic process	1	24	67
protein myristoylation	0	1	2
organelle disassembly	1	10	30
carotenoid biosynthetic process	1	29	67
UDP-D-xylose biosynthetic process	0	16	52
energy coupled proton transport, down electrochemical gradient	1	16	66
negative regulation of actin filament depolymerization	0	15	51
lactate metabolic process	0	8	23
rRNA (guanine-N7)-methylation	0	1	3
ketone catabolic process	0	8	22
histone deubiquitination	1	4	7
adenosine to inosine editing	1	3	6
killing of cells of other organism	6	12	29
porphyrin-containing compound catabolic process	1	18	40
response to salicylic acid	1	18	49
regulation of unidimensional cell growth	1	16	42
mRNA splice site selection	0	13	39
pyrimidine nucleotide metabolic process	3	23	68
cytoplasmic translation	0	5	27
thiamine biosynthetic process	0	35	61
heterocycle catabolic process	2	25	70
P450-containing electron transport chain	0	8	44
lipid A metabolic process	0	25	57
disaccharide biosynthetic process	2	24	68
response to reactive oxygen species	1	23	55
RNA biosynthetic process	5	22	71
negative regulation of chromosome separation	0	15	39
plant-type cell wall biogenesis	2	31	64
regulation of nuclear division	0	26	65
malate transport	3	26	65
L-alanine catabolic process	0	6	24
regulation of DNA-templated transcription, initiation	0	10	21
riboflavin biosynthetic process	1	32	65
AMP biosynthetic process	0	17	63
pigment catabolic process	1	18	40
regulation of proteasomal ubiquitin-dependent protein catabolic process	2	15	30
intra-Golgi vesicle-mediated transport	0	13	49
protein maturation	2	16	69
erythrose 4-phosphate/phosphoenolpyruvate family amino acid catabolic process	3	27	63
negative regulation of protein modification process	1	20	49
regulation of gibberellic acid mediated signaling pathway	0	18	38
fatty acid beta-oxidation	2	25	67
tricarboxylic acid biosynthetic process	0	7	16
pyrimidine ribonucleoside monophosphate biosynthetic process	0	23	66
mRNA modification	1	11	37
hexose biosynthetic process	0	17	55
tRNA 3'-terminal CCA addition	0	5	10
steroid metabolic process	4	32	68
meiosis II cell cycle process	0	10	35
regulation of auxin polar transport	0	10	28
plastid fission	1	18	51
phosphorylation of RNA polymerase II C-terminal domain	1	4	19
cellular amine metabolic process	1	28	68
S-adenosylmethionine metabolic process	0	11	48
box C/D snoRNP assembly	0	4	21
response to abscisic acid	0	26	67
Notch signaling pathway	1	2	9
response to organonitrogen compound	0	24	52
protein-containing complex disassembly	0	20	68
isoprenoid metabolic process	19	32	71
negative regulation of cytoskeleton organization	0	21	60
cellular respiration	0	17	69
regulation of lipid metabolic process	0	15	36
GPI anchor biosynthetic process	0	19	54
negative regulation of proteolysis	10	15	53
organophosphate catabolic process	2	27	69
regulation of peptidase activity	10	15	53
nucleobase-containing compound catabolic process	4	25	70
purine nucleoside monophosphate metabolic process	0	17	68
regulation of ubiquitin-protein transferase activity	1	7	19
glycosyl compound biosynthetic process	0	15	64
plant organ senescence	0	15	54
cleavage involved in rRNA processing	0	15	36
late endosome to vacuole transport via multivesicular body sorting pathway	2	26	65
negative regulation of nuclear division	1	14	42
farnesyl diphosphate metabolic process	0	4	20
negative regulation of protein ubiquitination	0	1	2
mRNA methylation	0	3	13
pyrimidine nucleoside monophosphate biosynthetic process	0	26	66
regulation of mRNA metabolic process	0	34	65
reciprocal homologous recombination	0	23	59
peroxisomal transport	0	23	58
replication fork processing	0	8	18
positive regulation of response to DNA damage stimulus	0	0	2
regulation of response to alcohol	2	32	67
developmental growth involved in morphogenesis	2	15	43
negative regulation of protein phosphorylation	0	11	29
olefinic compound biosynthetic process	3	20	57
mitotic DNA replication initiation	1	5	16
regulation of developmental growth	2	26	66
alditol phosphate metabolic process	1	21	58
pyrimidine-containing compound metabolic process	5	26	69
rescue of stalled ribosome	0	5	12
auxin transport	6	21	67
aromatic amino acid family biosynthetic process, prephenate pathway	1	35	63
sister chromatid segregation	0	8	37
aldehyde catabolic process	1	20	39
positive regulation of signal transduction	0	20	38
meristem maintenance	1	4	8
Mo-molybdopterin cofactor metabolic process	0	22	59
tRNA pseudouridine synthesis	0	8	18
cell wall polysaccharide catabolic process	1	22	62
seed maturation	0	5	21
vacuolar proton-transporting V-type ATPase complex assembly	0	4	16
primary alcohol metabolic process	0	4	11
jasmonic acid metabolic process	2	18	31
NADH dehydrogenase complex (plastoquinone) assembly	0	0	4
oxylipin biosynthetic process	3	25	67
pyrimidine nucleobase metabolic process	1	28	67
meiosis I cell cycle process	2	26	62
DNA methylation	0	5	25
defense response to bacterium	6	25	53
positive regulation of transcription initiation from RNA polymerase II promoter	0	9	16
microtubule nucleation	0	29	60
regulation of photomorphogenesis	0	13	38
post-Golgi vesicle-mediated transport	2	15	42
negative regulation of mitotic cell cycle	0	27	63
DNA damage checkpoint signaling	1	16	43
cellular response to extracellular stimulus	0	22	67
pantothenate metabolic process	0	1	3
L-proline biosynthetic process	0	15	31
proton-transporting two-sector ATPase complex assembly	1	16	56
chromatin remodeling	2	16	67
actin filament capping	0	15	51
beta-glucan biosynthetic process	4	19	69
nuclear division	0	18	61
regulation of cell cycle phase transition	2	26	69
mRNA 5'-splice site recognition	0	2	11
negative regulation of sister chromatid segregation	0	15	39
positive regulation of developmental growth	0	5	11
glutamine family amino acid biosynthetic process	2	23	69
kynurenine metabolic process	0	8	27
mitochondrial translation	1	20	64
arginine biosynthetic process	1	18	67
pyrimidine ribonucleotide metabolic process	1	29	68
tRNA wobble uridine modification	1	27	66
cytoplasmic microtubule organization	1	26	65
small nucleolar ribonucleoprotein complex assembly	0	8	26
phosphatidylglycerol metabolic process	0	3	8
intracellular sterol transport	0	12	30
ribonucleoside triphosphate biosynthetic process	2	25	70
cellular response to external stimulus	0	23	67
protein maturation by iron-sulfur cluster transfer	0	14	43
ATP generation from ADP	0	18	69
seed dormancy process	0	7	16
protein transport by the Tat complex	0	4	7
arachidonate transport	0	8	21
cellular manganese ion homeostasis	0	29	62
negative regulation of peptidase activity	10	15	53
glycolipid biosynthetic process	0	26	68
secretion by cell	5	27	69
leaf senescence	0	15	54
regulation of apoptotic process	0	4	13
response to alcohol	0	26	67
negative regulation of post-embryonic development	1	19	48
double fertilization forming a zygote and endosperm	1	14	33
malonyl-CoA biosynthetic process	0	15	32
negative regulation of biosynthetic process	4	25	70
mitochondrial respiratory chain complex III assembly	0	2	6
N-terminal protein amino acid acetylation	0	21	36
Golgi organization	1	15	65
ATP biosynthetic process	1	17	66
transition metal ion transport	1	28	56
negative regulation of cytokinin-activated signaling pathway	1	8	19
mannosylation	0	0	1
regulation of cyclin-dependent protein kinase activity	0	18	55
positive regulation of DNA repair	0	0	2
negative regulation of cell death	0	9	22
N-terminal protein myristoylation	0	1	2
demethylation	2	17	57
1-deoxy-D-xylulose 5-phosphate biosynthetic process	0	12	22
chloroplast mRNA processing	0	10	15
negative regulation of mitotic metaphase/anaphase transition	0	15	39
tetrahydrobiopterin metabolic process	1	1	7
negative regulation of hydrolase activity	8	18	54
monocarboxylic acid catabolic process	1	26	68
innate immune response	1	18	60
kinetochore assembly	0	1	7
nucleobase biosynthetic process	0	24	68
IMP biosynthetic process	0	19	66
regulation of monopolar cell growth	0	8	27
negative regulation of ubiquitin-protein transferase activity	0	1	2
pollen germination	1	12	32
monosaccharide biosynthetic process	0	26	67
pentose-phosphate shunt, oxidative branch	0	19	38
RNA decapping	1	23	66
cellular nitrogen compound catabolic process	2	24	70
protein N-linked glycosylation	0	29	66
regulation of phenylpropanoid metabolic process	1	19	52
recombinational repair	3	25	68
mitochondrial fission	1	2	13
regulation of protein modification by small protein conjugation or removal	1	6	21
regulation of organ growth	0	16	42
positive regulation of cellular protein catabolic process	2	14	28
phosphate ion transmembrane transport	1	14	59
mitochondrion disassembly	1	9	27
manganese ion homeostasis	0	29	62
RNA polymerase II preinitiation complex assembly	1	4	24
regulation of chromosome segregation	1	24	65
monocarboxylic acid transport	2	23	64
purine ribonucleoside biosynthetic process	0	12	57
microtubule cytoskeleton organization	0	25	70
glutamine family amino acid catabolic process	0	16	44
kinetochore organization	0	1	13
peptidyl-cysteine modification	2	18	53
NAD(P)H dehydrogenase complex assembly	0	2	12
oxazole or thiazole biosynthetic process	0	0	3
phosphatidylcholine biosynthetic process	0	12	34
tryptophan metabolic process	0	28	67
regulation of secondary metabolic process	1	23	58
negative regulation of apoptotic process	0	5	9
purine nucleoside monophosphate biosynthetic process	0	17	68
proteasome assembly	0	22	64
regulation of plant organ morphogenesis	1	18	49
regulation of cell division	1	23	66
thiazole metabolic process	0	0	1
small GTPase mediated signal transduction	0	25	68
cellular response to high light intensity	0	0	4
proline biosynthetic process	0	19	40
regulation of programmed cell death	1	13	38
negative regulation of mitotic nuclear division	0	14	41
response to oxygen levels	1	27	63
ascorbate glutathione cycle	0	3	8
regulation of cytoplasmic translational elongation	0	24	63
nucleoside metabolic process	5	15	68
erythrose 4-phosphate/phosphoenolpyruvate family amino acid biosynthetic process	1	21	52
regulation of mitotic cell cycle	1	23	67
purine nucleoside triphosphate metabolic process	0	20	69
polyamine metabolic process	0	28	66
indolalkylamine catabolic process	0	9	29
regulation of RNA splicing	0	17	45
UMP metabolic process	0	23	66
response to hydrogen peroxide	0	21	50
organelle fusion	0	11	39
protein oxidation	0	10	38
indole-containing compound metabolic process	0	22	67
purine nucleotide biosynthetic process	1	20	70
post-chaperonin tubulin folding pathway	1	11	26
ceramide biosynthetic process	0	15	44
regulation of proteolysis involved in cellular protein catabolic process	1	19	53
protein kinase C-activating G protein-coupled receptor signaling pathway	2	27	56
arachidonic acid secretion	0	8	21
phytochelatin metabolic process	0	1	6
detection of visible light	0	15	26
adenylate cyclase-modulating G protein-coupled receptor signaling pathway	0	6	21
positive regulation of DNA-binding transcription factor activity	0	6	11
carbon utilization	2	14	37
reductive pentose-phosphate cycle	5	24	57
negative regulation of protein serine/threonine kinase activity	0	12	24
meiotic nuclear division	0	17	60
response to sucrose	1	13	54
regulation of mitotic cell cycle phase transition	1	27	66
organophosphate metabolic process	1	16	71
pyrimidine ribonucleoside monophosphate metabolic process	0	23	66
developmental maturation	1	7	30
regulation of alcohol biosynthetic process	0	3	7
zinc ion transport	1	14	28
cellular biogenic amine biosynthetic process	1	28	67
cation homeostasis	1	32	69
regulation of sister chromatid segregation	1	23	63
RNA capping	0	11	26
[2Fe-2S] cluster assembly	0	0	3
negative regulation of DNA replication	0	5	13
cell death	0	29	66
regulation of anatomical structure morphogenesis	1	25	67
purine ribonucleoside salvage	0	11	56
phytochelatin biosynthetic process	0	1	6
regulation of cell death	1	16	39
sphingolipid metabolic process	1	25	68
nuclear chromosome segregation	1	9	41
negative regulation of phosphorelay signal transduction system	0	20	48
positive chemotaxis	0	4	12
mitochondrial transport	2	21	69
fatty acid transport	0	14	37
response to organic cyclic compound	1	22	52
regulation of transcription elongation from RNA polymerase II promoter	0	15	32
protein import into mitochondrial matrix	1	21	61
nucleoside triphosphate biosynthetic process	1	25	70
pollen tube guidance	0	4	12
aromatic amino acid family catabolic process	5	24	68
intracellular lipid transport	1	26	56
leaf development	1	17	39
lipid A biosynthetic process	0	25	57
homologous recombination	0	20	65
proline catabolic process	0	1	7
cortical cytoskeleton organization	0	22	64
pyridoxal phosphate biosynthetic process	0	15	39
regulation of reproductive process	1	28	69
regulation of gene silencing	0	5	14
negative regulation of growth	1	14	42
histone lysine demethylation	3	13	38
negative regulation of cell cycle process	1	31	67
negative regulation of actin filament polymerization	0	21	60
negative regulation of developmental growth	0	11	32
negative regulation of response to alcohol	1	29	64
transcription by RNA polymerase II	0	23	55
regulation of phosphorylation	1	14	58
glycerol-3-phosphate metabolic process	1	21	58
secondary metabolic process	13	28	69
plastid organization	3	19	68
cell tip growth	1	12	39
tubulin complex assembly	2	10	22
cellular response to light intensity	0	3	8
plastid transcription	0	14	34
mitochondrial pyruvate transmembrane transport	1	12	35
reciprocal meiotic recombination	0	23	59
monovalent inorganic cation homeostasis	3	21	63
regulation of protein serine/threonine kinase activity	1	16	55
detection of hypoxia	0	16	49
D-gluconate metabolic process	0	5	22
regulation of posttranscriptional gene silencing	1	2	11
purine nucleotide salvage	0	17	63
secondary alcohol metabolic process	0	14	28
folic acid metabolic process	0	13	45
cellular component disassembly	1	23	68
long-chain fatty acid transport	0	10	25
photosynthetic electron transport in photosystem I	1	30	64
unidimensional cell growth	2	14	42
aerobic electron transport chain	0	14	67
methylglyoxal catabolic process to D-lactate via S-lactoyl-glutathione	0	6	20
inositol biosynthetic process	0	16	34
response to gibberellin	0	16	45
ribosome biogenesis	1	21	69
poly(A)+ mRNA export from nucleus	2	13	36
response to starvation	0	17	63
chloroplast fission	1	18	51
7-methylguanosine mRNA capping	0	7	10
cell killing	6	12	29
protein lipoylation	0	7	37
ribonucleoside metabolic process	1	11	63
protein transport to vacuole involved in ubiquitin-dependent protein catabolic process via the multivesicular body sorting pathway	2	27	65
respiratory chain complex II assembly	0	3	4
detection of chemical stimulus	0	22	59
diol metabolic process	1	5	26
nucleoside salvage	0	11	56
cellular response to nitrogen starvation	0	13	41
phyllome development	1	17	41
regulation of abscisic acid-activated signaling pathway	2	32	67
tricarboxylic acid metabolic process	1	28	63
negative regulation of organ growth	0	6	25
protein refolding	4	29	66
negative regulation of phosphorylation	0	11	29
Group II intron splicing	0	23	64
prosthetic group metabolic process	0	22	59
signal transduction in response to DNA damage	1	16	43
ubiquitin-dependent ERAD pathway	0	14	41
endoplasmic reticulum calcium ion homeostasis	0	3	10
mitochondrial transmembrane transport	1	18	68
protein insertion into mitochondrial membrane	0	27	68
histone lysine methylation	0	20	49
UDP-L-arabinose metabolic process	0	22	45
cellular chemical homeostasis	0	28	70
amino acid transmembrane transport	2	12	31
peptidyl-methionine modification	0	13	20
negative regulation of MAP kinase activity	0	0	1
nicotianamine biosynthetic process	0	7	16
RNA (guanine-N7)-methylation	0	4	13
sucrose biosynthetic process	0	21	59
protein complex oligomerization	2	22	66
negative regulation of protein kinase activity	0	12	28
production of miRNAs involved in gene silencing by miRNA	0	4	15
response to bacterium	6	25	53
RNA export from nucleus	1	27	69
DNA dealkylation	0	13	40
regulation of circadian rhythm	0	25	65
regulation of pH	2	21	60
regulation of anion transport	0	4	7
protein quality control for misfolded or incompletely synthesized proteins	0	12	29
positive regulation of proteolysis involved in cellular protein catabolic process	2	14	28
negative regulation of ubiquitin protein ligase activity	0	1	2
D-xylose metabolic process	1	20	60
fatty acid catabolic process	1	24	67
negative regulation of cellular metabolic process	8	26	70
signal peptide processing	0	15	68
negative regulation of DNA-dependent DNA replication	0	5	13
purine nucleobase salvage	0	5	28
exocytic process	1	19	43
ATP metabolic process	0	16	70
farnesyl diphosphate biosynthetic process, mevalonate pathway	0	2	6
DNA demethylation	0	12	32
pentose metabolic process	2	22	66
pyridoxine metabolic process	0	9	21
cellular biogenic amine catabolic process	0	20	47
response to decreased oxygen levels	1	26	63
regulation of protein phosphorylation	1	15	58
positive regulation of translational termination	0	14	32
rRNA modification	5	13	68
tRNA wobble adenosine to inosine editing	1	1	4
purine nucleoside metabolic process	0	13	64
maintenance of location	0	25	68
cell-cell signaling	0	14	29
tRNA methylation	0	19	63
aromatic compound biosynthetic process	6	21	71
folic acid biosynthetic process	0	6	31
regulation of phosphorus metabolic process	2	18	60
oxazole or thiazole metabolic process	0	0	3
anaphase-promoting complex-dependent catabolic process	1	15	30
cellular modified amino acid biosynthetic process	2	20	66
regulation of cellular protein catabolic process	1	20	55
fatty acid beta-oxidation using acyl-CoA oxidase	0	3	7
nucleic acid phosphodiester bond hydrolysis	1	22	68
pyrimidine nucleobase biosynthetic process	2	26	65
DNA-templated transcription, termination	3	24	67
erythrose 4-phosphate/phosphoenolpyruvate family amino acid metabolic process	4	27	68
anion transmembrane transport	4	16	68
positive regulation of proteasomal protein catabolic process	2	16	27
adenine salvage	0	5	25
mitochondrial respiratory chain complex I assembly	0	12	45
xyloglucan metabolic process	5	24	68
cell development	0	4	20
meiotic DNA double-strand break formation	1	16	49
regulation of protein ubiquitination	1	7	21
glycolytic process	0	18	69
N-terminal protein lipidation	0	1	2
tetrahydrofolate biosynthetic process	1	16	56
microtubule severing	0	0	2
asymmetric cell division	0	11	37
protein lipidation	1	19	55
cellular protein complex disassembly	0	20	67
isopentenyl diphosphate biosynthetic process, methylerythritol 4-phosphate pathway	0	8	39
polyprenol metabolic process	0	12	39
vacuolar transport	1	25	69
regulation of intracellular signal transduction	0	27	69
protein deubiquitination	2	27	57
arginine metabolic process	0	21	67
pantothenate biosynthetic process	0	1	3
response to disaccharide	1	13	54
cinnamic acid biosynthetic process	4	16	45
triterpenoid metabolic process	14	25	53
xylan catabolic process	1	22	62
diol biosynthetic process	1	5	26
response to lipid	1	30	68
pyridine-containing compound metabolic process	4	25	69
DNA integrity checkpoint signaling	0	26	64
organic acid transport	3	27	70
molybdopterin cofactor metabolic process	0	22	59
autophagosome organization	3	28	62
photosynthetic electron transport chain	1	29	68
negative regulation of cellular response to alcohol	1	29	64
L-ascorbic acid biosynthetic process	0	33	61
cellular biogenic amine metabolic process	1	28	68
cellular aldehyde metabolic process	0	26	68
DNA-dependent DNA replication maintenance of fidelity	0	9	19
7-methylguanosine RNA capping	0	11	26
mitotic spindle checkpoint signaling	0	17	39
positive regulation of gene expression	0	28	65
developmental growth	2	16	44
organic anion transport	1	26	68
dormancy process	0	7	16
isopentenyl diphosphate metabolic process	0	17	66
GDP-L-fucose biosynthetic process	1	3	14
regulation of cellular response to stress	1	27	67
tetraterpenoid metabolic process	1	28	67
peptidyl-amino acid modification	1	19	69
DNA synthesis involved in DNA repair	0	10	40
thiamine-containing compound metabolic process	1	28	65
pyruvate transmembrane transport	1	13	38
regulation of meristem growth	0	16	33
base conversion or substitution editing	1	23	64
chromosome segregation	1	17	66
regulation of response to red or far red light	0	18	49
proteasome-mediated ubiquitin-dependent protein catabolic process	1	24	69
tetrapyrrole catabolic process	1	18	40
root hair cell development	0	3	16
CAAX-box protein processing	0	27	63
response to extracellular stimulus	0	25	67
flavonoid metabolic process	6	24	56
negative regulation of mitotic sister chromatid separation	0	15	39
negative regulation of cell cycle	2	27	67
protein folding in endoplasmic reticulum	0	1	1
positive regulation of protein-containing complex disassembly	0	14	34
DNA topological change	3	29	63
carbohydrate biosynthetic process	0	27	71
negative regulation of reproductive process	0	17	34
cellular response to starvation	0	17	63
dolichol-linked oligosaccharide biosynthetic process	0	26	64
ADP metabolic process	0	18	69
regulation of alternative mRNA splicing, via spliceosome	0	2	19
amino sugar biosynthetic process	0	7	33
pentose-phosphate shunt	1	23	58
protein localization to extracellular region	0	7	28
regulation of cytokinin-activated signaling pathway	1	10	23
Golgi to vacuole transport	0	14	29
DNA replication initiation	5	25	66
galactose catabolic process	0	8	21
negative regulation of macromolecule biosynthetic process	5	25	70
macromolecule methylation	3	18	70
lipid oxidation	1	29	69
purine ribonucleoside diphosphate metabolic process	0	18	69
rRNA methylation	4	21	65
GPI anchor metabolic process	0	19	54
regulation of ethylene-activated signaling pathway	0	24	59
superoxide metabolic process	0	25	44
adventitious root development	0	0	5
RNA metabolic process	1	12	71
glycine catabolic process	1	16	43
vitamin B6 biosynthetic process	1	25	64
removal of superoxide radicals	0	15	28
red, far-red light phototransduction	1	12	27
cell wall polysaccharide metabolic process	4	23	70
actin filament depolymerization	0	18	62
regulation of developmental process	0	25	69
mitochondrial membrane organization	0	30	68
citrate metabolic process	0	8	13
DNA replication checkpoint signaling	0	8	24
dolichol metabolic process	0	7	16
photosystem I assembly	2	14	43
icosanoid transport	0	8	21
pyrimidine nucleoside monophosphate metabolic process	0	26	66
lipooligosaccharide biosynthetic process	0	25	57
negative regulation of kinase activity	0	12	28
N-terminal protein amino acid modification	0	25	54
pollen development	3	14	40
regulation of response to endoplasmic reticulum stress	0	5	14
regulation of protein catabolic process	3	29	65
mitochondrial respiratory chain complex II assembly	0	3	4
cellular macromolecule localization	1	29	70
tryptophan catabolic process	0	9	29
pyrimidine ribonucleotide biosynthetic process	1	29	68
methylguanosine-cap decapping	1	23	65
multivesicular body sorting pathway	1	25	68
protein import into peroxisome matrix	0	10	32
cell morphogenesis	2	21	68
nuclear-transcribed mRNA poly(A) tail shortening	0	5	12
N-terminal peptidyl-methionine acetylation	0	9	15
isocitrate metabolic process	0	14	28
jasmonic acid biosynthetic process	0	13	22
amine catabolic process	0	20	47
regulation of protein kinase activity	1	14	55
tetraterpenoid biosynthetic process	1	29	67
negative regulation of chromosome organization	0	27	55
alanine catabolic process	0	6	24
organelle fission	2	17	70
positive regulation of cell communication	0	18	38
organic hydroxy compound transport	1	29	57
protein urmylation	0	1	4
tRNA wobble base modification	2	25	66
ubiquitin-dependent protein catabolic process via the multivesicular body sorting pathway	0	1	4
coenzyme A metabolic process	0	29	65
CTP salvage	0	6	14
polyamine biosynthetic process	0	31	66
seryl-tRNA aminoacylation	0	3	6
negative regulation of cellular biosynthetic process	4	26	70
ncRNA export from nucleus	0	2	6
regulation of cellular response to alcohol	2	32	67
clathrin-dependent endocytosis	2	21	67
cellular protein localization	1	29	70
regulation of transferase activity	0	18	55
aerobic respiration	0	17	69
inositol catabolic process	0	3	14
tyrosine metabolic process	3	27	59
female meiotic nuclear division	0	6	23
cellular metal ion homeostasis	2	35	69
positive regulation of ERAD pathway	0	2	5
phosphatidic acid biosynthetic process	0	5	12
oligosaccharide-lipid intermediate biosynthetic process	0	24	66
photosynthesis, dark reaction	5	24	57
regulation of chromosome organization	3	30	66
ethylene-activated signaling pathway	2	25	69
hydrotropism	2	24	64
detection of stimulus	1	30	66
chemotaxis	0	4	14
regulation of asymmetric cell division	0	7	16
DNA methylation or demethylation	0	23	57
protein alkylation	4	17	56
regulation of phosphatase activity	2	26	54
lipid modification	3	24	70
mRNA export from nucleus	0	24	66
negative regulation of cellular component organization	2	26	67
methylglyoxal metabolic process	0	8	22
cysteine biosynthetic process from serine	0	23	67
DNA catabolic process	0	18	44
regulation of DNA methylation	0	9	15
gametophyte development	2	13	40
regulation of root morphogenesis	0	12	41
'de novo' pyrimidine nucleobase biosynthetic process	0	26	64
negative regulation of ethylene-activated signaling pathway	0	20	48
response to carbohydrate	1	16	58
glucose 6-phosphate metabolic process	1	26	68
cellular detoxification	2	34	61
guanosine tetraphosphate metabolic process	0	14	37
pyrimidine ribonucleotide salvage	0	17	37
pyridine-containing compound biosynthetic process	2	26	69
tetrahydrobiopterin biosynthetic process	1	1	7
male meiotic nuclear division	0	17	60
IMP salvage	0	2	7
mRNA transport	0	23	70
aldonic acid metabolic process	0	5	22
transcription preinitiation complex assembly	1	20	65
pre-transcriptional gene silencing by RNA	3	19	62
gene silencing	2	32	70
indole-containing compound catabolic process	0	8	30
proton-transporting V-type ATPase complex assembly	0	4	16
regulation of phosphorelay signal transduction system	0	24	59
protein localization to peroxisome	0	14	45
brassinosteroid metabolic process	2	14	34
isopentenyl diphosphate biosynthetic process	0	17	66
amine biosynthetic process	1	28	67
response to hypoxia	1	24	63
vesicle organization	3	24	66
response to gravity	3	18	65
dicarboxylic acid transport	3	25	65
alcohol biosynthetic process	0	30	67
'de novo' IMP biosynthetic process	1	16	66
polyol biosynthetic process	0	31	65
locomotion	1	10	25
spindle checkpoint signaling	0	17	39
developmental cell growth	1	10	38
negative regulation of programmed cell death	0	5	18
GDP-mannose biosynthetic process	0	16	48
double-strand break repair	3	32	68
photorespiration	5	18	46
gamma-aminobutyric acid metabolic process	0	2	5
L-alanine metabolic process	0	6	24
regulation of mitotic sister chromatid separation	1	24	63
rRNA base methylation	5	18	64
regulation of mRNA processing	0	16	47
ribonucleoside diphosphate metabolic process	1	16	69
anatomical structure maturation	1	6	25
cytidine to uridine editing	0	24	63
mitotic cell cycle checkpoint signaling	0	29	63
cellular amino acid catabolic process	0	26	69
negative regulation of protein depolymerization	0	15	51
pectin biosynthetic process	2	26	66
regulation of hydrolase activity	7	23	57
peroxisomal membrane transport	0	23	58
fatty acid oxidation	2	25	67
AMP metabolic process	0	18	65
negative regulation of developmental process	1	17	64
purine nucleobase biosynthetic process	0	13	58
positive regulation of translation	0	29	60
copper ion homeostasis	0	23	54
regulation of mRNA splicing, via spliceosome	0	8	33
establishment of protein localization to mitochondrial membrane	0	29	68
oligosaccharide biosynthetic process	1	23	68
purine-containing compound biosynthetic process	2	19	70
detection of light stimulus	1	15	33
olefinic compound metabolic process	3	22	59
UDP-glucuronate metabolic process	0	10	27
regulation of phragmoplast microtubule organization	0	0	2
NADH dehydrogenase complex assembly	0	14	53
regulation of root meristem growth	0	12	22
pollen-pistil interaction	0	3	6
detection of oxygen	0	16	49
regulation of abscisic acid biosynthetic process	0	2	6
positive regulation of DNA-templated transcription, elongation	0	24	43
oxylipin metabolic process	3	25	67
protein ufmylation	0	6	21
farnesyl diphosphate biosynthetic process	0	3	16
regulation of proteasomal protein catabolic process	2	18	53
cellular iron ion homeostasis	0	30	54
protein K63-linked deubiquitination	0	5	16
tryptophan catabolic process to kynurenine	0	8	26
shikimate metabolic process	0	4	9
negative regulation of mitotic cell cycle phase transition	0	27	63
generation of catalytic spliceosome for second transesterification step	0	1	2
pteridine-containing compound biosynthetic process	2	21	66
negative regulation of abscisic acid-activated signaling pathway	1	29	64
proteasome core complex	3	24	61
plastid	2	14	70
vesicle membrane	3	26	69
cytoplasmic vesicle membrane	3	26	69
signal recognition particle	1	19	65
signal recognition particle, endoplasmic reticulum targeting	1	19	65
supramolecular complex	0	20	70
polymeric cytoskeletal fiber	0	21	70
microtubule	0	21	70
supramolecular polymer	0	21	70
supramolecular fiber	0	21	70
transport vesicle membrane	2	17	60
cellulose synthase complex	0	4	10
transcription elongation factor complex	3	30	66
retromer, cargo-selective complex	0	2	2
CORVET complex	0	7	14
pore complex	1	5	9
plant-type vacuole membrane	0	19	38
endoplasmic reticulum quality control compartment	0	1	2
Cdc73/Paf1 complex	0	12	30
HOPS complex	0	9	21
transcription factor TFIIE complex	0	5	7
proteasome core complex, alpha-subunit complex	3	18	69
bounding membrane of organelle	1	19	71
Golgi membrane	1	27	70
nuclear pore	2	24	67
prefoldin complex	1	30	64
endosome membrane	2	29	69
AP-type membrane coat adaptor complex	2	21	68
AP-3 adaptor complex	0	3	10
COPII vesicle coat	3	33	65
vacuolar proton-transporting V-type ATPase, V1 domain	0	4	11
AP-2 adaptor complex	0	2	6
Arp2/3 protein complex	1	20	62
pyruvate dehydrogenase complex	0	22	48
mitochondrial respirasome	0	1	13
kinetochore	1	24	57
photosystem I reaction center	2	26	60
plastid outer membrane	0	18	67
chloroplast	1	15	70
plastid-encoded plastid RNA polymerase complex	0	8	28
transcription factor TFIIA complex	0	5	16
oligosaccharyltransferase complex	1	24	64
spindle	0	28	67
SNARE complex	1	19	60
MICOS complex	0	1	2
etioplast membrane	1	10	12
proton-transporting V-type ATPase, V1 domain	0	26	63
RNA polymerase II transcription regulator complex	0	19	70
protein kinase CK2 complex	0	8	26
respiratory chain complex IV	0	24	64
dynein complex	1	20	63
mitochondrial outer membrane translocase complex	1	21	56
outer mitochondrial membrane protein complex	1	22	57
TRAPP complex	0	17	65
respiratory chain complex II	1	2	17
chromatin	2	32	60
transcription factor TFIID complex	0	22	68
microbody	1	26	70
chloroplast outer membrane	0	28	67
microtubule associated complex	0	27	69
signal peptidase complex	0	22	58
plasma membrane protein complex	1	30	69
membrane	19	26	71
transcription regulator complex	0	21	70
CCAAT-binding factor complex	2	16	67
U6 snRNP	0	12	42
peroxisomal membrane	1	18	69
microbody membrane	1	18	69
mitochondrial matrix	2	32	69
photosystem II	1	24	69
membrane coat	2	36	69
autophagosome	0	24	66
[truncated: 5,050 more rows]
