# Supplementary material for: Universal signatures of transposable element compartmentalization across eukaryotic genomes
Source: bioRxiv. 2024 Mar 27:2023.10.17.562820. Preprint. [Version 2] doi: 10.1101/2023.10.17.562820 (PMC10996525; doi:10.1101/2023.10.17.562820)
Supplement: Supplement 5 [file media-5.gz › Data_S3/GO_presence_summaries_Nematoda_LINE.tsv]

positive regulation of gene expression	1	1	3
positive regulation of proteolysis	0	2	2
positive regulation of cellular protein metabolic process	1	1	5
mitotic chromosome condensation	0	1	3
phosphate ion transport	0	3	4
cellular lipid catabolic process	1	1	5
regulation of protein processing	0	2	2
receptor clustering	0	0	1
positive regulation of dauer larval development	0	0	2
regulation of protein maturation	0	2	2
DNA conformation change	1	2	5
positive regulation of protein metabolic process	1	1	5
post-embryonic development	1	0	4
cellular amide metabolic process	2	2	5
glycoprotein biosynthetic process	0	2	4
heparan sulfate proteoglycan biosynthetic process	0	2	4
negative regulation of Wnt signaling pathway	0	1	4
proteoglycan biosynthetic process	0	2	4
chromosome organization	1	3	5
aging	1	0	1
tissue development	0	1	2
respiratory chain complex IV assembly	0	1	2
leucyl-tRNA aminoacylation	0	0	1
positive regulation of post-embryonic development	0	0	2
positive regulation of nematode larval development	0	0	2
MAPK cascade	0	0	2
DNA packaging	0	2	3
heparan sulfate proteoglycan metabolic process	0	1	4
defense response to Gram-negative bacterium	0	2	3
lipid storage	0	1	3
chromosome condensation	0	2	3
proteoglycan metabolic process	0	1	4
anion transport	1	0	5
sphingolipid metabolic process	1	2	5
cellular component organization or biogenesis	1	2	5
cellular lipid metabolic process	1	2	5
protein-containing complex disassembly	0	2	5
chemotaxis	0	2	4
formation of cytoplasmic translation initiation complex	0	1	5
isoprenoid metabolic process	1	1	5
inorganic anion transport	0	2	5
organelle organization	1	3	5
pyridine nucleotide biosynthetic process	0	1	4
ceramide metabolic process	1	0	4
anatomical structure homeostasis	0	1	2
galactose metabolic process	0	0	2
transcription by RNA polymerase III	0	1	2
sulfur compound catabolic process	0	1	3
positive regulation of translation	0	1	2
positive regulation of cellular amide metabolic process	0	1	2
glutathione catabolic process	0	1	3
nicotinamide nucleotide biosynthetic process	0	1	4
muscle cell cellular homeostasis	0	1	2
ameboidal-type cell migration	0	1	2
peptide catabolic process	0	2	3
regulation of protein localization	1	1	3
modulation of chemical synaptic transmission	1	0	3
regulation of trans-synaptic signaling	1	0	3
membrane organization	1	3	5
ribosome biogenesis	1	2	5
positive regulation of cellular process	1	3	5
positive regulation of cellular metabolic process	0	4	5
lipid metabolic process	0	3	5
biosynthetic process	1	2	5
regulation of Wnt signaling pathway	0	1	4
maintenance of location	0	1	4
innate immune response	0	1	3
regulation of protein transport	0	2	3
positive regulation of protein transport	0	2	3
regulation of establishment of protein localization	0	2	3
aminoglycan metabolic process	0	2	5
glycosaminoglycan biosynthetic process	0	2	4
ncRNA 5'-end processing	0	1	3
telomere maintenance	0	3	4
mucopolysaccharide metabolic process	0	2	4
glycosaminoglycan metabolic process	0	2	4
tRNA 5'-leader removal	0	1	3
cellular modified amino acid catabolic process	0	2	4
RNA 5'-end processing	0	1	3
cytochrome complex assembly	0	3	4
aminoglycan biosynthetic process	0	2	4
positive regulation of establishment of protein localization	0	2	3
tRNA 5'-end processing	0	1	3
regulation of cellular metabolic process	0	3	5
positive regulation of cellular component organization	0	4	5
nematode male tail tip morphogenesis	0	1	3
cellular component disassembly	0	2	5
lipid catabolic process	0	3	5
positive regulation of metabolic process	0	4	5
nematode larval development	0	1	3
larval development	0	1	3
regulation of metabolic process	0	3	5
animal organ morphogenesis	0	2	3
endocytosis	0	2	5
behavior	0	3	4
regulation of nitrogen compound metabolic process	0	3	5
regulation of primary metabolic process	0	3	5
cellular component organization	0	3	5
regulation of protein metabolic process	0	3	5
telomere organization	0	3	4
pyridine nucleotide metabolic process	0	1	5
quinone metabolic process	0	2	4
detection of stimulus involved in sensory perception	1	1	3
ubiquinone biosynthetic process	0	2	4
quinone biosynthetic process	0	2	4
fatty acid oxidation	0	2	4
ubiquinone metabolic process	0	2	4
nicotinamide nucleotide metabolic process	0	1	5
positive regulation of response to external stimulus	0	2	3
fatty acid catabolic process	0	1	4
regulation of lipid metabolic process	0	1	3
fatty acid beta-oxidation	0	2	4
lipid oxidation	0	2	5
regulation of dephosphorylation	0	2	4
synaptic transmission, cholinergic	0	2	3
ketone biosynthetic process	0	2	4
monocarboxylic acid catabolic process	0	1	5
nucleotide biosynthetic process	0	3	5
peptidyl-lysine dimethylation	0	1	1
lysosome localization	0	1	1
flavin-containing compound metabolic process	0	1	1
positive regulation of response to biotic stimulus	0	1	1
positive regulation of protein localization to membrane	0	1	2
negative regulation of establishment of protein localization	0	0	1
lipid translocation	0	0	1
memory	0	1	2
regulation of protein secretion	0	0	2
negative regulation of microtubule polymerization	0	0	1
regulation of ubiquitin-dependent protein catabolic process	0	1	2
regulation of vesicle size	0	0	2
positive regulation of proteasomal ubiquitin-dependent protein catabolic process	0	2	2
regulation of endosome size	0	0	2
glycosphingolipid catabolic process	0	1	1
negative regulation of protein transport	0	0	1
phagosome-lysosome fusion	0	0	1
regulation of lipid biosynthetic process	0	0	2
response to copper ion	0	0	2
positive regulation of ubiquitin-dependent protein catabolic process	0	2	2
regulation of protein localization to membrane	0	1	2
mesodermal cell migration	0	1	2
vesicle-mediated transport in synapse	0	0	2
positive regulation of defense response	0	1	1
regulation of mitochondrion organization	0	0	1
neurotransmitter-gated ion channel clustering	0	0	1
negative regulation of secretion by cell	0	0	1
riboflavin biosynthetic process	0	1	1
regulation of synaptic transmission, GABAergic	0	1	2
negative regulation of secretion	0	0	1
riboflavin metabolic process	0	1	1
negative regulation of dephosphorylation	0	0	1
negative regulation of cellular protein localization	0	0	2
flavin-containing compound biosynthetic process	0	1	1
regulation of defense response to bacterium	0	0	1
positive regulation of protein secretion	0	1	2
synaptic vesicle exocytosis	0	0	2
regulation of proteasomal ubiquitin-dependent protein catabolic process	0	1	2
regulation of dorsal/ventral axon guidance	0	0	2
regulation of mitochondrial fission	0	0	1
short-term memory	0	1	2
nucleosome disassembly	0	0	1
negative regulation of protein localization to nucleus	0	0	1
DNA replication checkpoint signaling	0	1	1
negative regulation of phosphatase activity	0	0	1
negative regulation of protein dephosphorylation	0	0	1
glycolipid catabolic process	0	1	1
phospholipid translocation	0	0	1
cellular response to salt	0	1	1
negative chemotaxis	0	0	1
cellular response to heat	0	0	1
netrin-activated signaling pathway	0	0	1
regulation of protein targeting to membrane	0	1	1
chemorepulsion of axon	0	0	1
regulation of microtubule polymerization or depolymerization	0	2	2
regulation of protein targeting	0	1	1
negative regulation of microtubule polymerization or depolymerization	0	1	2
detection of chemical stimulus	1	1	2
protein-DNA complex disassembly	0	0	1
detection of chemical stimulus involved in sensory perception	1	0	1
glycosphingolipid metabolic process	1	0	2
JNK cascade	0	0	1
gamma-aminobutyric acid receptor clustering	0	0	1
regulation of microtubule polymerization	0	0	2
negative regulation of phosphoprotein phosphatase activity	0	0	1
positive regulation of mitochondrion organization	0	0	1
establishment or maintenance of actin cytoskeleton polarity	0	0	1
ceramide catabolic process	0	1	1
axonogenesis	0	1	1
IMP salvage	0	0	1
lipid modification	0	1	5
carbohydrate transport	0	2	5
taxis	0	2	4
cellular macromolecule biosynthetic process	1	2	5
positive regulation of nitrogen compound metabolic process	0	4	5
biological process involved in interspecies interaction between organisms	0	2	4
response to other organism	0	2	4
response to external biotic stimulus	0	2	4
defense response	0	2	4
response to biotic stimulus	0	2	4
defense response to other organism	0	2	4
regulation of macromolecule metabolic process	0	3	5
peptide metabolic process	1	3	5
vesicle-mediated transport	0	3	5
biological_process	0	2	5
membrane lipid metabolic process	0	2	5
cellular nitrogen compound metabolic process	0	3	5
immune response	0	2	4
regulation of multicellular organism growth	0	1	3
system process	0	3	4
immune system process	0	2	4
positive regulation of macromolecule metabolic process	0	4	5
positive regulation of transport	0	3	3
positive regulation of developmental growth	0	1	3
organonitrogen compound biosynthetic process	0	3	5
regulation of cellular protein metabolic process	0	3	5
regulation of gene expression	0	3	5
fatty acid metabolic process	0	2	5
DNA topological change	0	4	4
regulation of translational elongation	0	2	5
retrograde vesicle-mediated transport, Golgi to endoplasmic reticulum	0	4	5
regulation of cellular protein localization	0	3	3
macromolecule biosynthetic process	1	1	5
localization	0	1	5
positive regulation of biological process	0	3	5
regulation of macromolecule biosynthetic process	1	2	5
regulation of cellular macromolecule biosynthetic process	1	2	5
regulation of cellular biosynthetic process	1	2	5
ribonucleoprotein complex biogenesis	0	3	5
cellular component biogenesis	0	3	5
regulation of biosynthetic process	1	2	5
response to bacterium	0	2	3
glycoprotein metabolic process	0	3	4
defense response to bacterium	0	2	3
tRNA aminoacylation for protein translation	0	2	5
regulation of cellular amide metabolic process	0	2	5
regulation of translation	0	3	5
nucleoside phosphate biosynthetic process	0	3	5
small molecule metabolic process	0	2	5
positive regulation of macromolecule biosynthetic process	0	4	5
positive regulation of biosynthetic process	0	4	5
positive regulation of cellular biosynthetic process	0	4	5
regulation of dauer larval development	0	1	3
sensory organ morphogenesis	0	2	3
nematode male tail mating organ morphogenesis	0	2	3
carboxylic acid transport	0	3	5
isoprenoid biosynthetic process	0	2	5
positive regulation of cellular catabolic process	0	3	3
detection of stimulus	1	1	3
regulation of protein catabolic process	0	3	3
negative regulation of transport	0	1	3
histone methylation	1	3	4
vesicle organization	0	3	4
vacuole organization	0	1	5
cellular biosynthetic process	1	2	5
positive regulation of growth	0	1	3
response to external stimulus	0	2	4
amide biosynthetic process	1	2	5
NAD biosynthetic process	0	1	4
poly(A)+ mRNA export from nucleus	0	1	1
negative regulation of cell fate commitment	0	0	1
NAD metabolic process	0	1	2
negative regulation of cell fate specification	0	0	1
positive regulation of immune system process	0	1	2
mitochondrial fission	0	0	2
mitochondrial cytochrome c oxidase assembly	0	0	1
regulation of microtubule cytoskeleton organization	0	2	2
negative regulation of cell division	0	1	2
ceramide biosynthetic process	1	1	2
regulation of proteolysis involved in cellular protein catabolic process	0	1	2
positive regulation of protein-containing complex disassembly	0	0	2
sphingolipid catabolic process	0	2	2
epidermis development	0	0	2
acetylcholine transport	0	0	2
G protein-coupled acetylcholine receptor signaling pathway	0	0	1
acetylcholine receptor signaling pathway	0	0	1
vesicle coating	0	1	1
postsynaptic signal transduction	0	0	1
actomyosin structure organization	0	0	2
dolichol metabolic process	0	0	1
negative regulation of DNA-dependent DNA replication	0	0	1
heat acclimation	0	0	2
vesicle fusion	1	1	2
engulfment of apoptotic cell	0	2	2
sensory perception of mechanical stimulus	0	0	2
positive regulation of phagocytosis, engulfment	0	2	2
stress-activated MAPK cascade	0	1	2
pyrimidine nucleobase metabolic process	0	0	4
IMP metabolic process	0	0	4
positive regulation of membrane invagination	0	2	2
positive regulation of immune response	0	1	2
positive regulation of phagocytosis	0	2	2
phagocytosis, engulfment	0	2	2
positive regulation of cellular protein catabolic process	0	1	2
tetrahydrofolate interconversion	0	0	3
positive regulation of proteasomal protein catabolic process	0	2	2
negative regulation of phosphate metabolic process	0	0	2
gastrulation	0	2	2
membrane invagination	0	2	2
foraging behavior	0	2	2
sarcomere organization	0	0	2
membrane lipid catabolic process	0	2	2
regulation of lipid storage	0	0	2
stress-activated protein kinase signaling cascade	0	1	2
negative regulation of phosphorus metabolic process	0	0	2
tRNA methylation	0	1	1
'de novo' pyrimidine nucleobase biosynthetic process	0	0	4
protein autophosphorylation	0	2	2
negative regulation of DNA replication	0	0	1
response to salt	0	0	2
plasma membrane invagination	0	2	2
organic cation transport	0	0	2
tubulin complex assembly	0	0	1
regulation of cellular protein catabolic process	0	1	2
gene expression	0	0	1
organelle membrane fusion	1	1	2
RNA (guanine-N7)-methylation	0	0	1
polyprenol metabolic process	0	0	1
serotonin receptor signaling pathway	0	1	2
positive regulation of proteolysis involved in cellular protein catabolic process	0	1	2
regulation of proteasomal protein catabolic process	0	1	2
positive regulation of endocytosis	0	1	2
regulation of membrane lipid distribution	0	1	2
acetate ester transport	0	0	2
IMP biosynthetic process	0	0	4
pyrimidine nucleobase biosynthetic process	0	0	4
cellular nitrogen compound biosynthetic process	1	2	5
regulation of phosphate metabolic process	0	1	5
nervous system process	0	3	4
regulation of phosphorus metabolic process	0	1	5
cilium organization	1	1	4
cilium assembly	1	1	4
plasma membrane bounded cell projection assembly	1	1	4
cell projection assembly	1	1	4
amino acid activation	0	2	5
tRNA aminoacylation	0	2	5
anatomical structure morphogenesis	0	1	4
male genitalia morphogenesis	0	2	3
positive regulation of synaptic transmission	0	1	3
genitalia morphogenesis	0	2	3
nucleotide metabolic process	0	3	5
organic substance biosynthetic process	1	2	5
nucleoside phosphate metabolic process	0	3	5
regulation of catabolic process	0	2	5
cellular modified amino acid metabolic process	0	3	5
male anatomical structure morphogenesis	0	1	3
organonitrogen compound metabolic process	1	2	5
nitrogen compound metabolic process	1	3	5
primary metabolic process	0	3	5
sulfur compound metabolic process	0	4	5
oviposition	0	1	3
sensory perception	0	3	4
positive regulation of GTPase activity	0	2	4
positive regulation of catabolic process	0	2	3
positive regulation of multicellular organism growth	0	1	3
pyridine-containing compound biosynthetic process	0	2	5
non-motile cilium assembly	0	1	4
ribonucleoside bisphosphate metabolic process	0	3	5
purine nucleoside bisphosphate metabolic process	0	3	5
nucleoside bisphosphate metabolic process	0	3	5
respiratory electron transport chain	0	2	5
transcription, DNA-templated	0	2	5
Golgi vesicle transport	0	2	5
nucleic acid-templated transcription	0	2	5
nucleobase-containing small molecule metabolic process	0	2	5
regulation of localization	0	1	4
nucleobase-containing compound biosynthetic process	0	3	5
regulation of cell communication	0	1	5
regulation of sensory perception	0	1	2
methionine metabolic process	0	0	3
organelle fission	0	1	4
response to starvation	0	0	2
iron ion homeostasis	0	1	1
membrane fusion	1	1	2
excretion	0	2	2
negative regulation of protein modification process	0	0	2
detection of mechanical stimulus	0	0	2
regulation of distal tip cell migration	0	2	2
regulation of defense response	0	1	2
regulation of neuromuscular junction development	0	2	2
positive regulation of synaptic assembly at neuromuscular junction	0	2	2
nucleobase biosynthetic process	0	0	4
positive regulation of mechanosensory behavior	0	1	2
dense core granule exocytosis	0	1	2
negative regulation of endocytosis	0	1	2
defecation	0	2	2
axon extension involved in axon guidance	0	1	2
ecdysis, collagen and cuticulin-based cuticle	0	1	2
positive regulation of autophagy	0	2	2
regulation of intracellular protein transport	0	2	2
post-chaperonin tubulin folding pathway	0	0	1
detection of mechanical stimulus involved in sensory perception	0	1	2
epithelial cell migration	0	1	2
endosome organization	0	1	2
autophagosome organization	0	1	2
regulation of DNA damage response, signal transduction by p53 class mediator	0	1	2
regulation of synaptic assembly at neuromuscular junction	0	2	2
autophagosome assembly	0	1	2
positive regulation of secretion by cell	0	0	2
detection of mechanical stimulus involved in sensory perception of touch	0	1	2
neuron projection extension involved in neuron projection guidance	0	1	2
plasma membrane bounded cell projection morphogenesis	0	2	2
positive regulation of nervous system process	0	1	2
regulation of nervous system process	0	1	2
regulation of DNA-templated transcription in response to stress	0	0	2
DNA-dependent DNA replication maintenance of fidelity	0	1	1
positive regulation of intracellular protein transport	0	2	2
pharyngeal pumping	0	0	2
negative regulation of membrane invagination	0	1	2
regulation of mechanosensory behavior	0	1	2
positive regulation of apoptotic process	0	2	2
purine nucleotide salvage	0	0	1
negative regulation of phagocytosis	0	1	2
double-strand break repair via nonhomologous end joining	0	1	1
positive regulation of neuromuscular junction development	0	2	2
purine ribonucleotide salvage	0	0	1
positive regulation of cell growth	0	0	2
regulation of neuromuscular synaptic transmission	0	0	1
protein localization to chromatin	0	0	1
regulation of dauer entry	0	0	2
regulation of secretion by cell	0	0	2
negative regulation of phagocytosis, engulfment	0	1	2
chondroitin sulfate biosynthetic process	0	1	3
chondroitin sulfate metabolic process	0	1	3
positive regulation of cell population proliferation	0	1	2
regulation of signal transduction by p53 class mediator	0	1	2
positive regulation of detection of mechanical stimulus involved in sensory perception of touch	0	1	2
negative regulation of signal transduction by p53 class mediator	0	1	2
dendrite development	0	0	1
negative regulation of DNA damage response, signal transduction by p53 class mediator	0	1	2
regulation of detection of mechanical stimulus involved in sensory perception of touch	0	1	2
axon extension	0	1	2
neuron projection morphogenesis	0	2	2
cellular ketone metabolic process	0	3	5
glutathione metabolic process	0	4	5
transcription initiation from RNA polymerase II promoter	0	2	5
regulation of signaling	0	1	5
tRNA metabolic process	0	3	5
organelle assembly	2	1	5
regulation of developmental process	0	1	4
protein localization to membrane	0	1	5
cell-cell adhesion via plasma-membrane adhesion molecules	0	1	4
homophilic cell adhesion via plasma membrane adhesion molecules	0	1	4
regulation of RNA metabolic process	1	2	5
double-strand break repair	0	3	5
positive regulation of hydrolase activity	0	2	4
histone acetylation	1	2	5
organic anion transport	0	2	5
regulation of cellular catabolic process	0	2	4
pyridine-containing compound metabolic process	0	2	5
regulation of cellular localization	0	1	3
cellular response to chemical stimulus	0	1	4
organic acid transport	0	3	5
cell projection organization	1	1	4
organic substance metabolic process	0	3	5
locomotion	0	2	4
cell-cell adhesion	0	1	4
protein-containing complex subunit organization	0	2	5
transport	0	1	5
acetyl-CoA metabolic process	0	3	5
mitochondrion organization	0	2	5
regulation of cell fate specification	0	2	3
tissue morphogenesis	0	2	3
ribonucleoside monophosphate biosynthetic process	0	1	5
regulation of cell fate commitment	0	2	3
morphogenesis of an epithelium	0	2	3
peptidyl-lysine acetylation	1	2	5
internal protein amino acid acetylation	1	2	5
internal peptidyl-lysine acetylation	1	2	5
organelle fusion	1	1	2
cell part morphogenesis	0	1	2
long-chain fatty acid transport	0	2	2
neuron projection extension	0	1	2
regulation of response to biotic stimulus	0	1	2
signal release from synapse	0	0	2
positive regulation of cell junction assembly	0	1	2
calcium-ion regulated exocytosis	0	0	2
positive regulation of protein catabolic process	0	0	2
signal release	0	0	2
cellular response to chemical stress	0	1	3
purine-containing compound salvage	0	0	3
insulin receptor signaling pathway	0	0	1
negative regulation of multicellular organism growth	0	0	2
neuron fate specification	0	0	2
cellular response to oxidative stress	0	1	3
canonical Wnt signaling pathway	0	1	2
cellular component morphogenesis	0	1	2
negative regulation of cell differentiation	0	0	2
regulation of protein localization to nucleus	0	1	2
folic acid-containing compound metabolic process	0	0	4
regulation of cell population proliferation	0	0	2
phospholipid transport	0	1	3
fatty acid transport	0	2	2
nucleobase metabolic process	0	0	4
regulated exocytosis	0	0	2
negative regulation of canonical Wnt signaling pathway	0	1	2
regulation of DNA-dependent DNA replication	0	1	3
cellular protein complex disassembly	0	2	2
peptidyl-serine phosphorylation	0	1	2
tetrahydrofolate metabolic process	0	0	4
cytoplasmic microtubule organization	0	1	2
positive regulation of secretion	0	0	2
icosanoid secretion	0	1	2
regulation of phosphoprotein phosphatase activity	0	1	3
cell projection morphogenesis	0	2	2
icosanoid transport	0	1	2
mitochondrial electron transport, ubiquinol to cytochrome c	0	1	2
positive regulation of synapse assembly	0	1	2
arachidonate transport	0	1	2
molting cycle process	0	1	2
Rho protein signal transduction	0	0	2
receptor-mediated endocytosis	0	0	2
eating behavior	0	0	2
lysosome organization	0	1	2
carbohydrate derivative catabolic process	0	0	4
clathrin-dependent endocytosis	0	0	2
response to UV	0	1	2
defense response to Gram-positive bacterium	0	1	2
regulation of fatty acid metabolic process	0	0	2
arachidonic acid secretion	0	1	2
peptidyl-serine modification	0	1	2
positive regulation of programmed cell death	0	1	2
interstrand cross-link repair	0	1	1
protein dealkylation	0	0	1
sterol biosynthetic process	0	1	2
establishment or maintenance of cytoskeleton polarity	0	0	2
protein demethylation	0	0	1
tRNA thio-modification	0	1	2
regulation of phosphatase activity	0	0	3
lytic vacuole organization	0	1	2
sphingolipid biosynthetic process	1	1	4
negative regulation of signal transduction	0	1	4
posttranscriptional regulation of gene expression	0	2	5
regulation of nucleic acid-templated transcription	1	2	5
regulation of transcription, DNA-templated	1	2	5
regulation of RNA biosynthetic process	1	2	5
regulation of developmental growth	0	1	3
carbohydrate derivative biosynthetic process	0	3	5
translation	1	2	5
negative regulation of signaling	0	1	4
negative regulation of cell communication	0	1	4
positive regulation of transcription, DNA-templated	0	4	5
positive regulation of nucleic acid-templated transcription	0	4	5
positive regulation of RNA biosynthetic process	0	4	5
regulation of nucleobase-containing compound metabolic process	1	2	5
acyl-CoA metabolic process	0	3	5
polysaccharide biosynthetic process	0	3	5
nucleoside monophosphate biosynthetic process	0	1	5
thioester metabolic process	0	3	5
RNA methylation	0	1	5
pseudouridine synthesis	0	2	5
ribonucleoside monophosphate metabolic process	0	2	5
cellular polysaccharide biosynthetic process	0	4	5
peptide biosynthetic process	1	3	5
regulation of growth	0	1	3
ion transport	0	2	5
positive regulation of cellular protein localization	0	1	3
DNA integrity checkpoint signaling	0	2	4
response to mechanical stimulus	0	1	3
base-excision repair	0	2	3
response to light stimulus	0	3	3
nucleotide salvage	0	3	4
morphogenesis of embryonic epithelium	0	2	3
peptidyl-diphthamide biosynthetic process from peptidyl-histidine	0	2	5
regulation of cytoplasmic translational elongation	0	2	5
mechanosensory behavior	0	2	3
regulation of alternative mRNA splicing, via spliceosome	0	3	3
regulation of phagocytosis, engulfment	0	3	3
aspartate family amino acid metabolic process	0	2	5
embryonic body morphogenesis	0	1	3
dorsal/ventral axon guidance	0	1	3
positive regulation of nematode male tail tip morphogenesis	0	1	3
regulation of endocytosis	0	3	3
sleep	0	2	3
motor neuron axon guidance	0	1	3
regulation of protein dephosphorylation	0	2	4
secondary metabolite biosynthetic process	0	2	5
regulation of phagocytosis	0	3	3
peptidyl-diphthamide metabolic process	0	2	5
regulation of small molecule metabolic process	0	1	3
regulation of cellular ketone metabolic process	0	1	3
protein localization to chromosome	0	2	3
regulation of autophagy	0	1	3
mRNA cis splicing, via spliceosome	0	1	4
regulation of secretion	0	1	3
demethylation	0	1	2
developmental growth involved in morphogenesis	0	2	3
secondary metabolic process	0	2	5
sulfur amino acid metabolic process	0	2	5
regulation of DNA replication	0	3	4
coenzyme A metabolic process	0	2	4
positive regulation of synaptic transmission, cholinergic	0	1	3
regulation of membrane invagination	0	3	3
positive regulation of cell death	1	1	3
positive regulation of intracellular transport	0	1	3
trans-synaptic signaling	0	1	3
chemical synaptic transmission	0	1	3
positive regulation of cellular component biogenesis	1	2	5
synaptic signaling	0	1	3
anterograde trans-synaptic signaling	0	1	3
embryonic morphogenesis	0	1	3
protein targeting	0	1	5
nucleoside monophosphate metabolic process	0	2	5
positive regulation of organelle organization	0	3	5
small molecule biosynthetic process	0	4	5
regulation of response to stimulus	0	1	5
cell cycle	0	3	5
carboxylic acid metabolic process	0	1	5
oxoacid metabolic process	0	1	5
organic acid metabolic process	0	1	5
regulation of GTPase activity	0	2	5
regulation of post-embryonic development	0	1	3
endoplasmic reticulum to Golgi vesicle-mediated transport	0	4	5
glycolipid metabolic process	0	3	5
liposaccharide metabolic process	0	3	5
protein acetylation	1	2	5
exocytosis	1	1	5
regulation of cellular response to stress	0	2	3
regulation of nematode larval development	0	1	3
establishment of localization	0	1	5
RNA biosynthetic process	0	2	5
positive regulation of multicellular organismal process	0	2	4
nucleobase-containing compound metabolic process	0	3	5
positive regulation of developmental process	0	2	4
metabolic process	0	3	5
ubiquitin-dependent ERAD pathway	0	1	4
regulation of cell division	0	2	3
regulation of nematode male tail tip morphogenesis	0	1	3
one-carbon metabolic process	0	1	5
regulation of immune system process	0	2	3
negative regulation of growth	0	1	3
regulation of synapse assembly	0	3	3
learning or memory	0	1	3
protein N-linked glycosylation	0	2	4
pteridine-containing compound metabolic process	0	1	5
amino acid transport	0	2	5
regulation of pH	0	1	4
hexose biosynthetic process	0	1	5
oligosaccharide-lipid intermediate biosynthetic process	0	2	4
cholesterol metabolic process	0	2	3
histone lysine methylation	1	2	3
regulation of mRNA splicing, via spliceosome	0	3	3
regulation of cell junction assembly	0	3	3
detection of abiotic stimulus	0	2	3
developmental cell growth	0	1	3
feeding behavior	0	1	3
cell growth	0	1	3
monocarboxylic acid transport	0	2	4
apoptotic DNA fragmentation	0	2	3
detection of external stimulus	0	2	3
negative regulation of response to DNA damage stimulus	0	1	3
nucleosome organization	0	4	5
gluconeogenesis	0	1	5
nucleosome assembly	0	4	5
response to radiation	0	2	3
dolichol-linked oligosaccharide biosynthetic process	0	2	4
monosaccharide biosynthetic process	0	1	5
regulation of microtubule-based process	0	3	3
regulation of immune response	0	2	3
monovalent inorganic cation homeostasis	0	1	4
glutamine metabolic process	0	2	5
peptidyl-histidine modification	0	2	5
muscle structure development	0	2	3
muscle organ development	0	2	3
aromatic amino acid family metabolic process	0	3	5
negative regulation of developmental growth	0	1	3
RNA modification	0	2	5
organic substance transport	0	1	5
cellular amino acid metabolic process	0	3	5
positive regulation of cell communication	0	1	4
reproductive behavior	0	1	3
positive regulation of signaling	0	1	4
sulfur compound biosynthetic process	0	3	5
regulation of response to external stimulus	0	2	3
cell surface receptor signaling pathway involved in cell-cell signaling	0	3	4
secretion	1	2	5
Wnt signaling pathway	0	3	4
regulation of multicellular organismal process	0	2	4
carbohydrate derivative metabolic process	0	1	5
regulation of response to stress	0	1	4
regulation of proteolysis	1	1	4
cellular aromatic compound metabolic process	0	3	5
positive regulation of nervous system development	0	1	3
regulation of mRNA processing	0	3	3
NADP metabolic process	0	2	5
regulation of pharyngeal pumping	0	1	3
cyclic nucleotide biosynthetic process	0	4	4
cognition	0	2	3
pharynx development	0	1	3
water-soluble vitamin biosynthetic process	0	2	3
gonad morphogenesis	0	1	3
phospholipid dephosphorylation	0	1	4
Ras protein signal transduction	0	2	4
cyclic nucleotide metabolic process	1	3	4
vitamin biosynthetic process	0	2	3
cellular metabolic compound salvage	0	3	5
regulation of canonical Wnt signaling pathway	0	1	4
response to nutrient levels	0	1	3
phosphatidylinositol dephosphorylation	0	1	4
acetyl-CoA biosynthetic process from pyruvate	0	1	2
ERAD pathway	0	2	4
regulation of RNA splicing	0	2	3
response to extracellular stimulus	0	1	3
positive regulation of RNA metabolic process	0	4	5
positive regulation of response to stimulus	0	1	4
DNA-templated transcription, initiation	0	3	5
electron transport chain	0	2	5
cellular component assembly	0	4	5
protein-containing complex assembly	0	2	5
chromatin organization	0	5	5
regulation of cellular component movement	0	2	3
regulation of cell differentiation	0	1	3
regulation of multicellular organismal development	0	1	3
aromatic compound biosynthetic process	0	3	5
heterocycle biosynthetic process	0	3	5
positive regulation of nucleobase-containing compound metabolic process	0	4	5
carbohydrate biosynthetic process	0	3	5
protein deubiquitination	0	1	5
localization within membrane	0	1	5
organic cyclic compound biosynthetic process	0	3	5
cellular process	0	2	5
monocarboxylic acid metabolic process	0	1	5
heterocycle metabolic process	0	3	5
SRP-dependent cotranslational protein targeting to membrane	0	1	5
double-strand break repair via homologous recombination	0	2	5
neurotransmitter transport	0	2	4
regulation of response to DNA damage stimulus	0	2	3
cotranslational protein targeting to membrane	0	1	5
body morphogenesis	0	1	3
purine ribonucleoside monophosphate biosynthetic process	0	1	5
regulation of vesicle-mediated transport	0	2	3
dauer larval development	0	1	3
peptidyl-lysine methylation	1	2	4
protein targeting to ER	0	2	5
neuron migration	0	2	3
retrograde transport, endosome to Golgi	0	2	5
DNA catabolic process, endonucleolytic	0	2	3
DNA catabolic process	0	2	3
establishment of protein localization to endoplasmic reticulum	0	2	5
recombinational repair	0	2	5
water-soluble vitamin metabolic process	0	4	5
neuron projection development	0	2	3
steroid biosynthetic process	0	1	4
regulation of eating behavior	0	1	3
transition metal ion homeostasis	0	2	5
secondary alcohol metabolic process	0	4	4
regulation of synapse organization	0	2	3
Arp2/3 complex-mediated actin nucleation	0	2	5
nervous system development	0	1	4
regulation of intracellular transport	0	1	3
actin nucleation	0	2	5
purine nucleoside monophosphate biosynthetic process	0	1	5
protein modification by small protein removal	0	1	5
protein localization	0	2	5
negative regulation of cellular process	0	2	5
plasma membrane bounded cell projection organization	1	1	4
cellular protein-containing complex assembly	0	2	5
ribonucleoprotein complex subunit organization	0	2	5
macromolecule methylation	0	4	5
acetyl-CoA biosynthetic process	0	2	4
regulation of mesodermal cell fate specification	0	2	3
organophosphate ester transport	0	3	5
transmembrane receptor protein tyrosine kinase signaling pathway	0	1	3
pyrimidine nucleotide biosynthetic process	0	2	5
glutamine family amino acid metabolic process	0	3	5
acyl-CoA biosynthetic process	0	2	4
regulation of mesodermal cell differentiation	0	2	3
tRNA wobble base modification	0	4	5
response to metal ion	0	3	4
regulation of axon guidance	0	2	3
growth	0	1	3
developmental growth	0	1	3
purine nucleoside monophosphate metabolic process	0	2	5
protein localization to endoplasmic reticulum	0	2	5
alcohol catabolic process	0	2	4
regulation of animal organ morphogenesis	0	2	3
negative regulation of protein polymerization	0	2	4
mRNA export from nucleus	0	2	5
regulation of protein-containing complex disassembly	0	2	4
negative regulation of protein-containing complex assembly	0	2	4
sterol metabolic process	0	3	5
establishment or maintenance of cell polarity	0	1	4
mitochondrial translation	0	2	5
tRNA wobble uridine modification	0	4	5
regulation of feeding behavior	0	1	3
thioester biosynthetic process	0	2	4
chromatin remodeling	0	2	5
purine ribonucleoside monophosphate metabolic process	0	2	5
vitamin metabolic process	0	4	5
organic hydroxy compound catabolic process	0	2	4
protein targeting to membrane	0	2	5
small GTPase mediated signal transduction	0	2	5
negative regulation of response to stimulus	0	1	4
regulation of cellular component organization	0	3	5
organic cyclic compound metabolic process	0	3	5
histone modification	1	3	5
covalent chromatin modification	1	3	5
protein phosphorylation	3	2	5
negative regulation of macromolecule biosynthetic process	0	2	5
determination of adult lifespan	0	1	3
negative regulation of cellular macromolecule biosynthetic process	0	2	5
negative regulation of biosynthetic process	0	2	5
negative regulation of cellular biosynthetic process	0	2	5
protein folding	0	3	5
positive regulation of protein-containing complex assembly	0	3	5
glucose metabolic process	0	1	5
regulation of synaptic transmission, cholinergic	0	1	3
regulation of protein phosphorylation	0	1	4
negative regulation of supramolecular fiber organization	0	2	4
regulation of mRNA metabolic process	0	2	4
regulation of chemotaxis	0	2	3
regulation of nervous system development	0	1	3
response to osmotic stress	0	2	3
mating behavior	0	1	3
positive regulation of actin filament polymerization	0	2	5
protein-DNA complex assembly	0	5	5
system development	0	1	4
positive regulation of protein polymerization	0	2	5
mitochondrial respiratory chain complex assembly	0	3	5
cell cycle checkpoint signaling	0	2	5
pyrimidine nucleotide metabolic process	0	2	5
enzyme linked receptor protein signaling pathway	0	2	3
pyrimidine-containing compound biosynthetic process	0	3	5
locomotory behavior	0	1	3
protein-DNA complex subunit organization	0	5	5
homeostatic process	0	1	5
regulation of locomotion	0	1	3
macromolecule metabolic process	0	4	5
nitrogen compound transport	0	1	5
positive regulation of behavior	0	1	3
positive regulation of supramolecular fiber organization	0	1	5
positive regulation of cytoskeleton organization	0	1	5
negative regulation of cytoskeleton organization	0	2	4
response to organonitrogen compound	0	2	5
response to nitrogen compound	0	2	5
response to endoplasmic reticulum stress	0	2	4
pyrimidine-containing compound metabolic process	0	3	5
response to heat	0	2	3
DNA replication initiation	0	3	5
regulation of phosphorylation	0	1	4
vulval development	0	1	3
alcohol biosynthetic process	0	3	5
regulation of cell growth	0	1	3
post-embryonic animal organ development	0	1	3
RNA export from nucleus	0	2	5
macromolecule localization	0	2	5
ribonucleotide metabolic process	0	2	5
ribose phosphate metabolic process	0	2	5
multicellular organism development	0	1	3
positive regulation of catalytic activity	0	3	5
regulation of protein modification process	0	1	5
protein acylation	1	1	5
secretion by cell	1	1	5
protein methylation	0	4	5
protein alkylation	0	4	5
export from cell	1	1	5
cell migration	0	1	3
proteolysis	0	2	5
tricarboxylic acid cycle	0	3	5
tRNA modification	0	2	5
cellular carbohydrate biosynthetic process	0	4	5
cell-cell signaling	0	1	4
organic acid catabolic process	0	3	5
cell motility	0	1	3
carboxylic acid catabolic process	0	3	5
membrane lipid biosynthetic process	0	3	5
cell fate specification	0	2	3
multicellular organismal process	0	1	4
nucleic acid metabolic process	0	3	5
monocarboxylic acid biosynthetic process	0	2	5
regulation of cell migration	0	2	3
fatty acid biosynthetic process	0	2	5
DNA recombination	0	3	5
cellular catabolic process	0	1	5
protein transport	0	2	5
negative regulation of biological process	0	3	5
positive regulation of locomotion	0	1	3
positive regulation of molecular function	0	3	5
regulation of cell motility	0	2	3
cellular polysaccharide metabolic process	0	4	5
negative regulation of developmental process	0	1	3
polysaccharide metabolic process	1	3	5
signaling	0	1	4
autophagy	0	2	5
regulation of anatomical structure morphogenesis	0	1	3
process utilizing autophagic mechanism	0	2	5
actin filament organization	0	2	5
regulation of protein polymerization	0	1	5
regulation of protein-containing complex assembly	0	2	5
regulation of behavior	0	1	3
organophosphate biosynthetic process	0	3	5
cellular metabolic process	0	3	5
mRNA catabolic process	0	3	5
microtubule-based movement	0	2	5
regulation of cell cycle process	0	2	5
intracellular signal transduction	0	3	5
peptidyl-lysine modification	1	3	5
DNA metabolic process	0	5	5
negative regulation of RNA biosynthetic process	0	2	5
hexose metabolic process	0	1	5
negative regulation of nucleic acid-templated transcription	0	2	5
negative regulation of transcription, DNA-templated	0	3	5
small molecule catabolic process	0	2	5
negative regulation of RNA metabolic process	0	2	5
multicellular organismal reproductive process	0	1	4
monosaccharide metabolic process	0	1	5
supramolecular fiber organization	0	2	5
positive regulation of transcription by RNA polymerase II	0	4	5
negative regulation of nucleobase-containing compound metabolic process	0	3	5
ribonucleoprotein complex assembly	0	2	5
mitotic cell cycle process	0	2	5
RNA catabolic process	0	3	5
tRNA processing	0	3	5
regulation of hydrolase activity	0	3	5
response to chemical	0	1	5
establishment of protein localization	0	2	5
purine ribonucleotide metabolic process	0	2	5
organonitrogen compound catabolic process	0	2	5
purine nucleotide metabolic process	0	2	5
developmental process involved in reproduction	0	1	4
purine-containing compound metabolic process	0	2	5
regulation of signal transduction	0	1	5
lipid biosynthetic process	0	3	5
phosphorylation	2	3	5
RNA metabolic process	0	3	5
intracellular protein transport	0	2	5
cellular macromolecule metabolic process	1	3	5
ncRNA metabolic process	0	2	5
cellular localization	0	2	5
protein metabolic process	1	2	5
organic substance catabolic process	0	1	5
nuclear-transcribed mRNA catabolic process, nonsense-mediated decay	0	3	5
glycosylation	0	2	5
protein glycosylation	0	2	5
negative regulation of hydrolase activity	1	1	4
regulation of transport	0	1	4
cellular protein localization	0	1	5
nuclear-transcribed mRNA catabolic process	0	3	5
nucleobase-containing compound catabolic process	0	3	5
macromolecule glycosylation	0	2	5
regulation of supramolecular fiber organization	0	1	5
regulation of biological process	0	2	5
molting cycle	0	2	4
ribonucleotide biosynthetic process	0	2	5
cellular macromolecule localization	0	1	5
molting cycle, collagen and cuticulin-based cuticle	0	2	4
negative regulation of cell cycle phase transition	0	2	5
cytosolic transport	0	1	5
dephosphorylation	0	0	5
protein dephosphorylation	0	0	5
RNA splicing	0	2	5
mRNA processing	0	3	5
mRNA metabolic process	0	2	5
RNA processing	0	1	5
protein ubiquitination	0	2	5
ion transmembrane transport	0	1	5
cell development	0	2	4
mRNA splicing, via spliceosome	0	2	5
RNA splicing, via transesterification reactions with bulged adenosine as nucleophile	0	2	5
RNA splicing, via transesterification reactions	0	2	5
cellular chemical homeostasis	0	0	5
signal transduction	0	2	5
organophosphate catabolic process	0	0	5
cellular process involved in reproduction in multicellular organism	0	0	3
protein peptidyl-prolyl isomerization	0	2	5
cellular ion homeostasis	0	0	5
peptidyl-proline modification	0	3	5
cellular cation homeostasis	0	0	5
protein import	0	0	5
negative regulation of peptidase activity	1	0	4
regulation of peptidase activity	1	0	4
negative regulation of proteolysis	1	0	4
metal ion transport	0	1	5
rRNA processing	0	1	5
rRNA metabolic process	0	1	5
transmembrane transport	0	0	5
regulation of transcription by RNA polymerase II	0	2	5
response to stimulus	1	1	5
response to stress	0	2	5
regulation of reproductive process	0	0	3
nuclear transport	0	0	5
nucleocytoplasmic transport	0	0	5
regulation of transmembrane transport	0	0	4
negative regulation of protein metabolic process	0	1	4
regulation of ion transmembrane transport	0	0	4
glycerolipid biosynthetic process	0	0	5
glycerophospholipid biosynthetic process	0	0	5
protein maturation	0	1	5
nucleobase-containing compound transport	0	1	5
response to oxidative stress	1	0	5
regulation of ion transport	0	0	4
modification-dependent macromolecule catabolic process	0	0	5
ATP metabolic process	0	0	5
establishment of protein localization to organelle	0	0	5
phosphate-containing compound metabolic process	1	2	5
proteolysis involved in cellular protein catabolic process	0	0	5
carbohydrate metabolic process	0	1	5
DNA repair	0	3	5
cellular protein modification process	1	2	5
phospholipid biosynthetic process	0	1	5
ncRNA processing	0	0	5
protein modification process	1	2	5
phosphorus metabolic process	1	2	5
protein localization to organelle	0	0	5
regulation of muscle system process	0	2	3
RNA 3'-end processing	0	2	5
reproduction	0	2	4
positive regulation of cell cycle	0	0	3
regulation of muscle contraction	0	2	3
establishment of organelle localization	0	0	3
cellular amino acid catabolic process	0	2	5
ribonucleoside triphosphate metabolic process	0	2	5
ribonucleoside triphosphate biosynthetic process	0	2	5
gene silencing by RNA	1	0	5
gene silencing	1	0	5
regulation of vulval development	0	0	3
cellular carbohydrate metabolic process	0	3	5
cell cycle process	0	3	5
polyol metabolic process	0	1	5
inorganic ion transmembrane transport	0	1	5
nucleoside triphosphate biosynthetic process	0	2	5
cell death	0	2	4
pattern specification process	0	0	3
cellular metal ion homeostasis	0	0	5
divalent inorganic cation homeostasis	0	2	5
programmed cell death	0	2	4
nucleoside triphosphate metabolic process	0	2	5
meiotic cell cycle process	0	1	4
macromolecule modification	1	2	5
ubiquitin-dependent protein catabolic process	0	1	5
modification-dependent protein catabolic process	0	0	5
microtubule-based process	0	3	5
oligosaccharide metabolic process	0	0	5
mRNA transport	0	1	5
nucleoside diphosphate metabolic process	0	0	5
proteasome-mediated ubiquitin-dependent protein catabolic process	0	0	5
regulation of actin filament-based process	0	0	5
regulation of actin cytoskeleton organization	0	0	5
establishment of RNA localization	0	1	5
RNA transport	0	1	5
nucleic acid transport	0	1	5
negative regulation of cellular protein metabolic process	0	1	4
proteasomal protein catabolic process	0	0	5
energy derivation by oxidation of organic compounds	0	1	5
cell division	0	3	5
glycerophospholipid metabolic process	0	0	5
organic hydroxy compound metabolic process	0	1	5
glycerolipid metabolic process	0	0	5
negative regulation of nitrogen compound metabolic process	0	2	5
phospholipid metabolic process	0	1	5
regulation of molecular function	0	2	5
peptidyl-amino acid modification	1	2	5
cellular developmental process	0	1	5
generation of precursor metabolites and energy	0	1	5
cellular response to DNA damage stimulus	0	2	5
cellular macromolecule catabolic process	0	0	5
macromolecule catabolic process	0	0	5
cellular protein metabolic process	1	1	5
intracellular transport	0	1	5
establishment of localization in cell	0	1	5
biological regulation	0	1	5
neurotransmitter biosynthetic process	0	0	1
positive regulation of motor neuron migration	0	2	2
meiotic chromosome movement towards spindle pole	0	0	2
positive regulation of neurotransmitter transport	0	0	2
embryo development	0	0	3
positive regulation of transmembrane transport	1	1	2
phosphagen metabolic process	0	1	1
larval feeding behavior	0	1	1
asymmetric neuroblast division	0	1	2
polyol catabolic process	0	0	3
positive regulation of gonad development	0	2	3
meiotic chromosome condensation	0	0	1
positive regulation of early endosome to late endosome transport	0	0	2
regulation of production of miRNAs involved in gene silencing by miRNA	0	0	1
positive regulation of cellular response to transforming growth factor beta stimulus	0	1	2
intein-mediated protein splicing	0	2	2
regulation of backward locomotion	0	0	2
negative regulation of mitotic cell cycle	0	1	3
regulation of axon regeneration	0	1	3
specification of symmetry	0	0	2
unsaturated fatty acid biosynthetic process	0	0	1
regulation of cyclin-dependent protein serine/threonine kinase activity	0	0	2
apoptotic cell clearance	0	1	1
cell maturation	0	1	2
determination of left/right symmetry	0	0	2
regulation of DNA-binding transcription factor activity	0	1	2
cytoskeleton-dependent intracellular transport	0	1	4
negative regulation of cell death	0	0	3
positive regulation of muscle contraction	0	1	2
intracellular protein transmembrane transport	0	1	5
regulation of male mating behavior	0	0	2
negative regulation of mitotic sister chromatid separation	0	1	3
DNA duplex unwinding	0	0	1
peptidyl-glutamic acid modification	0	1	1
carbohydrate homeostasis	0	0	3
positive regulation of axon regeneration	0	1	2
ER-associated misfolded protein catabolic process	0	1	1
response to X-ray	0	0	2
protein autoubiquitination	0	1	2
ribonucleoside bisphosphate biosynthetic process	0	1	5
glycolytic process	0	0	5
inositol metabolic process	0	0	1
regulation of sprouting of injured axon	0	1	1
polarity specification of proximal/distal axis	0	1	2
negative regulation of transmembrane transport	0	0	1
regulation of protein stability	0	1	2
nucleoside diphosphate phosphorylation	0	0	5
response to cadmium ion	0	1	2
positive regulation of eating behavior	0	2	2
regulation of cellular response to growth factor stimulus	0	0	3
folic acid-containing compound biosynthetic process	0	0	1
cell cycle phase transition	0	1	2
production of small RNA involved in gene silencing by RNA	0	1	2
establishment of protein localization to vacuole	0	0	5
regulation of meiosis I	0	0	1
polarity specification of anterior/posterior axis	0	1	2
mitotic DNA replication initiation	0	0	1
developmental process	0	0	5
phosphatidylcholine metabolic process	0	0	2
establishment of chromosome localization	0	0	2
collagen and cuticulin-based cuticle development	0	0	2
barbed-end actin filament capping	0	1	1
regulation of Rho protein signal transduction	0	1	1
kinetochore assembly	1	0	3
protein targeting to peroxisome	0	0	1
cellular response to amino acid stimulus	0	0	1
mitochondrial respiratory chain complex I assembly	0	0	2
post-translational protein modification	0	1	1
purine ribonucleoside diphosphate metabolic process	0	0	5
protein import into mitochondrial matrix	0	1	4
positive regulation of posttranscriptional gene silencing	0	0	1
erythrose 4-phosphate/phosphoenolpyruvate family amino acid catabolic process	0	1	4
CDP-diacylglycerol metabolic process	0	0	1
determination of left/right asymmetry in nervous system	0	0	2
regulation of protein kinase C signaling	0	0	1
protein prenylation	0	0	4
positive regulation of protein kinase activity	0	1	2
cellular calcium ion homeostasis	0	1	3
nuclear-transcribed mRNA catabolic process, exonucleolytic	0	0	1
regulation of membrane potential	0	0	2
meiosis I cell cycle process	1	0	3
L-phenylalanine metabolic process	0	1	4
glucan catabolic process	0	1	2
microtubule polymerization or depolymerization	0	0	2
dopamine metabolic process	0	0	1
energy coupled proton transport, down electrochemical gradient	0	0	5
selective autophagy	0	1	2
metal ion homeostasis	0	1	5
regulation of mitochondrial membrane permeability	0	0	1
regulation of organelle assembly	1	1	2
negative regulation of chromosome segregation	0	1	3
glycogen metabolic process	0	2	4
positive regulation of mesodermal cell fate specification	0	2	2
axon guidance	0	1	4
pheromone metabolic process	0	1	2
protein O-linked glycosylation	0	1	1
cellular respiration	0	1	5
cytoplasmic translation	0	0	1
negative regulation of protein catabolic process	0	0	1
negative regulation of phosphorylation	0	0	2
pigment metabolic process	0	0	5
RNA phosphodiester bond hydrolysis	0	2	4
synaptic transmission, glutamatergic	0	0	1
aerobic respiration	0	1	5
cellular component assembly involved in morphogenesis	0	1	2
regulation of early endosome to late endosome transport	0	0	2
regulation of DNA recombination	1	0	1
positive regulation of neurotransmitter secretion	0	0	2
positive regulation of gene silencing by miRNA	0	0	1
embryonic pattern specification	0	0	2
G protein-coupled receptor signaling pathway	0	2	4
muscle contraction	0	0	2
cytolysis	0	0	1
nucleotide-sugar biosynthetic process	0	2	5
synaptic transmission, GABAergic	0	0	2
regulation of endopeptidase activity	0	1	2
regulation of immune effector process	0	1	1
locomotory exploration behavior	0	1	2
positive regulation of chromosome organization	0	1	1
response to magnesium ion	0	1	1
unsaturated fatty acid metabolic process	0	0	2
receptor localization to non-motile cilium	0	0	1
regulation of dendrite development	0	0	2
negative regulation of programmed cell death	0	0	3
P granule assembly	0	1	1
ADP metabolic process	0	0	5
regulation of oocyte development	0	0	1
negative regulation of transporter activity	0	0	1
Golgi organization	0	2	4
negative regulation of immune system process	0	0	2
RNA polymerase II preinitiation complex assembly	0	1	2
endoplasmic reticulum unfolded protein response	0	0	2
cellular response to metal ion	0	1	2
positive regulation of transferase activity	0	1	2
macromolecule deacylation	0	1	5
negative regulation of mRNA metabolic process	0	1	1
protein polymerization	0	1	4
positive regulation of lipid storage	0	0	1
regulation of body fluid levels	0	0	1
response to pheromone	0	0	2
heterochromatin organization	0	1	1
negative regulation of binding	0	0	1
regulation of meiotic nuclear division	0	2	2
regulation of mitotic spindle elongation	0	0	1
centrosome cycle	0	1	1
regionalization	0	2	3
cell-cell signaling involved in cell fate commitment	0	0	1
regulation of centrosome duplication	0	0	2
regulation of double-strand break repair via homologous recombination	0	1	1
intracellular pH reduction	0	0	2
response to oxygen-containing compound	0	0	3
negative regulation of catabolic process	0	0	2
ribosome localization	0	0	1
regulation of macroautophagy	0	2	2
anion transmembrane transport	0	2	5
alditol metabolic process	0	0	2
neurotransmitter catabolic process	0	1	3
indole-containing compound catabolic process	0	2	3
androgen metabolic process	0	0	1
homoserine metabolic process	0	1	3
glycine catabolic process	0	1	2
nuclear-transcribed mRNA poly(A) tail shortening	0	1	1
protein sumoylation	0	0	2
positive regulation of small GTPase mediated signal transduction	0	0	2
sensory perception of taste	0	2	2
Golgi to plasma membrane transport	0	0	1
myosin filament organization	0	1	2
regulation of cyclin-dependent protein kinase activity	0	0	2
actin filament bundle assembly	0	0	2
glutamine biosynthetic process	0	1	2
regulation of cellular process	0	2	5
regulation of locomotion involved in locomotory behavior	0	0	2
regulation of cell cycle	0	1	5
cell differentiation	0	1	5
regulation of neurotransmitter levels	0	1	4
nucleotide catabolic process	0	1	4
'de novo' UMP biosynthetic process	0	0	3
striated muscle myosin thick filament assembly	0	1	2
protein deglycosylation involved in glycoprotein catabolic process	0	1	2
positive regulation of cell size	0	0	2
meiotic cell cycle	0	1	5
protein transmembrane import into intracellular organelle	0	1	5
exonucleolytic trimming to generate mature 3'-end of 5.8S rRNA from tricistronic rRNA transcript (SSU-rRNA, 5.8S rRNA, LSU-rRNA)	0	0	1
positive regulation of signal transduction	0	0	4
autophagy of mitochondrion	0	1	2
ribose phosphate biosynthetic process	0	1	5
phospholipid catabolic process	0	2	2
regulation of cysteine-type endopeptidase activity	0	1	2
protein import into nucleus	0	1	5
asymmetric cell division	0	0	3
cellular homeostasis	0	0	5
alpha-amino acid metabolic process	0	2	5
regulation of anterior/posterior axon guidance	0	1	2
negative regulation of sister chromatid segregation	0	1	3
peptidyl-threonine modification	0	2	2
positive regulation of mitotic cell cycle	0	0	2
phototransduction	0	1	2
ATP generation from ADP	0	0	5
regulation of cellular component biogenesis	0	1	5
negative regulation of molecular function	1	0	4
myosin filament assembly	0	1	2
GDP-mannose biosynthetic process	0	0	1
establishment of mitotic spindle localization	0	2	2
chaperone cofactor-dependent protein refolding	0	0	1
positive regulation of lipid localization	0	0	2
stem cell division	0	0	1
regulation of actin filament organization	0	0	5
motor neuron migration	0	2	2
L-methionine salvage from methylthioadenosine	0	0	3
regulation of G protein-coupled receptor signaling pathway	0	0	1
regulation of antimicrobial peptide production	0	1	1
sterol transport	0	0	2
Golgi to vacuole transport	0	0	1
UMP metabolic process	0	1	4
cuticle development involved in collagen and cuticulin-based cuticle molting cycle	0	0	2
regulation of embryonic development	0	1	2
response to hydrogen peroxide	0	0	2
heterocycle catabolic process	0	3	5
cellular glucan metabolic process	0	2	5
regulation of mitotic cell cycle, embryonic	0	2	2
positive regulation of neuron migration	0	2	2
TOR signaling	0	0	3
alpha-amino acid catabolic process	0	3	5
serine family amino acid biosynthetic process	0	2	4
neuron projection regeneration	0	1	2
axis specification	0	1	3
oocyte growth	0	0	1
purine ribonucleotide transport	0	1	3
maintenance of protein location	0	1	3
response to amino acid	0	0	1
ribonucleoside diphosphate biosynthetic process	0	1	1
axon development	0	1	2
positive regulation of cellular component movement	0	1	3
DNA replication	0	3	5
ncRNA 3'-end processing	0	1	2
maintenance of protein location in nucleus	0	1	1
diol metabolic process	0	0	1
negative regulation of cellular component movement	0	0	3
ATP biosynthetic process	0	0	5
cellular modified amino acid biosynthetic process	0	2	5
protein lipidation	0	1	5
glycine metabolic process	0	1	4
maturation of SSU-rRNA from tricistronic rRNA transcript (SSU-rRNA, 5.8S rRNA, LSU-rRNA)	0	0	1
inorganic cation transmembrane transport	0	0	5
mitochondrial calcium ion transmembrane transport	0	1	2
negative regulation of turning behavior involved in mating	0	1	2
negative regulation of actin filament depolymerization	0	2	4
positive regulation of transcription from RNA polymerase II promoter in response to stress	0	0	1
negative regulation of Ras protein signal transduction	0	1	2
nucleotide-excision repair	0	2	5
neuronal signal transduction	0	0	1
histone deacetylation	0	1	5
indolalkylamine catabolic process	0	2	3
positive regulation of mRNA catabolic process	0	1	1
peptidyl-asparagine modification	0	1	1
pyridoxine biosynthetic process	0	0	1
positive regulation of ion transport	0	1	3
primary sex determination, germ-line	0	0	1
response to xenobiotic stimulus	0	0	2
regulation of hormone levels	0	0	3
actin filament-based process	0	0	4
negative regulation of cGMP-mediated signaling	0	1	2
cellular response to light stimulus	0	1	1
pyrimidine ribonucleoside monophosphate metabolic process	0	1	4
protein localization to nucleus	0	1	5
negative regulation of locomotion	0	0	3
vesicle docking involved in exocytosis	0	1	1
intraciliary retrograde transport	0	3	3
membrane assembly	0	1	2
negative regulation of synaptic transmission	0	0	1
programmed cell death involved in cell development	0	1	2
positive regulation of reproductive process	0	0	3
regulation of neurogenesis	0	0	3
signal transduction in response to DNA damage	0	1	3
gamete generation	0	0	3
endodermal cell fate specification	0	2	2
actin polymerization or depolymerization	1	0	3
cell communication	0	0	4
kynurenine metabolic process	0	0	1
neuroblast migration	0	1	2
intermediate filament-based process	0	0	2
DNA biosynthetic process	0	1	4
positive regulation of axon extension involved in regeneration	0	1	1
negative regulation of metabolic process	0	2	5
ribonucleoside diphosphate metabolic process	0	0	5
anterior/posterior axis specification, embryo	0	0	2
copper ion homeostasis	0	1	3
regulation of cation channel activity	0	2	2
regulation of neuron differentiation	0	1	3
regulation of plasma membrane bounded cell projection assembly	0	2	2
branched-chain amino acid biosynthetic process	0	0	1
positive regulation of protein localization to nucleus	0	1	2
behavioral response to nicotine	0	1	1
translesion synthesis	0	1	3
protein polyglutamylation	0	1	1
terpenoid metabolic process	0	0	2
protein import into peroxisome matrix	0	0	1
regulation of protein import into nucleus	0	0	1
amine metabolic process	0	1	5
negative regulation of protein phosphorylation	0	0	2
regulation of ion transmembrane transporter activity	0	2	3
hydrogen peroxide metabolic process	0	0	2
multivesicular body sorting pathway	0	0	5
negative regulation of cell cycle process	0	1	5
positive regulation of small molecule metabolic process	0	0	2
actin filament polymerization	0	1	2
cellular detoxification	0	1	1
embryonic axis specification	0	0	2
positive regulation of fertilization	0	1	1
glucan biosynthetic process	0	2	5
germ-line stem cell division	0	1	1
glycerolipid catabolic process	0	1	1
detoxification	0	0	1
D-amino acid metabolic process	0	1	1
positive regulation of sensory neuron axon guidance	0	0	1
Notch signaling pathway	0	0	3
positive regulation of DNA-templated transcription, elongation	0	1	1
positive regulation of meiotic cell cycle	0	0	2
neurotransmitter secretion	0	1	2
protein localization to microtubule cytoskeleton	0	1	1
mitochondrial transport	0	2	5
oligosaccharide biosynthetic process	0	1	3
nucleoside bisphosphate biosynthetic process	0	1	5
proline metabolic process	0	1	4
establishment of spindle localization	0	2	2
establishment of cell polarity	0	0	2
C-terminal protein amino acid modification	0	1	1
iron-sulfur cluster assembly	0	3	5
anatomical structure formation involved in morphogenesis	0	1	3
methionine biosynthetic process	0	0	3
pyrimidine nucleoside diphosphate metabolic process	0	0	2
threonine metabolic process	0	0	2
phosphatidic acid biosynthetic process	0	0	1
purine nucleobase biosynthetic process	0	0	1
positive regulation of DNA repair	0	1	1
transcription-coupled nucleotide-excision repair	0	0	1
regulation of microtubule-based movement	0	2	2
regulation of protein import	0	0	1
response to superoxide	0	0	2
neutral lipid metabolic process	0	0	1
mitochondrion disassembly	0	1	2
nucleotide phosphorylation	0	0	5
organic acid transmembrane transport	0	2	3
negative regulation of chemotaxis	0	0	1
regulation of cytoskeleton organization	0	0	5
NADPH regeneration	0	0	3
error-prone translesion synthesis	0	0	1
positive regulation of meiotic cell cycle phase transition	0	0	2
second-messenger-mediated signaling	0	0	2
female gamete generation	0	1	2
positive regulation of muscle cell differentiation	0	0	2
positive regulation of axon extension	0	0	2
positive regulation of brood size	0	1	2
post-embryonic body morphogenesis	0	0	2
purine-containing compound biosynthetic process	0	1	5
cell volume homeostasis	0	1	1
spicule insertion	0	0	1
protein localization to chromosome, centromeric region	0	1	2
chromosome localization	0	0	2
spermatogenesis	0	0	2
histone H4 acetylation	0	0	1
synaptonemal complex organization	0	1	1
axon regeneration	0	1	2
microtubule nucleation	0	0	1
ventral cord development	0	2	2
DNA geometric change	0	0	1
spliceosomal complex assembly	0	0	1
positive regulation of cell development	0	0	2
entry into diapause	0	1	2
learning	0	0	3
associative learning	0	0	2
phosphocreatine metabolic process	0	1	1
'de novo' protein folding	0	0	1
RNA surveillance	0	0	2
negative regulation of nervous system development	0	0	2
nucleoside salvage	0	0	2
regulation of DNA repair	0	1	2
lysosomal transport	0	0	1
N-terminal peptidyl-methionine acetylation	0	0	1
epidermal cell fate specification	0	1	1
protein complex oligomerization	0	0	4
SCF-dependent proteasomal ubiquitin-dependent protein catabolic process	0	0	1
post-embryonic animal morphogenesis	0	0	2
cellular zinc ion homeostasis	0	1	1
positive regulation of cell motility	0	0	3
sodium ion transport	0	1	3
peptidyl-threonine phosphorylation	0	0	2
pyrimidine nucleoside triphosphate metabolic process	0	2	3
negative regulation of MAPK cascade	0	0	2
zinc ion homeostasis	0	1	1
glycerol-3-phosphate metabolic process	0	1	2
regulation of oviposition	0	0	3
positive regulation of engulfment of apoptotic cell	0	2	2
organelle disassembly	0	0	2
negative regulation of defense response	0	0	2
negative regulation of transforming growth factor beta receptor signaling pathway	0	0	1
regulation of intracellular pH	0	0	2
nucleotide transport	0	1	4
regulation of meiotic chromosome separation	0	1	2
negative regulation of mitotic nuclear division	0	1	3
spermatid development	0	0	2
maturation of SSU-rRNA	0	0	1
regulation of potassium ion transmembrane transport	0	1	1
regulation of transcription elongation from RNA polymerase II promoter	0	1	2
cysteine metabolic process	0	2	4
regulation of cellular response to transforming growth factor beta stimulus	0	0	2
transcription by RNA polymerase II	0	3	5
mitotic cell cycle	0	1	2
lipid droplet organization	0	0	2
positive regulation of vulval development	0	0	3
positive regulation of axon guidance	0	1	2
aspartate family amino acid biosynthetic process	0	1	4
DNA replication, removal of RNA primer	0	0	1
negative regulation of post-embryonic development	0	0	3
protein localization to cell junction	0	0	2
negative regulation of apoptotic process	0	0	3
glyoxylate metabolic process	0	1	2
positive regulation of response to DNA damage stimulus	0	1	1
post-transcriptional gene silencing by RNA	0	0	2
membrane docking	1	0	4
spindle assembly checkpoint signaling	0	1	3
glycosyl compound biosynthetic process	0	0	3
organophosphate metabolic process	0	2	5
meiotic chromosome separation	0	0	1
response to alkaline pH	0	0	2
positive regulation of neurogenesis	0	0	2
purine ribonucleotide biosynthetic process	0	1	5
aerobic electron transport chain	0	1	5
negative regulation of endopeptidase activity	0	1	1
ion homeostasis	0	0	5
negative regulation of reproductive process	0	1	2
DNA replication-dependent nucleosome assembly	0	0	1
regulation of humoral immune response	0	1	1
centrosome duplication	0	0	1
synaptic vesicle transport	0	2	2
response to monoamine	0	0	1
positive regulation of cell cycle process	0	0	3
formation of translation preinitiation complex	0	0	1
reactive oxygen species metabolic process	0	1	3
threonine catabolic process	0	0	1
negative regulation of neurogenesis	0	0	2
protein insertion into membrane	0	0	5
response to decreased oxygen levels	0	1	2
cellular response to extracellular stimulus	0	0	1
serine family amino acid catabolic process	0	1	2
regulation of protein binding	0	0	1
mRNA cleavage involved in mRNA processing	0	0	1
positive regulation of transmembrane receptor protein serine/threonine kinase signaling pathway	0	0	2
regulation of DNA endoreduplication	0	0	2
negative regulation of chromosome separation	0	1	3
negative regulation of response to wounding	0	1	1
regulation of cytokinetic process	0	1	2
Golgi to plasma membrane protein transport	0	0	1
ribosomal small subunit biogenesis	0	1	1
adenylate cyclase-activating G protein-coupled receptor signaling pathway	0	2	2
inductive cell migration	0	1	3
vesicle-mediated transport to the plasma membrane	0	1	4
response to zinc ion	0	1	2
glycerophospholipid catabolic process	0	1	1
positive regulation of apoptotic cell clearance	0	2	2
actin filament capping	0	2	4
regulation of axon extension	0	1	3
regulation of chromatin organization	0	1	1
negative regulation of cell cycle G1/S phase transition	0	0	2
cytoskeleton organization	0	0	5
positive regulation of fatty acid metabolic process	0	1	1
CTP biosynthetic process	0	0	1
ERBB signaling pathway	0	1	2
regulation of neuron death	0	1	2
chromosome segregation	0	1	4
spliceosomal snRNP assembly	0	1	5
regulation of striated muscle contraction	0	2	2
regulation of Ras protein signal transduction	0	1	4
purine nucleotide biosynthetic process	0	1	5
endoplasmic reticulum mannose trimming	0	1	2
dendrite self-avoidance	0	1	1
cellular response to organic cyclic compound	0	0	1
mitochondrial electron transport, NADH to ubiquinone	0	1	4
phagosome maturation	0	0	1
tRNA threonylcarbamoyladenosine metabolic process	0	1	1
regulation of actin polymerization or depolymerization	0	0	5
microtubule polymerization	0	0	2
regulation of DNA-templated transcription, elongation	0	2	4
regulation of cellular pH	0	0	2
protein export from nucleus	0	0	2
positive regulation of cell fate commitment	0	1	2
regulation of vitellogenesis	0	0	2
inositol lipid-mediated signaling	0	2	5
embryo development ending in birth or egg hatching	0	0	3
mitochondrial ADP transmembrane transport	0	1	3
pigment biosynthetic process	0	0	5
actin filament severing	0	1	1
reciprocal meiotic recombination	1	0	2
proteasome assembly	0	2	3
neuroblast division	0	1	2
glyoxylate cycle	0	1	1
post-Golgi vesicle-mediated transport	0	0	4
energy reserve metabolic process	0	2	4
olfactory behavior	0	1	2
P granule organization	0	1	2
indolalkylamine metabolic process	0	2	3
regulation of muscle cell differentiation	0	0	2
kinetochore organization	1	0	3
positive regulation of cell cycle phase transition	0	0	3
establishment of protein localization to membrane	0	0	5
chromatin organization involved in negative regulation of transcription	0	0	1
regulation of neuron migration	0	1	2
integrin-mediated signaling pathway	0	0	4
protein localization to ciliary transition zone	0	0	2
locomotion involved in locomotory behavior	0	2	2
methylguanosine-cap decapping	0	3	5
cellular amine metabolic process	0	1	5
anterior/posterior axis specification	0	0	2
cellular copper ion homeostasis	0	1	3
protein localization to ciliary membrane	0	0	1
reproductive process	0	0	5
pseudocleavage	0	0	2
gonad development	0	0	3
endocytic recycling	0	1	4
phosphatidylethanolamine metabolic process	0	1	2
digestive tract development	0	0	1
calcium ion transmembrane transport	0	1	2
cytosolic calcium ion transport	0	1	2
positive regulation of lipid metabolic process	0	1	1
polar body extrusion after meiotic divisions	0	1	2
deadenylation-dependent decapping of nuclear-transcribed mRNA	0	1	1
protein kinase C-activating G protein-coupled receptor signaling pathway	0	1	3
negative regulation of mitotic metaphase/anaphase transition	0	1	3
left/right axis specification	0	2	2
purine ribonucleoside triphosphate metabolic process	0	0	5
regulation of acetylcholine secretion, neurotransmission	0	0	2
regulation of DNA-dependent DNA replication initiation	0	1	2
negative regulation of centrosome cycle	0	0	1
regulation of response to endoplasmic reticulum stress	0	0	2
regulation of fatty acid oxidation	0	1	1
translational elongation	0	1	5
response to amino acid starvation	0	0	1
positive regulation of cytoplasmic transport	0	0	2
cellular response to stress	0	1	5
transsulfuration	0	1	3
regulation of cGMP-mediated signaling	0	1	2
positive regulation of cell fate specification	0	1	2
prosthetic group metabolic process	0	2	3
branched-chain amino acid catabolic process	0	0	1
organic hydroxy compound transport	0	0	2
microtubule organizing center organization	0	1	2
positive regulation of protein phosphorylation	0	0	3
amino acid salvage	0	0	3
actin filament bundle organization	0	0	2
maintenance of protein localization in organelle	0	1	1
positive regulation of sarcomere organization	0	0	2
nuclear export	0	0	5
regulation of protein serine/threonine kinase activity	0	1	4
regulation of antimicrobial humoral response	0	1	1
positive regulation of DNA metabolic process	0	1	2
maintenance of protein location in cell	0	0	2
regulation of reactive oxygen species metabolic process	0	0	1
positive regulation of metaphase/anaphase transition of meiotic cell cycle	0	0	1
glycine biosynthetic process	0	0	1
meiotic DNA double-strand break formation	0	1	1
DNA-templated transcription, elongation	0	0	5
response to toxic substance	0	0	2
cell morphogenesis	0	0	2
aromatic amino acid family catabolic process	0	2	4
pyrimidine ribonucleotide biosynthetic process	0	1	5
regulation of response to wounding	0	1	3
negative regulation of immune response	0	0	2
nuclear migration	0	0	2
heme biosynthetic process	0	0	3
regulation of TOR signaling	0	0	4
response to axon injury	0	1	2
negative regulation of protein-containing complex disassembly	0	3	4
specification of axis polarity	0	1	2
mitochondrial electron transport, succinate to ubiquinone	0	0	1
regulation of forward locomotion	0	0	2
posttranscriptional gene silencing	0	0	2
mRNA cleavage	0	0	3
fructose 6-phosphate metabolic process	0	1	1
regulation of transporter activity	0	2	3
thermosensory behavior	0	2	3
peroxisomal membrane transport	0	1	2
regulation of cell cycle G2/M phase transition	0	1	2
phosphorylated carbohydrate dephosphorylation	0	1	3
animal organ development	0	0	3
chromosome organization involved in meiotic cell cycle	0	1	2
external encapsulating structure organization	0	0	4
mRNA destabilization	0	1	1
response to reactive oxygen species	0	0	2
double-strand break repair via break-induced replication	0	0	1
negative regulation of organelle assembly	0	1	2
attachment of mitotic spindle microtubules to kinetochore	0	1	1
mitochondrial membrane organization	0	0	3
regulation of actin filament length	0	0	5
mitotic cell cycle checkpoint signaling	0	1	3
negative regulation of synaptic transmission, cholinergic	0	0	1
regulation of protein kinase activity	0	0	4
regulation of oogenesis	0	0	2
regulation of cysteine-type endopeptidase activity involved in apoptotic process	0	1	2
transcription preinitiation complex assembly	0	1	2
endosome to lysosome transport	0	0	1
alcohol metabolic process	0	2	5
phagosome maturation involved in apoptotic cell clearance	0	0	1
sex determination	0	0	3
amine biosynthetic process	0	0	5
negative regulation of cellular response to growth factor stimulus	0	0	1
sulfate assimilation	0	0	1
regulation of translational initiation	0	0	2
catabolic process	0	0	5
cysteine biosynthetic process	0	2	4
negative regulation of multicellular organismal process	0	0	3
vesicle budding from membrane	0	0	1
regulation of brood size	0	1	2
sister chromatid cohesion	0	1	5
regulation of intracellular signal transduction	0	0	5
inositol phosphate biosynthetic process	0	1	2
coenzyme A biosynthetic process	0	0	3
movement of cell or subcellular component	0	2	5
positive regulation of Notch signaling pathway	0	1	2
pyrimidine nucleoside monophosphate biosynthetic process	0	1	4
multicellular organism reproduction	0	0	2
positive regulation of mRNA metabolic process	0	1	1
neuron differentiation	0	1	2
primary amino compound metabolic process	0	0	2
protein monoubiquitination	0	1	1
axonal fasciculation	0	0	2
regulation of generation of precursor metabolites and energy	0	1	1
regulation of dense core granule transport	0	1	2
negative regulation of axon extension	0	0	2
purine nucleotide transport	0	1	3
inner mitochondrial membrane organization	0	0	2
response to abiotic stimulus	0	1	4
polyamine biosynthetic process	0	0	1
glycogen biosynthetic process	0	2	4
snRNA processing	0	1	4
protein localization to synapse	0	0	2
pyrimidine ribonucleoside triphosphate biosynthetic process	0	1	2
mitochondrial translational elongation	0	0	1
phosphatidylinositol metabolic process	0	0	5
pH reduction	0	0	2
intrinsic apoptotic signaling pathway	0	0	2
negative regulation of meiotic cell cycle	0	2	2
peptidyl-arginine methylation	0	1	4
cellular response to radiation	0	1	1
negative regulation of cellular metabolic process	0	2	5
nucleotide transmembrane transport	0	2	3
cell-matrix adhesion	0	0	4
ATP transport	0	1	3
ribonucleoside biosynthetic process	0	1	2
protein alpha-1,2-demannosylation	0	1	2
intra-Golgi vesicle-mediated transport	0	1	4
macroautophagy	0	1	3
histone monoubiquitination	0	1	1
cellular aldehyde metabolic process	0	1	5
mature ribosome assembly	0	1	1
positive regulation of double-strand break repair	0	1	1
negative regulation of mitotic cell cycle phase transition	0	1	3
tricarboxylic acid metabolic process	0	1	2
cell junction organization	0	0	3
germline cell cycle switching, mitotic to meiotic cell cycle	0	0	1
positive regulation of phosphate metabolic process	0	0	3
DNA replication-dependent nucleosome organization	0	0	1
multicellular organism growth	0	0	2
negative regulation of male mating behavior	0	1	2
postreplication repair	0	1	3
phosphocreatine biosynthetic process	0	1	1
positive regulation of response to wounding	0	1	2
stress response to cadmium ion	0	1	1
rRNA pseudouridine synthesis	0	1	1
attachment of GPI anchor to protein	0	0	3
glycogen catabolic process	0	1	1
regulation of Notch signaling pathway	0	1	2
pteridine-containing compound biosynthetic process	0	0	4
regulation of cilium assembly	1	1	2
protein N-linked glycosylation via asparagine	0	1	1
pyrimidine ribonucleoside monophosphate biosynthetic process	0	1	4
L-phenylalanine catabolic process	0	1	4
mannose metabolic process	0	0	2
germ-line sex determination	0	1	2
sphingoid metabolic process	0	0	1
regulation of axon extension involved in regeneration	0	1	1
negative regulation of axon regeneration	0	1	1
response to fungus	0	1	2
purine nucleoside triphosphate biosynthetic process	0	0	5
tube development	0	0	1
resolution of meiotic recombination intermediates	1	0	2
regulation of extracellular matrix organization	0	0	2
maturation of LSU-rRNA from tricistronic rRNA transcript (SSU-rRNA, 5.8S rRNA, LSU-rRNA)	0	0	1
regulation of biological quality	0	0	5
spindle checkpoint signaling	0	1	3
cortical actin cytoskeleton organization	0	0	2
chaperone-mediated protein folding	0	0	2
amino sugar metabolic process	0	2	4
mannose trimming involved in glycoprotein ERAD pathway	0	1	2
actin filament depolymerization	0	1	1
regulation of striated muscle cell differentiation	0	0	2
thigmotaxis	0	0	1
regulation of sarcomere organization	0	0	2
proline biosynthetic process	0	0	1
nucleic acid phosphodiester bond hydrolysis	0	3	5
alternative mRNA splicing, via spliceosome	0	0	1
microtubule bundle formation	0	0	1
tryptophan metabolic process	0	2	3
regulation of cell cycle G1/S phase transition	0	0	2
protein processing involved in protein targeting to mitochondrion	0	0	1
positive regulation of organelle assembly	1	1	2
adenylate cyclase-modulating G protein-coupled receptor signaling pathway	0	1	3
regulation of binding	0	0	2
regulation of production of small RNA involved in gene silencing by RNA	0	0	1
protein insertion into ER membrane	0	0	2
primary sex determination	0	0	1
organelle localization by membrane tethering	1	0	4
regulation of cellular respiration	0	1	1
hermaphrodite germ-line sex determination	0	2	2
potassium ion transport	0	0	1
valine metabolic process	0	0	2
cell surface receptor signaling pathway	0	0	4
protein import into mitochondrial intermembrane space	0	0	1
homologous recombination	1	0	2
exit from diapause	0	0	2
regulation of neurotransmitter transport	0	0	2
snRNA metabolic process	0	0	4
base-excision repair, AP site formation	0	0	1
glycosyl compound metabolic process	0	0	5
synaptic vesicle localization	0	2	2
regulation of tube size	0	1	2
protein localization to peroxisome	0	0	1
calcium-mediated signaling	0	1	2
apoptotic process	0	1	4
protein insertion into mitochondrial membrane	0	0	2
protein targeting to vacuole	0	1	1
regulation of apoptotic cell clearance	0	2	2
positive regulation of amine transport	0	0	2
regulation of mitotic sister chromatid separation	0	1	4
regulation of catalytic activity	0	2	5
synapse organization	0	0	2
positive regulation of ion transmembrane transporter activity	1	1	2
mitotic sister chromatid cohesion	0	1	2
phosphatidylinositol biosynthetic process	0	1	5
ribosomal large subunit assembly	0	0	1
positive regulation of protein modification process	0	0	3
negative regulation of intracellular signal transduction	0	0	3
positive regulation of digestive system process	0	0	2
nucleus localization	0	0	2
cell fate commitment	0	2	2
regulation of double-strand break repair	0	1	1
metaphase plate congression	0	0	1
RNA-dependent DNA biosynthetic process	0	1	1
mitotic spindle midzone assembly	0	0	1
first cell cycle pseudocleavage	0	0	2
positive regulation of transforming growth factor beta receptor signaling pathway	0	1	2
dosage compensation by hypoactivation of X chromosome	0	0	1
regulation of lysosomal lumen pH	0	0	1
regulation of transforming growth factor beta receptor signaling pathway	0	0	2
regulation of mRNA stability	0	1	1
deoxyribonucleotide biosynthetic process	0	0	3
cation transmembrane transport	0	0	5
microtubule cytoskeleton organization	0	0	5
cellular response to toxic substance	0	1	1
cell adhesion	0	1	5
regulation of membrane permeability	0	1	1
phenol-containing compound metabolic process	0	0	3
UDP-N-acetylglucosamine metabolic process	0	2	3
regeneration	0	1	2
peptidyl-methionine modification	0	0	1
phosphatidylethanolamine biosynthetic process	0	1	2
glutamine family amino acid biosynthetic process	0	1	4
sensory perception of chemical stimulus	1	1	3
regulation of apoptotic process	0	1	4
establishment of spindle orientation	0	1	2
terpenoid biosynthetic process	0	0	1
organic acid biosynthetic process	0	2	5
regulation of sensory neuron axon guidance	0	1	2
establishment of protein localization to plasma membrane	0	0	1
vulval cell fate specification	0	2	2
parturition	0	2	2
DNA-templated transcription, termination	0	0	2
mitochondrial phosphate ion transmembrane transport	0	1	1
regulation of chromosome segregation	0	1	4
response to odorant	0	0	2
protein splicing	0	2	2
apoptotic process involved in development	0	1	2
regulation of cellular response to manganese ion	0	1	1
pre-mRNA cleavage required for polyadenylation	0	0	1
cellular glucose homeostasis	0	0	3
pyrimidine nucleoside monophosphate metabolic process	0	1	4
response to wounding	0	1	2
response to unfolded protein	0	0	3
hexose catabolic process	0	1	1
pharyngeal muscle development	0	1	2
protein-containing complex localization	0	1	5
cellular response to nitrogen compound	0	0	2
negative regulation of nematode larval development	0	0	3
regulation of digestive system process	0	0	2
oocyte development	0	0	2
regulation of extent of cell growth	0	0	3
positive regulation of kinase activity	0	1	2
negative regulation of cellular response to manganese ion	0	1	1
regulation of RNA stability	0	1	1
aspartate family amino acid catabolic process	0	1	2
regulation of chromosome organization	0	2	5
regulation of dendrite morphogenesis	0	0	2
vesicle tethering	0	1	2
positive regulation of phosphorylation	0	0	3
cortical cytoskeleton organization	0	0	2
protein maturation by iron-sulfur cluster transfer	0	0	1
meiotic cell cycle checkpoint signaling	0	1	1
positive regulation of defecation	0	0	2
positive regulation of transcription elongation from RNA polymerase II promoter	0	1	1
alpha-amino acid biosynthetic process	0	1	5
regulation of chromosome separation	0	1	4
regulation of cellular response to heat	0	1	1
dopamine receptor signaling pathway	0	1	2
NADH dehydrogenase complex assembly	0	0	2
glycine decarboxylation via glycine cleavage system	0	1	1
sensory neuron migration	0	0	1
fucosylation	0	0	2
negative regulation of cellular amide metabolic process	0	1	4
chromosome movement towards spindle pole	0	0	2
response to endogenous stimulus	0	0	1
import into nucleus	0	1	5
pentose metabolic process	0	0	3
ribosome assembly	0	1	1
reproductive structure development	0	0	3
pronuclear migration	0	0	2
regulation of protein localization to cell cortex	0	1	1
negative regulation of gene expression	0	1	5
neuron development	0	0	2
cellular response to inorganic substance	0	0	2
intermediate filament cytoskeleton organization	0	0	2
positive regulation of sprouting of injured axon	0	1	1
negative regulation of vulval development	0	0	2
protein demannosylation	0	1	2
negative regulation of translation	0	1	4
primary amino compound biosynthetic process	0	0	2
developmental maturation	0	1	2
regulation of DNA binding	0	0	1
L-alpha-amino acid transmembrane transport	0	1	3
glucan metabolic process	0	2	5
protein processing	0	0	5
cellular iron ion homeostasis	0	1	1
rRNA base methylation	0	0	1
endoplasmic reticulum organization	0	2	2
carboxylic acid biosynthetic process	0	2	5
neuron recognition	0	0	3
disaccharide metabolic process	0	0	5
neuron projection fasciculation	0	0	2
glucose 6-phosphate metabolic process	0	0	4
positive regulation of intracellular signal transduction	0	0	4
thermotaxis	0	1	2
carbohydrate derivative transport	0	2	3
cellular component maintenance	0	1	1
endosome transport via multivesicular body sorting pathway	0	0	1
telomere maintenance via telomere lengthening	0	1	1
nucleoside metabolic process	0	0	5
negative regulation of behavior	0	0	2
response to food	0	0	2
glycolipid biosynthetic process	0	2	5
regulation of centrosome cycle	0	0	2
protein modification by small protein conjugation or removal	0	1	5
larval behavior	0	1	2
RNA decapping	0	3	5
regulation of fertilization	0	0	1
negative regulation of protein depolymerization	0	3	4
cellular amino acid biosynthetic process	0	2	5
monosaccharide catabolic process	0	1	3
positive regulation of cation transmembrane transport	1	1	2
regulation of axonogenesis	0	0	2
establishment of protein localization to mitochondrial membrane	0	0	2
response to inorganic substance	0	1	4
regulation of turning behavior involved in mating	0	1	2
negative regulation of cell development	0	0	2
positive regulation of axonogenesis	0	0	2
phosphorylation of RNA polymerase II C-terminal domain	0	0	1
ephrin receptor signaling pathway	0	0	1
epidermal growth factor receptor signaling pathway	0	1	2
regulation of production of molecular mediator of immune response	0	1	1
'de novo' posttranslational protein folding	0	0	1
intraciliary transport	0	1	4
negative regulation of metaphase/anaphase transition of cell cycle	0	1	3
negative regulation of DNA recombination	0	1	1
positive regulation of protein localization to cell cortex	0	1	1
regulation of actin filament depolymerization	0	2	4
positive regulation of embryonic development	0	0	2
serine family amino acid metabolic process	0	1	5
cellular response to starvation	0	0	1
regulation of gene silencing by miRNA	0	2	2
trehalose metabolic process	0	0	4
cellular response to reactive oxygen species	0	2	2
L-serine metabolic process	0	3	4
regulation of presynapse organization	0	2	2
protein deglycosylation	0	1	3
defense response to fungus	0	1	2
histone lysine demethylation	0	0	1
triglyceride metabolic process	0	1	1
protein transmembrane transport	0	1	5
regulation of neuron projection regeneration	0	1	3
positive regulation of oviposition	0	0	2
2'-deoxyribonucleotide metabolic process	0	0	1
cellular response to endogenous stimulus	0	0	1
RNA capping	0	0	2
primary miRNA processing	0	0	1
rRNA methylation	0	1	2
regulation of calcium ion transport	0	1	1
purine-containing compound transmembrane transport	0	2	3
negative regulation of dauer entry	0	0	1
phosphatidylinositol-mediated signaling	0	2	4
regulation of protein localization to cell periphery	0	1	2
small nucleolar ribonucleoprotein complex assembly	0	1	2
negative regulation of axon extension involved in axon guidance	0	0	1
regulation of cell cycle checkpoint	0	0	2
deoxyribonucleotide metabolic process	0	1	5
receptor guanylyl cyclase signaling pathway	0	1	1
signaling receptor ligand precursor processing	0	0	1
porphyrin-containing compound biosynthetic process	0	0	3
regulation of cell size	0	1	2
protein localization to mitochondrion	0	1	5
cellular biogenic amine catabolic process	0	2	3
regulation of cell cycle phase transition	0	1	5
phosphatidic acid metabolic process	0	0	1
vitamin B6 biosynthetic process	0	0	1
cell cycle switching, mitotic to meiotic cell cycle	0	0	1
photoreceptor cell maintenance	0	0	1
sulfur amino acid biosynthetic process	0	1	4
feminization of hermaphroditic germ-line	0	2	2
extracellular matrix organization	0	0	3
protein localization to condensed chromosome	0	1	2
L-proline biosynthetic process	0	0	1
ADP transport	0	1	3
protein localization to cilium	0	0	3
cell junction assembly	0	0	2
regulation of innate immune response	0	0	2
negative regulation of small GTPase mediated signal transduction	0	1	2
positive regulation of anterior/posterior axon guidance	0	1	2
aromatic compound catabolic process	0	4	5
peptidyl-arginine modification	0	1	4
regulation of transmembrane transporter activity	0	2	3
negative regulation of axonogenesis	0	0	2
negative regulation of nuclear division	0	2	3
magnesium ion transport	0	0	1
mitochondrial unfolded protein response	0	0	2
histone H3-K4 methylation	0	0	1
[truncated: 2,966 more rows]
