# Supplementary material for: Universal signatures of transposable element compartmentalization across eukaryotic genomes
Source: bioRxiv. 2024 Mar 27:2023.10.17.562820. Preprint. [Version 2] doi: 10.1101/2023.10.17.562820 (PMC10996525; doi:10.1101/2023.10.17.562820)
Supplement: Supplement 5 [file media-5.gz › Data_S3/GO_presence_summaries_Basidiomycota_TEs.tsv]

phosphorylation	8	22	48
phosphate-containing compound metabolic process	6	18	48
protein localization to nucleus	1	15	44
protein import into nucleus	1	15	44
regulation of cellular component organization	1	14	47
phosphorus metabolic process	6	18	48
import into nucleus	1	15	45
NADP metabolic process	0	21	43
protein modification by small protein conjugation or removal	2	24	48
nucleocytoplasmic transport	3	16	48
nuclear transport	3	16	48
regulation of biological quality	2	21	48
positive regulation of cellular component organization	0	16	46
pyridine nucleotide biosynthetic process	1	18	45
regulation of anatomical structure size	0	14	46
regulation of cellular component size	0	14	46
nicotinamide nucleotide biosynthetic process	1	18	45
regulation of organelle organization	1	13	46
protein phosphorylation	5	6	22
tricarboxylic acid cycle	1	25	46
protein import	1	15	47
pyridine nucleotide metabolic process	1	17	45
nicotinamide nucleotide metabolic process	1	17	45
generation of precursor metabolites and energy	2	22	48
positive regulation of cytoskeleton organization	0	9	41
actin nucleation	0	9	41
Arp2/3 complex-mediated actin nucleation	0	9	41
positive regulation of supramolecular fiber organization	0	9	41
positive regulation of protein polymerization	0	9	41
positive regulation of cellular component biogenesis	0	10	41
positive regulation of protein-containing complex assembly	0	8	41
negative regulation of chromosome organization	0	3	5
positive regulation of actin filament polymerization	0	9	41
pyridine-containing compound biosynthetic process	2	13	46
cellular protein modification process	4	23	48
homeostatic process	1	22	47
cellular response to oxidative stress	2	13	42
cellular homeostasis	1	19	45
positive regulation of biological process	0	16	47
protein modification by small protein conjugation	1	26	47
positive regulation of cellular process	0	16	47
cellular response to chemical stress	1	17	45
cellular response to chemical stimulus	1	16	45
lipid modification	4	15	45
pyridine-containing compound metabolic process	2	13	46
mitotic cell cycle process	0	21	47
intracellular transport	0	20	48
establishment of localization in cell	0	21	48
response to oxidative stress	3	17	47
positive regulation of organelle organization	0	13	45
NAD metabolic process	0	14	32
positive regulation of cellular protein metabolic process	0	4	14
regulation of actin filament length	0	13	45
regulation of supramolecular fiber organization	0	13	45
cell cycle checkpoint signaling	0	23	45
negative regulation of cell cycle	0	22	45
regulation of actin filament organization	0	13	45
regulation of actin filament-based process	0	13	45
regulation of chromosome organization	0	6	19
positive regulation of protein metabolic process	0	4	14
regulation of actin cytoskeleton organization	0	13	45
regulation of protein polymerization	0	13	45
negative regulation of organelle organization	0	10	39
regulation of actin filament polymerization	0	13	45
negative regulation of cell cycle phase transition	0	22	45
negative regulation of cell cycle process	0	22	45
regulation of cell cycle phase transition	1	18	45
regulation of actin polymerization or depolymerization	0	13	45
regulation of protein-containing complex assembly	0	13	45
negative regulation of cellular component organization	0	11	39
glucose metabolic process	1	24	44
regulation of cytoskeleton organization	0	13	45
protein modification process	3	22	48
inorganic ion homeostasis	1	17	46
cation homeostasis	1	18	46
ion homeostasis	1	19	46
cellular localization	0	19	48
protein deubiquitination	0	11	21
protein modification by small protein removal	0	11	21
ATP metabolic process	4	24	47
protein localization to organelle	0	18	48
cellular protein metabolic process	2	26	48
macromolecule modification	1	28	48
RNA splicing	2	23	48
cellular cation homeostasis	0	21	45
phenylpropanoid catabolic process	1	1	2
cellular ion homeostasis	0	21	45
lignin metabolic process	1	1	2
phenylpropanoid metabolic process	1	1	2
lignin catabolic process	1	1	2
ATP generation from ADP	2	28	46
supramolecular fiber organization	1	13	47
nucleotide phosphorylation	2	28	46
actin filament organization	1	18	45
purine nucleoside diphosphate metabolic process	3	28	46
nucleoside diphosphate metabolic process	3	27	46
regulation of cell cycle process	1	19	46
nucleoside diphosphate phosphorylation	2	28	46
ribonucleoside diphosphate metabolic process	3	28	46
purine ribonucleoside diphosphate metabolic process	3	28	46
regulation of cellular component biogenesis	0	15	46
glycolytic process	2	28	46
ADP metabolic process	3	28	46
sulfur compound catabolic process	0	1	9
protein localization to chromosome	0	3	4
positive regulation of phosphorus metabolic process	1	0	4
positive regulation of translation	0	1	4
ATP synthesis coupled electron transport	0	1	3
protein neddylation	0	3	3
spindle assembly	1	2	3
tRNA thio-modification	0	3	5
posttranslational protein targeting to membrane, translocation	0	0	2
positive regulation of phosphate metabolic process	1	0	4
positive regulation of cellular amide metabolic process	0	1	4
positive regulation of gene expression	0	1	4
DNA duplex unwinding	0	3	4
lysine biosynthetic process	0	16	28
snRNA metabolic process	0	2	4
post-chaperonin tubulin folding pathway	0	1	2
protein urmylation	0	0	1
tRNA wobble position uridine thiolation	0	1	3
protein polymerization	0	1	4
glycine metabolic process	0	9	40
actin polymerization or depolymerization	0	2	4
DNA geometric change	0	3	4
spindle organization	1	2	4
peptide catabolic process	0	1	9
snRNA processing	0	3	3
glutathione catabolic process	0	1	9
serine family amino acid catabolic process	0	0	3
glutathione metabolic process	0	14	40
phosphatidic acid metabolic process	0	2	3
lysine biosynthetic process via aminoadipic acid	0	3	4
phosphatidic acid biosynthetic process	0	2	3
gene expression	0	2	4
inositol lipid-mediated signaling	0	6	13
snRNA 3'-end processing	0	3	3
chemical homeostasis	1	21	46
biological regulation	0	17	48
cellular chemical homeostasis	1	20	45
response to chemical	2	12	48
mRNA export from nucleus	0	24	46
RNA export from nucleus	0	26	46
endoplasmic reticulum to Golgi vesicle-mediated transport	0	16	45
pyruvate metabolic process	0	31	46
cell cycle process	1	21	48
Golgi vesicle transport	1	16	48
regulation of cell cycle	3	17	46
cellular macromolecule localization	0	16	48
cellular protein localization	0	16	48
intracellular signal transduction	0	24	48
monocarboxylic acid metabolic process	2	22	47
positive regulation of cellular metabolic process	0	18	46
tRNA modification	1	22	48
positive regulation of macromolecule metabolic process	0	19	46
positive regulation of nitrogen compound metabolic process	0	19	46
nuclear export	2	19	47
aspartate family amino acid biosynthetic process	2	17	47
positive regulation of metabolic process	0	18	46
negative regulation of cellular process	0	13	47
tRNA aminoacylation for protein translation	2	20	47
cellular process	5	22	48
lipid oxidation	0	7	18
programmed cell death	0	4	11
sodium ion transport	0	1	5
pentose-phosphate shunt	0	15	38
negative regulation of sister chromatid segregation	0	3	4
regulation of mitotic metaphase/anaphase transition	0	2	11
DNA integrity checkpoint signaling	0	19	40
retrograde vesicle-mediated transport, Golgi to endoplasmic reticulum	1	21	45
hexose biosynthetic process	0	11	35
regulation of nuclear division	0	1	4
regulation of mitotic nuclear division	0	3	4
regulation of chromosome separation	0	2	11
glycogen metabolic process	0	1	3
cellular modified amino acid catabolic process	0	7	25
ncRNA 3'-end processing	0	2	4
phosphorelay signal transduction system	0	5	22
regulation of sister chromatid segregation	0	2	11
negative regulation of mitotic cell cycle phase transition	0	7	13
lysine metabolic process	0	24	42
glucose 6-phosphate metabolic process	0	17	41
NADPH regeneration	1	17	41
negative regulation of mitotic sister chromatid separation	0	3	4
negative regulation of nuclear division	0	3	4
mitotic spindle checkpoint signaling	0	2	3
gluconeogenesis	0	11	35
regulation of metaphase/anaphase transition of cell cycle	0	2	11
regulation of chromosome segregation	0	2	11
spindle checkpoint signaling	0	2	3
glycogen biosynthetic process	0	0	1
mitotic cell cycle checkpoint signaling	0	4	5
spindle assembly checkpoint signaling	0	2	3
signal transduction in response to DNA damage	1	14	37
negative regulation of mitotic nuclear division	0	3	4
regulation of mitotic cell cycle phase transition	0	8	22
arginine metabolic process	0	13	44
fatty acid oxidation	0	7	16
protein polyubiquitination	0	2	5
sodium ion transmembrane transport	0	1	1
monosaccharide biosynthetic process	0	11	35
cell death	0	4	11
regulation of mitotic cell cycle	0	8	22
energy reserve metabolic process	0	1	3
negative regulation of mitotic cell cycle	0	7	13
negative regulation of chromosome separation	0	3	4
regulation of mitotic sister chromatid separation	0	2	11
regulation of protein-containing complex disassembly	0	0	5
fatty acid beta-oxidation	0	7	16
DNA damage checkpoint signaling	1	14	37
mitotic spindle assembly checkpoint signaling	0	2	3
negative regulation of mitotic metaphase/anaphase transition	0	3	4
negative regulation of mitotic sister chromatid segregation	0	3	4
mitotic cell cycle	0	7	16
anaphase-promoting complex-dependent catabolic process	0	1	3
arginine biosynthetic process	0	11	42
negative regulation of chromosome segregation	0	3	4
regulation of mitotic sister chromatid segregation	0	3	4
apoptotic process	0	4	11
negative regulation of metaphase/anaphase transition of cell cycle	0	3	4
metallo-sulfur cluster assembly	3	12	45
iron-sulfur cluster assembly	3	12	45
proton transmembrane transport	0	19	45
aspartate family amino acid metabolic process	0	17	47
fatty acid metabolic process	2	25	47
hexose metabolic process	4	24	48
establishment of protein localization to organelle	0	17	48
biological_process	3	21	48
nucleotide metabolic process	1	24	48
nucleoside phosphate metabolic process	2	24	48
organonitrogen compound metabolic process	1	26	48
protein metabolic process	2	22	48
regulation of cellular amide metabolic process	1	24	46
regulation of translation	1	24	46
protein ubiquitination	1	24	45
cell cycle	1	19	47
RNA 3'-end processing	0	17	46
monosaccharide metabolic process	1	25	48
nucleoside phosphate biosynthetic process	1	16	48
nucleotide biosynthetic process	1	15	48
regulation of cellular protein metabolic process	2	18	47
fatty acid catabolic process	0	12	25
protein N-linked glycosylation	0	8	24
polyamine biosynthetic process	0	0	2
tRNA wobble base modification	0	22	46
threonine biosynthetic process	0	4	18
phosphatidylethanolamine metabolic process	0	2	4
organophosphate ester transport	1	18	30
threonine metabolic process	0	5	20
sterol biosynthetic process	0	19	44
phospholipid transport	1	5	17
negative regulation of molecular function	0	4	5
regulation of DNA-dependent DNA replication initiation	0	7	44
proton export across plasma membrane	0	3	8
positive regulation of biosynthetic process	0	19	45
polyamine metabolic process	0	0	2
heme metabolic process	0	21	43
isoleucine biosynthetic process	0	19	43
pigment metabolic process	0	22	45
regulation of DNA metabolic process	0	8	44
positive regulation of macromolecule biosynthetic process	0	19	45
NAD biosynthetic process	0	16	43
phosphatidylethanolamine biosynthetic process	0	1	3
heme biosynthetic process	0	19	39
isoleucine metabolic process	0	19	43
tricarboxylic acid metabolic process	0	2	5
branched-chain amino acid metabolic process	1	20	44
branched-chain amino acid biosynthetic process	0	22	44
sterol metabolic process	0	24	44
nuclear DNA replication	0	9	42
pigment biosynthetic process	0	22	45
regulation of DNA-dependent DNA replication	0	9	44
tRNA wobble uridine modification	0	25	45
cell cycle DNA replication	0	9	42
negative regulation of catalytic activity	0	5	5
magnesium ion homeostasis	0	0	1
positive regulation of cellular biosynthetic process	0	19	45
positive regulation of protein modification process	0	1	4
regulation of protein metabolic process	1	15	47
cation transmembrane transport	0	15	47
electron transport chain	0	16	46
regulation of phosphorus metabolic process	1	9	21
regulation of phosphate metabolic process	1	9	21
inorganic cation transmembrane transport	1	14	46
carbohydrate biosynthetic process	1	19	46
tRNA metabolic process	2	23	48
cellular metabolic process	4	21	48
regulation of cellular macromolecule biosynthetic process	0	17	48
regulation of macromolecule biosynthetic process	0	17	48
regulation of cellular process	0	15	48
RNA modification	1	24	48
purine nucleoside triphosphate biosynthetic process	1	15	43
inorganic anion transport	0	17	28
transcription elongation from RNA polymerase II promoter	0	20	39
ATP biosynthetic process	1	15	43
methionine metabolic process	1	13	45
purine ribonucleoside triphosphate biosynthetic process	1	15	43
regulation of dephosphorylation	0	8	16
intracellular protein transmembrane transport	0	15	44
transcription preinitiation complex assembly	0	0	5
DNA-templated transcription, elongation	0	20	39
protein transmembrane transport	0	15	44
purine ribonucleoside triphosphate metabolic process	1	16	44
microtubule cytoskeleton organization	0	15	45
amine biosynthetic process	0	25	45
organelle assembly	0	22	46
signal peptide processing	0	14	41
cellular biogenic amine biosynthetic process	0	25	45
ribonucleoside triphosphate metabolic process	2	14	44
purine nucleoside triphosphate metabolic process	1	16	44
transcription by RNA polymerase III	0	6	20
mRNA 3'-end processing	0	7	44
regulation of protein dephosphorylation	0	8	16
ribonucleoside triphosphate biosynthetic process	2	15	44
ATP synthesis coupled proton transport	1	15	43
methionine biosynthetic process	1	15	45
RNA methylation	0	30	47
spliceosomal snRNP assembly	0	21	43
energy coupled proton transport, down electrochemical gradient	1	15	43
tRNA aminoacylation	2	19	47
amino acid activation	2	19	47
regulation of biological process	0	12	48
alpha-amino acid biosynthetic process	1	14	47
RNA splicing, via transesterification reactions	2	19	48
mRNA splicing, via spliceosome	2	19	48
dephosphorylation	1	22	46
RNA splicing, via transesterification reactions with bulged adenosine as nucleophile	2	19	48
carboxylic acid metabolic process	0	23	48
regulation of nitrogen compound metabolic process	0	17	48
oxoacid metabolic process	0	22	48
RNA metabolic process	3	19	48
organophosphate metabolic process	1	22	48
secondary metabolic process	1	12	20
purine ribonucleotide metabolic process	0	25	48
glycerophospholipid biosynthetic process	0	14	47
purine nucleotide metabolic process	1	22	48
nucleoside triphosphate biosynthetic process	2	13	45
glucan biosynthetic process	0	9	22
glutamine family amino acid biosynthetic process	0	10	46
sulfur amino acid biosynthetic process	1	13	47
cellular modified amino acid metabolic process	0	19	47
polysaccharide biosynthetic process	0	12	28
cellular polysaccharide biosynthetic process	0	9	22
phosphatidylinositol dephosphorylation	0	18	44
divalent inorganic cation homeostasis	0	15	40
steroid biosynthetic process	0	22	47
export across plasma membrane	0	16	25
DNA-dependent DNA replication	0	15	46
aromatic amino acid family biosynthetic process	0	27	46
microtubule-based movement	2	14	46
chromosome segregation	0	27	46
movement of cell or subcellular component	2	14	46
steroid metabolic process	0	23	48
phospholipid dephosphorylation	0	18	44
regulation of DNA replication	0	10	45
regulation of macromolecule metabolic process	0	13	48
regulation of metabolic process	0	12	48
RNA processing	2	22	48
glycerophospholipid metabolic process	0	22	48
cellular amino acid biosynthetic process	0	18	48
regulation of cellular biosynthetic process	0	16	48
regulation of biosynthetic process	0	16	48
glycerolipid metabolic process	1	21	48
organic acid metabolic process	1	21	48
metabolic process	3	21	48
protein peptidyl-prolyl isomerization	1	9	21
anion transport	0	21	46
regulation of kinase activity	1	7	21
regulation of phosphorylation	1	7	21
regulation of protein phosphorylation	1	7	21
lipid transport	1	17	47
mismatch repair	0	25	45
regulation of protein kinase activity	1	8	21
DNA replication initiation	1	15	45
regulation of cyclin-dependent protein serine/threonine kinase activity	1	7	21
monocarboxylic acid catabolic process	2	21	45
regulation of cyclin-dependent protein kinase activity	1	7	21
regulation of translational elongation	1	17	32
regulation of protein serine/threonine kinase activity	1	7	21
export from cell	2	19	47
regulation of gene expression	1	14	48
negative regulation of biological process	0	17	48
ncRNA metabolic process	3	19	48
regulation of cellular metabolic process	1	13	48
regulation of primary metabolic process	0	15	48
primary metabolic process	3	16	48
protein lipidation	0	11	22
iron ion transport	2	18	37
glycolipid metabolic process	0	12	22
glycolipid biosynthetic process	0	12	22
protein-DNA complex assembly	0	19	45
GPI anchor metabolic process	0	12	22
peptidyl-proline modification	1	8	21
DNA conformation change	1	20	45
protein-DNA complex subunit organization	0	19	45
nucleoside triphosphate metabolic process	2	15	45
liposaccharide metabolic process	0	12	22
cytoskeleton organization	1	16	47
GPI anchor biosynthetic process	0	12	22
small GTPase mediated signal transduction	0	22	46
respiratory electron transport chain	0	14	45
organic hydroxy compound biosynthetic process	0	25	48
vesicle-mediated transport	0	24	48
glucosamine-containing compound catabolic process	2	16	45
protein folding	0	23	48
posttranscriptional regulation of gene expression	1	21	47
chitin catabolic process	2	16	45
amino sugar catabolic process	2	16	45
signal transduction	1	21	48
intracellular protein transport	0	18	48
regulation of nucleobase-containing compound metabolic process	0	16	48
nucleobase-containing small molecule metabolic process	2	23	48
transport	4	18	48
chitin metabolic process	3	20	46
glucosamine-containing compound metabolic process	3	19	46
microtubule-based process	2	20	48
regulation of protein modification process	1	8	21
organophosphate biosynthetic process	1	16	48
nitrogen compound metabolic process	2	21	48
aminoglycan catabolic process	3	15	45
cell division	2	20	48
amino sugar metabolic process	3	22	46
tRNA processing	1	22	48
inorganic ion transmembrane transport	1	19	46
methylation	1	23	48
aminoglycan metabolic process	4	19	46
ion transmembrane transport	1	16	47
nucleobase-containing compound biosynthetic process	2	21	48
proteolysis	2	18	48
mRNA transport	1	22	48
carbohydrate derivative catabolic process	1	14	46
lipid catabolic process	1	21	47
glycerolipid biosynthetic process	0	17	47
purine-containing compound metabolic process	0	24	48
establishment of localization	3	20	48
aromatic compound biosynthetic process	2	24	48
ribonucleotide metabolic process	1	22	48
transcription, DNA-templated	0	21	48
nucleic acid-templated transcription	0	21	48
ribose phosphate metabolic process	1	20	48
localization	2	22	48
phospholipid biosynthetic process	0	17	48
cation transport	0	22	47
ion transport	1	23	48
sulfur compound metabolic process	0	18	47
regulation of RNA biosynthetic process	3	15	48
RNA biosynthetic process	0	27	48
regulation of transcription, DNA-templated	3	15	48
regulation of nucleic acid-templated transcription	3	15	48
mRNA processing	3	17	48
ncRNA processing	1	24	48
lipid metabolic process	1	18	48
macromolecule metabolic process	3	27	48
cellular macromolecule metabolic process	2	27	48
RNA transport	1	23	48
phosphatidylinositol metabolic process	1	23	46
organic acid biosynthetic process	1	18	48
protein dephosphorylation	0	12	21
protein processing	1	19	46
membrane lipid biosynthetic process	1	11	27
protein localization	0	15	48
cellular carbohydrate biosynthetic process	0	28	45
macromolecule localization	0	15	48
carboxylic acid biosynthetic process	1	17	48
cellular biogenic amine metabolic process	2	22	47
nucleic acid transport	1	23	48
serine family amino acid metabolic process	2	17	47
regulation of transferase activity	1	8	21
establishment of RNA localization	1	23	48
nucleobase-containing compound transport	1	27	48
cellular amine metabolic process	2	22	47
cellular aromatic compound metabolic process	4	20	48
energy derivation by oxidation of organic compounds	0	23	46
transition metal ion transport	1	20	44
regulation of RNA metabolic process	1	14	48
DNA repair	3	22	48
macromolecule catabolic process	3	16	48
DNA metabolic process	2	18	48
cellular macromolecule catabolic process	1	17	48
cellular catabolic process	3	22	48
cellular component organization or biogenesis	1	22	48
beta-glucan metabolic process	1	11	39
cellular nitrogen compound catabolic process	1	16	48
proteolysis involved in cellular protein catabolic process	1	28	48
cellular carbohydrate catabolic process	1	21	46
catabolic process	3	23	48
cellular response to DNA damage stimulus	3	18	48
cellular component organization	3	14	48
organic substance catabolic process	2	20	48
polysaccharide catabolic process	1	15	46
ubiquitin-dependent protein catabolic process	1	26	48
modification-dependent protein catabolic process	1	25	48
peptidyl-amino acid modification	1	14	36
heterocycle catabolic process	2	15	48
modification-dependent macromolecule catabolic process	1	28	48
cell wall organization	1	25	46
external encapsulating structure organization	1	24	46
glucan catabolic process	0	12	31
cellulose metabolic process	0	9	24
cellulose catabolic process	0	9	24
beta-glucan catabolic process	0	9	24
regulation of transcription by RNA polymerase II	2	15	48
protein methylation	0	5	22
protein alkylation	0	5	22
cellular polysaccharide catabolic process	0	14	33
cell wall organization or biogenesis	0	24	47
amide biosynthetic process	0	19	48
carbohydrate derivative biosynthetic process	2	19	48
biosynthetic process	0	20	48
carbohydrate metabolic process	3	15	48
polysaccharide metabolic process	0	18	47
negative regulation of metabolic process	0	16	48
nucleobase-containing compound catabolic process	1	14	48
organelle organization	0	16	48
cellular biosynthetic process	0	20	48
organic substance biosynthetic process	0	20	48
cellular amide metabolic process	0	18	48
cellular carbohydrate metabolic process	2	13	48
vitamin biosynthetic process	1	14	47
double-strand break repair	0	15	46
vitamin metabolic process	1	15	47
water-soluble vitamin metabolic process	1	15	47
membrane organization	2	28	47
water-soluble vitamin biosynthetic process	1	14	47
organophosphate catabolic process	0	16	46
secondary metabolite biosynthetic process	0	10	19
establishment of protein localization to membrane	0	16	48
reproductive process	5	18	47
C-terminal protein methylation	0	2	9
post-translational protein modification	0	5	12
localization within membrane	1	14	48
mitochondrial transport	1	17	47
amino acid transport	1	14	45
mitochondrion organization	1	19	47
C-terminal protein amino acid modification	0	4	12
isoprenoid biosynthetic process	0	18	46
isoprenoid metabolic process	0	17	46
protein localization to membrane	0	16	48
regulation of hydrolase activity	0	9	21
protein-containing complex assembly	0	22	48
protein-containing complex subunit organization	0	25	48
organic acid transport	1	17	46
peptidyl-lysine modification	0	6	22
dicarboxylic acid metabolic process	3	18	47
vacuolar transport	0	19	47
DNA recombination	1	24	47
peptide biosynthetic process	1	21	48
translation	1	21	48
carbohydrate catabolic process	2	23	48
nitrogen compound transport	0	18	48
small molecule biosynthetic process	0	15	48
heterocycle metabolic process	5	15	48
cellular amino acid catabolic process	0	18	47
protein catabolic process	2	19	48
macromolecule methylation	0	17	48
ribonucleoprotein complex assembly	1	27	48
glucan metabolic process	1	27	45
cellular glucan metabolic process	1	27	45
ribonucleoprotein complex subunit organization	3	25	48
negative regulation of macromolecule metabolic process	0	16	48
cellular polysaccharide metabolic process	2	17	46
cellular macromolecule biosynthetic process	1	19	48
small molecule catabolic process	2	17	48
macromolecule biosynthetic process	2	18	48
rRNA processing	1	21	48
rRNA metabolic process	1	21	48
cellular protein-containing complex assembly	0	20	48
lipid biosynthetic process	2	15	48
transmembrane transport	2	18	48
organonitrogen compound catabolic process	2	15	48
nucleic acid metabolic process	3	18	48
nucleobase-containing compound metabolic process	2	20	48
carbohydrate derivative metabolic process	2	18	48
response to stimulus	1	21	48
organic substance transport	1	19	48
cellular nitrogen compound biosynthetic process	1	20	48
organic cyclic compound metabolic process	4	19	48
cellular nitrogen compound metabolic process	6	17	48
glutamine family amino acid metabolic process	0	11	46
RNA catabolic process	1	19	48
7-methylguanosine RNA capping	0	0	3
vesicle fusion	0	2	4
tryptophan metabolic process	1	22	45
regulation of cytoplasmic translational elongation	1	8	22
alcohol catabolic process	0	6	18
NADH dehydrogenase complex assembly	0	3	12
negative regulation of nitrogen compound metabolic process	0	15	44
vitamin B6 metabolic process	0	2	6
ribonucleoside monophosphate biosynthetic process	0	19	47
positive regulation of RNA biosynthetic process	0	17	44
protein targeting to membrane	0	16	45
pyrimidine ribonucleotide metabolic process	0	13	44
receptor-mediated endocytosis	0	1	3
trehalose biosynthetic process	0	0	2
RNA capping	0	2	4
calcium ion transmembrane transport	0	2	3
Mo-molybdopterin cofactor biosynthetic process	0	4	8
spliceosomal complex disassembly	1	1	2
alpha-amino acid metabolic process	0	17	48
negative regulation of carbohydrate metabolic process	0	4	7
sphingolipid metabolic process	0	16	46
nucleotide-excision repair	0	20	45
hydrogen peroxide catabolic process	0	2	6
nuclear-transcribed mRNA catabolic process, nonsense-mediated decay	0	4	14
peptidyl-diphthamide biosynthetic process from peptidyl-histidine	1	8	22
microtubule nucleation	0	6	35
acylglycerol biosynthetic process	0	0	1
aminoglycan biosynthetic process	0	5	8
demethylation	0	3	7
second-messenger-mediated signaling	0	2	5
hexitol metabolic process	0	1	1
regulation of Ras protein signal transduction	0	11	34
peroxisomal membrane transport	0	2	3
regulation of signaling	0	18	45
purine nucleoside biosynthetic process	0	1	3
peptide metabolic process	0	24	48
coenzyme A metabolic process	0	4	6
negative regulation of protein modification process	0	3	3
cellular amino acid metabolic process	0	17	48
exocytosis	0	12	37
(1->3)-beta-D-glucan biosynthetic process	0	1	1
response to endoplasmic reticulum stress	1	22	43
gamma-aminobutyric acid metabolic process	0	1	2
neutral lipid metabolic process	0	0	4
rRNA modification	0	10	35
vacuolar transmembrane transport	0	0	1
mitochondrial respiratory chain complex I assembly	0	3	12
organic anion transport	0	5	15
protein transport to vacuole involved in ubiquitin-dependent protein catabolic process via the multivesicular body sorting pathway	0	2	3
regulation of ARF protein signal transduction	0	10	33
TOR signaling	0	2	3
folic acid metabolic process	0	2	5
thiamine metabolic process	0	8	20
I-kappaB kinase/NF-kappaB signaling	0	0	3
flavin-containing compound metabolic process	0	11	42
chromosome condensation	0	5	13
cellular monovalent inorganic cation homeostasis	0	2	4
amine catabolic process	0	18	37
riboflavin biosynthetic process	0	10	42
cellular response to abiotic stimulus	0	3	4
histone H4 acetylation	0	2	2
maturation of SSU-rRNA	0	1	4
farnesyl diphosphate biosynthetic process	0	0	2
RNA phosphodiester bond hydrolysis, exonucleolytic	0	3	4
mitochondrion-endoplasmic reticulum membrane tethering	0	0	3
cellular component biogenesis	3	17	48
double-strand break repair via homologous recombination	0	14	38
positive regulation of RNA metabolic process	0	19	45
inositol phosphate metabolic process	0	4	12
calcium ion homeostasis	0	3	4
folic acid-containing compound biosynthetic process	0	4	12
negative regulation of gluconeogenesis	0	1	5
N-terminal protein amino acid acetylation	0	2	3
late endosome to vacuole transport via multivesicular body sorting pathway	0	2	4
phosphate ion transmembrane transport	0	1	1
translational elongation	0	12	37
maintenance of protein location in cell	0	2	5
positive regulation of catabolic process	0	0	4
ribonucleoside bisphosphate biosynthetic process	0	18	45
acetyl-CoA biosynthetic process from pyruvate	0	1	5
covalent chromatin modification	0	6	22
IMP metabolic process	0	26	45
ribonucleoside monophosphate metabolic process	0	18	47
protein farnesylation	0	0	1
purine nucleoside bisphosphate metabolic process	1	18	46
vitamin B6 biosynthetic process	0	2	6
mature ribosome assembly	0	3	3
protein import into peroxisome matrix	0	1	3
cellular potassium ion homeostasis	0	1	1
ribonucleoside metabolic process	0	2	8
RNA phosphodiester bond hydrolysis	0	7	15
regulation of phosphatase activity	0	4	5
nucleotide catabolic process	0	7	15
(1->3)-beta-D-glucan metabolic process	0	1	1
DNA repair complex assembly	0	1	2
regulation of metal ion transport	1	0	2
positive regulation of GTPase activity	0	2	4
small nucleolar ribonucleoprotein complex assembly	0	2	3
sister chromatid cohesion	1	11	39
phospholipid catabolic process	0	4	12
glycosaminoglycan metabolic process	0	1	2
lipid homeostasis	0	2	4
urea metabolic process	0	0	1
protein sumoylation	0	3	3
positive regulation of catalytic activity	0	7	18
nuclear-transcribed mRNA catabolic process	0	18	46
recombinational repair	0	14	38
glutamine metabolic process	1	17	46
actin filament bundle assembly	0	0	1
negative regulation of cellular metabolic process	0	12	47
regulation of GTPase activity	0	7	21
glycosaminoglycan catabolic process	0	1	2
inositol metabolic process	0	4	9
histone acetylation	0	4	18
multivesicular body sorting pathway	0	14	37
DNA strand elongation involved in DNA replication	0	14	44
L-arabinose metabolic process	0	0	2
copper ion homeostasis	0	1	6
purine nucleoside monophosphate metabolic process	1	22	46
regulation of cellular catabolic process	0	3	4
killing of cells of other organism	0	0	1
mycotoxin biosynthetic process	0	5	14
oxalate metabolic process	0	1	5
oligosaccharide biosynthetic process	0	0	3
mitochondrial electron transport, NADH to ubiquinone	0	1	3
homoserine metabolic process	0	14	31
aspartate family amino acid catabolic process	0	1	3
ribosomal large subunit assembly	0	3	4
calcium-mediated signaling	0	0	2
aldehyde biosynthetic process	0	0	1
cellular biogenic amine catabolic process	0	18	37
leucine biosynthetic process	0	1	2
erythrose 4-phosphate/phosphoenolpyruvate family amino acid catabolic process	0	0	2
phosphatidylinositol biosynthetic process	1	17	43
response to abiotic stimulus	0	24	43
indolalkylamine biosynthetic process	0	4	5
Golgi organization	0	3	4
mitochondrial respiratory chain complex assembly	0	15	45
peptidyl-lysine methylation	1	5	17
DNA strand elongation	0	14	44
ERAD pathway	0	18	38
calcium ion transport	0	2	3
positive regulation of transcription, DNA-templated	0	17	44
purine-containing compound salvage	0	4	10
process utilizing autophagic mechanism	3	20	47
pentose metabolic process	0	3	16
double-strand break repair via nonhomologous end joining	0	0	3
detoxification	0	2	3
cellular glucose homeostasis	0	0	1
cellular response to stimulus	2	16	48
box C/D snoRNP assembly	0	1	2
neutral lipid biosynthetic process	0	0	1
ribonucleoside bisphosphate metabolic process	1	18	46
protein targeting	0	17	47
heterocycle biosynthetic process	1	21	48
secretion	0	14	43
cellular metal ion homeostasis	0	17	44
phospholipid metabolic process	0	19	48
mitochondrial electron transport, cytochrome c to oxygen	0	7	32
transcription initiation from RNA polymerase II promoter	0	24	46
nucleobase-containing small molecule biosynthetic process	0	1	3
RNA surveillance	0	3	4
response to UV	0	2	4
biological process involved in interaction with host	0	1	2
regulation of reproductive process	1	1	5
DNA packaging	0	5	13
magnesium ion transport	0	0	4
UMP metabolic process	0	9	42
acyl-CoA metabolic process	1	13	46
exonucleolytic trimming to generate mature 3'-end of 5.8S rRNA from tricistronic rRNA transcript (SSU-rRNA, 5.8S rRNA, LSU-rRNA)	0	3	4
positive regulation of hydrolase activity	0	2	4
valine biosynthetic process	0	9	23
positive regulation of transcription elongation from RNA polymerase II promoter	0	0	4
protein dealkylation	0	1	2
aerobic electron transport chain	0	12	45
phosphatidylcholine metabolic process	0	4	11
oligosaccharide-lipid intermediate biosynthetic process	0	3	18
tRNA 5'-end processing	0	2	10
phosphate ion transport	0	6	8
nucleoside monophosphate biosynthetic process	0	18	47
D-amino acid metabolic process	0	2	4
positive regulation of signaling	0	4	4
SCF-dependent proteasomal ubiquitin-dependent protein catabolic process	0	3	3
organonitrogen compound biosynthetic process	1	23	48
protein deacylation	0	3	17
regulation of RNA stability	0	2	3
cysteine biosynthetic process	0	13	39
mitochondrial genome maintenance	0	15	34
protein-containing complex disassembly	2	3	7
histone methylation	1	0	4
regulation of mRNA processing	0	2	3
regulation of mRNA metabolic process	0	2	13
macroautophagy	0	1	9
mitochondrial electron transport, ubiquinol to cytochrome c	0	9	26
peroxisome organization	0	20	44
nuclear-transcribed mRNA catabolic process, exonucleolytic, 3'-5'	0	1	4
establishment of protein localization to mitochondrion	0	16	47
galactose metabolic process	0	4	6
folic acid biosynthetic process	0	2	5
cellular calcium ion homeostasis	0	3	4
regulation of protein catabolic process	0	2	4
fatty acid biosynthetic process	2	19	44
nucleic acid phosphodiester bond hydrolysis	0	6	16
ribonucleoprotein complex disassembly	1	1	2
nucleoside biosynthetic process	0	1	3
amino acid salvage	0	1	5
'de novo' IMP biosynthetic process	0	27	43
pyrimidine nucleoside monophosphate metabolic process	0	10	43
positive regulation of DNA-templated transcription, elongation	0	1	5
cell wall biogenesis	0	1	3
response to external stimulus	0	1	12
cellular ketone metabolic process	1	13	46
endoplasmic reticulum unfolded protein response	1	2	5
actin filament bundle organization	0	0	1
import across plasma membrane	0	4	4
positive regulation of molecular function	0	7	18
purine ribonucleoside biosynthetic process	0	1	3
purine-containing compound biosynthetic process	1	17	48
tRNA methylation	0	12	20
regulation of catalytic activity	1	8	21
cytosolic transport	0	17	44
thiamine-containing compound metabolic process	0	8	20
regulation of calcium ion transport	1	0	2
ribonucleoprotein complex export from nucleus	0	3	4
hydrogen peroxide metabolic process	0	2	6
nitrate assimilation	0	2	3
ubiquinone metabolic process	1	14	42
DNA-templated transcription, initiation	1	23	48
cell wall polysaccharide metabolic process	0	5	18
monocarboxylic acid transport	0	3	5
establishment of organelle localization	0	2	4
mRNA metabolic process	2	17	48
reactive oxygen species metabolic process	0	9	22
secretion by cell	0	14	43
exonucleolytic trimming involved in rRNA processing	0	3	4
DNA catabolic process	0	1	2
pyrimidine nucleoside triphosphate metabolic process	0	8	21
proline catabolic process	0	1	1
purine ribonucleoside metabolic process	0	1	7
inorganic cation import across plasma membrane	0	2	2
cellular response to stress	4	17	48
regulation of DNA-templated transcription, elongation	0	14	38
arabinan catabolic process	0	0	3
pyrimidine nucleoside monophosphate biosynthetic process	0	10	43
monocarboxylic acid biosynthetic process	1	20	46
nucleoside monophosphate metabolic process	0	18	47
protein insertion into ER membrane	0	0	1
DNA synthesis involved in DNA repair	0	16	39
isocitrate metabolic process	0	1	1
regulation of intracellular signal transduction	0	22	44
endoplasmic reticulum-plasma membrane tethering	0	1	1
UDP-N-acetylglucosamine biosynthetic process	0	7	14
mitochondrion disassembly	0	1	3
'de novo' pyrimidine nucleobase biosynthetic process	0	15	41
mannan catabolic process	0	0	3
xenobiotic transport	0	0	1
protein localization to plasma membrane	0	0	3
histone H2A acetylation	0	1	1
amine metabolic process	0	19	47
valine metabolic process	0	9	25
dicarboxylic acid catabolic process	0	2	2
internal protein amino acid acetylation	0	4	18
polyol catabolic process	0	6	18
carboxylic acid transmembrane transport	0	3	9
metal ion homeostasis	1	15	46
cellular response to environmental stimulus	0	3	4
peroxisomal transport	0	1	3
chromatin organization	1	15	48
riboflavin metabolic process	0	10	42
glutamate metabolic process	0	9	20
nuclear chromosome segregation	0	1	3
organic hydroxy compound metabolic process	0	24	48
disaccharide biosynthetic process	0	0	3
establishment of protein localization to mitochondrial membrane	0	14	26
trehalose metabolic process	0	5	26
establishment of protein localization to endoplasmic reticulum	0	19	45
membrane lipid catabolic process	0	2	5
negative regulation of cytoskeleton organization	0	2	4
sterol transport	0	1	1
membrane fusion	0	2	4
mitochondrial translation	0	18	43
acetyl-CoA metabolic process	1	16	46
mRNA cis splicing, via spliceosome	0	18	36
ribose phosphate biosynthetic process	2	14	48
AMP biosynthetic process	0	1	3
ribosomal small subunit export from nucleus	0	0	2
cellular aldehyde metabolic process	0	24	45
positive regulation of transcription by RNA polymerase II	0	12	35
protein insertion into mitochondrial inner membrane	0	2	3
protein transport	0	18	48
toxin biosynthetic process	0	5	14
cellular transition metal ion homeostasis	0	13	25
UMP biosynthetic process	0	9	42
protein insertion into mitochondrial outer membrane	0	1	4
positive regulation of nucleic acid-templated transcription	0	17	44
UDP-N-acetylglucosamine metabolic process	0	7	14
thioester metabolic process	1	13	46
negative regulation of biosynthetic process	0	14	47
zinc ion transport	0	0	2
nucleoside salvage	0	1	2
negative regulation of RNA metabolic process	0	5	13
pyrimidine nucleotide biosynthetic process	0	15	45
nuclear-transcribed mRNA poly(A) tail shortening	0	1	5
gamma-aminobutyric acid catabolic process	0	1	2
negative regulation of protein polymerization	0	0	1
negative regulation of small molecule metabolic process	0	2	6
cellular modified amino acid biosynthetic process	0	18	45
'de novo' UMP biosynthetic process	0	6	42
endosome transport via multivesicular body sorting pathway	0	3	4
regulation of carbohydrate metabolic process	0	3	7
response to organonitrogen compound	0	18	38
nucleotide-sugar metabolic process	0	22	46
establishment of protein localization	0	14	48
peptidoglycan catabolic process	0	1	2
nitrate metabolic process	0	2	3
endoplasmic reticulum organization	0	2	4
SRP-dependent cotranslational protein targeting to membrane	0	16	43
mRNA destabilization	0	2	3
positive regulation of response to stimulus	0	3	4
organic hydroxy compound transport	0	3	4
pantothenate biosynthetic process	0	2	3
retrograde transport, endosome to Golgi	0	18	44
ubiquinone biosynthetic process	1	14	42
pteridine-containing compound biosynthetic process	0	7	38
autophagosome organization	1	2	12
negative regulation of nucleobase-containing compound metabolic process	0	5	13
response to osmotic stress	0	3	4
regulation of phosphoprotein phosphatase activity	0	4	5
peptidyl-arginine modification	0	1	3
regulation of small GTPase mediated signal transduction	0	16	43
protein localization to vacuole	0	22	43
tryptophan biosynthetic process	0	4	5
DNA replication	3	11	48
protein-containing complex localization	0	9	26
L-proline biosynthetic process	0	0	1
RNA (guanine-N7)-methylation	0	1	1
establishment of protein localization to peroxisome	0	2	3
ubiquitin-dependent ERAD pathway	0	18	38
chromatin assembly or disassembly	0	5	13
inositol phosphate biosynthetic process	0	1	2
organelle localization	0	18	45
peptidyl-diphthamide metabolic process	1	8	22
killing of cells in other organism involved in symbiotic interaction	0	0	1
maturation of LSU-rRNA from tricistronic rRNA transcript (SSU-rRNA, 5.8S rRNA, LSU-rRNA)	0	5	23
negative regulation of cellular biosynthetic process	0	14	47
mitochondrial translational elongation	0	2	3
protein demethylation	0	1	2
attachment of spindle microtubules to kinetochore	0	14	41
negative regulation of cellular macromolecule biosynthetic process	0	14	43
nucleobase transport	0	2	2
inner mitochondrial membrane organization	0	1	3
macromolecule glycosylation	2	18	38
regulation of RNA splicing	0	1	3
actin cortical patch localization	0	3	8
GDP-mannose metabolic process	0	1	7
nucleobase biosynthetic process	0	20	44
protein prenylation	0	3	13
histone modification	0	6	22
2'-deoxyribonucleotide metabolic process	0	1	2
peptidyl-arginine methylation	0	1	3
protein acetylation	0	6	21
oligosaccharide metabolic process	0	15	43
vacuole organization	1	16	40
autophagy of mitochondrion	0	1	3
mitochondrial transmembrane transport	0	15	46
porphyrin-containing compound biosynthetic process	0	25	47
protein refolding	0	2	3
chromatin remodeling	1	10	48
cellular oxidant detoxification	0	1	1
methylguanosine-cap decapping	0	10	29
xenobiotic detoxification by transmembrane export across the plasma membrane	0	0	1
tRNA splicing, via endonucleolytic cleavage and ligation	0	0	2
vesicle fusion with Golgi apparatus	0	4	4
cellular component assembly	0	23	48
protein targeting to ER	0	19	45
carbohydrate homeostasis	0	0	1
protoporphyrinogen IX metabolic process	0	21	43
phosphatidylinositol phosphate biosynthetic process	0	9	18
monovalent inorganic cation homeostasis	0	2	5
superoxide metabolic process	0	1	2
killing by symbiont of host cells	0	0	1
indole-containing compound catabolic process	0	18	37
pyrimidine nucleobase biosynthetic process	0	15	43
transcription by RNA polymerase II	0	18	42
positive regulation of intracellular signal transduction	0	4	4
transsulfuration	0	13	29
translational initiation	0	2	3
purine ribonucleoside monophosphate metabolic process	1	22	46
organic acid transmembrane transport	0	3	9
transcription initiation from RNA polymerase I promoter	0	3	4
nitrogen cycle metabolic process	0	6	15
rRNA-containing ribonucleoprotein complex export from nucleus	0	3	4
alcohol biosynthetic process	0	23	44
erythrose 4-phosphate/phosphoenolpyruvate family amino acid metabolic process	0	2	8
biological process involved in symbiotic interaction	0	1	2
regulation of translational fidelity	0	0	3
Ras protein signal transduction	0	1	3
polyol biosynthetic process	0	15	34
NADH oxidation	0	1	1
quinone biosynthetic process	1	14	42
mannose metabolic process	0	1	2
carbohydrate transport	2	17	35
osmosensory signaling pathway	0	1	1
regulation of transport	0	3	4
L-methionine biosynthetic process	0	7	22
one-carbon metabolic process	0	17	45
formation of translation preinitiation complex	0	1	3
protoporphyrinogen IX biosynthetic process	0	21	43
negative regulation of protein-containing complex disassembly	0	0	1
transition metal ion homeostasis	0	11	26
mitochondrial cytochrome c oxidase assembly	0	0	6
actin cytoskeleton organization	0	13	25
L-phenylalanine catabolic process	0	0	2
prenylation	0	3	13
respiratory chain complex III assembly	0	0	1
porphyrin-containing compound metabolic process	0	24	47
cell wall macromolecule metabolic process	0	6	19
ceramide metabolic process	0	4	12
cysteine metabolic process	0	24	46
clathrin-dependent endocytosis	0	1	3
phosphatidylcholine biosynthetic process	0	2	6
reactive nitrogen species metabolic process	0	2	3
ribosome assembly	0	3	3
Mo-molybdopterin cofactor metabolic process	0	4	8
cell surface receptor signaling pathway	0	3	7
endoplasmic reticulum localization	0	1	1
negative regulation of macromolecule biosynthetic process	0	14	43
positive regulation of signal transduction	0	4	4
regulation of gluconeogenesis	0	3	7
mitochondrial respiratory chain complex III assembly	0	0	1
carboxylic acid catabolic process	3	18	48
isopentenyl diphosphate biosynthetic process, mevalonate pathway	0	1	1
thioester biosynthetic process	0	17	44
cellular amide catabolic process	0	0	3
tryptophan catabolic process to kynurenine	0	4	12
protein insertion into membrane	0	21	44
chitin biosynthetic process	0	5	8
(1->6)-beta-D-glucan metabolic process	0	1	3
mitochondrial membrane organization	0	20	45
pyrimidine ribonucleotide biosynthetic process	0	13	44
glycosyl compound biosynthetic process	0	1	4
molybdopterin cofactor metabolic process	0	4	8
sphingolipid biosynthetic process	0	5	13
cytolysis	0	0	1
gene silencing by RNA	0	6	17
nucleosome assembly	0	15	33
'de novo' NAD biosynthetic process from tryptophan	0	2	2
organelle localization by membrane tethering	0	12	35
purine ribonucleotide biosynthetic process	1	17	48
rRNA base methylation	0	1	4
cotranslational protein targeting to membrane	0	16	43
organic cyclic compound catabolic process	1	17	48
triglyceride biosynthetic process	0	0	1
carboxylic acid transport	0	4	6
pyrimidine ribonucleoside monophosphate biosynthetic process	0	9	42
purine nucleotide biosynthetic process	1	17	48
intra-Golgi vesicle-mediated transport	0	10	36
triglyceride metabolic process	0	0	3
mitochondrial protein processing	0	1	3
G protein-coupled receptor signaling pathway	0	13	37
response to radiation	0	3	6
cell wall modification	0	2	4
nuclear envelope organization	0	0	1
DNA topological change	0	0	1
deoxyribonucleotide biosynthetic process	0	8	27
outer mitochondrial membrane organization	0	6	17
nucleobase metabolic process	0	17	46
respiratory chain complex IV assembly	0	6	25
peptidyl-histidine modification	1	8	22
formation of cytoplasmic translation initiation complex	1	18	46
tRNA threonylcarbamoyladenosine modification	0	0	1
meiotic chromosome segregation	0	0	1
internal peptidyl-lysine acetylation	0	4	18
protein import into mitochondrial intermembrane space	0	0	2
terpenoid biosynthetic process	0	1	5
dicarboxylic acid biosynthetic process	0	19	44
cleavage involved in rRNA processing	0	1	4
response to light stimulus	0	3	6
manganese ion homeostasis	0	0	1
protein import into peroxisome matrix, docking	0	2	3
mitotic chromosome condensation	0	2	7
prosthetic group metabolic process	0	4	8
regulation of DNA-templated transcription in response to stress	0	2	3
sulfur amino acid metabolic process	0	17	47
regulation of cellular carbohydrate metabolic process	0	3	7
cellular response to osmotic stress	0	2	3
tetrapyrrole biosynthetic process	0	25	47
aromatic amino acid family metabolic process	2	22	48
histone deacetylation	0	4	14
tryptophan catabolic process	0	18	37
negative regulation of protein-containing complex assembly	0	0	3
cellular copper ion homeostasis	0	2	6
serine family amino acid biosynthetic process	0	18	45
glucosamine-containing compound biosynthetic process	0	5	8
glycosylation	1	18	38
telomere maintenance	0	6	19
response to stress	2	22	48
acetyl-CoA biosynthetic process	0	14	43
vesicle budding from membrane	0	2	3
aromatic amino acid family catabolic process	0	21	42
protein localization to cell periphery	0	0	4
lysyl-tRNA aminoacylation	0	1	1
organelle fusion	0	3	5
pyrimidine-containing compound metabolic process	0	22	47
negative regulation of gene expression	0	15	48
negative regulation of protein metabolic process	0	4	4
formate catabolic process	0	0	1
mitochondrial electron transport, succinate to ubiquinone	0	1	3
terpenoid metabolic process	0	1	5
nucleoside phosphate catabolic process	0	11	35
positive regulation of transferase activity	0	0	3
galacturonan metabolic process	0	7	11
indole-containing compound metabolic process	1	22	45
ribosome biogenesis	4	16	46
gene silencing	0	6	17
amino acid transmembrane transport	0	2	4
poly(A)+ mRNA export from nucleus	0	1	4
positive regulation of mRNA catabolic process	0	1	3
disaccharide metabolic process	0	13	35
base-excision repair	0	1	4
flavin-containing compound biosynthetic process	0	11	42
regulation of molecular function	1	8	21
purine nucleobase metabolic process	0	15	39
sulfate assimilation	0	2	4
regulation of carbohydrate biosynthetic process	0	4	7
mRNA catabolic process	0	17	47
beta-glucan biosynthetic process	0	3	9
inorganic ion import across plasma membrane	0	2	2
DNA-templated transcription, termination	0	2	4
regulation of cell communication	0	18	45
fatty acid elongation	0	1	1
regulation of mRNA splicing, via spliceosome	0	1	3
maturation of LSU-rRNA	0	15	41
maintenance of location in cell	0	2	5
tetrapyrrole metabolic process	0	24	47
positive regulation of mRNA metabolic process	0	2	3
positive regulation of nucleobase-containing compound metabolic process	0	19	45
regulation of ion transport	1	0	2
regulation of small molecule metabolic process	0	3	7
deoxyribonucleotide metabolic process	0	13	39
peptidyl-lysine acetylation	0	4	18
N-terminal protein amino acid modification	0	8	18
protein localization to mitochondrion	0	16	47
membrane lipid metabolic process	0	21	47
alditol metabolic process	0	4	11
nucleotide-sugar biosynthetic process	0	23	45
pyrimidine nucleoside triphosphate biosynthetic process	0	8	21
protein targeting to vacuole	0	2	4
autophagosome assembly	1	2	12
chorismate metabolic process	0	7	17
pseudouridine synthesis	0	22	46
leucine metabolic process	0	4	10
protein import into mitochondrial matrix	0	12	40
7-methylguanosine mRNA capping	0	0	1
pectin metabolic process	0	7	11
base-excision repair, AP site formation	1	21	42
RNA decapping	0	11	29
small molecule metabolic process	3	15	48
cell killing	0	0	1
tetrahydrofolate metabolic process	0	12	43
peptidyl-methionine modification	0	1	3
negative regulation of cellular protein metabolic process	0	4	4
pyrimidine ribonucleoside monophosphate metabolic process	0	9	42
negative regulation of cellular carbohydrate metabolic process	0	4	7
proteasome assembly	0	11	28
nuclear-transcribed mRNA catabolic process, exonucleolytic	0	1	4
proteasomal protein catabolic process	1	20	48
dolichol-linked oligosaccharide biosynthetic process	0	3	18
protein insertion into mitochondrial membrane	0	10	23
actin filament-based process	0	17	32
rRNA methylation	0	1	5
regulation of localization	0	3	4
negative regulation of translation	0	2	4
cell wall polysaccharide catabolic process	0	4	15
organic substance metabolic process	3	16	48
'de novo' NAD biosynthetic process	0	2	2
meiosis I cell cycle process	0	17	32
(1->6)-beta-D-glucan biosynthetic process	0	1	3
macromolecule deacylation	0	3	17
negative regulation of supramolecular fiber organization	0	2	3
indole-containing compound biosynthetic process	0	4	5
glycosyl compound metabolic process	1	9	30
rRNA 3'-end processing	0	2	4
peptidyl-cysteine modification	0	1	3
deoxyribose phosphate metabolic process	0	1	2
rRNA pseudouridine synthesis	0	2	3
meiotic cell cycle process	4	20	44
cellular lipid metabolic process	1	22	48
deadenylation-dependent decapping of nuclear-transcribed mRNA	0	2	5
nucleoside bisphosphate biosynthetic process	0	18	45
regulation of catabolic process	0	9	39
fucose metabolic process	0	4	12
protein lipoylation	0	1	1
glucose homeostasis	0	0	1
purine ribonucleoside salvage	0	1	2
proteasome regulatory particle assembly	0	0	1
meiotic cell cycle	0	11	20
regulation of response to stimulus	0	16	45
toxin metabolic process	0	5	14
histone lysine methylation	1	0	4
proteasome-mediated ubiquitin-dependent protein catabolic process	1	21	48
glutamine family amino acid catabolic process	0	6	13
protein acylation	0	6	21
cytochrome complex assembly	0	10	40
purine nucleoside bisphosphate biosynthetic process	0	18	45
organic cyclic compound biosynthetic process	1	22	48
negative regulation of cellular amide metabolic process	0	2	4
sphingoid metabolic process	0	0	3
DNA recombinase assembly	0	1	2
protein maturation by iron-sulfur cluster transfer	0	3	4
purine nucleoside metabolic process	0	2	8
ribonucleoside biosynthetic process	0	1	3
chromosome organization	0	18	48
arabinose metabolic process	0	0	2
pyrimidine nucleobase metabolic process	0	15	43
isopentenyl diphosphate biosynthetic process	0	1	1
pantothenate metabolic process	0	2	3
tRNA threonylcarbamoyladenosine metabolic process	0	2	4
histidine biosynthetic process	1	22	43
maintenance of location	0	2	14
RNA splicing, via endonucleolytic cleavage and ligation	0	0	2
regulation of mRNA stability	0	2	3
isopentenyl diphosphate metabolic process	0	1	1
ncRNA 5'-end processing	0	2	11
potassium ion homeostasis	0	1	1
sphingolipid catabolic process	0	2	5
nucleosome organization	0	16	33
quinone metabolic process	1	14	42
positive regulation of TOR signaling	0	2	2
protein localization to peroxisome	0	2	3
cell wall macromolecule catabolic process	0	5	17
RNA polymerase II preinitiation complex assembly	0	0	3
negative regulation of phosphate metabolic process	0	3	3
thiamine biosynthetic process	0	0	1
cellular lipid catabolic process	1	16	45
indolalkylamine catabolic process	0	18	37
proline metabolic process	0	9	42
RNA 5'-end processing	0	2	11
polyol metabolic process	0	14	44
RNA destabilization	0	2	3
aerobic respiration	0	13	45
negative regulation of DNA replication	0	0	4
N-terminal peptidyl-methionine acetylation	0	1	3
amino sugar biosynthetic process	3	24	44
negative regulation of actin filament polymerization	0	0	1
response to nitrogen compound	0	18	38
cellular component disassembly	2	13	44
response to organic substance	0	19	39
formate metabolic process	0	0	1
telomere organization	0	11	37
organic hydroxy compound catabolic process	0	6	18
histidine metabolic process	1	22	43
tetrahydrofolate biosynthetic process	0	2	3
cellular protein complex disassembly	0	3	3
sulfur compound biosynthetic process	0	20	47
kynurenine metabolic process	0	9	24
acyl-CoA biosynthetic process	0	17	44
tRNA 5'-leader removal	0	2	10
proline biosynthetic process	0	1	2
IMP biosynthetic process	0	26	45
purine nucleoside monophosphate biosynthetic process	1	23	46
biological process involved in interspecies interaction between organisms	0	2	8
negative regulation of phosphorus metabolic process	0	3	3
cellular manganese ion homeostasis	0	0	1
mycotoxin metabolic process	0	5	14
endosomal transport	0	19	44
ketone biosynthetic process	1	14	42
ribonucleoprotein complex biogenesis	3	20	46
pectin catabolic process	0	7	11
cellular metabolic compound salvage	1	20	44
pyrimidine-containing compound biosynthetic process	0	22	47
aromatic compound catabolic process	1	16	48
anion transmembrane transport	0	22	42
metal ion transport	0	23	47
late endosome to vacuole transport	0	4	14
mRNA modification	0	2	3
ribosomal large subunit export from nucleus	0	1	3
maintenance of protein location	0	2	5
regulation of signal transduction	0	18	45
endocytosis	0	22	45
organelle fission	0	8	25
mRNA polyadenylation	0	1	7
protein processing involved in protein targeting to mitochondrion	0	1	3
mannan metabolic process	0	0	3
coenzyme A biosynthetic process	0	0	2
protein localization to endoplasmic reticulum	0	21	46
thiamine-containing compound biosynthetic process	0	0	1
alpha-amino acid catabolic process	2	18	46
transcription initiation from RNA polymerase III promoter	0	0	7
benzene-containing compound metabolic process	0	18	40
'de novo' protein folding	0	2	5
farnesyl diphosphate metabolic process	0	0	2
organelle membrane fusion	0	2	4
import into cell	0	3	4
L-phenylalanine metabolic process	0	2	8
vesicle organization	0	3	6
termination of RNA polymerase II transcription	0	3	4
pteridine-containing compound metabolic process	0	13	44
secondary alcohol metabolic process	0	2	6
chorismate biosynthetic process	0	1	2
DNA biosynthetic process	0	23	44
membrane docking	0	12	35
ribosomal subunit export from nucleus	0	3	4
RNA polyadenylation	0	4	22
positive regulation of cell communication	1	3	4
nucleoside bisphosphate metabolic process	1	18	46
regulation of pH	0	2	4
nucleoside metabolic process	1	9	30
regulation of TOR signaling	0	2	4
protein targeting to peroxisome	0	2	3
protein maturation	2	9	46
L-methionine salvage	0	1	5
arabinan metabolic process	0	0	3
mitotic sister chromatid cohesion	0	2	4
regulation of transcription from RNA polymerase II promoter in response to stress	0	2	3
ribonucleotide biosynthetic process	1	13	48
acylglycerol metabolic process	0	0	3
attachment of GPI anchor to protein	0	0	5
alcohol metabolic process	0	15	46
organelle disassembly	0	2	4
indolalkylamine metabolic process	1	22	45
L-methionine salvage from methylthioadenosine	0	1	5
regulation of glucose metabolic process	0	3	7
AMP metabolic process	0	17	40
folic acid-containing compound metabolic process	0	13	44
cellular detoxification	0	1	2
homocysteine metabolic process	0	13	29
inorganic anion transmembrane transport	0	4	6
NADH metabolic process	0	3	4
regulation of mRNA catabolic process	0	2	3
protein deacetylation	0	3	17
cytoplasmic translational initiation	1	0	3
purine ribonucleoside monophosphate biosynthetic process	1	23	46
cellular respiration	0	12	45
establishment of protein localization to vacuole	0	21	43
organic acid catabolic process	3	18	48
cellular divalent inorganic cation homeostasis	0	4	10
positive regulation of cellular catabolic process	0	1	4
ribosome localization	0	3	4
pyrimidine nucleotide metabolic process	0	15	45
peptidoglycan metabolic process	0	1	2
removal of superoxide radicals	0	1	1
regulation of transcription elongation from RNA polymerase II promoter	0	0	4
protein transmembrane import into intracellular organelle	0	14	44
autophagy	3	20	47
protein glycosylation	2	18	38
mitochondrion	1	14	48
respiratory chain complex	1	14	46
organelle	2	15	48
oxidoreductase complex	1	17	46
intracellular organelle	2	15	48
protein-DNA complex	4	12	48
membrane-bounded organelle	2	18	48
spindle	0	20	45
Arp2/3 protein complex	0	8	41
intracellular membrane-bounded organelle	1	19	48
nuclear membrane	0	24	47
nucleosome	3	12	47
DNA packaging complex	3	12	47
extracellular space	0	9	21
cytoplasm	0	20	48
septin cytoskeleton	0	3	8
pICln-Sm protein complex	0	0	1
chaperone complex	0	17	45
phosphatase complex	1	3	6
transport vesicle membrane	0	3	3
endoplasmic reticulum-Golgi intermediate compartment	0	1	3
chaperonin-containing T-complex	0	16	45
protein serine/threonine phosphatase complex	1	3	6
coated vesicle membrane	0	3	3
mitochondrial respiratory chain complex I	0	2	3
ER to Golgi transport vesicle membrane	0	3	3
microtubule associated complex	0	21	45
peroxisome	0	18	46
endoplasmic reticulum protein-containing complex	1	23	48
anaphase-promoting complex	0	14	39
respiratory chain complex I	0	2	7
DASH complex	0	17	44
nuclear ubiquitin ligase complex	0	14	39
NADH dehydrogenase complex	0	2	7
SAGA complex	0	17	43
cell cortex	0	13	40
methyltransferase complex	0	20	44
signal peptidase complex	0	1	1
mitotic spindle	0	17	43
SAGA-type complex	0	20	45
membrane protein complex	0	18	48
catalytic complex	0	19	48
oligosaccharyltransferase complex	0	2	3
DNA replication preinitiation complex	0	11	44
nucleoplasm	0	22	44
nuclear replication fork	0	7	43
cullin-RING ubiquitin ligase complex	0	16	43
transporter complex	0	15	45
MCM complex	0	7	44
ubiquitin ligase complex	1	20	45
transmembrane transporter complex	0	15	45
ribonucleoprotein granule	0	4	15
P-body	0	4	15
cytoplasmic ribonucleoprotein granule	0	4	15
respiratory chain complex IV	0	14	44
myosin complex	0	14	28
nuclear pore outer ring	0	0	1
pre-replicative complex	0	8	44
replication fork	0	10	45
nuclear pre-replicative complex	0	8	44
organelle outer membrane	0	25	45
nucleolus	0	23	48
cytosol	1	29	47
prefoldin complex	0	17	44
cytochrome complex	0	9	44
mitochondrial proton-transporting ATP synthase complex, coupling factor F(o)	0	13	41
outer membrane	0	25	45
proton-transporting ATP synthase complex, coupling factor F(o)	0	15	43
dynein complex	0	10	27
cytoplasmic vesicle membrane	1	22	46
mitochondrial matrix	0	18	47
vesicle membrane	1	22	46
histone acetyltransferase complex	0	18	47
small ribosomal subunit	2	21	47
non-membrane-bounded organelle	1	15	48
intracellular non-membrane-bounded organelle	1	15	48
nuclear exosome (RNase complex)	0	26	44
proton-transporting two-sector ATPase complex, proton-transporting domain	1	17	47
ATPase complex	0	19	46
SWI/SNF superfamily-type complex	0	19	46
nucleus	2	22	48
cytoskeleton	0	18	46
external encapsulating structure	4	4	18
cell wall	4	4	17
fungal-type cell wall	4	4	17
microbody	0	22	48
inner mitochondrial membrane protein complex	1	13	47
peptidase complex	0	20	48
protein-containing complex	0	14	48
spliceosomal complex	2	16	48
supramolecular complex	1	18	48
plasma membrane	2	19	48
transferase complex	0	23	48
Sm-like protein family complex	1	20	48
RNA polymerase complex	1	21	47
protein acetyltransferase complex	1	21	47
chromosome, telomeric region	1	18	46
acetyltransferase complex	1	21	47
DNA-directed RNA polymerase complex	1	21	47
exosome (RNase complex)	0	25	45
membrane	5	21	48
organelle membrane	3	17	48
vacuolar membrane	1	21	48
large ribosomal subunit	1	19	48
organelle inner membrane	0	14	48
mitochondrial inner membrane	0	18	48
cellular_component	2	16	48
extracellular region	2	13	42
endoplasmic reticulum membrane	2	18	48
Golgi apparatus	0	22	48
endopeptidase complex	0	18	46
transcription regulator complex	0	21	48
eukaryotic translation initiation factor 3 complex	1	19	48
respirasome	0	13	44
mitochondrial membrane	1	15	48
cellular anatomical entity	2	19	48
ribosomal subunit	1	17	48
transferase complex, transferring phosphorus-containing groups	1	15	48
ribosome	0	21	48
intracellular protein-containing complex	0	19	48
ribonucleoprotein complex	1	21	48
nuclear DNA-directed RNA polymerase complex	0	17	46
nuclear origin of replication recognition complex	0	2	3
kinetochore	0	15	41
organelle subcompartment	1	2	4
exoribonuclease complex	0	23	45
endomembrane system	0	1	3
AP-1 adaptor complex	0	0	1
organelle lumen	1	21	48
Golgi apparatus subcompartment	0	3	4
small-subunit processome	0	25	45
TIM23 mitochondrial import inner membrane translocase complex	0	3	4
U6 snRNP	0	2	3
Golgi membrane	0	15	47
cellular bud neck	0	3	4
eukaryotic 43S preinitiation complex	1	18	46
transcription factor TFIID complex	0	17	44
proteasome core complex	0	2	5
chromosome	0	17	46
CTDK-1 complex	0	0	1
Cdc73/Paf1 complex	0	2	3
extrinsic component of mitochondrial inner membrane	0	7	21
proton-transporting ATP synthase complex, catalytic core F(1)	0	12	36
SUMO ligase complex	0	2	6
fungal-type vacuole	1	1	4
extrinsic component of organelle membrane	0	7	23
plasma membrane protein complex	0	18	46
NuA4 histone acetyltransferase complex	0	11	34
DNA replication factor C complex	0	2	3
lytic vacuole	1	1	4
eukaryotic 48S preinitiation complex	1	18	46
H4/H2A histone acetyltransferase complex	0	14	41
mitochondrial outer membrane translocase complex	0	1	3
Golgi transport complex	0	13	36
RNA polymerase II, core complex	0	3	4
U4 snRNP	0	2	4
nuclear pore	1	15	47
bounding membrane of organelle	1	13	48
GTPase complex	0	2	3
site of polarized growth	0	3	4
RNA polymerase II transcription regulator complex	1	19	47
membrane-enclosed lumen	1	21	48
late endosome membrane	0	1	3
membrane coat	0	18	47
carboxy-terminal domain protein kinase complex	0	7	27
chromosome, centromeric region	0	3	10
gamma-tubulin complex	0	8	36
mediator complex	1	16	46
vesicle coat	0	22	45
polymeric cytoskeletal fiber	1	18	48
respiratory chain complex III	0	9	28
supramolecular polymer	1	18	48
spindle pole	0	4	33
proton-transporting V-type ATPase, V0 domain	1	12	41
MIS12/MIND type complex	1	0	1
peroxisomal matrix	0	2	3
endoplasmic reticulum lumen	0	1	3
supramolecular fiber	1	18	48
organelle envelope lumen	1	17	43
spliceosomal snRNP complex	0	17	46
nuclear protein-containing complex	0	18	48
mRNA cleavage factor complex	0	0	5
TRAPP complex	0	15	41
nuclear chromosome	0	3	3
mitochondrial respiratory chain complex IV	0	9	43
tricarboxylic acid cycle enzyme complex	0	1	4
chromosomal region	1	15	46
clathrin coat	0	1	3
endoribonuclease complex	0	14	43
transcription elongation factor complex	0	19	43
cortical actin cytoskeleton	0	0	1
Ctf18 RFC-like complex	0	2	4
GPI-anchor transamidase complex	0	17	38
TOR complex	0	3	5
proteasome core complex, alpha-subunit complex	0	23	44
proteasome core complex, beta-subunit complex	0	5	14
COPII vesicle coat	0	1	3
Ino80 complex	0	5	14
organellar large ribosomal subunit	0	7	16
proton-transporting two-sector ATPase complex, catalytic domain	1	16	45
mitochondrial large ribosomal subunit	0	7	16
RNAi effector complex	0	0	1
DNA polymerase complex	0	17	44
RNA polymerase III complex	0	14	37
mismatch repair complex	0	0	4
elongator holoenzyme complex	0	3	22
Swr1 complex	0	3	3
chromatin	0	1	4
serine/threonine protein kinase complex	0	8	37
cell division site	0	2	4
dihydrolipoyl dehydrogenase complex	0	2	3
caspase complex	0	17	38
proteasome regulatory particle, base subcomplex	0	26	45
U2 snRNP	0	2	4
COPI vesicle coat	0	3	8
cytoplasmic dynein complex	0	2	4
microtubule	1	17	48
periplasmic space	0	1	3
side of membrane	0	10	31
protein kinase complex	0	12	42
spliceosomal tri-snRNP complex	0	12	44
eukaryotic translation initiation factor 3 complex, eIF3m	0	2	4
transcription factor TFIIH holo complex	0	2	4
SLIK (SAGA-like) complex	0	0	3
proteasome complex	0	11	41
nuclear cyclin-dependent protein kinase holoenzyme complex	0	1	3
endosome membrane	0	24	43
cortical cytoskeleton	0	0	1
delta DNA polymerase complex	0	0	1
CCR4-NOT core complex	0	0	3
lytic vacuole membrane	0	3	4
CIA complex	0	1	1
ESCRT complex	0	15	38
AP-type membrane coat adaptor complex	1	21	44
origin recognition complex	0	4	9
preribosome	2	18	45
Smc5-Smc6 complex	0	2	6
1,3-beta-D-glucan synthase complex	0	1	1
phagophore assembly site	1	0	3
mitochondrial protein-containing complex	1	15	48
microbody lumen	0	2	3
clathrin vesicle coat	0	1	3
fungal-type vacuole membrane	0	3	4
U1 snRNP	0	1	4
translation preinitiation complex	1	18	46
extrinsic component of membrane	0	7	23
vacuole	1	1	4
dynactin complex	0	3	4
ESCRT II complex	0	0	1
TORC2 complex	0	1	2
microtubule organizing center	0	18	38
INO80-type complex	0	11	31
mitochondrial outer membrane	0	24	44
endoplasmic reticulum	2	20	48
peroxisomal membrane	1	16	47
vesicle tethering complex	0	19	47
Ndc80 complex	0	0	1
outer mitochondrial membrane protein complex	0	18	42
storage vacuole	1	1	4
U5 snRNP	0	1	4
signal recognition particle	0	13	43
microbody membrane	1	16	47
RSC-type complex	0	0	1
mitochondrial respiratory chain complex III	0	9	26
U4/U6 x U5 tri-snRNP complex	0	12	44
phagophore assembly site membrane	0	21	40
small nuclear ribonucleoprotein complex	1	16	47
EMC complex	0	1	5
cyclin/CDK positive transcription elongation factor complex	0	1	2
histone deacetylase complex	0	1	8
ribonuclease P complex	0	2	11
heterotrimeric G-protein complex	0	2	3
cytosolic large ribosomal subunit	0	15	41
exocyst	0	18	44
protein farnesyltransferase complex	0	0	1
mitochondrial intermembrane space	1	17	43
cyclin-dependent protein kinase holoenzyme complex	0	0	4
H4 histone acetyltransferase complex	0	14	41
intracellular organelle lumen	1	21	48
RNA polymerase I transcription regulator complex	0	1	1
ERMES complex	0	1	4
eukaryotic translation initiation factor 3 complex, eIF3e	0	2	4
signal recognition particle, endoplasmic reticulum targeting	0	6	28
transcription factor TFIIH core complex	0	9	30
clathrin adaptor complex	0	21	44
DNA repair complex	0	1	5
spindle pole body	0	3	21
DNA helicase complex	0	5	14
N-terminal protein acetyltransferase complex	0	3	4
kinase activity	7	21	48
transferase activity, transferring phosphorus-containing groups	6	22	48
NADP binding	1	22	48
protein serine/threonine kinase activity	8	23	48
transferase activity	6	20	48
phosphotransferase activity, alcohol group as acceptor	7	21	48
protein kinase activity	7	23	48
electron transfer activity	2	13	46
peroxidase activity	3	20	47
phosphotransferase activity, carboxyl group as acceptor	0	15	44
MAP kinase activity	0	13	27
4 iron, 4 sulfur cluster binding	6	19	46
iron-sulfur cluster binding	4	21	47
metal cluster binding	4	21	47
oxidoreductase activity, acting on peroxide as acceptor	3	16	48
acyl-CoA oxidase activity	0	3	6
thiolester hydrolase activity	0	14	44
actin binding	0	19	48
transferase activity, transferring one-carbon groups	1	19	48
antioxidant activity	3	17	48
protein binding	0	15	48
galactosidase activity	0	13	23
structural constituent of chromatin	3	13	47
methyltransferase activity	1	24	48
tRNA binding	5	20	45
RNA helicase activity	0	18	44
UDP-glucosyltransferase activity	0	23	41
alpha-galactosidase activity	0	2	7
ATPase, acting on RNA	0	17	44
cytidylyltransferase activity	0	0	3
serine-type endopeptidase activity	1	16	47
carbon-carbon lyase activity	2	23	47
helicase activity	0	16	47
catalytic activity, acting on a protein	4	19	48
catalytic activity, acting on a tRNA	1	16	47
glucosyltransferase activity	0	25	43
nucleotidase activity	0	3	7
oxidoreductase activity, acting on the CH-NH group of donors, quinone or similar compound as acceptor	0	0	3
electron-transferring-flavoprotein dehydrogenase activity	0	0	3
NEDD8 activating enzyme activity	0	1	1
transferase activity, transferring sulphur-containing groups	0	30	43
palmitoyl hydrolase activity	0	0	2
molybdenum ion binding	0	3	16
palmitoyl-(protein) hydrolase activity	0	0	2
histidine phosphotransfer kinase activity	0	0	1
tRNA (guanine) methyltransferase activity	0	0	5
farnesyltranstransferase activity	0	0	3
sulfurtransferase activity	0	26	41
transcription coactivator activity	0	3	4
oligopeptide transmembrane transporter activity	0	13	38
peptide transmembrane transporter activity	0	12	38
unfolded protein binding	0	23	46
2 iron, 2 sulfur cluster binding	1	19	45
cytoskeletal protein binding	0	18	48
proton transmembrane transporter activity	2	15	48
binding	4	20	48
protein heterodimerization activity	2	15	48
ribonucleoprotein complex binding	0	15	47
N,N-dimethylaniline monooxygenase activity	1	18	32
kinase binding	1	19	46
cytoskeletal motor activity	2	18	48
oxidoreductase activity, acting on the CH-CH group of donors, oxygen as acceptor	0	10	24
ubiquitin-like modifier activating enzyme activity	0	29	45
aminopeptidase activity	1	19	47
protein kinase binding	1	19	46
guanyl ribonucleotide binding	6	20	48
guanyl nucleotide binding	5	21	48
GTP binding	6	20	48
oxidoreductase activity, acting on the aldehyde or oxo group of donors, NAD or NADP as acceptor	1	21	47
amide transmembrane transporter activity	1	14	42
aldehyde dehydrogenase [NAD(P)+] activity	0	1	3
NADH dehydrogenase (quinone) activity	0	6	14
protein serine kinase activity	0	10	28
aminoacyl-tRNA editing activity	0	23	43
amino acid kinase activity	0	3	5
amino acid binding	0	0	3
proton-transporting ATP synthase activity, rotational mechanism	0	19	43
NADH dehydrogenase (ubiquinone) activity	0	6	14
acyl-CoA hydrolase activity	0	2	18
aldehyde dehydrogenase (NAD+) activity	0	1	3
ribosomal large subunit binding	0	3	4
dynein light intermediate chain binding	0	0	1
actin filament binding	0	2	6
dynein intermediate chain binding	0	1	2
minus-end-directed microtubule motor activity	0	0	1
proton channel activity	0	19	43
histone methyltransferase activity	0	1	4
3-deoxy-7-phosphoheptulonate synthase activity	0	1	3
oxidoreduction-driven active transmembrane transporter activity	0	18	42
CoA hydrolase activity	0	5	32
N-acylphosphatidylethanolamine-specific phospholipase D activity	0	1	3
molecular_function	1	20	48
catalytic activity, acting on RNA	1	12	48
ATP-dependent activity	3	23	48
ubiquitin binding	1	20	46
carboxy-lyase activity	2	20	47
ubiquitin-like protein binding	1	20	46
oxidoreductase activity, acting on paired donors, with incorporation or reduction of molecular oxygen, NAD(P)H as one donor, and incorporation of one atom of oxygen	1	23	46
nucleoside phosphate binding	4	26	48
nucleotide binding	4	26	48
FMN binding	2	12	46
ribonucleotide binding	7	20	48
oxidoreductase activity, acting on NAD(P)H	1	17	47
ligase activity, forming carbon-sulfur bonds	0	25	46
deubiquitinase activity	1	19	47
lyase activity	2	23	48
NAD(P)H dehydrogenase (quinone) activity	1	15	42
acyltransferase, acyl groups converted into alkyl on transfer	0	25	43
tRNA methyltransferase activity	0	27	46
general transcription initiation factor binding	0	0	11
protein phosphatase regulator activity	2	21	44
TBP-class protein binding	0	2	11
transcription factor binding	0	0	11
phosphatidylserine decarboxylase activity	0	2	7
beta-galactosidase activity	0	2	2
organic acid binding	0	4	16
SNAP receptor activity	0	10	34
intramembrane lipid transporter activity	0	17	34
thioredoxin peroxidase activity	0	1	1
NADPH-hemoprotein reductase activity	0	2	4
ATPase-coupled intramembrane lipid transporter activity	0	3	6
sodium:proton antiporter activity	0	0	2
oxidoreductase activity, acting on NAD(P)H, quinone or similar compound as acceptor	1	16	42
oxidoreductase activity, acting on NAD(P)H, heme protein as acceptor	0	8	17
sodium ion transmembrane transporter activity	0	1	3
small molecule binding	5	25	48
oxidoreductase activity, acting on the CH-CH group of donors	4	24	47
primary active transmembrane transporter activity	0	29	48
ubiquitin protein ligase activity	0	24	47
ubiquitin-like protein ligase activity	0	24	47
anion binding	6	22	48
catalytic activity	4	25	48
catalytic activity, acting on a nucleic acid	2	14	48
carbohydrate derivative binding	9	18	48
aminoacyl-tRNA ligase activity	2	19	47
ligase activity, forming carbon-oxygen bonds	2	19	47
UDP-glycosyltransferase activity	1	19	47
ABC-type transporter activity	1	24	46
transporter activity	3	21	48
phosphotransferase activity, for other substituted phosphate groups	0	19	45
lipid transporter activity	0	18	41
metal ion:proton antiporter activity	0	23	44
oxidoreductase activity, acting on superoxide radicals as acceptor	0	2	4
solute:proton antiporter activity	0	22	44
superoxide dismutase activity	0	2	4
microtubule motor activity	1	18	45
ribosome binding	0	19	43
aldehyde-lyase activity	0	23	39
monovalent cation:proton antiporter activity	0	23	44
NADH dehydrogenase activity	1	19	44
guanyl-nucleotide exchange factor activity	0	16	47
purine ribonucleoside triphosphate binding	6	22	48
purine ribonucleotide binding	7	21	48
purine nucleotide binding	7	21	48
enzyme binding	1	20	48
oxidoreductase activity, acting on the aldehyde or oxo group of donors	1	17	48
channel activity	1	22	48
passive transmembrane transporter activity	1	22	48
transmembrane transporter activity	2	19	48
ion binding	8	22	48
solute:cation antiporter activity	0	23	46
protein tyrosine/serine/threonine phosphatase activity	0	20	43
phosphatase regulator activity	2	25	45
NADPH dehydrogenase activity	0	1	3
cation:cation antiporter activity	0	24	45
double-stranded RNA-specific ribonuclease activity	0	9	32
chromatin binding	0	20	44
oxidoreductase activity, acting on the CH-NH group of donors	0	17	45
ribonuclease III activity	0	9	32
small GTPase binding	3	21	46
mismatched DNA binding	0	24	45
GTPase binding	3	21	46
carbohydrate binding	2	24	47
flavin adenine dinucleotide binding	3	24	48
hydrolase activity, acting on ether bonds	0	3	12
translation elongation factor activity	2	12	46
transaminase activity	1	22	46
transferase activity, transferring nitrogenous groups	1	22	46
single-stranded DNA binding	0	17	45
oxidoreductase activity, acting on metal ions	0	19	39
molecular adaptor activity	1	18	46
RNA methyltransferase activity	0	26	48
protein tyrosine phosphatase activity	0	16	45
ferric-chelate reductase activity	0	18	37
ether hydrolase activity	0	1	7
peroxiredoxin activity	0	8	17
protein-macromolecule adaptor activity	1	19	46
nucleotidyltransferase activity	0	29	48
hydrolase activity, acting on ester bonds	0	11	48
protein dimerization activity	3	12	48
pentosyltransferase activity	2	13	47
myosin phosphatase activity	0	18	45
structural molecule activity	2	19	48
endopeptidase activity	1	18	48
structural constituent of cell wall	4	3	14
endoribonuclease activity	1	13	47
carboxylic ester hydrolase activity	0	22	47
ubiquitin-protein transferase activity	0	20	47
ubiquitin-like protein transferase activity	0	22	47
adenyl nucleotide binding	6	24	48
ATP binding	6	23	48
adenyl ribonucleotide binding	6	24	48
ubiquitin-like protein-specific protease activity	2	18	47
ligase activity	3	23	48
serine-type peptidase activity	1	19	48
serine hydrolase activity	1	19	48
oxidoreductase activity, acting on CH-OH group of donors	1	25	48
hydro-lyase activity	2	21	48
protein-containing complex binding	1	13	48
ATPase-coupled transmembrane transporter activity	0	29	48
cysteine-type peptidase activity	2	17	47
GTPase activator activity	2	11	48
GTPase activity	6	21	48
aspartic-type endopeptidase activity	2	18	44
aspartic-type peptidase activity	2	18	44
phosphatase activity	0	16	48
active transmembrane transporter activity	2	25	48
glycosyltransferase activity	2	23	48
phosphoric ester hydrolase activity	0	9	48
cation transmembrane transporter activity	4	18	48
nucleoside-triphosphatase activity	4	20	48
pyrophosphatase activity	3	21	48
hydrolase activity, acting on acid anhydrides, in phosphorus-containing anhydrides	3	22	48
peptidase activity	3	14	48
nucleoside-triphosphatase regulator activity	1	12	48
structural constituent of nuclear pore	0	21	47
ATP-dependent DNA damage sensor activity	2	15	47
NAD binding	0	18	48
chitinase activity	2	12	28
GTPase regulator activity	1	12	48
thiol-dependent deubiquitinase	1	18	47
omega peptidase activity	0	16	47
DNA damage sensor activity	2	15	47
tubulin binding	0	17	48
hydrolase activity, acting on acid anhydrides	3	22	48
phospholipase activity	0	12	45
phosphoprotein phosphatase activity	1	18	48
cation channel activity	3	19	48
DNA-binding transcription factor activity	2	16	48
transcription regulator activity	0	15	48
transition metal ion binding	6	14	48
iron ion binding	5	19	48
DNA-binding transcription factor activity, RNA polymerase II-specific	2	16	47
hydrolase activity, acting on carbon-nitrogen (but not peptide) bonds	2	13	48
acyltransferase activity, transferring groups other than amino-acyl groups	0	21	48
hydrolase activity, acting on glycosyl bonds	2	19	48
monooxygenase activity	6	21	48
oxidoreductase activity, acting on paired donors, with incorporation or reduction of molecular oxygen	8	21	48
catalytic activity, acting on DNA	3	18	48
hydrolase activity, hydrolyzing O-glycosyl compounds	1	19	48
metalloendopeptidase activity	0	14	47
copper ion binding	0	10	47
hydrolase activity, acting on carbon-nitrogen (but not peptide) bonds, in linear amides	0	13	47
cellulose binding	0	7	16
polysaccharide binding	0	7	18
metal ion transmembrane transporter activity	2	19	48
acyltransferase activity	0	22	48
signaling receptor activity	0	15	39
phospholipid binding	1	19	48
oxidoreductase activity, acting on a sulfur group of donors	2	20	47
cellulase activity	0	5	19
heme binding	4	21	48
tetrapyrrole binding	4	21	48
DNA binding	2	16	48
inorganic molecular entity transmembrane transporter activity	3	19	48
nucleic acid binding	2	16	48
hydrolase activity	0	20	48
nuclease activity	0	14	48
inorganic cation transmembrane transporter activity	3	20	48
ATPase, acting on DNA	3	15	48
G protein-coupled peptide receptor activity	0	1	13
deacetylase activity	2	10	47
G protein-coupled receptor activity	0	2	15
disulfide oxidoreductase activity	0	17	46
pheromone receptor activity	0	1	13
mating-type factor pheromone receptor activity	0	1	13
mannosyltransferase activity	1	24	47
protein C-terminal S-isoprenylcysteine carboxyl O-methyltransferase activity	0	4	13
peptide receptor activity	0	2	14
dioxygenase activity	4	19	44
protein C-terminal carboxyl O-methyltransferase activity	0	4	13
rRNA binding	1	18	47
transmembrane signaling receptor activity	0	7	20
vitamin binding	1	18	48
metallopeptidase activity	1	14	48
serine-type exopeptidase activity	2	10	38
metalloexopeptidase activity	1	14	47
protein carboxyl O-methyltransferase activity	0	5	17
carboxypeptidase activity	2	12	43
phosphatidylinositol binding	1	16	47
exonuclease activity	0	13	47
serine-type carboxypeptidase activity	2	10	34
sequence-specific DNA binding	0	19	47
amide binding	0	10	46
carbon-oxygen lyase activity, acting on phosphates	1	6	15
carboxyl-O-methyltransferase activity	0	5	17
oxidoreductase activity	7	16	48
O-methyltransferase activity	2	17	44
zinc ion binding	2	16	48
oxidoreductase activity, acting on the CH-OH group of donors, NAD or NADP as acceptor	0	22	47
exopeptidase activity	1	19	47
translation factor activity, RNA binding	3	18	48
translation regulator activity, nucleic acid binding	3	18	48
carbon-oxygen lyase activity	2	21	48
cation binding	4	16	48
RNA binding	2	13	48
transferase activity, transferring alkyl or aryl (other than methyl) groups	2	14	48
molecular function regulator	0	10	48
heterocyclic compound binding	7	22	48
organic cyclic compound binding	6	23	48
metal ion binding	4	17	48
structural constituent of ribosome	1	19	48
RNA polymerase activity	0	15	47
oxidized base lesion DNA N-glycosylase activity	0	0	3
mannosyl-oligosaccharide mannosidase activity	1	5	18
enzyme inhibitor activity	0	9	15
calcium:cation antiporter activity	0	3	12
beta-N-acetylhexosaminidase activity	0	0	2
P-type ion transporter activity	0	5	24
phosphatidylinositol bisphosphate phosphatase activity	0	1	3
DNA-(apurinic or apyrimidinic site) endonuclease activity	0	1	2
rRNA (adenine) methyltransferase activity	0	2	3
copper ion transmembrane transporter activity	0	2	5
damaged DNA binding	0	26	45
chloride channel activity	0	10	27
Rho GDP-dissociation inhibitor activity	0	1	1
phosphatidylinositol bisphosphate binding	0	2	3
hydroxymethyl-, formyl- and related transferase activity	0	7	31
sulfur compound transmembrane transporter activity	0	2	3
lysophosphatidic acid acyltransferase activity	0	2	3
dipeptidyl-peptidase activity	0	1	1
protein folding chaperone	1	20	48
threonine-type peptidase activity	0	24	40
cysteine-type endopeptidase activity	1	14	42
signaling receptor binding	0	1	8
protein transporter activity	0	3	5
acid-ammonia (or amide) ligase activity	0	4	9
oxidoreductase activity, acting on a sulfur group of donors, disulfide as acceptor	0	4	7
FAD binding	2	21	46
transcription coregulator activity	1	20	47
L-ascorbic acid binding	0	0	1
oxidoreductase activity, acting on a sulfur group of donors, NAD(P) as acceptor	0	10	31
exodeoxyribonuclease activity	0	0	5
translation regulator activity	3	19	48
rRNA methyltransferase activity	0	19	41
beta-glucosidase activity	1	4	10
acid-amino acid ligase activity	1	15	45
lysozyme activity	0	1	2
photoreceptor activity	0	0	1
alpha-1,6-mannosyltransferase activity	0	4	13
enzyme regulator activity	0	13	48
dimethylallyltranstransferase activity	0	0	1
ion transmembrane transporter activity	2	18	48
histone deacetylase activity	0	10	28
3-oxoacyl-[acyl-carrier-protein] synthase activity	0	8	9
palmitoyltransferase activity	0	13	42
phospholipid transfer activity	0	2	3
3'-5' exonuclease activity	0	18	45
phosphoric diester hydrolase activity	0	13	47
5-methyltetrahydropteroyltri-L-glutamate-dependent methyltransferase activity	0	0	2
shikimate 3-dehydrogenase (NADP+) activity	0	0	1
poly-purine tract binding	0	0	2
protein histidine kinase activity	0	14	38
calcium:proton antiporter activity	0	3	10
protein-cysteine S-acyltransferase activity	0	13	41
endopeptidase inhibitor activity	0	2	4
manganese ion transmembrane transporter activity	0	0	2
general transcription initiation factor activity	0	0	4
glucosidase activity	0	17	43
DNA helicase activity	0	15	45
molecular transducer activity	0	20	43
ornithine(lysine) transaminase activity	0	0	1
ATP-dependent protein folding chaperone	1	19	48
carbon-nitrogen ligase activity, with glutamine as amido-N-donor	0	18	44
oxidoreductase activity, acting on a sulfur group of donors, oxygen as acceptor	0	4	8
hexosyltransferase activity	3	24	48
mismatch base pair DNA N-glycosylase activity	0	0	2
AMP binding	0	1	3
protein disulfide isomerase activity	0	2	3
diphosphotransferase activity	0	4	7
carboxylic acid binding	0	0	4
DNA polymerase activity	2	25	44
RNA polymerase II activity	0	2	4
core promoter sequence-specific DNA binding	0	0	3
endodeoxyribonuclease activity	0	5	11
[truncated: 1,389 more rows]
