# Supplementary material for: Universal signatures of transposable element compartmentalization across eukaryotic genomes
Source: bioRxiv. 2024 Mar 27:2023.10.17.562820. Preprint. [Version 2] doi: 10.1101/2023.10.17.562820 (PMC10996525; doi:10.1101/2023.10.17.562820)
Supplement: Supplement 5 [file media-5.gz › Data_S3/GO_presence_summaries_Mucoromycota_TEs.tsv]

cellular lipid metabolic process	2	0	3
lipid metabolic process	2	0	3
isoprenoid metabolic process	1	1	3
cellular modified amino acid biosynthetic process	1	0	3
purine ribonucleotide transport	0	0	1
mitochondrial ADP transmembrane transport	0	0	1
purine nucleotide transport	0	0	1
carbohydrate derivative transport	0	0	1
ATP transport	0	0	1
mitochondrial ATP transmembrane transport	0	0	1
nucleotide transmembrane transport	0	0	1
ADP transport	0	0	1
adenine nucleotide transport	0	0	1
ion transport	1	1	3
phosphatidic acid metabolic process	0	1	1
phosphatidic acid biosynthetic process	0	1	1
methylation	1	1	3
monocarboxylic acid metabolic process	1	1	3
isoprenoid biosynthetic process	1	1	3
lipid biosynthetic process	2	0	3
cell wall modification	0	0	1
sphingolipid biosynthetic process	0	1	2
dolichol metabolic process	0	1	1
cellular modified amino acid metabolic process	1	0	3
acetyl-CoA biosynthetic process	0	2	3
transition metal ion transport	1	1	3
acetyl-CoA metabolic process	1	1	3
lipid modification	1	0	3
fatty acid metabolic process	1	1	3
thioester biosynthetic process	0	2	3
acyl-CoA biosynthetic process	0	2	3
endocytosis	1	0	3
sulfur compound biosynthetic process	1	0	3
pectin metabolic process	0	1	1
purine-containing compound transmembrane transport	0	0	1
sterol transport	0	0	1
telomere maintenance	0	1	1
nucleotide transport	0	0	1
polyprenol metabolic process	0	1	1
pectin catabolic process	0	1	1
galacturonan metabolic process	0	1	1
organic hydroxy compound transport	0	0	1
lipid catabolic process	1	1	3
purine nucleoside bisphosphate metabolic process	1	1	3
nucleoside bisphosphate metabolic process	1	1	3
polysaccharide catabolic process	1	1	3
monocarboxylic acid biosynthetic process	1	1	3
ribonucleoside bisphosphate metabolic process	1	1	3
polysaccharide metabolic process	0	2	3
sphingolipid metabolic process	0	3	3
dicarboxylic acid biosynthetic process	0	2	3
lipid transport	0	3	3
cation transport	0	2	3
histone modification	0	1	2
water-soluble vitamin biosynthetic process	0	2	3
endoplasmic reticulum to Golgi vesicle-mediated transport	0	1	3
covalent chromatin modification	0	1	2
vitamin biosynthetic process	0	2	3
acyl-CoA metabolic process	0	2	3
thioester metabolic process	0	2	3
metal ion transport	0	2	3
lipid phosphorylation	0	1	1
pantothenate metabolic process	0	1	1
pantothenate biosynthetic process	0	1	1
telomere organization	0	2	2
fatty acid catabolic process	0	1	2
inositol lipid-mediated signaling	0	2	2
transport	0	1	3
establishment of localization	0	1	3
organelle localization	0	2	3
purine nucleoside bisphosphate biosynthetic process	0	1	3
nucleoside bisphosphate biosynthetic process	0	1	3
ribonucleoside bisphosphate biosynthetic process	0	1	3
monocarboxylic acid catabolic process	0	1	3
water-soluble vitamin metabolic process	0	2	3
vitamin metabolic process	0	2	3
organelle organization	0	1	3
thiamine metabolic process	0	1	2
tRNA 5'-end processing	0	2	3
RNA 5'-end processing	0	2	3
tRNA 5'-leader removal	0	2	3
ncRNA 5'-end processing	0	2	3
thiamine-containing compound metabolic process	0	1	2
glycosylation	0	2	2
rRNA modification	0	1	3
organic anion transport	0	1	3
membrane docking	0	2	3
organelle localization by membrane tethering	0	2	3
actin cytoskeleton organization	0	2	2
actin filament-based process	0	2	2
organophosphate ester transport	0	2	3
mitochondrial transport	0	1	3
dicarboxylic acid metabolic process	1	2	3
signal transduction	0	1	3
fatty acid biosynthetic process	0	2	3
pteridine-containing compound metabolic process	0	1	3
positive regulation of transcription by RNA polymerase II	0	3	3
protein alkylation	0	1	2
protein methylation	0	1	2
beta-glucan catabolic process	0	2	2
cellulose catabolic process	0	2	2
proton export across plasma membrane	0	1	2
cellulose metabolic process	0	2	2
cellular component organization	0	1	3
carboxylic acid catabolic process	0	2	3
organic acid catabolic process	0	2	3
amide biosynthetic process	0	1	3
unsaturated fatty acid biosynthetic process	0	0	1
unsaturated fatty acid metabolic process	0	1	2
ceramide biosynthetic process	0	0	1
glycogen biosynthetic process	0	0	1
cellular glucan metabolic process	0	2	3
cellular polysaccharide metabolic process	0	2	3
cellular lipid catabolic process	0	1	3
mitochondrial transmembrane transport	0	1	3
glucan metabolic process	0	2	3
nucleobase-containing compound transport	0	2	3
localization	0	1	3
protein ubiquitination	0	2	3
chromatin organization	0	1	3
RNA polyadenylation	0	2	2
cell cycle checkpoint signaling	0	1	3
pteridine-containing compound biosynthetic process	0	1	3
regulation of biological quality	0	2	3
ion transmembrane transport	0	1	3
positive regulation of nucleic acid-templated transcription	1	2	3
proton transmembrane transport	0	2	3
positive regulation of RNA biosynthetic process	1	2	3
double-strand break repair	0	2	3
positive regulation of transcription, DNA-templated	1	2	3
membrane lipid metabolic process	0	3	3
sulfur compound metabolic process	0	1	3
glycerophospholipid biosynthetic process	0	3	3
positive regulation of RNA metabolic process	1	2	3
cell wall organization	0	1	3
external encapsulating structure organization	0	1	3
export from cell	0	2	3
glucan catabolic process	0	2	2
regulation of cell cycle phase transition	0	1	3
beta-glucan metabolic process	0	2	2
aromatic amino acid family catabolic process	0	2	3
cellular polysaccharide catabolic process	0	2	2
fatty acid beta-oxidation	0	1	2
negative regulation of cell cycle phase transition	0	1	3
negative regulation of cell cycle	0	1	3
lipid oxidation	0	1	3
negative regulation of cell cycle process	0	1	3
response to organic substance	0	3	3
fatty acid oxidation	0	1	2
folic acid-containing compound metabolic process	0	1	3
tetrahydrofolate metabolic process	0	1	3
vesicle-mediated transport	0	1	3
regulation of sister chromatid segregation	0	0	1
sulfate assimilation	0	0	1
folic acid biosynthetic process	0	0	1
regulation of metaphase/anaphase transition of cell cycle	0	0	1
regulation of chromosome segregation	0	0	1
regulation of mitotic sister chromatid separation	0	0	1
regulation of mitotic metaphase/anaphase transition	0	0	1
nonribosomal peptide biosynthetic process	0	1	1
cell surface receptor signaling pathway	0	1	1
folic acid metabolic process	0	0	1
regulation of chromosome separation	0	0	1
cellular component organization or biogenesis	0	1	3
protein modification by small protein conjugation	0	1	3
macromolecule glycosylation	0	2	2
protein glycosylation	0	2	2
transcription initiation from RNA polymerase II promoter	0	2	3
mismatch repair	0	3	3
regulation of cell cycle process	0	1	3
amino sugar biosynthetic process	0	1	3
regulation of cell cycle	0	1	3
cellular amide metabolic process	0	1	3
process utilizing autophagic mechanism	0	1	3
autophagy	0	1	3
alcohol metabolic process	0	3	3
Golgi vesicle transport	0	1	3
organic hydroxy compound metabolic process	0	3	3
chitin metabolic process	1	1	3
aminoglycan metabolic process	1	1	3
export across plasma membrane	0	1	2
alcohol biosynthetic process	0	3	3
pigment biosynthetic process	0	2	3
anion transmembrane transport	0	1	3
regulation of transferase activity	0	2	2
regulation of kinase activity	0	2	2
acetyl-CoA biosynthetic process from pyruvate	0	1	1
chitin biosynthetic process	0	0	1
homocysteine metabolic process	0	0	1
aminoglycan biosynthetic process	0	0	1
polysaccharide biosynthetic process	0	0	2
base-excision repair, AP site formation	0	0	2
homoserine metabolic process	0	0	1
glucan biosynthetic process	0	0	2
positive regulation of DNA-templated transcription, elongation	0	1	1
glucosamine-containing compound biosynthetic process	0	0	1
transsulfuration	0	0	1
cellular polysaccharide biosynthetic process	0	0	2
DNA-templated transcription, elongation	0	0	2
transcription elongation from RNA polymerase II promoter	0	0	2
vesicle organization	0	0	1
galactose metabolic process	0	1	1
glycerolipid biosynthetic process	0	3	3
biological_process	0	2	3
cellular metabolic process	0	2	3
macromolecule methylation	0	1	3
carboxylic acid metabolic process	0	2	3
oxoacid metabolic process	0	2	3
peroxisome organization	0	2	3
pigment metabolic process	0	2	3
nucleotide-excision repair	0	2	3
glycerophospholipid metabolic process	0	3	3
cellular response to stress	0	1	3
cellular response to stimulus	0	1	3
sterol metabolic process	0	2	3
cellular ketone metabolic process	0	3	3
metabolic process	1	1	3
phospholipid biosynthetic process	0	3	3
7-methylguanosine RNA capping	0	1	2
indolalkylamine catabolic process	0	2	2
phosphatidylethanolamine biosynthetic process	0	1	3
L-phenylalanine catabolic process	0	1	3
protein-containing complex localization	0	1	3
GDP-mannose metabolic process	0	2	2
terpenoid metabolic process	0	1	2
sister chromatid cohesion	0	2	3
regulation of mitotic cell cycle phase transition	0	1	3
meiosis I cell cycle process	0	1	2
terpenoid biosynthetic process	0	1	2
regulation of mRNA metabolic process	0	2	2
cellular biogenic amine catabolic process	0	2	2
tetrahydrofolate interconversion	0	1	3
glutamate metabolic process	0	2	3
exocytosis	0	2	3
folic acid-containing compound biosynthetic process	0	1	3
coenzyme A metabolic process	0	1	2
iron ion transport	1	1	3
rRNA methylation	0	1	2
benzene-containing compound metabolic process	0	2	2
erythrose 4-phosphate/phosphoenolpyruvate family amino acid catabolic process	0	1	3
protein N-linked glycosylation	0	2	2
negative regulation of mitotic cell cycle	0	1	1
negative regulation of mitotic cell cycle phase transition	0	1	1
regulation of reproductive process	0	1	1
tetrahydrofolate biosynthetic process	0	1	2
regulation of chromosome organization	0	2	2
indole-containing compound catabolic process	0	2	2
RNA capping	0	1	2
chorismate metabolic process	0	1	2
phosphatidylethanolamine metabolic process	0	1	3
organelle fission	0	1	3
tryptophan catabolic process	0	2	2
amine catabolic process	0	2	2
regulation of DNA-templated transcription, elongation	0	3	3
regulation of mitotic cell cycle	0	1	3
ceramide metabolic process	0	3	3
rRNA metabolic process	0	2	3
rRNA processing	0	2	3
response to stress	0	1	3
organic acid metabolic process	0	2	3
protein modification by small protein conjugation or removal	0	1	3
organic substance transport	0	1	3
inorganic cation transmembrane transport	0	1	3
positive regulation of cellular biosynthetic process	1	2	3
cell wall organization or biogenesis	0	2	3
positive regulation of nucleobase-containing compound metabolic process	1	2	3
positive regulation of biosynthetic process	1	2	3
membrane lipid biosynthetic process	1	1	3
positive regulation of macromolecule biosynthetic process	1	2	3
electron transport chain	0	2	3
homeostatic process	0	2	3
regulation of transcription by RNA polymerase II	1	2	3
membrane organization	0	2	3
cation transmembrane transport	0	1	3
purine nucleotide metabolic process	0	2	3
apoptotic process	0	2	2
mitochondrial electron transport, cytochrome c to oxygen	0	1	2
energy reserve metabolic process	0	1	2
lysine biosynthetic process	0	2	3
secretion by cell	0	2	3
L-phenylalanine metabolic process	0	1	3
programmed cell death	0	2	2
cell death	0	2	2
cellular component disassembly	0	2	3
erythrose 4-phosphate/phosphoenolpyruvate family amino acid metabolic process	0	1	3
fructose 2,6-bisphosphate metabolic process	0	2	2
heme biosynthetic process	0	3	3
glycogen metabolic process	0	1	2
protein import into mitochondrial matrix	0	1	2
DNA integrity checkpoint signaling	0	1	3
fructose metabolic process	0	2	2
tyrosine metabolic process	0	1	3
secretion	0	2	3
arginine biosynthetic process	0	1	3
biological regulation	0	2	3
macromolecule catabolic process	0	1	3
alpha-amino acid catabolic process	0	3	3
cellular protein modification process	0	2	3
protein modification process	0	2	3
response to chemical	0	2	3
mRNA transport	0	3	3
peptidyl-lysine modification	0	1	2
positive regulation of nitrogen compound metabolic process	0	3	3
positive regulation of cellular metabolic process	0	3	3
DNA repair	0	2	3
cell cycle	0	3	3
vacuolar transport	0	1	3
amino sugar metabolic process	0	2	3
organonitrogen compound metabolic process	0	2	3
cellular protein metabolic process	0	1	3
intracellular signal transduction	0	2	3
response to stimulus	0	1	3
negative regulation of gluconeogenesis	0	2	2
histone deacetylation	0	1	2
mitochondrial genome maintenance	0	2	3
proteasome assembly	0	2	3
negative regulation of carbohydrate metabolic process	0	2	2
protein deacetylation	0	1	2
carbohydrate transport	0	1	3
regulation of cellular carbohydrate metabolic process	0	2	2
negative regulation of organelle organization	0	2	3
heme metabolic process	0	3	3
regulation of glucose metabolic process	0	2	2
regulation of catabolic process	0	1	3
signal peptide processing	0	2	3
negative regulation of cellular carbohydrate metabolic process	0	2	2
regulation of carbohydrate biosynthetic process	0	2	2
negative regulation of cellular component organization	0	2	3
proline metabolic process	0	2	3
UDP-N-acetylglucosamine metabolic process	0	1	3
protein prenylation	0	1	2
arginine metabolic process	0	1	3
negative regulation of small molecule metabolic process	0	2	2
prenylation	0	1	2
NAD metabolic process	0	3	3
regulation of gluconeogenesis	0	2	2
UDP-N-acetylglucosamine biosynthetic process	0	1	3
protein deacylation	0	1	2
glycine metabolic process	0	2	3
regulation of small molecule metabolic process	0	2	2
regulation of carbohydrate metabolic process	0	2	2
protein transmembrane import into intracellular organelle	0	2	3
meiotic cell cycle process	0	1	3
macromolecule deacylation	0	1	2
L-serine metabolic process	0	1	3
organonitrogen compound biosynthetic process	0	1	3
cellular response to DNA damage stimulus	0	1	3
glycerolipid metabolic process	0	3	3
aromatic amino acid family metabolic process	0	2	3
establishment of RNA localization	0	3	3
positive regulation of macromolecule metabolic process	0	3	3
RNA transport	0	3	3
nucleic acid transport	0	3	3
positive regulation of metabolic process	0	3	3
regulation of cellular process	0	2	3
carboxylic acid biosynthetic process	0	3	3
cellular process	0	1	3
catabolic process	0	2	3
regulation of phosphorylation	0	2	2
cellular biosynthetic process	0	2	3
amino sugar catabolic process	1	1	3
tryptophan metabolic process	0	2	3
retrograde vesicle-mediated transport, Golgi to endoplasmic reticulum	0	2	3
cellular glucose homeostasis	0	1	1
fatty acid beta-oxidation using acyl-CoA oxidase	0	1	2
protein homooligomerization	0	1	1
lysine metabolic process	0	2	3
'de novo' IMP biosynthetic process	0	2	3
protoporphyrinogen IX biosynthetic process	0	2	3
intracellular protein transmembrane transport	0	2	3
glucose homeostasis	0	1	1
protoporphyrinogen IX metabolic process	0	2	3
ubiquitin-dependent ERAD pathway	0	3	3
ATP biosynthetic process	0	2	3
response to organonitrogen compound	0	3	3
response to nitrogen compound	0	3	3
peptidyl-lysine methylation	0	1	2
chitin catabolic process	1	1	3
indole-containing compound metabolic process	0	2	3
indolalkylamine metabolic process	0	2	3
purine nucleobase metabolic process	0	2	3
carbohydrate homeostasis	0	1	1
energy coupled proton transport, down electrochemical gradient	0	2	3
mRNA export from nucleus	0	3	3
aminoglycan catabolic process	1	1	3
ERAD pathway	0	3	3
protein transmembrane transport	0	2	3
branched-chain amino acid biosynthetic process	0	3	3
ATP synthesis coupled proton transport	0	2	3
glucosamine-containing compound catabolic process	1	1	3
modification-dependent protein catabolic process	0	1	3
proteolysis involved in cellular protein catabolic process	0	2	3
purine ribonucleotide metabolic process	0	2	3
positive regulation of cellular process	1	2	3
purine-containing compound metabolic process	0	2	3
regulation of phosphorus metabolic process	1	1	2
regulation of phosphate metabolic process	1	1	2
positive regulation of biological process	1	2	3
response to endoplasmic reticulum stress	0	3	3
glutathione metabolic process	0	2	3
polyol biosynthetic process	0	3	3
NAD biosynthetic process	0	2	3
protein complex oligomerization	0	1	1
RNA export from nucleus	0	3	3
branched-chain amino acid metabolic process	0	3	3
purine ribonucleotide biosynthetic process	0	2	3
purine nucleotide biosynthetic process	0	2	3
cellular macromolecule metabolic process	0	2	3
purine-containing compound biosynthetic process	0	2	3
small molecule metabolic process	0	3	3
organic acid biosynthetic process	0	3	3
regulation of biological process	0	2	3
macromolecule modification	0	2	3
small molecule catabolic process	0	2	3
protein processing	0	2	3
nuclear export	0	2	3
G protein-coupled receptor signaling pathway	0	2	2
nucleotide-sugar biosynthetic process	0	2	3
tetrapyrrole biosynthetic process	0	2	3
porphyrin-containing compound biosynthetic process	0	2	3
peptidyl-amino acid modification	0	1	2
anion transport	0	1	3
respiratory electron transport chain	0	2	3
porphyrin-containing compound metabolic process	0	2	3
regulation of small GTPase mediated signal transduction	0	1	3
steroid metabolic process	0	2	3
organic substance catabolic process	0	2	3
tetrapyrrole metabolic process	0	2	3
nucleotide-sugar metabolic process	0	1	3
glucosamine-containing compound metabolic process	0	2	3
RNA 3'-end processing	0	3	3
small molecule biosynthetic process	0	3	3
organophosphate biosynthetic process	0	3	3
cellular nitrogen compound biosynthetic process	0	1	3
protein peptidyl-prolyl isomerization	0	2	2
polyol metabolic process	0	3	3
modification-dependent macromolecule catabolic process	0	1	3
organic substance biosynthetic process	0	2	3
phospholipid metabolic process	0	2	3
mitochondrion organization	0	1	3
serine family amino acid metabolic process	0	1	3
regulation of intracellular signal transduction	0	1	3
mitotic cell cycle process	0	1	3
cellular carbohydrate catabolic process	0	2	3
peptidyl-proline modification	0	2	2
cellular catabolic process	0	1	3
cytoskeleton organization	0	3	3
regulation of protein serine/threonine kinase activity	0	2	2
regulation of cyclin-dependent protein kinase activity	0	2	2
inorganic ion transmembrane transport	0	1	3
regulation of protein kinase activity	0	2	2
organic hydroxy compound biosynthetic process	0	2	3
regulation of cyclin-dependent protein serine/threonine kinase activity	0	2	2
cellular amino acid catabolic process	0	2	3
chromosome organization	0	2	3
protein maturation	0	2	3
protein metabolic process	0	1	3
regulation of protein phosphorylation	0	2	2
proteasomal protein catabolic process	0	2	3
proteasome-mediated ubiquitin-dependent protein catabolic process	0	2	3
DNA metabolic process	0	3	3
cellular homeostasis	0	2	3
chemical homeostasis	0	2	3
protein catabolic process	0	2	3
glutamine family amino acid metabolic process	0	1	3
mRNA splicing, via spliceosome	0	1	3
RNA splicing, via transesterification reactions with bulged adenosine as nucleophile	0	1	3
RNA splicing, via transesterification reactions	0	1	3
cell cycle process	0	1	3
tRNA aminoacylation for protein translation	0	1	3
negative regulation of cellular process	0	2	3
peptide biosynthetic process	0	1	3
nitrogen compound metabolic process	0	2	3
peptide metabolic process	0	1	3
carbohydrate catabolic process	0	2	3
nitrogen compound transport	0	1	3
phosphorus metabolic process	1	1	3
ubiquitin-dependent protein catabolic process	0	1	3
biosynthetic process	0	2	3
ribonucleotide metabolic process	0	2	3
ncRNA processing	0	3	3
phosphate-containing compound metabolic process	1	1	3
intracellular transport	0	1	3
ncRNA metabolic process	0	3	3
translation	0	1	3
aromatic compound biosynthetic process	0	3	3
primary metabolic process	1	1	3
organic substance metabolic process	1	1	3
cellular transition metal ion homeostasis	0	2	3
phospholipid transport	0	2	2
transition metal ion homeostasis	0	2	3
chromatin remodeling	0	1	3
establishment of localization in cell	0	1	3
cellular response to oxidative stress	0	2	3
glutamine metabolic process	0	1	3
cysteine metabolic process	0	1	3
protein transport	0	1	3
alpha-amino acid metabolic process	0	2	3
nucleobase biosynthetic process	0	2	3
macromolecule metabolic process	0	2	3
regulation of translation	0	1	3
regulation of cellular amide metabolic process	0	1	3
tricarboxylic acid cycle	0	2	3
establishment of protein localization to organelle	0	0	3
cellular protein localization	0	0	3
cellular macromolecule localization	0	0	3
microtubule-based process	0	1	3
localization within membrane	0	0	3
nuclear-transcribed mRNA catabolic process	0	0	3
nucleobase-containing compound catabolic process	0	0	3
alpha-amino acid biosynthetic process	0	1	3
regulation of protein metabolic process	0	1	3
RNA metabolic process	0	1	3
protein-containing complex assembly	0	1	3
protein-containing complex subunit organization	0	1	3
negative regulation of macromolecule metabolic process	0	1	3
cellular component assembly	0	1	3
cellular protein-containing complex assembly	0	1	3
negative regulation of gene expression	0	0	3
regulation of macromolecule biosynthetic process	0	1	3
regulation of cellular macromolecule biosynthetic process	0	1	3
microtubule-based movement	0	0	3
phosphatidylinositol metabolic process	0	2	3
movement of cell or subcellular component	0	0	3
regulation of cellular protein metabolic process	1	0	3
regulation of macromolecule metabolic process	0	1	3
sulfur amino acid biosynthetic process	0	0	3
establishment of protein localization to membrane	0	0	3
regulation of gene expression	0	1	3
pyrimidine nucleotide biosynthetic process	0	1	3
pyrimidine nucleotide metabolic process	0	1	3
negative regulation of macromolecule biosynthetic process	0	2	3
negative regulation of cellular macromolecule biosynthetic process	0	2	3
protein targeting	0	0	3
endosomal transport	1	0	3
protein localization to membrane	0	0	3
protein localization to organelle	0	0	3
heterocycle catabolic process	0	0	3
cellular nitrogen compound catabolic process	0	0	3
cellular amino acid biosynthetic process	0	1	3
carbohydrate derivative metabolic process	1	1	3
regulation of cellular biosynthetic process	0	1	3
regulation of biosynthetic process	0	1	3
carbohydrate metabolic process	0	2	3
negative regulation of metabolic process	0	2	3
nucleic acid metabolic process	0	1	3
nucleobase-containing compound metabolic process	0	1	3
posttranscriptional regulation of gene expression	0	1	3
ribonucleoside monophosphate biosynthetic process	1	0	3
aspartate family amino acid metabolic process	0	1	3
nucleoside monophosphate biosynthetic process	1	0	3
ribonucleoside monophosphate metabolic process	1	0	3
RNA catabolic process	0	0	3
nucleoside monophosphate metabolic process	1	0	3
phosphatidylinositol biosynthetic process	0	2	3
cellular macromolecule biosynthetic process	0	0	3
regulation of nitrogen compound metabolic process	0	1	3
DNA replication	0	0	3
protein folding	0	1	3
regulation of metabolic process	0	1	3
regulation of actin polymerization or depolymerization	0	1	3
regulation of protein-containing complex assembly	0	1	3
regulation of actin filament length	0	1	3
cytochrome complex assembly	0	0	3
regulation of cellular component size	0	1	3
regulation of Ras protein signal transduction	0	1	2
regulation of supramolecular fiber organization	0	1	3
regulation of actin filament polymerization	0	1	3
NADP metabolic process	0	2	3
regulation of anatomical structure size	0	1	3
regulation of actin cytoskeleton organization	0	1	3
methionine biosynthetic process	0	1	3
protein acetylation	0	0	2
tRNA wobble uridine modification	0	1	3
DNA conformation change	0	1	3
regulation of protein polymerization	0	1	3
regulation of cytoskeleton organization	0	1	3
regulation of actin filament-based process	0	1	3
protein-DNA complex subunit organization	0	1	3
tRNA wobble base modification	0	1	3
regulation of actin filament organization	0	1	3
protein-DNA complex assembly	0	1	3
translational elongation	0	2	3
disaccharide metabolic process	0	2	3
negative regulation of RNA biosynthetic process	0	2	3
DNA replication initiation	1	1	3
regulation of cellular component biogenesis	0	1	3
negative regulation of nucleic acid-templated transcription	0	2	3
cellular aldehyde metabolic process	0	0	3
organophosphate catabolic process	0	0	3
negative regulation of transcription, DNA-templated	0	2	3
retrograde transport, endosome to Golgi	0	1	3
trehalose metabolic process	0	1	2
microtubule cytoskeleton organization	0	2	3
intracellular protein transport	0	0	3
oligosaccharide metabolic process	0	2	3
protein import into nucleus	0	0	3
glucose metabolic process	0	1	3
protein acylation	0	0	2
protein localization to nucleus	0	0	3
methionine metabolic process	0	1	3
organic cyclic compound catabolic process	0	0	3
phosphatidylinositol phosphate biosynthetic process	0	1	2
mitochondrial respiratory chain complex assembly	0	0	3
pyrimidine ribonucleotide metabolic process	0	1	3
import into nucleus	0	0	3
pyrimidine ribonucleotide biosynthetic process	0	1	3
cellular metabolic compound salvage	0	1	3
proteolysis	0	0	3
macromolecule biosynthetic process	0	0	3
regulation of cellular metabolic process	1	0	3
regulation of primary metabolic process	0	1	3
transcription, DNA-templated	0	2	3
nucleic acid-templated transcription	0	2	3
RNA processing	0	1	3
heterocycle metabolic process	1	0	3
nucleobase-containing compound biosynthetic process	0	2	3
negative regulation of nitrogen compound metabolic process	0	2	3
ribonucleoside diphosphate metabolic process	0	1	3
ADP metabolic process	0	1	3
purine nucleoside diphosphate metabolic process	0	1	3
aspartate family amino acid biosynthetic process	0	2	3
protein import	0	1	3
mRNA catabolic process	0	0	3
purine ribonucleoside diphosphate metabolic process	0	1	3
nucleoside diphosphate metabolic process	0	2	3
RNA biosynthetic process	0	2	3
regulation of hydrolase activity	0	1	2
negative regulation of biosynthetic process	0	2	3
negative regulation of cellular biosynthetic process	0	2	3
mRNA metabolic process	0	0	3
monosaccharide metabolic process	0	2	3
organic cyclic compound metabolic process	1	0	3
aromatic compound catabolic process	0	0	3
tRNA processing	0	1	3
negative regulation of biological process	0	0	3
phosphorylation	1	0	3
transmembrane transport	0	0	3
mRNA processing	0	1	3
tRNA metabolic process	0	1	3
regulation of nucleic acid-templated transcription	0	1	3
regulation of RNA biosynthetic process	0	1	3
regulation of transcription, DNA-templated	0	1	3
regulation of nucleobase-containing compound metabolic process	0	2	3
cellular aromatic compound metabolic process	0	1	3
protein localization	0	0	3
macromolecule localization	0	0	3
protein phosphorylation	1	0	2
heterocycle biosynthetic process	0	2	3
organic cyclic compound biosynthetic process	0	1	3
aerobic electron transport chain	0	1	3
valine metabolic process	0	2	3
peptidyl-lysine acetylation	0	0	2
neutral lipid metabolic process	0	0	2
L-methionine salvage	0	1	3
glutathione catabolic process	0	0	1
Mo-molybdopterin cofactor biosynthetic process	0	0	1
energy derivation by oxidation of organic compounds	0	1	3
regulation of dephosphorylation	0	0	1
cellular carbohydrate metabolic process	0	1	3
regulation of protein dephosphorylation	0	0	1
regulation of DNA-dependent DNA replication	0	2	3
glycolipid metabolic process	0	1	2
DNA duplex unwinding	0	1	1
actin cortical patch localization	0	0	1
glycosyl compound metabolic process	1	1	3
DNA strand elongation involved in DNA replication	0	2	3
maturation of LSU-rRNA	0	2	3
ribose phosphate metabolic process	0	1	3
negative regulation of cellular protein metabolic process	0	0	1
mRNA 3'-end processing	0	0	3
pyruvate metabolic process	0	1	3
nicotinamide nucleotide metabolic process	0	2	3
DNA synthesis involved in DNA repair	0	0	2
biological adhesion	0	1	1
late endosome to vacuole transport	0	1	1
nucleoside biosynthetic process	0	1	1
negative regulation of protein metabolic process	0	0	1
pseudouridine synthesis	0	1	3
isoleucine metabolic process	0	2	3
protein insertion into membrane	0	2	3
purine nucleoside triphosphate metabolic process	0	1	3
sterol biosynthetic process	0	1	3
cellular amide catabolic process	0	1	2
protein insertion into mitochondrial membrane	0	1	1
peptidyl-diphthamide metabolic process	0	1	2
establishment of protein localization to endoplasmic reticulum	0	0	3
IMP metabolic process	0	1	3
protein lipidation	0	1	2
regulation of organelle organization	0	0	3
pyrimidine-containing compound biosynthetic process	0	1	3
deoxyribonucleotide metabolic process	0	2	3
cellular chemical homeostasis	0	1	3
tRNA modification	0	1	3
pyrimidine nucleobase metabolic process	0	1	3
ribonucleoside biosynthetic process	0	1	1
formation of cytoplasmic translation initiation complex	1	1	3
snRNA metabolic process	0	1	1
nucleoside phosphate metabolic process	0	1	3
glycerol catabolic process	0	0	1
double-strand break repair via homologous recombination	0	0	3
DNA-dependent DNA replication	0	2	3
molybdopterin cofactor metabolic process	0	0	1
regulation of TOR signaling	0	0	1
riboflavin biosynthetic process	0	1	3
acylglycerol metabolic process	0	0	2
protein maturation by iron-sulfur cluster transfer	0	0	1
cellular ion homeostasis	0	1	3
GTP metabolic process	0	0	1
DNA geometric change	0	1	1
small GTPase mediated signal transduction	0	1	3
alditol phosphate metabolic process	0	0	1
alcohol catabolic process	0	0	1
positive regulation of organelle organization	0	1	3
positive regulation of GTPase activity	0	0	1
organonitrogen compound catabolic process	0	1	3
pyrimidine nucleobase biosynthetic process	0	1	3
pyrimidine-containing compound metabolic process	0	1	3
ATP metabolic process	0	1	3
establishment of protein localization to mitochondrial membrane	0	1	1
cellular respiration	0	1	3
nitrogen cycle metabolic process	0	1	1
regulation of signal transduction	0	0	3
UMP biosynthetic process	0	1	3
allantoin metabolic process	0	1	2
cotranslational protein targeting to membrane	0	0	3
purine ribonucleoside triphosphate biosynthetic process	0	1	3
cellular metal ion homeostasis	0	1	3
organelle assembly	0	0	3
fungal-type cell wall organization or biogenesis	0	1	1
microtubule nucleation	0	2	3
sulfur compound catabolic process	0	0	1
nucleosome organization	0	1	3
glycolipid biosynthetic process	0	1	2
NADPH regeneration	0	1	3
positive regulation of protein polymerization	0	1	3
isoleucine biosynthetic process	0	2	3
protein import into peroxisome matrix, docking	0	0	1
cellular response to chemical stimulus	0	1	3
signal transduction in response to DNA damage	0	0	3
pyrimidine nucleoside triphosphate biosynthetic process	0	0	2
metal ion homeostasis	1	0	3
amine metabolic process	0	2	3
regulation of response to stimulus	0	0	3
organic acid transport	0	0	3
asparagine metabolic process	0	1	1
Mo-molybdopterin cofactor metabolic process	0	0	1
regulation of DNA-dependent DNA replication initiation	0	2	3
carbohydrate derivative biosynthetic process	0	1	3
peptide catabolic process	0	0	1
glutamine biosynthetic process	0	0	1
amino acid salvage	0	1	3
attachment of spindle microtubules to kinetochore	0	1	3
purine ribonucleoside monophosphate biosynthetic process	1	0	3
iron-sulfur cluster assembly	0	0	3
serine family amino acid biosynthetic process	0	0	3
secondary metabolic process	0	1	1
positive regulation of cellular protein metabolic process	0	0	1
purine nucleotide salvage	0	1	2
quinone metabolic process	0	1	3
IMP biosynthetic process	0	1	3
mRNA cis splicing, via spliceosome	0	1	3
interstrand cross-link repair	0	0	1
ribonucleotide biosynthetic process	0	1	3
nucleotide salvage	0	1	2
CTP biosynthetic process	0	0	2
purine nucleoside monophosphate biosynthetic process	1	0	3
'de novo' UMP biosynthetic process	0	1	3
purine ribonucleoside metabolic process	0	1	1
steroid biosynthetic process	0	1	3
maintenance of location in cell	0	1	1
chromatin assembly or disassembly	0	0	1
purine ribonucleoside biosynthetic process	0	1	1
pyridine-containing compound metabolic process	0	1	3
recombinational repair	0	0	3
nucleoside salvage	0	1	1
positive regulation of protein metabolic process	0	0	1
negative regulation of translation	0	0	1
asparagine biosynthetic process	0	1	1
cellular biogenic amine metabolic process	0	2	3
pyridine nucleotide metabolic process	0	2	3
phenol-containing compound metabolic process	0	0	1
RNA splicing	0	1	3
GPI anchor metabolic process	0	1	2
proline biosynthetic process	0	1	2
L-methionine biosynthetic process	0	1	3
response to oxidative stress	0	1	3
dolichol-linked oligosaccharide biosynthetic process	0	0	2
glutamine family amino acid biosynthetic process	0	1	3
nuclear-transcribed mRNA poly(A) tail shortening	0	0	1
nucleoside phosphate catabolic process	0	0	2
secondary alcohol metabolic process	0	1	1
ribose phosphate biosynthetic process	0	1	3
supramolecular fiber organization	0	1	3
cysteine biosynthetic process	0	0	3
glucose 6-phosphate metabolic process	0	1	3
carboxylic acid transmembrane transport	0	0	2
regulation of catalytic activity	1	0	2
regulation of cell communication	0	0	3
protein modification by small protein removal	0	0	2
hexose biosynthetic process	0	1	3
N-acetylglucosamine metabolic process	0	0	1
aerobic respiration	0	1	3
positive regulation of cytoskeleton organization	0	1	3
prosthetic group metabolic process	0	0	1
alditol catabolic process	0	0	1
mitochondrial electron transport, ubiquinol to cytochrome c	0	0	2
purine nucleoside triphosphate biosynthetic process	0	1	3
regulation of translational elongation	0	1	2
cellular component biogenesis	0	1	3
protein targeting to ER	0	0	3
gene silencing by RNA	0	0	3
transcription by RNA polymerase II	0	2	3
post-chaperonin tubulin folding pathway	0	0	1
organic acid transmembrane transport	0	0	2
nucleotide metabolic process	0	1	3
positive regulation of actin filament polymerization	0	1	3
negative regulation of signal transduction	0	0	1
protein localization to vacuole	0	0	3
establishment of protein localization	0	0	3
cell division	0	0	3
ketone biosynthetic process	0	1	3
nucleosome assembly	0	1	3
polyol catabolic process	0	0	1
pyrimidine ribonucleoside triphosphate biosynthetic process	0	0	2
inorganic anion transport	0	1	3
positive regulation of cellular component biogenesis	0	1	3
organophosphate metabolic process	0	2	3
organic hydroxy compound catabolic process	0	0	1
riboflavin metabolic process	0	1	3
cytosolic transport	0	1	3
maintenance of protein location	0	1	1
hexose metabolic process	0	2	3
protein-containing complex disassembly	0	1	1
regulation of cytoplasmic translational elongation	0	1	2
nucleotide phosphorylation	0	1	3
actin nucleation	0	1	3
ribonucleoside triphosphate metabolic process	0	0	3
inner mitochondrial membrane organization	0	0	1
postreplication repair	0	1	2
GPI anchor biosynthetic process	0	1	2
transcription by RNA polymerase III	0	0	1
methylguanosine-cap decapping	0	0	2
aromatic amino acid family biosynthetic process	0	1	3
positive regulation of catalytic activity	0	1	2
oligosaccharide-lipid intermediate biosynthetic process	0	0	2
regulation of GTPase activity	0	1	2
pyrimidine ribonucleoside triphosphate metabolic process	0	0	2
'de novo' pyrimidine nucleobase biosynthetic process	0	1	3
allantoin catabolic process	0	1	1
sulfur amino acid metabolic process	0	0	3
nucleotide biosynthetic process	0	1	3
fucose metabolic process	0	0	2
protein deubiquitination	0	0	2
cellular nitrogen compound metabolic process	0	1	3
regulation of DNA replication	0	2	3
aromatic amino acid family biosynthetic process, prephenate pathway	0	0	1
cell adhesion	0	1	1
actin filament organization	0	1	3
mitotic cell cycle	0	1	1
negative regulation of nucleobase-containing compound metabolic process	0	2	3
ribonucleoside triphosphate biosynthetic process	0	1	3
maturation of LSU-rRNA from tricistronic rRNA transcript (SSU-rRNA, 5.8S rRNA, LSU-rRNA)	0	1	2
negative regulation of cellular amide metabolic process	0	0	1
DNA recombination	0	1	3
negative regulation of response to stimulus	0	0	1
inorganic anion transmembrane transport	0	1	2
dephosphorylation	0	1	3
internal peptidyl-lysine acetylation	0	0	2
cellular carbohydrate biosynthetic process	0	1	3
protein targeting to membrane	0	0	3
protein localization to endoplasmic reticulum	0	0	3
monosaccharide biosynthetic process	0	2	3
monosaccharide catabolic process	0	0	1
purine-containing compound salvage	0	1	3
pyrimidine ribonucleoside monophosphate biosynthetic process	0	1	3
ubiquinone biosynthetic process	0	1	3
nucleoside diphosphate phosphorylation	0	1	3
nucleoside metabolic process	1	1	3
pyridine-containing compound biosynthetic process	0	1	3
cellular modified amino acid catabolic process	0	0	2
glycerol-3-phosphate metabolic process	0	0	1
DNA strand elongation	0	2	3
positive regulation of protein-containing complex assembly	0	1	3
purine nucleoside metabolic process	0	1	1
protein localization to mitochondrion	0	0	3
amine biosynthetic process	0	1	3
ribonucleoprotein complex biogenesis	0	0	3
tricarboxylic acid metabolic process	0	1	1
positive regulation of supramolecular fiber organization	0	1	3
cellular cation homeostasis	0	1	3
ubiquinone metabolic process	0	1	3
reproductive process	0	0	3
pyrimidine nucleoside triphosphate metabolic process	0	0	2
leucine metabolic process	0	1	3
cellular localization	0	0	3
threonine biosynthetic process	0	0	2
cellular amine metabolic process	0	2	3
DNA-templated transcription, initiation	0	2	3
cellular macromolecule catabolic process	0	0	3
purine ribonucleoside salvage	0	1	1
post-Golgi vesicle-mediated transport	0	0	2
intra-Golgi vesicle-mediated transport	0	0	3
liposaccharide metabolic process	0	1	2
positive regulation of cellular component organization	0	1	3
nuclear transport	0	0	3
multivesicular body sorting pathway	0	1	3
Arp2/3 complex-mediated actin nucleation	0	1	3
pentose-phosphate shunt	0	1	3
establishment of protein localization to mitochondrion	0	0	3
DNA damage checkpoint signaling	0	0	3
negative regulation of cell communication	0	0	1
deoxyribonucleotide biosynthetic process	0	1	2
attachment of GPI anchor to protein	0	0	1
developmental process	0	0	1
regulation of protein modification process	1	0	3
purine ribonucleoside triphosphate metabolic process	0	1	3
nucleobase metabolic process	0	1	3
phosphatidylinositol dephosphorylation	0	2	2
kinetochore assembly	0	0	2
phosphatidylinositol-mediated signaling	0	0	1
flavin-containing compound biosynthetic process	0	1	3
calcium-mediated signaling	0	0	1
N-terminal protein amino acid modification	0	0	2
reactive oxygen species metabolic process	0	0	3
quinone biosynthetic process	0	1	3
meiotic cell cycle	0	1	1
nucleoside phosphate biosynthetic process	0	1	3
gene silencing	0	0	3
proton-transporting two-sector ATPase complex assembly	0	1	3
pyrimidine nucleoside monophosphate metabolic process	0	1	3
purine ribonucleotide salvage	0	1	2
vacuole organization	0	0	3
nucleic acid phosphodiester bond hydrolysis	0	0	1
mitochondrial translation	0	0	3
L-methionine salvage from methylthioadenosine	0	1	3
nucleoside triphosphate metabolic process	0	0	3
purine nucleoside biosynthetic process	0	1	1
cellular biogenic amine biosynthetic process	0	1	3
chromosome segregation	0	0	2
RNA methylation	0	0	3
ribosome biogenesis	0	2	3
oligosaccharide biosynthetic process	0	1	2
regulation of molecular function	1	0	2
carbohydrate biosynthetic process	0	2	3
peptidyl-histidine modification	0	1	2
glycosyl compound biosynthetic process	0	1	2
protein dephosphorylation	0	1	2
cellular response to chemical stress	0	1	3
flavin-containing compound metabolic process	0	1	3
RNA modification	0	1	3
phosphate ion transport	0	1	1
glycerol metabolic process	0	0	1
internal protein amino acid acetylation	0	0	2
tRNA aminoacylation	0	0	3
positive regulation of hydrolase activity	0	0	1
disaccharide biosynthetic process	0	1	2
inorganic ion homeostasis	1	0	3
ribonucleoprotein complex assembly	1	1	3
pyrimidine nucleoside monophosphate biosynthetic process	0	1	3
phosphatidylcholine metabolic process	0	0	1
generation of precursor metabolites and energy	0	1	3
snRNA processing	0	1	1
ribonucleoside metabolic process	0	1	1
pentose metabolic process	0	1	1
translesion synthesis	0	0	1
negative regulation of RNA metabolic process	0	2	3
valine biosynthetic process	0	2	3
ribonucleoprotein complex subunit organization	1	1	3
one-carbon metabolic process	0	0	3
pyrimidine ribonucleoside monophosphate metabolic process	0	1	3
transcription initiation from RNA polymerase III promoter	0	0	1
cellular divalent inorganic cation homeostasis	0	0	1
mitochondrial cytochrome c oxidase assembly	0	0	2
negative regulation of cellular metabolic process	0	2	3
carbohydrate derivative catabolic process	0	1	3
positive regulation of molecular function	0	1	2
alditol metabolic process	0	1	2
RNA decapping	0	0	2
phosphorelay signal transduction system	0	0	3
AMP metabolic process	0	1	3
ion homeostasis	1	0	3
cellular amino acid metabolic process	0	0	3
nucleobase-containing small molecule biosynthetic process	0	1	1
tRNA-guanine transglycosylation	0	0	1
DNA biosynthetic process	0	0	3
nuclear-transcribed mRNA catabolic process, nonsense-mediated decay	0	0	3
threonine metabolic process	0	0	2
purine nucleoside monophosphate metabolic process	1	0	3
nucleoside triphosphate biosynthetic process	0	0	3
mitochondrial membrane organization	0	1	3
amino acid activation	0	0	3
regulation of signaling	0	0	3
maintenance of location	0	1	3
ATP generation from ADP	0	1	3
secondary metabolite biosynthetic process	0	1	1
regulation of cellular component organization	0	1	3
glycolytic process	0	1	3
amino acid transport	0	0	3
negative regulation of signaling	0	0	1
CTP metabolic process	0	0	2
maintenance of protein location in cell	0	1	1
SRP-dependent cotranslational protein targeting to membrane	0	0	3
transcription preinitiation complex assembly	0	0	1
trehalose biosynthetic process	0	1	2
regulation of ARF protein signal transduction	0	1	2
nucleobase-containing small molecule metabolic process	1	1	3
nucleocytoplasmic transport	0	0	3
establishment of protein localization to vacuole	0	0	3
triglyceride metabolic process	0	0	2
RNA phosphodiester bond hydrolysis	0	0	1
spliceosomal snRNP assembly	0	1	3
carboxylic acid transport	0	0	2
kinetochore organization	0	0	2
ncRNA 3'-end processing	0	1	1
peptidyl-diphthamide biosynthetic process from peptidyl-histidine	0	1	2
phospholipid dephosphorylation	0	2	2
response to abiotic stimulus	0	2	3
histidine biosynthetic process	0	1	3
histidine metabolic process	0	1	3
divalent inorganic cation homeostasis	0	1	3
purine ribonucleoside monophosphate metabolic process	1	0	3
nicotinamide nucleotide biosynthetic process	0	2	3
regulation of DNA metabolic process	0	2	3
nucleotide catabolic process	0	0	1
respiratory chain complex IV assembly	0	0	2
metallo-sulfur cluster assembly	0	0	3
gluconeogenesis	0	1	3
pyridine nucleotide biosynthetic process	0	2	3
UMP metabolic process	0	1	3
nuclear DNA replication	0	2	3
histone acetylation	0	0	2
second-messenger-mediated signaling	0	0	1
regulation of RNA metabolic process	0	2	3
cation homeostasis	1	0	3
cell cycle DNA replication	0	2	3
organelle membrane	1	0	3
Golgi membrane	1	0	3
phagophore assembly site membrane	0	2	3
bounding membrane of organelle	1	0	3
ribonuclease MRP complex	0	1	1
endosome membrane	1	1	3
cytoplasmic vesicle membrane	1	1	3
vesicle membrane	1	1	3
Golgi apparatus	1	0	3
plasma membrane protein complex	1	0	3
large ribosomal subunit	1	0	3
endoplasmic reticulum membrane	1	0	3
extracellular region	1	1	3
DNA repair complex	0	1	1
organelle subcompartment	0	1	2
mismatch repair complex	0	1	1
vesicle coat	0	2	3
ribonuclease P complex	0	2	3
fungal-type vacuole membrane	0	1	2
lytic vacuole membrane	0	1	2
peroxisome	0	2	3
cell division site	0	1	1
sno(s)RNA-containing ribonucleoprotein complex	1	2	3
exocyst	0	2	3
nuclear pore	0	1	3
microbody	0	2	3
membrane coat	0	2	3
endoribonuclease complex	0	2	3
chromosome, telomeric region	0	3	3
late endosome membrane	0	0	1
mitochondrial large ribosomal subunit	0	0	1
organellar large ribosomal subunit	0	0	1
vesicle tethering complex	0	1	3
small nuclear ribonucleoprotein complex	0	1	3
COPI vesicle coat	0	1	1
endocytic patch	0	0	1
actin cortical patch	0	0	1
mitochondrial inner membrane	0	2	3
endoplasmic reticulum	0	1	3
ubiquitin ligase complex	0	1	3
chromosomal region	0	2	3
vacuolar membrane	0	1	3
membrane	0	3	3
chromosome	0	1	3
mitochondrial membrane	0	1	3
proteasome core complex, beta-subunit complex	0	1	2
transcription elongation factor complex	0	1	3
origin recognition complex	0	1	3
cortical cytoskeleton	0	1	1
CCR4-NOT complex	0	1	2
Golgi transport complex	0	1	2
cortical actin cytoskeleton	0	1	1
integrator complex	0	2	2
mediator complex	0	2	3
mitochondrial matrix	0	2	3
anaphase-promoting complex	0	1	3
clathrin adaptor complex	0	2	3
COPII vesicle coat	0	1	2
nuclear ubiquitin ligase complex	0	1	3
organelle inner membrane	0	2	3
protein-DNA complex	1	1	3
TRAPP complex	0	1	3
GTPase complex	0	1	2
heterotrimeric G-protein complex	0	1	2
mitochondrial proton-transporting ATP synthase complex, coupling factor F(o)	0	2	3
proteasome core complex, alpha-subunit complex	0	1	3
small-subunit processome	0	3	3
ribosomal subunit	0	2	3
chaperonin-containing T-complex	0	1	3
AP-type membrane coat adaptor complex	0	2	3
proton-transporting ATP synthase complex, catalytic core F(1)	0	2	3
chaperone complex	0	1	3
proton-transporting ATP synthase complex, coupling factor F(o)	0	2	3
proteasome complex	0	2	3
DNA replication preinitiation complex	0	3	3
methyltransferase complex	0	2	3
SAGA complex	0	2	3
cullin-RING ubiquitin ligase complex	0	1	3
proteasome regulatory particle, base subcomplex	0	1	3
nucleosome	1	1	3
DNA packaging complex	1	1	3
peroxisomal membrane	0	1	3
microbody membrane	0	1	3
Sm-like protein family complex	0	2	3
oxidoreductase complex	0	3	3
cytosol	0	2	3
intracellular organelle lumen	0	2	3
membrane-enclosed lumen	0	2	3
organelle lumen	0	2	3
nucleolus	0	2	3
microtubule associated complex	0	2	3
transporter complex	0	2	3
transmembrane transporter complex	0	2	3
plasma membrane	0	2	3
transcription regulator complex	0	1	3
transferase complex, transferring phosphorus-containing groups	0	0	3
supramolecular complex	0	0	3
protein-containing complex	0	1	3
nucleus	0	1	3
small ribosomal subunit	0	1	3
supramolecular fiber	0	1	3
polymeric cytoskeletal fiber	0	1	3
supramolecular polymer	0	1	3
RNA polymerase II transcription regulator complex	0	0	3
catalytic complex	0	0	3
cytoplasm	0	0	3
intracellular membrane-bounded organelle	0	0	3
membrane-bounded organelle	0	0	3
microtubule	0	1	3
mitochondrion	0	1	3
cellular_component	0	1	3
transferase complex	0	0	3
intracellular organelle	0	0	3
DNA-directed RNA polymerase complex	0	1	3
RNA polymerase complex	0	1	3
spliceosomal complex	0	1	3
membrane protein complex	0	1	3
vesicle	0	2	3
outer membrane	0	0	3
organelle	0	0	3
nuclear DNA-directed RNA polymerase complex	0	0	3
myosin complex	0	0	3
cell cortex	0	2	3
respiratory chain complex	0	1	3
cytoskeleton	0	0	3
endoplasmic reticulum protein-containing complex	0	2	3
intracellular protein-containing complex	0	0	3
ribonucleoprotein complex	0	2	3
transcription factor TFIID complex	0	1	3
exosome (RNase complex)	0	1	3
outer mitochondrial membrane protein complex	0	2	3
cytochrome complex	0	1	3
exoribonuclease complex	0	1	3
mitochondrial protein-containing complex	0	1	3
septin cytoskeleton	0	1	2
organelle outer membrane	0	0	3
mitochondrial outer membrane	0	0	3
cytoplasmic vesicle	0	2	3
intracellular vesicle	0	2	3
intracellular non-membrane-bounded organelle	0	0	3
non-membrane-bounded organelle	0	0	3
nuclear protein-containing complex	0	0	3
cellular anatomical entity	0	1	3
prefoldin complex	0	0	3
endosome	0	2	3
mitochondrial outer membrane translocase complex	0	0	1
proton-transporting V-type ATPase, V1 domain	0	1	3
U4/U6 x U5 tri-snRNP complex	0	1	3
nucleoplasm	0	1	3
histone acetyltransferase complex	0	0	3
transcription factor TFIIIC complex	0	0	1
chromosome, centromeric region	0	0	2
protein kinase complex	0	0	3
SWI/SNF superfamily-type complex	0	1	3
protein acetyltransferase complex	0	0	3
RNA polymerase II, core complex	0	0	1
spindle pole body	0	1	3
replication fork	0	2	3
respiratory chain complex IV	0	1	3
extrinsic component of membrane	0	0	1
spliceosomal snRNP complex	0	1	3
respiratory chain complex III	0	0	2
nuclear pre-replicative complex	0	2	3
signal recognition particle	0	0	3
mitochondrial intermembrane space	0	1	3
microtubule organizing center	0	2	3
acetyltransferase complex	0	0	3
extrinsic component of organelle membrane	0	0	1
ribosome	0	0	3
eukaryotic translation initiation factor 3 complex	2	0	3
proton-transporting two-sector ATPase complex, proton-transporting domain	0	1	3
mitochondrial respiratory chain complex IV	0	1	3
phagophore assembly site	0	0	1
CCR4-NOT core complex	0	0	1
eukaryotic 43S preinitiation complex	1	1	3
respirasome	0	0	3
spliceosomal tri-snRNP complex	0	1	3
DNA helicase complex	0	1	1
protein phosphatase type 2A complex	0	0	1
H4 histone acetyltransferase complex	0	0	3
proton-transporting V-type ATPase, V0 domain	0	1	3
spindle pole	0	1	3
protein serine/threonine phosphatase complex	0	0	2
gamma-tubulin complex	0	2	3
signal peptidase complex	0	0	1
serine/threonine protein kinase complex	0	0	3
histone deacetylase complex	0	0	1
pre-replicative complex	0	2	3
caspase complex	0	1	3
early endosome	0	0	1
cytosolic large ribosomal subunit	0	2	3
nuclear membrane	0	1	3
signal recognition particle, endoplasmic reticulum targeting	0	0	2
phosphatase complex	0	0	2
inner mitochondrial membrane protein complex	0	1	3
mitochondrial respiratory chain complex III	0	0	2
peptidase complex	0	1	3
nuclear exosome (RNase complex)	0	2	3
MICOS complex	0	0	1
organelle envelope lumen	0	1	3
carboxy-terminal domain protein kinase complex	0	0	2
Arp2/3 protein complex	0	1	3
dynein complex	0	0	2
translation preinitiation complex	1	1	3
H4/H2A histone acetyltransferase complex	0	0	3
NuA4 histone acetyltransferase complex	0	0	1
proton-transporting two-sector ATPase complex, catalytic domain	0	1	3
mitotic spindle	0	0	3
GPI-anchor transamidase complex	0	1	3
MCM complex	0	2	3
eukaryotic 48S preinitiation complex	1	1	3
endopeptidase complex	0	1	3
ATPase complex	0	1	3
kinetochore	0	0	3
SAGA-type complex	0	2	3
transcription factor TFIIH core complex	0	1	3
nuclear replication fork	0	2	3
spindle	0	2	3
DNA polymerase complex	0	0	3
RNA polymerase III complex	0	1	3
Ino80 complex	0	1	1
preribosome	0	1	3
DASH complex	0	1	3
magnesium-dependent protein serine/threonine phosphatase complex	0	0	2
ERMES complex	0	0	1
RNA polymerase III transcription regulator complex	0	0	1
elongator holoenzyme complex	0	1	2
ESCRT complex	0	0	3
actin cytoskeleton	0	1	1
INO80-type complex	0	1	1
chromatin	0	0	1
antiporter activity	1	1	3
secondary active transmembrane transporter activity	1	1	3
monovalent cation:proton antiporter activity	1	0	3
solute:proton antiporter activity	1	0	3
solute:cation antiporter activity	1	0	3
cation:cation antiporter activity	1	0	3
phospholipase D activity	1	1	2
phospholipase activity	1	1	3
ATP transmembrane transporter activity	0	0	1
solute:anion antiporter activity	0	0	1
ATP:ADP antiporter activity	0	0	1
ADP transmembrane transporter activity	0	0	1
anion:anion antiporter activity	0	0	1
metal ion:proton antiporter activity	1	0	3
CoA-ligase activity	0	1	2
phosphoric diester hydrolase activity	1	0	3
acid-thiol ligase activity	0	2	2
aspartyl esterase activity	0	0	1
nucleotide transmembrane transporter activity	0	0	1
cellulose binding	0	1	1
purine nucleotide transmembrane transporter activity	0	0	1
adenine nucleotide transmembrane transporter activity	0	0	1
polysaccharide binding	0	1	1
pectinesterase activity	0	0	1
organophosphate ester transmembrane transporter activity	0	0	1
purine ribonucleotide transmembrane transporter activity	0	0	1
lipase activity	1	2	3
methyltransferase activity	1	1	3
glucosyltransferase activity	1	0	3
metal ion transmembrane transporter activity	1	0	3
N-acylphosphatidylethanolamine-specific phospholipase D activity	0	2	2
active ion transmembrane transporter activity	1	1	3
transferase activity, transferring one-carbon groups	1	1	3
proton transmembrane transporter activity	1	2	3
aminoacyl-tRNA editing activity	0	2	3
carbohydrate derivative transmembrane transporter activity	0	2	3
nucleobase-containing compound transmembrane transporter activity	0	2	3
translation initiation factor binding	0	1	1
structural constituent of nuclear pore	0	1	3
UDP-glucosyltransferase activity	0	1	3
transferase activity	0	2	3
phosphotransferase activity, phosphate group as acceptor	0	3	3
active transmembrane transporter activity	0	2	3
sodium ion transmembrane transporter activity	0	1	1
organic anion transmembrane transporter activity	0	2	3
dipeptidase activity	0	1	2
sodium:proton antiporter activity	0	1	1
calcium:cation antiporter activity	0	1	3
calcium:proton antiporter activity	0	1	3
lipid transporter activity	0	2	3
chaperone binding	0	2	3
ATPase, acting on DNA	0	2	3
carboxylic ester hydrolase activity	0	2	3
transferase activity, transferring nitrogenous groups	0	2	3
O-acyltransferase activity	0	2	3
transaminase activity	0	2	3
nucleoside-triphosphatase activity	0	2	3
inorganic cation transmembrane transporter activity	0	2	3
potassium ion transmembrane transporter activity	0	1	3
prenyltransferase activity	0	3	3
catalytic activity	0	2	3
transferase activity, transferring alkyl or aryl (other than methyl) groups	0	2	3
protein kinase regulator activity	0	2	3
kinase regulator activity	0	2	3
ATP-dependent DNA damage sensor activity	0	2	3
DNA damage sensor activity	0	2	3
ubiquitin-like protein binding	0	2	3
anion transmembrane transporter activity	0	3	3
ubiquitin binding	0	2	3
polynucleotide adenylyltransferase activity	0	2	3
nucleoside monophosphate kinase activity	0	2	3
cellulase activity	0	2	2
cysteine-type endopeptidase activity	0	1	3
RNA adenylyltransferase activity	0	1	2
pyrophosphatase activity	0	2	3
alcohol-forming fatty acyl-CoA reductase activity	0	1	1
protein carboxyl O-methyltransferase activity	0	0	1
phospholipid transporter activity	0	0	1
steroid binding	0	0	1
alpha-1,6-mannosyltransferase activity	0	0	1
stearoyl-CoA 9-desaturase activity	0	0	1
acyl-CoA desaturase activity	0	0	1
sterol binding	0	0	1
carboxyl-O-methyltransferase activity	0	0	1
ligase activity, forming carbon-sulfur bonds	0	1	3
thiolester hydrolase activity	0	2	3
ion transmembrane transporter activity	0	1	3
ATP hydrolysis activity	0	2	3
catalytic activity, acting on a rRNA	0	1	3
damaged DNA binding	0	1	3
rRNA methyltransferase activity	0	1	3
cation transmembrane transporter activity	0	1	3
hydrolase activity	0	2	3
protein methyltransferase activity	0	1	3
hydrolase activity, acting on acid anhydrides, in phosphorus-containing anhydrides	0	2	3
hydrolase activity, acting on acid anhydrides	0	2	3
inorganic molecular entity transmembrane transporter activity	0	2	3
hydrolase activity, acting on ester bonds	0	2	3
O-methyltransferase activity	0	2	3
chitin binding	1	1	3
oxidoreductase activity, acting on single donors with incorporation of molecular oxygen, incorporation of two atoms of oxygen	0	2	3
cyclin-dependent protein serine/threonine kinase regulator activity	0	2	3
mismatched DNA binding	0	3	3
CoA hydrolase activity	0	1	3
exopeptidase activity	0	2	3
purine ribonucleoside triphosphate binding	0	2	3
carbohydrate derivative binding	1	1	3
pyrimidine nucleotide-sugar transmembrane transporter activity	0	0	1
oxidoreductase activity, acting on paired donors, with oxidation of a pair of donors resulting in the reduction of molecular oxygen to two molecules of water	0	0	1
glutathione transferase activity	0	0	1
nucleotide-sugar transmembrane transporter activity	0	0	1
superoxide dismutase activity	0	0	1
oxidoreductase activity, acting on superoxide radicals as acceptor	0	0	1
small molecule sensor activity	0	1	3
phosphoric ester hydrolase activity	0	1	3
peptidyl-prolyl cis-trans isomerase activity	0	3	3
cis-trans isomerase activity	0	3	3
transporter activity	0	3	3
purine ribonucleotide binding	0	2	3
purine nucleotide binding	0	2	3
rRNA binding	0	1	3
oxidoreductase activity, acting on the CH-CH group of donors, NAD or NADP as acceptor	0	1	3
chitinase activity	1	1	3
DNA helicase activity	0	2	3
protein kinase binding	0	2	3
ATP binding	0	2	3
hexosaminidase activity	0	0	1
N-acetyl-beta-D-galactosaminidase activity	0	0	1
beta-N-acetylhexosaminidase activity	0	0	1
P-type proton-exporting transporter activity	0	0	1
ribonucleotide binding	0	2	3
structural molecule activity	0	2	3
calcium ion binding	0	2	3
catalytic activity, acting on DNA	0	2	3
kinase binding	0	2	3
calcium ion transmembrane transporter activity	0	1	3
oxidoreductase activity, acting on the CH-NH group of donors, NAD or NADP as acceptor	0	3	3
acyltransferase activity, transferring groups other than amino-acyl groups	0	3	3
pentosyltransferase activity	0	2	3
adenylyltransferase activity	0	2	3
adenyl ribonucleotide binding	0	2	3
adenyl nucleotide binding	0	2	3
ATPase activator activity	0	1	1
kinase activator activity	0	1	1
oxidoreductase activity, acting on metal ions	0	3	3
acetyl-CoA C-acyltransferase activity	0	2	2
sphingomyelin phosphodiesterase activity	0	1	2
farnesyltranstransferase activity	0	1	1
3-hydroxyisobutyryl-CoA hydrolase activity	0	1	1
nickel cation binding	0	2	3
protein serine/threonine kinase activator activity	0	1	1
hydrolase activity, hydrolyzing N-glycosyl compounds	0	1	3
carbon-sulfur lyase activity	0	2	3
DNA N-glycosylase activity	0	1	3
C-acyltransferase activity	0	2	2
protein kinase activator activity	0	1	1
oxidoreductase activity, acting on the aldehyde or oxo group of donors, disulfide as acceptor	0	1	2
kinase activity	1	1	3
GTPase activity	0	1	3
carbohydrate kinase activity	0	2	3
ubiquitin-protein transferase activity	0	2	3
lipid binding	0	3	3
hexosyltransferase activity	0	2	3
acyltransferase activity	0	3	3
protein deacetylase activity	0	1	2
nuclear export signal receptor activity	0	1	2
protein prenyltransferase activity	0	2	3
proteasome-activating activity	0	1	2
dolichyl-phosphate-mannose-protein mannosyltransferase activity	0	2	2
oxidoreduction-driven active transmembrane transporter activity	0	2	3
acid-ammonia (or amide) ligase activity	0	2	2
histone deacetylase activity	0	1	2
ribosomal large subunit binding	0	1	2
6-phosphofructo-2-kinase activity	0	2	2
hydroxymethyl-, formyl- and related transferase activity	0	1	3
molecular_function	0	2	3
ubiquitin protein ligase activity	0	2	3
ATP-dependent chromatin remodeler activity	0	2	3
ABC-type transporter activity	0	2	3
S-adenosylmethionine-dependent methyltransferase activity	0	2	3
ubiquitin-like protein ligase activity	0	2	3
acetyltransferase activity	0	1	3
dioxygenase activity	0	1	3
mannosyl-oligosaccharide mannosidase activity	0	1	2
acyltransferase, acyl groups converted into alkyl on transfer	0	2	3
protein-arginine N-methyltransferase activity	0	1	3
signaling receptor binding	0	1	2
ATP-dependent peptidase activity	0	2	3
ATPase-coupled intramembrane lipid transporter activity	0	1	2
structural constituent of cytoskeleton	0	1	2
arginine N-methyltransferase activity	0	1	3
mannosyl-oligosaccharide 1,2-alpha-mannosidase activity	0	1	2
G protein-coupled receptor binding	0	1	2
acid-amino acid ligase activity	0	2	3
oxidoreductase activity, acting on the CH-OH group of donors, NAD or NADP as acceptor	0	1	3
transmembrane transporter activity	0	3	3
oxidoreductase activity, acting on the aldehyde or oxo group of donors	0	3	3
protein folding chaperone	0	1	3
catalytic activity, acting on a protein	0	2	3
enzyme regulator activity	0	2	3
molecular function regulator	0	2	3
DNA-binding transcription factor activity	0	2	3
ion binding	0	1	3
phosphorelay sensor kinase activity	0	1	3
NADH dehydrogenase activity	0	2	3
phosphofructokinase activity	0	2	2
phosphotransferase activity, nitrogenous group as acceptor	0	1	3
intramembrane lipid transporter activity	0	1	2
protein histidine kinase activity	0	1	3
G-protein beta/gamma-subunit complex binding	0	1	2
acyl-CoA oxidase activity	0	1	2
deacetylase activity	0	2	3
nucleocytoplasmic carrier activity	0	1	2
glucose binding	0	1	1
hexokinase activity	0	1	1
carbon-oxygen lyase activity	0	1	3
GTPase activator activity	0	1	3
GTPase regulator activity	0	1	3
nucleoside-triphosphatase regulator activity	0	1	3
enzyme activator activity	0	1	3
alpha-mannosidase activity	0	2	3
mannosidase activity	0	3	3
transferase activity, transferring sulphur-containing groups	0	2	3
peptide-lysine-N-acetyltransferase activity	0	2	3
histone acetyltransferase activity	0	2	3
guanyl nucleotide binding	0	2	3
guanyl ribonucleotide binding	0	2	3
GTP binding	0	2	3
ubiquitin-like protein transferase activity	0	2	3
UDP-glycosyltransferase activity	0	1	3
phosphotransferase activity, alcohol group as acceptor	1	1	3
glycosyltransferase activity	0	2	3
anion binding	0	2	3
2 iron, 2 sulfur cluster binding	0	2	3
structural constituent of chromatin	1	1	3
oxidoreductase activity, acting on the CH-NH group of donors	0	2	3
oxidoreductase activity, acting on single donors with incorporation of molecular oxygen	0	1	3
phosphotransferase activity, for other substituted phosphate groups	0	1	3
S-acyltransferase activity	0	2	3
oxidoreductase activity, acting on CH-OH group of donors	0	1	3
P-type transmembrane transporter activity	0	1	3
nucleobase-containing compound kinase activity	0	2	3
DNA-binding transcription factor activity, RNA polymerase II-specific	0	3	3
oxidoreductase activity, acting on the aldehyde or oxo group of donors, NAD or NADP as acceptor	0	2	3
tRNA binding	0	1	3
mannosyltransferase activity	0	3	3
hydro-lyase activity	0	2	3
endonuclease activity	0	2	3
carbohydrate binding	0	2	3
pyridoxal phosphate binding	0	1	3
vitamin B6 binding	0	1	3
phosphatidylinositol binding	0	2	3
transferase activity, transferring phosphorus-containing groups	1	1	3
transcription regulator activity	0	2	3
zinc ion binding	0	2	3
hydrolase activity, hydrolyzing O-glycosyl compounds	1	1	3
cation binding	0	1	3
hydrolase activity, acting on glycosyl bonds	0	2	3
ligase activity	0	2	3
structural constituent of ribosome	0	1	3
protein kinase activity	1	1	3
aminopeptidase activity	0	1	3
protein carrier activity	0	2	3
aminoacyl-tRNA ligase activity	0	2	3
transition metal ion transmembrane transporter activity	0	2	3
protein-macromolecule adaptor activity	0	2	3
proton-transporting ATP synthase activity, rotational mechanism	0	2	3
ligase activity, forming carbon-oxygen bonds	0	2	3
serine-type endopeptidase activity	0	2	3
metalloexopeptidase activity	0	2	3
ATP-dependent activity	0	2	3
NAD binding	0	0	3
heterocyclic compound binding	0	1	3
tubulin binding	0	1	3
nucleic acid binding	0	1	3
organic cyclic compound binding	0	1	3
monooxygenase activity	0	0	3
cytoskeletal motor activity	0	0	3
hydrolase activity, acting on carbon-nitrogen (but not peptide) bonds	1	1	3
metalloendopeptidase activity	0	1	3
flavin adenine dinucleotide binding	0	1	3
microtubule binding	0	1	3
binding	0	1	3
catalytic activity, acting on RNA	0	0	3
heme binding	0	0	3
tetrapyrrole binding	0	0	3
protein dimerization activity	1	1	3
cytoskeletal protein binding	0	0	3
RNA binding	0	0	3
proton-transporting ATPase activity, rotational mechanism	0	2	3
ATPase activity, coupled to transmembrane movement of ions, rotational mechanism	0	2	3
ATPase-coupled ion transmembrane transporter activity	0	2	3
intramolecular oxidoreductase activity	0	1	3
exonuclease activity	0	1	3
intramolecular transferase activity	0	0	3
isomerase activity	0	1	3
translation regulator activity, nucleic acid binding	0	2	3
translation factor activity, RNA binding	0	2	3
translation regulator activity	0	2	3
catalytic activity, acting on a nucleic acid	0	0	3
microtubule motor activity	0	0	3
passive transmembrane transporter activity	0	1	3
4 iron, 4 sulfur cluster binding	0	0	3
channel activity	0	1	3
iron ion binding	0	1	3
DNA binding	0	1	3
translation elongation factor activity	0	0	3
protein tyrosine/serine/threonine phosphatase activity	0	1	3
oxidoreductase activity, acting on peroxide as acceptor	0	0	3
protein binding	0	1	3
guanyl-nucleotide exchange factor activity	0	1	3
nucleotidyltransferase activity	0	1	3
oxidoreductase activity, acting on paired donors, with incorporation or reduction of molecular oxygen	0	0	3
5'-3' RNA polymerase activity	0	0	3
RNA polymerase activity	0	0	3
acetylglucosaminyltransferase activity	0	0	3
carbon-carbon lyase activity	0	1	3
ion channel activity	0	1	3
metallopeptidase activity	0	1	3
transcription coregulator activity	0	2	3
ubiquitin-like protein-specific protease activity	0	1	3
protein heterodimerization activity	1	1	3
catalytic activity, acting on a tRNA	0	1	3
ATPase-coupled cation transmembrane transporter activity	0	1	3
ribonuclease activity	0	2	3
protein-disulfide reductase activity	0	1	3
DNA-binding transcription activator activity, RNA polymerase II-specific	0	0	2
exoribonuclease activity	0	1	3
carbon-nitrogen ligase activity, with glutamine as amido-N-donor	0	1	3
DNA polymerase activity	0	1	3
exoribonuclease activity, producing 5'-phosphomonoesters	0	1	3
amide binding	0	2	3
DNA-binding transcription activator activity	0	0	2
magnesium ion transmembrane transporter activity	0	0	3
amide transmembrane transporter activity	0	2	3
manganese ion binding	0	0	3
transcription corepressor activity	0	1	2
protein phosphatase regulator activity	0	1	3
molecular transducer activity	0	1	3
tRNA methyltransferase activity	0	2	3
exonuclease activity, active with either ribo- or deoxyribonucleic acids and producing 5'-phosphomonoesters	0	0	3
pseudouridine synthase activity	0	1	3
intramolecular oxidoreductase activity, interconverting aldoses and ketoses	0	1	3
deaminase activity	0	0	3
3'-5' exonuclease activity	0	1	3
phosphatase regulator activity	0	1	3
gated channel activity	0	2	3
hydrolase activity, acting on carbon-nitrogen (but not peptide) bonds, in cyclic amidines	0	0	3
metalloaminopeptidase activity	0	0	3
cis-regulatory region sequence-specific DNA binding	0	1	2
peroxidase activity	0	1	3
phosphoprotein phosphatase activity	0	1	3
nuclease activity	0	1	3
oxidoreductase activity, acting on a sulfur group of donors	0	0	3
myosin phosphatase activity	0	0	3
cation channel activity	0	1	3
transcription cis-regulatory region binding	0	1	2
transcription regulatory region nucleic acid binding	0	1	2
N-methyltransferase activity	0	0	3
sequence-specific double-stranded DNA binding	0	1	3
DNA-directed 5'-3' RNA polymerase activity	0	1	3
pyrophosphate hydrolysis-driven proton transmembrane transporter activity	0	2	3
hydrolase activity, acting on carbon-nitrogen (but not peptide) bonds, in linear amides	0	1	3
endopeptidase activity	0	1	3
chitin synthase activity	0	0	3
NADP binding	0	1	3
lyase activity	0	1	3
thiol-dependent deubiquitinase	0	0	3
deubiquitinase activity	0	0	3
protein-containing complex binding	0	1	3
omega peptidase activity	0	0	3
transition metal ion binding	0	1	3
helicase activity	0	1	3
oxidoreductase activity, acting on the CH-CH group of donors	0	0	3
vitamin binding	0	1	3
small molecule binding	0	1	3
phosphatase activity	0	0	3
oxidoreductase activity	0	0	3
peptidase activity	0	0	3
metal ion binding	0	0	3
nucleoside phosphate binding	0	1	3
nucleotide binding	0	1	3
fucosyltransferase activity	0	1	1
peptide N-acetyltransferase activity	0	0	3
palmitoyltransferase activity	0	1	3
oxidoreductase activity, acting on a sulfur group of donors, disulfide as acceptor	0	0	2
cyclohydrolase activity	0	1	3
ligase activity, forming carbon-nitrogen bonds	0	1	3
enzyme binding	0	1	3
phosphopantetheine binding	0	1	1
transmembrane signaling receptor activity	0	1	3
inorganic anion transmembrane transporter activity	0	2	3
magnesium ion binding	0	2	3
RNA-DNA hybrid ribonuclease activity	0	1	1
oxo-acid-lyase activity	0	1	3
ion gated channel activity	0	0	2
phosphorus-oxygen lyase activity	0	0	1
oxidoreductase activity, acting on NAD(P)H	0	1	3
nitronate monooxygenase activity	0	0	1
snoRNA binding	0	1	3
RNA helicase activity	0	0	3
peptide transmembrane transporter activity	0	2	3
protein serine/threonine phosphatase activity	0	1	3
general transcription initiation factor binding	0	0	1
oligopeptide transmembrane transporter activity	0	2	3
endodeoxyribonuclease activity	0	1	2
protein-lysine N-methyltransferase activity	0	0	3
peptide binding	0	2	2
guanylyltransferase activity	0	1	2
acyl-CoA dehydrogenase activity	0	0	2
sulfur compound binding	1	1	3
ammonia ligase activity	0	0	1
ubiquitin-like protein ligase binding	0	1	2
protein tyrosine phosphatase activity	0	0	3
carboxy-lyase activity	0	2	3
gamma-tubulin binding	0	1	3
N-acyltransferase activity	0	1	3
calcium activated cation channel activity	0	0	2
modified amino acid binding	0	1	1
intramolecular transferase activity, phosphotransferases	0	0	3
protein-cysteine S-palmitoyltransferase activity	0	1	3
DNA-directed DNA polymerase activity	0	1	3
TBP-class protein binding	0	0	1
malic enzyme activity	0	0	1
voltage-gated ion channel activity	1	0	2
electron transfer activity	0	0	3
carbon-nitrogen lyase activity	0	1	3
phosphotransferase activity, carboxyl group as acceptor	0	0	3
mRNA binding	0	0	3
lysine N-methyltransferase activity	0	0	3
histone binding	0	1	1
protein transmembrane transporter activity	0	0	1
inorganic phosphate transmembrane transporter activity	0	1	1
oxidoreductase activity, acting on single donors with incorporation of molecular oxygen, incorporation of one atom of oxygen (internal monooxygenases or internal mixed function oxidases)	0	0	1
glucosamine 6-phosphate N-acetyltransferase activity	0	0	1
peptidase inhibitor activity	0	1	1
metal cluster binding	0	0	3
organic acid binding	0	0	3
general transcription initiation factor activity	0	0	1
oxidoreductase activity, acting on NAD(P)H, quinone or similar compound as acceptor	0	0	3
asparagine synthase (glutamine-hydrolyzing) activity	0	1	1
macromolecule transmembrane transporter activity	0	0	1
Hsp70 protein binding	0	0	2
aminoacyltransferase activity	0	1	3
serine-type peptidase activity	0	1	3
ubiquitin-like modifier activating enzyme activity	0	1	3
oxidoreductase activity, acting on paired donors, with incorporation or reduction of molecular oxygen, NAD(P)H as one donor, and incorporation of one atom of oxygen	0	1	3
ligase activity, forming phosphoric ester bonds	0	1	2
triglyceride lipase activity	0	0	1
ribosome binding	0	1	3
3-oxoacyl-[acyl-carrier-protein] synthase activity	0	1	1
chromatin binding	0	1	3
protein C-terminal S-isoprenylcysteine carboxyl O-methyltransferase activity	0	0	1
uridylyltransferase activity	0	0	1
double-stranded RNA-specific ribonuclease activity	0	2	3
L-ascorbic acid binding	0	0	1
7S RNA binding	0	0	3
glutaminase activity	0	0	1
small GTPase binding	0	0	3
racemase and epimerase activity, acting on carbohydrates and derivatives	0	0	2
oxidoreductase activity, acting on the CH-CH group of donors, oxygen as acceptor	0	0	2
acyl-CoA hydrolase activity	0	0	1
malate dehydrogenase activity	0	0	3
aspartic-type peptidase activity	0	0	3
antioxidant activity	0	0	3
endopeptidase inhibitor activity	0	1	1
alpha-galactosidase activity	0	1	2
copper ion binding	0	0	3
actin binding	0	1	3
signal sequence binding	0	1	1
FMN binding	0	1	3
ubiquitin protein ligase binding	0	1	2
cysteine-type peptidase activity	0	1	3
mannose-phosphate guanylyltransferase activity	0	1	1
tRNA-specific ribonuclease activity	0	0	1
protein C-terminal carboxyl O-methyltransferase activity	0	0	1
SNAP receptor activity	0	0	1
ATPase, acting on RNA	0	0	3
glutamate-ammonia ligase activity	0	0	1
ATP-dependent protein folding chaperone	0	0	3
carboxylic acid binding	0	0	1
ferric-chelate reductase activity	0	2	2
N-acetyltransferase activity	0	0	3
RNA polymerase II cis-regulatory region sequence-specific DNA binding	0	1	2
thiamine pyrophosphate binding	1	0	2
tRNA dihydrouridine synthase activity	0	0	2
voltage-gated anion channel activity	0	1	2
cyclic-nucleotide phosphodiesterase activity	0	0	1
clathrin binding	0	1	3
serine hydrolase activity	0	1	3
threonine-type peptidase activity	0	0	3
diphosphotransferase activity	0	2	3
amidine-lyase activity	0	1	2
oxidoreductase activity, acting on a sulfur group of donors, NAD(P) as acceptor	0	1	3
phospholipid binding	0	1	3
oxidoreductase activity, acting on the CH-NH2 group of donors, NAD or NADP as acceptor	0	1	1
cytidylyltransferase activity	0	0	2
DNA ligase activity	0	0	1
endoribonuclease activity	0	1	3
chloride channel activity	0	2	2
amino acid kinase activity	0	0	2
FAD binding	0	0	3
carboxypeptidase activity	0	2	2
iron-sulfur cluster binding	0	0	3
heat shock protein binding	0	2	3
DNA replication origin binding	0	0	1
molecular adaptor activity	0	0	3
3',5'-cyclic-nucleotide phosphodiesterase activity	0	0	1
metallochaperone activity	0	0	2
isocitrate dehydrogenase activity	0	1	2
phosphatidylinositol phosphate phosphatase activity	0	1	1
protein serine kinase activity	0	1	2
anion channel activity	0	2	3
RNA cap binding	0	0	3
oxidoreductase activity, acting on the CH-NH2 group of donors, oxygen as acceptor	0	0	1
molybdenum ion binding	0	0	2
sequence-specific DNA binding	0	1	3
endonuclease activity, active with either ribo- or deoxyribonucleic acids and producing 5'-phosphomonoesters	1	0	3
hydrolase activity, acting on carbon-nitrogen (but not peptide) bonds, in linear amidines	0	1	2
ribonuclease III activity	0	2	3
deoxyribonuclease activity	0	1	3
NAD(P)H dehydrogenase (quinone) activity	0	0	2
malate dehydrogenase (decarboxylating) (NAD+) activity	0	0	1
raffinose alpha-galactosidase activity	0	1	1
oxidoreductase activity, acting on a sulfur group of donors, oxygen as acceptor	0	0	1
carbon-oxygen lyase activity, acting on phosphates	0	0	1
protein-cysteine S-acyltransferase activity	0	1	3
peptidase regulator activity	0	1	1
disulfide oxidoreductase activity	0	0	3
primary active transmembrane transporter activity	0	1	3
transcription factor binding	0	0	1
oxidoreductase activity, acting on NAD(P)H, heme protein as acceptor	0	0	1
3'-5'-exoribonuclease activity	0	0	3
polygalacturonase activity	0	0	2
double-stranded DNA binding	0	1	3
glucosidase activity	0	1	2
galactosidase activity	0	1	2
phosphatidylinositol phosphate binding	0	0	2
quinone binding	0	0	1
endoribonuclease activity, producing 5'-phosphomonoesters	1	0	3
5'-3' exonuclease activity	0	1	1
aspartic-type endopeptidase activity	0	0	3
fatty-acyl-CoA reductase (alcohol-forming) activity	0	1	1
translation initiation factor activity	0	2	3
RNA methyltransferase activity	0	0	3
monosaccharide binding	0	0	3
racemase and epimerase activity	0	0	3
identical protein binding	0	0	1
single-stranded DNA binding	0	1	3
fatty acid synthase activity	0	1	3
unfolded protein binding	0	0	3
NAD+ binding	0	1	3
transcription coactivator activity	0	0	1
proton channel activity	1	0	3
peroxiredoxin activity	0	2	3
molecular carrier activity	0	0	3
GTPase binding	0	0	3
phosphatidylinositol kinase activity	0	0	1
MAP kinase activity	0	0	1
mannose-1-phosphate guanylyltransferase activity	0	1	1
serine-type exopeptidase activity	0	0	1
DNA ligase (ATP) activity	0	0	1
endopeptidase regulator activity	0	1	1
sulfurtransferase activity	0	1	3
DNA topoisomerase activity	0	0	2
P-type ion transporter activity	0	0	2
P-type calcium transporter activity	0	0	2
oxidoreductase activity, acting on the CH-NH2 group of donors	0	1	3
aldehyde-lyase activity	0	0	2
beta-glucosidase activity	0	0	1
enzyme inhibitor activity	0	1	3
protein transporter activity	0	0	1
ATPase-coupled transmembrane transporter activity	0	1	3
GTP cyclohydrolase activity	0	0	1
ribonucleoprotein complex binding	0	1	3
RNA polymerase II transcription regulatory region sequence-specific DNA binding	0	1	2
signaling receptor activity	0	1	3
tRNA (guanine) methyltransferase activity	0	0	2
protein serine/threonine kinase activity	0	1	3
voltage-gated channel activity	1	0	2
cell wall macromolecule metabolic process	0	1	1
magnesium ion transport	0	0	1
cell wall macromolecule catabolic process	0	1	1
calcium-dependent phospholipid binding	0	1	1
peptide-O-fucosyltransferase activity	0	1	1
phosphatidylethanolamine flippase activity	0	0	1
beta-mannosidase activity	0	1	1
flippase activity	0	0	1
metallocarboxypeptidase activity	0	0	1
glycerophospholipid flippase activity	0	0	1
cell wall polysaccharide metabolic process	0	1	1
cell wall polysaccharide catabolic process	0	1	1
xylan catabolic process	0	1	1
xylan metabolic process	0	1	1
hemicellulose metabolic process	0	1	1
nitrate metabolic process	0	1	1
nitrate assimilation	0	1	1
reactive nitrogen species metabolic process	0	1	1
mycotoxin biosynthetic process	0	1	1
toxin metabolic process	0	1	1
toxin biosynthetic process	0	1	1
mycotoxin metabolic process	0	1	1
sporulation	0	0	1
conidium formation	0	0	1
asexual sporulation	0	0	1
reproduction	0	0	1
asexual reproduction	0	0	1
phenol-containing compound biosynthetic process	0	0	1
mRNA cleavage	0	0	1
cell differentiation	0	0	1
cellular developmental process	0	0	1
anatomical structure formation involved in morphogenesis	0	0	1
melanin biosynthetic process	0	0	1
melanin metabolic process	0	0	1
extracellular matrix	0	0	1
external encapsulating structure	0	0	1
pyruvate decarboxylase activity	0	1	1
feruloyl esterase activity	0	1	1
ADP binding	0	1	1
mannan endo-1,4-beta-mannosidase activity	0	1	1
mannan endo-1,6-alpha-mannosidase activity	0	1	1
serine-type endopeptidase inhibitor activity	0	1	1
pectate lyase activity	0	0	1
carbon-oxygen lyase activity, acting on polysaccharides	0	0	1
xylanase activity	0	0	1
scopolin beta-glucosidase activity	0	0	1
monophenol monooxygenase activity	0	0	1
endo-1,4-beta-xylanase activity	0	0	1
oxidoreductase activity, acting on paired donors, with incorporation or reduction of molecular oxygen, another compound as one donor, and incorporation of one atom of oxygen	0	0	1
