# Supplementary material for: Universal signatures of transposable element compartmentalization across eukaryotic genomes
Source: bioRxiv. 2024 Mar 27:2023.10.17.562820. Preprint. [Version 2] doi: 10.1101/2023.10.17.562820 (PMC10996525; doi:10.1101/2023.10.17.562820)
Supplement: Supplement 5 [file media-5.gz › Data_S3/GO_presence_summaries_Evosea_DNA.tsv]

phosphorylation	1	0	5
protein phosphorylation	1	2	5
phosphate-containing compound metabolic process	1	1	5
phosphorus metabolic process	1	1	5
DNA replication	1	2	5
regulation of response to DNA damage stimulus	0	1	1
regulation of DNA metabolic process	0	3	3
regulation of DNA repair	0	1	1
movement of cell or subcellular component	0	3	5
cellular protein metabolic process	1	3	5
cellular metabolic process	2	1	5
cellular protein modification process	1	3	5
protein modification process	1	2	5
macromolecule modification	1	3	5
regulation of cellular response to stress	0	3	5
regulation of response to stress	0	3	5
cellular macromolecule metabolic process	1	2	5
protein ubiquitination	1	2	5
cellular macromolecule biosynthetic process	1	1	5
metabolic process	2	1	5
cellular biosynthetic process	1	1	5
translational elongation	0	0	4
microtubule-based movement	0	2	4
cell motility	0	2	3
organonitrogen compound metabolic process	1	3	5
microtubule-based process	0	4	5
protein modification by small protein conjugation	0	2	5
S-adenosylmethionine metabolic process	0	1	1
S-adenosylmethionine biosynthetic process	0	1	1
one-carbon metabolic process	0	4	4
organic substance biosynthetic process	0	2	5
biosynthetic process	0	3	5
protein metabolic process	0	3	5
regulation of membrane lipid distribution	0	1	1
positive regulation of signaling receptor activity	0	3	3
regulation of DNA replication	0	0	2
nucleobase catabolic process	0	0	2
regulation of protein binding	0	3	3
establishment of vesicle localization	0	0	2
regulation of transcription elongation from RNA polymerase II promoter	0	0	2
intracellular pH elevation	0	0	1
positive regulation of intracellular transport	0	0	2
regulation of binding	0	3	3
purine nucleobase metabolic process	0	2	3
positive regulation of receptor binding	0	3	3
regulation of chemorepellent activity	0	3	3
carboxylic acid transport	0	0	2
phagosome reneutralization	0	0	1
cytokinesis	0	2	3
glucose 6-phosphate metabolic process	0	1	3
aldehyde biosynthetic process	0	0	1
regulation of intracellular pH	0	0	3
cytoskeleton-dependent intracellular transport	0	1	3
vesicle cytoskeletal trafficking	0	0	2
pyridoxal phosphate biosynthetic process	0	0	1
regulation of cellular pH	0	0	3
vitamin B6 metabolic process	0	0	1
purine nucleobase catabolic process	0	0	1
cell projection assembly	0	2	3
cellular aldehyde metabolic process	0	1	4
organelle transport along microtubule	0	0	2
regulation of signaling receptor activity	0	3	3
steroid metabolic process	0	0	3
cytoskeleton-dependent cytokinesis	0	2	3
vitamin B6 biosynthetic process	0	0	1
plasma membrane organization	0	1	2
vesicle transport along microtubule	0	0	2
intracellular lipid transport	0	0	1
transport along microtubule	0	0	2
nuclear-transcribed mRNA catabolic process, nonsense-mediated decay	0	1	2
regulation of negative chemotaxis	0	3	3
pyridoxal phosphate metabolic process	0	0	1
cellular monovalent inorganic cation homeostasis	0	0	3
anion transport	0	1	3
pH elevation	0	0	1
sterol metabolic process	0	1	3
microtubule-based transport	0	0	2
regulation of receptor binding	0	3	3
NADPH regeneration	0	1	3
actin filament-based movement	0	0	2
positive regulation of transcription elongation from RNA polymerase II promoter	0	0	1
vesicle localization	0	0	2
mitotic cytokinesis	0	2	3
positive regulation of chemorepellent activity	0	3	3
pentose-phosphate shunt	0	1	2
intracellular sterol transport	0	0	1
positive regulation of binding	0	3	3
organic anion transport	0	1	3
regulation of microtubule-based process	0	0	1
regulation of locomotion	0	1	3
regulation of cellular component movement	0	2	3
positive regulation of protein binding	0	3	3
regulation of chemotaxis	0	1	3
protein polyubiquitination	0	0	2
regulation of post-lysosomal vacuole size	0	0	1
phosphatidylinositol 3-kinase signaling	0	1	2
filopodium assembly	0	2	3
plasma membrane bounded cell projection assembly	0	2	3
cellular metabolic compound salvage	0	4	5
secretion	0	2	5
macromolecule biosynthetic process	0	2	5
regulation of response to stimulus	0	1	5
ribosome biogenesis	0	3	5
membrane lipid metabolic process	0	2	5
chemotaxis	0	2	5
taxis	0	2	5
actin cytoskeleton organization	0	3	5
actin filament-based process	0	2	5
sphingolipid metabolic process	0	4	5
cellular component biogenesis	0	3	5
ribonucleoprotein complex biogenesis	0	3	5
organic substance metabolic process	1	2	5
locomotion	0	2	5
glutamate metabolic process	0	1	3
negative regulation of cell cycle phase transition	0	3	4
organic acid transport	0	1	3
coenzyme A metabolic process	0	1	3
GDP-mannose biosynthetic process	0	0	1
negative regulation of cell cycle	0	3	4
UMP salvage	0	0	1
positive regulation of transferase activity	0	1	2
cell migration	0	1	3
purine-containing compound catabolic process	0	0	2
dicarboxylic acid catabolic process	0	0	2
glutamate catabolic process	0	0	1
positive regulation of DNA-templated transcription, elongation	0	0	2
asparagine metabolic process	0	0	1
cellular ion homeostasis	0	0	4
NADP metabolic process	0	1	3
negative regulation of cell cycle process	0	3	4
water-soluble vitamin biosynthetic process	0	1	4
regulation of transferase activity	0	2	3
positive regulation of signal transduction	0	3	3
cell cycle checkpoint signaling	0	3	4
organelle localization	0	1	3
coenzyme A biosynthetic process	0	0	2
DNA damage checkpoint signaling	0	3	4
pyrimidine-containing compound salvage	0	0	1
lateral pseudopodium retraction	0	0	2
transcription by RNA polymerase II	0	1	3
glutamine family amino acid catabolic process	0	0	2
organic hydroxy compound transport	1	2	3
2-oxoglutarate metabolic process	0	0	1
GDP-mannose metabolic process	0	0	2
sterol transport	1	2	3
plasma membrane bounded cell projection organization	0	2	3
regulation of response to external stimulus	0	1	3
positive regulation of cell communication	0	3	3
pinocytosis	0	2	3
pseudopodium organization	0	2	3
positive regulation of transport	0	1	3
signal transduction in response to DNA damage	0	3	4
cell projection organization	0	2	3
nucleobase metabolic process	0	2	3
cellular cation homeostasis	0	0	4
establishment of organelle localization	0	1	3
pseudopodium retraction	0	1	3
positive regulation of protein modification process	0	0	2
vitamin biosynthetic process	0	1	4
DNA integrity checkpoint signaling	0	3	4
protein export from nucleus	0	0	2
pyrimidine nucleotide salvage	0	0	1
positive regulation of signaling	0	3	3
pyrimidine ribonucleotide salvage	0	0	1
endosomal transport	0	3	5
organic hydroxy compound biosynthetic process	0	2	5
regulation of cellular metabolic process	0	3	5
ribose phosphate biosynthetic process	0	4	5
ribonucleotide biosynthetic process	0	4	5
regulation of protein modification process	0	3	5
inositol metabolic process	0	1	1
vitamin metabolic process	0	3	4
pyrimidine nucleoside monophosphate biosynthetic process	0	0	3
monovalent inorganic cation homeostasis	0	0	3
cellular homeostasis	0	1	4
pyrimidine ribonucleotide metabolic process	0	2	4
pyrimidine nucleoside monophosphate metabolic process	0	0	3
UMP metabolic process	0	0	1
cellular chemical homeostasis	0	0	4
pyrimidine ribonucleotide biosynthetic process	0	2	4
dicarboxylic acid metabolic process	0	1	3
pyrimidine ribonucleoside monophosphate biosynthetic process	0	0	1
CAAX-box protein processing	0	2	2
regulation of DNA-templated transcription, elongation	0	0	2
UMP biosynthetic process	0	0	1
membrane organization	0	1	3
positive regulation of response to stimulus	0	2	3
maturation of LSU-rRNA from tricistronic rRNA transcript (SSU-rRNA, 5.8S rRNA, LSU-rRNA)	0	0	2
regulation of pH	0	0	3
pyrimidine ribonucleoside monophosphate metabolic process	0	0	1
water-soluble vitamin metabolic process	0	3	4
macromolecule metabolic process	0	3	5
phagocytosis	0	1	5
organic hydroxy compound metabolic process	0	2	5
sulfur compound biosynthetic process	0	4	5
carbohydrate derivative biosynthetic process	0	3	5
positive regulation of macromolecule metabolic process	0	3	5
positive regulation of metabolic process	0	2	5
positive regulation of cellular metabolic process	0	4	5
positive regulation of nitrogen compound metabolic process	0	3	5
regulation of anatomical structure size	0	2	5
regulation of cellular component size	0	2	5
nitrogen compound metabolic process	1	3	5
ribonucleoside bisphosphate metabolic process	0	2	4
pyridine-containing compound biosynthetic process	0	1	4
purine nucleoside bisphosphate metabolic process	0	2	4
RNA capping	0	0	1
nucleoside bisphosphate biosynthetic process	0	2	4
organic acid catabolic process	0	3	4
cellular carbohydrate biosynthetic process	0	1	3
cellular amino acid catabolic process	1	2	4
purine nucleoside bisphosphate biosynthetic process	0	2	4
ribonucleoside bisphosphate biosynthetic process	0	2	4
7-methylguanosine RNA capping	0	0	1
maturation of LSU-rRNA	0	1	4
nuclear-transcribed mRNA catabolic process	0	3	4
endosome transport via multivesicular body sorting pathway	0	1	2
nucleotide salvage	0	2	4
carboxylic acid catabolic process	0	3	4
nucleotide-sugar biosynthetic process	0	2	3
alpha-amino acid catabolic process	3	0	4
nucleoside bisphosphate metabolic process	0	2	4
positive regulation of transcription by RNA polymerase II	0	1	4
regulation of molecular function	0	2	5
secretion by cell	0	2	5
regulation of intracellular transport	0	1	3
peptidyl-arginine modification	0	2	4
positive regulation of nucleic acid-templated transcription	0	3	5
regulation of cellular localization	0	3	4
peptidyl-arginine methylation	0	2	3
positive regulation of transcription, DNA-templated	0	3	5
exocytosis	0	2	5
positive regulation of nucleobase-containing compound metabolic process	0	3	5
fatty acid metabolic process	0	3	5
chemotaxis to cAMP	0	1	4
cation homeostasis	0	1	5
positive regulation of RNA biosynthetic process	0	3	5
multivesicular body sorting pathway	0	3	5
export from cell	0	2	5
positive regulation of RNA metabolic process	0	3	5
pyrimidine nucleotide metabolic process	0	4	5
inorganic ion homeostasis	0	1	5
endoplasmic reticulum unfolded protein response	0	3	4
glutamine family amino acid metabolic process	1	1	4
ion homeostasis	0	1	5
pyridine-containing compound metabolic process	0	2	5
aspartate family amino acid metabolic process	0	4	5
fatty acid biosynthetic process	1	2	5
pyrimidine nucleotide biosynthetic process	0	4	5
response to endoplasmic reticulum stress	0	3	4
monocarboxylic acid biosynthetic process	0	3	5
lipid transport	1	4	5
actin filament organization	0	3	5
purine-containing compound metabolic process	0	3	5
regulation of signal transduction	0	1	5
regulation of signaling	0	1	5
endocytosis	0	3	5
supramolecular fiber organization	0	3	5
regulation of macromolecule metabolic process	0	2	5
regulation of metabolic process	0	3	5
calcineurin-mediated signaling	0	1	2
second-messenger-mediated signaling	0	1	5
macromolecule methylation	0	4	5
calcium-mediated signaling	0	3	5
ribonucleotide metabolic process	0	3	5
ribose phosphate metabolic process	0	3	5
purine nucleotide biosynthetic process	0	3	5
regulation of transport	0	1	4
ceramide biosynthetic process	0	3	4
positive regulation of cellular component biogenesis	0	2	5
anatomical structure development	0	2	5
positive regulation of protein-containing complex assembly	0	2	5
positive regulation of cytoskeleton organization	0	2	5
pyrimidine-containing compound metabolic process	0	4	5
purine-containing compound biosynthetic process	0	3	5
positive regulation of organelle organization	0	2	5
positive regulation of supramolecular fiber organization	0	2	5
nucleoside monophosphate biosynthetic process	0	4	5
nuclear export	0	2	5
positive regulation of protein polymerization	0	2	5
regulation of cell cycle phase transition	0	3	5
nucleoside monophosphate metabolic process	0	3	5
homeostatic process	0	3	5
ribonucleoside monophosphate metabolic process	0	4	5
purine ribonucleotide biosynthetic process	0	3	5
pyrimidine-containing compound biosynthetic process	0	4	5
ribonucleoside monophosphate biosynthetic process	0	4	5
regulation of localization	0	1	4
positive regulation of actin filament polymerization	0	2	5
chemical homeostasis	0	1	5
regulation of cellular protein metabolic process	0	3	5
regulation of protein metabolic process	0	3	5
positive regulation of biological process	0	2	5
positive regulation of cellular process	0	2	5
regulation of nitrogen compound metabolic process	0	3	5
regulation of primary metabolic process	0	2	5
GPI anchor metabolic process	0	2	5
nucleotide-excision repair	0	3	5
sphingolipid biosynthetic process	0	3	4
GPI anchor biosynthetic process	0	2	5
protein processing	0	3	5
regulation of cell cycle process	0	4	5
mRNA catabolic process	0	4	5
regulation of cell cycle	0	4	5
nucleotide-sugar metabolic process	0	3	5
positive regulation of cellular protein metabolic process	0	1	5
ceramide metabolic process	0	4	5
glycolipid biosynthetic process	0	2	5
positive regulation of protein metabolic process	0	1	5
cellular lipid metabolic process	0	5	5
organonitrogen compound biosynthetic process	0	3	5
regulation of nucleobase-containing compound metabolic process	0	3	5
small molecule metabolic process	0	5	5
regulation of small GTPase mediated signal transduction	0	1	5
alcohol biosynthetic process	0	2	5
cellular component disassembly	0	2	4
nucleosome assembly	0	2	5
regulation of phosphate metabolic process	0	4	5
regulation of ARF protein signal transduction	0	3	4
glycolipid metabolic process	0	2	5
nucleosome organization	0	1	5
regulation of dephosphorylation	0	3	5
liposaccharide metabolic process	0	2	5
carbohydrate biosynthetic process	0	3	5
regulation of phosphatase activity	0	3	5
protein localization to nucleus	0	3	5
protein depolymerization	0	2	3
RNA catabolic process	0	2	5
cellular protein complex disassembly	0	2	3
regulation of Ras protein signal transduction	0	3	5
actin filament depolymerization	0	2	2
regulation of protein dephosphorylation	0	2	5
protein lipidation	0	2	5
protein-containing complex disassembly	0	2	4
regulation of phosphorus metabolic process	0	4	5
protein import into nucleus	0	3	5
import into nucleus	0	3	5
regulation of phosphoprotein phosphatase activity	0	2	5
protein methylation	0	4	5
ion transport	0	2	5
polyol biosynthetic process	0	2	5
pseudouridine synthesis	0	2	5
protein alkylation	0	4	5
primary metabolic process	1	2	5
regulation of cell communication	0	1	5
translation	0	3	5
peptide biosynthetic process	0	3	5
nucleobase-containing small molecule metabolic process	0	4	5
protein modification by small protein conjugation or removal	0	2	5
lipid biosynthetic process	0	3	5
amide biosynthetic process	0	3	5
positive regulation of cellular biosynthetic process	0	3	5
metallo-sulfur cluster assembly	0	1	5
iron-sulfur cluster assembly	0	1	5
developmental process	0	1	5
positive regulation of macromolecule biosynthetic process	0	3	5
positive regulation of biosynthetic process	0	3	5
cellular amide metabolic process	0	3	5
cellular process	0	2	5
organophosphate biosynthetic process	0	2	5
regulation of catalytic activity	0	2	5
cellular nitrogen compound catabolic process	0	3	5
positive regulation of molecular function	0	3	5
aromatic compound catabolic process	0	3	5
membrane lipid biosynthetic process	0	3	5
heterocycle catabolic process	0	3	5
organic cyclic compound catabolic process	0	2	5
carbohydrate derivative metabolic process	0	3	5
generation of precursor metabolites and energy	0	2	5
nuclear transport	0	2	5
nucleocytoplasmic transport	0	2	5
alpha-amino acid metabolic process	2	2	5
nucleotide biosynthetic process	0	3	5
purine ribonucleotide metabolic process	0	3	5
purine nucleotide metabolic process	0	3	5
nucleoside phosphate biosynthetic process	0	3	5
monocarboxylic acid metabolic process	0	3	5
organophosphate metabolic process	0	2	5
peptide metabolic process	0	3	5
cytoskeleton organization	0	2	5
small molecule biosynthetic process	0	3	5
mRNA splicing, via spliceosome	0	2	5
RNA splicing, via transesterification reactions with bulged adenosine as nucleophile	0	2	5
RNA splicing, via transesterification reactions	0	2	5
regulation of biological quality	0	2	5
methylation	0	3	5
phospholipid biosynthetic process	0	3	5
response to chemical	0	2	5
regulation of intracellular signal transduction	0	2	5
cellular nitrogen compound biosynthetic process	0	3	5
regulation of GTPase activity	0	1	5
sulfur compound metabolic process	0	4	5
regulation of hydrolase activity	0	1	5
biological_process	0	2	5
ADP metabolic process	0	3	5
nucleotide phosphorylation	0	3	5
establishment of localization in cell	0	1	5
phospholipid metabolic process	0	4	5
actin polymerization or depolymerization	0	2	4
nucleoside diphosphate phosphorylation	0	3	5
glycolytic process	0	3	5
purine ribonucleoside diphosphate metabolic process	0	3	5
ribonucleoside diphosphate metabolic process	0	3	5
protein import	0	1	5
nucleotide metabolic process	0	3	5
ATP generation from ADP	0	3	5
organophosphate ester transport	0	4	5
mRNA metabolic process	0	1	5
RNA methylation	0	4	5
carbohydrate metabolic process	0	4	5
retrograde transport, endosome to Golgi	0	3	5
purine nucleoside diphosphate metabolic process	0	3	5
phospholipid transport	0	4	4
dephosphorylation	1	2	5
protein dephosphorylation	1	1	5
DNA metabolic process	0	2	5
nucleic acid metabolic process	0	3	5
signal transduction	0	1	5
regulation of biological process	0	1	5
regulation of cellular process	0	1	5
nitrogen compound transport	0	1	5
nucleobase-containing compound metabolic process	0	2	5
intracellular signal transduction	0	2	5
small GTPase mediated signal transduction	0	1	5
protein transport	0	2	5
catabolic process	0	3	5
heterocycle metabolic process	0	2	5
cellular aromatic compound metabolic process	0	2	5
DNA repair	0	2	5
cellular component assembly	0	1	5
biological regulation	0	1	5
protein-containing complex assembly	0	1	5
organic cyclic compound metabolic process	0	2	5
cellular nitrogen compound metabolic process	0	1	5
organic substance transport	0	2	5
ncRNA metabolic process	0	3	5
RNA metabolic process	0	3	5
response to stress	0	2	5
establishment of protein localization	0	2	5
protein localization	0	2	5
macromolecule localization	0	2	5
glycerolipid metabolic process	0	0	5
cellular protein-containing complex assembly	0	1	5
ncRNA processing	0	3	5
proteolysis	0	0	5
organophosphate catabolic process	0	4	5
proteasomal protein catabolic process	0	0	5
DNA recombination	0	2	5
chromosome organization	0	4	5
cellular component organization	0	0	5
inositol phosphate metabolic process	0	3	5
intracellular protein transport	0	1	5
RNA processing	0	3	5
tRNA metabolic process	0	3	5
protein-containing complex subunit organization	0	1	5
RNA biosynthetic process	0	3	5
organic substance catabolic process	0	3	5
regulation of gene expression	0	1	5
cellular response to DNA damage stimulus	0	1	5
protein modification by small protein removal	0	2	5
regulation of RNA biosynthetic process	0	1	5
tRNA processing	0	2	5
regulation of RNA metabolic process	0	1	5
regulation of transcription, DNA-templated	0	1	5
regulation of nucleic acid-templated transcription	0	1	5
protein deubiquitination	0	2	5
autophagy	0	3	5
glycerophospholipid metabolic process	0	1	5
process utilizing autophagic mechanism	0	3	5
cellular response to stimulus	0	3	5
localization	0	0	5
ribonucleoprotein complex subunit organization	0	2	5
polysaccharide metabolic process	0	0	5
protein targeting	0	0	5
ribonucleoprotein complex assembly	0	2	5
response to external stimulus	0	2	5
tRNA modification	0	2	5
response to stimulus	0	2	5
positive regulation of GTPase activity	0	1	5
vacuolar transport	0	1	5
carbohydrate derivative catabolic process	1	1	5
phosphorylated carbohydrate dephosphorylation	0	3	4
positive regulation of hydrolase activity	0	1	5
inositol phosphate catabolic process	0	3	4
inositol phosphate dephosphorylation	0	3	4
cellular catabolic process	0	2	5
organelle organization	0	2	5
hexose metabolic process	0	2	5
DNA conformation change	0	4	5
organic hydroxy compound catabolic process	0	2	5
alcohol catabolic process	0	2	5
polyol catabolic process	0	3	5
cell cycle	0	1	5
monosaccharide metabolic process	0	2	5
protein folding	0	1	5
lipid catabolic process	0	2	5
cellular localization	0	0	5
transport	0	0	5
establishment of localization	0	0	5
cellular response to stress	0	3	5
nucleobase-containing compound biosynthetic process	0	2	5
cellular component organization or biogenesis	0	0	5
macromolecule catabolic process	0	0	5
protein localization to organelle	0	0	5
cell division	0	0	5
regulation of cellular component organization	0	0	5
cellular macromolecule localization	0	0	5
polyol metabolic process	0	3	5
carbohydrate catabolic process	0	0	5
cellular protein localization	0	0	5
chromatin organization	0	1	5
negative regulation of metabolic process	0	2	5
glycerolipid biosynthetic process	0	1	5
negative regulation of macromolecule metabolic process	0	2	5
transcription, DNA-templated	0	2	5
nucleic acid-templated transcription	0	2	5
phosphatidylinositol metabolic process	0	3	5
peptidyl-amino acid modification	0	3	5
rRNA processing	0	2	5
rRNA metabolic process	0	2	5
proteolysis involved in cellular protein catabolic process	0	0	5
cellular macromolecule catabolic process	0	1	5
organic acid metabolic process	1	2	5
methionine biosynthetic process	0	3	3
amino acid transport	0	1	2
phosphorylation of RNA polymerase II C-terminal domain	0	0	1
transcription by RNA polymerase III	0	1	2
UDP-N-acetylglucosamine metabolic process	0	1	1
cytolysis	0	2	4
establishment of protein localization to organelle	0	0	5
negative regulation of aggregate size involved in sorocarp development	0	0	1
ubiquitin-dependent protein catabolic process	0	1	5
2'-deoxyribonucleotide metabolic process	0	1	2
cytokinetic process	0	0	3
nucleoside metabolic process	0	3	4
nicotinamide nucleotide biosynthetic process	0	2	3
RNA splicing	0	1	5
reproductive process	0	1	5
auxin transport	0	0	1
phospholipid dephosphorylation	0	2	5
deoxyribonucleotide metabolic process	0	1	3
spindle organization	0	2	3
internal peptidyl-lysine acetylation	0	0	3
positive regulation of cellular amide metabolic process	0	0	2
calcium ion homeostasis	0	1	3
negative regulation of response to stimulus	0	2	3
hyperosmotic response	0	0	3
reciprocal meiotic recombination	0	0	2
small nucleolar ribonucleoprotein complex assembly	0	0	2
positive regulation of cellular catabolic process	0	2	2
Golgi to plasma membrane transport	0	1	2
response to pheromone	0	0	1
small molecule catabolic process	0	4	5
chromatin assembly	0	0	2
nucleoside phosphate metabolic process	0	2	5
response to radiation	0	3	4
cellular response to radiation	0	0	2
negative regulation of nucleic acid-templated transcription	0	1	4
Golgi vesicle transport	0	0	5
protein-DNA complex assembly	0	0	5
vacuole organization	0	2	3
regulation of catabolic process	0	0	4
double-strand break repair via nonhomologous end joining	0	2	3
anatomical structure morphogenesis	0	1	3
mitotic cell cycle process	0	2	5
negative regulation of cytoskeleton organization	0	1	4
meiotic cell cycle process	0	2	2
transmembrane transport	0	0	5
negative regulation of RNA metabolic process	0	1	4
regulation of protein polymerization	0	1	5
glycogen metabolic process	0	1	3
membrane lipid catabolic process	0	0	2
mitochondrial transport	0	1	3
thioester metabolic process	0	1	3
negative regulation of actin filament depolymerization	0	0	2
homologous recombination	0	0	2
cellular divalent inorganic cation homeostasis	0	2	3
response to cisplatin	0	0	1
carbohydrate transport	0	1	3
regulation of DNA-templated transcription in response to stress	0	0	1
negative regulation of transcription, DNA-templated	0	1	4
immune response	0	3	5
mRNA cis splicing, via spliceosome	0	1	3
nucleic acid transport	0	1	5
nucleoside triphosphate metabolic process	0	2	3
protein transmembrane import into intracellular organelle	0	0	2
acylglycerol metabolic process	0	0	2
DNA-dependent DNA replication	0	0	2
DNA biosynthetic process	0	2	3
regulation of myosin II filament organization	0	1	3
post-Golgi vesicle-mediated transport	0	1	4
ribosomal small subunit assembly	0	2	2
nucleobase-containing compound catabolic process	0	1	5
secondary metabolite biosynthetic process	0	0	2
cellular carbohydrate metabolic process	0	2	5
transcription elongation from RNA polymerase II promoter	0	1	3
negative regulation of biosynthetic process	0	2	5
protein targeting to ER	0	0	5
ribosomal large subunit biogenesis	0	2	2
acetyl-CoA biosynthetic process	0	2	2
membrane invagination	0	0	3
regulation of actin filament length	0	1	5
IMP biosynthetic process	0	2	3
protein peptidyl-prolyl isomerization	0	1	5
ribosome assembly	0	1	3
protein deacetylation	0	1	2
cell wall macromolecule metabolic process	0	2	5
serine family amino acid biosynthetic process	0	3	4
negative regulation of cellular protein metabolic process	0	3	3
macromolecule glycosylation	0	1	5
oligosaccharide-lipid intermediate biosynthetic process	0	1	2
cell-substrate adhesion	0	1	3
positive regulation of cell cycle G2/M phase transition	0	0	1
establishment of protein localization to mitochondrion	0	2	2
purine-containing compound salvage	0	1	2
positive regulation of endocytosis	0	2	3
cell wall macromolecule catabolic process	0	2	5
glycerol catabolic process	0	0	1
regulation of gene silencing	0	0	1
regulation of cytoplasmic translational elongation	0	1	1
biological process involved in interspecies interaction between organisms	0	2	5
metal ion transport	0	1	5
regulation of reproductive process	0	1	3
regulation of cellular biosynthetic process	0	1	5
cell surface receptor signaling pathway	0	0	3
response to vitamin	0	1	3
proton-transporting two-sector ATPase complex assembly	0	0	2
translesion synthesis	0	0	2
protein neddylation	0	0	1
phosphatidylcholine biosynthetic process	0	0	1
ribosomal large subunit export from nucleus	0	1	2
regulation of cellular macromolecule biosynthetic process	0	1	5
negative regulation of nitrogen compound metabolic process	0	2	5
carboxylic acid transmembrane transport	0	0	2
DNA replication initiation	0	3	5
reproduction	1	1	3
late endosome to vacuole transport	0	0	2
protein localization to vacuole	0	0	5
regulation of chromosome organization	0	0	4
anatomical structure formation involved in morphogenesis	0	1	3
negative regulation of cellular macromolecule biosynthetic process	0	1	5
response to mercury ion	0	0	3
regulation of hormone levels	0	0	1
regulation of gene silencing by RNA	0	0	1
cell adhesion	0	2	5
alcohol metabolic process	0	3	5
regulation of actin filament-based process	0	2	5
glycosyl compound metabolic process	0	3	4
positive regulation of cellular component organization	0	1	5
DNA-dependent DNA replication maintenance of fidelity	0	0	1
macroautophagy	0	1	2
tRNA splicing, via endonucleolytic cleavage and ligation	0	0	1
cellular polysaccharide metabolic process	0	0	3
ncRNA 3'-end processing	0	2	3
carbohydrate homeostasis	0	1	2
proteasome-mediated ubiquitin-dependent protein catabolic process	0	0	5
protein localization to mitochondrion	0	2	2
chromosome condensation	0	1	4
cellular biogenic amine metabolic process	0	1	3
protein acetylation	0	0	5
cellular response to UV	0	0	1
hormone transport	0	0	1
protein targeting to vacuole	0	1	2
glycerophospholipid biosynthetic process	0	1	5
postreplication repair	0	0	2
negative regulation of protein-containing complex assembly	0	1	4
cell death	1	2	3
regulation of cellular protein catabolic process	0	0	2
positive regulation of cellular protein catabolic process	0	0	2
vesicle tethering	0	0	1
chromatin remodeling	0	0	3
glycerol metabolic process	0	0	2
asexual reproduction	0	2	3
regulation of gene silencing by miRNA	0	0	1
regulation of lipase activity	0	0	1
regulation of adenylate cyclase-activating G protein-coupled receptor signaling pathway	0	1	3
organic cyclic compound biosynthetic process	0	2	5
actin nucleation	0	1	4
glycosyl compound catabolic process	0	1	2
N-terminal peptidyl-methionine acetylation	0	0	1
negative regulation of cellular biosynthetic process	0	2	5
aminoglycan metabolic process	1	1	5
post-translational protein modification	0	0	1
nucleobase biosynthetic process	0	1	3
regulation of transcription by RNA polymerase II	0	2	5
clathrin-dependent endocytosis	0	0	2
sphingolipid catabolic process	0	0	2
chromatin organization involved in negative regulation of transcription	0	0	2
negative regulation of organelle organization	0	1	5
maturation of SSU-rRNA	0	1	2
negative regulation of cellular component organization	0	1	5
maturation of SSU-rRNA from tricistronic rRNA transcript (SSU-rRNA, 5.8S rRNA, LSU-rRNA)	0	1	2
thioester biosynthetic process	0	2	3
glucan catabolic process	0	0	2
protein-DNA complex subunit organization	0	0	5
actin filament bundle organization	0	1	3
regulation of proteasomal protein catabolic process	0	0	2
xenobiotic metabolic process	0	1	3
RNA 3'-end processing	0	1	5
tRNA thio-modification	0	0	1
hexose biosynthetic process	0	1	3
response to bacterium	0	2	5
monosaccharide biosynthetic process	0	1	3
multi-organism reproductive process	0	1	3
Arp2/3 complex-mediated actin nucleation	0	1	4
negative regulation of nucleobase-containing compound metabolic process	0	1	4
transcription preinitiation complex assembly	0	0	2
'de novo' pyrimidine nucleobase biosynthetic process	0	0	1
regulation of response to extracellular stimulus	0	1	3
defense response to other organism	0	2	5
response to organonitrogen compound	0	0	3
mitotic chromosome condensation	0	1	3
organic acid biosynthetic process	1	2	5
cellular transition metal ion homeostasis	0	0	3
response to curcumin	0	1	3
regulation of synaptonemal complex assembly	0	0	1
negative regulation of protein depolymerization	0	0	2
negative regulation of cell communication	0	2	3
cellular ketone metabolic process	0	0	3
cell-cell adhesion	0	2	3
protein maturation	1	1	5
positive regulation of proteolysis	0	1	2
cellular amino acid biosynthetic process	0	3	5
ribosomal subunit export from nucleus	0	2	2
localization within membrane	0	0	5
regulation of protein-containing complex disassembly	0	1	5
endoplasmic reticulum to Golgi vesicle-mediated transport	0	1	5
cellular lipid catabolic process	0	2	3
response to temperature stimulus	0	1	3
regulation of supramolecular fiber organization	0	1	5
nucleobase-containing small molecule catabolic process	0	1	2
pyrimidine nucleobase biosynthetic process	0	0	2
transcription initiation from RNA polymerase II promoter	0	1	5
protein import into mitochondrial matrix	0	0	2
barbed-end actin filament capping	0	0	2
microtubule cytoskeleton organization	0	1	3
tRNA aminoacylation	1	2	5
regulation of actin filament polymerization	0	1	5
rRNA pseudouridine synthesis	0	1	1
deoxyribonucleotide biosynthetic process	0	1	3
L-serine metabolic process	0	3	4
regulation of cell death	0	1	2
chromatin organization involved in regulation of transcription	0	0	2
sporulation resulting in formation of a cellular spore	0	1	3
DNA duplex unwinding	0	2	2
base-excision repair	0	1	4
histone modification	0	1	5
DNA-templated transcription, initiation	0	2	5
negative regulation of supramolecular fiber organization	0	1	4
defense response to bacterium	0	2	5
mismatch repair	0	3	4
inositol lipid-mediated signaling	0	4	5
maturation of 5.8S rRNA	0	1	2
negative regulation of signal transduction	0	2	3
phosphatidylcholine metabolic process	0	0	1
isoprenoid biosynthetic process	0	1	3
DNA-templated transcription, elongation	0	1	3
regulation of protein catabolic process	0	0	2
DNA modification	0	1	2
organic acid transmembrane transport	0	0	2
response to organic cyclic compound	0	1	3
cellular carbohydrate catabolic process	0	0	3
regulation of actin polymerization or depolymerization	0	1	5
carboxylic acid metabolic process	1	2	5
establishment of protein localization to endoplasmic reticulum	0	0	5
response to oxygen-containing compound	0	1	3
tRNA 5'-end processing	0	0	3
IMP metabolic process	0	2	3
response to heat	0	1	3
heterochromatin assembly	0	0	2
late endosome to vacuole transport via multivesicular body sorting pathway	0	0	2
positive regulation of catabolic process	0	2	2
regulation of protein depolymerization	0	1	3
signal peptide processing	0	1	2
proteasome assembly	0	1	3
cellular response to external stimulus	0	2	3
energy reserve metabolic process	0	1	3
N-terminal protein amino acid acetylation	0	0	2
auxin influx	0	0	1
mitotic cell cycle phase transition	0	0	2
DNA synthesis involved in DNA repair	0	1	2
regulation of vesicle-mediated transport	0	0	4
amino acid activation	1	2	5
regulation of translation	0	2	5
dolichol-linked oligosaccharide biosynthetic process	0	1	2
ribosomal large subunit assembly	0	0	2
metal ion homeostasis	0	1	3
positive regulation of cell cycle phase transition	0	0	2
internal protein amino acid acetylation	0	0	3
protein glycosylation	0	1	5
chemotaxis to folate	0	1	3
sporulation	0	1	3
protein monoubiquitination	0	0	1
acyl-CoA metabolic process	0	1	3
rRNA methylation	0	3	3
histone deacetylation	0	1	2
intracellular auxin transport	0	0	1
RNA export from nucleus	0	0	3
electron transport chain	0	1	3
mitochondrial transmembrane transport	0	0	3
purine nucleotide catabolic process	0	1	1
pyrimidine nucleoside triphosphate biosynthetic process	0	2	3
negative regulation of transcription by RNA polymerase II	0	1	2
TOR signaling	0	0	2
response to oxidative stress	0	3	3
cellular response to light stimulus	0	0	1
vesicle-mediated transport to the plasma membrane	0	1	4
cAMP metabolic process	0	0	1
aspartate family amino acid biosynthetic process	0	2	3
RNA polymerase II preinitiation complex assembly	0	0	2
purine ribonucleoside monophosphate metabolic process	0	2	3
mRNA processing	0	2	5
neutral lipid metabolic process	0	0	2
immune system process	0	3	5
pyridine nucleotide biosynthetic process	0	2	3
response to light stimulus	0	3	4
negative regulation of actin filament polymerization	0	1	4
regulation of aggregation involved in sorocarp development	0	1	3
negative regulation of protein-containing complex disassembly	0	0	2
phagocytosis, engulfment	0	0	3
tRNA aminoacylation for protein translation	1	2	5
dodecyl sulfate metabolic process	0	0	1
regulation of macromolecule biosynthetic process	0	1	5
negative regulation of catalytic activity	0	0	3
inorganic ion transmembrane transport	0	1	3
lipid modification	0	2	5
tRNA wobble uridine modification	0	3	4
positive regulation of protein catabolic process	0	0	2
purine nucleoside monophosphate biosynthetic process	0	2	3
negative regulation of protein polymerization	0	1	4
negative regulation of molecular function	0	0	3
regulation of phospholipase activity	0	0	1
amine metabolic process	0	1	3
meiotic cell cycle	0	0	1
protein deacylation	0	1	2
malate metabolic process	0	0	2
RNA decapping	0	1	3
regulation of actin cytoskeleton organization	0	2	5
peptidyl-diphthamide biosynthetic process from peptidyl-histidine	0	1	1
cation transport	0	1	5
regulation of programmed cell death	0	1	2
reciprocal homologous recombination	0	0	2
aminoglycan catabolic process	1	1	5
sulfur amino acid biosynthetic process	0	3	3
telomere organization	0	2	3
ubiquitin-dependent protein catabolic process via the N-end rule pathway	0	0	3
methylguanosine-cap decapping	0	1	3
ATP metabolic process	0	3	5
regulation of macropinocytosis	0	2	3
RNA phosphodiester bond hydrolysis, exonucleolytic	0	0	1
amino acid transmembrane transport	0	0	1
protein targeting to membrane	0	1	5
posttranscriptional regulation of gene expression	0	2	5
glutamine metabolic process	1	0	3
mitotic cytokinetic process	0	0	1
response to UV	0	1	3
nicotinamide nucleotide metabolic process	0	2	4
cell cycle process	0	2	5
exonucleolytic trimming to generate mature 3'-end of 5.8S rRNA from tricistronic rRNA transcript (SSU-rRNA, 5.8S rRNA, LSU-rRNA)	0	0	1
vesicle organization	0	2	3
regulation of cellular component biogenesis	0	1	5
organelle assembly	0	2	4
peptidyl-proline modification	0	2	5
response to cation stress	0	1	4
cellular modified amino acid biosynthetic process	0	1	3
response to ether	0	2	3
deoxyribose phosphate metabolic process	0	1	2
cellular response to environmental stimulus	0	0	2
modification-dependent protein catabolic process	0	1	5
regulation of response to nutrient levels	0	1	3
regulation of G protein-coupled receptor signaling pathway	0	1	3
DNA packaging	0	1	4
serine family amino acid metabolic process	1	2	5
heterochromatin organization	0	0	2
negative regulation of chromosome organization	0	0	2
cellular response to starvation	0	2	3
carboxylic acid biosynthetic process	1	2	5
protein maturation by iron-sulfur cluster transfer	0	1	2
response to biotic stimulus	0	2	5
peptidyl-lysine modification	0	2	4
glycosylation	0	1	5
regulation of cell cycle G2/M phase transition	0	0	3
Golgi to endosome transport	0	1	1
sister chromatid cohesion	0	0	2
organonitrogen compound catabolic process	0	2	5
positive regulation of proteasomal protein catabolic process	0	0	1
actin filament capping	0	0	2
alpha-amino acid biosynthetic process	0	3	5
response to starvation	0	2	3
isoprenoid metabolic process	0	1	3
RNA phosphodiester bond hydrolysis	0	3	5
sexual reproduction	0	1	3
homocysteine metabolic process	0	1	1
macropinocytosis	0	2	3
asparagine biosynthetic process	0	0	1
cell differentiation	0	1	3
secondary metabolic process	0	0	3
peptidoglycan catabolic process	0	3	5
RNA transport	0	1	5
cell cycle phase transition	0	0	2
G protein-coupled receptor signaling pathway	0	1	5
cellular response to extracellular stimulus	0	2	3
regulation of organelle organization	0	0	5
triglyceride metabolic process	0	0	1
cellular amino acid metabolic process	2	1	5
rRNA 3'-end processing	0	0	1
negative regulation of protein metabolic process	0	3	3
positive regulation of intracellular signal transduction	0	2	3
tRNA-guanine transglycosylation	0	0	1
microtubule nucleation	0	2	3
negative regulation of macromolecule biosynthetic process	0	1	5
tricarboxylic acid cycle	0	2	3
actin filament polymerization	0	1	3
protein prenylation	0	2	3
phosphatidylinositol phosphate biosynthetic process	0	2	5
RNA 5'-end processing	0	1	3
mRNA cleavage	0	0	2
calcium ion transport	0	0	2
ribosome localization	0	2	2
phosphatidylinositol dephosphorylation	0	2	5
regulation of pinocytosis	0	2	3
glycosaminoglycan metabolic process	0	2	5
glucose metabolic process	0	1	5
methionine metabolic process	0	3	3
cellular polysaccharide catabolic process	0	1	2
pyrimidine nucleobase metabolic process	0	0	2
termination of RNA polymerase II transcription	0	1	1
phototaxis	1	0	3
oxoacid metabolic process	1	2	5
phosphatidylethanolamine biosynthetic process	0	0	3
regulation of actin filament depolymerization	0	1	3
chaperone-mediated protein folding	0	2	2
acetyl-CoA metabolic process	0	3	3
protein transport to vacuole involved in ubiquitin-dependent protein catabolic process via the multivesicular body sorting pathway	0	0	2
response to nitrogen compound	0	1	3
negative regulation of gene expression	0	2	5
protein sumoylation	0	1	2
arginine metabolic process	0	0	2
positive regulation of translation	0	0	1
rRNA modification	0	3	4
double-strand break repair	1	0	5
response to nutrient levels	0	2	3
cleavage involved in rRNA processing	0	1	2
response to other organism	0	2	5
cytosolic transport	0	2	5
maintenance of location	0	0	2
cellular response to nutrient levels	0	2	3
negative regulation of cellular process	0	3	5
response to nutrient	0	1	3
regulation of cellular catabolic process	0	0	4
DNA-templated transcription, termination	0	1	2
deoxyribonucleoside triphosphate metabolic process	0	0	1
protein localization to endoplasmic reticulum	0	0	5
intracellular transport	0	0	5
RNA polyadenylation	0	2	5
cellular polysaccharide biosynthetic process	0	0	2
RNA splicing, via endonucleolytic cleavage and ligation	0	0	1
regulation of proteolysis involved in cellular protein catabolic process	0	0	2
regulation of aggregate size involved in sorocarp development	0	1	3
regulation of endocytosis	0	1	3
pyruvate metabolic process	0	2	5
prenylation	0	2	3
regulation of developmental process	0	1	3
gene expression	0	0	3
calcium ion transmembrane transport	0	0	2
glutamine family amino acid biosynthetic process	0	1	3
lipid metabolic process	0	3	5
protein acylation	0	0	5
positive regulation of proteolysis involved in cellular protein catabolic process	0	0	2
regulation of translational elongation	0	1	5
sulfur amino acid metabolic process	1	2	5
glucan biosynthetic process	0	0	2
peptidyl-histidine modification	0	1	2
nucleoside diphosphate metabolic process	0	2	5
proline metabolic process	0	0	2
plasma membrane invagination	0	0	3
negative regulation of biological process	0	2	5
response to external biotic stimulus	0	2	5
peptidyl-methionine modification	0	0	1
cotranslational protein targeting to membrane	0	0	5
branched-chain amino acid metabolic process	0	1	2
response to inorganic substance	0	1	3
response to ketone	0	2	3
peptidyl-lysine acetylation	0	0	3
protein-containing complex localization	0	1	2
cell communication	0	2	3
ion transmembrane transport	0	0	3
maintenance of location in cell	0	0	2
modification-dependent macromolecule catabolic process	0	0	5
exocytic process	0	1	2
regulation of TOR signaling	0	2	3
box C/D snoRNP assembly	0	0	2
recombinational repair	0	1	4
deadenylation-dependent decapping of nuclear-transcribed mRNA	0	1	2
cysteine metabolic process	0	1	2
negative regulation of cellular amide metabolic process	0	3	3
response to abiotic stimulus	0	3	5
negative regulation of hydrolase activity	0	1	3
rRNA-containing ribonucleoprotein complex export from nucleus	0	2	2
SRP-dependent cotranslational protein targeting to membrane	0	0	5
multi-organism process	0	1	3
purine nucleoside monophosphate metabolic process	0	2	3
regulation of actin filament organization	0	1	5
cation transmembrane transport	0	1	2
protein localization to membrane	0	1	5
glycosaminoglycan catabolic process	0	3	5
regulation of posttranscriptional gene silencing	0	0	1
cellular modified amino acid metabolic process	0	2	3
divalent inorganic cation homeostasis	0	2	3
energy taxis	1	0	3
transition metal ion homeostasis	0	0	3
establishment of RNA localization	0	1	5
poly(A)+ mRNA export from nucleus	0	0	1
positive phototaxis	0	1	3
response to metal ion	0	0	3
negative regulation of signaling	0	2	3
sphingoid metabolic process	0	1	2
ERAD pathway	0	1	2
SCF complex assembly	0	0	1
phosphatidylinositol-mediated signaling	0	4	5
cyclic nucleotide metabolic process	0	2	3
mRNA export from nucleus	0	0	3
purine ribonucleoside monophosphate biosynthetic process	0	2	3
attachment of GPI anchor to protein	0	1	1
cellular response to abiotic stimulus	0	0	2
cellular metal ion homeostasis	0	1	3
cellular amine metabolic process	0	1	3
Notch signaling pathway	0	0	1
actin cortical patch localization	0	0	2
nucleobase-containing compound transport	0	1	5
Ras protein signal transduction	0	0	3
mRNA polyadenylation	0	1	2
aromatic compound biosynthetic process	0	1	5
regulation of apoptotic process	0	1	2
alditol catabolic process	0	0	1
mRNA 3'-end processing	0	1	5
mRNA transport	0	1	5
glucose homeostasis	0	1	2
regulation of protein-containing complex assembly	0	1	5
positive regulation of protein-containing complex disassembly	0	0	1
covalent chromatin modification	0	1	5
acyl-CoA biosynthetic process	0	2	3
response to lithium ion	0	0	1
gene silencing by RNA	0	1	3
enzyme-directed rRNA pseudouridine synthesis	0	1	1
regulation of cytoskeleton organization	0	2	5
glucan metabolic process	0	0	3
positive regulation of cell cycle process	0	1	4
nucleoside triphosphate biosynthetic process	0	3	3
biological adhesion	0	2	5
maintenance of protein location in cell	0	0	2
ubiquitin-dependent ERAD pathway	0	2	2
phosphatidylinositol biosynthetic process	0	2	5
NAD biosynthetic process	0	2	3
histone acetylation	0	0	3
protein polymerization	0	1	3
peptidoglycan metabolic process	0	2	5
receptor-mediated endocytosis	0	0	2
protein kinase C-activating G protein-coupled receptor signaling pathway	0	0	1
protein transmembrane transport	0	0	2
exonucleolytic trimming involved in rRNA processing	0	0	1
defense response	0	2	5
negative regulation of intracellular signal transduction	0	3	3
tRNA 5'-leader removal	0	0	3
amino sugar metabolic process	1	1	3
response to osmotic stress	0	1	4
peptidyl-diphthamide metabolic process	0	1	1
N-acetylglucosamine metabolic process	0	0	1
cellular glucan metabolic process	0	0	3
phosphatidylethanolamine metabolic process	0	1	3
RNA modification	0	1	5
tRNA wobble base modification	0	3	4
tRNA methylation	0	2	3
maintenance of protein location	0	0	2
nucleoside phosphate catabolic process	0	1	1
proton transmembrane transport	0	2	2
retrograde vesicle-mediated transport, Golgi to endoplasmic reticulum	0	0	3
nucleic acid phosphodiester bond hydrolysis	0	1	5
positive regulation of catalytic activity	0	0	5
galactose metabolic process	0	0	1
response to organic substance	0	2	4
alditol metabolic process	0	0	2
polysaccharide biosynthetic process	0	0	2
pyrimidine nucleoside triphosphate metabolic process	0	2	3
chromosome segregation	0	1	2
double-strand break repair via homologous recombination	0	1	4
protein catabolic process	0	0	5
actin filament bundle assembly	0	2	3
negative regulation of RNA biosynthetic process	0	1	4
inositol phosphate biosynthetic process	0	0	3
regulation of transcription from RNA polymerase II promoter in response to stress	0	0	1
NAD metabolic process	0	0	2
positive regulation of cell cycle	0	1	4
rRNA base methylation	0	2	2
regulation of protein kinase B signaling	0	2	3
positive regulation of protein kinase B signaling	0	1	3
glucosamine-containing compound metabolic process	0	1	2
response to salt stress	0	1	4
negative regulation of cellular metabolic process	0	1	5
response to folic acid	0	1	3
regulation of biosynthetic process	0	1	5
RNA (guanine-N7)-methylation	0	0	1
gluconeogenesis	0	1	3
intracellular protein transmembrane transport	0	0	2
DNA geometric change	0	2	2
nucleotide catabolic process	0	1	1
chromatin assembly or disassembly	0	0	2
positive regulation of gene expression	0	2	4
nucleoside catabolic process	0	1	2
positive regulation of pinocytosis	0	2	3
inorganic cation transmembrane transport	0	1	2
gene silencing	0	1	3
spliceosomal snRNP assembly	0	3	5
heterocycle biosynthetic process	0	2	5
cellular developmental process	0	1	3
regulation of autophagy	0	1	4
protein N-linked glycosylation	0	1	3
transcription initiation from RNA polymerase III promoter	0	1	1
polysaccharide catabolic process	0	0	4
regulation of proteolysis	0	0	2
establishment of protein localization to membrane	0	1	5
endosome organization	0	2	3
regulation of cellular amide metabolic process	0	2	5
negative regulation of TOR signaling	0	1	1
ribonucleoprotein complex export from nucleus	0	2	2
ncRNA 5'-end processing	0	1	3
positive energy taxis	0	1	3
positive regulation of macropinocytosis	0	2	3
establishment or maintenance of cell polarity	1	1	3
macromolecule deacylation	0	1	2
negative regulation of translation	0	3	3
energy derivation by oxidation of organic compounds	0	1	3
establishment of protein localization to vacuole	0	0	5
vesicle-mediated transport	0	0	5
response to extracellular stimulus	0	2	3
potassium ion transport	0	0	4
pyridine nucleotide metabolic process	0	2	4
N-terminal protein amino acid modification	0	1	5
cell leading edge	0	1	3
membrane	2	1	5
myosin complex	0	3	4
cellular anatomical entity	0	3	5
cellular_component	0	3	5
endocytic vesicle membrane	0	1	3
macropinocytic cup cytoskeleton	0	1	3
actomyosin	0	1	1
phagocytic cup lip	0	0	2
chaperonin-containing T-complex	0	1	2
phagocytic vesicle membrane	0	1	3
cell-cell junction	0	0	3
endoplasmic reticulum tubular network	0	1	1
cell junction	0	0	3
anchoring junction	0	0	3
DNA replication factor C complex	0	0	2
endoplasmic reticulum subcompartment	0	1	1
leading edge of lamellipodium	0	0	1
chaperone complex	0	1	2
actin wave	0	0	3
endoplasmic reticulum	0	3	5
organelle subcompartment	0	2	3
endosome	0	1	3
actin-based cell projection	0	1	3
early endosome	0	2	3
SNARE complex	0	1	3
filopodium	0	1	3
cytoplasmic vesicle	0	2	5
intracellular vesicle	0	2	5
cytosolic large ribosomal subunit	0	3	5
ESCRT complex	0	2	3
plasma membrane bounded cell projection	0	2	3
cell projection	0	1	3
AP-2 adaptor complex	0	2	3
RNA polymerase II, core complex	0	1	3
TRAPP complex	0	0	2
proteasome complex	0	2	5
cytoskeleton	0	2	5
actin cytoskeleton	0	1	5
ribonucleoprotein complex	0	2	5
plasma membrane protein complex	0	2	4
proton-transporting V-type ATPase, V0 domain	0	1	4
small-subunit processome	0	3	5
vesicle membrane	0	1	5
proton-transporting two-sector ATPase complex, proton-transporting domain	0	1	5
cytoplasmic vesicle membrane	0	1	5
cytosol	0	4	5
Golgi membrane	0	2	5
vesicle	0	2	5
microtubule	0	4	5
CCR4-NOT complex	0	2	3
clathrin adaptor complex	0	3	5
supramolecular fiber	0	3	5
supramolecular polymer	0	3	5
nuclear DNA-directed RNA polymerase complex	0	3	5
polymeric cytoskeletal fiber	0	3	5
bounding membrane of organelle	0	2	5
cytoplasm	0	2	5
extracellular space	0	2	3
supramolecular complex	0	4	5
preribosome	0	1	5
ribosomal subunit	0	4	5
vesicle tethering complex	0	2	5
plasma membrane	0	2	5
Golgi apparatus	0	2	5
AP-type membrane coat adaptor complex	0	3	5
endopeptidase complex	0	4	5
extracellular region	0	4	5
peptidase complex	0	4	5
small ribosomal subunit	0	3	5
spliceosomal complex	1	4	5
ribosome	0	3	5
large ribosomal subunit	1	3	5
intracellular non-membrane-bounded organelle	0	3	5
non-membrane-bounded organelle	0	3	5
nucleus	0	1	5
transferase complex	0	2	5
catalytic complex	0	1	5
endoplasmic reticulum membrane	0	2	5
membrane protein complex	0	2	5
membrane-bounded organelle	0	1	5
intracellular membrane-bounded organelle	0	1	5
membrane coat	0	2	5
organelle	0	0	5
intracellular organelle	0	0	5
protein-containing complex	0	1	5
RNA polymerase II transcription regulator complex	0	1	5
transcription regulator complex	0	2	5
endoplasmic reticulum protein-containing complex	0	3	5
organelle membrane	0	1	5
nuclear protein-containing complex	0	3	5
vesicle coat	0	1	5
transferase complex, transferring phosphorus-containing groups	0	1	5
intracellular protein-containing complex	0	1	5
lytic vacuole membrane	0	0	3
GPI-anchor transamidase complex	0	1	3
U2 snRNP	0	0	2
ubiquitin ligase complex	0	2	4
DNA-directed RNA polymerase complex	0	1	5
gamma-secretase complex	0	1	2
proteasome core complex	0	0	4
NuA4 histone acetyltransferase complex	0	0	1
nucleolus	0	1	5
nuclear envelope	0	1	2
vacuolar proton-transporting V-type ATPase complex	0	0	1
cytoplasmic region	0	1	3
mRNA cleavage factor complex	0	1	2
proteasome regulatory particle, base subcomplex	0	0	2
caspase complex	0	1	3
exosome (RNase complex)	0	1	4
cell cortex	0	1	3
GARP complex	0	0	2
MCM complex	0	3	5
N-terminal protein acetyltransferase complex	0	0	2
mitochondrial matrix	1	0	3
phagophore assembly site membrane	0	1	2
microtubule organizing center	0	0	3
chromosomal region	0	1	3
H4 histone acetyltransferase complex	0	0	1
Arp2/3 protein complex	0	1	4
eukaryotic translation initiation factor 3 complex	0	1	4
carboxy-terminal domain protein kinase complex	0	0	2
nuclear ubiquitin ligase complex	0	0	3
envelope	0	1	2
spindle microtubule	0	0	3
endoplasmic reticulum lumen	0	0	2
protein serine/threonine phosphatase complex	0	1	3
CCR4-NOT core complex	0	1	2
transcription factor TFIIH core complex	0	0	2
proteasome core complex, alpha-subunit complex	0	1	4
pathogen-containing vacuole	0	0	3
retromer, cargo-selective complex	0	1	1
cell pole	0	1	1
cis-Golgi network	0	0	1
cleavage furrow	0	1	3
elongator holoenzyme complex	0	1	2
anaphase-promoting complex	0	0	3
NatA complex	0	0	1
exoribonuclease complex	0	1	4
COPII vesicle coat	0	1	5
proton-transporting two-sector ATPase complex, catalytic domain	0	2	5
BLOC-1 complex	0	0	1
microbody	0	0	3
exocyst	0	2	4
catalytic step 2 spliceosome	0	0	2
nuclear membrane	1	2	3
DNA repair complex	0	2	2
Smc5-Smc6 complex	0	0	1
DNA packaging complex	0	2	5
BLOC complex	0	1	1
U4 snRNP	0	0	2
plasma membrane region	0	1	3
nucleoplasm	0	2	3
magnesium-dependent protein serine/threonine phosphatase complex	0	1	3
U6 snRNP	0	0	2
90S preribosome	0	1	1
TORC2 complex	0	0	3
serine/threonine protein kinase complex	0	0	2
mitochondrial outer membrane	0	1	2
mitochondrial intermembrane space	0	1	3
sno(s)RNA-containing ribonucleoprotein complex	0	1	4
acetyltransferase complex	0	1	4
late endosome membrane	0	0	2
methyltransferase complex	0	3	3
trans-Golgi network	0	1	3
histone acetyltransferase complex	0	1	3
clathrin coat of coated pit	0	0	1
mitochondrion	0	2	3
transcription factor TFIID complex	0	2	5
preribosome, large subunit precursor	0	0	2
spindle pole	0	1	3
lipid droplet	0	1	3
endoplasmic reticulum-Golgi intermediate compartment	0	1	2
cortical cytoskeleton	0	0	3
THO complex	0	0	1
Sm-like protein family complex	0	1	5
chromosome	0	2	5
prefoldin complex	0	3	4
organelle lumen	1	0	3
ribonuclease P complex	0	0	3
signal recognition particle	0	0	4
GINS complex	0	1	1
vacuolar membrane	0	0	3
H4/H2A histone acetyltransferase complex	0	0	1
cell periphery	0	0	1
lysosomal membrane	0	0	3
proton-transporting two-sector ATPase complex	0	0	2
proton-transporting V-type ATPase, V1 domain	0	1	3
Cul4-RING E3 ubiquitin ligase complex	0	0	1
proteasome regulatory particle	0	0	1
preribosome, small subunit precursor	0	1	2
U5 snRNP	0	0	2
RNA polymerase III complex	0	0	2
Mon1-Ccz1 complex	0	0	1
organelle envelope lumen	0	1	3
mediator complex	0	2	4
U1 snRNP	0	1	2
Golgi apparatus subcompartment	0	1	3
DNA replication preinitiation complex	0	1	2
RNA polymerase I complex	0	0	2
EMC complex	0	0	2
nucleosome	0	2	5
phagocytic cup	0	1	3
SUMO ligase complex	0	0	1
organelle outer membrane	0	2	3
cytosolic small ribosomal subunit	0	1	3
host cellular component	0	0	3
U4/U6 x U5 tri-snRNP complex	0	0	4
COP9 signalosome	0	0	3
protein kinase CK2 complex	0	0	1
outer membrane	0	2	3
host cell part	0	0	3
mRNA cleavage and polyadenylation specificity factor complex	0	0	1
AP-1 adaptor complex	0	1	3
clathrin coat	0	0	2
condensin complex	0	1	2
cullin-RING ubiquitin ligase complex	0	2	3
AP-3 adaptor complex	0	0	1
TOR complex	0	0	3
tRNA methyltransferase complex	0	0	1
COPI vesicle coat	0	1	5
endoribonuclease complex	0	1	4
spliceosomal tri-snRNP complex	0	0	4
Cdc73/Paf1 complex	0	0	1
transcription factor TFIIH holo complex	0	0	2
protein phosphatase type 2A complex	0	1	2
DNA polymerase complex	0	3	3
peroxisome	0	0	3
oligosaccharyltransferase complex	0	1	4
phosphatase complex	0	1	3
intranuclear rod	0	0	1
RNA polymerase complex	0	1	5
cell cortex region	0	1	3
membrane-enclosed lumen	1	0	3
protein acetyltransferase complex	0	1	4
protein kinase complex	0	0	3
intracellular organelle lumen	1	0	3
organelle envelope	0	1	2
transcription elongation factor complex	0	1	3
mismatch repair complex	0	1	2
endosome membrane	0	1	3
proton-transporting V-type ATPase complex	0	0	2
spliceosomal snRNP complex	0	1	5
small nuclear ribonucleoprotein complex	0	1	5
clathrin vesicle coat	0	0	2
precatalytic spliceosome	0	1	2
signal recognition particle, endoplasmic reticulum targeting	0	0	4
mitochondrial membrane	0	0	3
nuclear pore	0	3	3
protein-DNA complex	0	2	5
transferase activity, transferring phosphorus-containing groups	1	0	5
transferase activity	1	0	5
nucleotide binding	1	1	5
nucleoside phosphate binding	1	1	5
small molecule binding	2	1	5
adenyl nucleotide binding	1	1	5
ATP binding	1	2	5
adenyl ribonucleotide binding	1	1	5
kinase activity	1	1	5
protein kinase activity	1	2	5
purine ribonucleoside triphosphate binding	1	1	5
purine ribonucleotide binding	1	1	5
purine nucleotide binding	1	1	5
ribonucleotide binding	1	1	5
phosphotransferase activity, alcohol group as acceptor	1	1	5
ion binding	2	1	5
catalytic activity	2	1	5
anion binding	2	1	5
carbohydrate derivative binding	2	0	5
heterocyclic compound binding	2	0	5
organic cyclic compound binding	2	1	5
oxidoreductase activity, acting on the CH-OH group of donors, NAD or NADP as acceptor	1	1	5
DNA-directed DNA polymerase activity	1	1	5
DNA polymerase activity	1	1	5
oxidoreductase activity, acting on CH-OH group of donors	1	0	5
NAD binding	2	2	5
MAP kinase kinase activity	1	0	2
oxidoreductase activity	2	2	5
cytoskeletal motor activity	1	0	5
binding	2	1	5
poly(ADP-ribose) glycohydrolase activity	0	1	1
oxidoreductase activity, acting on the aldehyde or oxo group of donors, NAD or NADP as acceptor	1	1	5
malate dehydrogenase activity	1	0	2
MAP kinase kinase kinase activity	1	0	3
malic enzyme activity	0	1	1
glyceraldehyde-3-phosphate dehydrogenase (NAD+) (phosphorylating) activity	0	1	1
malate dehydrogenase (decarboxylating) (NAD+) activity	0	1	1
glyceraldehyde-3-phosphate dehydrogenase (NAD(P)+) (phosphorylating) activity	0	1	1
catalytic activity, acting on a protein	1	2	5
oxidoreductase activity, acting on the aldehyde or oxo group of donors	1	2	5
translation elongation factor activity	1	0	5
exonuclease activity	1	1	5
nucleotidyltransferase activity	1	2	5
superoxide dismutase activity	0	2	2
oxidoreductase activity, acting on superoxide radicals as acceptor	0	2	2
catalytic activity, acting on DNA	0	5	5
antioxidant activity	0	3	5
protein serine/threonine/tyrosine kinase activity	0	1	4
protein serine/threonine kinase activity	0	3	5
protein carrier activity	0	3	5
methionine adenosyltransferase activity	0	1	1
nucleocytoplasmic carrier activity	0	3	5
nuclear export signal receptor activity	0	3	5
metalloaminopeptidase activity	0	2	3
phospholipase A2 activity	0	0	2
5'-3' exoribonuclease activity	0	0	1
protein domain specific binding	0	0	1
snRNA binding	0	2	3
DNA clamp loader activity	0	0	1
5'-3' exonuclease activity	0	1	3
RNA 2'-O-methyltransferase activity	0	0	1
kinase binding	0	1	3
microfilament motor activity	0	1	3
CDP-alcohol phosphatidyltransferase activity	0	1	1
protein kinase binding	0	1	3
myosin binding	0	0	3
oxidoreductase activity, acting on CH or CH2 groups	0	0	1
phospholipid binding	0	4	5
sulfate adenylyltransferase (ATP) activity	0	1	2
molecular carrier activity	0	2	5
glucosidase activity	0	2	4
sulfate adenylyltransferase activity	0	1	2
calcium-dependent protein kinase C activity	0	2	2
calcium-dependent protein serine/threonine kinase activity	0	2	2
calcium-dependent protein kinase activity	0	2	2
protein kinase C activity	0	2	2
alcohol dehydrogenase [NAD(P)+] activity	0	1	2
alcohol dehydrogenase (NAD+) activity	0	1	2
phospholipase activity	0	4	5
hydrolase activity, acting on carbon-nitrogen (but not peptide) bonds, in linear amides	0	4	5
cyclin-dependent protein kinase activity	0	2	4
unfolded protein binding	0	2	5
cyclin-dependent protein serine/threonine kinase activity	0	2	4
ATP-dependent protein folding chaperone	0	2	5
protein folding chaperone	0	2	5
protein tyrosine kinase activity	0	3	5
transferase activity, transferring alkyl or aryl (other than methyl) groups	0	3	5
peroxiredoxin activity	0	3	5
manganese ion binding	0	3	4
proteasome-activating activity	0	1	4
nucleoside kinase activity	0	1	4
fatty acid synthase activity	1	0	4
metalloexopeptidase activity	0	2	3
cytoskeletal protein binding	0	2	5
molecular_function	0	3	5
enzyme binding	0	3	5
serine hydrolase activity	0	2	5
metalloendopeptidase activity	0	3	5
lipase activity	0	4	5
ubiquitin-like protein ligase binding	0	3	5
ubiquitin protein ligase binding	0	3	5
serine-type peptidase activity	0	2	5
non-membrane spanning protein tyrosine kinase activity	0	1	3
hydrolase activity, acting on carbon-nitrogen (but not peptide) bonds	0	2	5
actin binding	0	2	5
tRNA methyltransferase activity	0	1	5
oxidoreductase activity, acting on peroxide as acceptor	0	3	5
microtubule motor activity	0	1	4
intramolecular transferase activity, phosphotransferases	0	1	4
DNA-binding transcription factor activity, RNA polymerase II-specific	0	1	3
sphingomyelin phosphodiesterase activity	0	1	3
deacetylase activity	0	0	2
ATP hydrolysis activity	0	3	5
phosphotransferase activity, for other substituted phosphate groups	0	2	5
ubiquitin protein ligase activity	0	2	5
ubiquitin-like protein ligase activity	0	2	5
aminopeptidase activity	0	2	5
racemase and epimerase activity, acting on carbohydrates and derivatives	0	1	2
L-malate dehydrogenase activity	0	0	1
structural constituent of cytoskeleton	0	1	2
serine-type endopeptidase activity	0	1	4
O-methyltransferase activity	0	0	4
nucleotide-sugar transmembrane transporter activity	0	0	1
exoribonuclease activity	0	0	3
exoribonuclease activity, producing 5'-phosphomonoesters	0	0	3
alpha-glucosidase activity	0	0	1
microtubule binding	0	1	4
adenylyltransferase activity	0	3	5
rRNA binding	0	3	5
exonuclease activity, active with either ribo- or deoxyribonucleic acids and producing 5'-phosphomonoesters	0	3	5
protein-arginine N-methyltransferase activity	0	2	5
oxidoreductase activity, acting on the CH-NH2 group of donors	0	2	5
tubulin binding	0	2	5
racemase and epimerase activity	0	3	5
arginine N-methyltransferase activity	0	2	5
metallopeptidase activity	0	3	5
calmodulin-dependent protein phosphatase activity	0	1	2
calcium-dependent protein serine/threonine phosphatase activity	0	1	2
hydrolase activity, hydrolyzing O-glycosyl compounds	0	2	5
S-acyltransferase activity	0	4	5
protein-cysteine S-acyltransferase activity	0	4	5
protein-cysteine S-palmitoyltransferase activity	0	4	5
hydrolase activity, acting on carbon-nitrogen (but not peptide) bonds, in cyclic amidines	0	2	5
transferase activity, transferring nitrogenous groups	0	3	5
sphingosine N-acyltransferase activity	0	2	2
NAD+ binding	0	3	5
transaminase activity	0	3	5
translation regulator activity	0	3	5
translation factor activity, RNA binding	0	2	5
translation regulator activity, nucleic acid binding	0	2	5
structural constituent of ribosome	0	3	5
palmitoyltransferase activity	0	5	5
deaminase activity	0	2	5
nucleobase-containing compound kinase activity	0	3	5
ATPase, acting on DNA	1	4	5
ATP-dependent activity	0	3	5
protein binding	0	2	5
enzyme inhibitor activity	0	1	4
endopeptidase inhibitor activity	0	1	4
serine-type endopeptidase inhibitor activity	0	1	1
carboxylic ester hydrolase activity	0	4	5
NAD+ ADP-ribosyltransferase activity	0	2	5
protein phosphatase binding	0	2	2
intramolecular transferase activity	0	3	5
endopeptidase regulator activity	0	2	4
phosphatase binding	0	2	3
ATP-dependent chromatin remodeler activity	0	4	5
peptidase inhibitor activity	0	1	4
lipid binding	1	4	5
methyltransferase activity	0	2	5
oxidoreductase activity, acting on a sulfur group of donors	0	4	5
clathrin binding	0	1	5
carbohydrate derivative transmembrane transporter activity	0	2	4
DNA helicase activity	0	4	5
small GTPase binding	0	3	5
nucleobase-containing compound transmembrane transporter activity	0	2	4
GTPase binding	0	3	5
protein methyltransferase activity	0	3	5
peptidase regulator activity	0	2	4
carboxy-lyase activity	0	3	5
transferase activity, transferring one-carbon groups	0	2	5
structural molecule activity	0	2	5
RNA methyltransferase activity	0	4	5
phosphatidylinositol binding	0	5	5
hydrolase activity, acting on glycosyl bonds	0	2	5
DNA binding	0	5	5
exopeptidase activity	0	2	5
DNA-binding transcription factor activity	0	2	5
acyltransferase activity, transferring groups other than amino-acyl groups	1	3	5
hydrolase activity, acting on acid anhydrides	0	3	5
hydrolase activity, acting on acid anhydrides, in phosphorus-containing anhydrides	0	3	5
transmembrane receptor protein tyrosine kinase activity	0	1	2
transmembrane signaling receptor activity	0	1	5
transmembrane receptor protein kinase activity	0	1	2
signaling receptor activity	0	1	5
molecular transducer activity	0	2	5
ABC-type transporter activity	0	4	5
pyrophosphatase activity	0	3	5
nuclease activity	0	3	5
nucleoside-triphosphatase activity	0	3	5
metal ion binding	1	3	5
cation binding	1	3	5
N-methyltransferase activity	0	3	5
phosphoric diester hydrolase activity	0	4	5
magnesium ion binding	0	5	5
protein serine kinase activity	0	4	5
transporter activity	0	3	5
transmembrane transporter activity	0	1	5
ligase activity	0	4	5
cysteine-type peptidase activity	0	2	5
translation initiation factor activity	0	1	5
ion transmembrane transporter activity	0	0	5
GTPase activator activity	0	1	5
nucleoside-triphosphatase regulator activity	0	1	5
GTPase regulator activity	0	1	5
calcium ion binding	0	3	5
lyase activity	1	2	5
phosphatase activity	0	4	5
molecular function regulator	0	0	5
cysteine-type endopeptidase activity	0	2	5
protein tyrosine/serine/threonine phosphatase activity	0	2	5
enzyme regulator activity	0	1	5
phosphoric ester hydrolase activity	0	3	5
guanyl-nucleotide exchange factor activity	0	2	5
protein dimerization activity	0	3	5
catalytic activity, acting on RNA	0	3	5
enzyme activator activity	0	1	5
cation transmembrane transporter activity	0	0	5
inorganic molecular entity transmembrane transporter activity	0	0	5
endonuclease activity	0	3	5
hydrolase activity, acting on ester bonds	1	3	5
RNA binding	1	0	5
phosphatidylinositol phosphate phosphatase activity	0	3	5
carbohydrate binding	0	2	5
helicase activity	0	3	5
glycosyltransferase activity	0	2	5
myosin phosphatase activity	0	3	5
phosphoprotein phosphatase activity	1	0	5
thiol-dependent deubiquitinase	0	2	5
inorganic cation transmembrane transporter activity	0	0	5
deubiquitinase activity	0	2	5
omega peptidase activity	0	2	5
S-adenosylmethionine-dependent methyltransferase activity	0	1	5
ubiquitin-like protein-specific protease activity	0	2	5
hexosyltransferase activity	0	1	5
phosphorus-oxygen lyase activity	0	3	5
ribonuclease T2 activity	0	1	2
metal ion transmembrane transporter activity	0	0	5
cis-trans isomerase activity	0	1	5
peptidyl-prolyl cis-trans isomerase activity	0	1	5
tRNA binding	0	2	5
RNA polymerase II CTD heptapeptide repeat kinase activity	0	0	2
channel activity	0	2	5
4 iron, 4 sulfur cluster binding	1	1	5
passive transmembrane transporter activity	0	2	5
intramolecular oxidoreductase activity	1	2	5
N-acetyltransferase activity	0	4	5
amylase activity	0	0	2
endoribonuclease activity	0	1	5
catalytic activity, acting on a tRNA	0	4	5
toxic substance binding	0	1	2
isomerase activity	0	4	5
nucleic acid binding	1	0	5
sequence-specific DNA binding	0	2	5
GTPase activity	0	1	5
protein serine/threonine phosphatase activity	0	2	5
guanyl nucleotide binding	0	1	5
active ion transmembrane transporter activity	0	0	5
ligase activity, forming carbon-sulfur bonds	0	2	5
actin filament binding	0	1	5
protein heterodimerization activity	0	3	5
hydrolase activity	0	2	5
GTP binding	0	1	5
guanyl ribonucleotide binding	0	1	5
ribonuclease activity	0	1	5
peptidase activity	0	2	5
catalytic activity, acting on a nucleic acid	0	4	5
carbon-nitrogen lyase activity	0	1	4
RNA helicase activity	0	3	5
P-type transmembrane transporter activity	0	0	5
lysozyme activity	0	3	5
flavin adenine dinucleotide binding	0	3	3
threonine-type endopeptidase activity	0	0	2
proton transmembrane transporter activity	0	0	5
RNA-directed 5'-3' RNA polymerase activity	0	0	1
prenyltransferase activity	0	2	4
RNA polymerase II complex binding	0	1	2
alcohol dehydrogenase (NADP+) activity	0	0	1
mRNA binding	1	1	5
phosphatidylinositol-3,4,5-trisphosphate 3-phosphatase activity	0	1	3
transcription regulatory region nucleic acid binding	0	1	3
phosphatidylinositol kinase activity	0	1	2
dipeptidyl-peptidase activity	0	0	1
oxidoreductase activity, acting on the CH-NH group of donors, NAD or NADP as acceptor	0	2	3
phosphatidylinositol-4,5-bisphosphate 5-phosphatase activity	0	0	2
intramolecular oxidoreductase activity, interconverting aldoses and ketoses	0	2	5
ribonuclease P activity	0	1	3
zinc ion binding	0	2	5
general transcription initiation factor activity	0	0	2
phosphatase regulator activity	0	1	3
proton-transporting ATPase activity, rotational mechanism	0	0	5
peptide binding	0	1	4
oxidoreductase activity, acting on the CH-CH group of donors, NAD or NADP as acceptor	0	0	4
linear malto-oligosaccharide phosphorylase activity	0	0	1
carbohydrate kinase activity	0	3	4
SHG alpha-glucan phosphorylase activity	0	0	1
phosphatidylinositol phosphate 5-phosphatase activity	0	0	4
nucleosome binding	0	0	2
translation initiation factor binding	0	2	4
asparagine synthase (glutamine-hydrolyzing) activity	0	0	1
cAMP-dependent protein kinase activity	0	1	1
ribosome binding	0	0	5
myosin light chain kinase activity	0	0	1
metallochaperone activity	0	0	3
protein phosphatase regulator activity	0	1	3
tRNA-specific ribonuclease activity	0	1	4
oxidoreductase activity, acting on the CH-NH group of donors	0	2	3
zinc ion transmembrane transporter activity	0	1	2
polyubiquitin modification-dependent protein binding	0	1	2
RNA polymerase II transcription regulatory region sequence-specific DNA binding	0	0	2
purine-nucleoside phosphorylase activity	0	0	1
kinase regulator activity	0	0	5
phosphatidylinositol-4,5-bisphosphate 3-kinase activity	0	0	1
iron-sulfur cluster binding	1	2	5
transcription coregulator activity	0	2	4
magnesium ion transmembrane transporter activity	0	0	1
pre-mRNA binding	0	1	2
pseudouridine synthase activity	0	2	5
antiporter activity	0	0	3
hydrolase activity, acting on carbon-nitrogen (but not peptide) bonds, in cyclic amides	0	0	3
ligase activity, forming carbon-oxygen bonds	1	3	5
mannosyltransferase activity	0	0	5
uridylyltransferase activity	0	1	1
aldo-keto reductase (NADP) activity	0	0	1
ATPase activator activity	0	0	1
ion channel activity	0	2	5
inorganic anion transmembrane transporter activity	0	2	3
lipid transporter activity	0	4	5
poly(A)-specific ribonuclease activity	0	0	1
exodeoxyribonuclease activity	0	1	2
amide binding	0	1	4
DNA-directed 5'-3' RNA polymerase activity	0	1	5
NADP binding	0	2	3
structural constituent of chromatin	0	2	5
transition metal ion transmembrane transporter activity	0	1	3
SUMO transferase activity	0	0	1
signal recognition particle binding	0	0	1
structural constituent of nuclear pore	0	2	3
P-type calcium transporter activity	0	0	1
disulfide oxidoreductase activity	0	3	5
ligase activity, forming phosphoric ester bonds	0	2	4
exodeoxyribonuclease activity, producing 5'-phosphomonoesters	0	1	2
single-stranded DNA binding	0	2	4
translation termination factor activity	0	1	1
hydrolase activity, hydrolyzing N-glycosyl compounds	0	2	4
protein-containing complex binding	0	0	5
P-type ion transporter activity	0	0	3
phosphatidylinositol-3-phosphate binding	0	1	2
calcium ion transmembrane transporter activity	0	2	4
nucleoside-diphosphatase activity	0	0	1
ubiquitin-like protein binding	0	2	5
carbon-nitrogen ligase activity, with glutamine as amido-N-donor	0	1	3
glycogen phosphorylase activity	0	0	1
CoA-ligase activity	0	1	4
protein-lysine N-methyltransferase activity	0	1	3
vitamin binding	2	1	5
signal sequence binding	0	1	3
RNA polymerase activity	0	0	5
voltage-gated anion channel activity	0	1	3
histone acetyltransferase activity	0	2	5
oxidoreductase activity, acting on NAD(P)H	0	1	4
cyclic-nucleotide phosphodiesterase activity	0	1	3
UDP-glycosyltransferase activity	0	2	4
protein disulfide isomerase activity	0	3	5
DNA damage sensor activity	0	3	5
C-acyltransferase activity	0	0	1
steroid binding	1	1	2
cargo adaptor activity	0	0	3
clathrin adaptor activity	0	0	3
N-acyltransferase activity	0	4	5
protein-macromolecule adaptor activity	0	0	4
ATPase activity, coupled to transmembrane movement of ions, rotational mechanism	0	0	5
solute:proton antiporter activity	0	1	2
FMN binding	0	2	5
chitinase activity	1	0	1
aspartic-type peptidase activity	0	1	3
aspartic-type endopeptidase activity	0	1	3
Atg8-specific protease activity	0	0	1
protein prenyltransferase activity	0	3	4
gated channel activity	0	0	4
lysine N-methyltransferase activity	0	1	3
glutaminase activity	0	0	1
pyridoxal phosphate binding	2	1	5
alanine dehydrogenase activity	0	0	1
endonuclease activity, active with either ribo- or deoxyribonucleic acids and producing 3'-phosphomonoesters	1	1	3
basal transcription machinery binding	0	1	2
peptide-lysine-N-acetyltransferase activity	0	2	5
anion channel activity	0	1	3
carbon-oxygen lyase activity	0	2	5
cyclic nucleotide-dependent protein kinase activity	0	1	1
histone binding	0	1	3
monovalent cation:proton antiporter activity	0	0	1
TBP-class protein binding	0	0	2
nucleoside binding	0	0	1
ubiquitin-like modifier activating enzyme activity	0	3	5
phosphatidylinositol bisphosphate phosphatase activity	0	0	4
class I DNA-(apurinic or apyrimidinic site) endonuclease activity	0	0	1
phosphatidylinositol-3,4-bisphosphate 5-kinase activity	0	0	1
cation channel activity	0	2	3
nucleoside monophosphate kinase activity	0	2	4
phosphatidylinositol phosphate kinase activity	0	3	4
cation:cation antiporter activity	0	1	2
7S RNA binding	0	0	4
histone deacetylase activity	0	0	2
peptide alpha-N-acetyltransferase activity	0	0	1
double-stranded DNA binding	0	3	5
phosphatidylinositol bisphosphate kinase activity	0	0	1
sulfuric ester hydrolase activity	0	0	1
guanylyltransferase activity	0	0	2
chaperone binding	0	1	3
endonuclease activity, active with either ribo- or deoxyribonucleic acids and producing 5'-phosphomonoesters	0	2	5
3'-tRNA processing endoribonuclease activity	0	0	1
alkyl sulfatase activity	0	0	1
phosphotransferase activity, phosphate group as acceptor	0	3	4
long-chain fatty acid-CoA ligase activity	0	0	2
mechanosensitive ion channel activity	0	0	1
protein transmembrane transporter activity	0	0	2
tRNA (guanine) methyltransferase activity	0	0	5
1,4-alpha-oligoglucan phosphorylase activity	0	0	1
ubiquitin-protein transferase activity	0	1	5
microtubule plus-end binding	0	1	1
solute:cation antiporter activity	0	1	2
voltage-gated ion channel activity	0	1	3
damaged DNA binding	0	1	3
3'-5'-exodeoxyribonuclease activity	0	0	1
snoRNA binding	0	2	4
intramolecular oxidoreductase activity, transposing S-S bonds	0	3	5
vitamin B6 binding	2	1	5
ATPase-coupled cation transmembrane transporter activity	0	0	5
macromolecule transmembrane transporter activity	0	0	2
kinase activator activity	0	2	3
transcription factor binding	0	0	2
intramembrane lipid transporter activity	0	3	4
proteasome binding	0	1	2
acetylglucosaminyltransferase activity	0	2	4
sulfurtransferase activity	0	0	2
phospholipase D activity	0	1	3
nucleoside transmembrane transporter activity	0	0	1
glycolipid mannosyltransferase activity	0	0	1
N-acylphosphatidylethanolamine-specific phospholipase D activity	0	1	3
acid phosphatase activity	0	2	2
iron ion binding	1	2	5
chitin binding	1	0	2
metal cluster binding	1	2	5
chromatin binding	0	0	3
phosphatidylinositol monophosphate phosphatase activity	0	1	4
phosphatidylinositol-4,5-bisphosphate binding	0	0	2
acid-thiol ligase activity	0	1	5
voltage-gated channel activity	0	1	3
heat shock protein binding	0	1	4
cis-regulatory region sequence-specific DNA binding	0	0	3
threonine-type peptidase activity	0	0	3
butanol dehydrogenase activity	0	0	1
polynucleotide adenylyltransferase activity	0	1	3
DNA replication origin binding	0	0	2
fatty acid ligase activity	0	0	3
transcription cis-regulatory region binding	0	1	3
ribonucleoside binding	0	0	1
ammonia-lyase activity	0	0	3
voltage-gated chloride channel activity	0	1	3
ATPase-coupled transmembrane transporter activity	0	1	5
mannose-ethanolamine phosphotransferase activity	0	1	2
starch binding	0	1	3
ubiquitin-like protein transferase activity	0	2	5
ligase activity, forming carbon-nitrogen bonds	0	3	5
phosphotransferase activity, paired acceptors	0	0	1
cytidylyltransferase activity	0	0	1
basal RNA polymerase II transcription machinery binding	0	1	2
endodeoxyribonuclease activity	1	1	4
protein deacetylase activity	0	0	2
anion transmembrane transporter activity	0	1	3
O-acyltransferase activity	0	2	5
flap endonuclease activity	0	0	1
SNAP receptor activity	0	1	3
beta-amylase activity	0	0	2
5'-3' RNA polymerase activity	0	0	5
electron transfer activity	0	0	4
steroid dehydrogenase activity	0	1	2
diacylglycerol kinase activity	0	0	2
primary active transmembrane transporter activity	0	1	5
peroxidase activity	0	2	3
small molecule sensor activity	0	3	5
peptide N-acetyltransferase activity	0	3	5
phosphatidylcholine-sterol O-acyltransferase activity	0	1	2
diphosphotransferase activity	0	0	3
serine-tRNA ligase activity	0	1	1
phosphatidylinositol bisphosphate binding	0	0	2
aminoacyl-tRNA ligase activity	1	3	5
ATPase, acting on RNA	0	3	5
endoribonuclease activity, producing 5'-phosphomonoesters	0	2	5
molecular adaptor activity	0	1	4
general transcription initiation factor binding	0	0	2
proton-transporting ATP synthase activity, rotational mechanism	0	1	3
Hsp70 protein binding	0	1	2
sequence-specific double-stranded DNA binding	0	2	3
1-phosphatidylinositol-3-kinase activity	0	1	1
beta-N-acetylhexosaminidase activity	0	1	2
polysaccharide binding	0	1	4
phosphatidylinositol-3-phosphatase activity	0	1	4
N-acetyl-beta-D-galactosaminidase activity	0	0	1
endopeptidase activity	0	3	5
sulfur compound binding	0	1	3
phosphatidylinositol trisphosphate phosphatase activity	0	1	4
catalytic activity, acting on a rRNA	0	2	3
carbohydrate transmembrane transporter activity	0	1	2
pentosyltransferase activity	0	2	5
3',5'-cyclic-AMP phosphodiesterase activity	0	0	2
G-protein beta/gamma-subunit complex binding	0	1	3
protein tyrosine phosphatase activity	0	2	5
DNA topoisomerase activity	0	0	3
modification-dependent protein binding	0	1	2
proton channel activity	0	1	3
3',5'-cyclic-nucleotide phosphodiesterase activity	0	1	3
ATPase-coupled intramembrane lipid transporter activity	0	3	4
ubiquitin binding	0	2	5
RNA polymerase core enzyme binding	0	1	2
ribosomal large subunit binding	0	0	3
DNA-(apurinic or apyrimidinic site) endonuclease activity	0	0	2
rRNA (adenine) methyltransferase activity	0	1	1
monosaccharide binding	0	2	3
phosphatidylinositol phosphate binding	0	2	3
carboxypeptidase activity	0	1	3
phosphatidylinositol 3-kinase activity	0	2	3
active transmembrane transporter activity	0	0	5
mismatched DNA binding	0	3	4
hexosaminidase activity	0	1	2
oxidoreductase activity, acting on the CH-CH group of donors	0	2	5
protein transporter activity	0	0	2
protein kinase activator activity	0	2	3
acyltransferase activity	0	2	5
ATPase-coupled ion transmembrane transporter activity	0	0	5
acid-ammonia (or amide) ligase activity	0	1	3
sterol binding	1	1	2
metal ion:proton antiporter activity	0	0	1
RNA polymerase binding	0	1	2
ATP-dependent DNA damage sensor activity	0	3	5
3'-5' exonuclease activity	0	1	5
glucosyltransferase activity	0	1	4
deoxyribonuclease activity	1	3	4
transcription coactivator activity	0	1	2
peptidoglycan muralytic activity	0	3	5
transition metal ion binding	0	3	5
protein kinase regulator activity	0	0	5
rRNA methyltransferase activity	0	2	3
phosphatidylinositol-4,5-bisphosphate phosphatase activity	0	0	2
ribonucleoprotein complex binding	0	0	5
transcription regulator activity	0	1	5
cyclase activity	0	1	2
inositol phosphate phosphatase activity	0	0	1
hydro-lyase activity	0	3	5
transferase activity, transferring sulphur-containing groups	0	2	4
carbon-sulfur lyase activity	0	2	4
acetyltransferase activity	0	2	5
G protein activity	0	0	2
tRNA dihydrouridine synthase activity	0	1	3
secondary active transmembrane transporter activity	0	0	3
translation release factor activity	0	1	1
3'-5'-exoribonuclease activity	0	0	3
GDP-dissociation inhibitor activity	0	0	2
adenosine deaminase activity	0	0	2
protein-disulfide reductase activity	0	3	4
cyclin-dependent protein serine/threonine kinase regulator activity	0	0	3
thiamine pyrophosphate binding	0	1	2
cargo receptor activity	0	0	1
aminoacyl-tRNA editing activity	1	2	4
chloride channel activity	0	1	3
pyrophosphate hydrolysis-driven proton transmembrane transporter activity	0	0	5
amylopectin maltohydrolase activity	0	0	2
RNA cap binding	0	1	2
endodeoxyribonuclease activity, producing 5'-phosphomonoesters	0	1	1
calmodulin-dependent protein kinase activity	0	0	3
carbon-carbon lyase activity	0	3	5
1-phosphatidylinositol-4-phosphate 5-kinase activity	0	1	1
response to UV-C	0	1	1
interstrand cross-link repair	0	0	1
programmed cell death	1	2	3
respiratory chain complex II assembly	0	1	2
mitochondrial respiratory chain complex II assembly	0	1	2
cell death in response to oxidative stress	0	1	1
protein ADP-ribosylation	0	1	1
protein poly-ADP-ribosylation	0	1	1
hydrogen peroxide-mediated programmed cell death	0	1	1
unsaturated fatty acid metabolic process	0	1	2
programmed cell death in response to reactive oxygen species	0	1	1
positive regulation of mitochondrial membrane potential	0	1	1
positive regulation of membrane potential	0	1	1
cell death in response to hydrogen peroxide	0	1	1
regulation of mitochondrial membrane potential	0	1	1
myosin II filament organization	0	1	1
peptidyl-proline hydroxylation	0	0	1
peptidyl-proline hydroxylation to 4-hydroxy-L-proline	0	0	1
mitochondrial respiratory chain complex assembly	0	2	3
pseudopodium assembly	0	3	3
regulation of membrane potential	0	1	1
myosin filament assembly	0	2	2
establishment of cell polarity	0	2	3
DNA unwinding involved in DNA replication	0	0	1
receptor recycling	0	0	1
N-glycan processing	0	0	1
actin filament severing	0	1	2
glycine metabolic process	1	2	3
myosin filament organization	0	2	2
[truncated: 1,200 more rows]
