# Supplementary material for: Universal signatures of transposable element compartmentalization across eukaryotic genomes
Source: bioRxiv. 2024 Mar 27:2023.10.17.562820. Preprint. [Version 2] doi: 10.1101/2023.10.17.562820 (PMC10996525; doi:10.1101/2023.10.17.562820)
Supplement: Supplement 5 [file media-5.gz › Data_S3/GO_presence_summaries_Basidiomycota_DNA.tsv]

negative regulation of chromosome organization	0	4	5
negative regulation of biological process	1	7	24
negative regulation of cellular component organization	0	8	21
cell cycle checkpoint signaling	0	11	22
negative regulation of organelle organization	0	8	21
negative regulation of cell cycle process	0	10	22
negative regulation of cell cycle	0	11	22
regulation of chromosome organization	0	4	15
negative regulation of cell cycle phase transition	0	10	22
regulation of cell cycle phase transition	0	6	22
regulation of cell cycle process	0	11	23
regulation of cellular component organization	1	10	24
mitotic cell cycle checkpoint signaling	0	3	5
regulation of nuclear division	0	3	4
negative regulation of sister chromatid segregation	0	4	4
regulation of sister chromatid segregation	0	3	10
negative regulation of mitotic metaphase/anaphase transition	0	4	4
spindle checkpoint signaling	0	3	3
negative regulation of mitotic sister chromatid segregation	0	4	4
negative regulation of nuclear division	0	4	4
spindle assembly checkpoint signaling	0	3	3
negative regulation of mitotic sister chromatid separation	0	4	4
regulation of metaphase/anaphase transition of cell cycle	0	4	10
mitotic spindle checkpoint signaling	0	3	3
regulation of mitotic sister chromatid segregation	0	4	4
regulation of mitotic cell cycle phase transition	0	5	15
negative regulation of mitotic cell cycle	0	4	12
regulation of mitotic cell cycle	0	5	15
regulation of chromosome segregation	0	3	10
negative regulation of mitotic cell cycle phase transition	0	4	12
regulation of mitotic metaphase/anaphase transition	0	4	10
negative regulation of mitotic nuclear division	0	4	4
mitotic spindle assembly checkpoint signaling	0	3	3
negative regulation of metaphase/anaphase transition of cell cycle	0	4	4
regulation of chromosome separation	0	4	10
negative regulation of chromosome separation	0	4	4
regulation of mitotic nuclear division	0	4	4
negative regulation of chromosome segregation	0	4	4
regulation of mitotic sister chromatid separation	0	4	10
negative regulation of cellular process	1	9	24
cell cycle process	2	9	24
mitotic cell cycle process	0	11	24
RNA 3'-end processing	0	9	23
regulation of organelle organization	0	8	23
carbohydrate biosynthetic process	0	8	23
positive regulation of cellular protein metabolic process	0	4	11
positive regulation of protein metabolic process	0	4	11
attachment of GPI anchor to protein	0	2	5
nucleobase-containing compound catabolic process	1	7	24
regulation of cell cycle	0	12	23
mRNA catabolic process	1	8	23
positive regulation of molecular function	0	3	13
positive regulation of catalytic activity	0	4	13
steroid metabolic process	2	7	24
steroid biosynthetic process	3	5	23
regulation of biological process	1	7	24
cellular amino acid biosynthetic process	1	9	24
intracellular signal transduction	0	12	24
regulation of macromolecule metabolic process	0	10	24
negative regulation of gene expression	1	7	24
RNA catabolic process	0	8	24
heterocycle catabolic process	0	8	24
positive regulation of translation	0	2	4
2'-deoxyribonucleotide metabolic process	0	2	2
RNA phosphodiester bond hydrolysis	0	5	10
sulfur compound catabolic process	0	1	4
exonucleolytic trimming involved in rRNA processing	0	2	4
mitochondrial electron transport, cytochrome c to oxygen	0	5	17
DNA duplex unwinding	0	3	4
positive regulation of cellular amide metabolic process	0	2	4
cleavage involved in rRNA processing	0	2	4
proline biosynthetic process	0	0	2
positive regulation of gene expression	0	0	4
lysine biosynthetic process via aminoadipic acid	0	1	4
response to UV	0	2	4
hexitol metabolic process	0	1	1
L-proline biosynthetic process	0	0	1
alditol metabolic process	0	3	6
organelle fission	0	6	15
mitochondrial translational elongation	0	1	3
lysine biosynthetic process	0	6	16
pyrimidine nucleoside triphosphate metabolic process	0	2	9
peptide catabolic process	0	2	4
exonucleolytic trimming to generate mature 3'-end of 5.8S rRNA from tricistronic rRNA transcript (SSU-rRNA, 5.8S rRNA, LSU-rRNA)	0	3	4
RNA phosphodiester bond hydrolysis, exonucleolytic	0	2	4
nucleic acid phosphodiester bond hydrolysis	0	5	11
glutathione metabolic process	0	2	19
glutathione catabolic process	0	1	4
pyrimidine nucleoside triphosphate biosynthetic process	0	2	9
regulation of pH	0	3	4
protein localization to chromosome	0	3	4
deoxyribose phosphate metabolic process	0	2	2
rRNA 3'-end processing	0	2	4
DNA geometric change	0	3	4
positive regulation of nitrogen compound metabolic process	1	10	23
positive regulation of macromolecule metabolic process	1	10	23
positive regulation of metabolic process	1	10	23
aspartate family amino acid biosynthetic process	1	8	23
positive regulation of cellular metabolic process	1	10	23
organic substance biosynthetic process	1	8	24
alpha-amino acid biosynthetic process	0	8	23
cellular nitrogen compound catabolic process	0	8	24
aspartate family amino acid metabolic process	0	8	23
cellular carbohydrate biosynthetic process	0	11	22
energy derivation by oxidation of organic compounds	0	9	23
cellular carbohydrate metabolic process	0	14	24
biological regulation	0	9	24
regulation of gene expression	0	14	24
negative regulation of macromolecule metabolic process	1	6	24
regulation of metabolic process	0	11	24
tetrapyrrole biosynthetic process	1	8	23
porphyrin-containing compound biosynthetic process	1	8	23
tetrapyrrole metabolic process	0	9	23
porphyrin-containing compound metabolic process	0	9	23
regulation of catalytic activity	0	5	13
regulation of molecular function	0	5	13
organonitrogen compound biosynthetic process	1	5	24
RNA processing	0	11	24
negative regulation of metabolic process	1	5	24
nuclear-transcribed mRNA poly(A) tail shortening	0	2	5
lysine metabolic process	0	8	21
response to radiation	0	1	5
signal transduction in response to DNA damage	0	7	19
positive regulation of hydrolase activity	0	1	4
glycogen metabolic process	0	1	3
phosphatidylcholine biosynthetic process	0	3	5
positive regulation of transferase activity	0	0	3
one-carbon metabolic process	0	6	21
ncRNA 3'-end processing	0	1	4
dolichol-linked oligosaccharide biosynthetic process	0	2	8
gamma-aminobutyric acid metabolic process	0	1	2
response to light stimulus	0	2	5
oligosaccharide-lipid intermediate biosynthetic process	0	2	8
energy reserve metabolic process	0	1	3
regulation of small GTPase mediated signal transduction	0	3	21
hexose biosynthetic process	0	5	16
DNA catabolic process	0	1	2
DNA integrity checkpoint signaling	0	9	21
monovalent inorganic cation homeostasis	0	3	5
DNA damage checkpoint signaling	0	7	19
trehalose biosynthetic process	0	1	2
nuclear chromosome segregation	0	0	3
regulation of protein-containing complex disassembly	1	1	5
monosaccharide biosynthetic process	0	5	16
translational elongation	0	4	16
fatty acid oxidation	0	2	7
positive regulation of GTPase activity	0	1	4
disaccharide biosynthetic process	0	2	3
cellular modified amino acid catabolic process	0	2	11
oligosaccharide biosynthetic process	0	2	3
fatty acid beta-oxidation	0	2	7
glycogen biosynthetic process	0	0	1
lipid oxidation	0	2	7
phosphatidylcholine metabolic process	0	4	10
mitotic cell cycle	0	5	10
phosphorelay signal transduction system	0	3	11
gamma-aminobutyric acid catabolic process	0	1	2
gluconeogenesis	0	5	16
protein maturation by iron-sulfur cluster transfer	0	3	4
organic hydroxy compound metabolic process	0	10	24
carboxylic acid biosynthetic process	1	7	24
rRNA processing	0	11	24
rRNA metabolic process	0	11	24
organic acid biosynthetic process	1	7	24
organic cyclic compound biosynthetic process	1	14	24
nuclear-transcribed mRNA catabolic process	1	7	23
aromatic compound catabolic process	1	9	24
positive regulation of biological process	1	12	24
positive regulation of cellular process	1	12	24
deoxyribonucleotide biosynthetic process	0	8	17
threonine metabolic process	0	1	13
positive regulation of macromolecule biosynthetic process	1	12	22
regulation of DNA-dependent DNA replication	0	7	21
regulation of DNA metabolic process	0	7	21
cell cycle DNA replication	1	6	19
heme biosynthetic process	0	5	21
positive regulation of protein modification process	0	1	4
isoleucine biosynthetic process	0	9	21
positive regulation of biosynthetic process	1	12	22
branched-chain amino acid metabolic process	0	10	21
regulation of DNA-dependent DNA replication initiation	0	7	21
sterol metabolic process	0	12	21
isoleucine metabolic process	0	9	21
pigment biosynthetic process	0	7	22
deoxyribonucleotide metabolic process	0	8	20
negative regulation of molecular function	2	2	5
sterol biosynthetic process	0	10	21
pigment metabolic process	0	7	22
actin cytoskeleton organization	0	6	13
branched-chain amino acid biosynthetic process	0	10	21
nuclear DNA replication	1	6	19
heme metabolic process	0	6	21
regulation of intracellular signal transduction	0	8	21
actin filament-based process	0	8	17
threonine biosynthetic process	0	1	11
nucleotide-excision repair	1	6	22
fatty acid catabolic process	0	4	10
negative regulation of catalytic activity	0	4	5
magnesium ion transport	0	1	3
positive regulation of cellular biosynthetic process	1	12	22
mRNA polyadenylation	0	1	6
regulation of DNA-templated transcription, elongation	0	4	17
biosynthetic process	1	9	24
mRNA metabolic process	0	9	24
organic cyclic compound metabolic process	0	12	24
oligosaccharide metabolic process	0	7	22
disaccharide metabolic process	0	7	20
response to abiotic stimulus	0	11	22
polyol metabolic process	0	5	21
trehalose metabolic process	0	5	17
regulation of signaling	0	6	22
pyrimidine nucleoside monophosphate biosynthetic process	0	11	21
NADP metabolic process	0	9	21
regulation of cell communication	0	6	22
glucose metabolic process	0	9	21
methionine biosynthetic process	0	7	22
proline metabolic process	0	3	21
pyrimidine nucleoside monophosphate metabolic process	0	11	21
signal peptide processing	0	6	20
methionine metabolic process	0	8	22
pyrimidine nucleotide metabolic process	0	10	21
regulation of signal transduction	0	6	22
mRNA 3'-end processing	0	9	22
pyrimidine nucleotide biosynthetic process	0	10	21
regulation of response to stimulus	0	5	22
NAD metabolic process	0	7	20
protein maturation	0	9	23
regulation of cellular process	0	9	24
small molecule biosynthetic process	1	5	24
mRNA splicing, via spliceosome	0	11	24
RNA splicing, via transesterification reactions	0	11	24
RNA splicing, via transesterification reactions with bulged adenosine as nucleophile	0	11	24
dephosphorylation	1	13	23
positive regulation of cellular component organization	0	9	23
nucleoside triphosphate biosynthetic process	0	12	22
polysaccharide biosynthetic process	0	10	17
aromatic amino acid family biosynthetic process	0	10	22
regulation of DNA replication	0	8	22
cellular modified amino acid metabolic process	0	8	23
pyrimidine-containing compound metabolic process	0	10	23
alcohol metabolic process	0	6	23
glucan biosynthetic process	0	9	17
aerobic electron transport chain	0	2	22
pyrimidine-containing compound biosynthetic process	0	9	23
aerobic respiration	0	3	22
glutamine family amino acid biosynthetic process	0	8	22
DNA-dependent DNA replication	1	9	23
transcription initiation from RNA polymerase II promoter	1	10	22
pyridine nucleotide biosynthetic process	0	9	22
nicotinamide nucleotide biosynthetic process	0	9	22
chromosome segregation	0	9	23
sulfur amino acid biosynthetic process	0	7	23
regulation of GTPase activity	0	5	13
RNA polyadenylation	0	6	15
cellular polysaccharide biosynthetic process	0	10	17
cellular glucan metabolic process	2	8	24
glucan metabolic process	2	9	24
organic cyclic compound catabolic process	1	8	24
mRNA processing	1	8	24
cellular polysaccharide metabolic process	2	8	24
RNA metabolic process	0	12	24
pyridine nucleotide metabolic process	0	9	22
protein localization to nucleus	0	9	22
protoporphyrinogen IX biosynthetic process	0	9	22
protein peptidyl-prolyl isomerization	0	6	13
DNA replication initiation	1	8	22
nucleoside monophosphate biosynthetic process	0	12	23
protoporphyrinogen IX metabolic process	0	9	22
cellular respiration	0	3	22
nucleoside monophosphate metabolic process	0	11	23
nicotinamide nucleotide metabolic process	0	9	22
monocarboxylic acid catabolic process	0	8	23
regulation of translational elongation	0	10	19
protein import into nucleus	0	9	22
signal transduction	0	9	24
cellular macromolecule catabolic process	1	10	24
heterocycle biosynthetic process	1	9	24
protein localization to organelle	0	12	24
aromatic compound biosynthetic process	1	11	24
respiratory electron transport chain	0	3	22
cytoskeleton organization	1	7	24
import into nucleus	0	10	23
nucleoside triphosphate metabolic process	0	12	22
DNA conformation change	0	9	22
pyridine-containing compound biosynthetic process	0	10	23
peptidyl-proline modification	0	7	13
organic hydroxy compound biosynthetic process	0	9	24
heterocycle metabolic process	0	11	24
regulation of cellular protein metabolic process	0	9	24
nucleotide biosynthetic process	1	11	24
carboxylic acid catabolic process	0	7	24
organic acid catabolic process	0	7	24
generation of precursor metabolites and energy	0	12	24
nucleoside phosphate biosynthetic process	1	11	24
nucleic acid metabolic process	0	11	24
regulation of protein metabolic process	0	11	24
hexose metabolic process	0	8	24
protein dephosphorylation	0	9	13
pyridine-containing compound metabolic process	0	11	23
fatty acid metabolic process	0	10	23
lipid modification	0	12	22
regulation of transferase activity	0	7	13
protein processing	0	9	23
cellular metabolic process	0	10	24
small molecule metabolic process	0	10	24
cellular lipid catabolic process	0	6	23
regulation of hydrolase activity	0	6	13
C-terminal protein methylation	0	4	9
regulation of translation	1	9	23
post-translational protein modification	0	5	12
C-terminal protein amino acid modification	0	5	12
monosaccharide metabolic process	0	9	24
regulation of cellular amide metabolic process	1	9	23
cell cycle	1	10	24
cellular aromatic compound metabolic process	0	12	24
electron transport chain	0	6	23
DNA-templated transcription, initiation	0	13	24
aromatic amino acid family metabolic process	0	8	24
protein import	0	14	24
sulfur compound biosynthetic process	0	9	23
cellular biosynthetic process	1	7	24
protein folding	1	12	24
posttranscriptional regulation of gene expression	0	10	23
sulfur amino acid metabolic process	0	8	23
alpha-amino acid metabolic process	0	10	24
glutamine family amino acid metabolic process	0	9	22
beta-glucan catabolic process	2	8	18
glucan catabolic process	1	9	21
cellulose metabolic process	2	8	18
nucleocytoplasmic transport	0	9	24
chromosome organization	0	8	24
cellulose catabolic process	2	8	18
nuclear transport	0	9	24
regulation of protein modification process	0	5	13
cellular response to DNA damage stimulus	1	12	24
ncRNA processing	0	12	24
regulation of cellular macromolecule biosynthetic process	0	14	24
regulation of macromolecule biosynthetic process	0	14	24
cellular catabolic process	1	12	24
cellular nitrogen compound metabolic process	1	9	24
regulation of cellular biosynthetic process	0	12	24
regulation of biosynthetic process	0	12	24
cell division	2	6	24
cellular polysaccharide catabolic process	0	10	23
protein methylation	0	7	14
regulation of transcription by RNA polymerase II	1	9	24
protein alkylation	0	7	14
DNA replication	1	11	24
ion homeostasis	1	14	23
cation homeostasis	1	14	23
inorganic ion homeostasis	1	14	23
nucleobase-containing compound metabolic process	0	11	24
regulation of nitrogen compound metabolic process	0	15	24
regulation of primary metabolic process	0	13	24
regulation of cellular metabolic process	0	12	24
cellular amino acid metabolic process	0	8	24
beta-glucan metabolic process	1	11	24
lipid catabolic process	1	9	23
cellular protein localization	0	11	24
cellular macromolecule localization	0	11	24
monocarboxylic acid metabolic process	1	10	23
small molecule catabolic process	0	9	24
RNA splicing	0	12	24
nitrogen compound metabolic process	0	11	24
carboxylic acid metabolic process	0	11	24
oxoacid metabolic process	0	11	24
organic acid metabolic process	0	11	24
organic substance metabolic process	0	11	24
sulfur compound metabolic process	0	6	23
lipid biosynthetic process	1	10	24
regulation of nucleobase-containing compound metabolic process	0	11	24
organelle organization	0	10	24
organophosphate biosynthetic process	1	11	24
ncRNA metabolic process	2	7	24
DNA metabolic process	1	10	24
nucleobase-containing compound biosynthetic process	1	11	24
cellular response to stimulus	1	12	24
primary metabolic process	0	10	24
response to stimulus	1	12	24
lipid metabolic process	1	10	24
nucleoside phosphate metabolic process	0	13	24
chemical homeostasis	2	13	23
cellular carbohydrate catabolic process	0	12	24
carbohydrate derivative biosynthetic process	1	10	24
nucleotide metabolic process	0	13	24
macromolecule catabolic process	0	10	24
cellular amino acid catabolic process	0	7	24
establishment of localization	1	6	24
transport	1	6	24
localization	0	7	24
organic substance transport	1	4	24
cellular component assembly	0	9	24
nitrogen compound transport	1	6	24
transmembrane transport	0	11	24
cellular component organization or biogenesis	0	9	24
protein-containing complex assembly	0	10	24
protein-containing complex subunit organization	0	10	24
vesicle-mediated transport	0	12	24
protein transport	0	7	24
establishment of protein localization	0	7	24
cellular component organization	0	8	24
cellular protein-containing complex assembly	0	9	24
protein localization	0	6	24
macromolecule localization	0	6	24
biological_process	0	10	24
amide biosynthetic process	1	5	24
ubiquitin-dependent protein catabolic process	1	11	24
modification-dependent protein catabolic process	1	11	24
modification-dependent macromolecule catabolic process	1	10	24
proteolysis involved in cellular protein catabolic process	0	12	24
tRNA metabolic process	1	7	24
carbohydrate derivative metabolic process	1	8	24
protein metabolic process	0	12	24
translation	1	5	24
peptide biosynthetic process	1	5	24
carbohydrate catabolic process	0	12	24
intracellular transport	0	8	24
establishment of localization in cell	0	8	24
cellular protein metabolic process	0	11	24
phosphatidylinositol metabolic process	1	9	23
establishment of RNA localization	1	9	24
protein catabolic process	1	9	24
nucleobase-containing compound transport	1	6	24
RNA transport	1	9	24
nucleic acid transport	1	9	24
cellular response to oxidative stress	1	9	22
ribonucleoprotein complex assembly	0	11	24
cellular response to chemical stress	1	9	23
cellular response to chemical stimulus	1	9	23
purine ribonucleotide metabolic process	1	8	24
secondary metabolic process	2	4	17
purine nucleotide metabolic process	1	10	24
ribonucleoprotein complex subunit organization	1	9	24
organophosphate metabolic process	0	12	24
response to oxidative stress	2	10	23
purine-containing compound metabolic process	1	9	24
ribose phosphate metabolic process	1	8	24
ribonucleotide metabolic process	1	7	24
protein modification by small protein conjugation or removal	2	11	24
macromolecule modification	0	14	24
protein phosphorylation	2	4	14
phospholipid metabolic process	0	15	24
polysaccharide catabolic process	1	9	24
organonitrogen compound catabolic process	0	6	24
cellular protein modification process	1	11	24
cellular localization	0	6	24
cellular macromolecule metabolic process	0	10	24
catabolic process	0	14	24
phosphate-containing compound metabolic process	2	11	24
protein modification process	0	13	24
phosphorus metabolic process	2	11	24
macromolecule metabolic process	0	12	24
cellular process	0	9	24
arginine biosynthetic process	0	8	21
nucleobase-containing small molecule biosynthetic process	0	1	2
actin cortical patch localization	0	4	8
protein localization to cell periphery	0	0	4
carbohydrate derivative catabolic process	1	5	23
mature ribosome assembly	0	3	3
pyrimidine nucleobase metabolic process	0	6	21
killing of cells of other organism	0	0	1
negative regulation of cellular amide metabolic process	0	3	4
autophagy of mitochondrion	0	1	3
macroautophagy	0	1	8
indolalkylamine biosynthetic process	0	1	5
proteasome assembly	1	7	16
protein neddylation	0	2	3
methylation	0	10	24
protein lipoylation	0	0	1
protein farnesylation	0	0	1
membrane lipid biosynthetic process	0	7	18
positive regulation of protein-containing complex assembly	0	5	19
inositol phosphate biosynthetic process	0	1	2
rRNA pseudouridine synthesis	0	2	3
beta-glucan biosynthetic process	0	2	8
'de novo' UMP biosynthetic process	0	5	21
phospholipid transport	0	1	11
benzene-containing compound metabolic process	0	8	22
I-kappaB kinase/NF-kappaB signaling	0	0	2
organophosphate catabolic process	0	6	23
protein refolding	0	1	3
organelle disassembly	0	0	4
cell wall polysaccharide metabolic process	0	5	13
protein localization to peroxisome	0	3	3
cellular biogenic amine metabolic process	0	6	23
recombinational repair	0	6	20
metallo-sulfur cluster assembly	2	3	22
ribonucleoside bisphosphate metabolic process	0	8	22
protein targeting to peroxisome	0	3	3
tryptophan catabolic process to kynurenine	0	1	8
ATP generation from ADP	0	13	22
response to endoplasmic reticulum stress	0	10	23
indole-containing compound metabolic process	0	9	23
negative regulation of small molecule metabolic process	0	2	5
histidine biosynthetic process	0	8	20
ribosomal large subunit export from nucleus	0	1	3
purine nucleoside bisphosphate metabolic process	0	8	22
alcohol biosynthetic process	0	5	21
monocarboxylic acid transport	0	2	4
cellular macromolecule biosynthetic process	1	11	24
pectin catabolic process	0	2	9
pantothenate biosynthetic process	0	1	2
tRNA thio-modification	0	5	5
isocitrate metabolic process	0	1	1
lignin catabolic process	1	0	2
chitin catabolic process	0	7	23
cation transmembrane transport	1	10	24
regulation of cyclin-dependent protein serine/threonine kinase activity	0	5	13
actin nucleation	0	3	19
folic acid biosynthetic process	0	1	5
macromolecule biosynthetic process	1	9	24
protein deacylation	1	3	10
cytochrome complex assembly	0	7	19
calcium ion homeostasis	0	3	4
ncRNA 5'-end processing	0	2	10
regulation of catabolic process	0	8	20
vitamin B6 metabolic process	0	1	2
lysyl-tRNA aminoacylation	0	0	1
prosthetic group metabolic process	0	2	4
ribonucleoside triphosphate biosynthetic process	0	10	21
regulation of protein kinase activity	0	7	13
rRNA-containing ribonucleoprotein complex export from nucleus	0	2	4
positive regulation of mRNA metabolic process	0	1	3
protein targeting to membrane	0	5	22
tRNA aminoacylation for protein translation	1	6	23
nitrogen cycle metabolic process	0	2	10
positive regulation of transcription, DNA-templated	1	7	21
folic acid-containing compound biosynthetic process	0	3	10
inorganic anion transmembrane transport	0	2	4
tRNA processing	1	9	24
negative regulation of phosphate metabolic process	0	3	3
histone acetylation	0	4	11
aminoglycan biosynthetic process	0	3	8
quinone metabolic process	0	7	21
fatty acid elongation	0	1	1
N-terminal protein amino acid acetylation	0	2	3
glycosaminoglycan catabolic process	0	0	2
mitochondrial respiratory chain complex assembly	0	8	22
phospholipid biosynthetic process	0	15	24
anion transmembrane transport	0	5	21
protein targeting to ER	0	6	22
ribonucleoside metabolic process	0	1	6
protein transport to vacuole involved in ubiquitin-dependent protein catabolic process via the multivesicular body sorting pathway	0	2	3
RNA capping	0	0	4
UDP-N-acetylglucosamine biosynthetic process	0	5	7
regulation of protein-containing complex assembly	0	9	22
detoxification	0	0	3
glycolipid metabolic process	0	4	14
maturation of LSU-rRNA	1	4	19
small nucleolar ribonucleoprotein complex assembly	0	2	3
regulation of mRNA stability	0	1	3
histone methylation	0	0	3
terpenoid metabolic process	0	1	4
hydrogen peroxide catabolic process	0	1	6
spindle assembly	1	2	3
xenobiotic detoxification by transmembrane export across the plasma membrane	0	0	1
calcium ion transmembrane transport	0	2	3
chromatin assembly or disassembly	0	3	8
nitrate assimilation	0	1	1
galacturonan metabolic process	0	2	9
inositol lipid-mediated signaling	0	5	9
peptidyl-arginine methylation	0	1	3
autophagosome assembly	0	2	11
endoplasmic reticulum-plasma membrane tethering	0	0	1
protein insertion into mitochondrial outer membrane	0	1	4
purine ribonucleoside biosynthetic process	0	0	2
formation of cytoplasmic translation initiation complex	0	9	22
spliceosomal snRNP assembly	0	5	21
nucleoside bisphosphate biosynthetic process	0	7	21
protein dealkylation	0	2	2
coenzyme A biosynthetic process	0	0	2
microtubule-based movement	1	8	23
sphingolipid metabolic process	0	6	23
regulation of RNA stability	0	1	3
establishment of protein localization to organelle	0	9	24
urea metabolic process	0	0	1
supramolecular fiber organization	0	6	24
cellular metabolic compound salvage	0	7	21
regulation of transcription, DNA-templated	0	11	24
proton export across plasma membrane	0	1	4
regulation of glucose metabolic process	0	4	6
posttranslational protein targeting to membrane, translocation	0	0	2
regulation of carbohydrate metabolic process	0	4	6
thiamine-containing compound metabolic process	0	2	9
export across plasma membrane	0	3	10
pyrimidine nucleobase biosynthetic process	0	7	21
toxin biosynthetic process	1	3	12
pyruvate metabolic process	0	10	22
inorganic ion transmembrane transport	0	10	23
negative regulation of protein-containing complex assembly	0	2	3
DNA biosynthetic process	0	7	21
chromatin organization	0	7	24
amine biosynthetic process	0	6	21
double-strand break repair via homologous recombination	0	6	20
protein modification by small protein conjugation	2	9	23
organic substance catabolic process	0	12	24
neutral lipid metabolic process	0	2	4
phosphate ion transmembrane transport	0	0	1
negative regulation of nitrogen compound metabolic process	0	5	21
endoplasmic reticulum localization	0	0	1
protein localization to vacuole	0	8	21
pentose metabolic process	0	4	10
macromolecule deacylation	1	3	10
late endosome to vacuole transport	0	4	11
RNA biosynthetic process	1	11	24
negative regulation of protein polymerization	0	1	1
NADH oxidation	0	0	1
cellular biogenic amine biosynthetic process	0	6	21
endoplasmic reticulum unfolded protein response	0	3	5
7-methylguanosine mRNA capping	0	0	1
chromatin remodeling	0	7	24
positive regulation of intracellular signal transduction	0	2	4
RNA splicing, via endonucleolytic cleavage and ligation	0	0	2
riboflavin biosynthetic process	0	4	21
regulation of localization	0	1	4
iron ion transport	3	10	22
import into cell	1	1	4
internal protein amino acid acetylation	0	4	11
'de novo' NAD biosynthetic process	0	1	2
positive regulation of cell communication	0	1	4
phospholipid catabolic process	0	2	11
fatty acid biosynthetic process	1	6	22
protein-containing complex localization	0	1	13
thioester biosynthetic process	0	10	21
transcription initiation from RNA polymerase I promoter	0	1	4
secretion	0	3	23
(1->6)-beta-D-glucan biosynthetic process	0	0	3
protein prenylation	0	2	11
negative regulation of macromolecule biosynthetic process	0	3	21
RNA decapping	0	4	18
regulation of actin filament length	0	9	22
pentose-phosphate shunt	0	7	18
mitochondrion-endoplasmic reticulum membrane tethering	0	0	3
serine family amino acid catabolic process	0	1	3
cell wall macromolecule metabolic process	0	6	13
peptidyl-arginine modification	0	1	3
double-strand break repair via nonhomologous end joining	0	1	3
pyrimidine ribonucleotide metabolic process	0	8	21
oxalate metabolic process	0	0	4
glycerolipid metabolic process	1	12	24
cell death	0	3	10
reactive oxygen species metabolic process	0	2	16
cellular modified amino acid biosynthetic process	0	10	22
pteridine-containing compound biosynthetic process	0	6	19
secondary metabolite biosynthetic process	2	4	17
glucose homeostasis	0	1	1
DNA repair complex assembly	0	1	2
'de novo' protein folding	0	1	4
purine ribonucleoside diphosphate metabolic process	0	11	22
alcohol catabolic process	0	6	12
nucleoside phosphate catabolic process	0	6	19
mRNA cis splicing, via spliceosome	0	4	19
endosomal transport	0	12	21
response to organonitrogen compound	0	9	23
phosphatidic acid metabolic process	0	0	3
DNA synthesis involved in DNA repair	0	4	18
folic acid metabolic process	0	2	5
ion transport	0	14	24
negative regulation of cellular biosynthetic process	0	6	24
NAD biosynthetic process	0	10	21
monocarboxylic acid biosynthetic process	1	10	22
purine nucleotide biosynthetic process	0	10	24
ribonucleotide biosynthetic process	1	8	24
response to stress	1	13	24
protein targeting	0	5	24
'de novo' pyrimidine nucleobase biosynthetic process	0	5	20
serine family amino acid metabolic process	0	4	23
water-soluble vitamin biosynthetic process	1	7	23
lignin metabolic process	1	0	2
glycerophospholipid biosynthetic process	0	14	24
cell wall biogenesis	0	1	3
cellular metal ion homeostasis	1	12	22
nuclear-transcribed mRNA catabolic process, exonucleolytic	0	2	4
nucleoside bisphosphate metabolic process	0	8	22
NADH dehydrogenase complex assembly	0	4	9
mitochondrion disassembly	0	1	3
cellular lipid metabolic process	0	12	24
Arp2/3 complex-mediated actin nucleation	0	3	19
ubiquitin-dependent ERAD pathway	0	9	23
positive regulation of cytoskeleton organization	0	4	19
isopentenyl diphosphate biosynthetic process, mevalonate pathway	0	0	1
acyl-CoA biosynthetic process	0	10	21
nitrate metabolic process	0	1	1
polysaccharide metabolic process	1	9	24
regulation of anatomical structure size	0	9	23
nuclear envelope organization	0	1	1
negative regulation of DNA replication	0	1	4
protein transmembrane transport	0	9	21
organonitrogen compound metabolic process	0	10	24
membrane lipid catabolic process	0	1	5
AMP biosynthetic process	0	0	1
nucleoside metabolic process	0	8	16
ribose phosphate biosynthetic process	1	9	24
glucosamine-containing compound catabolic process	0	7	23
rRNA methylation	0	1	5
regulation of phosphorus metabolic process	0	4	13
regulation of ARF protein signal transduction	0	2	18
rRNA modification	0	4	18
ribosome biogenesis	1	8	22
fucose metabolic process	0	2	9
cellular transition metal ion homeostasis	1	9	13
positive regulation of phosphate metabolic process	0	1	4
positive regulation of nucleobase-containing compound metabolic process	1	6	22
protein urmylation	0	1	1
UMP metabolic process	0	7	21
response to nitrogen compound	0	9	23
Mo-molybdopterin cofactor biosynthetic process	0	2	4
cellular ketone metabolic process	1	5	23
vesicle fusion	0	2	4
DNA repair	1	10	24
tRNA 5'-leader removal	0	1	9
mismatch repair	1	7	23
DNA strand elongation involved in DNA replication	0	6	22
actin filament bundle assembly	0	1	1
chorismate metabolic process	0	1	8
protein-DNA complex assembly	0	5	22
nucleotide-sugar biosynthetic process	0	8	22
neutral lipid biosynthetic process	0	0	1
nucleosome organization	0	7	20
regulation of TOR signaling	0	2	4
metal ion transport	3	13	24
regulation of nucleic acid-templated transcription	0	11	24
mycotoxin biosynthetic process	1	3	12
microtubule nucleation	0	7	21
pyrimidine ribonucleoside monophosphate metabolic process	0	7	21
DNA packaging	0	1	12
regulation of calcium ion transport	0	2	2
RNA modification	0	7	24
peroxisomal membrane transport	1	2	3
cellular biogenic amine catabolic process	0	7	21
peptidyl-cysteine modification	0	1	3
gene silencing	0	5	13
homeostatic process	2	12	24
carbohydrate metabolic process	0	12	24
secretion by cell	0	3	23
positive regulation of protein polymerization	0	4	19
IMP biosynthetic process	0	12	22
protein sumoylation	0	1	3
vesicle budding from membrane	0	1	3
ribosomal subunit export from nucleus	0	2	4
nuclear-transcribed mRNA catabolic process, exonucleolytic, 3'-5'	0	2	4
cation transport	0	16	24
sphingolipid biosynthetic process	0	4	11
regulation of cytoskeleton organization	0	8	22
cellular amide metabolic process	1	5	24
spindle organization	1	2	4
inorganic anion transport	0	6	15
regulation of gluconeogenesis	0	3	6
mitochondrial protein processing	0	1	3
negative regulation of cellular protein metabolic process	0	4	4
mitochondrial electron transport, NADH to ubiquinone	0	2	3
sphingolipid catabolic process	0	1	5
anion transport	0	9	23
negative regulation of cellular macromolecule biosynthetic process	0	3	21
dicarboxylic acid catabolic process	0	1	2
cellular aldehyde metabolic process	0	10	21
protein acetylation	0	7	13
mitochondrial respiratory chain complex I assembly	0	4	9
vitamin biosynthetic process	1	7	23
ketone biosynthetic process	0	7	21
nucleobase biosynthetic process	0	7	21
histidine metabolic process	0	8	20
thiamine biosynthetic process	0	0	1
glycosyl compound biosynthetic process	0	0	2
establishment of protein localization to mitochondrial membrane	0	4	13
cellular glucose homeostasis	0	1	1
import across plasma membrane	0	2	4
glucosamine-containing compound biosynthetic process	0	3	8
phosphatidylinositol biosynthetic process	0	7	22
ribonucleoside bisphosphate biosynthetic process	0	7	21
tRNA threonylcarbamoyladenosine metabolic process	0	3	4
DNA-templated transcription, elongation	0	8	19
inner mitochondrial membrane organization	0	1	3
farnesyl diphosphate metabolic process	0	1	2
external encapsulating structure organization	0	9	23
cell surface receptor signaling pathway	0	1	7
gene silencing by RNA	0	5	13
cellular divalent inorganic cation homeostasis	1	2	5
mannose metabolic process	0	1	1
protein N-linked glycosylation	0	6	13
maintenance of protein location	0	1	4
peptidyl-diphthamide biosynthetic process from peptidyl-histidine	0	5	13
proteolysis	1	9	24
regulation of actin filament-based process	0	8	22
glutamine family amino acid catabolic process	0	2	8
tryptophan catabolic process	0	7	21
transition metal ion transport	3	11	23
IMP metabolic process	0	12	22
chitin biosynthetic process	0	3	8
box C/D snoRNP assembly	0	1	2
nucleobase transport	0	1	2
purine nucleoside triphosphate metabolic process	0	12	21
NADH metabolic process	0	3	4
GDP-mannose metabolic process	0	2	4
cellular calcium ion homeostasis	0	3	4
regulation of reproductive process	0	2	5
RNA export from nucleus	1	6	23
negative regulation of protein metabolic process	0	4	4
isopentenyl diphosphate metabolic process	0	0	1
DNA topological change	0	1	1
post-chaperonin tubulin folding pathway	0	1	2
negative regulation of phosphorus metabolic process	0	3	3
RNA methylation	0	7	23
protein import into mitochondrial intermembrane space	0	0	2
cellular response to stress	1	13	24
protein polyubiquitination	0	3	4
biological process involved in interaction with host	0	0	2
purine nucleoside diphosphate metabolic process	0	11	22
cellular monovalent inorganic cation homeostasis	0	4	4
phosphorylation	3	9	24
tRNA wobble base modification	1	7	23
multivesicular body sorting pathway	0	5	19
nucleosome assembly	0	6	20
terpenoid biosynthetic process	0	1	4
organelle assembly	0	8	23
membrane organization	0	8	24
negative regulation of cellular metabolic process	0	7	24
nucleobase metabolic process	0	6	22
transcription preinitiation complex assembly	0	1	5
(1->3)-beta-D-glucan biosynthetic process	0	1	1
chitin metabolic process	0	7	23
regulation of mRNA processing	0	0	3
N-terminal protein amino acid modification	0	6	12
histone lysine methylation	0	0	3
nucleobase-containing small molecule metabolic process	1	13	24
translational initiation	0	1	3
endoplasmic reticulum organization	0	2	4
protein-DNA complex subunit organization	0	4	22
membrane lipid metabolic process	0	9	24
positive regulation of catabolic process	0	0	4
gene expression	0	3	4
xenobiotic transport	0	0	1
glutamate metabolic process	0	4	12
cellular copper ion homeostasis	0	2	6
formation of translation preinitiation complex	0	1	3
cell wall polysaccharide catabolic process	0	3	10
macromolecule glycosylation	1	10	21
autophagosome organization	0	2	11
ubiquinone biosynthetic process	0	7	21
cellular cation homeostasis	1	11	22
D-amino acid metabolic process	0	0	2
tRNA aminoacylation	1	8	23
endocytosis	1	6	22
regulation of cellular component biogenesis	0	7	23
magnesium ion homeostasis	0	0	1
organic acid transport	1	11	23
positive regulation of mRNA catabolic process	0	1	3
cellular chemical homeostasis	2	11	22
actin polymerization or depolymerization	0	3	4
killing by symbiont of host cells	0	0	1
regulation of phosphatase activity	0	3	4
energy coupled proton transport, down electrochemical gradient	0	10	20
tricarboxylic acid metabolic process	1	2	5
farnesyl diphosphate biosynthetic process	0	1	2
ribonucleoside triphosphate metabolic process	0	10	21
lipid transport	1	3	24
polyol biosynthetic process	0	4	19
ribonucleoside diphosphate metabolic process	0	11	22
acyl-CoA metabolic process	0	10	22
protein processing involved in protein targeting to mitochondrion	0	2	3
actin filament bundle organization	0	1	1
protein import into mitochondrial matrix	0	7	19
telomere organization	0	5	19
aminoglycan catabolic process	0	7	23
valine biosynthetic process	0	7	13
regulation of transport	0	1	4
cytosolic transport	0	12	21
DNA strand elongation	0	6	22
mannan catabolic process	0	0	3
inositol phosphate metabolic process	0	4	8
polyamine metabolic process	0	0	1
carboxylic acid transmembrane transport	0	4	7
dicarboxylic acid metabolic process	0	7	23
regulation of RNA splicing	0	0	3
purine-containing compound biosynthetic process	0	9	24
protein localization to endoplasmic reticulum	0	9	23
movement of cell or subcellular component	1	8	23
ATP biosynthetic process	0	10	20
spliceosomal complex disassembly	1	1	2
mitochondrial electron transport, succinate to ubiquinone	0	0	3
ribonucleoprotein complex disassembly	1	1	2
sulfate assimilation	0	0	3
mitotic sister chromatid cohesion	0	2	4
inorganic cation transmembrane transport	1	10	23
tRNA modification	0	9	24
phenylpropanoid metabolic process	1	0	2
regulation of transcription from RNA polymerase II promoter in response to stress	1	0	3
sodium ion transmembrane transport	0	0	1
snRNA metabolic process	0	2	4
cellular component disassembly	1	5	22
acetyl-CoA biosynthetic process	0	7	20
cell wall macromolecule catabolic process	0	3	11
cell wall organization or biogenesis	0	8	24
L-methionine biosynthetic process	0	5	15
galactose metabolic process	0	1	5
DNA recombination	0	9	24
purine nucleobase metabolic process	0	6	20
aminoglycan metabolic process	0	6	23
folic acid-containing compound metabolic process	0	8	21
meiotic cell cycle	1	4	11
triglyceride metabolic process	0	2	3
Ras protein signal transduction	1	1	3
intracellular protein transport	0	11	24
coenzyme A metabolic process	0	0	5
respiratory chain complex III assembly	0	0	1
protein insertion into mitochondrial membrane	0	2	11
meiotic chromosome segregation	0	0	1
inositol metabolic process	0	1	7
ion transmembrane transport	1	8	24
nucleoside salvage	0	0	1
protein localization to membrane	0	6	24
riboflavin metabolic process	0	4	21
glycerophospholipid metabolic process	1	12	24
positive regulation of RNA biosynthetic process	1	7	21
vesicle fusion with Golgi apparatus	0	3	4
cellular oxidant detoxification	0	0	1
positive regulation of phosphorus metabolic process	0	1	4
GPI anchor metabolic process	0	4	14
organic hydroxy compound catabolic process	0	6	12
base-excision repair, AP site formation	0	5	23
phenylpropanoid catabolic process	1	0	2
protein glycosylation	1	10	21
RNA destabilization	0	2	3
regulation of cytoplasmic translational elongation	0	5	13
RNA surveillance	0	2	4
macromolecule methylation	0	9	24
transcription initiation from RNA polymerase III promoter	0	2	6
small GTPase mediated signal transduction	0	8	23
DNA recombinase assembly	0	1	2
histone H2A acetylation	0	1	1
indolalkylamine catabolic process	0	7	21
(1->3)-beta-D-glucan metabolic process	0	1	1
purine ribonucleoside metabolic process	0	1	5
transsulfuration	0	3	15
flavin-containing compound metabolic process	0	4	21
endoplasmic reticulum to Golgi vesicle-mediated transport	0	9	22
regulation of RNA metabolic process	0	11	24
pantothenate metabolic process	0	1	2
autophagy	2	10	24
purine-containing compound salvage	0	1	5
apoptotic process	0	3	10
late endosome to vacuole transport via multivesicular body sorting pathway	0	1	4
molybdopterin cofactor metabolic process	0	2	4
ADP metabolic process	0	11	22
cellular manganese ion homeostasis	0	1	1
peroxisomal transport	1	2	3
arabinan catabolic process	0	0	1
organic anion transport	0	2	8
alpha-amino acid catabolic process	0	5	23
regulation of transcription elongation from RNA polymerase II promoter	0	3	4
transcription elongation from RNA polymerase II promoter	0	8	19
tryptophan biosynthetic process	0	1	5
peptidyl-lysine modification	0	2	14
cysteine biosynthetic process	0	4	21
ribonucleoside biosynthetic process	0	1	2
outer mitochondrial membrane organization	0	2	8
snRNA 3'-end processing	0	2	3
attachment of spindle microtubules to kinetochore	0	7	18
vacuole organization	0	7	22
cellular nitrogen compound biosynthetic process	1	7	24
peptidyl-lysine methylation	0	0	10
sterol transport	0	0	1
respiratory chain complex IV assembly	0	5	15
methylguanosine-cap decapping	0	4	18
positive regulation of nucleic acid-templated transcription	1	7	21
arabinan metabolic process	0	0	1
chromosome condensation	0	1	12
nucleoside diphosphate metabolic process	0	11	22
negative regulation of nucleobase-containing compound metabolic process	0	2	9
nucleotide catabolic process	0	5	10
acylglycerol biosynthetic process	0	0	1
histone modification	0	3	14
peptidyl-lysine acetylation	0	4	11
positive regulation of TOR signaling	0	2	2
ribosomal small subunit export from nucleus	0	0	2
amino sugar metabolic process	0	10	23
regulation of cellular component size	0	9	23
TOR signaling	0	3	3
actin filament organization	0	3	22
cellular response to osmotic stress	0	1	3
regulation of mRNA catabolic process	0	1	3
aspartate family amino acid catabolic process	0	1	2
amino sugar biosynthetic process	0	10	21
histone H4 acetylation	0	2	2
protein localization to plasma membrane	0	0	3
nuclear export	2	4	24
nucleotide phosphorylation	0	13	22
cellular potassium ion homeostasis	0	0	1
pyrimidine ribonucleoside monophosphate biosynthetic process	0	7	21
iron-sulfur cluster assembly	2	3	22
organic acid transmembrane transport	0	4	7
peptide metabolic process	1	4	24
regulation of mRNA splicing, via spliceosome	0	0	3
G protein-coupled receptor signaling pathway	0	6	22
purine nucleoside monophosphate metabolic process	1	7	22
calcium ion transport	0	2	3
organelle localization by membrane tethering	0	4	15
acylglycerol metabolic process	0	2	3
potassium ion homeostasis	0	0	1
regulation of dephosphorylation	0	2	10
purine nucleoside monophosphate biosynthetic process	1	5	22
osmosensory signaling pathway	0	0	1
snRNA processing	0	2	3
purine ribonucleoside monophosphate biosynthetic process	1	5	22
protein insertion into mitochondrial inner membrane	0	1	3
positive regulation of cellular component biogenesis	0	5	19
microtubule-based process	1	9	24
response to chemical	2	9	24
glycosaminoglycan metabolic process	0	0	2
manganese ion homeostasis	0	1	1
negative regulation of supramolecular fiber organization	0	3	3
positive regulation of supramolecular fiber organization	0	4	19
N-terminal peptidyl-methionine acetylation	0	1	3
acetyl-CoA metabolic process	0	8	22
vitamin metabolic process	1	7	23
regulation of carbohydrate biosynthetic process	0	3	6
RNA 5'-end processing	0	2	10
clathrin-dependent endocytosis	0	1	3
secondary alcohol metabolic process	0	3	5
ribonucleoprotein complex export from nucleus	0	2	4
glycosylation	2	8	21
establishment of organelle localization	0	1	4
protein transmembrane import into intracellular organelle	0	9	21
regulation of DNA-templated transcription in response to stress	1	0	3
mitochondrion organization	0	10	24
formate metabolic process	0	0	1
protein import into peroxisome matrix	0	2	3
removal of superoxide radicals	0	0	1
thiamine metabolic process	0	2	9
process utilizing autophagic mechanism	2	10	24
L-methionine salvage	0	1	4
L-phenylalanine metabolic process	0	2	5
tRNA wobble uridine modification	0	9	23
cotranslational protein targeting to membrane	0	5	21
cellular response to abiotic stimulus	0	2	4
response to external stimulus	0	3	9
rRNA base methylation	0	2	4
acetyl-CoA biosynthetic process from pyruvate	0	0	4
ubiquinone metabolic process	0	7	21
cysteine metabolic process	0	6	23
amino sugar catabolic process	0	7	23
peptidoglycan metabolic process	0	0	2
nucleoside biosynthetic process	0	1	2
glutamine metabolic process	0	7	22
nucleotide-sugar metabolic process	0	7	22
purine ribonucleoside monophosphate metabolic process	1	7	22
hydrogen peroxide metabolic process	0	1	6
protein import into peroxisome matrix, docking	0	2	3
proton transmembrane transport	0	10	22
meiotic cell cycle process	0	10	23
regulation of actin cytoskeleton organization	0	8	22
maintenance of location in cell	0	2	4
phosphatidylethanolamine metabolic process	0	2	3
peptidyl-histidine modification	0	5	13
regulation of cellular catabolic process	0	2	4
GPI anchor biosynthetic process	0	4	14
transcription by RNA polymerase III	0	5	16
vacuolar transport	1	10	24
microtubule cytoskeleton organization	1	8	23
negative regulation of gluconeogenesis	0	1	4
transition metal ion homeostasis	1	8	14
negative regulation of protein modification process	0	3	3
retrograde transport, endosome to Golgi	0	11	21
positive regulation of cellular catabolic process	0	0	4
ribosome localization	0	2	4
isopentenyl diphosphate biosynthetic process	0	0	1
aldehyde biosynthetic process	0	0	1
regulation of phosphoprotein phosphatase activity	0	3	4
metabolic process	0	11	24
tryptophan metabolic process	0	9	23
water-soluble vitamin metabolic process	1	7	23
thiamine-containing compound biosynthetic process	0	0	1
establishment of protein localization to endoplasmic reticulum	0	6	22
purine nucleoside metabolic process	0	1	6
purine nucleoside bisphosphate biosynthetic process	0	7	21
tetrahydrofolate metabolic process	0	7	21
valine metabolic process	0	7	15
L-methionine salvage from methylthioadenosine	0	1	4
formate catabolic process	0	0	1
transcription, DNA-templated	0	10	24
proteasome-mediated ubiquitin-dependent protein catabolic process	0	9	24
glycine metabolic process	0	6	20
'de novo' NAD biosynthetic process from tryptophan	0	1	2
regulation of Ras protein signal transduction	0	2	18
inorganic cation import across plasma membrane	0	2	2
internal peptidyl-lysine acetylation	0	4	11
establishment of protein localization to peroxisome	0	3	3
protein localization to mitochondrion	1	7	24
purine ribonucleotide biosynthetic process	0	9	24
amino acid salvage	0	1	4
carbohydrate homeostasis	0	1	1
meiosis I cell cycle process	0	7	19
protein modification by small protein removal	0	4	13
biological process involved in interspecies interaction between organisms	0	1	7
protein insertion into membrane	0	10	22
cytoplasmic translational initiation	0	1	3
tRNA 5'-end processing	0	1	9
cell killing	0	0	1
peptidyl-methionine modification	0	1	3
nucleoside diphosphate phosphorylation	0	13	22
indole-containing compound biosynthetic process	0	1	5
triglyceride biosynthetic process	0	0	1
negative regulation of actin filament polymerization	0	1	1
cellular homeostasis	2	10	22
peptidyl-diphthamide metabolic process	0	5	13
ribonucleoprotein complex biogenesis	0	9	22
proteasomal protein catabolic process	0	9	24
dicarboxylic acid biosynthetic process	0	10	22
mRNA destabilization	0	2	3
endosome transport via multivesicular body sorting pathway	0	1	4
cytolysis	0	0	1
organophosphate ester transport	0	4	16
regulation of cyclin-dependent protein kinase activity	0	5	13
membrane fusion	0	3	4
protein deacetylation	0	4	10
cellular amide catabolic process	0	0	2
purine nucleoside biosynthetic process	0	0	2
AMP metabolic process	0	6	19
regulation of metal ion transport	0	2	2
metal ion homeostasis	1	12	23
calcium-mediated signaling	0	2	2
zinc ion transport	0	1	2
serine family amino acid biosynthetic process	0	4	21
copper ion homeostasis	0	2	6
organelle fusion	0	4	5
telomere maintenance	0	2	13
mitochondrial translation	0	7	22
negative regulation of cytoskeleton organization	0	3	4
protein demethylation	0	2	2
amino acid transport	1	10	23
nucleic acid-templated transcription	0	10	24
carbohydrate transport	1	3	16
cellular component biogenesis	1	9	24
regulation of kinase activity	0	7	13
superoxide metabolic process	0	0	2
glycerolipid biosynthetic process	0	14	24
retrograde vesicle-mediated transport, Golgi to endoplasmic reticulum	1	6	22
localization within membrane	0	4	24
cell wall modification	0	1	3
ribonucleoside monophosphate metabolic process	0	9	23
glycolytic process	0	13	22
demethylation	0	3	6
maintenance of location	0	1	9
regulation of protein serine/threonine kinase activity	0	6	13
regulation of phosphorylation	0	5	13
peroxisome organization	1	13	21
pteridine-containing compound metabolic process	0	8	21
sphingoid metabolic process	0	1	3
positive regulation of transcription by RNA polymerase II	1	6	19
programmed cell death	0	3	10
transcription by RNA polymerase II	0	7	21
second-messenger-mediated signaling	0	3	5
Mo-molybdopterin cofactor metabolic process	0	2	4
mRNA transport	0	9	24
protein lipidation	0	3	14
regulation of RNA biosynthetic process	0	11	24
protein polymerization	0	1	4
vacuolar transmembrane transport	0	0	1
SCF-dependent proteasomal ubiquitin-dependent protein catabolic process	0	0	3
positive regulation of response to stimulus	0	1	4
phospholipid dephosphorylation	0	9	22
regulation of ion transport	0	2	2
SRP-dependent cotranslational protein targeting to membrane	0	5	21
glycolipid biosynthetic process	0	4	14
deadenylation-dependent decapping of nuclear-transcribed mRNA	0	1	5
cellular response to environmental stimulus	0	2	4
(1->6)-beta-D-glucan metabolic process	0	0	3
phosphatidylethanolamine biosynthetic process	0	2	2
polyamine biosynthetic process	0	0	1
positive regulation of organelle organization	0	3	22
cellular ion homeostasis	1	11	22
mycotoxin metabolic process	1	3	12
kynurenine metabolic process	0	4	15
peptidyl-amino acid modification	0	6	20
arginine metabolic process	0	8	21
regulation of protein dephosphorylation	0	2	10
pseudouridine synthesis	0	9	22
regulation of actin filament polymerization	0	9	22
polyol catabolic process	0	6	12
cellular amine metabolic process	0	6	23
vesicle organization	0	3	6
RNA (guanine-N7)-methylation	0	0	1
mRNA modification	0	1	3
mitochondrial transmembrane transport	0	6	23
mitochondrial genome maintenance	0	6	18
prenylation	0	2	11
negative regulation of cellular carbohydrate metabolic process	0	3	6
regulation of translational fidelity	0	0	3
tRNA threonylcarbamoyladenosine modification	0	0	1
pectin metabolic process	0	2	9
lipid homeostasis	0	3	4
killing of cells in other organism involved in symbiotic interaction	0	0	1
isoprenoid metabolic process	0	7	23
DNA-templated transcription, termination	0	1	4
inorganic ion import across plasma membrane	0	2	2
tRNA splicing, via endonucleolytic cleavage and ligation	0	0	2
leucine biosynthetic process	0	1	2
homocysteine metabolic process	0	3	15
membrane docking	0	4	15
mitochondrial electron transport, ubiquinol to cytochrome c	0	1	12
organelle membrane fusion	0	3	4
export from cell	0	6	24
Golgi organization	0	2	4
chorismate biosynthetic process	0	0	1
phosphatidylinositol phosphate biosynthetic process	0	4	7
positive regulation of DNA-templated transcription, elongation	0	1	5
L-phenylalanine catabolic process	0	1	1
phosphatidylinositol dephosphorylation	0	9	22
biological process involved in symbiotic interaction	0	0	2
regulation of protein polymerization	0	9	22
mitotic chromosome condensation	0	0	6
mitochondrial respiratory chain complex III assembly	0	0	1
mannan metabolic process	0	0	3
toxin metabolic process	1	3	12
negative regulation of carbohydrate metabolic process	0	3	6
RNA polymerase II preinitiation complex assembly	0	1	3
glycosyl compound metabolic process	0	9	16
NADPH regeneration	0	9	21
organic hydroxy compound transport	0	1	4
response to osmotic stress	0	2	4
reproductive process	1	10	24
divalent inorganic cation homeostasis	0	7	21
positive regulation of transcription elongation from RNA polymerase II promoter	0	2	4
response to organic substance	0	8	23
ERAD pathway	0	9	23
ATP synthesis coupled proton transport	0	10	20
ATP synthesis coupled electron transport	0	0	2
amino acid transmembrane transport	0	2	4
mitochondrial cytochrome c oxidase assembly	0	2	5
regulation of phosphate metabolic process	0	4	13
cell wall organization	0	10	23
poly(A)+ mRNA export from nucleus	0	3	4
positive regulation of actin filament polymerization	0	4	19
protein insertion into ER membrane	0	0	1
nuclear-transcribed mRNA catabolic process, nonsense-mediated decay	0	3	8
UMP biosynthetic process	0	7	21
homoserine metabolic process	0	4	17
mitochondrial membrane organization	0	7	24
regulation of cellular carbohydrate metabolic process	0	4	6
regulation of protein catabolic process	0	4	4
establishment of protein localization to vacuole	0	8	21
phosphatidic acid biosynthetic process	0	0	3
protein acylation	0	4	13
sister chromatid cohesion	0	10	21
intracellular protein transmembrane transport	0	9	21
erythrose 4-phosphate/phosphoenolpyruvate family amino acid metabolic process	0	2	5
positive regulation of RNA metabolic process	1	6	22
maintenance of protein location in cell	0	1	4
glucose 6-phosphate metabolic process	0	9	21
anaphase-promoting complex-dependent catabolic process	0	2	3
tetrahydrofolate biosynthetic process	0	0	3
glucosamine-containing compound metabolic process	0	8	23
base-excision repair	0	0	4
mRNA export from nucleus	1	8	23
regulation of protein phosphorylation	0	6	13
regulation of actin polymerization or depolymerization	0	9	22
negative regulation of RNA metabolic process	0	2	9
positive regulation of signal transduction	0	2	4
receptor-mediated endocytosis	0	2	3
carboxylic acid transport	0	1	4
quinone biosynthetic process	0	7	21
cellular detoxification	0	0	2
establishment of protein localization to membrane	0	6	24
tRNA methylation	0	6	11
amine catabolic process	0	7	21
regulation of biological quality	1	12	24
liposaccharide metabolic process	0	4	14
protein targeting to vacuole	0	1	4
intra-Golgi vesicle-mediated transport	0	9	20
purine nucleoside triphosphate biosynthetic process	0	11	20
termination of RNA polymerase II transcription	0	2	4
establishment of protein localization to mitochondrion	1	7	24
maturation of LSU-rRNA from tricistronic rRNA transcript (SSU-rRNA, 5.8S rRNA, LSU-rRNA)	1	2	14
UDP-N-acetylglucosamine metabolic process	0	5	7
protein-containing complex disassembly	1	3	5
maturation of SSU-rRNA	0	3	4
exocytosis	0	4	20
pyrimidine ribonucleotide biosynthetic process	0	8	21
isoprenoid biosynthetic process	0	6	23
Golgi vesicle transport	0	8	24
peptidoglycan catabolic process	0	0	2
proteasome regulatory particle assembly	0	1	1
purine ribonucleoside triphosphate metabolic process	0	12	21
double-strand break repair	0	7	23
regulation of mRNA metabolic process	0	3	13
regulation of actin filament organization	0	9	22
phosphate ion transport	0	2	5
7-methylguanosine RNA capping	0	0	3
positive regulation of signaling	0	2	4
histone deacetylation	0	3	7
organelle localization	0	7	22
indole-containing compound catabolic process	0	7	21
amino acid activation	1	8	23
negative regulation of protein-containing complex disassembly	0	1	1
amine metabolic process	0	9	23
purine ribonucleoside triphosphate biosynthetic process	0	11	20
tRNA wobble position uridine thiolation	0	2	3
protein deubiquitination	0	3	13
erythrose 4-phosphate/phosphoenolpyruvate family amino acid catabolic process	0	1	1
ribonucleoside monophosphate biosynthetic process	0	8	23
regulation of small molecule metabolic process	0	4	6
mitochondrial transport	0	7	24
flavin-containing compound biosynthetic process	0	4	21
'de novo' IMP biosynthetic process	0	13	22
cellular protein complex disassembly	0	2	3
reactive nitrogen species metabolic process	0	1	1
protein ubiquitination	1	9	23
negative regulation of translation	0	3	4
aromatic amino acid family catabolic process	0	7	23
indolalkylamine metabolic process	0	9	23
ribosome assembly	0	3	3
thioester metabolic process	0	10	22
regulation of supramolecular fiber organization	0	9	22
covalent chromatin modification	0	3	14
purine ribonucleoside salvage	0	0	1
ceramide metabolic process	0	3	9
tricarboxylic acid cycle	1	7	22
ATP metabolic process	1	11	23
ribosomal large subunit assembly	0	2	4
leucine metabolic process	0	3	7
vitamin B6 biosynthetic process	0	1	2
negative regulation of biosynthetic process	0	6	24
sodium ion transport	0	0	1
organelle outer membrane	0	9	22
outer membrane	0	10	22
GPI-anchor transamidase complex	0	8	21
caspase complex	0	8	21
cytosolic large ribosomal subunit	0	1	21
peptidase complex	0	8	24
endoplasmic reticulum protein-containing complex	1	6	24
mitochondrial respiratory chain complex IV	0	5	21
mRNA cleavage factor complex	0	0	4
kinetochore	1	12	22
endopeptidase complex	0	10	22
Golgi apparatus	0	10	24
cortical actin cytoskeleton	0	1	1
signal peptidase complex	0	0	1
cortical cytoskeleton	0	1	1
mitochondrial outer membrane	0	9	21
membrane-bounded organelle	0	12	24
nucleus	2	8	24
inner mitochondrial membrane protein complex	1	8	24
MCM complex	0	7	21
replication fork	0	7	22
respiratory chain complex IV	0	8	21
nuclear replication fork	0	6	20
DNA replication preinitiation complex	0	13	21
pre-replicative complex	0	8	21
nuclear pre-replicative complex	0	8	21
intracellular membrane-bounded organelle	0	12	24
large ribosomal subunit	0	7	24
cytochrome complex	0	6	21
membrane protein complex	1	7	24
organelle	0	10	24
ribosomal subunit	0	7	24
nuclear exosome (RNase complex)	0	11	21
intracellular organelle	0	10	24
RNA polymerase II transcription regulator complex	0	12	23
cytoskeleton	0	6	23
peroxisome	0	10	23
mitochondrial protein-containing complex	0	11	24
respiratory chain complex	0	7	23
chromosome, telomeric region	1	11	24
transcription regulator complex	1	11	24
exosome (RNase complex)	0	13	22
nuclear membrane	0	5	24
exoribonuclease complex	0	11	22
chromosomal region	1	9	24
microbody	0	11	24
endoplasmic reticulum membrane	0	11	24
supramolecular complex	0	12	24
extracellular space	1	7	16
organelle membrane	0	10	24
bounding membrane of organelle	0	8	24
protein-DNA complex	1	10	24
transferase complex	1	11	24
transferase complex, transferring phosphorus-containing groups	1	10	24
plasma membrane	0	12	24
ribosome	1	5	24
extracellular region	1	11	23
intracellular protein-containing complex	0	8	24
cellular_component	1	7	24
protein-containing complex	1	5	24
cytoplasm	1	5	24
cellular anatomical entity	1	10	24
RNA polymerase complex	1	9	23
DNA-directed RNA polymerase complex	1	9	23
intracellular non-membrane-bounded organelle	0	7	24
non-membrane-bounded organelle	0	7	24
nucleolus	0	9	24
membrane	2	12	24
nuclear protein-containing complex	0	5	24
organelle inner membrane	0	10	24
mitochondrial inner membrane	0	9	24
catalytic complex	0	5	24
proteasome core complex, beta-subunit complex	0	4	8
respiratory chain complex I	0	3	5
RNA polymerase III complex	0	6	19
transmembrane transporter complex	1	6	22
nuclear chromosome	0	2	3
cullin-RING ubiquitin ligase complex	0	6	21
small ribosomal subunit	0	12	23
organelle lumen	0	11	24
lytic vacuole	0	2	4
tricarboxylic acid cycle enzyme complex	0	1	4
DNA replication factor C complex	0	1	3
SUMO ligase complex	0	1	6
clathrin coat	0	1	3
endoplasmic reticulum	1	6	24
nuclear pore outer ring	0	0	1
gamma-tubulin complex	0	8	22
CTDK-1 complex	0	0	1
DNA repair complex	0	2	5
ESCRT II complex	0	1	1
site of polarized growth	1	1	4
spliceosomal complex	0	9	24
chaperone complex	1	10	21
transcription factor TFIIH core complex	0	6	14
NADH dehydrogenase complex	0	3	5
protein farnesyltransferase complex	0	0	1
cell cortex	0	5	19
fungal-type vacuole	0	2	4
proteasome complex	0	8	18
side of membrane	0	1	13
protein acetyltransferase complex	0	10	24
origin recognition complex	0	2	7
coated vesicle membrane	0	1	3
DNA packaging complex	1	5	23
oligosaccharyltransferase complex	0	1	3
proteasome regulatory particle, base subcomplex	1	10	21
AP-type membrane coat adaptor complex	0	10	21
spliceosomal tri-snRNP complex	0	7	21
SAGA complex	0	4	21
histone deacetylase complex	0	3	7
mitochondrial membrane	0	10	24
mitochondrial respiratory chain complex I	0	2	3
fungal-type vacuole membrane	0	2	4
nuclear ubiquitin ligase complex	0	5	21
proteasome core complex, alpha-subunit complex	0	11	21
Sm-like protein family complex	0	8	24
proton-transporting V-type ATPase, V0 domain	0	4	21
Ino80 complex	0	4	12
Ndc80 complex	0	0	1
mitotic spindle	0	7	20
extrinsic component of membrane	0	3	15
proton-transporting ATP synthase complex, coupling factor F(o)	0	10	20
Smc5-Smc6 complex	0	1	6
transcription factor TFIID complex	0	6	21
eukaryotic 48S preinitiation complex	0	9	22
vacuole	0	0	4
microtubule associated complex	0	7	23
microbody membrane	1	8	23
DASH complex	0	7	21
cellular bud neck	0	1	4
endoplasmic reticulum lumen	0	2	3
methyltransferase complex	0	9	22
microtubule	1	8	24
supramolecular polymer	1	9	24
endomembrane system	0	0	3
RNAi effector complex	0	0	1
extrinsic component of mitochondrial inner membrane	0	2	14
external encapsulating structure	0	5	14
respiratory chain complex III	0	1	13
cell division site	0	1	4
eukaryotic translation initiation factor 3 complex, eIF3e	0	2	4
U4 snRNP	0	1	4
clathrin vesicle coat	0	1	3
Golgi transport complex	0	10	21
fungal-type cell wall	0	5	14
chromosome, centromeric region	0	2	3
RNA polymerase II, core complex	0	2	4
membrane-enclosed lumen	0	11	24
TIM23 mitochondrial import inner membrane translocase complex	0	1	4
H4 histone acetyltransferase complex	0	7	18
ATPase complex	1	9	23
MIS12/MIND type complex	1	0	1
histone acetyltransferase complex	0	8	24
translation preinitiation complex	1	7	22
eukaryotic translation initiation factor 3 complex	0	8	24
H4/H2A histone acetyltransferase complex	0	6	18
TRAPP complex	0	8	21
nuclear origin of replication recognition complex	0	2	3
polymeric cytoskeletal fiber	1	9	24
dynein complex	0	4	16
INO80-type complex	0	6	15
TOR complex	0	3	4
vesicle membrane	0	13	22
plasma membrane protein complex	1	6	23
clathrin adaptor complex	0	9	21
vesicle tethering complex	0	12	23
COPI vesicle coat	0	0	6
acetyltransferase complex	0	10	24
cyclin-dependent protein kinase holoenzyme complex	0	0	4
peroxisomal membrane	1	8	23
lytic vacuole membrane	0	2	4
dihydrolipoyl dehydrogenase complex	0	1	3
endoribonuclease complex	0	7	22
signal recognition particle, endoplasmic reticulum targeting	0	4	18
CCR4-NOT core complex	0	0	3
oxidoreductase complex	0	4	23
nuclear DNA-directed RNA polymerase complex	0	6	22
elongator holoenzyme complex	0	2	12
mitochondrial large ribosomal subunit	0	3	12
mitochondrion	0	12	24
delta DNA polymerase complex	0	0	1
SAGA-type complex	0	7	22
nucleoplasm	0	11	22
cytoplasmic dynein complex	0	0	4
TORC2 complex	0	1	2
N-terminal protein acetyltransferase complex	0	2	4
Golgi membrane	0	5	24
preribosome	0	8	21
organelle subcompartment	1	1	4
protein kinase complex	0	8	20
nucleosome	1	4	23
mediator complex	1	6	23
cytoplasmic vesicle membrane	0	13	22
chaperonin-containing T-complex	0	11	21
ribonucleoprotein granule	0	2	9
Golgi apparatus subcompartment	0	2	4
ER to Golgi transport vesicle membrane	0	1	3
prefoldin complex	0	7	21
ribonuclease P complex	0	1	10
vacuolar membrane	0	8	24
U4/U6 x U5 tri-snRNP complex	0	7	21
nuclear cyclin-dependent protein kinase holoenzyme complex	0	0	3
SLIK (SAGA-like) complex	0	0	3
small-subunit processome	0	7	21
U6 snRNP	0	2	3
mismatch repair complex	0	1	4
Swr1 complex	0	3	3
ERMES complex	0	1	4
Cdc73/Paf1 complex	0	1	3
RNA polymerase I transcription regulator complex	0	0	1
NuA4 histone acetyltransferase complex	0	6	15
COPII vesicle coat	0	0	3
cytosol	0	14	23
peroxisomal matrix	0	2	3
protein serine/threonine phosphatase complex	0	2	5
pICln-Sm protein complex	0	0	1
DNA helicase complex	0	5	12
U2 snRNP	0	2	4
mitochondrial proton-transporting ATP synthase complex, coupling factor F(o)	0	9	18
ESCRT complex	0	7	20
cell wall	0	5	14
P-body	0	1	9
spindle	0	7	22
mitochondrial outer membrane translocase complex	0	1	3
eukaryotic translation initiation factor 3 complex, eIF3m	0	2	4
U5 snRNP	0	1	4
carboxy-terminal domain protein kinase complex	0	3	12
organellar large ribosomal subunit	0	3	12
late endosome membrane	0	1	3
heterotrimeric G-protein complex	0	1	3
phagophore assembly site	0	0	3
vesicle coat	0	6	22
Arp2/3 protein complex	0	3	19
dynactin complex	0	1	3
respirasome	0	8	21
Ctf18 RFC-like complex	0	1	4
chromatin	0	1	4
transcription elongation factor complex	0	9	20
mitochondrial respiratory chain complex III	0	1	12
endoplasmic reticulum-Golgi intermediate compartment	0	2	3
SWI/SNF superfamily-type complex	1	9	23
AP-1 adaptor complex	0	1	1
intracellular organelle lumen	0	11	24
ubiquitin ligase complex	0	6	22
chromosome	0	7	23
extrinsic component of organelle membrane	0	3	15
transport vesicle membrane	0	1	3
EMC complex	0	1	5
proteasome core complex	0	2	4
septin cytoskeleton	0	1	7
membrane coat	0	6	23
signal recognition particle	0	5	21
storage vacuole	0	2	4
spindle pole	0	9	19
spliceosomal snRNP complex	0	9	23
nuclear pore	0	8	24
outer mitochondrial membrane protein complex	0	9	21
proton-transporting ATP synthase complex, catalytic core F(1)	0	6	20
CIA complex	0	0	1
ribonucleoprotein complex	1	2	24
microtubule organizing center	1	6	23
proton-transporting two-sector ATPase complex, catalytic domain	1	7	21
phosphatase complex	0	2	5
periplasmic space	0	1	2
RSC-type complex	0	1	1
mitochondrial intermembrane space	0	9	21
small nuclear ribonucleoprotein complex	0	8	23
U1 snRNP	0	1	4
1,3-beta-D-glucan synthase complex	0	1	1
anaphase-promoting complex	0	4	21
organelle envelope lumen	0	9	21
cytoplasmic ribonucleoprotein granule	0	2	9
microbody lumen	0	2	3
supramolecular fiber	1	9	24
DNA polymerase complex	0	10	21
GTPase complex	0	1	3
eukaryotic 43S preinitiation complex	1	8	22
proton-transporting two-sector ATPase complex, proton-transporting domain	0	7	24
endosome membrane	0	13	21
transporter complex	1	5	22
exocyst	0	5	22
cyclin/CDK positive transcription elongation factor complex	0	0	2
transcription factor TFIIH holo complex	0	2	3
spindle pole body	0	4	15
mitochondrial matrix	0	6	23
myosin complex	0	5	13
serine/threonine protein kinase complex	0	6	17
phagophore assembly site membrane	0	9	21
RNA binding	1	9	24
translation elongation factor activity	0	9	23
translation regulator activity	1	12	24
ubiquitin-like protein ligase activity	0	9	24
ubiquitin protein ligase activity	0	9	24
cytidylyltransferase activity	0	2	3
nucleic acid binding	1	11	24
ubiquitin-like protein transferase activity	0	13	24
ubiquitin-protein transferase activity	0	12	24
nuclease activity	2	10	24
exoribonuclease activity, producing 5'-phosphomonoesters	0	9	22
exoribonuclease activity	0	9	22
3'-5'-exoribonuclease activity	0	9	22
endonuclease activity	1	10	24
N-methyltransferase activity	0	12	24
exonuclease activity, active with either ribo- or deoxyribonucleic acids and producing 5'-phosphomonoesters	0	13	24
metal ion transmembrane transporter activity	0	9	24
transferase activity	1	15	24
translation regulator activity, nucleic acid binding	0	12	24
translation factor activity, RNA binding	0	12	24
steroid dehydrogenase activity	0	1	5
ornithine(lysine) transaminase activity	0	0	1
3-beta-hydroxy-delta5-steroid dehydrogenase activity	0	1	4
ornithine-oxo-acid transaminase activity	0	0	1
rRNA (adenine) methyltransferase activity	0	0	3
histidine phosphotransfer kinase activity	0	0	1
endonuclease activity, active with either ribo- or deoxyribonucleic acids and producing 3'-phosphomonoesters	0	3	4
steroid dehydrogenase activity, acting on the CH-OH group of donors, NAD or NADP as acceptor	0	1	5
3'-5' exonuclease activity	0	12	22
oxidoreductase activity, acting on the CH-CH group of donors, oxygen as acceptor	0	5	13
cysteine-type endopeptidase activity	0	5	24
hydrolase activity, acting on ester bonds	1	11	24
ribonuclease activity	0	9	24
FAD binding	2	12	23
rRNA methyltransferase activity	0	9	20
CoA hydrolase activity	0	5	16
catalytic activity, acting on a rRNA	0	9	20
acyl-CoA hydrolase activity	0	2	9
MAP kinase activity	0	1	12
amino acid binding	0	1	3
phosphotransferase activity, carboxyl group as acceptor	0	2	21
oxo-acid-lyase activity	1	6	20
protein carrier activity	0	2	4
NAD+ ADP-ribosyltransferase activity	1	3	9
3-deoxy-7-phosphoheptulonate synthase activity	0	0	2
amino acid kinase activity	0	0	3
exonuclease activity	1	12	24
DNA-binding transcription factor activity, RNA polymerase II-specific	0	8	24
hydrolase activity, acting on carbon-nitrogen (but not peptide) bonds	0	11	24
polynucleotide adenylyltransferase activity	0	1	5
RNA adenylyltransferase activity	0	0	1
deoxyribonuclease activity	0	10	21
endodeoxyribonuclease activity	0	5	8
thiolester hydrolase activity	0	8	21
sodium ion transmembrane transporter activity	0	0	3
organic acid binding	0	3	10
acid-amino acid ligase activity	0	5	22
acyl-CoA oxidase activity	0	0	4
magnesium ion transmembrane transporter activity	0	4	22
glutathione disulfide oxidoreductase activity	0	2	3
sodium:proton antiporter activity	0	0	2
oxidoreductase activity, acting on the CH-OH group of donors, NAD or NADP as acceptor	0	11	23
ligase activity	0	12	24
nucleotidyltransferase activity	0	7	24
transferase activity, transferring phosphorus-containing groups	2	13	24
UDP-glucosyltransferase activity	0	11	21
phosphotransferase activity, nitrogenous group as acceptor	0	6	18
monovalent cation:proton antiporter activity	0	5	21
phosphorelay sensor kinase activity	0	6	18
protein histidine kinase activity	0	6	18
phosphotransferase activity, for other substituted phosphate groups	0	6	22
ribosome binding	0	13	22
phosphatidylinositol phosphate binding	0	9	15
solute:proton antiporter activity	0	6	21
metal ion:proton antiporter activity	0	5	21
molecular carrier activity	0	9	21
carbon-carbon lyase activity	1	7	23
molecular_function	0	13	24
phosphoprotein phosphatase activity	0	13	24
enzyme binding	1	9	24
S-adenosylmethionine-dependent methyltransferase activity	0	12	24
enzyme activator activity	0	9	24
chromatin binding	0	10	23
solute:cation antiporter activity	0	9	23
adenylyltransferase activity	0	9	22
mRNA binding	0	9	23
protein tyrosine/serine/threonine phosphatase activity	0	12	23
glucosyltransferase activity	0	10	22
cation:cation antiporter activity	0	7	22
GTPase binding	1	11	22
small GTPase binding	1	11	22
channel activity	3	9	24
passive transmembrane transporter activity	3	9	24
inorganic cation transmembrane transporter activity	0	10	24
transaminase activity	0	5	22
2 iron, 2 sulfur cluster binding	0	6	22
ether hydrolase activity	0	1	5
transferase activity, transferring nitrogenous groups	0	5	22
glutathione transferase activity	0	5	13
RNA methyltransferase activity	1	9	24
single-stranded DNA binding	0	9	22
hydrolase activity, acting on ether bonds	0	2	10
protein tyrosine phosphatase activity	1	10	23
iron-sulfur cluster binding	0	8	23
metal cluster binding	0	8	23
protein-containing complex binding	0	8	24
translation initiation factor activity	1	14	24
ribonucleoprotein complex binding	0	9	23
myosin phosphatase activity	1	9	23
ubiquitin-like modifier activating enzyme activity	0	13	22
phosphopantetheine binding	1	5	12
pentosyltransferase activity	2	10	23
modified amino acid binding	1	4	14
kinase binding	1	12	23
protein kinase binding	1	12	23
cysteine-type peptidase activity	0	9	24
oxidoreductase activity, acting on the CH-CH group of donors	0	8	23
disulfide oxidoreductase activity	1	6	22
ubiquitin binding	0	9	23
ubiquitin-like protein binding	0	9	23
carboxy-lyase activity	0	7	23
catalytic activity	1	14	24
lyase activity	0	9	24
transferase activity, transferring one-carbon groups	0	13	24
protein C-terminal S-isoprenylcysteine carboxyl O-methyltransferase activity	0	5	13
protein serine/threonine phosphatase activity	1	11	23
ligase activity, forming carbon-sulfur bonds	1	10	22
4 iron, 4 sulfur cluster binding	0	8	22
protein C-terminal carboxyl O-methyltransferase activity	0	5	13
transferase activity, transferring alkyl or aryl (other than methyl) groups	1	10	24
ATP-dependent chromatin remodeler activity	2	5	23
antiporter activity	0	8	24
cis-trans isomerase activity	0	12	23
phosphatidylinositol binding	1	12	23
carboxyl-O-methyltransferase activity	0	6	14
amide binding	1	6	23
protein carboxyl O-methyltransferase activity	0	6	14
metalloexopeptidase activity	1	9	23
peptidyl-prolyl cis-trans isomerase activity	0	12	23
catalytic activity, acting on a protein	1	15	24
phospholipid binding	1	8	24
phosphoric diester hydrolase activity	0	13	24
endoribonuclease activity	0	10	24
ligase activity, forming carbon-nitrogen bonds	1	10	24
kinase activity	5	10	24
glycosyltransferase activity	1	14	24
enzyme regulator activity	0	10	24
active ion transmembrane transporter activity	0	5	24
proton transmembrane transporter activity	0	6	24
molecular transducer activity	1	12	24
cation transmembrane transporter activity	0	9	24
DNA-binding transcription factor activity	0	7	24
catalytic activity, acting on a nucleic acid	1	9	24
small molecule sensor activity	0	11	24
oxidoreductase activity, acting on the aldehyde or oxo group of donors, NAD or NADP as acceptor	1	9	23
oxidoreductase activity, acting on a sulfur group of donors	1	6	23
cellulase activity	1	8	13
inorganic molecular entity transmembrane transporter activity	1	9	24
UDP-glycosyltransferase activity	1	14	23
ABC-type transporter activity	1	11	23
secondary active transmembrane transporter activity	0	8	24
hydro-lyase activity	0	8	24
guanyl-nucleotide exchange factor activity	0	13	24
protein methyltransferase activity	0	11	24
endopeptidase activity	3	7	24
GTPase activator activity	0	8	24
helicase activity	0	8	23
GTPase regulator activity	0	9	24
nucleoside-triphosphatase regulator activity	0	9	24
aspartic-type peptidase activity	1	8	23
aspartic-type endopeptidase activity	1	8	23
serine-type endopeptidase activity	1	9	24
phosphotransferase activity, alcohol group as acceptor	4	12	24
molecular function regulator	0	11	24
phosphoric ester hydrolase activity	2	12	24
transcription regulator activity	0	10	24
methyltransferase activity	0	14	24
hydrolase activity	1	10	24
ion transmembrane transporter activity	1	9	24
catalytic activity, acting on RNA	1	9	24
protein kinase activity	6	10	24
transmembrane transporter activity	0	11	24
hydrolase activity, acting on carbon-nitrogen (but not peptide) bonds, in linear amides	0	8	23
oxidoreductase activity, acting on the aldehyde or oxo group of donors	2	11	24
antioxidant activity	1	9	24
isomerase activity	1	14	23
O-methyltransferase activity	0	9	23
structural molecule activity	0	3	24
anion binding	5	7	24
ion binding	2	12	24
carbohydrate derivative binding	3	9	24
ribonucleotide binding	4	8	24
hydrolase activity, acting on acid anhydrides, in phosphorus-containing anhydrides	0	14	24
hydrolase activity, acting on acid anhydrides	0	14	24
hydrolase activity, acting on glycosyl bonds	0	13	24
nucleotide binding	6	8	24
nucleoside phosphate binding	6	8	24
hydrolase activity, hydrolyzing O-glycosyl compounds	0	12	24
pyrophosphatase activity	0	14	24
purine nucleotide binding	5	7	24
purine ribonucleotide binding	5	7	24
purine ribonucleoside triphosphate binding	5	7	24
oxidoreductase activity	2	9	24
small molecule binding	3	10	24
oxidoreductase activity, acting on NAD(P)H	1	7	23
nucleoside-triphosphatase activity	0	14	24
ATP hydrolysis activity	0	13	24
adenyl nucleotide binding	5	9	24
adenyl ribonucleotide binding	5	9	24
ATP binding	4	10	24
structural constituent of ribosome	1	4	24
catalytic activity, acting on a tRNA	2	7	23
carbohydrate binding	2	11	24
acyltransferase activity	0	11	24
protein binding	2	7	24
NAD binding	0	11	24
FMN binding	0	6	23
cytoskeletal protein binding	0	11	24
cation binding	1	9	24
transition metal ion binding	2	8	24
binding	3	11	24
metallopeptidase activity	0	9	24
acyltransferase activity, transferring groups other than amino-acyl groups	0	10	24
guanyl nucleotide binding	0	10	24
guanyl ribonucleotide binding	0	10	24
GTP binding	0	10	24
tetrapyrrole binding	4	4	24
heme binding	4	4	24
metal ion binding	0	9	24
serine hydrolase activity	1	9	24
serine-type peptidase activity	1	9	24
heterocyclic compound binding	3	12	24
organic cyclic compound binding	2	12	24
ATP-dependent activity	2	6	24
oxidoreductase activity, acting on paired donors, with incorporation or reduction of molecular oxygen	3	8	24
monooxygenase activity	4	9	24
translation initiation factor binding	0	2	5
DNA-binding transcription activator activity, RNA polymerase II-specific	0	8	17
phosphatidylinositol phosphate 5-phosphatase activity	0	0	2
phosphotransferase activity, phosphate group as acceptor	0	6	21
protein-macromolecule adaptor activity	0	7	23
5-methyltetrahydropteroyltri-L-glutamate-dependent methyltransferase activity	0	0	2
fucosidase activity	0	0	2
ligase activity, forming phosphoric ester bonds	0	5	21
pseudouridine synthase activity	0	5	22
ATPase activity, coupled to transmembrane movement of ions, rotational mechanism	1	2	22
metalloendopeptidase activity	0	10	24
chitin synthase activity	0	11	21
dioxygenase activity	0	9	22
ferrous iron binding	0	1	3
farnesyltranstransferase activity	0	1	3
primary active transmembrane transporter activity	0	9	24
primary amine oxidase activity	0	1	1
protein prenyltransferase activity	0	7	21
N-acylphosphatidylethanolamine-specific phospholipase D activity	0	0	3
structural constituent of cytoskeleton	0	1	5
dipeptidase activity	0	0	2
2-oxoglutarate-dependent dioxygenase activity	0	4	7
cation channel activity	3	6	24
sequence-specific DNA binding	0	6	24
CoA-ligase activity	0	4	6
hexosaminidase activity	0	0	1
dimethylallyltranstransferase activity	0	0	1
ribosomal large subunit binding	0	1	4
intramembrane lipid transporter activity	0	4	20
triglyceride lipase activity	1	1	4
5'-3' RNA polymerase activity	0	8	23
DNA N-glycosylase activity	0	7	22
alpha-galactosidase activity	0	2	4
oxidoreductase activity, acting on single donors with incorporation of molecular oxygen, incorporation of two atoms of oxygen	0	9	14
P-type ion transporter activity	0	2	11
glutamate-ammonia ligase activity	0	2	3
glucose-6-phosphate isomerase activity	0	1	1
gated channel activity	1	6	23
oxidoreductase activity, acting on peroxide as acceptor	1	8	24
deaminase activity	1	8	22
urea transmembrane transporter activity	0	1	2
nucleotidase activity	1	2	6
peptide pheromone receptor activity	1	1	9
intramolecular transferase activity	0	6	22
ATPase-coupled ion transmembrane transporter activity	1	2	22
racemase and epimerase activity	0	9	18
protein disulfide isomerase activity	0	2	3
protein-arginine N-methyltransferase activity	0	7	21
peptide alpha-N-acetyltransferase activity	0	2	3
nucleobase transmembrane transporter activity	0	1	2
endopeptidase inhibitor activity	0	0	3
nucleobase-containing compound transmembrane transporter activity	0	4	18
double-stranded RNA-specific ribonuclease activity	0	5	20
proton-transporting ATPase activity, rotational mechanism	1	2	22
actin filament binding	1	2	6
DNA polymerase activity	0	6	21
transition metal ion transmembrane transporter activity	1	9	22
ammonia ligase activity	0	2	3
U6 snRNA binding	0	0	1
oxidoreductase activity, acting on the CH-NH2 group of donors, oxygen as acceptor	0	8	20
copper ion transmembrane transporter activity	0	0	4
P-type proton-exporting transporter activity	0	0	1
inorganic phosphate transmembrane transporter activity	0	2	4
N-acetyl-beta-D-galactosaminidase activity	0	0	1
aspartyl esterase activity	0	1	3
trehalase activity	0	0	1
chloride channel activity	0	7	19
nucleotide transmembrane transporter activity	0	1	5
carbohydrate kinase activity	0	8	21
DNA-(apurinic or apyrimidinic site) endonuclease activity	0	0	2
voltage-gated channel activity	0	4	13
hydrolase activity, acting on carbon-nitrogen (but not peptide) bonds, in cyclic amides	0	1	3
RNA polymerase core enzyme binding	0	1	4
indoleacetamide hydrolase activity	0	2	10
exopeptidase activity	0	9	23
protein heterodimerization activity	1	9	24
calcium:proton antiporter activity	0	0	6
aldehyde-lyase activity	0	8	19
double-stranded DNA binding	1	5	24
3'-5' DNA helicase activity	0	2	3
ammonium transmembrane transporter activity	0	0	1
electron transfer activity	0	1	22
polygalacturonase activity	0	4	13
NADPH dehydrogenase activity	0	0	3
cargo adaptor activity	0	2	3
carbon-oxygen lyase activity	0	8	24
peptide binding	0	6	20
tubulin binding	0	9	24
oxidoreduction-driven active transmembrane transporter activity	0	5	20
carbon-nitrogen ligase activity, with glutamine as amido-N-donor	0	7	21
oxidized base lesion DNA N-glycosylase activity	0	0	2
GDP-dissociation inhibitor activity	0	1	4
intramolecular transferase activity, phosphotransferases	0	4	14
G protein-coupled receptor activity	1	3	14
organic acid transmembrane transporter activity	0	4	4
manganese ion transmembrane transporter activity	0	0	2
intramolecular oxidoreductase activity, interconverting aldoses and ketoses	0	10	21
Hsp70 protein binding	0	0	5
chitinase activity	0	4	16
mannosyltransferase activity	2	12	23
endopeptidase regulator activity	0	0	6
serine-type exopeptidase activity	0	7	23
ion gated channel activity	1	5	17
oxidoreductase activity, acting on the CH-NH group of donors, NAD or NADP as acceptor	0	7	21
calcium ion transmembrane transporter activity	0	7	21
protein-cysteine S-palmitoyltransferase activity	0	8	20
hexokinase activity	0	1	1
lysophospholipid acyltransferase activity	0	1	3
RNA-directed 5'-3' RNA polymerase activity	0	4	16
D-amino-acid oxidase activity	0	0	2
oxidoreductase activity, acting on superoxide radicals as acceptor	0	0	2
peroxiredoxin activity	0	3	8
oxidoreductase activity, acting on metal ions	1	12	22
hydrolase activity, hydrolyzing N-glycosyl compounds	0	7	24
nickel cation binding	0	3	18
metalloaminopeptidase activity	0	9	22
hydrolase activity, acting on carbon-nitrogen (but not peptide) bonds, in linear amidines	0	0	7
peptide receptor activity	1	3	13
carboxylic ester hydrolase activity	0	8	23
acetylglucosaminyltransferase activity	0	9	21
beta-mannosidase activity	0	1	7
carboxylic acid transmembrane transporter activity	0	4	4
ATPase, acting on RNA	0	9	21
catalytic activity, acting on DNA	2	7	24
transferase activity, transferring sulphur-containing groups	0	12	21
protein dimerization activity	0	13	24
RNA polymerase I activity	0	0	4
beta-glucosidase activity	0	3	8
ferric-chelate reductase activity	0	13	22
protein-membrane adaptor activity	0	1	1
TBP-class protein binding	0	1	9
RNA polymerase II activity	0	1	4
ubiquitin protein ligase binding	0	3	14
fatty acid synthase activity	1	4	12
scopolin beta-glucosidase activity	0	1	4
carbon-oxygen lyase activity, acting on phosphates	0	3	14
mannosidase activity	0	6	18
SNAP receptor activity	0	2	16
RNA cap binding	0	5	15
glucosidase activity	0	4	23
oxidoreductase activity, acting on paired donors, with incorporation or reduction of molecular oxygen, NAD(P)H as one donor, and incorporation of one atom of oxygen	0	14	24
anion transmembrane transporter activity	2	10	24
isocitrate dehydrogenase (NADP+) activity	0	1	1
ubiquitin-like protein-specific protease activity	1	8	24
calcium:cation antiporter activity	0	1	8
chitin binding	0	5	17
unfolded protein binding	2	8	22
proteasome-activating activity	0	4	12
pyridoxal phosphate binding	0	4	24
protein-disulfide reductase activity	1	6	21
oxidoreductase activity, acting on NAD(P)H, quinone or similar compound as acceptor	0	4	20
peptide transmembrane transporter activity	0	4	21
[truncated: 1,359 more rows]
